# Supplementary material for: CHD8 interacts with BCL11A to induce oncogenic transcription in triple negative breast cancer
Source: EMBO J. 2025 May 6;44(12):3448–67. doi: 10.1038/s44318-025-00447-8 (PMC12170886; doi:10.1038/s44318-025-00447-8)
Supplement: Supplementary file 1 — Table EV1 [file 44318_2025_447_MOESM1_ESM.xlsx]

## Sheet: Table Legend
Table EV1 - Fragment SPR KD values for BCL11A and BCL11B
In an attempt to identify inhibitors of the BCL11A-CHD8 interaction, we performed in silico fragment screening using a previously published crystal structure comprising the three consecutive zinc finger motifs at the C-terminus of BCL11A (residues 731-835, pdb: 6KI6), which is within the vicinity of the CHD8 binding site. The top 8 scoring hits from the in silico screen were purchased and validat…

## Sheet: Sheet1
Fragment	BCL11A KD (mM)	BCL11B KD (mM)	Fold selectivity for BCL11A
1	0.8	1.15	1.4375
2	6.47	3.71	0.573416
3	0.983	3.35	3.40793
4	1.01	1.32	1.30693
5	1.28	0.772	0.603125
6	n.d.	n.d.	n.d.
7	n.d.	n.d.	n.d.
8	1.16	5.98	5.15517
