# Supplementary material for: CHD8 interacts with BCL11A to induce oncogenic transcription in triple negative breast cancer
Source: EMBO J. 2025 May 6;44(12):3448–67. doi: 10.1038/s44318-025-00447-8 (PMC12170886; doi:10.1038/s44318-025-00447-8)
Supplement: Supplementary file 2 — Table EV2 [file 44318_2025_447_MOESM2_ESM.xlsx]

## Sheet: Table Legend
Table EV2 - Patient-derived xenografts used for Western Blotting
To investigate the specific upregulation of BCL11A and CHD8 in triple negative breast cancer (TNBC), patient-derived xenograft (PDX) samples from TNBC patients and luminal breast cancer patients were used for Western Blot analysis of BCL11A and CHD8 levels. This identified a specific upregulation of these two proteins in TNBC but not in other types of breast cancer. The PDX samples used for this …

## Sheet: Sheet1
PDX models used (http://caldaslab.cruk.cam.ac.uk/bcape/)
PDX models used for Western blot - Figure 1c
TNBC	STG201x3
	STG139x5
	HCI001x2
	HCI004x4
Luminal	VHI0124x3
	STG316x1
	NKI127x2
	NKI302x3
