# Supplementary material for: CHD8 interacts with BCL11A to induce oncogenic transcription in triple negative breast cancer
Source: EMBO J. 2025 May 6;44(12):3448–67. doi: 10.1038/s44318-025-00447-8 (PMC12170886; doi:10.1038/s44318-025-00447-8)
Supplement: Supplementary file 3 — Table EV3 [file 44318_2025_447_MOESM3_ESM.xlsx]

## Sheet: Table Legend
Table EV3 - Patient-derived xenografts used for qPCR
To investigate the specific upregulation of BCL11A and CHD8 in triple negative breast cancer (TNBC), patient-derived xenograft (PDX) samples from TNBC patients and luminal breast cancer patients were used for qPCR analysis of BCL11A and CHD8 mRNA levels. This identified a specific upregulation of BCL11A but not CHD8 at the RNA level in TNBC. The PDX samples used for this analysis can be found in …

## Sheet: Sheet1
Table EV3 - PDX models used (http://caldaslab.cruk.cam.ac.uk/bcape/)
PDX models used for qPCR - Figure 1c
AB551x3
V179x3
HCI005x2
STGS335x1
STG201x3
HCI008x1
STG139x5
HCI009x8
V102x3
STG195x3
V098x2
STG316x4
V089x2
HCI002x6
1C07x1
STG143x2
VHI093x3
STG316x1
HCI011x1
STG139Mx2
STGS282x3
HCI004x4
HCI010x3
V22402x1
