# Supplementary material for: CHD8 interacts with BCL11A to induce oncogenic transcription in triple negative breast cancer
Source: EMBO J. 2025 May 6;44(12):3448–67. doi: 10.1038/s44318-025-00447-8 (PMC12170886; doi:10.1038/s44318-025-00447-8)
Supplement: Supplementary file 4 — Table EV4 [file 44318_2025_447_MOESM4_ESM.xlsx]

## Sheet: Table Legend
Table EV4 - qPCR primers
A list of qPCR primers and probes used for analysis of BCL11A and CHD8 levels in patient-derived xenograft tumour samples.

## Sheet: Sheet1
Gene	Forward Primer (5' - 3')	Reverse Primer (3' - 5')
CHD8	AGTGGTGTCTACGTT TGGTGTG	GATGGGCTCAATGAACAGGT
GAPDH	ACCCAGAAGACTGTGGATGG	TCTAGACGGCAGGTCAGGTC
Chd8	GCCAAGGGAATCCTTTCATGG	TCGAAGGGGTGTACCAGTCAG
Gapdh	AGGTCGGTGTGAACGGATTTG	TGTAGACCATGTAGTTGAGGTCA
	Taqman Probe details	Company
BCL11A	Hs00256254_m1	Life Technologies
Bcl11a	Mm00479358_m1	Life Technologies
GAPDH	Hs02758991_g1	Life Technologies
Gapdh	Mm99999915_g1	Life Technologies
