# Supplementary material for: CHD8 interacts with BCL11A to induce oncogenic transcription in triple negative breast cancer
Source: EMBO J. 2025 May 6;44(12):3448–67. doi: 10.1038/s44318-025-00447-8 (PMC12170886; doi:10.1038/s44318-025-00447-8)
Supplement: Supplementary file 5 — Table EV5 [file 44318_2025_447_MOESM5_ESM.xlsx]

## Sheet: Table Legend
Table EV5 - SPR protein fragment concentrations
A list of concentrations for each BCL11A or CHD8 protein fragment that were tested by SPR for interaction epitope analysis. Full length BCL11A or full-length CHD8 were immobilised onto a CM5 SPR sensor chip. Each fragment was then injected at a single concentration to identify binding epitopes.

## Sheet: Table EV5
Fragment	Concentration (nM)
BCL11A 1-300	2230
BCL11A 301-600	23610
BCL11A 601-835	9590
BCL11A 1-600	8190
BCL11A 301-835	910
CHD8 1-500	13461
CHD8 450-950	1611
CHD8 900-1400	2243
CHD8 1350-1850	1081
CHD8 1800-2300	6259
CHD8 2250-2581	6927
