# Supplementary material for: CHD8 interacts with BCL11A to induce oncogenic transcription in triple negative breast cancer
Source: EMBO J. 2025 May 6;44(12):3448–67. doi: 10.1038/s44318-025-00447-8 (PMC12170886; doi:10.1038/s44318-025-00447-8)
Supplement: Supplementary file 6 — Table EV6 [file 44318_2025_447_MOESM6_ESM.xlsx]

## Sheet: Table Legend
Table EV6 - BCL11A vs CHD8 steady state curve
To determine the KD value of the BCL11A-CHD8 interaction, SPR analysis was performed whereby full-length CHD8 was immobilised to the surface of a C1 sensor chip and BCL11A was subsequently injected over the surface in a 1:3 increasing concentration series ranging from 2.62nM to 5.74uM. The response values were taken at the end of each sample injection and plotted as a function of concentration (R…

## Sheet: CHD8 vs BCL11A steady state
X	Y	Req vs C_X	Req vs C_Y
2.62e-09	5.69328	2.62e-09	5.5558
7.87e-09	4.2205	6.05481e-08	16.4047
2.3611e-08	8.99962	1.18476e-07	25.9826
7.0833e-08	18.6305	1.76404e-07	34.5006
2.125e-07	44.0035	2.34332e-07	42.1253
6.375e-07	78.2527	2.9226e-07	48.9903
1.9125e-06	121.414	3.50188e-07	55.2038
5.7375e-06	159.194	4.08117e-07	60.8542
		4.66045e-07	66.0149
		5.23973e-07	70.7467
		5.81901e-07	75.1012
		6.39829e-07	79.1216
		6.97757e-07	82.8449
		7.55685e-07	86.303
		8.13613e-07	89.5233
		8.71541e-07	92.5293
		9.29469e-07	95.3419
		9.87397e-07	97.979
		1.04533e-06	100.457
		1.10325e-06	102.789
		1.16118e-06	104.988
		1.21911e-06	107.066
		1.27704e-06	109.031
		1.33497e-06	110.893
		1.39289e-06	112.66
		1.45082e-06	114.338
		1.50875e-06	115.935
		1.56668e-06	117.456
		1.62461e-06	118.906
		1.68253e-06	120.29
		1.74046e-06	121.613
		1.79839e-06	122.879
		1.85632e-06	124.091
		1.91425e-06	125.252
		1.97217e-06	126.366
		2.0301e-06	127.436
		2.08803e-06	128.464
		2.14596e-06	129.452
		2.20389e-06	130.403
		2.26182e-06	131.319
		2.31974e-06	132.201
		2.37767e-06	133.052
		2.4356e-06	133.873
		2.49353e-06	134.666
		2.55146e-06	135.432
		2.60938e-06	136.173
		2.66731e-06	136.889
		2.72524e-06	137.583
		2.78317e-06	138.254
		2.8411e-06	138.904
		2.89902e-06	139.535
		2.95695e-06	140.146
		3.01488e-06	140.739
		3.07281e-06	141.315
		3.13074e-06	141.873
		3.18866e-06	142.416
		3.24659e-06	142.944
		3.30452e-06	143.457
		3.36245e-06	143.956
		3.42038e-06	144.442
		3.4783e-06	144.914
		3.53623e-06	145.375
		3.59416e-06	145.823
		3.65209e-06	146.26
		3.71002e-06	146.685
		3.76795e-06	147.1
		3.82587e-06	147.505
		3.8838e-06	147.9
		3.94173e-06	148.286
		3.99966e-06	148.662
		4.05759e-06	149.029
		4.11551e-06	149.388
		4.17344e-06	149.739
		4.23137e-06	150.082
		4.2893e-06	150.417
		4.34723e-06	150.744
		4.40515e-06	151.065
		4.46308e-06	151.378
		4.52101e-06	151.685
		4.57894e-06	151.985
		4.63687e-06	152.279
		4.69479e-06	152.567
		4.75272e-06	152.848
		4.81065e-06	153.124
		4.86858e-06	153.395
		4.92651e-06	153.66
		4.98443e-06	153.92
		5.04236e-06	154.175
		5.10029e-06	154.424
		5.15822e-06	154.669
		5.21615e-06	154.91
		5.27408e-06	155.146
		5.332e-06	155.377
		5.38993e-06	155.604
		5.44786e-06	155.827
		5.50579e-06	156.046
		5.56372e-06	156.261
		5.62164e-06	156.472
		5.67957e-06	156.679
		5.7375e-06	156.883
