# Supplementary material for: CHD8 interacts with BCL11A to induce oncogenic transcription in triple negative breast cancer
Source: EMBO J. 2025 May 6;44(12):3448–67. doi: 10.1038/s44318-025-00447-8 (PMC12170886; doi:10.1038/s44318-025-00447-8)
Supplement: Supplementary file 9 — Dataset EV1 [file 44318_2025_447_MOESM9_ESM.xlsx]

## Sheet: Table Legend
Dataset EV1 - Scoring of BCL11A-specific interacting proteins from RIME experiments
To identify BCL11A tumour-specific protein-protein interactions (TSPPIs) we used Rapid Immunoprecipitation and Mass Spectrometry of Endogenous Proteins (RIME). RIME was performed on a range of TNBC samples (MDA-MB-231, 4T1, PDX) as well as primary B-cells derived from C57BL/6 mice. In total, 12 samples were analysed by RIME. To identify BCL11A-specific interacting proteins, hits identified from t…

## Sheet: RIME mascot scores
PR345 MDA-MB 231 repeat 1			PR589 MDA MB 231 repeat 2			PR610 MDA MB 231 repeat 3			PR640 MDA MB 231 repeat 4			PR624 4T1 repeat 1			PR640 4T1 repeat 2			PR640 SUM159PT			PR640 STG139			PR670 MCF7			PR640 MCF10A			PR345 primary mouse B cells			PR677 primary mouse B-cells repeat 2
Gene Name	Mascot score	Accession	Gene Name	Mascot score	Accession	Gene Name	Mascot score	Accession	Gene Name	Mascot score	Accession	Gene Name	Mascot score	Accession	Gene Name	Mascot score	Accession	Gene Name	Mascot score	Accession	Gene Name	Mascot score	Accession	Gene Name	Mascot score	Accession	Gene Name	Mascot score	Accession	Gene Name	Mascot score	Accession	Gene Name	Mascot Score	Accession
SMCHD1	23.56	A6NHR9	SBNO1	28.08	A3KN83	RIMOC1	35.41	A6NDU8	UBA6		A0AVT1	Efcab5		A0JP43	Isx		A1A546	CCDC88B		A6NC98	ESYT2	28.93	A0FGR8	CCDC162P		A2VCL2	RBM47	26.09	A0AV96	Mpeg1	225.699	A1L314	Ttn	2.43504	A2ASS6
SNRPGP15	65.974	A8MWD9	RP1BL	38.4	A6NIZ1	RP1BL	46.49	A6NIZ1	PLEKHG3	84.52	A1L390	Dhx8	52.74	A2A4P0	Ryr3		A2AGL3	GOLGA6L3		A6NEY3	IGLC7	189.03	A0M8Q6	PSD		A5PKW4	ESYT2		A0FGR8	Mndal	38.86	D0QMC3	Arhgef10l	0	A2AWP8
IGLL5	102.15	B9A064	POM121C	51.23	A8CG34	PSMD11	74.5069	O00231	SNAP23	36.79	O00161	Ckap5	22.53	A2AGT5	Ppig	30.15	A2AR02	SMCHD1	29.92	A6NHR9	KAZN		B1AJZ1	MCRIP1	28.28	C9JLW8	ZNF316	15.65	A6NFI3	Irf2bp2	28.81	E9Q1P8	Trmt1l	5.23155	A2RSY6
IPO5	73.2346	O00410	MYO1G		B0I1T2	PPP6C		O00743	STXBP3		O00186	Tprn		A2AI08	Mocs3	31.37	A2BDX3	KIF2A	65.35	O00139	SMAP		O00193	ANHX		E9PGG2	GPR89A		B7ZAQ6	Lgals9	20.57	O08573	Odf2	2.12622	A3KGV1
SAP18	118.464	O00422	DFFA	21.98	O00273	UBE2C		O00762	TAF4		O00268	Nlrc5		C3VPR6	Loxhd1		C8YR32	GTPBP1	65.97	O00178	EIF1AY	32.74	O14602	AIP		O00170	C21orf140		B9A014	Hsd17b10	45.0466	O08756	Mphosph9	2.07282	A6H5Y1
PES1	37.267	O00541	SLC33A1		O00400	COPE	236.016	O14579	LORF2		O00370	Ccdc6	75.1433	D3YZP9	Myo1e	53.8	E9Q634	IPO5	145.488	O00410	ABLIM1	49.71	O14639	SUPT5H	54.2	O00267	AGPS	49.36	O00116	Ikzf3	68.1931	O08900	Fhad1	2.80967	A6PWD2
DDX3X	89.7483	O00571	EXOC5		O00471	AP3D1	110.155	O14617	KPNA4	97.43	O00629	Atf6		F6VAN0	Cacna2d1	0	O08532	IFRD1		O00458	IMPA2	65.23	O14732	SAP18	32.41	O00422	SDCBP	65.81	O00560	Phb2	31.82	O35129	Otud7b	2.73732	B2RUR8
PSMA7	32.92	O14818	STK25	29.33	O00506	PDZD2		O15018	TXNDC9		O14530	Hk2	55.85	O08528	Sec22b	38.24	O08547	KPNA3		O00505	PRMT5	27.37	O14744	ZNF593	25.44	O00488	TRAFD1	72.13	O14545	Cdk2ap1	28.73	O35207	Hpse2	0	B2RY83
RGS10	24.59	O43665	GAK	39.5	O14976	MRPS12		O15235	RGPD8	20.28	O14715	Ampd3	21.39	O08739	Clta	32.35	O08585	PES1		O00541	HAT1	45.83	O14929	NCR3		O14931	COPE	69.15	O14579	Dhx15	54.9237	O35286	Chd2	7.12718	E9PZM4
DKC1	51.5863	O60832	SYNJ2	28.83	O15056	HMGB3	109.1	O15347	SLC9A3R1		O14745	Kif3c	44.18	O35066	Dld	43	O08749	MPHOSPH10	50.75	O00566	GNPAT		O15228	SETD1A		O15047	POLR3A	69.79	O14802	Anp32a	40.59	O35381	Rnf213	3.46438	E9Q555
ROCK2	0	O75116	KIF3B	49.76	O15066	ARPC5		O15511	PFDN6		O15212	Cdk2ap1	33.37	O35207	Tcof1		O08784	PPP6C		O00743	EIF3H	47.35	O15372	N4BP3		O15049	HGS	0	O14964	C1qbp	24.59	O35658		0	E9QMW4
ZC3H11A	535.582	O75152	HMGB3	97.32	O15347	PSMD3	0	O43242	SURF4	21.74	O15260	Clk3	97.0367	O35492	Aip	34.43	O08915	PSMA7	30.06	O14818	PRPF4		O43172	POLR1C	25.88	O15160	NKRF		O15226	Hnrnph1	33.04	O35737	Gtpbp1	5.93726	O08582
SRSF10	126.381	O75494	ABCC5		O15440	MAP3K7		O43318	INPPL1	18.8	O15357	Bmpr2		O35607	Map2k3		O09110	TNRC18		O15417	PPIH	47.94	O43447	PFDN6	59.15	O15212	PMM2		O15305	H2-D1	68.9107	P01899	Clta	2.23856	O08585
SNRNP200	128.117	O75643	RNF113A	55.05	O15541	EEF1E1		O43324	DAPK3	28.66	O43293	Anxa3	58.52	O35639	Kpna3		O35344	PHGDH		O43175	GET3		O43681	ATXN7	27.6	O15265	RRP8		O43159	H2-Ab1	24.947	P01921	Metap2	7.72372	O08663
WDHD1	1404.06	O75717	CALU		O43852	EMC8	135.54	O43402	CHST10		O43529	Pnn	40.89	O35691	Capn1		O35350	ORC5	52.37	O43913	AHCYL1	34.99	O43865	TNRC18		O15417	DYNC1LI2	42.67	O43237	Hbb-b1	23.33	P02088	Tcof1	4.57345	O08784
RSL1D1	150.48	O76021	AHCYL1	70.5	O43865	EPB41L2		O43491	SNX3	35.1	O60493	Arhgap6	0	O54834	Ap1b1	24.57	O35643	PRMT3	38.77	O60678	RAD21	47.42	O60216	CHST10		O43529	SPRY1		O43609	Cd74	80.6636	P04441	Dctn1	1.63031	O08788
LUC7L3	58.6365	O95232	RAD21	20.55	O60216	DENR	42.07	O43583	OGA	49.76	O60502	Aurkb	36.71	O70126	Akap2	116.51	O54931	DPM1	71.95	O60762	DHX16	84.5	O60231	PLRG1	76.61	O43660	ZNRD2	35.19	O60232	Ldha	26.1679	P06151	Aip	4.13717	O08915
A2M	27.69	P01023	DHX16	113.179	O60231	XPOT	62.88	O43592	PLIN3	75.22	O60664	Nmt2	28.77	O70311	Slk	42.25	O54988	CLASP2	88.06	O75122	KDM1A	46.43	O60341	DHX16	81.3967	O60231	SIPA1L3	54.64	O60292	Gpi	57.1145	P06745	Kpna4	4.92802	O35343
IGHV2-70	36.8764	P01815	LZTS3		O60299	CALU		O43852	CCDC22	75.9	O60826	Srpk1	42.03	O70551	Strn		O55106	CNOT3	41.79	O75175	ZC3H11A	50.51	O75152	CCNT2	127.49	O60583	NEMF		O60524	Hsp90aa1	71.8878	P07901	Kpna6	3.75931	O35345
IGKC	228.588	P01834	ECE2		O60344	ORC5	51.39	O43913	OPHN1	35.96	O60890	Pfdn2	67.39	O70591	Gpx4	30.17	O70325	NDUFS2	27.08	O75306	NUP155	77.0873	O75694	PFDN1	44.04	O60925	PRMT3		O60678	Mdh2	82.7083	P08249	Ifi203	8.83547	O35368
IGHG1	49.7657	P01857	EEF1AKMT4		O60344	GMFG	78.49	O60234	NBN		O60934	Baz1a	25.89	O88379	Gcat	164.051	O88986	PMPCB	58.85	O75439	WDHD1	106.57	O75717	SRGAP2	80.28	O75044	ZC3H11A	41.45	O75152	Ncl	76.0641	P09405	Fkbp8	4.89354	O35465
APOC3	110.665	P02656	EEF1AKMT4-ECE2		O60344	SMARCA5	32.96	O60264	TBCA	44.8	O75347	Klc1	20.15	O88447	Mtco2	22.59	P00405	KHDRBS3		O75525	DNAJC8	49.32	O75937	RNF40		O75150	CNOT3	35.59	O75175	Ubb	56.06	P0CG49	Zfpm1	0	O35615
TP53	44.0443	P04637	SORBS3		O60504	SIPA1L3	77.49	O60292	SC5D		O75845	Gpr50		O88495	Tk1	53.08	P04184	SURF6	29.83	O75683	ATP10B		O94823	ZC3H11A	33.32	O75152	CS	25.33	O75390	Txn	20.52	P10639	Ap1b1	2.62765	O35643
H2AC4	268.504	P04908	PLOD3		O60568	DIAPH1	47.25	O60610	DCTN3	31.98	O75935	Rpp30	32.94	O88796	Got2	37.11	P05202	EIF3J		O75822	AP2A2	76.03	O94973	SS18L1	68.05	O75177	GPC4		O75487	Tcea1	21	P10711	Gstm6	3.73266	O35660
H2AC8	268.504	P04908	DIAPH1	57.56	O60610	PRMT3	36.97	O60678	RSL1D1		O76021	Gpi	0	P06745	Src	30.464	P05480	DNAJC8	54.06	O75937	FADS2	49.92	O95864	ATP6V1G1	38.92	O75348	EIF3J		O75822	Parp1	85.9285	P11103	Lsm2	4.77849	O35900
CDK1	324.71	P06493	BRD4	34.76	O60885	CLASP2		O75122	STK10	74.39	O94804	Eif4a2	190.433	P10630	H2-T23		P06339	GLRX3	53.54	O76003	C3		P01024	WBP4		O75554	NEBL	33.29	O76041	Hsp90ab1	72.1021	P11499	Bysl	2.47382	O54825
ABCB1	26.03	P08183	ZPR1		O75312	ZC3H11A	0	O75152	GFPT2	161.461	O94808	Gstm1	33.76	P10649	C5	58.83	P06684	FMNL1		O95466	IGKV1D-33		P01593	PRKRA	25.08	O75569	AP2A2	112.757	O94973	Dnmt1	0	P13864	Pole2	3.14008	O54956
SNRNP70	78.0973	P08621	TBCA	58.97	O75347	CNOT3		O75175	MYO1D	38.46	O94832	Cyp11b2		P15539	P4hb	79.1	P09103	MAP4K4	25.73	O95819	IGKV3-20	223.698	P01620	NUP155	71.29	O75694	SMC2	23.79	O95347	Rps16	42.3011	P14131	Get3	2.92872	O54984
HMGB1	85.0951	P09429	WBP4	28.94	O75554	ATP6V1G1		O75348	TMCC1		O94876	Hk1	27.89	P17710	Cdh1		P09803	GNA14	30.5	O95837	IGHV3-48		P01763	WDHD1	807.215	O75717	SGPL1	52.84	O95470	H2-K1	49.99	P14428	Bckdk	3.88461	O55028
H1-4	366.567	P10412	BCAS2	31.46	O75934	PSIP1		O75475	SOGA1	28.85	O94964	Hmgn1	40.75	P18608	Fn1		P11276	TOMM40	51.68	O96008	HMGN1		P05114	CCNK	23.21	O75909	NSA2	35.79	O95478	Rplp0	40.74	P14869	Sap18	2.33619	O55128
HSPD1	26.47	P10809	GLRX3		O76003	RPS6KA4	58.48	O75676	SMC2	89.9371	O95347	Plg	31.83	P20918	S100a6	40.23	P14069	ACTL6A		O96019	CDK1	44.78	P06493	CPD		O75976	SEC24A		O95486	Gapdh	135.009	P16858	Nmt1	7.85791	O70310
KRT5	273.77	P13647	SRP72	57.73	O76094	EIF3J	59.07	O75822	IPO7	30.29	O95373	Furin		P23188	Mdh1	29.09	P14152	GLUD1	28.21	P00367	POLB		P06746	TOX	51.03	O94900	ACSL3	98.6533	O95573	Ptbp1	52.0265	P17225	Kdm6a	2.81241	O70546
LCP1	21.13	P13796	UBR5	25.65	O95071	SC5D	34.37	O75845	SVIL	655.209	O95425	Adh5		P28474	Anxa6	36.63	P14824	CYB5R3	78.8988	P00387	TPM3	52.52	P06753	VAPB	36.71	O95292	OXSR1		O95747	Ppia	62.1937	P17742	Wiz	7.66078	O88286
EZR	573.762	P15311	ZRANB2		O95218	BCAS2	29.03	O75934	FMNL1	36.46	O95466	Kif2a	69.4032	P28740	Ifi204	38.62	P15092	IGKV1-39	66.71	P01606	SNRPB2		P08579	CD2BP2		O95400	PTBP3	61.1709	O95758	Cfl1	83.55	P18760	Baz1a	3.17561	O88379
TCP1	21.11	P17987	SBF1		O95248	SEC24D	40.69	O94855	KRT75	138.995	O95678	Ccn2		P29268	Mnda	38.62	P15092	CAPNS1	40.51	P04632	ACAA1	22.26	P09110	C5	75.59	P01031	MBD3	57.65	O95983	Cst3	92.1601	P21460	Cacna1h	0	O88427
RPL35A	34.2108	P18077	PARN	30.51	O95453	HEXIM1	25.9	O94992	ESRRB		O95718	Nedd8	41.85	P29595	Nelfe	101.325	P19426	SLC25A5	88.85	P05141	UBC	70.3	P0CG48	IGKV1-39	97.2032	P01597	C3		P01024	Cbx3	24.42	P23198	Ikbkg	3.9704	O88522
ARF4	27.75	P18085	NSD2		O96028	SVIL	49.52	O95425	GNA14	37.76	O95837	Vtn	77.6365	P29788	Psmd7	55.89	P26516	IGKV2-30	63.05	P06310	H1-4	646.398	P10412	IGKV1D-33	32.97	P01605	IGHG2	43.1524	P01859	Cat	95.8585	P24270	Cops4	2.11924	O88544
RPL17	31.7	P18621	GLUD1		P00367	MBD3	53.79	O95983	BCL10		O95999	Tead1		P30051	Mgat1	25.52	P27808	CENPB	59.71	P07199	MGST1	78.76	P10620	IGKV2D-28	74.25	P01616	SPTA1	0	P02549	Lta4h	25.51	P24527	Lrp6	0	O88572
EIF4B	26.03	P23588	AK1	79.9	P00568	MOCS2		O96007	CYB5R3		P00387	Wars1		P32921	Kif2a	44.78	P28740	RHOC	28.35	P08134	TPR	62.1018	P12270	IGHV2-70	31.19	P01815	IGKV2-30		P06310	Mcm3	25.4	P25206	Apaf1	2.48975	O88879
IL3RA	0	P26951	SPTA1		P02549	C5	48.44	P01031	EGFR	0	P00533	Ptpn11	58.84	P35235	Nedd8	51.04	P29595	PFKM	47.19	P08237	CDH1	140.405	P12830	FTH1		P02794	S100A6	72.4624	P06703	Rps2	45.531	P25444	Nfatc1	3.70094	O88942
STOM	98.1025	P27105	TFRC	38.46	P02786	IGKV1D-33	133.139	P01593	IGHV2-70	0	P01815	Ap1m1	0	P35585	Vtn	132.653	P29788	CELA3A		P09093	TPT1	32.9	P13693	VTN	134.624	P04004	POLB		P06746	Ezr	143.92	P26040	C4b	3.47089	P01029
DNAJA1	34.57	P31689	TUBB4A	945.09	P04350	IGKV1-5	54.29	P01598	PRH1		P02810	Vps26a	43.96	P40336	Prim2	30.52	P33610	CLTA	31.74	P09496	PRKCA		P17252	LYN		P07948	CENPB	72.04	P07199	Msn	461.35	P26041	Prkaca	3.77317	P05132
MYH10	79.0693	P35580	HSPB1		P04792	IGLV1-44	24.41	P01699	PRH2		P02810	Pbx1		P41778	Tfap2a		P34056	C4A	44.96	P0C0L4	PTPN2	37.77	P17706	THBS1	46.1	P07996	CELA3A		P09093	Rpl3	30.8824	P27659	Got2	3.7418	P05202
SRP14	29.72	P37108	ITGB1		P05556	IGLV2-8	25.34	P01709	ATP1A1		P05023	Rangap1		P46061	Csk		P41241	MGST1	73.7	P10620	VCL	30.18	P18206	SNRPB2	41.33	P08579	DLD	70.72	P09622	H2ax	78.0686	P27661	Nr3c1	0	P06537
FEN1	64.9687	P39748	EIF4E		P06730	IGLV3-19	93.96	P01714	LYN	68.564	P07948	Pdcd2		P46718	Eps15	24.19	P42567	SLC25A6	81.74	P12236	H2AC7	481.635	P20671	UBC	50.36	P0CG48	IFIT1		P09914	Pabpc1	159.659	P29341	C5	2.25454	P06684
ACAA2	58.0567	P42765	GPX1	35.3	P07203	IGLV3-25		P01717	NFIC	34.87	P08651	Anxa5	26.78	P48036	Slc1a2		P43006	KRT5	97.1637	P13647	PCMT1	33.99	P22061	CTSA		P10619	C4A		P0C0L4	Vtn	120.648	P29788	Gpi	2.81731	P06745
RPL35	34.18	P42766	DERPC	31.07	P0CG12	IGHV2-70	37.2	P01815	ENO2	114.39	P09104	Hspa4l	28.71	P48722	Cdkn1b	0	P46414	INSRR		P14616	ME2		P23368	HSPD1	33.6275	P10809	MAP2		P11137	Ssb	20.07	P32067	Csf3	2.67084	P09920
MKI67	31.8767	P46013	HSPD1	155.895	P10809	IGHG4	113.14	P01861	CLTB	37.71	P09497	Cav1	0	P49817	Vps4b		P46467	STMN1		P16949	ACP1		P24666	TOP2A	60.98	P11388	TOP2A	46.82	P11388	Kif4	38	P33174	Col1a1	5.50932	P11087
NES	43.5497	P48681	KRT13	25.43	P13646	VTN	41.17	P04004	ANXA4	0	P09525	Rab7a	26.77	P51150	Cav3		P51637	JUNB		P17275	MPZ	47.26	P25189	ACTN1	41.43	P12814	PCNA	39.84	P12004	Pdha1	59.9479	P35486	Pfkl	7.64131	P12382
ALDH7A1	864.719	P49419	ETS1		P14921	HRG	37.56	P04196	H1-4	353.086	P10412	Plcb3		P51432	Rab2a	34.71	P53994	PRKACA	55.73	P17612	DNAJB1	79.4229	P25685	CDH1	553.923	P12830	CDH1	91.8427	P12830	Rpl12	45.238	P35979	Cox5a	4.25928	P12787
CENPF	798.601	P49454	AKR1B1		P15121	TUBB4A	1139.43	P04350	RALA	25.82	P11233	Hmga2		P52927	Nub1	59.29	P54729	AMD1		P17707	MAOB	27.95	P27338	UBTF	36.61	P17480	KRT13	129.719	P13646	Tkt	24.15	P40142	Fgl2	0	P12804
SRP9	123.932	P49458	FOSL1		P15407	TYMS		P04818	SRF		P11831	Adsl	50.89	P54822	Znrd2	47.1332	P56873	PLCG1	56.65	P19174	NDUFS1		P28331	SON	22.05	P18583	PSMC3	63.79	P17980	H1-1	45.3388	P43275	Msh3	4.59742	P13705
RBM25	78.0061	P49756	ITGA2		P17301	IGKV2-30	72.28	P06310	HARS1	0	P12081	Rab8a	98.86	P55258	Ythdf1	149.387	P59326	ERCC3	52.5929	P19447	STIP1		P31948	VDAC1	41.77	P21796	ERCC2		P18074	Aldh2	227.989	P47738	H2-Q8	11.9809	P14430
CLK3	54.8407	P49761	COL5A1		P20908	P4HB	40.83	P07237	MYH7		P12883	Rp1		P56716	Wdhd1		P59328	TUBG1	21.14	P23258	RPA3		P35244	FBL	27.12	P22087	PPIB		P23284	Rpl13	43.4946	P47963	Glul	3.84621	P15105
CCT4	25.19	P50991	ATP6V1B2	22.63	P21281	CAPN1	49.77	P07384	MYL6B	78.05	P14649	Paxbp1		P58501	Vbp1		P61759	ME2		P23368	RFC4		P35249	WARS1	89.56	P23381	ME2		P23368	Nr2c2	51.2302	P49117	Prkch	2.67627	P23298
FXR1	123.95	P51114	PAX7		P23759	YES1	90.0367	P07947	GCFC2		P16383	Tpm1	86.912	P58771	Nutf2		P61971	SP100		P23497	NUP214		P35658	BRD2		P25440	WARS1	68.2	P23381	Mcm5	72.4613	P49718	Xrcc6	10.1724	P23475
NCBP2	39.12	P52298	ACAT1		P24752	SRPRA	49.27	P08240	PCSK2		P16519	Cdc42		P60766	Dynlrb1		P62627	BRD2	28.47	P25440	COL18A1	0	P39060	DNMT1	29.03	P26358	ACAT1	47.9	P24752	Krt6a	232.88	P50446	Irf2	6.95084	P23906
SUB1	44.89	P53999	CDK2	79.9583	P24941	PDHA1	75.05	P08559	PRKCA	75.3	P17252	Polr2i	26.31	P60898	Elob	37.31	P62869	PSMA3	62.17	P25788	CAPG	49.9	P40121	RPA1	35.01	P27694	RBMS1	47.07	P29558	S100a11	0	P50543	Ppib	2.08012	P24369
NAP1L1	41.54	P55209	COL5A3		P25940	KRT19	49.0712	P08727	MAOA		P21397	Ube2n		P61089	Rpl30	51.9	P62889	CANX	54.98	P27824	MTREX		P42285	GTF2E2	64.65	P29084	NKTR		P30414	Rpl9	191.259	P51410	Uox	4.74855	P25688
MAGOH	212.193	P61326	TARS1		P26639	MRPL3	23.04	P09001	CALB2		P22676	Arl1	53.03	P61211	Hspd1	85.07	P63038	PEBP1	26.19	P30086	AKR1C3	94.6353	P42330	BLVRB	48.48	P30043	MCM4	42.02	P33991	Slc25a5	92.0596	P51881	Fkbp1a	4.12961	P26883
SNRPE	26.41	P62304	MARK3	63.05	P27448	PRPS2	40.98	P11908	CBL	36.12	P22681	Psmc5		P62196	Sbds	70.4668	P70122	CLIP1		P30622	PAFAH1B1		P43034	PRDX5		P30044	RFC4	33.35	P35249	Pkm	34.2568	P52480	Map4	3.56077	P27546
SNRPF	62.5797	P62306	NDUFS1	59.16	P28331	KRT3		P12035	ITGA6		P23229	Ap2s1		P62743	Itpr3	24.45	P70227	RDX	128.5	P35241	MKI67		P46013	PEBP1	56.15	P30086	PPP1CC	48.23	P36873	Atp5f1b	151.991	P56480	Xrcc5	7.66437	P27641
SNRPD3	54.7075	P62318	GTF2E1	74.51	P29083	SLC25A6	119.743	P12236	JAK1	63.49	P23458	Rap1a	45.88	P62835	Surf6	45.28	P70279	GTF2F1		P35269	RANGAP1	21.64	P46060	MAT2A	41.47	P31153	TXLNA	40.78	P40222	Eef2	20.47	P58252	H2ax	23.1403	P27661
RPL23	32.82	P62829	RBMS1	47.15	P29558	P4HA1		P13674	MAPK1		P28482	Rps27a	87.93	P62983	Ufd1	23.33	P70362	SOAT1	28.23	P35610	CSNK1A1	91.56	P48729	KIF5B	45.53	P33176	MDH2	71.95	P40926	Arpc4	21.729	P59999	Adss1	3.2298	P28650
TRA2B	290.81	P62995	PRDX3	88.7	P30048	CCNB1		P14635	PCSK1		P29120	Eif4e		P63073	Rad50	47.28	P70388	DEK	0	P35659	PXN	61.47	P49023	SPR	59.42	P35270	TNFSF9		P41273	Pcbp1	52.6582	P60335	Vtn	18.6332	P29788
TPM4	23.4071	P67936	ADSL	23.49	P30566	AKR1B1	38.21	P15121	CDC27		P30260	Crnkl1	0	P63154	Kif20a	48.73	P97329	ATP5F1C	87.27	P36542	ALDH7A1	241.361	P49419	STAT3	55.68	P40763	STAT6		P42226	Sumo2	57.82	P61957	Rab6a	5.01311	P35279
ERH	103.6	P84090	CDH5	43.14	P33151	GSPT1	31.33	P15170	SFN	98.1169	P31947	Crip1	35.37	P63254	Sptlc2	42.33	P97363	LONP1	37.2	P36776	CENPF	243.49	P49454	BUD31	30.68	P41223	RFX2		P48378	Rps7	32.59	P62082	Rfc1	14.4845	P35601
RBM3	186.744	P98179	GTF2F1		P35269	STMN1		P16949	GTF2H1	48.37	P32780	Tuba1a	472.919	P68369	Ppp4c	31.77	P97470	GNL1	25.2	P36915	CEBPA		P49715	ACTR1B	34.15	P42025	PRRC2A	45.11	P48634	Rps8	25.99	P62242	Fmr1	4.58054	P35922
U2AF1	58.13	Q01081	ATP6V1E1	32.68	P36543	PRKCA		P17252	HSPA4	67.18	P34932	Sbds	82.1219	P70122	Aurka	53.51	P97477	GPX4		P36969	GSK3B		P49841	MKI67	34.29	P46013	ALDH7A1	217.026	P49419	Rps15a	23.8	P62245	Hspa9	0	P38647
SPTBN1	60.764	Q01082	RFC3	36.04	P40938	CEBPB	44.3	P17676	ADD1	48.85	P35611	Hdac2	104.638	P70288	Prdx5	0	P99029	NNMT	39.85	P40261	LIG3	39.58	P49916	ALDH7A1	164.905	P49419	SERPINH1	57.99	P50454	Rps14	21.54	P62264	Fyn	6.78621	P39688
TAGLN	37.37	Q01995	MTOR		P42345	PLCG1		P19174	BSG		P35613	Mpp1		P70290	Jup	32.87	Q02257	STAT3	0	P40763	CPT1A	43.88	P50416	MCM2	25.49	P49736	LRBA	71.22	P50851	Rps6	28.85	P62754	Stat5a	12.2785	P42230
AKAP17A	31.35	Q02040	YAP1	24.48	P46937	POLR2C	65.53	P19387	BRCA1		P38398	Cdk2	64.8217	P97377	Epha2	0	Q03145	MDH1	0	P40925	CCT4	28.8	P50991	TAF6	0	P49848	MNAT1	57.92	P51948	Ran	20.36	P62827	Rangap1	2.7736	P46061
GUCY1B1	28.21	Q02153	CSNK1A1	39.05	P48729	EIF2AK2		P19525	GNAL		P38405	Lig3		P97386	Hspg2	44.81	Q05793	RFC5		P40937	RAB5C	56.8	P51148	VASP	35.88	P50552	ARHGDIA		P52565	Rps3	86.75	P62908	Pdcd2	2.73222	P46718
MUC2	25.74	Q02817	NASP	34.47	P49321	RAB5A	105.32	P20339	PRKCI	44.05	P41743	Tep1		P97499	Fabp5	29.51	Q05816	CSK	36.05	P41240	SMARCA2	36.91	P51531	KNTC1		P50748	LIMK2		P53671	Hspa8	61.395	P63017	Brcc3	0	P46737
CAV1	570.181	Q03135	ALDH7A1	257.496	P49419	NEB		P20929	ACTR1B	194.5	P42025	Jpt1	31.54	P97825	Ptpn2	32.82	Q06180	CD86		P42081	BCAP31	48.76	P51572	BCAP31		P51572	NAPA	42.57	P54920	Dnaja1	20.19	P63037	Nat2	5.12153	P50295
SRSF11	23.62	Q05519	CENPF	488.748	P49454	ATP6V1B2		P21281	AKR1C3		P42330	Dab2	24.45	P98078	Acads	25.92	Q07417	USP5	73.29	P45974	HK2	46.98	P52789	HDGF	0	P51858	ADK		P55263	Hspd1	1741.44	P63038	Ube2e3	0	P52483
SSRP1	51.56	Q08945	AGFG1	43.89	P52594	CALB2	56.6	P22676	PSMC4	68.23	P43686	Nfia		Q02780	Plk1	27.34	Q07832	CSNK1A1	28.49	P48729	MFAP1		P55081	MSH6	44.98	P52701	ATP5MF		P56134	Ywhaz	24.81	P63101	Pitpna	3.54247	P53810
RBBP4	0	Q09028	MSH6		P52701	WARS1	88.34	P23381	YAP1	36.98	P46937	Smarcad1	23.34	Q04692	Tfdp1	43.13	Q08639	ALDH7A1	102.491	P49419	MAZ	22.15	P56270	RBM5	58.95	P52756	CFAP298	48.22	P57076	Eif5a	93.9973	P63242	Dnajc2	1.76797	P54103
NCBP1	23.94	Q09161	TTC3		P53804	RRM1	38.62	P23921	UTRN	34.86	P46939	Mark2	0	Q05512	Chd8	314.707	Q09XV5	CENPF	168.43	P49454	CORO7		P57737	RAD23B		P54727	MTPN	34.01	P58546	Rps10	45.1834	P63325	Adprh	12.3316	P54923
ILF2	28.9243	Q12905	YARS1		P54577	ACAT1	61.39	P24752	CAPZA2	159.857	P47755	Pecam1		Q08481	ptchd1		Q14B62	CARS1	21.46	P49589	ABCE1	40.51	P61221	NAPA	22.29	P54920	ERVFRD-1		P60508	Rpl22	25.37	P67984	Adk	4.96654	P55264
PSMD2	29.81	Q13200	AP1S2	56.87	P56377	PSMA1	0	P25786	NES	72.75	P48681	Chd8	377.833	Q09XV5	Shroom4	53.73	Q1W617	CTCF	49.65	P49711	UFM1	28.18	P61960	AFDN	28.39	P55196	PSMA6	45.29	P60900	Hdac2	32.1246	P70288	Atp5mf	6.04405	P56135
SRSF5	146.067	Q13243	EPPK1	55.7946	P58107	CDA	52.01	P32320	ALDH7A1	92.3633	P49419	Inf2		Q0GNC1	Parp14	0	Q2EMV9	LIG3	0	P49916	AP1S1	84.63	P61966	RAB10	100.523	P61026	UBE2M		P61081	Hint1	27.09	P70349	Cyb5a	3.80738	P56395
PRPF4B	46.4481	Q13523	MLF1		P58340	BMI1	32.86	P35226	CENPF	401.481	P49454	Ppp4r2		Q0VGB7	Tmc5		Q32NZ6	DNM2	36.09	P50570	SEC11A		P67812	UBE2M	43.7462	P61081	RAB14	56.37	P61106	Cct4	27.57	P80315	Nadk	0	P58058
PIN1	55.578	Q13526	SRP54	77.38	P61011	PHB1	59.142	P35232	SRP9	30.13	P49458	Fat4		Q2PZL6	Osbp		Q3B7Z2	MNAT1	52.9	P51948	CSNK2B	34.43	P67870	ARF3		P61204	ZC3H6		P61129	Arf5	32.581	P84084	Rnf216	5.07914	P58283
COTL1	40.22	Q14019	RAB5B	66.45	P61020	RFC4		P35249	CASP4		P49662	Cyb5r4	0	Q3TDX8	Khdc4	0	Q3TCX3	SUCLG1		P53597	EIF4G2	25.96	P78344	MAGOH		P61326	SUMO2	68.3	P61956	Srsf3	35.08	P84104	Ptpa	0	P58389
SAFB2	27.5084	Q14151	VBP1	41.71	P61758	SPR	21.34	P35270	CSNK1E		P49674	Gtf2f1		Q3THK3	TLS1	23.95	Q3TQI7	AP2S1		P53680	RPL36A	31.63	P83881	RPL37	29.61	P61927	PSMC1	32.89	P62191	Frg1	27.9	P97376	Paxbp1	5.40051	P58501
EIF3A	40.67	Q14152	SNRPN	200.811	P63162	IRS1	65.56	P35568	GSK3A	45.86	P49840	Krt2	91.126	Q3TTY5	Alkbh5	53.94	Q3TSG4	CLNS1A	53.97	P54105	SERF2		P84101	PSMC1		P62191	RAE1	31.62	P78406	Anp32e	95.5023	P97822	Btbd3	0	P58545
NOLC1	23.3203	Q14978	IGBP1	47.15	P78318	SOAT1		P35610	RAB13	35.53	P51153	Rnf40		Q3U319	Uap1l1		Q3TW96	EIF5	34.88	P55010	RUNX1		Q01196	GNB1	34.72	P62873	MRPS25		P82663	Ikzf1	36.5349	Q03267	Tlr8	0	P58682
SF1	24.06	Q15637	GTF2I		P78347	NUP214		P35658	DUSP3	41.23	P51452	Wdr62		Q3U3T8	Otud5	72.54	Q3U2S4	GEMIN4	33.58	P57678	AKAP17A	35.17	Q02040	RAC1		P63000	MRPS11		P82912	Acads	23.04	Q07417	Sec61a1	2.13566	P61620
MAP3K11	29.52	Q16584	GTF2B	78.71	Q00403	NUP62		P37198	DNA2		P51530	Mcrip1	39.27	Q3UGS4	Spata5		Q3UMC0	ERVFRD-1		P60508	CREB5	20.14	Q02930	CSNK2A1	25.37	P68400	CBX1	145.845	P83916	Abraxas2	27.64	Q3TCJ1	Ap1s1	1.63259	P61967
CPSF6	167.807	Q16630	CDK17	46.99	Q00537	ATP6V1A	20.61	P38606	ARHGDIB		P52566	Plekha7	24.27	Q3UIL6	Cobll1		Q3UMF0	S100A10	31.85	P60903	CAV1	41.51	Q03135	RELN		P78509	XPC	0	Q01831	Krt76	136.138	Q3UV17	Lrch1	8.1094	P62046
HIF1A	26.53	Q16665	AMPD3	55.3016	Q01432	RFC3	48.68	P40938	YARS1	43.22	P54577	Usp48	134.347	Q3V0C5	Tex10	51.4032	Q3URQ0	SRP54	65.24	P61011	NUP160	32.62	Q12769	SARNP	83.06	P82979	GFPT1	45.67	Q06210	Mthfd1l	106.298	Q3V3R1	Rps29	0	P62274
H2AC20	377.639	Q16777	FABP5	55.3089	Q01469	MSH2		P43246	PRKAG1		P54619	Rimbp3		Q3V0F0	Foxr1	28.57	Q3UTB7	SST		P61278	ASPH		Q12797	LACTB	36.12	P83111	CDK18	71.22	Q07002	Nr2c1	28.29	Q505F1	Kcnab2	4.48772	P62482
NCBP3	748.963	Q53F19	OGDH	38.57	Q02218	USP5	0	P45974	RAD23B		P54727	Znf608		Q56A10	Fam91a1	56.53	Q3UVG3	ERVK-24		P61566	TFCP2	59.39	Q12800	CBX1	305.23	P83916	CAMSAP2	46.88	Q08AD1	Kif26a	21.17	Q52KG5	Polr2g	1.92558	P62488
RBM26	150.19	Q5T8P6	COL7A1		Q02388	CRK		P46108	CDH4	45.4	P55283	Pex1	21.99	Q5BL07	Garin1b	24.95	Q3UZD7	UFM1	70.89	P61960	SMARCB1		Q12824	ARF5	0	P84085	TFCP2	79.31	Q12800	Vdac3	40.4439	Q60931	Atp6v1b2	3.51245	P62814
ALKBH5	173.647	Q6P6C2	CAV1	112.509	Q03135	MAP1B	188.141	P46821	SNU13	39.85	P55769	Prkaa1		Q5EG47	Usp48	111.56	Q3V0C5	YWHAG	59.2378	P61981	NFIA		Q12857	RBM3	77.7	P98179	STX4	29.88	Q12846	Rbbp4	66.4442	Q60972	Cplx1	5.33612	P63040
KCTD18	58.68	Q6PI47	UBXN1	29.25	Q04323	NEDD4	31.8	P46934	MTPN	57.67	P58546	Kat7	31.07	Q5SVQ0	Esf1		Q3V1V3	DYNLT1	96.14	P63172	CHD3	64.3	Q12873	SLC25A3	40.91	Q00325	TRIM26	50.85	Q12899	Ddx5	48.78	Q61656	Csnk2b	6.91786	P67871
ZC3H14	470.265	Q6PJT7	PTPN12		Q05209	YAP1	27.22	P46937	RAB8A	146.73	P61006	Cluh	113.127	Q5SW19	Jcad	32.98	Q5DTX6	CSNK2B		P67870	CSTF3	59.1	Q12996	HDLBP	74.01	Q00341	ACACA	25.32	Q13085	Myh10	365.92	Q61879	Actc1	49.0078	P68033
AGTRAP	51.3643	Q6RW13	PPP2R3A	93.95	Q06190	UTRN	29.13	P46939	UBE2N	50.95	P61088	Pafah1b2	22.74	Q61206	Gucy2f		Q5SDA5	ERH	38.72	P84090	CTBP1	36.59	Q13363	SLC7A5		Q01650	CTBP1	57.0678	Q13363	Mcm7	48.7674	Q61881	Tuba1a	104.888	P68369
DDX46	28.21	Q7L014	SRSF4	58.5098	Q08170	CSNK1D	35.08	P48730	RAP1B	95.68	P61224	Sntb2	72.91	Q61235	Pfas		Q5SUR0	FKBP3	33.06	Q00688	PPIG	30.33	Q13427	CALD1	44.42	Q05682	PDAP1	0	Q13442	Npm1	31.7619	Q61937	Tubb4b	208.295	P68372
PABPN1	269.712	Q86U42	EP300		Q09472	LMAN1		P49257	RRAS2	85.14	P62070	Zfhx3		Q61329	Specc1	46.0469	Q5SXY1	FABP5	48.15	Q01469	EIF4A2	226.33	Q14240	PPP3CA	41.79	Q08209	PICALM		Q13492	Pcbp2	43.6775	Q61990	Ranbp9	7.90523	P69566
CPNE8	27.34	Q86YQ8	AP1B1	32.7	Q10567	ALDH7A1	161.24	P49419	LCN6		P62502	Krt15	77.286	Q61414	Utp20	35.16	Q5XG71	CAV1	119.139	Q03135	TRIM25	78.98	Q14258	NSUN2	31.52	Q08J23	DCTN2	34.39	Q13561	Srsf2	26.9	Q62093	Sbds	8.53791	P70122
LRRC8A	130.711	Q8IWT6	BPTF	51.14	Q12830	CENPF	285.77	P49454	POLR2L		P62875	Fbn2		Q61555	Lama2		Q60675	PTPN12		Q05209	SART3	24.64	Q15020	BPTF		Q12830	CUL2	41.74	Q13617	Ddx3y	33.8648	Q62095	Rock1	0	P70335
FTSJ3	58.7354	Q8IY81	MYBPH		Q13203	CARS1	47.48	P49589	GSTO1	26.71	P78417	Ddx19a	0	Q61655	Cep250		Q60952	PTPN11	0	Q06124	BRD3	69.2534	Q15059	CDC20		Q12834	CBFB	45.97	Q13951	Trim28	173.367	Q62318	Ufd1	2.00409	P70362
SRRM1	29.53	Q8IYB3	PPIG		Q13427	TMED10		P49755	BASP1	89.87	P80723	Hspa1a	235.702	Q61696	Jrk	0	Q60976	PPP3CA		Q08209	TRAM1	24.8	Q15629	CSTF3	90.64	Q12996	COTL1		Q14019	Ostf1	24.87	Q62422	Tp53bp1	4.03314	P70399
SMAP1	25.23	Q8IYB5	TP53BP2	22.45	Q13625	METAP2	53.3	P50579	RPL36A	24.06	P83881	Kif5b		Q61768	Rad21	30.19	Q61550	PPID	81.1108	Q08752	HMGN3	0	Q15651	PPFIA1	28.3	Q13136	IL18		Q14116	Actr3b	23.85	Q641P0	Evl	2.25567	P70429
NUP93	104.416	Q8N1F7	FHL3	35.42	Q13643	PLCD1		P51178	SMAD3	27.4	P84022	Pla2r1		Q62028	Gli3	59.03	Q61602	PMPCA		Q10713	DDB1	28.1	Q16531	SQSTM1	29.76	Q13501	DPYS		Q14117	Hspe1	22.6418	Q64433	Ctps1	3.49992	P70698
NGEF	0	Q8N5V2	NACA	175.976	Q13765	SMARCA4	0	P51532	ARF5	105.252	P84085	Ttf1		Q62187	Znf148	58.7	Q61624	SCRN1		Q12765	H2AC20	513.809	Q16777	HDAC1	92.0767	Q13547	TRIM14		Q14142	Krt42	100.581	Q6IFX2	Arf5	2.51077	P84084
C19orf47	204.969	Q8N9M1	GTF2H3		Q13889	HCFC1		P51610	MUC5AC		P98088	Zpr1		Q62384	Ss18	41.17	Q62280	MYO1E	30.43	Q12965	PDS5A	47.35	Q29RF7	CAMK2D	56.37	Q13557	DCTN1	0	Q14203	Cpsf6	20.11	Q6NVF9	H3c2	20.0667	P84228
BANP	330.083	Q8N9N5	VEZF1	47.09	Q14119	ARHGDIB		P52566	AMPD3	50.6555	Q01432	Rab34		Q64008	Tfrc	84.64	Q62351	CSTF3	46.09	Q12996	ANO6	45.34	Q4KMQ2	CUL1	0	Q13616	FLOT2		Q14254	Smchd1	37.44	Q6P5D8	Rps5	2.19754	P97461
THOC2	30.2	Q8NI27	FLOT2	20.59	Q14254	AGFG1	48.01	P52594	AKAP12	30.91	Q02952	Btf3	48.9082	Q64152	Rbm12b2	35.77	Q66JV4	ECH1	57.29	Q13011	NCBP3		Q53F19	DDX39B	164.872	Q13838	LBR	92.85	Q14739	Lrpprc	37.63	Q6PB66	Lilrb3	0	P97484
C9orf43	22.21	Q8TAL5	FAM50A		Q14320	HK2	25.49	P52789	DST	20.04	Q03001	Peak1	0	Q69Z38	Bcl9l		Q67FY2	DRP2		Q13474	NUP188	23.8	Q5SRE5	DCTN1		Q14203	NAA25	58.84	Q14CX7	Chd4	90.5395	Q6PDQ2	Wbp2	4.12178	P97765
BRIX1	93.2543	Q8TDN6	MESD		Q14696	CRIP2	48.6436	P52943	CAV1	81.4371	Q03135	Larp4b	29.48	Q6A0A2	Git1	48.58	Q68FF6	KRR1	35.11	Q13601	CHCHD2P9	43.8	Q5T1J5	DYNC1H1	22.62	Q14204	LRRC14	37.83	Q15048	Ppp2r2b	23.76	Q6ZWR4	Thumpd3	3.15792	P97770
LRRC8C	325.515	Q8TDW0	FASTKD3		Q14CZ7	AP2S1	0	P53680	TLE2		Q04725	Scaf8	61.9746	Q6DID3	Fndc3b	59.95	Q6NWW9	CUL3	39.88	Q13618	UBAP2	29.97	Q5T6F2	SMC1A	118.76	Q14683	SKIV2L	65.52	Q15477	Syncrip	20.88	Q7TMK9	Psmb4	3.92014	P99026
CAPSL	0	Q8WWF8	NCAPH		Q15003	ATN1		P54259	YWHAH	115.362	Q04917	Krt77	117.996	Q6IFZ6	Zc3h11a	64.02	Q6NZF1	RAB32		Q13637	TMEM214	30.47	Q6NUQ4	GSE1	21.91	Q14687	TSN		Q15631	Tufm	30.67	Q8BFR5	Mtf2	0	Q02395
SYNE2	0	Q8WXH0	TRAM2	32.85	Q15035	EIF5	38.19	P55010	PRKCD		Q05655	Pdcd11	17.45	Q6NS46	Rbm26	54.09	Q6NZN0	GNL2	0	Q13823	CDC73	33.98	Q6P1J9	PSMD6		Q15008	PTPN14	54.83	Q15678	Hnrnpa3	20.91	Q8BG05	Nucb1	2.17156	Q02819
ERCC4	25.97	Q92889	RAB3GAP1	0	Q15042	PSMD4	46.41	P55036	C1QBP	69.8354	Q07021	Uggt1	24.98	Q6P5E4	Tatdn1		Q6P8M1	EXOSC2	34.82	Q13868	ATAD2	0	Q6PL18	NOMO1	54.49	Q15155	TAB1		Q15750	Nup93	87.5018	Q8BJ71	Pfdn6	2.11935	Q03958
LDAF1	106.582	Q96B96	ARHGEF6	70.99	Q15052	SUMO3	67	P55854	GRSF1		Q12849	Kif11		Q6P9P6	Kif11	20.27	Q6P9P6	CKAP5		Q14008	RSRC2	55.97	Q7L4I2	PTGES3		Q15185	NDUFA9	30.19	Q16795	Sun2	28.3971	Q8BJS4	Acads	3.16202	Q07417
MALSU1	128.098	Q96EH3	PWP2	0	Q15269	ATP5MF	31.18	P56134	TRAF2		Q12933	Lrpprc	51.03	Q6PB66	Kif18b		Q6PFD6	TFDP1	21.02	Q14186	TRMT1L	0	Q7Z2T5	JMJD1C		Q15652	TXNRD1	35.07	Q16881	Hadha	89.5587	Q8BMS1	Bax	3.70436	Q07813
RBM33	54.9125	Q96EV2	DLGAP5	38.16	Q15398	TMEM33	51.87	P57088	DLG1	21.93	Q12959	Hltf		Q6PCN7	Gnl3l	65.72	Q6PGG6	FHL2	22.11	Q14192	ZC3HAV1	94.13	Q7Z2W4	DBN1	95.39	Q16643	PARP14		Q460N5	Rab43	23.83	Q8CG50	Padi2	6.57535	Q08642
BSCL2	0	Q96G97	SLC1A5	29.83	Q15758	CORO7		P57737	MYO1E	28.21	Q12965	Atp1a2		Q6PIE5	Naa35		Q6PHQ8	NPAT		Q14207	IRF2BP2	25.78	Q7Z5L9	CERKL	0	Q49MI3	ANO6	32.04	Q4KMQ2	Gatad2a	78.8365	Q8CHY6	Cep76	0	Q0VEJ0
YTHDC1	30.719	Q96MU7	PKN1	39.45	Q16512	NUP107	28.83	P57740	TRIM32		Q13049	Nudcd1	21.11	Q6PIP5	Camk2d	85.1845	Q6PHZ2	NCAPD2		Q15021	PPFIBP1	29.3	Q86W92	ACTBL2	669.393	Q562R1	SOWAHC	48.73	Q53LP3	Gfm1	34.17	Q8K0D5	Npepps	0	Q11011
FYTTD1	238.065	Q96QD9	CCDC57		Q2TAC2	PSMA6	53.91	P60900	PRKAA1	96.81	Q13131	Kdm3b		Q6ZPY7	Atp1a3	0	Q6PIC6	TNIP1	57.83	Q15025	NUP93	55.6488	Q8N1F7	ESCO2		Q56NI9	ACTBL2	429.331	Q562R1	Sdha	68.6421	Q8K2B3	Gsdmc2	2.46056	Q2KHK6
H2AC1	150.317	Q96QV6	LRRFIP1	51.53	Q32MZ4	RPL26	150.54	P61254	PPFIA1		Q13136	Kdm1a	62.41	Q6ZQ88	Polr1h		Q791N7	RAB3GAP1		Q15042	EHBP1L1		Q8N3D4	FAM76B	38.2	Q5HYJ3	DNTTIP2	42.1467	Q5QJE6	Mta1	105.521	Q8K4B0	Msto1	0	Q2YDW2
CNN2	25.81	Q99439	MAP7D1	25.71	Q3KQU3	AP1S1	87.53	P61966	STX5	31.2	Q13190	Ppip5k2		Q6ZQB6	Ppp2r1b	0	Q7TNP2	SF3A2	58.08	Q15428	STAG2	66.82	Q8N3U4	TJAP1	36.26	Q5JTD0	CEP170	26.76	Q5SW79	Cog4	23.3	Q8R1U1	Myl12b	2.88892	Q3THE2
PRMT1	50.0461	Q99873	LEXM		Q3ZCV2	DYNLT1	94.09	P63172	TBX2		Q13207	Cmya5		Q70KF4	Wtip		Q7TQJ8	TRIP11		Q15643	UBAC2	0	Q8NBM4	FRMPD1		Q5SYB0	LDLRAP1		Q5SW96	Banp	25.2	Q8VBU8	Pde12	3.51306	Q3TIU4
DDX50	107.063	Q9BQ39	ANO6	99.1906	Q4KMQ2	TMSB10	31.23	P63313	SNTB2	78.66	Q13425	Polr1g	35.11	Q76KJ5	R3hdm2	22.06	Q80TM6	TBCE	36.21	Q15813	KMT2C	19.43	Q8NEZ4	FAM102B		Q5T8I3	FRY	0	Q5TBA9	Myh9	780.153	Q8VDD5	Nlrx1	0	Q3TL44
BPIFA3	0	Q9BQP9	MIX23		Q4VC31	H3C1	42.16	P68431	TCOF1	51.47	Q13428	Picalm	47.38	Q7M6Y3	Ubr5	51.84	Q80TP3	NEDD8	45.63	Q15843	PUM2		Q8TB72	RNF20	28.21	Q5VTR2	STRIP1	27.07	Q5VSL9	Gatad2b	40.7503	Q8VHR5	Alkbh5	3.27192	Q3TSG4
POLDIP3	1108.17	Q9BY77	NCBP3	42.96	Q53F19	H3C10	42.16	P68431	ROCK1	74.2258	Q13464	Znf503		Q7TMA2	Rab3gap1	35.12	Q80UJ7	PKN2	22.4	Q16513	SHROOM3		Q8TF72	TCEAL6	36.22	Q6IPX3	RNF20		Q5VTR2	Eif4a3	36.36	Q91VC3	Trmt1	5.73426	Q3TX08
GTPBP4	41.8244	Q9BZE4	GLE1		Q53GS7	H3C11	42.16	P68431	PICALM		Q13492	Gpatch2	33.26	Q7TQC7	Polr2e	39.57	Q80UW8	MAPK14		Q16539	ZC3H15	38.44	Q8WU90	TET2	35.12	Q6N021	CDKAL1		Q5VV42	Ddx1	39.71	Q91VR5	Ccdc174	2.84255	Q3U155
API5	903.748	Q9BZZ5	FLG2	30.62	Q5D862	H3C12	42.16	P68431	TP53BP2	67.93	Q13625	Scrib	63.1	Q80U72	Kcmf1	28.89	Q80UY2	MRPL23	25.38	Q16540	SCFD1	0	Q8WVM8	ESRP1	35.1	Q6NXG1	BROX	42.79	Q5VW32	Golga4	22.16	Q91VW5	Fam193b	5.81312	Q3U2K0
ACTR3C	36.65	Q9C0K3	TJAP1		Q5JTD0	H3C2	42.16	P68431	DSG2	28.49	Q14126	Nup214	0	Q80U93	Spata7		Q80VP2	NDUFA9	20.42	Q16795	SYNE2	45.87	Q8WXH0	CEP85	64.25	Q6P2H3	TWF2		Q6IBS0	Rabep2	196.49	Q91WG2	Rnf40	8.2305	Q3U319
RACGAP1	30.8101	Q9H0H5	SPIN3	22.86	Q5JUX0	H3C3	42.16	P68431	SCRIB	201.141	Q14160	Mogs		Q80UM7	Ca174	62.68	Q80WR5	INF2		Q27J81	SEPTIN8		Q92599	MIDEAS	66.87	Q6PJG2	TTC41P		Q6P2S7	Pycr1	24.98	Q922W5	Fam117b	0	Q3U3E2
DDX47	26.41	Q9H0S4	EXOSC6	35.43	Q5RKV6	H3C4	42.16	P68431	TTLL12		Q14166	Polr2e	30.65	Q80UW8	Tmco5b		Q80X59	ANO6	64.54	Q4KMQ2	SMARCD2	113.1	Q92925	ZC3H14	69.4646	Q6PJT7	AGTRAP	38.59	Q6RW13	Atad3	26.577	Q925I1	Wdr62	0	Q3U3T8
BCL11A	118.37	Q9H165	WASHC2A	71.98	Q5SNT6	H3C6	42.16	P68431	DCTN1	206.545	Q14203	Kirrel1		Q80W68	Ddx10	36.36	Q80Y44	MTUS2	0	Q5JR59	RAB1C	166.01	Q92928	ATAD2		Q6PL18	SMARCD3	77.92	Q6STE5	Hnrnpab	121.299	Q99020	Mcrip1	4.20589	Q3UGS4
PNN	208.55	Q9H307	FKBP15	31.39	Q5T1M5	H3C7	42.16	P68431	RASA3	63.22	Q14644	Mast4		Q811L6	Safb2		Q80YR5	NKAPL	44.12	Q5M9Q1	FAM162A	134.452	Q96A26	ADGRD1		Q6QNK2	CWC27	20.55	Q6UX04	Hadhb	52.1174	Q99JY0	Rcsd1	7.30194	Q3UZA1
RPF2	37.947	Q9H7B2	SPECC1L	27.39	Q69YQ0	H3C8	42.16	P68431	CLINT1	63.28	Q14677	Ctdspl2		Q8BG15	Ankfy1	40.23	Q810B6	FREM2		Q5SZK8	MBD6	24.04	Q96DN6	ANKRD12		Q6UB98	KRBA2		Q6ZNG9	Aco2	34.62	Q99KI0	Rbm44	0	Q3V089
FOLH1B	28.71	Q9HBA9	PPP4R3A	40.52	Q6IN85	SARNP	100.379	P82979	NCAPH	76.46	Q15003	Poldip3	29.06	Q8BG81	Mphosph10	36.58	Q810V0	CAMSAP1		Q5T5Y3	THOC1	36.52	Q96FV9	RANBP10	40.05	Q6VN20	MARK2		Q7KZI7	Prpf19	27.89	Q99KP6	Usp48	19.0404	Q3V0C5
CHD8	466.634	Q9HCK8	NIPBL	37.58	Q6KC79	RPL36A	59.78	P83881	NCAPD2		Q15021	Krr1		Q8BGA5	Ubp1	99.03	Q811S7	MRPL2		Q5T653	HMCES	34.55	Q96FZ2	LARP4	55.27	Q71RC2	MCM10	0	Q7L590	Etfa	83.3149	Q99LC5	Hephl1	0	Q3V1H3
LUC7L	222.176	Q9NQ29	LRRC8E	20.89	Q6NSJ5	RHOG	29.4	P84095	POLD3	58.87	Q15054	Limd2		Q8BGB5	Pcid2		Q8BFV2	FRY	0	Q5TBA9	RSRC1	43.73	Q96IZ7	BZW1		Q7L1Q6	NOTCH2NLA		Q7Z3S9	Hnrnpa0	102.165	Q9CX86	Nt5c2	5.55658	Q3V1L4
KRT84	132.783	Q9NSB2	SLC25A24		Q6NUK1	SLC25A3	34.24	Q00325	EEA1	58.8493	Q15075	Epb41l5	63.33	Q8BGS1	Fancm		Q8BGE5	CACHD1		Q5VU97	ZFP42	30.98	Q96MM3	MEPCE	42.3494	Q7L2J0	YTHDF3	56.03	Q7Z739	Rpl11	73.4173	Q9CXW4	Foxn3	2.58782	Q499D0
OLA1	39.7	Q9NTK5	SLC27A4		Q6P1M0	GTF2B	42.47	Q00403	PCM1		Q15154	Echs1	93.35	Q8BH95	Dnaaf10	44.99	Q8BGF3	TASOR2		Q5VWN6	FYTTD1	36.02	Q96QD9	SRGAP1	85.7096	Q7Z6B7	KHDC4	35.96	Q7Z7F0	Rpl15	34.864	Q9CZM2	Xirp2	0	Q4U4S6
SEPTIN11	20.77	Q9NVA2	AGTRAP	55.76	Q6RW13	CDC42EP1	98.8196	Q00587	RAB35	72.2026	Q15286	Tbl1xr1	74.16	Q8BHJ5	Krt75	164.862	Q8BGZ7	CDCA2		Q69YH5	EIF3C	46.3282	Q99613	RALYL	57.26	Q86SE5	RTTN		Q86VV8	Cs	26.1859	Q9CZU6	Tapt1	9.24837	Q4VBD2
DDX18	65.3624	Q9NVP1	DNMBP	69.44	Q6XZF7	NFKB2	32.27	Q00653	SLC1A5	99.7335	Q15758	Cyria	66.26	Q8BHZ0	Wasf2	30.17	Q8BH43	CAVIN1		Q6NZI2	NAP1L4	60.31	Q99733	ALYREF	126.323	Q86V81	ZC3HC1		Q86WB0	Hnrnpm	36.35	Q9D0E1	Ehmt1	5.91866	Q5DW34
SLTM	23.56	Q9NWH9	RNF111		Q6ZNA4	RUNX1		Q01196	UBE2V2	35.12	Q15819	Rbfox3	20.64	Q8BIF2	Wdr3		Q8BHB4	CEP85	60.7096	Q6P2H3	TCF25	35.55	Q9BQ70	LSR	46.63	Q86X29	CIR1	39.832	Q86X95	Oxct1	35.4211	Q9D0K2	Phf12	0	Q5SPL2
BCLAF1	390.028	Q9NYF8	DHX30	37.14	Q7L2E3	AMPD3	116.967	Q01432	PKN1	40.36	Q16512	Dock9	44.03	Q8BIK4	Dock9	49.04	Q8BIK4	LCTL	0	Q6UWM7	ESYT1	78.85	Q9BSJ8	GATAD2A	56.6368	Q86YP4	AHNAK2		Q8IVF2	Acp1	20.84	Q9D358	Fbxw11	1.82275	Q5SRY7
RBM27	110.451	Q9P2N5	KHDC4		Q7Z7F0	OGDH	47.78	Q02218	PPP2R5E	52.66	Q16537	Mrps27	33.32	Q8BK72	Nol11	33.6	Q8BJW5	CYP2R1	0	Q6VVX0	WAC		Q9BTA9	IRF2BP1	37.21	Q8IU81	ZNF547		Q8IVP9	Idh3a	57.3583	Q9D6R2	Psme4	2.92855	Q5SSW2
STOML2	45.69	Q9UJZ1	PHLDB2	79.4333	Q86SQ0	PLOD1		Q02809	UPP1	15.54	Q16831	Cfap298	50.91	Q8BL95	Mrps35	80.78	Q8BJZ4	PPP4R3C		Q6ZMV5	TUBB2B	966.206	Q9BVA1	H2AC21	159.648	Q8IUE6	MISP	96.0441	Q8IVT2	Paip2	50.474	Q9D6V8	Tns3	6.95283	Q5SSZ5
ACIN1	173.988	Q9UKV3	ABCA13	0	Q86UQ4	CAV1	153.8	Q03135	ASTE1		Q2TB18	Eif4e2	27.2	Q8BMB3	Mrps27	54.96	Q8BK72	KIAA1549L		Q6ZVL6	TMEM109	64.04	Q9BVC6	PHF6		Q8IWS0	ZC3H7A	44.61	Q8IWR0	Eef1g	24.55	Q9D8N0	Ctc1	2.57545	Q5SUQ9
CORO1C	24.43	Q9ULV4	RIMS1		Q86UR5	UBXN1	64.33	Q04323	HLA-B	42.7255	Q31612	Exosc6	26.11	Q8BTW3	Thoc5	30.75	Q8BKT7	RAPH1	22.29	Q70E73	GTPBP4		Q9BZE4	SUGP1	37.94	Q8IWZ8	SUGP2		Q8IX01	Aldh7a1	183.401	Q9DBF1	Cluh	9.68086	Q5SW19
SPATA2	0	Q9UM82	IQGAP3	115.705	Q86VI3	TLE2	33.58	Q04725	UAP1L1	23.03	Q3KQV9	Gphn	47.6	Q8BUV3	Hif1an		Q8BLR9	DHX30	77.3217	Q7L2E3	DERL2	33.34	Q9GZP9	DHX37	34.46	Q8IY37	CCAR1	0	Q8IX12	Etfb	68.7785	Q9DCW4	Rabl6	3.72576	Q5U3K5
NIP7	23.98	Q9Y221	PKHD1L1		Q86WI1	PTPN11	42.51	Q06124	TIMM50		Q3ZCQ8	Ppme1	28.03	Q8BVQ5	Tmem214	54.68	Q8BM55	MEPCE		Q7L2J0	NELFA	89.82	Q9H3P2	YAF2	56.6592	Q8IY57	PNPLA6		Q8IY17	Prmt1	33.53	Q9JIF0	Thoc6	5.60181	Q5U4D9
RTRAF	23.85	Q9Y224	LRRC8A	36.1	Q8IWT6	ASPH	39.32	Q12797	ANO6	43.34	Q4KMQ2	Phlpp2		Q8BXA7	Mob1b	27.77	Q8BPB0	ANKAR		Q7Z5J8	SENP3	89.47	Q9H4L4	CCAR2	37.4	Q8N163	SRRM1		Q8IYB3	Bcl11a	170.266	Q9QYE3	Arcn1	3.87548	Q5XJY5
THRAP3	806.156	Q9Y2W1	PHC2	24.2	Q8IXK0	TFCP2	46.32	Q12800	SPECC1	49.4003	Q5M775	Hat1		Q8BY71	Ppp1r18	45.7	Q8BQ30	CENPV	50.53	Q7Z7K6	SMARCAD1		Q9H4L7	NUP93	34.4232	Q8N1F7	ABI1	37.25	Q8IZP0	Dnaja2	18.9	Q9QYJ0	Cttn	3.77005	Q60598
SBDS	236.531	Q9Y3A5	ABI1	71.74	Q8IZP0	SMARCB1	79.92	Q12824	KIAA1217	73.4033	Q5T5P2	Trim47	54.24	Q8C0E3	Heatr3	64.03	Q8BQM4	PACS2		Q86VP3	EHD1		Q9H4M9	NKAP	35.99	Q8N5F7	RPTOR		Q8N122	Macroh2a1	28.38	Q9QZQ8	Samhd1	4.1028	Q60710
RTCB	32.39	Q9Y3I0	ST13P4		Q8IZP2	ECH1	53.53	Q13011	CDC42BPA	38.6128	Q5VT25	Coro2a	36.64	Q8C0P5	Kansl2		Q8BQR4	RASAL3		Q86YV0	NRDE2		Q9H7Z3	MACO1	24.06	Q8N5G2	NUP93	57.34	Q8N1F7	Mta2	122.137	Q9R190	Zbtb17	4.56073	Q60821
CHTOP	1077.8	Q9Y3Y2	ZNF444		Q8N0Y2	PLA2R1		Q13018	TASOR2	0	Q5VWN6	Dock8	29.75	Q8C147	Prkaa2	99.58	Q8BRK8	WDR75	0	Q8IWA0	ACAD9	36.72	Q9H845	ARFGAP2	41.88	Q8N6H7	MINK1		Q8N4C8	Sae1	22.54	Q9R1T2	Ripk1	2.73848	Q60855
SUPT16H	102.904	Q9Y5B9	STK11IP		Q8N1F8	FLII	55.55	Q13045	ATL3	28.53	Q6DD88	Taf2	0	Q8C176	Pbrm1	40.47	Q8BSQ9	ARHGAP12		Q8IWW6	LRRC40		Q9H9A6	BANP	65.42	Q8N9N5	USP38		Q8NB14	Arpc1b	21.17	Q9WV32	Elavl2	7.79665	Q60899
COPG1	28.5327	Q9Y678	MINK1	25.11	Q8N4C8	CTBP1	38.13	Q13363	H3-5	39.99	Q6NXT2	Kntc1	0	Q8C3Y4	Smad3	24.07	Q8BUN5	WWC1		Q8IX03	TNS1	68.16	Q9HBL0	SREK1IP1	34.3	Q8N9Q2	NUP35	52.28	Q8NFH5	Racgap1	20.5449	Q9WVM1	Vdac3	5.30649	Q60931
			NAV1		Q8NEY1	PDAP1	39.05	Q13442	CAVIN1	140.814	Q6NZI2	Wdr26	44.32	Q8C6G8	Jakmip1		Q8BVL9	ALDH16A1	56.72	Q8IZ83	CHD8	475.474	Q9HCK8	PUM2		Q8TB72	PUM2	33.92	Q8TB72	Aldh18a1	37.4933	Q9Z110	Ppp2r5c	2.39089	Q60996
			AKR7L	48.17	Q8NHP1	CUL2	47.21	Q13617	TTC41P		Q6P2S7	Aqr	28.13	Q8CFQ3	Naa25	22.92	Q8BWZ3	NDUFAF2	46.96	Q8N183	TM9SF3	0	Q9HD45	GEMIN5	30.36	Q8TEQ6	BAHD1		Q8TBE0	Ddx39b	73.7958	Q9Z1N5	Hars1	5.02	Q61035
			ZCRB1		Q8TBF4	CUL4A	0	Q13619	MEAK7	71.09	Q6P9B6	Mboat7	24.29	Q8CHK3	Cdcp3		Q8BZE1	STK11IP		Q8N1F8	EXOSC3	25.33	Q9NQT5	PARD3B		Q8TEW8	CIP2A		Q8TCG1	Hnrnpc	35.1527	Q9Z204	Papola	6.34896	Q61183
			ZFAND1		Q8TCF1	DYRK1A	45.87	Q13627	LRRC8B		Q6P9F7	N4bp2l2	34.73	Q8JZS6	Ncbp3	109.102	Q8BZR9	THEMIS		Q8N1K5	AAAS	52.5661	Q9NRG9	WIPF2	24.18	Q8TF74	NEK9		Q8TD19	Mbd3	97.1385	Q9Z2D8	Mre11	5.48913	Q61216
			NEK9		Q8TD19	THOC5	74.9312	Q13769	SMARCD3	70.46	Q6STE5	Oplah		Q8K010	Nhlrc2		Q8BZW8	MIER2		Q8N344	LATS2	0	Q9NRM7	MUC16		Q8WXI7	DNAH3		Q8TD57	Mbd2	79.6768	Q9Z2E1	Smarcd1	24.5056	Q61466
			LRRC8C	80.8	Q8TDW0	DGCR6		Q14129	NBEAL2		Q6ZNJ1	Ints9		Q8K114	Ca198		Q8C3W1	EMC1		Q8N766	SMC4	44.31	Q9NTJ3	FAM168A	34	Q92567	LRRC8C	88.8102	Q8TDW0				Znf148	4.16892	Q61624
			ELP5		Q8TE02	PCLAF		Q15004	NBEAL1		Q6ZS30	Trim68		Q8K243	Cstf2t		Q8C7E9	MRPL43		Q8N983	UBP1	69.05	Q9NZI7	CNOT9	20.92	Q92600	DYNLRB2	49.65	Q8TF09				Hira	1.97596	Q61666
			SCFD1	24.71	Q8WVM8	SLC9A3R2	100.21	Q15599	ARHGEF18		Q6ZSZ5	Pphln1	30.7	Q8K2H1	Ppfibp1	31.32	Q8C8U0	SMG8		Q8ND04	CPSF2	21.41	Q9P2I0	RAB1C	159.817	Q92928	CACTIN	73.3	Q8WUQ7				Itih2	2.19023	Q61703
			ADGRV1		Q8WXG9	TRIP10	0	Q15642	RPS27L	67.03	Q71UM5	Irf2bpl	28.17	Q8K3X4	Immt	27.74	Q8CAQ8	SYNE1		Q8NF91	ZNF219		Q9P2Y4	PTPRN2		Q92932	NUDCD2	64.21	Q8WVJ2				Ctr9	6.09792	Q62018
			AUTS2		Q8WXX7	H2AC20	596.416	Q16777	EFL1		Q7Z2Z2	Rnf183		Q8QZS5	Dctn4	30.11	Q8CBY8	TAS1R2		Q8TE23	MBD2	70.0823	Q9UBB5	USP9X	20.36	Q93008	SCFD1	40.8	Q8WVM8				Pla2r1	0	Q62028
			CTNNBL1	40.8	Q8WYA6	LRRFIP1	84.08	Q32MZ4	MON2	22.77	Q7Z3U7	Gga1		Q8R0H9	Tab1		Q8CF89	SMCR8		Q8TEV9	SEC63		Q9UGP8	RPL36AL	0	Q969Q0	HNRNPLL	59.13	Q8WVV9				Trim27	3.12416	Q62158
			AHCTF1		Q8WYP5	LSM12	81.3251	Q3MHD2	DHX29	179.505	Q7Z478	Trim31		Q8R0K2	Rbm28	95.58	Q8CGC6	PPP1R13L	47.31	Q8WUF5	EIF2B4	0	Q9UI10	C18orf25		Q96B23	SREK1	144.43	Q8WXA9				Taf6	1.98264	Q62311
			SEPTIN8	77.7885	Q92599	TUBB8	237.49	Q3ZCM7	APBB1IP	25.79	Q7Z5R6	Utp4	22.17	Q8R2N2	Nek9		Q8K1R7	SYNE2		Q8WXH0	GTF3C4		Q9UKN8	LDAF1	49.05	Q96B96	BBX	72.2	Q8WY36				Spen	0	Q62504
			ANKS1A		Q92625	RIC1		Q4ADV7	PHLDB2	41.22	Q86SQ0	Rab11fip5	39.83	Q8R361	Gtf3c1	0	Q8K284	AHCTF1		Q8WYP5	COL17A1		Q9UMD9	EDC3		Q96F86	AHCTF1	0	Q8WYP5				Mcf2l	0	Q64096
			WBP2	25.92	Q969T9	ANO6	144.18	Q4KMQ2	ZFHX4	0	Q86UP3	Thoc1	62.79	Q8R3N6	Anapc10	36.64	Q8K2H6	HSPH1	23.24	Q92598	WDR3	21.67	Q9UNX4	ITCH		Q96J02	MAML1		Q92585				Arhgap30	3.10098	Q640N3
			FAM162A		Q96A26	CEP55		Q53EZ4	USP48		Q86UV5	Hexim1		Q8R409	Brox	23.45	Q8K2Q7	LARP4B		Q92615	AGTPBP1		Q9UPW5	MBOAT7	46.13	Q96N66	MRPS31	68.8	Q92665				Trim24	1.68548	Q64127
			E2F7		Q96AV8	NCBP3	71.14	Q53F19	PPFIBP1	41.6	Q86W92	Atp2a1		Q8R429	Paf1	51.95	Q8K2T8	STAM		Q92783	TRAF3IP3		Q9Y228	WRNIP1	21.85	Q96S55	RYR2		Q92736				Runx3	3.47272	Q64131
			PINX1	24.21	Q96BK5	TOR1AIP1		Q5JTV8	FCHSD1		Q86WN1	Banp	86.7838	Q8VBU8	Irf2bpl		Q8K3X4	SMARCC1		Q92922	DRG1	48.28	Q9Y295	PPP1R9B		Q96SB3	COPS5		Q92905				Sqstm1	2.44435	Q64337
			RBMXL1	161.306	Q96E39	PCID2		Q5JVF3	PROSER2	48.53	Q86WR7	Rabepk		Q8VCH5	Gspt1	125.135	Q8R050	RAB1C	150.366	Q92928	TMA7	0	Q9Y2S6	SECISBP2		Q96T21	EMG1		Q92979				Rbl1	0	Q64701
			PTCD3	28.59	Q96EY7	NUP188	69.4315	Q5SRE5	KRT73	93.0818	Q86Y46	Ubxn4		Q8VCH8	Hmces	51.47	Q8R1M0	EMG1	69.53	Q92979	ACOT9		Q9Y305	S100A13		Q99584	ZNF622	22.28	Q969S3				Zrsr1	0	Q64707
			CPNE2	48.01	Q96FN4	OTUD7B	87.21	Q6GQQ9	DNAAF5		Q86Y56	Thoc3	27.61	Q8VE80	Ntmt1	44.73	Q8R2U4	ZNF622	31.55	Q969S3	RBMX2	30.49	Q9Y388	TCF25	27.31	Q9BQ70	RNF31	23.48	Q96EP0				Grm7	0	Q68ED2
			TRMT61A	74.23	Q96FX7	THOC7		Q6I9Y2	ERC1	46.4	Q8IUD2	Krt79	86.7909	Q8VED5	Ptrh2		Q8R2Y8	FAM162A	30.22	Q96A26	TLN1	0	Q9Y490	LXN	33.02	Q9BS40	ABHD14B	52.72	Q96IU4				Git1	0	Q68FF6
			ZC2HC1A		Q96GY0	TWF2	57.19	Q6IBS0	AHNAK2	0	Q8IVF2	Vps4a	31.58	Q8VEJ9	Slf1		Q8R3P9	CLUAP1		Q96AJ1	RAPGEF2		Q9Y4G8	TMED9		Q9BVK6	H2AC12	467.015	Q96KK5				Galk2	1.95119	Q68FH4
			ABHD14B	69.09	Q96IU4	RCSD1		Q6JBY9	DNAH10		Q8IVF4	Depdc7	71.09	Q91WS7	Rbm12	26.12	Q8R4X3	PPWD1	0	Q96BP3	TBL2	63.28	Q9Y4P3	ACAT2		Q9BWD1	CNDP2		Q96KP4				Cdk13	9.3606	Q69ZA1
			KIRREL1	88.24	Q96J84	PPP1R18	58.83	Q6NYC8	ARID3B		Q8IVW6	Klhdc4	37.08	Q921I2	Apbb1ip	25.23	Q8R5A3	LENG1		Q96BZ8	AFG3L2		Q9Y4W6	KLF16	99.15	Q9BXK1	ZFP42	24.51	Q96MM3				Lrrcc1	1.98917	Q69ZB0
			ZNF469		Q96JG9	CAVIN1	263.614	Q6NZI2	SKA3		Q8IX90	Prmt3	28.08	Q922H1	Actr1b	93.92	Q8R5C5	MSI2	43.45	Q96DH6	TNPO3	24.11	Q9Y5L0	POLDIP3	35.37	Q9BY77	YTHDC1	41.51	Q96MU7				Isy1	3.35607	Q69ZQ2
			ELMO2		Q96JJ3	MRPL54	37.62	Q6P161	AMOTL1	33.77	Q8IY63	Eif2b2		Q99LD9	Banp	49.93	Q8VBU8	MALSU1	47.33	Q96EH3	MAFB	66.55	Q9Y5Q3	ASPSCR1		Q9BZE9	H2AC1	220.585	Q96QV6				Hectd1	0	Q69ZR2
			C1orf147		Q96MC9	RPL22L1		Q6P5R6	SMAP1	26.66	Q8IYB5	Znf281	69.02	Q99LI5	Exosc2	48.36	Q8VBV3	DNAJA3	20.89	Q96EY1	OAS3	31.44	Q9Y6K5	API5	84.0289	Q9BZZ5	SRPK1	28.28	Q96SB4				Hbs1l	3.13312	Q69ZS7
			PLIN4		Q96Q06	TMPRSS11A		Q6ZMR5	GSPT2	28.4	Q8IYD1	Pard3		Q99NH2	Lrrc14	37.61	Q8VC16	MED8		Q96G25				SRCIN1		Q9C0H9	TMEM209		Q96SK2				Swap70	5.2803	Q6A028
			MED15		Q96RN5	TUBA1A	785.071	Q71U36	SCYL3		Q8IZE3	Hspbp1	70.5721	Q99P31	Med17	43.52	Q8VCD5	DDX27	56.06	Q96GQ7				CLPB		Q9H078	DNAJC2	17.38	Q99543				Utp14b	2.76592	Q6EJB6
			TMEM209		Q96SK2	EIF3M	79.26	Q7L2H7	ABI1	55.1	Q8IZP0	Tas1r1		Q99PG6	Wdr74		Q8VCG3	KIRREL1		Q96J84				TSPYL1	57.52	Q9H0U9	PKP4		Q99569				Krt42	3.46638	Q6IFX2
			UHRF1	50.17	Q96T88	RBBP6		Q7Z6E9	SPART	45.65	Q8N0X7	Anapc16		Q9CPV2	Parn		Q8VDG3	CHAMP1		Q96JM3				PNN	67.9684	Q9H307	SCAF11		Q99590				Prmt6	0	Q6NZB1
			RNF2	31.91	Q99496	CAND1	47.468	Q86VP6	LRRC47	40.83	Q8N1G4	Pgls		Q9CQ60	Kri1	57.05	Q8VDQ9	PPP1R13B		Q96KQ4				NELFA	28.69	Q9H3P2	DNAJC7	40.49	Q99615				Eif4g1	2.40879	Q6NZJ6
			MPHOSPH8	42.97	Q99549	THOC6	161.404	Q86W42	PALS1	65.47	Q8N3R9	Mcrip2	30.97	Q9CQB2	Ipo4	60.8	Q8VI75	DNAAF10		Q96MX6				RABEP2	141.185	Q9H5N1	GPA33		Q99795				Paxip1	2.92752	Q6NZQ4
			PIK3R4	65	Q99570	NIT1	0	Q86X76	MMGT1	29.85	Q8N4V1	Bzw1	40.42	Q9CQC6	Noc3l	28.44	Q8VI84	ARAP1		Q96P48				FBRS	55.65	Q9HAH7	TRIR		Q9BQ61				Dhx57	0	Q6P5D3
			SCAF11		Q99590	MED12L		Q86YW9	AFAP1L2	51.46	Q8N4X5	Rgs10		Q9CQE5	Oas3	22.64	Q8VI93	NIBAN2	32.55	Q96TA1				TANC2	76.44	Q9HCD6	SRSF8	98.1378	Q9BRL6				Snx6	2.93509	Q6P8X1
			NAP1L4		Q99733	RIOX2	46.71	Q8IUF8	MLKL		Q8NB16	Nop10		Q9CQS2	Wdr13		Q91V09	DNAJC2	42.09	Q99543				MOV10	35.44	Q9HCE1	ESYT1	60.21	Q9BSJ8				Bend3	3.22625	Q6PAL0
			LLPH	22.2	Q9BRT6	SUGP1	56.67	Q8IWZ8	SPC24	60.22	Q8NBT2	Sec61b	31.28	Q9CQS8	Nifk	91.96	Q91VE6	PKP4		Q99569				CHD8	507.527	Q9HCK8	NAA11	27.41	Q9BSU3				Ecpas	12.0706	Q6PDI5
			RAMAC	21.68	Q9BTL3	PELP1	45.15	Q8IZL8	PNMA1		Q8ND90	Fgfr1op2		Q9CRA9	Atp5f1c	27.3	Q91VR2	SCAF11		Q99590				PREB		Q9HCU5	DCUN1D5	33.53	Q9BTE7				Naa50	2.2381	Q6PGB6
			TMEM109	47.46	Q9BVC6	ST13P4	27.72	Q8IZP2	KNL1	30.68	Q8NG31	Ndufaf7		Q9CWG8	Psme3ip1		Q91WE2	HSD17B10	37.38	Q99714				MYOZ1		Q9NP98	ANP32E	35.91	Q9BTT0				Ccdc88c	0	Q6VGS5
			NOC4L	51.6	Q9BVI4	CMTR1		Q8N1G2	OR52N2		Q8NGI0	Ctnnbl1	59.5005	Q9CWL8	Gne		Q91WG8	VRK1	33.92	Q99986				GPHN	85.32	Q9NQX3	LMF2	0	Q9BU23				Ddx55	4.00532	Q6ZPL9
			SF3B5	31.77	Q9BWJ5	NKAP	37.82	Q8N5F7	BICD2	50.09	Q8TD16	Ddx47	50.26	Q9CWX9	Depdc7		Q91WS7	NIPSNAP1		Q9BPW8				DROSHA		Q9NRR4	UTP14A	41.23	Q9BVJ6				Ino80	4.60363	Q6ZPV2
			CARD6		Q9BX69	MRPL43		Q8N983	RNASEH2C		Q8TDP1	Psmd8	24.96	Q9CX56	Bag2	29.3	Q91YN9	TXNDC17		Q9BRA2				OLA1	64.9891	Q9NTK5	DUSP23	44.78	Q9BVJ7				Kdm3b	6.95907	Q6ZPY7
			AP1M1	20.97	Q9BXS5	BANP	62.84	Q8N9N5	LRRC8C		Q8TDW0	Bud23	90	Q9CY21	Ptbp2	78.7004	Q91Z31	MRPL45	35.76	Q9BRJ2				RBM12		Q9NTZ6	AP1M1	23.89	Q9BXS5				Fnbp4	2.5033	Q6ZQ03
			POLDIP3	107.943	Q9BY77	COLGALT1	55.93	Q8NBJ5	DTD1		Q8TEA8	Chtop		Q9CY57	Znf330		Q922H9	C7orf50		Q9BRJ6				ATAD3A	0	Q9NVI7	MRPL13		Q9BYD1				Cep162	2.4574	Q6ZQ06
			FUT8		Q9BYC5	SPC24	44.23	Q8NBT2	DYNLRB2	49.57	Q8TF09	Ssbp2	33.53	Q9CYZ8	Rnf31	72.33	Q924T7	NTPCR	43.06	Q9BSD7				DDX18	0	Q9NVP1	DERL2	40.2	Q9GZP9				Rps27l	2.71999	Q6ZWY3
			UACA	104.49	Q9BZF9	NUP35	48.77	Q8NFH5	FRS2		Q8WU20	Gins1	65.04	Q9CZ15	Pawr		Q925B0	DCUN1D5	37.7	Q9BTE7				RBM22	36.49	Q9NW64	WDR61	47.84	Q9GZS3				Akap9	0	Q70FJ1
			UPF3B	21.95	Q9BZI7	AKR7L	67.89	Q8NHP1	CT55		Q8WUE5	Ccdc47	67.97	Q9D024	Pacsin3	20.71	Q99JB8	LMF2		Q9BU23				MRPL16		Q9NX20	NACA2	91.89	Q9H009				Nap1l4	4.53662	Q78ZA7
			DPY30	56.57	Q9C005	GOLGA5		Q8TBA6	FBLIM1		Q8WUP2	Tmed10		Q9D1D4	Hagh		Q99KB8	MCRIP2	102.86	Q9BUT9				THUMPD1		Q9NXG2	BCL11A	110.613	Q9H165				Fastkd5	0	Q7TMV3
			TRIM5	61.6	Q9C035	ELP5	26.74	Q8TE02	SNX33	22.34	Q8WV41	Mrpl53		Q9D1H8	Ddx50	46.0146	Q99MJ9	NUP85	66.19	Q9BW27				ING3		Q9NXR8	UNC93B1	0	Q9H1C4				Huwe1	5.20607	Q7TMY8
			CHST6		Q9GZX3	SH3TC1		Q8TE82	GATAD2B	35.54	Q8WXI9	Misp	49.53	Q9D279	Gigyf1		Q99MR1	REPIN1	85.5089	Q9BWE0				TERF2IP	44.29	Q9NYB0	EHD4	46.55	Q9H223				Rpf1	3.20482	Q7TND5
			RAB1B	93.9175	Q9H0U4	PPP1R13L	105.643	Q8WUF5	PRCC		Q92733	Tubgcp4		Q9D4F8	Mrps18b		Q99N84	NAA15	80.3961	Q9BXJ9				CDK12		Q9NYV4	ADNP	56.4775	Q9H2P0				Prrc2b	2.91931	Q7TPM1
			SMG9		Q9H0W8	LEO1		Q8WVC0	TFG		Q92734	Mgat4d		Q9D4R2	Mrps16		Q9CPX7	NUSAP1	0	Q9BXS6				VAPA		Q9P0L0	PNN	98.1275	Q9H307				Exosc3	1.88799	Q7TQK4
			DNTTIP1	46.82	Q9H147	LMO7	66.92	Q8WWI1	RAD50	25.57	Q92878	Sun1		Q9D666	Bzw1	57.62	Q9CQC6	KIAA1671	71.15	Q9BY89				DIP2B	69.75	Q9P265	TXNIP		Q9H3M7				Ctdp1	5.0168	Q7TSG2
			IRF2BPL	56.03	Q9H1B7	ATG4A		Q8WYN0	FAM162A	39.82	Q96A26	Paip2	21.64	Q9D6V8	Gmfb		Q9CQI3	YTHDF1	32.22	Q9BYJ9				NXF1		Q9UBU9	SENP3		Q9H4L4				Mon2	2.57751	Q80TL7
			PPIL3	32.75	Q9H2H8	TBC1D5		Q92609	EXOC4	44.17	Q96A65	Mrps9	47.19	Q9D7N3	Txndc17		Q9CQM5	TINAGL1		Q9GZM7				CGGBP1		Q9UFW8	SMARCAD1	35.79	Q9H4L7				Dcaf1	2.33523	Q80TR8
			RAB3GAP2		Q9H2M9	HDAC2	108.539	Q92769	JAKMIP2	0	Q96AA8	Dusp3	53.43	Q9D7X3	Mrpl41		Q9CQN7	REXO4	33.51	Q9GZR2				SEC63	38.58	Q9UGP8	RIOX1	39.08	Q9H6W3				Dgkz	6.55419	Q80UP3
			MRPL46		Q9H2W6	CORO2A	31.44	Q92828	ESAM	62.38	Q96AP7	Nol7	85.16	Q9D7Z3	Nop10		Q9CQS2	KLHL25		Q9H0H3				TBK1	86.58	Q9UHD2	CAAP1		Q9H8G2				Akna	2.75276	Q80VW7
			BOLA2	84.79	Q9H3K6	RAD50		Q92878	DOCK10		Q96BY6	Chmp4b	53.1	Q9D8B3	Mrps14	80.22	Q9CR88	MRPL46	35.06	Q9H2W6				TRPS1	36.63	Q9UHF7	CBX8	52.6	Q9HC52				Ntaq1	3.10833	Q80WB5
			BOLA2B	84.79	Q9H3K6	SMARCE1	87.2858	Q969G3	TUBGCP3		Q96CW5	Aven	71.61	Q9D9K3	Pfdn1		Q9CWM4	C8orf33		Q9H7E9				SAP30BP	111.253	Q9UHR5	CHD8	124.86	Q9HCK8				Rraga	1.82815	Q80X95
			WNK1		Q9H4A3	GJA10		Q969M2	MALSU1	71.57	Q96EH3	Lrrc34		Q9DAM1	Cnot11	0	Q9CWN7	GEMIN7	68.89	Q9H840				DDX41	33.53	Q9UJV9	ZCCHC17		Q9NP64				Znf598	7.12469	Q80YR4
			MARCHF7		Q9H992	WBP2	131.063	Q969T9	MVB12A	64.43	Q96EY5	Napa	47.64	Q9DB05	Sugt1	68.86	Q9CX34	POLR1B		Q9H9Y6				MRTO4		Q9UKD2	ENY2	28.89	Q9NPA8				Them6	0	Q80ZW2
			EHMT1		Q9H9B1	FAM162A	32.98	Q96A26	SIPA1	384.379	Q96FS4	Cmtr1		Q9DBC3	Tbc1d15	64.17	Q9CXF4	EPG5		Q9HCE0				ACIN1	73.6214	Q9UKV3	MRPL40		Q9NQ50				Chfr	1.67019	Q810L3
			XPO5	47.53	Q9HAV4	CCDC47	0	Q96A33	THOC1	0	Q96FV9	Aldh7a1	137.58	Q9DBF1	Coq5		Q9CXI0	CWC22	28.31	Q9HCG8				ZMYND8		Q9ULU4	EXOSC3	90.11	Q9NQT5				Ubp1	7.85301	Q811S7
			CHD8	467.216	Q9HCK8	SH3KBP1	45.66	Q96B97	VPS39		Q96JC1	Tjap1		Q9DCD5	Cg050	37.09	Q9CXL3	CHD8	125.511	Q9HCK8				NOB1		Q9ULX3	IARS2	42.18	Q9NSE4				Tufm	8.63186	Q8BFR5
			WDR6	27.96	Q9NNW5	CCDC124		Q96CT7	ELMO2	21.19	Q96JJ3	Gstk1		Q9DCM2	Nde1	71.7	Q9CZA6	JPH1	34.14	Q9HDC5				SYNPO2	90.07	Q9UMS6	TREX1		Q9NSU2				Psmd11	7.28263	Q8BG32
			ARFGAP3	70.2042	Q9NP61	ELP4	90.4	Q96EB1	PDLIM2	50.24	Q96JY6	Trpv4	39.7119	Q9EPK8	Pip4p2		Q9CZX7	ZCCHC17	35.91	Q9NP64				G3BP2	31.53	Q9UN86	ECHDC1	37.6	Q9NTX5				Epb41l5	2.07924	Q8BGS1
			DMAP1	0	Q9NPF5	MALSU1	131.427	Q96EH3	TRIM47		Q96LD4	Vps35	32.6	Q9EQH3	Mrpl45	37	Q9D0Q7	NOP10	34.76	Q9NPE3				SSR3	70.02	Q9UNL2	DECR2	23.88	Q9NUI1				Gemin8	1.7143	Q8BHE1
			RPRD1B	66.54	Q9NQG5	THOC1	292.146	Q96FV9	FRMD6	101.203	Q96NE9	Mycbp	0	Q9EQS3	Mrpl28		Q9D1B9	EXOSC3	53.49	Q9NQT5				COPS3	75.17	Q9UNS2	SHFL		Q9NUL5				Ganab	6.23236	Q8BHN3
			MXRA5		Q9NR99	PDLIM5		Q96HC4	SMG1		Q96Q15	Htr3b		Q9JHJ5	Ube2c		Q9D1C1	BAZ1A	37.4	Q9NRL2				FOXJ3	83.49	Q9UPW0	SPATS2L		Q9NUQ6				Snip1	4.05387	Q8BIZ6
			DNAJC11		Q9NVH1	RSRC1	29.19	Q96IZ7	PKP4		Q99569	Ybx3	159.653	Q9JKB3	Ube2v2	29.26	Q9D2M8	AASDHPPT	21.48	Q9NRN7				PIKFYVE		Q9Y2I7	OTULINL	0	Q9NUU6				Nol11	1.79845	Q8BJW5
			DNAJC17	43.32	Q9NVM6	VCPIP1	47.38	Q96JH7	VPS25	63.24	Q9BRG1	Fmnl1		Q9JL26	Mlkl	68.73	Q9D2Y4	MTPAP		Q9NVV4				AMOTL2		Q9Y2J4	MRPS18A		Q9NVS2				Mrps27	3.06713	Q8BK72
			GEMIN8	30.21	Q9NWZ8	CNDP2		Q96KP4	PDCD10	27.11	Q9BUL8	Chst11	0	Q9JME2	Nos1ap		Q9D3A8	PAK1IP1		Q9NWT1				TMA7	34.29	Q9Y2S6	FAM120C	39.55	Q9NX05				Ppp1r37	0	Q8BKR5
			FAM120C	35.58	Q9NX05	UBE2E2		Q96LR5	KIAA1671	31.8	Q9BY89	Itga2b		Q9QUM0	Phf6	42.91	Q9D4J7	MRPL22		Q9NWU5				SBDS	22.96	Q9Y3A5	OCIAD1		Q9NX40				L3mbtl3	4.15189	Q8BLB7
			CHCHD3	60.93	Q9NX63	SNX18	48.16	Q96RF0	NUF2		Q9BZD4	Phc2	63.1848	Q9QWH1	Paip2	34.64	Q9D6V8	CHCHD3	61.28	Q9NX63				NOP16	32.1	Q9Y3C1	CWC25	23.33	Q9NXE8				Acbd3	2.36241	Q8BMP6
			CWC25		Q9NXE8	NIBAN2	46.2	Q96TA1	UACA	88.89	Q9BZF9	Bcl11a	47.08	Q9QYE3	Med11	0	Q9D8C6	ZSCAN32		Q9NX65				PPIL1	20.29	Q9Y3C6	BABAM2		Q9NXR7				Zbtb33	3.03412	Q8BN78
			CDKN2AIP	97.59	Q9NXV6	PSMD1	60.68	Q99460	TRIM5	72.2	Q9C035	Map1a		Q9QYR6	Ccdc124	47.41	Q9D8X2	SMPD4	77.75	Q9NXE4				WNK2		Q9Y3S1	DNAH9	30.69	Q9NYC9				Trmt2a	2.60588	Q8BNV1
			DDX56		Q9NY93	EPYC		Q99645	COMMD4	36.7	Q9H0A8	Prkab1		Q9R078	Ebna1bp2	43.21	Q9D903	UTP6	47.64	Q9NYH9				CCDC9	0	Q9Y3X0	FAM13B		Q9NYF5				Med12l	4.37474	Q8BQM9
			TECR	36.33	Q9NZ01	NAP1L4	20.51	Q99733	TOLLIP		Q9H0E2	Morf4l2		Q9R0Q4	Naa16	64.27	Q9DBB4	BCCIP		Q9P287				CHTOP	78.91	Q9Y3Y2	UBP1	55.61	Q9NZI7				Clasp2	2.80198	Q8BRT1
			UBP1	79.68	Q9NZI7	SH3GL1	20.32	Q99961	BCL11A	36.42	Q9H165	Psmb2	38.29	Q9R1P3	Aldh7a1	0	Q9DBF1	CPSF2	21.75	Q9P2I0				UTP18	48.1	Q9Y5J1	OGFR		Q9NZT2				Ncaph2	2.92283	Q8BSP2
			TMOD2	0	Q9NZR1	TRIR		Q9BQ61	ASCC2		Q9H1I8	Rnf103		Q9R1W3	Cwc25	44.9365	Q9DBF7	RBM27		Q9P2N5				GTF3C3	22.23	Q9Y5Q9	CPSF2		Q9P2I0				Mob3a	5.86835	Q8BSU7
			CHMP5	50.04	Q9NZZ3	PYGO2	24.02	Q9BRQ0	EHD4	70.11	Q9H223	Incenp	62.04	Q9WU62	Brix1		Q9DCA5	AASS		Q9UDR5				MAGED1	44.56	Q9Y5V3	ANKFY1	21.32	Q9P2R3				Ptpn7	3.0942	Q8BUM3
			SLAIN2		Q9P270	ESYT1	48.49	Q9BSJ8	GAN		Q9H2C0	Stub1	52.79	Q9WUD1	Dgcr8	70.33	Q9EQM6	TJP2	65.7952	Q9UDY2							EIF3K	30.06	Q9UBQ5				Ppme1	2.04164	Q8BVQ5
			RBM27	30.04	Q9P2N5	MCMBP	24.08	Q9BTE3	TRIOBP	83.6555	Q9H2D6	Fam50a		Q9WV03	Brd4	36.09	Q9ESU6	ZHX1		Q9UKY1							ABCF2	49.63	Q9UG63				Larp4	2.62037	Q8BWW4
			UBA2	32.52	Q9UBT2	THTPA		Q9BU02	OR51B6		Q9H340	Cav2		Q9WVC3	Ddx24	51.69	Q9ESV0	USP24		Q9UPU5							TBK1	26.45	Q9UHD2				Taok3	2.05251	Q8BYC6
			MORF4L1	0	Q9UBU8	DOHH	50.95	Q9BU89	DEF6		Q9H4E7	Racgap1		Q9WVM1	Tacc3	28.08	Q9JJ11	MTMR6	31.83	Q9Y217							PFDN2	38.54	Q9UHV9				Ythdf3	7.05745	Q8BYK6
			CFDP1	37.6	Q9UEE9	MLST8		Q9BVC4	DHX35		Q9H5Z1	Smarcb1		Q9Z0H3	Cdc20		Q9JJ66	RCL1		Q9Y2P8							PACSIN3	26.69	Q9UKS6				Prkd2	3.25707	Q8BZ03
			GTF2IRD1		Q9UHL9	NUP85	41.38	Q9BW27	ALG9		Q9H6U8	Itsn2	41.95	Q9Z0R6	Ap3m1	68.36	Q9JKC8	TMA7		Q9Y2S6							INTS6	24.23	Q9UL03				Rps6ka5	2.7862	Q8C050
			TNIK	23.6725	Q9UKE5	ACAT2	101.607	Q9BWD1	RPF2		Q9H7B2	Ehmt2	34.43	Q9Z148	Lgals8	0	Q9JL15	EXOSC1	36.93	Q9Y3B2							ACSL5		Q9ULC5				Ncaph	4.13822	Q8C156
			TLK1		Q9UKI8	SLC4A1AP	63.56	Q9BWU0	CHD8	75.52	Q9HCK8	Gys1		Q9Z1E4	Dnaja4		Q9JMC3	SF3B6	118.34	Q9Y3B4							ABT1	33.67	Q9ULW3				Hdac7	2.00737	Q8C2B3
			GPATCH8		Q9UKJ3	RAB11FIP5	36.73	Q9BXF6	TRPC7	0	Q9HCX4	Bub1b	23.99	Q9Z1S0	Myo18a	49.8	Q9JMH9	CIAO2B		Q9Y3D0							MYO6	71.08	Q9UM54				Dus1l	3.39405	Q8C2P3
			INTS6		Q9UL03	POLDIP3	87.96	Q9BY77	SH2D2A	63.57	Q9NP31	Baz1b	42.45	Q9Z277	Phc2	58.8065	Q9QWH1	ZNF330	28.76	Q9Y3S2							NOL7	38.99	Q9UMY1				Nelfb	3.34912	Q8C4Y3
			CNOT6		Q9ULM6	FAM126A	34.06	Q9BYI3	SARS2	40.48	Q9NP81	Rps6ka4		Q9Z2B9	Tbl1x	60.58	Q9QXE7	MARF1		Q9Y4F3							C19orf53	0	Q9UNZ5				Itch	3.53806	Q8C863
			PSMD13	65.35	Q9UNM6	MRPL37		Q9BZE1	OSGEP		Q9NPF4	Pmm2	26	Q9Z2M7	Cpsf3	31.84	Q9QXK7	CRYBG1		Q9Y4K1							MACF1	98.57	Q9UPN3				Tbc1d10c	3.21214	Q8C9V1
			MACF1	31.93	Q9UPN3	DERL2		Q9GZP9	ENAM		Q9NRM1				Macf1		Q9QXZ0	NCOR2	58.83	Q9Y618							SCAF8		Q9UPN6				Parp9	7.81129	Q8CAS9
			BAIAP2	53.6921	Q9UQB8	PSME3IP1	71.77	Q9GZU8	MBNL3	0	Q9NUK0				Naa10	39.97	Q9QY36										PHF8	71.55	Q9UPP1				Nup88	2.38518	Q8CEC0
			CAMK2A		Q9UQM7	MAGT1	36.81	Q9H0U3	HYPK	20.98	Q9NX55				Clic4		Q9QYB1										FOXJ3		Q9UPW0				Smc5	2.36446	Q8CG46
			SCML2	59.29	Q9UQR0	RAB1B	175.507	Q9H0U4	LYAR	76.53	Q9NX58				Bcl11a	20.54	Q9QYE3										FAM50B	52.13	Q9Y247				Uaca	7.72877	Q8CGB3
			ZNF148		Q9UQR1	BCL11A	78.27	Q9H165	TOR4A		Q9NXH8				Rdh11	47.32	Q9QYF1										AP3M1	112.84	Q9Y2T2				Lsm14b	2.58926	Q8CGC4
			DRG1	73.1648	Q9Y295	PNN	50.99	Q9H307	KCTD5	24.31	Q9NXV2				Exo1		Q9QZ11										GIT1	46.64	Q9Y2X7				Ints5	2.12874	Q8CHT3
			FAM32A		Q9Y421	NELFA	47.26	Q9H3P2	MYOF	43.62	Q9NZM1				Nubp2	33.92	Q9R061										HBS1L	30.09	Q9Y450				Esco2	2.51291	Q8CIB9
			PKP3	27.59	Q9Y446	PTPN23	23.73	Q9H3S7	EHD2		Q9NZN4				Nrk		Q9R0G8										LSM5		Q9Y4Y9				Zmiz2	7.68231	Q8CIE2
			DMXL1		Q9Y485	VPS37B	79.4146	Q9H9H4	TMOD2		Q9NZR1				Pcm1	43.45	Q9R0L6										YTHDF2	43.73	Q9Y5A9				Ints4	0	Q8CIM8
			KIF3A	84.3	Q9Y496	FN3KRP		Q9HA64	COMMD9		Q9P000				Sae1	38.6	Q9R1T2										NCOR2	28.69	Q9Y618				Aspm	1.87089	Q8CJ27
			USP15	39.15	Q9Y4E8	TNS1	142.42	Q9HBL0	CTTNBP2NL	39.71	Q9P2B4				Atrn		Q9WU60																Cnot3	4.135	Q8K0V4
			MAP4K5	35.31	Q9Y4K4	CHD8	170.494	Q9HCK8	ANKFY1	55.9609	Q9P2R3				Stub1	73.07	Q9WUD1																Ints9	5.82396	Q8K114
			LAS1L		Q9Y4W2	ARFGAP3	52.1033	Q9NP61	ADD3		Q9UEY8				Tbk1		Q9WUN2																Dnm1l	3.80929	Q8K1M6
			PCDHGA7		Q9Y5G6	RIC8A	116.198	Q9NPQ8	NDRG3		Q9UGV2				Celf2	43.36	Q9Z0H4																Wdr11	0	Q8K1X1
			USP3	32.81	Q9Y6I4	SAR1A	53.8	Q9NR31	CHORDC1		Q9UHD1				Klf5	44	Q9Z0Z7																Polr1e	2.36382	Q8K202
			MAU2		Q9Y6X3	IARS2	43.15	Q9NSE4	TAGLN3	141.013	Q9UI15				Uba2	29.38	Q9Z1F9																Brox	3.49624	Q8K2Q7
						PDS5B	89.9867	Q9NTI5	SCOC		Q9UIL1				Stk25	34.57	Q9Z2W1																Paf1	15.2857	Q8K2T8
						MRGBP	44.86	Q9NV56	MID2		Q9UJV3																						Mepce	4.18411	Q8K3A9
						PARVA	53.09	Q9NVD7	DCTN4	58.47	Q9UJW0																						Vrk3	2.38558	Q8K3G5
						ATAD3A	72.2128	Q9NVI7	ANAPC7		Q9UJX3																						Glcci1	5.54438	Q8K3I9
						WDR70	52.26	Q9NW82	JPT1	57.38	Q9UK76																						Nsun5	4.06915	Q8K4F6
						CDKN2AIP	124.71	Q9NXV6	RAB21	54.25	Q9UL25																						Acat1	2.76361	Q8QZT1
						TMOD3		Q9NYL9	DNPEP	48.63	Q9ULA0																						Lsm10	3.00697	Q8QZX5
						CDK12	36.7528	Q9NYV4	MYO6	169.163	Q9UM54																						Ilkap	2.18016	Q8R0F6
						TECR	36.62	Q9NZ01	PACSIN2		Q9UNF0																						Iqsec1	6.21608	Q8R0S2
						UBP1	34.12	Q9NZI7	TFR2		Q9UP52																						Bud13	4.05089	Q8R149
						HSPBP1	20.44	Q9NZL4	LIMCH1	191.916	Q9UPQ0																						Dock7	0	Q8R1A4
						CHMP5		Q9NZZ3	EXOC7	38.81	Q9UPT5																						Zcchc9	3.51838	Q8R1J3
						VAPA	0	Q9P0L0	CORO2B	24.9674	Q9UQ03																						Rfc3	2.35745	Q8R323
						DIP2B		Q9P265	CFL2	131.965	Q9Y281																						Tbc1d13	0	Q8R3D1
						BCCIP	46.21	Q9P287	TMA7	36.45	Q9Y2S6																						Tut1	2.77029	Q8R3F9
						STK26		Q9P289	CARHSP1	35.6	Q9Y2V2																						Atp2a1	12.2111	Q8R429
						ANKFY1	14.52	Q9P2R3	CHTOP	49.11	Q9Y3Y2																						Pcolce2	3.25027	Q8R4W6
						RERE	29.93	Q9P2R6	PKP3	42.73	Q9Y446																						Oard1	4.07079	Q8R5F3
						ATXN10	55.07	Q9UBB4	USP15	32.54	Q9Y4E8																						Nol6	2.51695	Q8R5K4
						FTSJ1	35.58	Q9UET6	CDC42BPB	74.18	Q9Y5S2																						Exosc2	3.63466	Q8VBV3
						SWAP70	39.07	Q9UH65	LRRFIP2	136.932	Q9Y608																						Lrrc14	0	Q8VC16
						AFF4		Q9UHB7	TACC3	68.45	Q9Y6A5																						Ccdc9	2.46031	Q8VC31
						CIDEB		Q9UHD4	WASF2	146.1	Q9Y6W5																						Ffar2	0	Q8VCK6
						SAP30BP		Q9UHR5																									Ces1d	2.02032	Q8VCT4
						PFDN2	67.96	Q9UHV9																									Unc93b1	3.46909	Q8VCW4
						RASAL2	38.33	Q9UJF2																									Parn	2.3099	Q8VDG3
						ANAPC7	86.66	Q9UJX3																									Atp1a1	3.25347	Q8VDN2
						STOML2		Q9UJZ1																									Exd2	0	Q8VEG4
						CPSF3	48.86	Q9UKF6																									Rest	6.59434	Q8VIG1
						PSME2	39.53	Q9UL46																									Ciapin1	4.16126	Q8WTY4
						TRIM33	40.63	Q9UPN9																									Isoc1	3.73068	Q91V64
						BAIAP2	55.84	Q9UQB8																									Bzw2	6.29355	Q91VK1
						DRG1	48.45	Q9Y295																									Zbtb1	6.37145	Q91VL9
						PIKFYVE		Q9Y2I7																									Znf24	4.59459	Q91VN1
						ACOT9		Q9Y305																									Ddx41	9.94423	Q91VN6
						AAR2	60.11	Q9Y312																									Znf622	3.64148	Q91VY9
						SBDS	155.922	Q9Y3A5																									Man2c1	6.3929	Q91W89
						EXOSC1		Q9Y3B2																									Sharpin	3.76371	Q91WA6
						MED31	81.22	Q9Y3C7																									Plekhf2	0	Q91WB4
						CIAO2B	40.09	Q9Y3D0																									Ndufs2	11.7555	Q91WD5
						WNK2		Q9Y3S1																									Rabep2	21.4617	Q91WG2
						CHTOP	80.17	Q9Y3Y2																									Arhgef3	0	Q91X46
						HBS1L	65.33	Q9Y450																									Hpx	1.89409	Q91X72
						USP15		Q9Y4E8																									Dnajc3	3.05729	Q91YW3
						CFAP20		Q9Y6A4																									Tor1aip1	2.50352	Q921T2
						SELENOK	40.95	Q9Y6D0																									Kif2c	5.02799	Q922S8
						EPN1	0	Q9Y6I3																									Polr2h	6.38904	Q923G2
						WASF2	39.9	Q9Y6W5																									Smc6	2.41424	Q924W5
																																	Taldo1	2.74305	Q93092
																																	Cdk9	8.30912	Q99J95
																																	Psip1	2.16524	Q99JF8
																																	Psmd6	2.41941	Q99JI4
																																	Lims1	1.77702	Q99JW4
																																	Eif3m	4.14737	Q99JX4
																																	Arrdc1	3.64666	Q99KN1
																																	Mcrs1	3.29721	Q99L90
																																	Mat2b	2.31019	Q99LB6
																																	Znf281	3.61487	Q99LI5
																																	Park7	7.53637	Q99LX0
																																	Nck1	1.63659	Q99M51
																																	Ash1l	0	Q99MY8
																																	Mrps5	2.52851	Q99N87
																																	Pcgf6	0	Q99NA9
																																	Rtn4	3.47893	Q99P72
																																	Trim8	2.57431	Q99PJ2
																																	Rrbp1	2.45743	Q99PL5
																																	Trim33	3.77847	Q99PP7
																																	Npm3	3.81298	Q9CPP0
																																	Pole4	2.61316	Q9CQ36
																																	Fis1	2.87788	Q9CQ92
																																	Fam32a	3.00245	Q9CR80
																																	Zmym2	1.92306	Q9CU65
																																	Bccip	0	Q9CWI3
																																	Pold4	4.56151	Q9CWP8
																																	Sugt1	3.04292	Q9CX34
																																	Chtop	7.65538	Q9CY57
																																	Uqcrc1	5.11269	Q9CZ13
																																	Ola1	10.7614	Q9CZ30
																																	Psmg3	2.65657	Q9CZH3
																																	Aldh1b1	2.16569	Q9CZS1
																																	Tomm70	2.66137	Q9CZW5
																																	Tstd3	2.08816	Q9D0B5
																																	Exosc7	4.17981	Q9D0M0
																																	Ube2c	2.23658	Q9D1C1
																																	Rab1b	14.2193	Q9D1G1
																																	Mfap4	3.11961	Q9D1H9
																																	Cdkn2aipnl	4.87191	Q9D211
																																	Bcl9	0	Q9D219
																																	Toe1	2.39237	Q9D2E2
																																	Mrpl19	2.20937	Q9D338
																																	Cul2	3.99357	Q9D4H8
																																	Efhd1	3.25113	Q9D4J1
																																	Cul5	2.60205	Q9D5V5
																																	RtcA	3.6842	Q9D7H3
																																	Nol7	4.17026	Q9D7Z3
																																	Ifi35	0	Q9D8C4
																																	Phf10	2.71263	Q9D8M7
																																	Arfgap3	0	Q9D8S3
																																	Slirp	4.17188	Q9D8T7
																																	Sun5	0	Q9DA32
																																	Exosc1	0	Q9DAA6
																																	Mrgbp	0	Q9DAT2
																																	Mcts1	4.17486	Q9DB27
																																	Uqcrc2	2.36743	Q9DB77
																																	Leng1	0	Q9DB98
																																	Ddx59	3.30593	Q9DBN9
																																	Armc8	5.78742	Q9DBR3
																																	Ppp1r12a	3.97639	Q9DBR7
																																	Tmem43	2.33587	Q9DBS1
																																	Ccdc97	4.56626	Q9DBT3
																																	Csnk1d	6.19057	Q9DC28
																																	Ndufs7	2.93137	Q9DC70
																																	Pycr3	2.17208	Q9DCC4
																																	Ssr3	4.39663	Q9DCF9
																																	Trmt112	7.89902	Q9DCG9
																																	Mad2l1bp	2.194	Q9DCX1
																																	Trpv4	0	Q9EPK8
																																	Scyl1	5.16546	Q9EQC5
																																	Wtap	2.89657	Q9ER69
																																	Ush1c	3.66182	Q9ES64
																																	Sdf2l1	4.28591	Q9ESP1
																																	Psmg2	2.26483	Q9EST4
																																	Nup50	4.74088	Q9JIH2
																																	Tmprss2	0	Q9JIQ8
																																	Tacc3	2.88597	Q9JJ11
																																	Flii	3.25083	Q9JJ28
																																	Tdp2	4.05489	Q9JJX7
																																	Ybx3	10.1191	Q9JKB3
																																	Adrm1	0	Q9JKV1
																																	Cnot9	3.09366	Q9JKY0
																																	Cul3	2.65797	Q9JLV5
																																	Pnkp	3.51418	Q9JLV6
																																	Gkap1	2.68553	Q9JMB0
																																	Cyth1	2.66404	Q9QX11
																																	Copg2	3.35884	Q9QXK3
																																	Nufip1	2.49392	Q9QXX8
																																	Ehd3	2.43364	Q9QXY6
																																	Vapb	2.14597	Q9QY76
																																	Bcl11a	134.686	Q9QYE3
																																	Plod3	0	Q9R0E1
																																	Zeb2	7.61887	Q9R0G7
																																	Hic1	2.20051	Q9R1Y5
																																	Nbn	3.46761	Q9R207
																																	Fut8	3.48447	Q9WTS2
																																	Phf2	7.57236	Q9WTU0
																																	Pdcd7	7.68539	Q9WTY1
																																	Rnf7	0	Q9WTZ1
																																	Pus1	2.99818	Q9WU56
																																	Tnip1	2.92824	Q9WUU8
																																	Snx1	5.62128	Q9WV80
																																	Carm1	11.5904	Q9WVG6
																																	Rad9a	5.24094	Q9Z0F6
																																	Rspo1	0	Q9Z132
																																	Gys1	2.26897	Q9Z1E4
																																	Uba2	3.19207	Q9Z1F9
																																	Orc1	2.90233	Q9Z1N2
																																	Bub1b	2.74716	Q9Z1S0
