# Supplementary material for: CHD8 interacts with BCL11A to induce oncogenic transcription in triple negative breast cancer
Source: EMBO J. 2025 May 6;44(12):3448–67. doi: 10.1038/s44318-025-00447-8 (PMC12170886; doi:10.1038/s44318-025-00447-8)
Supplement: Supplementary file 10 — Dataset EV2 [file 44318_2025_447_MOESM10_ESM.xlsx]

## Sheet: Table Legend
Dataset EV2 - Summary Table of RIME mascot scores for all breast samples
To identify BCL11A tumour-specific protein-protein interactions (TSPPIs) we used Rapid Immunoprecipitation and Mass Spectrometry of Endogenous Proteins (RIME). RIME was performed on a range of TNBC samples (MDA-MB-231, 4T1, PDX) as well as primary B-cells derived from C57BL/6 mice. In total, 12 samples were analysed by RIME. To identify BCL11A-specific interacting proteins, hits identified from t…

## Sheet: Summary Table
	1	2	3	4	5	6	7	8	9	10		1	PR345 MDA-MB 231
A2M	27.69											2	PR589 MDA MB 231 run 2
AAAS								52.5661				3	PR610 MDA MB 231 run 3
AAR2			60.11									4	PR640 MDA MB 231 run 4
AASDHPPT							21.48					5	PR624 4T1 run 1
AASS												6	PR640 4T1 run 2
ABCA13		0										7	PR640 SUM159PT	NOTE: BCL11A NOT PULLED DOWN
ABCB1	26.03											8	PR640 STG139
ABCC5												9	PR670 MCF7	NOTE: BCL11A NOT PULLED DOWN
ABCE1								40.51				10	PR640 MCF10A
ABCF2										49.63
ABHD14B		69.09								52.72
ABI1		71.74		55.1						37.25
ABLIM1								49.71
ABT1										33.67
ACAA1								22.26
ACAA2	58.0567
ACACA										25.32
ACAD9								36.72
Acads						25.92
ACAT1			61.39							47.9
ACAT2			101.607
ACIN1	173.988								73.6214
ACOT9
ACP1
ACSL3										98.6533
ACSL5
ACTBL2									669.393	429.331
ACTL6A
ACTN1									41.43
ACTR1B				194.5		93.92			34.15
ACTR3C	36.65
ADD1				48.85
ADD3
ADGRD1
ADGRV1
Adh5
ADK
ADNP										56.4775
ADSL		23.49			50.89
AFAP1L2				51.46
AFDN									28.39
AFF4
AFG3L2
AGFG1		43.89	48.01
AGPS										49.36
AGTPBP1
AGTRAP	51.3643	55.76								38.59
AHCTF1										0
AHCYL1		70.5						34.99
AHNAK2				0
Aip						34.43
AK1		79.9
AKAP12				30.91
AKAP17A	31.35							35.17
Akap2						116.51
AKR1B1			38.21
AKR1C3								94.6353
AKR7L		48.17	67.89
ALDH16A1							56.72
ALDH7A1	864.719	257.496	161.24	92.3633	137.58	0	102.491	241.361	164.905	217.026
ALG9
ALKBH5	173.647					53.94
ALYREF									126.323
AMD1
AMOTL1				33.77
AMOTL2
AMPD3		55.3016	116.967	50.6555	21.39
Anapc10						36.64
Anapc16
ANAPC7			86.66
ANHX
ANKAR
ANKFY1			14.52	55.9609		40.23				21.32
ANKRD12
ANKS1A
ANO6		99.1906	144.18	43.34			64.54	45.34		32.04
ANP32E										35.91
Anxa3					58.52
ANXA4				0
Anxa5					26.78
Anxa6						36.63
AP1B1		32.7				24.57
AP1M1		20.97			0					23.89
AP1S1			87.53					84.63
AP1S2		56.87
AP2A2								76.03		112.757
AP2S1			0
AP3D1			110.155
Ap3m1						68.36				112.84
APBB1IP				25.79		25.23
API5	903.748								84.0289
APOC3	110.665
Aqr					28.13
ARAP1
ARF3
ARF4	27.75
ARF5				105.252					0
ARFGAP2									41.88
ARFGAP3		70.2042	52.1033
ARHGAP12
Arhgap6					0
ARHGDIA
ARHGDIB
ARHGEF18
ARHGEF6		70.99
ARID3B
Arl1					53.03
ARPC5
ASCC2
ASPH			39.32
ASPSCR1
ASTE1
ATAD2								0
ATAD3A			72.2128						0
Atf6
ATG4A
ATL3				28.53
ATN1
ATP10B
ATP1A1
Atp1a2
Atp1a3						0
Atp2a1
Atp5f1c						27.3	87.27
ATP5MF			31.18
ATP6V1A			20.61
ATP6V1B2		22.63
ATP6V1E1		32.68
ATP6V1G1									38.92
Atrn
ATXN10			55.07
ATXN7									27.6
Aurka						53.51
Aurkb					36.71
AUTS2
Aven					71.61
BABAM2
Bag2						29.3
BAHD1
BAIAP2		53.6921	55.84
BANP	330.083		62.84		86.7838	49.93			65.42
BASP1				89.87
Baz1a					25.89		37.4
Baz1b					42.45
BBX										72.2
BCAP31								48.76
BCAS2		31.46	29.03
BCCIP			46.21
BCL10
BCL11A	118.37	33.2	78.27	36.42	47.08	20.54		219.986		110.613
Bcl9l
BCLAF1	390.028
BICD2				50.09
BLVRB									48.48
BMI1			32.86
Bmpr2
BOLA2		84.79
BOLA2B		84.79
BPIFA3	0
BPTF		51.14
BRCA1
BRD2							28.47
BRD3								69.2534
BRD4		34.76				36.09
BRIX1	93.2543
Brox						23.45				42.79
BSCL2	0
BSG
Btf3					48.9082
Bub1b					23.99
Bud23					90
BUD31									30.68
Bzw1					40.42	57.62
C18orf25
C19orf47	204.969
C19orf53										0
C1orf147
C1QBP				69.8354
C21orf140
C3
C4A							44.96
C5			48.44			58.83			75.59
C7orf50
C8orf33
C9orf43	22.21
Ca174						62.68
Ca198
CAAP1
CACHD1
Cacna2d1						0
CACTIN										73.3
CALB2			56.6
CALD1									44.42
CALU
CAMK2A
Camk2d						85.1845			56.37
CAMSAP1
CAMSAP2										46.88
CAND1			47.468
CANX							54.98
CAPG								49.9
CAPN1			49.77
CAPNS1							40.51
CAPSL	0
CAPZA2				159.857
CARD6
CARHSP1				35.6
CARS1			47.48				21.46
CASP4
CAV1	570.181	112.509	153.8	81.4371	0		119.139	41.51
Cav2
Cav3
CAVIN1			263.614	140.814
CBFB										45.97
CBL				36.12
CBX1									305.23	145.845
CBX8										52.6
CCAR1										0
CCAR2									37.4
CCDC124						47.41
CCDC162P
CCDC22				75.9
CCDC47			0		67.97
CCDC57
Ccdc6					75.1433
CCDC88B
CCDC9									0
Ccn2
CCNB1
CCNK									23.21
CCNT2									127.49
CCT4	25.19							28.8
CD2BP2
CD86
CDA			52.01
Cdc20
CDC27
Cdc42
CDC42BPA				38.6128
CDC42BPB				74.18
CDC42EP1			98.8196
CDC73								33.98
CDCA2
Cdcp3
Cdh1								140.405	553.923	91.8427
CDH4				45.4
CDH5		43.14
CDK1	324.71							44.78
CDK12			36.7528
CDK17		46.99
CDK18										71.22
CDK2		79.9583			64.8217
Cdk2ap1					33.37
CDKAL1
Cdkn1b						0
CDKN2AIP		97.59	124.71
CEBPA
CEBPB			44.3
CELA3A
Celf2						43.36
CENPB							59.71			72.04
CENPF	798.601	488.748	285.77	401.481			168.43	243.49
CENPV							50.53
CEP170										26.76
Cep250
CEP55
CEP85							60.7096		64.25
CERKL									0
CFAP20
Cfap298					50.91					48.22
CFDP1		37.6
CFL2				131.965
Cg050						37.09
CGGBP1
CHAMP1
CHCHD2P9								43.8
CHCHD3		60.93					61.28
CHD3								64.3
CHD8	466.634	467.216	170.494	75.52	377.833	314.707	125.511	475.474	507.527	124.86
Chmp4b					53.1
CHMP5		50.04
CHORDC1
CHST10
Chst11					0
CHST6
CHTOP	1077.8		80.17	49.11					78.91
CIAO2B			40.09
CIDEB
CIP2A
CIR1										39.832
Ckap5					22.53
CLASP2							88.06
Clic4
CLINT1				63.28
CLIP1
CLK3	54.8407				97.0367
CLNS1A							53.97
CLPB
Clta						32.35	31.74
CLTB				37.71
CLUAP1
Cluh					113.127
CMTR1
Cmya5
CNDP2
CNN2	25.81
Cnot11						0
CNOT3							41.79			35.59
CNOT6
CNOT9									20.92
Cobll1
COL17A1
COL18A1								0
COL5A1
COL5A3
COL7A1
COLGALT1			55.93
COMMD4				36.7
COMMD9
COPE			236.016							69.15
COPG1	28.5327
COPS3									75.17
COPS5
Coq5
CORO1C	24.43
CORO2A			31.44		36.64
CORO2B				24.9674
CORO7
COTL1	40.22
CPD
CPNE2		48.01
CPNE8	27.34
CPSF2							21.75	21.41
CPSF3			48.86			31.84
CPSF6	167.807
CPT1A								43.88
CREB5								20.14
Crip1					35.37
CRIP2			48.6436
CRK
Crnkl1					0
CRYBG1
CS										25.33
Csk							36.05
CSNK1A1		39.05					28.49	91.56
CSNK1D			35.08
CSNK1E
CSNK2A1									25.37
CSNK2B								34.43
Cstf2t
CSTF3							46.09	59.1	90.64
CT55
CTBP1			38.13					36.59		57.0678
CTCF							49.65
Ctdspl2
CTNNBL1		40.8			59.5005
CTSA
CTTNBP2NL				39.71
CUL1									0
CUL2			47.21							41.74
CUL3							39.88
CUL4A			0
CWC22							28.31
CWC25						44.9365				23.33
CWC27										20.55
CYB5R3							78.8988
Cyb5r4					0
Cyp11b2
CYP2R1							0
Cyria					66.26
Dab2					24.45
DAPK3				28.66
DBN1									95.39
DCTN1				206.545						0
DCTN2										34.39
DCTN3				31.98
DCTN4				58.47		30.11
DCUN1D5							37.7			33.53
DDB1								28.1
Ddx10						36.36
DDX18	65.3624								0
Ddx19a					0
Ddx24						51.69
DDX27							56.06
DDX39B									164.872
DDX3X	89.7483
DDX41									33.53
DDX46	28.21
DDX47	26.41				50.26
DDX50	107.063					46.0146
DDX56
DECR2										23.88
DEF6
DEK							0
DENR			42.07
Depdc7					71.09
DERL2								33.34		40.2
DERPC		31.07
DFFA		21.98
DGCR6
Dgcr8						70.33
DHX16		113.179						84.5	81.3967
DHX29				179.505
DHX30		37.14					77.3217
DHX35
DHX37									34.46
Dhx8					52.74
DIAPH1		57.56	47.25
DIP2B									69.75
DKC1	51.5863
Dld						43				70.72
DLG1				21.93
DLGAP5		38.16
DMAP1		0
DMXL1
DNA2
Dnaaf10						44.99
DNAAF5
DNAH10
DNAH3
DNAH9										30.69
DNAJA1	34.57
DNAJA3							20.89
Dnaja4
DNAJB1								79.4229
DNAJC11
DNAJC17		43.32
DNAJC2							42.09			17.38
DNAJC7										40.49
DNAJC8							54.06	49.32
DNM2							36.09
DNMBP		69.44
DNMT1									29.03
DNPEP				48.63
DNTTIP1		46.82
DNTTIP2										42.1467
DOCK10
Dock8					29.75
Dock9					44.03	49.04
DOHH			50.95
DPM1							71.95
DPY30		56.57
DPYS
DRG1		73.1648	48.45					48.28
DROSHA
DRP2
DSG2				28.49
DST				20.04
DTD1
DUSP23										44.78
DUSP3				41.23	53.43
DYNC1H1									22.62
DYNC1LI2										42.67
Dynlrb1
DYNLRB2				49.57						49.65
DYNLT1			94.09				96.14
DYRK1A			45.87
E2F7
Ebna1bp2						43.21
ECE2
ECH1			53.53				57.29
ECHDC1										37.6
Echs1					93.35
EDC3
EEA1				58.8493
EEF1AKMT4
EEF1AKMT4-ECE2
EEF1E1
Efcab5
EFL1
EGFR				0
EHBP1L1
EHD1
EHD2
EHD4				70.11						46.55
EHMT1
Ehmt2					34.43
EIF1AY								32.74
EIF2AK2
Eif2b2
EIF2B4								0
EIF3A	40.67
EIF3C								46.3282
EIF3H								47.35
EIF3J			59.07
EIF3K										30.06
EIF3M			79.26
Eif4a2					190.433			226.33
EIF4B	26.03
EIF4E
Eif4e2					27.2
EIF4G2								25.96
EIF5			38.19				34.88
ELMO2				21.19
Elob						37.31
ELP4			90.4
ELP5			26.74
EMC1
EMC8			135.54
EMG1							69.53
ENAM
ENO2				114.39
ENY2										28.89
EP300
EPB41L2
Epb41l5					63.33
EPG5
Epha2						0
EPN1			0
EPPK1		55.7946
Eps15						24.19
EPYC
ERC1				46.4
ERCC2
ERCC3							52.5929
ERCC4	25.97
ERH	103.6						38.72
ERVFRD-1
ERVK-24
ESAM				62.38
ESCO2
Esf1
ESRP1									35.1
ESRRB
ESYT1			48.49					78.85		60.21
ESYT2								28.93
ETS1
Exo1
EXOC4				44.17
EXOC5
EXOC7				38.81
EXOSC1							36.93
Exosc2						48.36	34.82
EXOSC3							53.49	25.33		90.11
EXOSC6		35.43			26.11
EZR	573.762
FABP5		55.3089				29.51	48.15
FADS2								49.92
FAM102B
FAM120C		35.58								39.55
FAM126A			34.06
FAM13B
FAM162A			32.98	39.82			30.22	134.452
FAM168A									34
FAM32A
FAM50A
FAM50B										52.13
FAM76B									38.2
Fam91a1						56.53
Fancm
FASTKD3
Fat4
FBL									27.12
FBLIM1
Fbn2
FBRS									55.65
FCHSD1
FEN1	64.9687
Fgfr1op2
FHL2							22.11
FHL3		35.42
FKBP15		31.39
FKBP3							33.06
FLG2		30.62
FLII			55.55
FLOT2		20.59
FMNL1				36.46
Fn1
FN3KRP
Fndc3b						59.95
FOLH1B	28.71
FOSL1
FOXJ3									83.49
Foxr1						28.57
FREM2
FRMD6				101.203
FRMPD1
FRS2
FRY							0			0
FTH1
FTSJ1			35.58
FTSJ3	58.7354
Furin
FUT8
FXR1	123.95
FYTTD1	238.065							36.02
G3BP2									31.53
GAK		39.5
GAN
Garin1b						24.95
GATAD2A									56.6368
GATAD2B				35.54
Gcat						164.051
GCFC2
GEMIN4							33.58
GEMIN5									30.36
GEMIN7							68.89
GEMIN8		30.21
GET3
GFPT1										45.67
GFPT2				161.461
Gga1
Gigyf1
Gins1					65.04
Git1						48.58				46.64
GJA10
GLE1
Gli3						59.03
GLRX3							53.54
GLUD1							28.21
Gmfb
GMFG			78.49
GNA14				37.76			30.5
GNAL
GNB1									34.72
Gne
GNL1							25.2
GNL2							0
Gnl3l						65.72
GNPAT
GOLGA5
GOLGA6L3
Got2						37.11
GPA33
Gpatch2					33.26
GPATCH8
GPC4
Gphn					47.6				85.32
Gpi					0
Gpr50
GPR89A
GPX1		35.3
Gpx4						30.17
GRSF1
GSE1									21.91
GSK3A				45.86
GSK3B
GSPT1			31.33			125.135
GSPT2				28.4
Gstk1
Gstm1					33.76
GSTO1				26.71
GTF2B		78.71	42.47
GTF2E1		74.51
GTF2E2									64.65
GTF2F1
GTF2H1				48.37
GTF2H3
GTF2I
GTF2IRD1
Gtf3c1						0
GTF3C3									22.23
GTF3C4
GTPBP1							65.97
GTPBP4	41.8244
GUCY1B1	28.21
Gucy2f
Gys1
H1-4	366.567			353.086				646.398
H2AC1	150.317									220.585
H2AC12										467.015
H2AC20	377.639		596.416					513.809
H2AC21									159.648
H2AC4	268.504
H2AC7								481.635
H2AC8	268.504
H2-T23
H3-5				39.99
H3C1			42.16
H3C10			42.16
H3C11			42.16
H3C12			42.16
H3C2			42.16
H3C3			42.16
H3C4			42.16
H3C6			42.16
H3C7			42.16
H3C8			42.16
Hagh
HARS1				0
Hat1								45.83
HBS1L			65.33							30.09
HCFC1
HDAC1									92.0767
HDAC2			108.539		104.638
HDGF									0
HDLBP									74.01
Heatr3						64.03
HEXIM1			25.9
HGS										0
HIF1A	26.53
Hif1an
Hk1					27.89
HK2			25.49		55.85			46.98
HLA-B				42.7255
Hltf
Hmces						51.47		34.55
Hmga2
HMGB1	85.0951
HMGB3		97.32	109.1
Hmgn1					40.75
HMGN3								0
HNRNPLL										59.13
HRG			37.56
HSD17B10							37.38
Hspa1a					235.702
HSPA4				67.18
Hspa4l					28.71
HSPB1
HSPBP1			20.44		70.5721
HSPD1	26.47	155.895				85.07			33.6275
Hspg2						44.81
HSPH1							23.24
Htr3b
HYPK				20.98
IARS2			43.15							42.18
Ifi204						38.62
IFIT1
IFRD1
IGBP1		47.15
IGHG1	49.7657
IGHG2										43.1524
IGHG4			113.14
IGHV2-70	36.8764		37.2	0					31.19
IGHV3-48
IGKC	228.588
IGKV1-39							66.71		97.2032
IGKV1-5			54.29
IGKV1D-33			133.139						32.97
IGKV2-30			72.28				63.05
IGKV2D-28									74.25
IGKV3-20								223.698
IGLC7								189.03
IGLL5	102.15
IGLV1-44			24.41
IGLV2-8			25.34
IGLV3-19			93.96
IGLV3-25
IL18
IL3RA	0
ILF2	28.9243
Immt						27.74
IMPA2								65.23
Incenp					62.04
Inf2
ING3
INPPL1				18.8
INSRR
INTS6										24.23
Ints9
Ipo4						60.8
IPO5	73.2346						145.488
IPO7				30.29
IQGAP3		115.705
IRF2BP1									37.21
IRF2BP2								25.78
IRF2BPL		56.03			28.17
IRS1			65.56
Isx
ITCH
ITGA2
Itga2b
ITGA6
ITGB1
Itpr3						24.45
Itsn2					41.95
JAK1				63.49
Jakmip1
JAKMIP2				0
Jcad						32.98
JMJD1C
JPH1							34.14
JPT1				57.38	31.54
Jrk						0
JUNB
Jup						32.87
Kansl2
Kat7					31.07
KAZN
Kcmf1						28.89
KCTD18	58.68
KCTD5				24.31
Kdm1a					62.41			46.43
Kdm3b
KHDC4						0				35.96
KHDRBS3
KIAA1217				73.4033
KIAA1549L
KIAA1671				31.8			71.15
Kif11						20.27
Kif18b
Kif20a						48.73
Kif2a					69.4032	44.78	65.35
KIF3A		84.3
KIF3B		49.76
Kif3c					44.18
Kif5b									45.53
KIRREL1		88.24
Klc1					20.15
KLF16									99.15
Klf5						44
Klhdc4					37.08
KLHL25
KMT2C								19.43
KNL1				30.68
Kntc1					0
Kpna3
KPNA4				97.43
KRBA2
Kri1						57.05
Krr1							35.11
KRT13		25.43								129.719
Krt15					77.286
KRT19			49.0712
Krt2					91.126
KRT3
KRT5	273.77						97.1637
KRT73				93.0818
KRT75				138.995		164.862
Krt77					117.996
Krt79					86.7909
KRT84	132.783
LACTB									36.12
Lama2
LARP4									55.27
Larp4b					29.48
LAS1L
LATS2								0
LBR										92.85
LCN6
LCP1	21.13
LCTL							0
LDAF1	106.582								49.05
LDLRAP1
LENG1
LEO1
LEXM
Lgals8						0
Lig3							0	39.58
LIMCH1				191.916
Limd2
LIMK2
LLPH		22.2
LMAN1
LMF2										0
LMO7			66.92
LONP1							37.2
LORF2
Loxhd1
LRBA										71.22
Lrpprc					51.03
Lrrc14						37.61				37.83
Lrrc34
LRRC40
LRRC47				40.83
LRRC8A	130.711	36.1
LRRC8B
LRRC8C	325.515	80.8								88.8102
LRRC8E		20.89
LRRFIP1		51.53	84.08
LRRFIP2				136.932
LSM12			81.3251
LSM5
LSR									46.63
LUC7L	222.176
LUC7L3	58.6365
LXN									33.02
LYAR				76.53
LYN				68.564
LZTS3
MACF1		31.93								98.57
MACO1									24.06
MAFB								66.55
MAGED1									44.56
MAGOH	212.193
MAGT1			36.81
MALSU1	128.098		131.427	71.57			47.33
MAML1
MAOA
MAOB								27.95
Map1a
MAP1B			188.141
MAP2
Map2k3
MAP3K11	29.52
MAP3K7
MAP4K4							25.73
MAP4K5		35.31
MAP7D1		25.71
MAPK1
MAPK14
MARCHF7
MARF1
Mark2					0
MARK3		63.05
Mast4
MAT2A									41.47
MAU2
MAZ								22.15
MBD2								70.0823
MBD3			53.79							57.65
MBD6								24.04
MBNL3				0
Mboat7					24.29				46.13
MCM10										0
MCM2									25.49
MCM4										42.02
MCMBP			24.08
Mcrip1					39.27				28.28
Mcrip2					30.97		102.86
Mdh1						29.09	0
MDH2										71.95
ME2
MEAK7				71.09
Med11						0
MED12L
MED15
Med17						43.52
MED31			81.22
MED8
MEPCE									42.3494
MESD
METAP2			53.3
MFAP1
Mgat1						25.52
Mgat4d
MGST1							73.7	78.76
MID2
MIDEAS									66.87
MIER2
MINK1		25.11
Misp					49.53					96.0441
MIX23
MKI67	31.8767								34.29
MLF1
MLKL						68.73
MLST8
MMGT1				29.85
MNAT1							52.9			57.92
Mnda						38.62
Mob1b						27.77
MOCS2
Mocs3						31.37
Mogs
MON2				22.77
MORF4L1		0
Morf4l2
MOV10									35.44
Mphosph10						36.58	50.75
MPHOSPH8		42.97
Mpp1
MPZ								47.26
MRGBP			44.86
MRPL13
MRPL16
MRPL2
MRPL22
MRPL23							25.38
Mrpl28
MRPL3			23.04
MRPL37
MRPL40
Mrpl41
MRPL43
Mrpl45						37	35.76
MRPL46							35.06
Mrpl53
MRPL54			37.62
MRPS11
MRPS12
Mrps14						80.22
Mrps16
MRPS18A
Mrps18b
MRPS25
Mrps27					33.32	54.96
MRPS31										68.8
Mrps35						80.78
Mrps9					47.19
MRTO4
MSH2
MSH6									44.98
MSI2							43.45
Mtco2						22.59
MTMR6							31.83
MTOR
MTPAP
MTPN				57.67						34.01
MTREX
MTUS2							0
MUC16
MUC2	25.74
MUC5AC
MVB12A				64.43
MXRA5
MYBPH
Mycbp					0
MYH10	79.0693
MYH7
MYL6B				78.05
Myo18a						49.8
MYO1D				38.46
MYO1E				28.21		53.8	30.43
MYO1G
MYO6				169.163						71.08
MYOF				43.62
MYOZ1
N4bp2l2					34.73
N4BP3
Naa10						39.97
NAA11										27.41
NAA15							80.3961
Naa16						64.27
Naa25						22.92				58.84
Naa35
NACA		175.976
NACA2										91.89
NAP1L1	41.54
NAP1L4			20.51					60.31
Napa					47.64				22.29	42.57
NASP		34.47
NAV1
NBEAL1
NBEAL2
NBN
NCAPD2
NCAPH				76.46
NCBP1	23.94
NCBP2	39.12
NCBP3	748.963	42.96	71.14			109.102
NCOR2							58.83			28.69
NCR3
Nde1						71.7
NDRG3
NDUFA9							20.42			30.19
NDUFAF2							46.96
Ndufaf7
NDUFS1		59.16
NDUFS2							27.08
NEB
NEBL										33.29
NEDD4			31.8
Nedd8					41.85	51.04	45.63
NEK9
NELFA			47.26					89.82	28.69
Nelfe						101.325
NEMF
NES	43.5497			72.75
Nfia
NFIC				34.87
NFKB2			32.27
NGEF	0
Nhlrc2
NIBAN2			46.2				32.55
Nifk						91.96
NIP7	23.98
NIPBL		37.58
NIPSNAP1
NIT1			0
NKAP			37.82						35.99
NKAPL							44.12
NKRF
NKTR
Nlrc5
Nmt2					28.77
NNMT							39.85
NOB1
Noc3l						28.44
NOC4L		51.6
Nol11						33.6
Nol7					85.16					38.99
NOLC1	23.3203
NOMO1									54.49
Nop10							34.76
NOP16									32.1
Nos1ap
NOTCH2NLA
NPAT
NRDE2
Nrk
NSA2										35.79
NSD2
NSUN2									31.52
Ntmt1						44.73
NTPCR							43.06
Nub1						59.29
Nubp2						33.92
Nudcd1					21.11
NUDCD2										64.21
NUF2
NUP107			28.83
NUP155								77.0873	71.29
NUP160								32.62
NUP188			69.4315					23.8
NUP214					0
NUP35			48.77							52.28
NUP62
NUP85			41.38				66.19
NUP93	104.416							55.6488	34.4232	57.34
NUSAP1							0
Nutf2
NXF1
Oas3						22.64		31.44
OCIAD1
OGA				49.76
OGDH		38.57	47.78
OGFR
OLA1	39.7								64.9891
OPHN1				35.96
Oplah
OR51B6
OR52N2
ORC5			51.39				52.37
Osbp
OSGEP
Otud5						72.54
OTUD7B			87.21
OTULINL										0
OXSR1
P4HA1
P4HB			40.83			79.1
PABPN1	269.712
PACS2
PACSIN2
Pacsin3						20.71				26.69
Paf1						51.95
PAFAH1B1
Pafah1b2					22.74
Paip2					21.64	34.64
PAK1IP1
PALS1				65.47
Pard3
PARD3B
PARN		30.51
Parp14						0
PARVA			53.09
Pawr
PAX7
Paxbp1
Pbrm1						40.47
Pbx1
PCDHGA7
PCID2
PCLAF
PCM1						43.45
PCMT1								33.99
PCNA										39.84
PCSK1
PCSK2
PDAP1			39.05							0
PDCD10				27.11
Pdcd11					17.45
Pdcd2
PDHA1			75.05
PDLIM2				50.24
PDLIM5
PDS5A								47.35
PDS5B			89.9867
PDZD2
Peak1					0
PEBP1							26.19		56.15
Pecam1
PELP1			45.15
PES1	37.267
Pex1					21.99
Pfas
Pfdn1									44.04
PFDN2			67.96		67.39					38.54
PFDN6									59.15
PFKM							47.19
Pgls
PHB1			59.142
PHC2		24.2			63.1848	58.8065
Phf6						42.91
PHF8										71.55
PHGDH
PHLDB2		79.4333		41.22
Phlpp2
PICALM					47.38
PIK3R4		65
PIKFYVE
PIN1	55.578
PINX1		24.21
Pip4p2
PKHD1L1
PKN1		39.45		40.36
PKN2							22.4
PKP3		27.59		42.73
PKP4
PLA2R1
Plcb3
PLCD1
PLCG1							56.65
Plekha7					24.27
PLEKHG3				84.52
Plg					31.83
PLIN3				75.22
PLIN4
Plk1						27.34
PLOD1
PLOD3
PLRG1									76.61
Pmm2					26
PMPCA
PMPCB							58.85
PNMA1
PNN	208.55		50.99		40.89				67.9684	98.1275
PNPLA6
POLB
POLD3				58.87
POLDIP3	1108.17	107.943	87.96		29.06				35.37
POLR1B
POLR1C									25.88
Polr1g					35.11
Polr1h
POLR2C			65.53
Polr2e					30.65	39.57
Polr2i					26.31
POLR2L
POLR3A										69.79
POM121C		51.23
PPFIA1									28.3
PPFIBP1				41.6		31.32		29.3
Pphln1					30.7
PPIB
PPID							81.1108
PPIG						30.15		30.33
PPIH								47.94
PPIL1									20.29
PPIL3		32.75
Ppip5k2
Ppme1					28.03
PPP1CC										48.23
PPP1R13B
PPP1R13L			105.643				47.31
PPP1R18			58.83			45.7
PPP1R9B
Ppp2r1b						0
PPP2R3A		93.95
PPP2R5E				52.66
PPP3CA									41.79
Ppp4c						31.77
Ppp4r2
PPP4R3A		40.52
PPP4R3C
PPP6C
PPWD1							0
PRCC
PRDX3		88.7
Prdx5						0
PREB
PRH1
PRH2
Prim2						30.52
PRKAA1				96.81
Prkaa2						99.58
Prkab1
PRKACA							55.73
PRKAG1
PRKCA				75.3
PRKCD
PRKCI				44.05
PRKRA									25.08
PRMT1	50.0461
PRMT3			36.97		28.08		38.77
PRMT5								27.37
PROSER2				48.53
PRPF4
PRPF4B	46.4481
PRPS2			40.98
PRRC2A										45.11
PSD
PSIP1
PSMA1			0
PSMA3							62.17
PSMA6			53.91							45.29
PSMA7	32.92						30.06
Psmb2					38.29
PSMC1										32.89
PSMC3										63.79
PSMC4				68.23
Psmc5
PSMD1			60.68
PSMD11			74.5069
PSMD13		65.35
PSMD2	29.81
PSMD3			0
PSMD4			46.41
PSMD6
Psmd7						55.89
Psmd8					24.96
PSME2			39.53
PSME3IP1			71.77
Ptbp2						78.7004
PTBP3										61.1709
PTCD3		28.59
ptchd1
PTGES3
PTPN11			42.51		58.84		0
PTPN12
PTPN14										54.83
Ptpn2						32.82		37.77
PTPN23			23.73
PTPRN2
Ptrh2
PUM2										33.92
PWP2		0
PXN								61.47
PYGO2			24.02
R3hdm2						22.06
RAB10									100.523
RAB11FIP5			36.73		39.83
RAB13				35.53
RAB14										56.37
RAB1B		93.9175	175.507
RAB1C							150.366	166.01	159.817
RAB21				54.25
Rab2a						34.71
RAB32
Rab34
RAB35				72.2026
RAB3GAP1		0				35.12
RAB3GAP2
RAB5A			105.32
RAB5B		66.45
RAB5C								56.8
Rab7a					26.77
RAB8A				146.73	98.86
RABEP2									141.185
Rabepk
RAC1
RACGAP1	30.8101
RAD21		20.55				30.19		47.42
RAD23B
RAD50				25.57		47.28
RAE1										31.62
RALA				25.82
RALYL									57.26
RAMAC		21.68
RANBP10									40.05
Rangap1								21.64
Rap1a					45.88
RAP1B				95.68
RAPGEF2
RAPH1							22.29
RASA3				63.22
RASAL2			38.33
RASAL3
RBBP4	0
RBBP6
Rbfox3					20.64
Rbm12						26.12
Rbm12b2						35.77
RBM22									36.49
RBM25	78.0061
RBM26	150.19					54.09
RBM27	110.451	30.04
Rbm28						95.58
RBM3	186.744								77.7
RBM33	54.9125
RBM47										26.09
RBM5									58.95
RBMS1		47.15								47.07
RBMX2								30.49
RBMXL1		161.306
RCL1
RCSD1
Rdh11						47.32
RDX							128.5
RELN
REPIN1							85.5089
RERE			29.93
REXO4							33.51
RFC3		36.04	48.68
RFC4										33.35
RFC5
RFX2
RGPD8				20.28
RGS10	24.59
RHOC							28.35
RHOG			29.4
RIC1
RIC8A			116.198
Rimbp3
RIMOC1			35.41
RIMS1
RIOX1										39.08
RIOX2			46.71
RNASEH2C
Rnf103
RNF111
RNF113A		55.05
Rnf183
RNF2		31.91
RNF20									28.21
Rnf31						72.33				23.48
Rnf40
ROCK1				74.2258
ROCK2	0
Rp1
RP1BL		38.4	46.49
RPA1									35.01
RPA3
RPF2	37.947
RPL17	31.7
RPL22L1
RPL23	32.82
RPL26			150.54
Rpl30						51.9
RPL35	34.18
RPL35A	34.2108
RPL36A			59.78	24.06				31.63
RPL36AL									0
RPL37									29.61
Rpp30					32.94
RPRD1B		66.54
Rps27a					87.93
RPS27L				67.03
RPS6KA4			58.48
RPTOR
RRAS2				85.14
RRM1			38.62
RRP8
RSL1D1	150.48
RSRC1			29.19					43.73
RSRC2								55.97
RTCB	32.39
RTRAF	23.85
RTTN
RUNX1
RYR2
Ryr3
S100A10							31.85
S100A13
S100a6						40.23				72.4624
Sae1						38.6
SAFB2	27.5084
SAP18	118.464								32.41
SAP30BP									111.253
SAR1A			53.8
SARNP			100.379						83.06
SARS2				40.48
SART3								24.64
SBDS	236.531		155.922		82.1219	70.4668			22.96
SBF1
SBNO1		28.08
SC5D			34.37
SCAF11
Scaf8					61.9746
SCFD1		24.71						0		40.8
SCML2		59.29
SCOC
SCRIB				201.141	63.1
SCRN1
SCYL3
SDCBP										65.81
SEC11A
Sec22b						38.24
SEC24A
SEC24D			40.69
Sec61b					31.28
SEC63									38.58
SECISBP2
SELENOK			40.95
SENP3								89.47
SEPTIN11	20.77
SEPTIN8		77.7885
SERF2
SERPINH1										57.99
SETD1A
SF1	24.06
SF3A2							58.08
SF3B5		31.77
SF3B6							118.34
SFN				98.1169
SGPL1										52.84
SH2D2A				63.57
SH3GL1			20.32
SH3KBP1			45.66
SH3TC1
SHFL
SHROOM3
Shroom4						53.73
SIPA1				384.379
SIPA1L3			77.49							54.64
SKA3
SKIV2L										65.52
SLAIN2
Slc1a2
SLC1A5		29.83		99.7335
SLC25A24
SLC25A3			34.24						40.91
SLC25A5							88.85
SLC25A6			119.743				81.74
SLC27A4
SLC33A1
SLC4A1AP			63.56
SLC7A5
SLC9A3R1
SLC9A3R2			100.21
Slf1
Slk						42.25
SLTM	23.56
SMAD3				27.4		24.07
SMAP
SMAP1	25.23			26.66
SMARCA2								36.91
SMARCA4			0
SMARCA5			32.96
Smarcad1					23.34					35.79
SMARCB1			79.92
SMARCC1
SMARCD2								113.1
SMARCD3				70.46						77.92
SMARCE1			87.2858
SMC1A									118.76
SMC2				89.9371						23.79
SMC4								44.31
SMCHD1	23.56						29.92
SMCR8
SMG1
SMG8
SMG9
SMPD4							77.75
SNAP23				36.79
SNRNP200	128.117
SNRNP70	78.0973
SNRPB2									41.33
SNRPD3	54.7075
SNRPE	26.41
SNRPF	62.5797
SNRPGP15	65.974
SNRPN		200.811
SNTB2				78.66	72.91
SNU13				39.85
SNX18			48.16
SNX3				35.1
SNX33				22.34
SOAT1							28.23
SOGA1				28.85
SON									22.05
SORBS3
SOWAHC										48.73
SP100
SPART				45.65
SPATA2	0
Spata5
Spata7
SPATS2L
SPC24			44.23	60.22
SPECC1				49.4003		46.0469
SPECC1L		27.39
SPIN3		22.86
SPR			21.34						59.42
SPRY1
SPTA1										0
SPTBN1	60.764
Sptlc2						42.33
SQSTM1									29.76
Src						30.464
SRCIN1
SREK1										144.43
SREK1IP1									34.3
SRF
SRGAP1									85.7096
SRGAP2									80.28
SRP14	29.72
SRP54		77.38					65.24
SRP72		57.73
SRP9	123.932			30.13
Srpk1					42.03					28.28
SRPRA			49.27
SRRM1	29.53
SRSF10	126.381
SRSF11	23.62
SRSF4		58.5098
SRSF5	146.067
SRSF8										98.1378
Ss18						41.17
SS18L1									68.05
Ssbp2					33.53
SSR3									70.02
SSRP1	51.56
SST
ST13P4			27.72
STAG2								66.82
STAM
STAT3							0		55.68
STAT6
STIP1
STK10				74.39
STK11IP
STK25		29.33				34.57
STK26
STMN1
STOM	98.1025
STOML2	45.69
STRIP1										27.07
Strn
Stub1					52.79	73.07
STX4										29.88
STX5				31.2
STXBP3
SUB1	44.89
SUCLG1
SUGP1			56.67						37.94
SUGP2
Sugt1						68.86
SUMO2										68.3
SUMO3			67
Sun1
SUPT16H	102.904
SUPT5H									54.2
SURF4				21.74
Surf6						45.28	29.83
SVIL			49.52	655.209
SWAP70			39.07
SYNE1
SYNE2	0							45.87
SYNJ2		28.83
SYNPO2									90.07
Tab1
TACC3				68.45		28.08
Taf2					0
TAF4
TAF6									0
TAGLN	37.37
TAGLN3				141.013
TANC2									76.44
TARS1
Tas1r1
TAS1R2
TASOR2				0
Tatdn1
Tbc1d15						64.17
TBC1D5
TBCA		58.97		44.8
TBCE							36.21
Tbk1									86.58	26.45
Tbl1x						60.58
Tbl1xr1					74.16
TBL2								63.28
TBX2
TCEAL6									36.22
TCF25								35.55	27.31
TCOF1				51.47
TCP1	21.11
Tead1
TECR		36.33	36.62
Tep1
TERF2IP									44.29
TET2									35.12
Tex10						51.4032
Tfap2a
TFCP2			46.32					59.39		79.31
Tfdp1						43.13	21.02
TFG
TFR2
TFRC		38.46				84.64
THBS1									46.1
THEMIS
THOC1			292.146	0	62.79			36.52
THOC2	30.2
Thoc3					27.61
THOC5			74.9312			30.75
THOC6			161.404
THOC7
THRAP3	806.156
THTPA
THUMPD1
TIMM50
TINAGL1
TJAP1									36.26
TJP2							65.7952
Tk1						53.08
TLE2			33.58
TLK1
TLN1								0
TLS1						23.95
TM9SF3								0
TMA7				36.45				0	34.29
Tmc5
TMCC1
Tmco5b
TMED10
TMED9
TMEM109		47.46						64.04
TMEM209
Tmem214						54.68		30.47
TMEM33			51.87
TMOD2		0
TMOD3
TMPRSS11A
TMSB10			31.23
TNFSF9
TNIK		23.6725
TNIP1							57.83
TNPO3								24.11
TNRC18
TNS1			142.42					68.16
TOLLIP
TOMM40							51.68
TOP2A									60.98	46.82
TOR1AIP1
TOR4A
TOX									51.03
TP53	44.0443
TP53BP2		22.45		67.93
Tpm1					86.912
TPM3								52.52
TPM4	23.4071
TPR								62.1018
Tprn
TPT1								32.9
TRA2B	290.81
TRAF2
TRAF3IP3
TRAFD1										72.13
TRAM1								24.8
TRAM2		32.85
TREX1
TRIM14
TRIM25								78.98
TRIM26										50.85
Trim31
TRIM32
TRIM33			40.63
TRIM47					54.24
TRIM5		61.6		72.2
Trim68
TRIOBP				83.6555
TRIP10			0
TRIP11
TRIR
TRMT1L								0
TRMT61A		74.23
TRPC7				0
TRPS1									36.63
Trpv4					39.7119
TSN
TSPYL1									57.52
TTC3
TTC41P
Ttf1
TTLL12
TUBA1A			785.071		472.919
TUBB2B								966.206
TUBB4A		945.09	1139.43
TUBB8			237.49
TUBG1							21.14
TUBGCP3
Tubgcp4
TWF2			57.19
TXLNA										40.78
Txndc17
TXNDC9
TXNIP
TXNRD1										35.07
TYMS
U2AF1	58.13
UACA		104.49		88.89
UAP1L1				23.03
UBA2		32.52				29.38
UBA6
UBAC2								0
UBAP2								29.97
UBC								70.3	50.36
UBE2C
UBE2E2
UBE2M									43.7462
UBE2N				50.95
UBE2V2				35.12		29.26
UBP1		79.68	34.12			99.03		69.05		55.61
UBR5		25.65				51.84
UBTF									36.61
UBXN1		29.25	64.33
Ubxn4
Ufd1						23.33
UFM1							70.89	28.18
Uggt1					24.98
UHRF1		50.17
UNC93B1										0
UPF3B		21.95
UPP1				15.54
USP15		39.15		32.54
USP24
USP3		32.81
USP38
USP48					134.347	111.56
USP5			0				73.29
USP9X									20.36
UTP14A										41.23
UTP18									48.1
Utp20						35.16
Utp4					22.17
UTP6							47.64
UTRN			29.13	34.86
VAPA			0
VAPB									36.71
VASP									35.88
VBP1		41.71
VCL								30.18
VCPIP1			47.38
VDAC1									41.77
VEZF1		47.09
VPS25				63.24
Vps26a					43.96
Vps35					32.6
VPS37B			79.4146
VPS39
Vps4a					31.58
Vps4b
VRK1							33.92
VTN			41.17		77.6365	132.653			134.624
WAC
WARS1			88.34						89.56	68.2
WASF2			39.9	146.1		30.17
WASHC2A		71.98
WBP2		25.92	131.063
WBP4		28.94
WDHD1	1404.06							106.57	807.215
Wdr13
Wdr26					44.32
Wdr3								21.67
WDR6		27.96
WDR61										47.84
Wdr62
WDR70			52.26
Wdr74
WDR75							0
WIPF2									24.18
WNK1
WNK2
WRNIP1									21.85
Wtip
WWC1
XPC										0
XPO5		47.53
XPOT			62.88
YAF2									56.6592
YAP1		24.48	27.22	36.98
YARS1				43.22
Ybx3					159.653
YES1			90.0367
YTHDC1	30.719									41.51
Ythdf1						149.387	32.22
YTHDF2										43.73
YTHDF3										56.03
YWHAG							59.2378
YWHAH				115.362
ZC2HC1A
ZC3H11A	535.582		0			64.02		50.51	33.32	41.45
ZC3H14	470.265								69.4646
ZC3H15								38.44
ZC3H6
ZC3H7A										44.61
ZC3HAV1								94.13
ZC3HC1
ZCCHC17							35.91
ZCRB1
ZFAND1
Zfhx3
ZFHX4				0
ZFP42								30.98		24.51
ZHX1
ZMYND8
ZNF148						58.7
ZNF219
Znf281					69.02
ZNF316										15.65
Znf330							28.76
ZNF444
ZNF469
Znf503
ZNF547
ZNF593									25.44
Znf608
ZNF622							31.55			22.28
Znrd2						47.1332				35.19
ZPR1
ZRANB2
ZSCAN32
