# Supplementary material for: CHD8 interacts with BCL11A to induce oncogenic transcription in triple negative breast cancer
Source: EMBO J. 2025 May 6;44(12):3448–67. doi: 10.1038/s44318-025-00447-8 (PMC12170886; doi:10.1038/s44318-025-00447-8)
Supplement: Supplementary file 11 — Dataset EV3 [file 44318_2025_447_MOESM11_ESM.xlsx]

## Sheet: Summary Table CRAPome filtered
	1	2	3	4	5	6	7	8	9	10	Total		1	PR345 MDA-MB 231
A2M	27.69										27.69		2	PR589 MDA MB 231 run 2
AAAS								52.5661			52.5661		3	PR610 MDA MB 231 run 3
AAR2			60.11								60.11		4	PR640 MDA MB 231 run 4
AASDHPPT							21.48				21.48		5	PR624 4T1 run 1
AASS											0		6	PR640 4T1 run 2
ABCA13		0									0		7	PR640 SUM159PT	NOTE: BCL11A NOT PULLED DOWN
ABCB1	26.03										26.03		8	PR640 STG139
ABCC5											0		9	PR670 MCF7	NOTE: BCL11A NOT PULLED DOWN
ABCE1								40.51			40.51		10	PR640 MCF10A
ABCF2										49.63	49.63
ABHD14B		69.09								52.72	121.81
ABI1		71.74		55.1						37.25	164.09
ABLIM1								49.71			49.71
ABT1										33.67	33.67
ACAA1								22.26			22.26
ACAA2	58.0567										58.0567
ACACA										25.32	25.32
ACAD9								36.72			36.72
Acads						25.92					25.92
ACAT1			61.39							47.9	109.29
ACAT2			101.607								101.607
ACIN1	173.988								73.6214		247.61
ACOT9											0
ACP1											0
ACSL3										98.6533	98.6533
ACSL5											0
ACTL6A											0
ACTR1B				194.5		93.92			34.15		322.57
ACTR3C	36.65										36.65
ADD1				48.85							48.85
ADD3											0
ADGRD1											0
ADGRV1											0
Adh5											0
ADK											0
ADNP										56.4775	56.4775
ADSL		23.49			50.89						74.38
AFAP1L2				51.46							51.46
AFDN									28.39		28.39
AFF4											0
AFG3L2											0
AGFG1		43.89	48.01								91.9
AGPS										49.36	49.36
AGTPBP1											0
AGTRAP	51.3643	55.76								38.59	145.714
AHCTF1										0	0
AHCYL1		70.5						34.99			105.49
AHNAK2				0							0
Aip						34.43					34.43
AK1		79.9									79.9
AKAP12				30.91							30.91
AKAP17A	31.35							35.17			66.52
Akap2						116.51					116.51
AKR1C3								94.6353			94.6353
AKR7L		48.17	67.89								116.06
ALDH16A1							56.72				56.72
ALDH7A1	864.719	257.496	161.24	92.3633	137.58	0	102.491	241.361	164.905	217.026	2239.18
ALG9											0
ALKBH5	173.647					53.94					227.587
AMD1											0
AMOTL1				33.77							33.77
AMOTL2											0
AMPD3		55.3016	116.967	50.6555	21.39						244.314
Anapc10						36.64					36.64
Anapc16											0
ANAPC7			86.66								86.66
ANHX											0
ANKAR											0
ANKFY1			14.52	55.9609		40.23				21.32	132.031
ANKRD12											0
ANKS1A											0
ANO6		99.1906	144.18	43.34			64.54	45.34		32.04	428.631
ANP32E										35.91	35.91
Anxa3					58.52						58.52
ANXA4				0							0
Anxa6						36.63					36.63
AP1B1		32.7				24.57					57.27
AP1M1		20.97			0					23.89	44.86
AP1S1			87.53					84.63			172.16
AP1S2		56.87									56.87
AP2A2								76.03		112.757	188.787
AP2S1			0								0
Ap3m1						68.36				112.84	181.2
APBB1IP				25.79		25.23					51.02
API5	903.748								84.0289		987.777
APOC3	110.665										110.665
Aqr					28.13						28.13
ARAP1											0
ARFGAP2									41.88		41.88
ARFGAP3		70.2042	52.1033								122.307
ARHGAP12											0
Arhgap6					0						0
ARHGDIA											0
ARHGDIB											0
ARHGEF18											0
ARHGEF6		70.99									70.99
ARID3B											0
Arl1					53.03						53.03
ASCC2											0
ASPH			39.32								39.32
ASPSCR1											0
ASTE1											0
ATAD2								0			0
ATAD3A			72.2128						0		72.2128
Atf6											0
ATG4A											0
ATL3				28.53							28.53
ATN1											0
ATP10B											0
ATP1A1											0
Atp1a2											0
Atp1a3						0					0
Atp2a1											0
Atp5f1c						27.3	87.27				114.57
ATP5MF			31.18								31.18
ATP6V1A			20.61								20.61
ATP6V1B2		22.63									22.63
ATP6V1E1		32.68									32.68
ATP6V1G1									38.92		38.92
Atrn											0
ATXN10			55.07								55.07
ATXN7									27.6		27.6
Aurka						53.51					53.51
Aurkb					36.71						36.71
AUTS2											0
Aven					71.61						71.61
BABAM2											0
BAHD1											0
BAIAP2		53.6921	55.84								109.532
BANP	330.083		62.84		86.7838	49.93			65.42		595.057
Baz1a					25.89		37.4				63.29
Baz1b					42.45						42.45
BBX										72.2	72.2
BCAP31								48.76			48.76
BCAS2		31.46	29.03								60.49
BCCIP			46.21								46.21
BCL10											0
BCL11A	118.37	33.2	78.27	36.42	47.08	20.54		219.986		110.613	664.479
Bcl9l											0
BCLAF1	390.028										390.028
BICD2				50.09							50.09
BLVRB									48.48		48.48
BMI1			32.86								32.86
Bmpr2											0
BOLA2		84.79									84.79
BOLA2B		84.79									84.79
BPIFA3	0										0
BPTF		51.14									51.14
BRCA1											0
BRD2							28.47				28.47						NOTE: BCL11A values for samples 2 and 8 added manually as BCL11A comes up in IgG IP
BRD3								69.2534			69.2534
BRD4		34.76				36.09					70.85
BRIX1	93.2543										93.2543
Brox						23.45				42.79	66.24
BSCL2	0										0
BSG											0
Btf3					48.9082						48.9082
Bub1b					23.99						23.99
Bud23					90						90
BUD31									30.68		30.68
Bzw1					40.42	57.62					98.04
C18orf25											0
C19orf47	204.969										204.969
C19orf53										0	0
C1orf147											0
C21orf140											0
C4A							44.96				44.96
C7orf50											0
C8orf33											0
C9orf43	22.21										22.21
Ca174						62.68					62.68
Ca198											0
CAAP1											0
CACHD1											0
Cacna2d1						0					0
CACTIN										73.3	73.3
CALB2			56.6								56.6
CAMK2A											0
Camk2d						85.1845			56.37		141.555
CAMSAP1											0
CAMSAP2										46.88	46.88
CAND1			47.468								47.468
CAPG								49.9			49.9
CAPN1			49.77								49.77
CAPNS1							40.51				40.51
CAPSL	0										0
CARD6											0
CARHSP1				35.6							35.6
CARS1			47.48				21.46				68.94
CASP4											0
Cav2											0
Cav3											0
CBFB										45.97	45.97
CBL				36.12							36.12
CBX1									305.23	145.845	451.075
CBX8										52.6	52.6
CCAR1										0	0
CCAR2									37.4		37.4
CCDC124						47.41					47.41
CCDC162P											0
CCDC22				75.9							75.9
CCDC47			0		67.97						67.97
CCDC57											0
Ccdc6					75.1433						75.1433
CCDC88B											0
CCDC9									0		0
Ccn2											0
CCNB1											0
CCNK									23.21		23.21
CCNT2									127.49		127.49
CD2BP2											0
CD86											0
CDA			52.01								52.01
Cdc20											0
CDC27											0
CDC42BPA				38.6128							38.6128
CDC42BPB				74.18							74.18
CDC42EP1			98.8196								98.8196
CDC73								33.98			33.98
CDCA2											0
Cdcp3											0
Cdh1								140.405	553.923	91.8427	786.171
CDH4				45.4							45.4
CDH5		43.14									43.14
CDK1	324.71							44.78			369.49
CDK12			36.7528								36.7528
CDK17		46.99									46.99
CDK18										71.22	71.22
CDK2		79.9583			64.8217						144.78
Cdk2ap1					33.37						33.37
CDKAL1											0
Cdkn1b						0					0
CDKN2AIP		97.59	124.71								222.3
CEBPA											0
CEBPB			44.3								44.3
CELA3A											0
Celf2						43.36					43.36
CENPB							59.71			72.04	131.75
CENPF	798.601	488.748	285.77	401.481			168.43	243.49			2386.52
CENPV							50.53				50.53
CEP170										26.76	26.76
Cep250											0
CEP55											0
CEP85							60.7096		64.25		124.96
CERKL									0		0
CFAP20											0
Cfap298					50.91					48.22	99.13
CFDP1		37.6									37.6
Cg050						37.09					37.09
CGGBP1											0
CHAMP1											0
CHCHD2P9								43.8			43.8
CHCHD3		60.93					61.28				122.21
CHD3								64.3			64.3
CHD8	466.634	467.216	170.494	75.52	377.833	314.707	125.511	475.474	507.527	124.86	3105.78
CHMP5		50.04									50.04
CHORDC1											0
CHST10											0
Chst11					0						0
CHST6											0
CIAO2B			40.09								40.09
CIDEB											0
CIP2A											0
CIR1										39.832	39.832
Ckap5					22.53						22.53
CLASP2							88.06				88.06
CLINT1				63.28							63.28
CLIP1											0
CLK3	54.8407				97.0367						151.877
CLNS1A							53.97				53.97
CLPB											0
CLTB				37.71							37.71
CLUAP1											0
Cluh					113.127						113.127
CMTR1											0
Cmya5											0
CNDP2											0
Cnot11						0					0
CNOT3							41.79			35.59	77.38
CNOT6											0
CNOT9									20.92		20.92
Cobll1											0
COL17A1											0
COL18A1								0			0
COL5A1											0
COL5A3											0
COL7A1											0
COMMD4				36.7							36.7
COMMD9											0
COPE			236.016							69.15	305.166
COPG1	28.5327										28.5327
COPS3									75.17		75.17
COPS5											0
Coq5											0
CORO2A			31.44		36.64						68.08
CORO2B				24.9674							24.9674
CORO7											0
COTL1	40.22										40.22
CPD											0
CPNE2		48.01									48.01
CPNE8	27.34										27.34
CPSF2							21.75	21.41			43.16
CPSF3			48.86			31.84					80.7
CPSF6	167.807										167.807
CPT1A								43.88			43.88
CREB5								20.14			20.14
Crip1					35.37						35.37
CRIP2			48.6436								48.6436
CRK											0
Crnkl1					0						0
CRYBG1											0
Csk							36.05				36.05
CSNK1A1		39.05					28.49	91.56			159.1
CSNK1D			35.08								35.08
CSNK1E											0
CSNK2A1									25.37		25.37
CSNK2B								34.43			34.43
Cstf2t											0
CSTF3							46.09	59.1	90.64		195.83
CT55											0
CTBP1			38.13					36.59		57.0678	131.788
CTCF							49.65				49.65
Ctdspl2											0
CTNNBL1		40.8			59.5005						100.301
CTTNBP2NL				39.71							39.71
CUL1									0		0
CUL2			47.21							41.74	88.95
CUL3							39.88				39.88
CUL4A			0								0
CWC22							28.31				28.31
CWC25						44.9365				23.33	68.2665
CWC27										20.55	20.55
CYB5R3							78.8988				78.8988
Cyb5r4					0						0
Cyp11b2											0
CYP2R1							0				0
Cyria					66.26						66.26
DAPK3				28.66							28.66
DCTN1				206.545						0	206.545
DCTN2										34.39	34.39
DCTN3				31.98							31.98
DCTN4				58.47		30.11					88.58
DCUN1D5							37.7			33.53	71.23
Ddx10						36.36					36.36
DDX18	65.3624								0		65.3624
Ddx19a					0						0
Ddx24						51.69					51.69
DDX27							56.06				56.06
DDX39B									164.872		164.872
DDX3X	89.7483										89.7483
DDX41									33.53		33.53
DDX46	28.21										28.21
DDX47	26.41				50.26						76.67
DDX50	107.063					46.0146					153.077
DDX56											0
DECR2										23.88	23.88
DEF6											0
DENR			42.07								42.07
Depdc7					71.09						71.09
DERL2								33.34		40.2	73.54
DERPC		31.07									31.07
DFFA		21.98									21.98
DGCR6											0
Dgcr8						70.33					70.33
DHX16		113.179						84.5	81.3967		279.076
DHX29				179.505							179.505
DHX30		37.14					77.3217				114.462
DHX35											0
DHX37									34.46		34.46
Dhx8					52.74						52.74
DIAPH1		57.56	47.25								104.81
DIP2B									69.75		69.75
DKC1	51.5863										51.5863
Dld						43				70.72	113.72
DLG1				21.93							21.93
DLGAP5		38.16									38.16
DMAP1		0									0
DMXL1											0
DNA2											0
Dnaaf10						44.99					44.99
DNAAF5											0
DNAH10											0
DNAH3											0
DNAH9										30.69	30.69
DNAJA1	34.57										34.57
DNAJA3							20.89				20.89
Dnaja4											0
DNAJB1								79.4229			79.4229
DNAJC11											0
DNAJC17		43.32									43.32
DNAJC2							42.09			17.38	59.47
DNAJC7										40.49	40.49
DNAJC8							54.06	49.32			103.38
DNM2							36.09				36.09
DNMBP		69.44									69.44
DNMT1									29.03		29.03
DNPEP				48.63							48.63
DNTTIP1		46.82									46.82
DNTTIP2										42.1467	42.1467
DOCK10											0
Dock8					29.75						29.75
Dock9					44.03	49.04					93.07
DOHH			50.95								50.95
DPM1							71.95				71.95
DPY30		56.57									56.57
DPYS											0
DRG1		73.1648	48.45					48.28			169.895
DROSHA											0
DRP2											0
DSG2				28.49							28.49
DST				20.04							20.04
DTD1											0
DUSP23										44.78	44.78
DUSP3				41.23	53.43						94.66
DYNLT1			94.09				96.14				190.23
DYRK1A			45.87								45.87
E2F7											0
Ebna1bp2						43.21					43.21
ECE2											0
ECH1			53.53				57.29				110.82
ECHDC1										37.6	37.6
Echs1					93.35						93.35
EDC3											0
EEF1AKMT4											0
EEF1AKMT4-ECE2											0
Efcab5											0
EFL1											0
EHBP1L1											0
EHD1											0
EHD4				70.11						46.55	116.66
EHMT1											0
Ehmt2					34.43						34.43
EIF2AK2											0
Eif2b2											0
EIF2B4								0			0
EIF3A	40.67										40.67
EIF3C								46.3282			46.3282
EIF3J			59.07								59.07
EIF3K										30.06	30.06
EIF4B	26.03										26.03
EIF4E											0
Eif4e2					27.2						27.2
EIF4G2								25.96			25.96
ELMO2				21.19							21.19
Elob						37.31					37.31
ELP4			90.4								90.4
ELP5			26.74								26.74
EMC1											0
EMC8			135.54								135.54
EMG1							69.53				69.53
ENAM											0
ENY2										28.89	28.89
EP300											0
Epb41l5					63.33						63.33
EPG5											0
Epha2						0					0
EPN1			0								0
Eps15						24.19					24.19
EPYC											0
ERC1				46.4							46.4
ERCC2											0
ERCC3							52.5929				52.5929
ERCC4	25.97										25.97
ERVFRD-1											0
ERVK-24											0
ESAM				62.38							62.38
ESCO2											0
Esf1											0
ESRP1									35.1		35.1
ESRRB											0
ESYT1			48.49					78.85		60.21	187.55
ESYT2								28.93			28.93
ETS1											0
Exo1											0
EXOC4				44.17							44.17
EXOC5											0
EXOC7				38.81							38.81
EXOSC1							36.93				36.93
Exosc2						48.36	34.82				83.18
EXOSC3							53.49	25.33		90.11	168.93
EXOSC6		35.43			26.11						61.54
FADS2								49.92			49.92
FAM102B											0
FAM120C		35.58								39.55	75.13
FAM126A			34.06								34.06
FAM13B											0
FAM162A			32.98	39.82			30.22	134.452			237.472
FAM168A									34		34
FAM32A											0
FAM50A											0
FAM50B										52.13	52.13
FAM76B									38.2		38.2
Fam91a1						56.53					56.53
Fancm											0
FASTKD3											0
Fat4											0
FBLIM1											0
Fbn2											0
FBRS									55.65		55.65
FCHSD1											0
FEN1	64.9687										64.9687
Fgfr1op2											0
FHL3		35.42									35.42
FKBP15		31.39									31.39
FKBP3							33.06				33.06
FLOT2		20.59									20.59
FMNL1				36.46							36.46
FN3KRP											0
Fndc3b						59.95					59.95
FOLH1B	28.71										28.71
FOSL1											0
FOXJ3									83.49		83.49
Foxr1						28.57					28.57
FREM2											0
FRMD6				101.203							101.203
FRMPD1											0
FRS2											0
FRY							0			0	0
FTSJ1			35.58								35.58
FTSJ3	58.7354										58.7354
Furin											0
FUT8											0
FXR1	123.95										123.95
FYTTD1	238.065							36.02			274.085
GAK		39.5									39.5
GAN											0
Garin1b						24.95					24.95
GATAD2A									56.6368		56.6368
GATAD2B				35.54							35.54
Gcat						164.051					164.051
GCFC2											0
GEMIN4							33.58				33.58
GEMIN5									30.36		30.36
GEMIN7							68.89				68.89
GEMIN8		30.21									30.21
GET3											0
GFPT1										45.67	45.67
GFPT2				161.461							161.461
Gga1											0
Gigyf1											0
Gins1					65.04						65.04
Git1						48.58				46.64	95.22
GJA10											0
GLE1											0
Gli3						59.03					59.03
GLRX3							53.54				53.54
GLUD1							28.21				28.21
Gmfb											0
GMFG			78.49								78.49
GNA14				37.76			30.5				68.26
Gne											0
GNL1							25.2				25.2
GNL2							0				0
Gnl3l						65.72					65.72
GNPAT											0
GOLGA5											0
GOLGA6L3											0
Got2						37.11					37.11
GPA33											0
Gpatch2					33.26						33.26
GPATCH8											0
GPC4											0
Gphn					47.6				85.32		132.92
Gpi					0						0
Gpr50											0
GPR89A											0
GPX1		35.3									35.3
Gpx4						30.17					30.17
GRSF1											0
GSE1									21.91		21.91
GSK3A				45.86							45.86
GSK3B											0
GSPT1			31.33			125.135					156.465
GSPT2				28.4							28.4
Gstk1											0
Gstm1					33.76						33.76
GSTO1				26.71							26.71
GTF2B		78.71	42.47								121.18
GTF2E1		74.51									74.51
GTF2E2									64.65		64.65
GTF2F1											0
GTF2H1				48.37							48.37
GTF2H3											0
GTF2I											0
GTF2IRD1											0
Gtf3c1						0					0
GTF3C3									22.23		22.23
GTF3C4											0
GTPBP1							65.97				65.97
GTPBP4	41.8244										41.8244
GUCY1B1	28.21										28.21
Gucy2f											0
Gys1											0
H1-4	366.567			353.086				646.398			1366.05
H2AC1	150.317									220.585	370.903
H2AC12										467.015	467.015
H2AC20	377.639		596.416					513.809			1487.86
H2AC21									159.648		159.648
H2AC4	268.504										268.504
H2AC7								481.635			481.635
H2AC8	268.504										268.504
H2-T23											0
H3-5				39.99							39.99
H3C1			42.16								42.16
H3C10			42.16								42.16
H3C11			42.16								42.16
H3C12			42.16								42.16
H3C2			42.16								42.16
H3C3			42.16								42.16
H3C4			42.16								42.16
H3C6			42.16								42.16
H3C7			42.16								42.16
H3C8			42.16								42.16
Hagh											0
HARS1				0							0
Hat1								45.83			45.83
HBS1L			65.33							30.09	95.42
HCFC1											0
HDAC1									92.0767		92.0767
HDAC2			108.539		104.638						213.177
HDGF									0		0
HDLBP									74.01		74.01
Heatr3						64.03					64.03
HEXIM1			25.9								25.9
HGS										0	0
HIF1A	26.53										26.53
Hif1an											0
Hk1					27.89						27.89
HK2			25.49		55.85			46.98			128.32
HLA-B				42.7255							42.7255
Hltf											0
Hmces						51.47		34.55			86.02
Hmga2											0
HMGB3		97.32	109.1								206.42
HMGN3								0			0
HNRNPLL										59.13	59.13
HRG			37.56								37.56
HSD17B10							37.38				37.38
HSPA4				67.18							67.18
Hspa4l					28.71						28.71
HSPBP1			20.44		70.5721						91.0121
HSPH1							23.24				23.24
Htr3b											0
HYPK				20.98							20.98
IARS2			43.15							42.18	85.33
Ifi204						38.62					38.62
IFIT1											0
IFRD1											0
IGBP1		47.15									47.15
IGHV2-70	36.8764		37.2	0					31.19		105.266
IGHV3-48											0
IGKV1-39							66.71		97.2032		163.913
IGKV1-5			54.29								54.29
IGKV1D-33			133.139						32.97		166.109
IGKV2-30			72.28				63.05				135.33
IGKV2D-28									74.25		74.25
IGKV3-20								223.698			223.698
IGLC7								189.03			189.03
IGLL5	102.15										102.15
IGLV1-44			24.41								24.41
IGLV2-8			25.34								25.34
IGLV3-19			93.96								93.96
IGLV3-25											0
IL18											0
IL3RA	0										0
Immt						27.74					27.74
IMPA2								65.23			65.23
Incenp					62.04						62.04
Inf2											0
ING3											0
INPPL1				18.8							18.8
INSRR											0
INTS6										24.23	24.23
Ints9											0
Ipo4						60.8					60.8
IPO5	73.2346						145.488				218.723
IPO7				30.29							30.29
IQGAP3		115.705									115.705
IRF2BP1									37.21		37.21
IRF2BPL		56.03			28.17						84.2
IRS1			65.56								65.56
Isx											0
ITCH											0
ITGA2											0
Itga2b											0
ITGA6											0
ITGB1											0
Itpr3						24.45					24.45
Itsn2					41.95						41.95
JAK1				63.49							63.49
Jakmip1											0
JAKMIP2				0							0
Jcad						32.98					32.98
JMJD1C											0
JPH1							34.14				34.14
JPT1				57.38	31.54						88.92
Jrk						0					0
JUNB											0
Kansl2											0
Kat7					31.07						31.07
KAZN											0
Kcmf1						28.89					28.89
KCTD18	58.68										58.68
KCTD5				24.31							24.31
Kdm1a					62.41			46.43			108.84
Kdm3b											0
KHDC4						0				35.96	35.96
KHDRBS3											0
KIAA1217				73.4033							73.4033
KIAA1549L											0
KIAA1671				31.8			71.15				102.95
Kif11						20.27					20.27
Kif18b											0
Kif20a						48.73					48.73
Kif2a					69.4032	44.78	65.35				179.533
KIF3A		84.3									84.3
KIF3B		49.76									49.76
Kif3c					44.18						44.18
KIRREL1		88.24									88.24
Klc1					20.15						20.15
KLF16									99.15		99.15
Klf5						44					44
Klhdc4					37.08						37.08
KLHL25											0
KMT2C								19.43			19.43
KNL1				30.68							30.68
Kntc1					0						0
Kpna3											0
KPNA4				97.43							97.43
KRBA2											0
Kri1						57.05					57.05
Krr1							35.11				35.11
LACTB									36.12		36.12
Lama2											0
LARP4									55.27		55.27
Larp4b					29.48						29.48
LAS1L											0
LATS2								0			0
LBR										92.85	92.85
LCN6											0
LCP1	21.13										21.13
LCTL							0				0
LDAF1	106.582								49.05		155.632
LDLRAP1											0
LENG1											0
LEO1											0
LEXM											0
Lgals8						0					0
Lig3							0	39.58			39.58
LIMCH1				191.916							191.916
Limd2											0
LIMK2											0
LLPH		22.2									22.2
LMAN1											0
LMF2										0	0
LONP1							37.2				37.2
LORF2											0
Loxhd1											0
LRBA										71.22	71.22
Lrpprc					51.03						51.03
Lrrc14						37.61				37.83	75.44
Lrrc34											0
LRRC40											0
LRRC47				40.83							40.83
LRRC8A	130.711	36.1									166.811
LRRC8B											0
LRRC8C	325.515	80.8								88.8102	495.125
LRRC8E		20.89									20.89
LSM12			81.3251								81.3251
LSR									46.63		46.63
LUC7L	222.176										222.176
LUC7L3	58.6365										58.6365
LXN									33.02		33.02
LYN				68.564							68.564
LZTS3											0
MACF1		31.93								98.57	130.5
MACO1									24.06		24.06
MAFB								66.55			66.55
MAGED1									44.56		44.56
MAGOH	212.193										212.193
MAGT1			36.81								36.81
MALSU1	128.098		131.427	71.57			47.33				378.425
MAML1											0
MAOA											0
MAOB								27.95			27.95
MAP2											0
Map2k3											0
MAP3K11	29.52										29.52
MAP3K7											0
MAP4K4							25.73				25.73
MAP4K5		35.31									35.31
MAP7D1		25.71									25.71
MAPK1											0
MAPK14											0
MARCHF7											0
MARF1											0
Mark2					0						0
MARK3		63.05									63.05
Mast4											0
MAT2A									41.47		41.47
MAU2											0
MAZ								22.15			22.15
MBD2								70.0823			70.0823
MBD3			53.79							57.65	111.44
MBD6								24.04			24.04
MBNL3				0							0
Mboat7					24.29				46.13		70.42
MCM10										0	0
MCM2									25.49		25.49
MCM4										42.02	42.02
MCMBP			24.08								24.08
Mcrip1					39.27				28.28		67.55
Mcrip2					30.97		102.86				133.83
Mdh1						29.09	0				29.09
ME2											0
MEAK7				71.09							71.09
Med11						0					0
MED12L											0
MED15											0
Med17						43.52					43.52
MED31			81.22								81.22
MED8											0
MEPCE									42.3494		42.3494
MESD											0
METAP2			53.3								53.3
Mgat1						25.52					25.52
Mgat4d											0
MGST1							73.7	78.76			152.46
MID2											0
MIDEAS									66.87		66.87
MIER2											0
MINK1		25.11									25.11
Misp					49.53					96.0441	145.574
MIX23											0
MKI67	31.8767								34.29		66.1667
MLF1											0
MLKL						68.73					68.73
MLST8											0
MMGT1				29.85							29.85
MNAT1							52.9			57.92	110.82
Mnda						38.62					38.62
Mob1b						27.77					27.77
MOCS2											0
Mocs3						31.37					31.37
Mogs											0
MON2				22.77							22.77
MORF4L1		0									0
Morf4l2											0
MOV10									35.44		35.44
Mphosph10						36.58	50.75				87.33
MPHOSPH8		42.97									42.97
Mpp1											0
MPZ								47.26			47.26
MRGBP			44.86								44.86
MRPL13											0
MRPL16											0
MRPL2											0
MRPL22											0
MRPL23							25.38				25.38
Mrpl28											0
MRPL3			23.04								23.04
MRPL37											0
MRPL40											0
Mrpl41											0
MRPL43											0
Mrpl45						37	35.76				72.76
MRPL46							35.06				35.06
Mrpl53											0
MRPL54			37.62								37.62
MRPS11											0
MRPS12											0
Mrps14						80.22					80.22
Mrps16											0
MRPS18A											0
Mrps18b											0
MRPS25											0
Mrps27					33.32	54.96					88.28
MRPS31										68.8	68.8
Mrps35						80.78					80.78
Mrps9					47.19						47.19
MSH2											0
MSH6									44.98		44.98
MSI2							43.45				43.45
Mtco2						22.59					22.59
MTMR6							31.83				31.83
MTOR											0
MTPAP											0
MTPN				57.67						34.01	91.68
MTREX											0
MTUS2							0				0
MUC16											0
MUC2	25.74										25.74
MUC5AC											0
MVB12A				64.43							64.43
MXRA5											0
MYBPH											0
Mycbp					0						0
Myo18a						49.8					49.8
MYO1D				38.46							38.46
MYO1E				28.21		53.8	30.43				112.44
MYO1G											0
MYOF				43.62							43.62
MYOZ1											0
N4bp2l2					34.73						34.73
N4BP3											0
Naa10						39.97					39.97
NAA11										27.41	27.41
NAA15							80.3961				80.3961
Naa16						64.27					64.27
Naa25						22.92				58.84	81.76
Naa35											0
NACA2										91.89	91.89
NAP1L1	41.54										41.54
NAP1L4			20.51					60.31			80.82
Napa					47.64				22.29	42.57	112.5
NASP		34.47									34.47
NAV1											0
NBEAL1											0
NBEAL2											0
NBN											0
NCAPD2											0
NCAPH				76.46							76.46
NCBP1	23.94										23.94
NCBP2	39.12										39.12
NCBP3	748.963	42.96	71.14			109.102					972.165
NCOR2							58.83			28.69	87.52
NCR3											0
Nde1						71.7					71.7
NDRG3											0
NDUFA9							20.42			30.19	50.61
NDUFAF2							46.96				46.96
Ndufaf7											0
NDUFS1		59.16									59.16
NDUFS2							27.08				27.08
NEB											0
NEBL										33.29	33.29
NEDD4			31.8								31.8
Nedd8					41.85	51.04	45.63				138.52
NEK9											0
NELFA			47.26					89.82	28.69		165.77
Nelfe						101.325					101.325
NEMF											0
Nfia											0
NFIC				34.87							34.87
NFKB2			32.27								32.27
NGEF	0										0
Nhlrc2											0
NIBAN2			46.2				32.55				78.75
Nifk						91.96					91.96
NIP7	23.98										23.98
NIPSNAP1											0
NIT1			0								0
NKAP			37.82						35.99		73.81
NKAPL							44.12				44.12
NKRF											0
NKTR											0
Nlrc5											0
Nmt2					28.77						28.77
NNMT							39.85				39.85
NOB1											0
Noc3l						28.44					28.44
NOC4L		51.6									51.6
Nol11						33.6					33.6
Nol7					85.16					38.99	124.15
NOMO1									54.49		54.49
Nop10							34.76				34.76
NOP16									32.1		32.1
Nos1ap											0
NOTCH2NLA											0
NPAT											0
NRDE2											0
Nrk											0
NSA2										35.79	35.79
NSD2											0
Ntmt1						44.73					44.73
NTPCR							43.06				43.06
Nub1						59.29					59.29
Nubp2						33.92					33.92
Nudcd1					21.11						21.11
NUDCD2										64.21	64.21
NUF2											0
NUP107			28.83								28.83
NUP155								77.0873	71.29		148.377
NUP160								32.62			32.62
NUP188			69.4315					23.8			93.2315
NUP214					0						0
NUP35			48.77							52.28	101.05
NUP62											0
NUP85			41.38				66.19				107.57
NUP93	104.416							55.6488	34.4232	57.34	251.828
NUSAP1							0				0
Nutf2											0
NXF1											0
Oas3						22.64		31.44			54.08
OCIAD1											0
OGA				49.76							49.76
OGDH		38.57	47.78								86.35
OGFR											0
OLA1	39.7								64.9891		104.689
OPHN1				35.96							35.96
Oplah											0
OR51B6											0
OR52N2											0
ORC5			51.39				52.37				103.76
Osbp											0
OSGEP											0
Otud5						72.54					72.54
OTUD7B			87.21								87.21
OTULINL										0	0
P4HA1											0
PACS2											0
PACSIN2											0
Pacsin3						20.71				26.69	47.4
Paf1						51.95					51.95
PAFAH1B1											0
Paip2					21.64	34.64					56.28
PAK1IP1											0
PALS1				65.47							65.47
Pard3											0
PARD3B											0
PARN		30.51									30.51
Parp14						0					0
PARVA			53.09								53.09
PAX7											0
Paxbp1											0
Pbrm1						40.47					40.47
Pbx1											0
PCDHGA7											0
PCID2											0
PCLAF											0
PCM1						43.45					43.45
PCMT1								33.99			33.99
PCNA										39.84	39.84
PCSK1											0
PCSK2											0
PDAP1			39.05							0	39.05
PDCD10				27.11							27.11
Pdcd11					17.45						17.45
Pdcd2											0
PDHA1			75.05								75.05
PDLIM2				50.24							50.24
PDS5A								47.35			47.35
PDS5B			89.9867								89.9867
PDZD2											0
Peak1					0						0
PEBP1							26.19		56.15		82.34
Pecam1											0
PELP1			45.15								45.15
PES1	37.267										37.267
Pex1					21.99						21.99
Pfas											0
Pfdn1									44.04		44.04
PFDN2			67.96		67.39					38.54	173.89
PFDN6									59.15		59.15
PFKM							47.19				47.19
Pgls											0
PHB1			59.142								59.142
PHC2		24.2			63.1848	58.8065					146.191
Phf6						42.91					42.91
PHF8										71.55	71.55
PHLDB2		79.4333		41.22							120.653
Phlpp2											0
PICALM					47.38						47.38
PIK3R4		65									65
PIKFYVE											0
PIN1	55.578										55.578
PINX1		24.21									24.21
Pip4p2											0
PKHD1L1											0
PKN1		39.45		40.36							79.81
PKN2							22.4				22.4
PKP3		27.59		42.73							70.32
PKP4											0
PLA2R1											0
Plcb3											0
PLCD1											0
PLCG1							56.65				56.65
Plekha7					24.27						24.27
PLEKHG3				84.52							84.52
Plg					31.83						31.83
PLIN3				75.22							75.22
PLIN4											0
Plk1						27.34					27.34
PLRG1									76.61		76.61
Pmm2					26						26
PMPCA											0
PMPCB							58.85				58.85
PNMA1											0
PNN	208.55		50.99		40.89				67.9684	98.1275	466.526
PNPLA6											0
POLB											0
POLD3				58.87							58.87
POLR1B											0
POLR1C									25.88		25.88
Polr1g					35.11						35.11
Polr1h											0
POLR2C			65.53								65.53
Polr2e					30.65	39.57					70.22
Polr2i					26.31						26.31
POLR2L											0
POLR3A										69.79	69.79
POM121C		51.23									51.23
PPFIA1									28.3		28.3
PPFIBP1				41.6		31.32		29.3			102.22
Pphln1					30.7						30.7
PPID							81.1108				81.1108
PPIG						30.15		30.33			60.48
PPIL3		32.75									32.75
Ppip5k2											0
Ppme1					28.03						28.03
PPP1R13B											0
PPP1R13L			105.643				47.31				152.953
Ppp2r1b						0					0
PPP2R3A		93.95									93.95
PPP2R5E				52.66							52.66
Ppp4c						31.77					31.77
Ppp4r2											0
PPP4R3A		40.52									40.52
PPP4R3C											0
PPP6C											0
PPWD1							0				0
PRCC											0
PREB											0
PRH1											0
PRH2											0
Prim2						30.52					30.52
PRKAA1				96.81							96.81
Prkaa2						99.58					99.58
Prkab1											0
PRKACA							55.73				55.73
PRKAG1											0
PRKCA				75.3							75.3
PRKCD											0
PRKCI				44.05							44.05
PRMT1	50.0461										50.0461
PRMT3			36.97		28.08		38.77				103.82
PRMT5								27.37			27.37
PROSER2				48.53							48.53
PRPF4											0
PRPF4B	46.4481										46.4481
PRPS2			40.98								40.98
PRRC2A										45.11	45.11
PSD											0
PSMA1			0								0
PSMA3							62.17				62.17
PSMA7	32.92						30.06				62.98
Psmb2					38.29						38.29
PSMC1										32.89	32.89
PSMC4				68.23							68.23
Psmc5											0
PSMD1			60.68								60.68
PSMD11			74.5069								74.5069
PSMD13		65.35									65.35
PSMD3			0								0
PSMD4			46.41								46.41
PSME2			39.53								39.53
PSME3IP1			71.77								71.77
Ptbp2						78.7004					78.7004
PTBP3										61.1709	61.1709
PTCD3		28.59									28.59
ptchd1											0
PTGES3											0
PTPN11			42.51		58.84		0				101.35
PTPN12											0
PTPN14										54.83	54.83
Ptpn2						32.82		37.77			70.59
PTPN23			23.73								23.73
PTPRN2											0
Ptrh2											0
PUM2										33.92	33.92
PWP2		0									0
PXN								61.47			61.47
PYGO2			24.02								24.02
R3hdm2						22.06					22.06
RAB13				35.53							35.53
RAB21				54.25							54.25
Rab2a						34.71					34.71
RAB32											0
Rab34											0
RAB3GAP1		0				35.12					35.12
RAB3GAP2											0
Rab7a					26.77						26.77
RABEP2									141.185		141.185
Rabepk											0
RAD21		20.55				30.19		47.42			98.16
RAD50				25.57		47.28					72.85
RAE1										31.62	31.62
RALYL									57.26		57.26
RAMAC		21.68									21.68
RANBP10									40.05		40.05
Rangap1								21.64			21.64
RAPGEF2											0
RAPH1							22.29				22.29
RASA3				63.22							63.22
RASAL2			38.33								38.33
RASAL3											0
RBBP4	0										0
RBBP6											0
Rbfox3					20.64						20.64
Rbm12						26.12					26.12
Rbm12b2						35.77					35.77
RBM22									36.49		36.49
RBM25	78.0061										78.0061
RBM26	150.19					54.09					204.28
RBM27	110.451	30.04									140.491
Rbm28						95.58					95.58
RBM3	186.744								77.7		264.444
RBM33	54.9125										54.9125
RBM47										26.09	26.09
RBM5									58.95		58.95
RBMS1		47.15								47.07	94.22
RBMX2								30.49			30.49
RCL1											0
RCSD1											0
Rdh11						47.32					47.32
RELN											0
REPIN1							85.5089				85.5089
RERE			29.93								29.93
REXO4							33.51				33.51
RFC3		36.04	48.68								84.72
RFC4										33.35	33.35
RFC5											0
RFX2											0
RGPD8				20.28							20.28
RGS10	24.59										24.59
RIC1											0
RIC8A			116.198								116.198
Rimbp3											0
RIMOC1			35.41								35.41
RIMS1											0
RIOX1										39.08	39.08
RIOX2			46.71								46.71
RNASEH2C											0
Rnf103											0
RNF111											0
RNF113A		55.05									55.05
Rnf183											0
RNF2		31.91									31.91
RNF20									28.21		28.21
Rnf31						72.33				23.48	95.81
Rnf40											0
ROCK1				74.2258							74.2258
ROCK2	0										0
Rp1											0
RP1BL		38.4	46.49								84.89
RPA3											0
RPF2	37.947										37.947
RPL22L1											0
RPL36A			59.78	24.06				31.63			115.47
RPL36AL									0		0
RPL37									29.61		29.61
Rpp30					32.94						32.94
RPRD1B		66.54									66.54
RPS6KA4			58.48								58.48
RPTOR											0
RRAS2				85.14							85.14
RRM1			38.62								38.62
RRP8											0
RSL1D1	150.48										150.48
RSRC1			29.19					43.73			72.92
RSRC2								55.97			55.97
RTCB	32.39										32.39
RTRAF	23.85										23.85
RTTN											0
RUNX1											0
RYR2											0
Ryr3											0
S100A13											0
Sae1						38.6					38.6
SAP18	118.464								32.41		150.874
SAP30BP									111.253		111.253
SARNP			100.379						83.06		183.439
SARS2				40.48							40.48
SART3								24.64			24.64
SBDS	236.531		155.922		82.1219	70.4668			22.96		568.001
SBF1											0
SBNO1		28.08									28.08
SC5D			34.37								34.37
SCAF11											0
Scaf8					61.9746						61.9746
SCFD1		24.71						0		40.8	65.51
SCML2		59.29									59.29
SCOC											0
SCRIB				201.141	63.1						264.241
SCRN1											0
SCYL3											0
SDCBP										65.81	65.81
SEC11A											0
Sec22b						38.24					38.24
SEC24A											0
SEC24D			40.69								40.69
SEC63									38.58		38.58
SECISBP2											0
SELENOK			40.95								40.95
SENP3								89.47			89.47
SEPTIN11	20.77										20.77
SEPTIN8		77.7885									77.7885
SERF2											0
SETD1A											0
SF3A2							58.08				58.08
SGPL1										52.84	52.84
SH2D2A				63.57							63.57
SH3GL1			20.32								20.32
SH3KBP1			45.66								45.66
SH3TC1											0
SHFL											0
SHROOM3											0
Shroom4						53.73					53.73
SIPA1				384.379							384.379
SIPA1L3			77.49							54.64	132.13
SKA3											0
SKIV2L										65.52	65.52
SLAIN2											0
Slc1a2											0
SLC25A24											0
SLC25A3			34.24						40.91		75.15
SLC27A4											0
SLC33A1											0
SLC4A1AP			63.56								63.56
SLC7A5											0
SLC9A3R1											0
SLC9A3R2			100.21								100.21
Slf1											0
Slk						42.25					42.25
SLTM	23.56										23.56
SMAD3				27.4		24.07					51.47
SMAP											0
SMAP1	25.23			26.66							51.89
SMARCA2								36.91			36.91
SMARCA4			0								0
SMARCA5			32.96								32.96
Smarcad1					23.34					35.79	59.13
SMARCB1			79.92								79.92
SMARCC1											0
SMARCD2								113.1			113.1
SMARCD3				70.46						77.92	148.38
SMARCE1			87.2858								87.2858
SMC1A									118.76		118.76
SMC2				89.9371						23.79	113.727
SMC4								44.31			44.31
SMCHD1	23.56						29.92				53.48
SMCR8											0
SMG1											0
SMG8											0
SMG9											0
SMPD4							77.75				77.75
SNAP23				36.79							36.79
SNRNP200	128.117										128.117
SNRNP70	78.0973										78.0973
SNX18			48.16								48.16
SNX3				35.1							35.1
SNX33				22.34							22.34
SOAT1							28.23				28.23
SOGA1				28.85							28.85
SON									22.05		22.05
SORBS3											0
SOWAHC										48.73	48.73
SP100											0
SPART				45.65							45.65
SPATA2	0										0
Spata5											0
Spata7											0
SPATS2L											0
SPC24			44.23	60.22							104.45
SPECC1				49.4003		46.0469					95.4471
SPIN3		22.86									22.86
SPR			21.34						59.42		80.76
SPRY1											0
SPTA1										0	0
Sptlc2						42.33					42.33
SQSTM1									29.76		29.76
Src						30.464					30.464
SRCIN1											0
SREK1										144.43	144.43
SREK1IP1									34.3		34.3
SRF											0
SRGAP1									85.7096		85.7096
SRGAP2									80.28		80.28
SRP54		77.38					65.24				142.62
SRP72		57.73									57.73
Srpk1					42.03					28.28	70.31
SRPRA			49.27								49.27
SRRM1	29.53										29.53
SRSF10	126.381										126.381
SRSF11	23.62										23.62
SRSF4		58.5098									58.5098
SRSF5	146.067										146.067
SRSF8										98.1378	98.1378
Ss18						41.17					41.17
SS18L1									68.05		68.05
Ssbp2					33.53						33.53
SSR3									70.02		70.02
SSRP1	51.56										51.56
SST											0
STAG2								66.82			66.82
STAM											0
STAT3							0		55.68		55.68
STAT6											0
STK10				74.39							74.39
STK11IP											0
STK25		29.33				34.57					63.9
STK26											0
STOM	98.1025										98.1025
STOML2	45.69										45.69
STRIP1										27.07	27.07
Strn											0
Stub1					52.79	73.07					125.86
STX4										29.88	29.88
STX5				31.2							31.2
STXBP3											0
SUCLG1											0
SUGP1			56.67						37.94		94.61
SUGP2											0
Sugt1						68.86					68.86
SUMO2										68.3	68.3
SUMO3			67								67
Sun1											0
SUPT16H	102.904										102.904
SUPT5H									54.2		54.2
SURF4				21.74							21.74
Surf6						45.28	29.83				75.11
SWAP70			39.07								39.07
SYNE1											0
SYNE2	0							45.87			45.87
SYNJ2		28.83									28.83
SYNPO2									90.07		90.07
Tab1											0
TACC3				68.45		28.08					96.53
Taf2					0						0
TAF4											0
TAF6									0		0
TAGLN3				141.013							141.013
TANC2									76.44		76.44
TARS1											0
Tas1r1											0
TAS1R2											0
TASOR2				0							0
Tatdn1											0
Tbc1d15						64.17					64.17
TBC1D5											0
TBCA		58.97		44.8							103.77
TBCE							36.21				36.21
Tbk1									86.58	26.45	113.03
Tbl1x						60.58					60.58
Tbl1xr1					74.16						74.16
TBL2								63.28			63.28
TBX2											0
TCEAL6									36.22		36.22
TCF25								35.55	27.31		62.86
TCOF1				51.47							51.47
Tead1											0
TECR		36.33	36.62								72.95
Tep1											0
TERF2IP									44.29		44.29
TET2									35.12		35.12
Tex10						51.4032					51.4032
Tfap2a											0
TFCP2			46.32					59.39		79.31	185.02
Tfdp1						43.13	21.02				64.15
TFG											0
TFR2											0
THBS1									46.1		46.1
THEMIS											0
THOC1			292.146	0	62.79			36.52			391.456
THOC2	30.2										30.2
Thoc3					27.61						27.61
THOC5			74.9312			30.75					105.681
THOC6			161.404								161.404
THOC7											0
THTPA											0
THUMPD1											0
TIMM50											0
TINAGL1											0
TJAP1									36.26		36.26
TJP2							65.7952				65.7952
Tk1						53.08					53.08
TLE2			33.58								33.58
TLK1											0
TLS1						23.95					23.95
TM9SF3								0			0
TMA7				36.45				0	34.29		70.74
Tmc5											0
TMCC1											0
Tmco5b											0
TMED10											0
TMED9											0
TMEM209											0
Tmem214						54.68		30.47			85.15
TMEM33			51.87								51.87
TMOD2		0									0
TMPRSS11A											0
TNFSF9											0
TNIK		23.6725									23.6725
TNIP1							57.83				57.83
TNPO3								24.11			24.11
TNRC18											0
TNS1			142.42					68.16			210.58
TOLLIP											0
TOMM40							51.68				51.68
TOP2A									60.98	46.82	107.8
TOR1AIP1											0
TOR4A											0
TOX									51.03		51.03
TP53	44.0443										44.0443
TP53BP2		22.45		67.93							90.38
TPR								62.1018			62.1018
Tprn											0
TPT1								32.9			32.9
TRAF2											0
TRAF3IP3											0
TRAFD1										72.13	72.13
TRAM1								24.8			24.8
TRAM2		32.85									32.85
TREX1											0
TRIM14											0
TRIM25								78.98			78.98
TRIM26										50.85	50.85
Trim31											0
TRIM32											0
TRIM33			40.63								40.63
TRIM47					54.24						54.24
TRIM5		61.6		72.2							133.8
Trim68											0
TRIP10			0								0
TRIP11											0
TRIR											0
TRMT1L								0			0
TRMT61A		74.23									74.23
TRPC7				0							0
TRPS1									36.63		36.63
Trpv4					39.7119						39.7119
TSN											0
TSPYL1									57.52		57.52
TTC3											0
TTC41P											0
Ttf1											0
TTLL12											0
TUBG1							21.14				21.14
TUBGCP3											0
Tubgcp4											0
TWF2			57.19								57.19
Txndc17											0
TXNDC9											0
TXNIP											0
TXNRD1										35.07	35.07
TYMS											0
UACA		104.49		88.89							193.38
UAP1L1				23.03							23.03
UBA2		32.52				29.38					61.9
UBA6											0
UBAC2								0			0
UBAP2								29.97			29.97
UBE2C											0
UBE2E2											0
UBE2M									43.7462		43.7462
UBE2N				50.95							50.95
UBE2V2				35.12		29.26					64.38
UBP1		79.68	34.12			99.03		69.05		55.61	337.49
UBR5		25.65				51.84					77.49
UBXN1		29.25	64.33								93.58
Ubxn4											0
Ufd1						23.33					23.33
UFM1							70.89	28.18			99.07
Uggt1					24.98						24.98
UHRF1		50.17									50.17
UNC93B1										0	0
UPF3B		21.95									21.95
UPP1				15.54							15.54
USP15		39.15		32.54							71.69
USP24											0
USP3		32.81									32.81
USP38											0
USP48					134.347	111.56					245.907
USP5			0				73.29				73.29
USP9X									20.36		20.36
UTP14A										41.23	41.23
UTP18									48.1		48.1
Utp20						35.16					35.16
Utp4					22.17						22.17
UTP6							47.64				47.64
UTRN			29.13	34.86							63.99
VAPB									36.71		36.71
VBP1		41.71									41.71
VCPIP1			47.38								47.38
VDAC1									41.77		41.77
VEZF1		47.09									47.09
VPS25				63.24							63.24
Vps26a					43.96						43.96
Vps35					32.6						32.6
VPS37B			79.4146								79.4146
VPS39											0
Vps4a					31.58						31.58
Vps4b											0
VRK1							33.92				33.92
WAC											0
WARS1			88.34						89.56	68.2	246.1
WASF2			39.9	146.1		30.17					216.17
WASHC2A		71.98									71.98
WBP2		25.92	131.063								156.983
WBP4		28.94									28.94
WDHD1	1404.06							106.57	807.215		2317.84
Wdr13											0
Wdr26					44.32						44.32
Wdr3								21.67			21.67
WDR6		27.96									27.96
WDR61										47.84	47.84
Wdr62											0
WDR70			52.26								52.26
Wdr74											0
WDR75							0				0
WIPF2									24.18		24.18
WNK1											0
WNK2											0
WRNIP1									21.85		21.85
Wtip											0
WWC1											0
XPC										0	0
XPO5		47.53									47.53
XPOT			62.88								62.88
YAF2									56.6592		56.6592
YAP1		24.48	27.22	36.98							88.68
YARS1				43.22							43.22
YES1			90.0367								90.0367
YTHDC1	30.719									41.51	72.229
Ythdf1						149.387	32.22				181.607
YTHDF2										43.73	43.73
YTHDF3										56.03	56.03
ZC2HC1A											0
ZC3H11A	535.582		0			64.02		50.51	33.32	41.45	724.882
ZC3H14	470.265								69.4646		539.73
ZC3H15								38.44			38.44
ZC3H6											0
ZC3H7A										44.61	44.61
ZC3HAV1								94.13			94.13
ZC3HC1											0
ZCCHC17							35.91				35.91
ZCRB1											0
ZFAND1											0
Zfhx3											0
ZFHX4				0							0
ZFP42								30.98		24.51	55.49
ZHX1											0
ZMYND8											0
ZNF148						58.7					58.7
ZNF219											0
Znf281					69.02						69.02
ZNF316										15.65	15.65
Znf330							28.76				28.76
ZNF444											0
ZNF469											0
Znf503											0
ZNF547											0
ZNF593									25.44		25.44
Znf608											0
ZNF622							31.55			22.28	53.83
Znrd2						47.1332				35.19	82.3232
ZPR1											0
ZRANB2											0
ZSCAN32											0

## Sheet: Table Legend
Dataset EV3 - Summary Table of RIME mascot scores for all breast samples CRAPome filtered
To identify BCL11A tumour-specific protein-protein interactions (TSPPIs) we used Rapid Immunoprecipitation and Mass Spectrometry of Endogenous Proteins (RIME). RIME was performed on a range of TNBC samples (MDA-MB-231, 4T1, PDX) as well as primary B-cells derived from C57BL/6 mice. In total, 12 samples were analysed by RIME. To identify BCL11A-specific interacting proteins, hits identified from t…
