# Supplementary material for: CHD8 interacts with BCL11A to induce oncogenic transcription in triple negative breast cancer
Source: EMBO J. 2025 May 6;44(12):3448–67. doi: 10.1038/s44318-025-00447-8 (PMC12170886; doi:10.1038/s44318-025-00447-8)
Supplement: Supplementary file 12 — Dataset EV4 [file 44318_2025_447_MOESM12_ESM.xlsx]

## Sheet: 1645708528_userCrapDB
GENE	REFSEQ_ID	UNIPROT_ID	AVE_SC	NUM_EXPT	CC653	CC654	CC655	CC656	CC657	CC663	CC664	CC665	CC666	CC667
MYH9	--	--	116.5	10	143	153	101	82	95	135	90	93	91	182
VIM	--	--	101	10	57	85	232	87	117	136	30	176	29	61
ACTB	--	--	62.3	10	82	54	88	32	43	84	43	83	40	74
KRT1	--	--	62.1	10	16	21	166	41	64	46	29	139	24	75
ACTG1	--	--	61	10	83	54	86	33	45	87	41	85	42	54
K2C1_HUMAN	--	--	60.4	10	15	20	161	40	63	45	28	136	23	73
KRT9	--	--	47.8	10	6	16	151	32	46	42	18	91	15	61
KRT10	--	--	46.7	10	14	17	106	29	56	44	23	85	23	70
K1C9_HUMAN	--	--	46.3	10	6	16	145	32	44	41	18	89	15	57
K1C10_HUMAN	--	--	45.4	10	14	17	104	27	55	44	21	82	23	67
K22E_HUMAN	--	--	43	10	18	15	86	35	54	31	29	78	23	61
KRT2	--	--	43	10	18	15	86	35	54	31	29	78	23	61
ACTC1	--	--	41.8	10	67	39	50	24	33	54	33	54	24	40
KRHB6_HUMAN	--	--	39.67	3	0	0	62	0	3	0	0	54	0	0
KRT86	--	--	39.67	3	0	0	62	0	3	0	0	54	0	0
ACTA2	--	--	39.3	10	49	39	52	24	34	47	32	50	25	41
ACTA1	--	--	39.2	10	63	35	49	24	30	47	28	52	24	40
KRT33A	--	--	38	3	0	0	59	0	2	0	0	53	0	0
ACTG2	--	--	37.6	10	46	36	52	23	33	42	29	51	23	41
K1HA_HUMAN	--	--	36.33	3	0	0	56	0	2	0	0	51	0	0
KRHB1_HUMAN	--	--	32	3	0	0	48	0	3	0	0	45	0	0
KRHB5_HUMAN	--	--	32	3	0	0	47	0	1	0	0	48	0	0
KRT85	--	--	32	3	0	0	47	0	1	0	0	48	0	0
FN1	--	--	31.7	10	38	25	22	43	62	68	23	29	5	2
KRT81	--	--	31.67	3	0	0	48	0	3	0	0	44	0	0
PLEC	--	--	29.13	8	35	14	3	19	75	62	21	4	0	0
KRT83	--	--	29	3	0	0	40	0	3	0	0	44	0	0
KRHB3_HUMAN	--	--	28.33	3	0	0	40	0	3	0	0	42	0	0
MYH10	--	--	26.7	10	41	52	12	14	33	40	35	10	19	11
KRT34	--	--	25.67	3	0	0	39	0	2	0	0	36	0	0
KRT14	--	--	24.6	10	6	9	67	15	27	17	11	46	9	39
LOC100653049	--	--	23.67	3	0	0	36	0	1	0	0	34	0	0
KRT87P	--	--	23.33	3	0	0	34	0	2	0	0	34	0	0
KRT5	--	--	22.8	10	6	9	49	17	29	16	16	43	11	32
FLNA	--	--	22.33	9	29	30	5	14	45	50	23	4	0	1
POTEE	--	--	22.1	10	37	16	28	11	15	41	12	34	12	15
KRT16	--	--	21.8	10	5	5	65	8	19	11	11	45	9	40
K1H4_HUMAN	--	--	20.67	3	0	0	30	0	1	0	0	31	0	0
HSPA5	--	--	19.89	9	18	7	39	29	10	12	10	48	6	0
KRT6B	--	--	19.1	10	5	4	47	8	27	12	9	39	10	30
TPM2	--	--	17.9	10	34	33	22	8	11	15	16	18	7	15
KRT6A	--	--	17.5	10	6	4	41	9	21	11	10	37	8	28
KRT6C	--	--	17.3	10	6	4	40	9	21	11	10	36	8	28
TRYP_PIG	--	--	16.6	10	3	5	26	11	13	30	7	34	14	23
POTEF	--	--	16.1	10	33	12	24	8	8	17	11	26	9	13
K1M2_SHEEP	--	--	15.67	3	0	0	24	0	1	0	0	22	0	0
K2M2_SHEEP	--	--	15.67	3	0	0	22	0	3	0	0	22	0	0
ALBU_BOVIN	--	--	15.2	10	11	8	15	22	24	16	10	15	26	5
MYH11	--	--	15.1	10	15	22	18	11	14	17	11	16	10	17
MCCC2	--	--	14.75	4	0	8	0	1	24	26	0	0	0	0
PCCB	--	--	14.33	3	0	12	0	0	13	18	0	0	0	0
TPM1	--	--	14.2	10	18	20	19	14	10	16	18	15	4	8
HSPA8	--	--	14.1	10	12	7	31	20	18	17	3	28	4	1
KRT31	--	--	14	8	1	0	57	0	4	1	1	45	1	2
ACTBL2	--	--	13.6	10	23	17	13	9	11	17	11	17	12	6
K1H1_HUMAN	--	--	13.38	8	1	0	54	0	4	1	1	43	1	2
POTEI	--	--	13.1	10	31	10	21	5	5	13	9	21	7	9
HSPA9	--	--	13	8	19	1	36	15	3	0	3	25	2	0
POTEJ	--	--	13	10	31	10	21	5	5	13	9	21	6	9
POTEKP	--	--	13	10	31	12	15	6	6	16	10	19	6	9
K2M3_SHEEP	--	--	12.67	3	0	0	17	0	1	0	0	20	0	0
MPRIP	--	--	12.5	8	15	20	5	8	23	23	1	5	0	0
TPM4	--	--	12.5	10	30	26	7	5	9	11	16	8	7	6
K1HB_HUMAN	--	--	12.25	8	1	0	46	0	3	1	1	43	1	2
KRT33B	--	--	12.25	8	1	0	46	0	3	1	1	43	1	2
CALD1	--	--	11.4	10	20	19	1	2	6	10	19	2	11	24
MYL9	--	--	11.1	10	13	14	12	8	9	14	12	11	11	7
MYL12A	--	--	10.6	10	11	13	11	9	11	14	9	12	9	7
MYL12B	--	--	10.6	10	11	13	11	9	11	14	9	12	9	7
NEXN	--	--	10.44	9	13	10	7	6	11	11	18	6	12	0
HSP90AB1	--	--	10.43	7	13	9	8	11	14	12	0	6	0	0
MYL6	--	--	10.4	10	14	10	18	7	5	13	11	12	8	6
IGKC	--	--	10	5	1	0	15	0	19	0	2	0	0	13
MYH14	--	--	9.5	10	14	18	9	8	8	11	8	6	5	8
MYO1C	--	--	9.33	6	18	14	0	2	9	7	6	0	0	0
PRPH	--	--	9.1	10	13	18	13	7	5	16	2	11	2	4
KRT17	--	--	8.9	10	3	4	23	6	9	6	6	12	5	15
K1M1_SHEEP	--	--	8.88	8	1	0	35	0	3	1	1	27	1	2
KRT76	--	--	8.7	10	4	1	22	5	8	4	6	24	4	9
RPS3	--	--	8.38	8	8	12	5	10	12	11	3	6	0	0
HSPA1A	--	--	8.2	10	8	6	18	11	8	10	2	16	2	1
HSPA1B	--	--	8.2	10	8	6	18	11	8	10	2	16	2	1
KRT75	--	--	8.2	10	2	1	21	5	8	5	5	18	4	13
NCL	--	--	8.13	8	10	9	5	10	8	11	0	8	0	4
DES	--	--	7.9	10	2	4	25	7	7	5	2	20	1	6
TUBA1B	--	--	7.89	9	10	10	6	8	12	15	3	6	0	1
TUBA1A	--	--	7.78	9	10	10	6	8	12	14	3	6	0	1
TUBA1C	--	--	7.67	9	10	10	6	8	12	13	3	6	0	1
KRT28	--	--	7.6	10	3	2	27	2	6	3	3	16	2	12
ANXA2	--	--	7.44	9	11	11	5	8	9	11	9	1	0	2
AHNAK	--	--	7.33	9	11	6	1	5	10	13	17	0	2	1
EEF2	--	--	7.33	3	6	0	0	0	6	10	0	0	0	0
K1C15_SHEEP	--	--	7.3	10	2	2	22	4	5	3	4	15	4	12
ACTN4	--	--	7.17	6	8	6	0	2	9	14	4	0	0	0
LMOD1	--	--	7	2	7	7	0	0	0	0	0	0	0	0
TPM3	--	--	7	10	13	8	3	6	5	10	14	5	3	3
RAI14	--	--	6.86	7	11	11	1	4	11	9	0	1	0	0
COL1A1	--	--	6.67	6	0	0	7	6	12	6	6	3	0	0
TUBB	--	--	6.63	8	9	6	8	7	11	8	1	3	0	0
HIST1H1C	--	--	6.5	10	2	3	18	5	5	4	3	14	3	8
KRT15	--	--	6.5	10	2	3	19	3	4	3	3	12	4	12
LMNA	--	--	6.22	9	3	10	4	7	16	11	0	3	1	1
HSPA1L	--	--	6.2	10	5	4	14	6	6	6	1	16	3	1
KRT13	--	--	6.2	10	2	2	19	2	5	3	2	12	4	11
ACTN1	--	--	6.14	7	9	8	0	3	7	13	2	0	1	0
TMOD3	--	--	6.14	7	11	11	1	0	4	9	6	1	0	0
KRT35	--	--	6.13	8	1	0	24	0	3	1	1	16	1	2
DKFZP686J1372	--	--	6.1	10	11	6	2	5	5	10	12	5	3	2
KRT3	--	--	6.1	10	2	1	11	4	7	2	4	19	2	9
ANXA2P2	--	--	6	9	8	9	5	7	6	8	8	1	0	2
HIST1H1D	--	--	6	10	2	3	15	5	5	4	3	13	4	6
K1H5_HUMAN	--	--	6	8	1	0	23	0	3	1	1	16	1	2
KRT77	--	--	5.9	10	1	1	13	1	7	3	2	17	1	13
TUBA3E	--	--	5.88	8	7	7	3	5	9	12	1	3	0	0
HIST1H1E	--	--	5.7	10	2	3	14	5	5	4	3	12	4	5
EEF1A1	--	--	5.67	9	5	7	6	6	5	11	2	7	0	2
EEF1A1P5	--	--	5.67	9	5	7	6	6	5	11	2	7	0	2
H2BFS	--	--	5.67	9	1	2	12	3	10	8	1	10	4	0
HIST1H2BC	--	--	5.67	9	1	2	12	3	10	8	1	10	4	0
HIST1H2BD	--	--	5.67	9	1	2	12	3	10	8	1	10	4	0
HIST1H2BE	--	--	5.67	9	1	2	12	3	10	8	1	10	4	0
HIST1H2BF	--	--	5.67	9	1	2	12	3	10	8	1	10	4	0
HIST1H2BG	--	--	5.67	9	1	2	12	3	10	8	1	10	4	0
HIST1H2BH	--	--	5.67	9	1	2	12	3	10	8	1	10	4	0
HIST1H2BI	--	--	5.67	9	1	2	12	3	10	8	1	10	4	0
HIST1H2BK	--	--	5.67	9	1	2	12	3	10	8	1	10	4	0
HIST1H2BM	--	--	5.67	9	1	2	12	3	10	8	1	10	4	0
HIST1H2BN	--	--	5.67	9	1	2	12	3	10	8	1	10	4	0
HIST2H2BF	--	--	5.67	9	1	2	12	3	10	8	1	10	4	0
RPLP2	--	--	5.67	9	6	6	9	7	4	5	4	7	3	0
HSPB1	--	--	5.63	8	3	9	5	5	5	7	0	10	0	1
HSPA2	--	--	5.6	10	5	2	13	6	6	7	1	12	3	1
KRT19	--	--	5.6	10	2	2	15	2	7	3	3	8	4	10
KRT8	--	--	5.56	9	0	1	14	1	4	3	2	18	1	6
RPL23	--	--	5.5	8	4	4	9	5	7	6	3	6	0	0
KRT25	--	--	5.44	9	2	2	17	2	3	0	1	11	1	10
KRT27	--	--	5.44	9	2	2	17	2	3	0	1	11	1	10
TUBA3C	--	--	5.44	9	7	7	4	5	9	12	1	3	0	1
TUBA3D	--	--	5.44	9	7	7	4	5	9	12	1	3	0	1
SERPINH1	--	--	5.4	5	6	7	0	2	3	9	0	0	0	0
K2M1_SHEEP	--	--	5.33	3	0	0	8	0	1	0	0	7	0	0
HSP90AA1	--	--	5.29	7	5	4	5	6	7	6	0	4	0	0
YBX1	--	--	5.22	9	8	5	14	3	6	2	1	7	0	1
DSP	--	--	5.2	5	0	0	0	2	13	2	0	2	0	7
HIST1H2BB	--	--	5.11	9	1	2	12	3	8	5	1	10	4	0
HIST1H2BJ	--	--	5.11	9	1	2	12	3	8	5	1	10	4	0
HIST1H2BL	--	--	5.11	9	1	2	8	3	9	8	1	10	4	0
HIST1H2BO	--	--	5.11	9	1	2	12	3	8	5	1	10	4	0
HIST2H2BE	--	--	5.11	9	1	2	12	3	8	5	1	10	4	0
CLTC	--	--	5	4	8	1	0	0	2	9	0	0	0	0
HNRNPA2B1	--	--	5	5	0	4	0	4	7	8	0	2	0	0
KRHB2_HUMAN	--	--	5	2	0	0	4	0	0	0	0	6	0	0
KRT82	--	--	5	2	0	0	4	0	0	0	0	6	0	0
SFPQ	--	--	5	7	3	5	3	6	3	12	0	3	0	0
NPM1	--	--	4.89	9	2	4	4	3	9	12	1	8	1	0
PKM	--	--	4.86	7	5	1	2	4	13	8	0	1	0	0
HNRNPAB	--	--	4.8	5	4	6	0	6	3	5	0	0	0	0
HRNR	--	--	4.8	10	4	3	6	6	5	8	4	3	2	7
KRT26	--	--	4.63	8	1	1	13	1	2	0	1	9	0	9
LGALS1	--	--	4.63	8	5	2	3	5	9	8	1	4	0	0
TUBB2A	--	--	4.63	8	7	5	7	4	8	4	1	1	0	0
TUBB2B	--	--	4.63	8	7	5	7	4	8	4	1	1	0	0
RPS12	--	--	4.57	7	1	2	4	5	7	10	0	3	0	0
HIST3H2BB	--	--	4.56	9	1	2	8	3	7	5	1	10	4	0
K1H2_HUMAN	--	--	4.5	8	1	0	16	0	3	1	1	11	1	2
KRT32	--	--	4.5	8	1	0	16	0	3	1	1	11	1	2
MYL6B	--	--	4.5	10	4	4	10	3	3	4	4	7	3	3
TAGLN	--	--	4.5	6	7	6	0	4	5	4	0	0	0	1
HNRNPC	--	--	4.43	7	1	4	2	7	8	6	3	0	0	0
TUBB4B	--	--	4.43	7	5	3	7	4	7	4	0	1	0	0
PPP1CA	--	--	4.33	9	5	4	1	4	8	9	4	3	1	0
TUBA4A	--	--	4.33	9	5	5	3	3	7	12	1	2	0	1
HIST1H4A	--	--	4.3	10	3	3	6	4	8	5	3	7	2	2
HIST1H4B	--	--	4.3	10	3	3	6	4	8	5	3	7	2	2
HIST1H4C	--	--	4.3	10	3	3	6	4	8	5	3	7	2	2
HIST1H4D	--	--	4.3	10	3	3	6	4	8	5	3	7	2	2
HIST1H4E	--	--	4.3	10	3	3	6	4	8	5	3	7	2	2
HIST1H4F	--	--	4.3	10	3	3	6	4	8	5	3	7	2	2
HIST1H4H	--	--	4.3	10	3	3	6	4	8	5	3	7	2	2
HIST1H4I	--	--	4.3	10	3	3	6	4	8	5	3	7	2	2
HIST1H4J	--	--	4.3	10	3	3	6	4	8	5	3	7	2	2
HIST1H4K	--	--	4.3	10	3	3	6	4	8	5	3	7	2	2
HIST1H4L	--	--	4.3	10	3	3	6	4	8	5	3	7	2	2
HIST2H4A	--	--	4.3	10	3	3	6	4	8	5	3	7	2	2
HIST2H4B	--	--	4.3	10	3	3	6	4	8	5	3	7	2	2
HIST4H4	--	--	4.3	10	3	3	6	4	8	5	3	7	2	2
KRT79	--	--	4.3	10	3	2	7	5	3	3	4	7	2	7
ATP5B	--	--	4.2	5	5	1	0	5	4	6	0	0	0	0
NEFH	--	--	4.2	10	3	2	10	4	5	4	3	7	2	2
PPP1CB	--	--	4.2	10	6	6	2	2	8	9	3	4	1	1
RPL12	--	--	4.2	10	5	4	8	4	7	4	4	2	2	2
CAPZB	--	--	4.13	8	5	7	1	2	6	6	4	0	2	0
RPS19	--	--	4.11	9	4	4	5	5	5	4	4	4	0	2
CAPZA1	--	--	4	9	5	5	4	3	4	4	3	5	3	0
HSPA6	--	--	4	10	4	3	8	5	4	3	1	9	2	1
KIF23	--	--	4	3	3	0	0	0	5	4	0	0	0	0
RPL10A	--	--	4	4	5	5	0	0	1	5	0	0	0	0
RPS18	--	--	4	10	4	4	6	5	2	5	5	4	2	3
TUBA8	--	--	4	9	5	5	3	3	7	9	1	2	0	1
HBA1	--	--	3.88	8	1	1	4	4	6	6	1	8	0	0
HBA2	--	--	3.88	8	1	1	4	4	6	6	1	8	0	0
HBA_HUMAN	--	--	3.88	8	1	1	4	4	6	6	1	8	0	0
YWHAZ	--	--	3.88	8	5	4	2	3	7	5	1	4	0	0
ENO1	--	--	3.86	7	4	3	2	4	3	9	0	2	0	0
RPL13	--	--	3.83	6	6	4	0	5	5	2	1	0	0	0
EEF1A2	--	--	3.78	9	4	4	4	5	3	7	1	4	0	2
KRT24	--	--	3.75	8	1	0	12	0	3	1	1	6	2	4
HNRNPA1	--	--	3.71	7	3	4	2	3	3	8	0	3	0	0
LIMA1	--	--	3.7	10	4	3	3	3	7	8	4	2	1	2
RPS4X	--	--	3.67	6	5	1	0	3	7	5	1	0	0	0
CFL1	--	--	3.63	8	4	3	1	7	5	6	1	2	0	0
K1H6_HUMAN	--	--	3.63	8	1	0	13	0	2	1	1	8	1	2
KRT36	--	--	3.63	8	1	0	13	0	2	1	1	8	1	2
CALR	--	--	3.6	5	5	4	0	2	1	6	0	0	0	0
EIF4A1	--	--	3.6	5	4	1	0	2	5	6	0	0	0	0
HIST1H3D	--	--	3.6	10	2	4	7	4	3	4	2	7	2	1
PPP1CC	--	--	3.56	9	4	3	1	3	6	9	2	3	1	0
A0A0B4J269	--	--	3.5	8	6	3	3	2	8	4	1	1	0	0
H2AFJ	--	--	3.5	10	1	4	7	4	3	4	2	7	2	1
HIST1H2AB	--	--	3.5	10	1	4	7	4	3	4	2	7	2	1
HIST1H2AC	--	--	3.5	10	1	4	7	4	3	4	2	7	2	1
HIST1H2AD	--	--	3.5	10	1	4	7	4	3	4	2	7	2	1
HIST1H2AE	--	--	3.5	10	1	4	7	4	3	4	2	7	2	1
HIST1H2AG	--	--	3.5	10	1	4	7	4	3	4	2	7	2	1
HIST1H2AH	--	--	3.5	10	1	4	7	4	3	4	2	7	2	1
HIST1H2AI	--	--	3.5	10	1	4	7	4	3	4	2	7	2	1
HIST1H2AJ	--	--	3.5	10	1	4	7	4	3	4	2	7	2	1
HIST1H2AK	--	--	3.5	10	1	4	7	4	3	4	2	7	2	1
HIST1H2AL	--	--	3.5	10	1	4	7	4	3	4	2	7	2	1
HIST1H2AM	--	--	3.5	10	1	4	7	4	3	4	2	7	2	1
HIST2H2AA3	--	--	3.5	10	1	3	7	4	3	5	2	7	2	1
HIST2H2AA4	--	--	3.5	10	1	3	7	4	3	5	2	7	2	1
HIST2H2AC	--	--	3.5	10	1	3	7	4	3	5	2	7	2	1
HIST3H2A	--	--	3.5	10	1	4	7	4	3	4	2	7	2	1
HMGN1	--	--	3.5	4	0	0	4	0	3	0	0	3	0	4
K1H8_HUMAN	--	--	3.5	8	1	0	13	0	2	1	1	7	1	2
KRT38	--	--	3.5	8	1	0	13	0	2	1	1	7	1	2
NONO	--	--	3.5	4	0	2	0	3	3	6	0	0	0	0
TUBB3	--	--	3.5	8	6	3	3	2	8	4	1	1	0	0
RPS16	--	--	3.43	7	3	4	1	5	4	5	2	0	0	0
ZNF90	--	--	3.43	7	3	4	1	5	4	5	2	0	0	0
DSG1	--	--	3.4	5	0	0	1	0	11	1	2	2	0	0
HNRNPK	--	--	3.4	5	2	2	0	3	4	6	0	0	0	0
HIST1H2BA	--	--	3.38	8	1	0	7	2	3	2	1	7	4	0
CNN1	--	--	3.29	7	5	4	0	1	3	3	1	0	0	6
HSP90AB2P	--	--	3.29	7	4	2	2	5	6	2	0	2	0	0
IGHG1	--	--	3.29	7	1	3	1	2	12	0	3	0	0	1
C5	--	--	3.25	4	1	0	0	4	4	4	0	0	0	0
CLIC1	--	--	3.25	4	4	0	0	2	3	4	0	0	0	0
CO5_HUMAN	--	--	3.25	4	1	0	0	4	4	4	0	0	0	0
K1H7_HUMAN	--	--	3.25	8	1	0	11	0	2	1	1	7	1	2
KRT37	--	--	3.25	8	1	0	11	0	2	1	1	7	1	2
KRT7	--	--	3.25	8	0	1	9	1	1	3	1	7	0	3
KRT78	--	--	3.25	8	1	0	6	2	7	3	1	3	0	3
LUZP1	--	--	3.25	4	0	2	0	1	9	1	0	0	0	0
HSPA7	--	--	3.2	10	3	3	6	3	3	3	1	7	2	1
MYO1B	--	--	3.2	5	10	2	0	0	1	1	2	0	0	0
COL1A2	--	--	3.17	6	2	0	2	3	6	4	2	0	0	0
HSP90B1	--	--	3.17	6	5	5	1	2	3	3	0	0	0	0
KRHB4_HUMAN	--	--	3.17	6	0	1	8	0	1	1	0	6	0	2
KRT84	--	--	3.17	6	0	1	8	0	1	1	0	6	0	2
SERPINE1	--	--	3.17	6	4	4	0	2	3	5	1	0	0	0
C1QBP	--	--	3.13	8	3	3	2	3	4	5	2	3	0	0
KRT18	--	--	3.13	8	1	0	10	0	3	1	2	5	1	2
RBMX	--	--	3.13	8	1	2	0	6	3	4	7	1	1	0
RPL23A	--	--	3.11	9	4	2	0	2	3	5	7	3	1	1
H2AFV	--	--	3.1	10	1	2	6	3	1	6	2	7	1	2
H2AFZ	--	--	3.1	10	1	2	6	3	1	6	2	7	1	2
ACTN3	--	--	3	6	4	3	0	2	4	3	2	0	0	0
ARF4	--	--	3	5	3	1	0	4	4	3	0	0	0	0
ARF6	--	--	3	3	2	0	0	4	0	3	0	0	0	0
ARPC2	--	--	3	7	4	4	0	3	1	3	5	0	1	0
CLTCL1	--	--	3	2	2	0	0	0	0	4	0	0	0	0
EEF1D	--	--	3	4	3	0	0	0	4	4	0	0	1	0
GELS_HUMAN	--	--	3	6	6	4	0	1	2	3	2	0	0	0
GSN	--	--	3	6	6	4	0	1	2	3	2	0	0	0
HNRNPD	--	--	3	5	1	2	0	5	1	6	0	0	0	0
HSP90AB3P	--	--	3	7	5	3	3	3	4	1	0	2	0	0
IGHV3OR16-9	--	--	3	3	0	2	0	1	6	0	0	0	0	0
KRTAP3-2	--	--	3	2	0	0	4	0	0	0	0	2	0	0
KRTAP3-3	--	--	3	2	0	0	3	0	0	0	0	3	0	0
LALBA_BOVIN	--	--	3	2	0	0	0	3	3	0	0	0	0	0
MARCKS	--	--	3	8	4	1	4	2	6	2	1	4	0	0
P4HB	--	--	3	5	4	4	0	2	0	4	1	0	0	0
PTBP1	--	--	3	2	0	0	0	0	2	4	0	0	0	0
SPRR2A	--	--	3	1	0	0	0	0	0	0	0	0	0	3
SPRR2B	--	--	3	1	0	0	0	0	0	0	0	0	0	3
SPRR2D	--	--	3	1	0	0	0	0	0	0	0	0	0	3
SPRR2E	--	--	3	1	0	0	0	0	0	0	0	0	0	3
SPRR2G	--	--	3	1	0	0	0	0	0	0	0	0	0	3
TUBB4A	--	--	3	7	4	2	3	2	6	3	0	1	0	0
U2AF2	--	--	3	5	4	2	0	4	2	3	0	0	0	0
YWHAB	--	--	3	8	5	4	1	2	3	6	2	1	0	0
RPS14	--	--	2.9	10	2	2	3	2	5	4	2	5	2	2
GAPDH	--	--	2.88	8	3	4	4	1	4	4	0	2	0	1
RPS7	--	--	2.86	7	4	3	1	3	2	5	0	2	0	0
ACTN2	--	--	2.83	6	3	2	0	2	3	5	2	0	0	0
HSPD1	--	--	2.83	6	2	2	1	1	6	5	0	0	0	0
PPP1R12A	--	--	2.83	6	2	4	0	1	4	4	0	0	0	2
SNRPD3	--	--	2.83	6	2	2	0	3	3	5	2	0	0	0
RPS27A	--	--	2.8	10	4	4	2	3	3	4	4	2	1	1
RS27A_HUMAN	--	--	2.8	10	4	4	2	3	3	4	4	2	1	1
UBA52	--	--	2.8	10	4	4	2	3	3	4	4	2	1	1
UBB	--	--	2.8	10	4	4	2	3	3	4	4	2	1	1
UBC	--	--	2.8	10	4	4	2	3	3	4	4	2	1	1
KRT4	--	--	2.78	9	1	0	6	2	2	3	2	6	1	2
F5H423	--	--	2.75	4	3	0	0	3	2	3	0	0	0	0
RPL7A	--	--	2.75	4	4	4	0	0	2	0	0	0	1	0
XP32	--	--	2.75	4	0	0	0	1	4	0	1	0	0	5
YWHAE	--	--	2.75	8	5	3	1	3	3	5	1	1	0	0
CASP14	--	--	2.67	3	0	0	0	1	5	0	0	0	0	2
DBN1	--	--	2.67	6	4	3	0	1	4	3	0	0	1	0
DSC1	--	--	2.67	3	0	0	0	2	4	0	2	0	0	0
GFAP	--	--	2.67	9	1	1	8	2	1	2	1	6	0	2
GLB1	--	--	2.67	3	4	3	0	1	0	0	0	0	0	0
HNRNPU	--	--	2.67	3	0	0	0	0	3	4	0	1	0	0
PABPC1	--	--	2.67	6	3	3	0	4	3	2	1	0	0	0
PRDX1	--	--	2.67	6	4	1	0	3	3	3	2	0	0	0
PRDX1_HUMAN	--	--	2.67	6	4	1	0	3	3	3	2	0	0	0
RPS20	--	--	2.67	6	3	4	0	3	2	3	1	0	0	0
RPS3A	--	--	2.67	6	2	3	0	4	3	3	1	0	0	0
SLC25A5	--	--	2.67	6	3	4	0	1	3	4	1	0	0	0
YWHAQ	--	--	2.63	8	4	3	2	2	3	5	1	1	0	0
ARF1	--	--	2.6	5	3	0	0	3	3	3	0	1	0	0
ARF3	--	--	2.6	5	3	0	0	3	3	3	0	1	0	0
EEF1G	--	--	2.6	5	3	3	0	1	4	2	0	0	0	0
INA	--	--	2.6	10	2	2	4	3	3	4	2	4	1	1
LDHA	--	--	2.6	5	3	3	0	1	1	5	0	0	0	0
NEFL	--	--	2.6	10	2	2	4	3	3	4	2	4	1	1
NEFM	--	--	2.6	10	2	2	4	3	3	4	2	4	1	1
RPS6	--	--	2.6	5	3	3	0	2	4	1	0	0	0	0
PFN1	--	--	2.57	7	3	2	1	4	3	4	0	1	0	0
REF_HEVBR	--	--	2.57	7	1	0	0	3	3	3	3	0	2	3
RPL30	--	--	2.57	7	3	2	0	3	2	4	2	2	0	0
RPS5	--	--	2.57	7	3	2	2	1	4	5	0	1	0	0
A0A0G2JPF8	--	--	2.5	6	0	2	1	4	3	2	3	0	0	0
ACTR3	--	--	2.5	6	2	1	0	1	4	2	5	0	0	0
ALB	--	--	2.5	10	3	1	2	3	5	3	1	2	4	1
ALBU_HUMAN	--	--	2.5	10	3	1	2	3	5	3	1	2	4	1
ARF5	--	--	2.5	4	2	0	0	3	2	3	0	0	0	0
C14ORF166	--	--	2.5	4	1	1	0	0	3	5	0	0	0	0
CCT2	--	--	2.5	4	1	1	0	0	4	4	0	0	0	0
CCT4	--	--	2.5	4	2	1	0	0	5	2	0	0	0	0
CCT5	--	--	2.5	4	1	0	0	1	3	5	0	0	0	0
CCT6A	--	--	2.5	2	0	0	0	0	3	2	0	0	0	0
CCT8	--	--	2.5	4	1	4	0	0	4	1	0	0	0	0
F2	--	--	2.5	2	0	0	0	0	2	3	0	0	0	0
FUS	--	--	2.5	6	2	2	0	3	3	3	2	0	0	0
HIST2H2BC	--	--	2.5	2	0	0	4	0	1	0	0	0	0	0
HIST2H2BD	--	--	2.5	2	0	0	4	0	1	0	0	0	0	0
HNRNPA1L2	--	--	2.5	6	2	2	0	2	1	7	0	1	0	0
HNRNPCL1	--	--	2.5	6	0	2	1	4	3	2	3	0	0	0
HNRNPCL2	--	--	2.5	6	0	2	1	4	3	2	3	0	0	0
HNRNPCL3	--	--	2.5	6	0	2	1	4	3	2	3	0	0	0
HNRNPCL4	--	--	2.5	6	0	2	1	4	3	2	3	0	0	0
KRTAP3-1	--	--	2.5	2	0	0	3	0	0	0	0	2	0	0
KRTAP9-2	--	--	2.5	2	0	0	3	0	0	0	0	2	0	0
KRTAP9-8	--	--	2.5	2	0	0	3	0	0	0	0	2	0	0
KRTAP9-9	--	--	2.5	2	0	0	3	0	0	0	0	2	0	0
NUDT21	--	--	2.5	4	1	1	0	4	4	0	0	0	0	0
RPS8	--	--	2.5	4	5	3	0	0	1	1	0	0	0	0
SLC25A6	--	--	2.5	6	4	3	0	1	4	2	1	0	0	0
TAGLN2	--	--	2.5	6	4	3	0	1	3	3	0	1	0	0
CALM1	--	--	2.44	9	3	3	2	3	4	4	1	1	0	1
CALM2	--	--	2.44	9	3	3	2	3	4	4	1	1	0	1
CALM3	--	--	2.44	9	3	3	2	3	4	4	1	1	0	1
RPL9	--	--	2.44	9	3	4	1	1	3	6	2	1	1	0
RPL9P7	--	--	2.44	9	3	4	1	1	3	6	2	1	1	0
RPL9P8	--	--	2.44	9	3	4	1	1	3	6	2	1	1	0
RPL9P9	--	--	2.44	9	3	4	1	1	3	6	2	1	1	0
FLNC	--	--	2.43	7	2	3	0	1	4	4	2	1	0	0
ATP5A1	--	--	2.4	5	0	2	1	1	6	2	0	0	0	0
CALU	--	--	2.4	5	3	3	0	1	1	4	0	0	0	0
H2AFX	--	--	2.4	10	1	3	5	2	1	2	2	6	1	1
SNRPD2	--	--	2.4	5	0	0	1	4	4	2	0	1	0	0
CTTN	--	--	2.33	6	1	0	1	2	5	4	1	0	0	0
EIF5A2	--	--	2.33	3	0	1	0	0	1	5	0	0	0	0
HIST2H3A	--	--	2.33	6	2	2	0	2	2	4	2	0	0	0
HIST2H3C	--	--	2.33	6	2	2	0	2	2	4	2	0	0	0
HIST2H3D	--	--	2.33	6	2	2	0	2	2	4	2	0	0	0
HNRNPM	--	--	2.33	6	1	0	1	1	5	5	0	1	0	0
PHGDH	--	--	2.33	3	2	0	0	0	2	3	0	0	0	0
PPIA	--	--	2.33	6	1	2	0	3	3	4	1	0	0	0
PPIA_HUMAN	--	--	2.33	6	1	2	0	3	3	4	1	0	0	0
RPL14	--	--	2.33	3	3	2	0	2	0	0	0	0	0	0
RPL32	--	--	2.33	3	4	2	0	0	0	1	0	0	0	0
RPS2	--	--	2.33	3	3	3	0	0	0	1	0	0	0	0
RPS25	--	--	2.33	9	3	3	3	3	1	2	2	2	0	2
TUBB6	--	--	2.33	6	4	2	1	1	5	1	0	0	0	0
HIST1H2AA	--	--	2.3	10	1	2	5	2	1	2	2	6	1	1
RPLP0P6	--	--	2.29	7	3	3	0	1	5	2	1	0	1	0
RPS10	--	--	2.29	7	2	3	1	2	3	3	0	2	0	0
KPRP	--	--	2.25	4	0	0	1	0	3	0	0	0	1	4
KRT72	--	--	2.25	4	0	0	3	0	1	0	0	1	0	4
RAN	--	--	2.25	4	0	0	0	2	3	3	0	1	0	0
RPL8	--	--	2.25	4	4	2	0	1	2	0	0	0	0	0
SYNCRIP	--	--	2.25	4	3	1	0	0	1	4	0	0	0	0
AHSG	--	--	2.22	9	1	1	6	1	4	1	1	4	0	1
RPLP0	--	--	2.22	9	3	3	1	2	6	2	1	1	1	0
EIF2S2	--	--	2.2	5	3	2	0	3	2	1	0	0	0	0
EIF4A2	--	--	2.2	5	3	1	0	1	3	3	0	0	0	0
EIF5A	--	--	2.2	5	1	1	0	1	1	7	0	0	0	0
FLG2	--	--	2.2	10	2	1	1	3	3	3	4	3	1	1
MAP4	--	--	2.2	5	3	1	0	1	4	2	0	0	0	0
PPIB	--	--	2.2	5	3	3	1	0	1	3	0	0	0	0
RPL27	--	--	2.2	5	2	2	0	2	0	4	0	0	1	0
HIST1H3A	--	--	2.17	6	2	2	0	2	2	3	2	0	0	0
HIST1H3B	--	--	2.17	6	2	2	0	2	2	3	2	0	0	0
HIST1H3C	--	--	2.17	6	2	2	0	2	2	3	2	0	0	0
HIST1H3E	--	--	2.17	6	2	2	0	2	2	3	2	0	0	0
HIST1H3F	--	--	2.17	6	2	2	0	2	2	3	2	0	0	0
HIST1H3G	--	--	2.17	6	2	2	0	2	2	3	2	0	0	0
HIST1H3H	--	--	2.17	6	2	2	0	2	2	3	2	0	0	0
HIST1H3I	--	--	2.17	6	2	2	0	2	2	3	2	0	0	0
HIST1H3J	--	--	2.17	6	2	2	0	2	2	3	2	0	0	0
IMPDH2	--	--	2.17	6	3	2	0	1	1	5	0	1	0	0
RPS15A	--	--	2.17	6	3	2	0	3	1	2	2	0	0	0
CLTA	--	--	2.14	7	2	2	0	2	3	3	2	0	1	0
FLNB	--	--	2.14	7	3	3	0	2	1	3	2	1	0	0
SERBP1	--	--	2.13	8	2	2	4	2	1	3	0	1	0	2
HIST1H1A	--	--	2.1	10	1	1	7	1	2	1	1	4	1	2
HIST1H1T	--	--	2.1	10	1	1	7	1	2	1	1	4	1	2
AHCY	--	--	2	2	0	0	0	0	2	2	0	0	0	0
ARPC1A	--	--	2	1	0	0	0	0	0	2	0	0	0	0
ARPC5	--	--	2	6	2	2	0	1	4	2	1	0	0	0
ATP5J	--	--	2	1	0	0	0	0	2	0	0	0	0	0
ATP6V0C	--	--	2	1	0	0	0	0	0	0	2	0	0	0
C6	--	--	2	2	0	0	0	0	2	0	0	2	0	0
CACNA1D	--	--	2	1	0	0	2	0	0	0	0	0	0	0
CANX	--	--	2	2	3	0	0	0	0	1	0	0	0	0
CASK_BOVIN	--	--	2	1	0	0	2	0	0	0	0	0	0	0
CAVIN1	--	--	2	5	2	2	1	0	3	2	0	0	0	0
CAVIN3	--	--	2	6	4	2	0	1	1	2	2	0	0	0
CCT3	--	--	2	4	3	2	0	0	2	1	0	0	0	0
CLIC4	--	--	2	3	3	0	0	0	2	1	0	0	0	0
DYNC1H1	--	--	2	1	2	0	0	0	0	0	0	0	0	0
EIF4G1	--	--	2	1	2	0	0	0	0	0	0	0	0	0
EIF5AL1	--	--	2	5	1	1	0	1	1	6	0	0	0	0
FHL1	--	--	2	3	4	0	0	0	1	1	0	0	0	0
H3F3A	--	--	2	6	2	2	0	2	2	2	2	0	0	0
H3F3B	--	--	2	6	2	2	0	2	2	2	2	0	0	0
H3F3C	--	--	2	6	2	2	0	2	2	2	2	0	0	0
HADHB	--	--	2	1	2	0	0	0	0	0	0	0	0	0
HBB	--	--	2	7	3	2	1	3	2	2	1	0	0	0
HBB_HUMAN	--	--	2	7	3	2	1	3	2	2	1	0	0	0
HBD	--	--	2	7	3	2	1	3	2	2	1	0	0	0
HIST2H3PS2	--	--	2	6	2	2	0	2	2	2	2	0	0	0
HIST3H3	--	--	2	6	2	2	0	2	2	2	2	0	0	0
HNRNPA0	--	--	2	1	0	0	0	0	0	2	0	0	0	0
HNRNPDL	--	--	2	4	0	1	0	3	2	2	0	0	0	0
HSP90AB4P	--	--	2	6	2	1	3	3	1	0	0	2	0	0
KRT73	--	--	2	9	1	0	6	1	3	1	1	3	1	1
KRT74	--	--	2	9	1	0	6	1	3	1	1	3	1	1
KRTAP9-3	--	--	2	2	0	0	3	0	0	0	0	1	0	0
KRTAP9-7	--	--	2	2	0	0	3	0	0	0	0	1	0	0
LMNB1	--	--	2	3	0	0	0	1	4	0	0	1	0	0
MFGE8	--	--	2	2	2	2	0	0	0	0	0	0	0	0
NME2P1	--	--	2	1	2	0	0	0	0	0	0	0	0	0
PCBP2	--	--	2	5	2	1	0	1	3	3	0	0	0	0
PFKP	--	--	2	1	2	0	0	0	0	0	0	0	0	0
PLOD1	--	--	2	1	0	0	0	0	0	0	2	0	0	0
PSMD2	--	--	2	5	2	2	0	2	3	1	0	0	0	0
RBMXL1	--	--	2	7	1	1	0	3	2	3	3	1	0	0
RPL17	--	--	2	5	3	2	0	0	1	2	2	0	0	0
RPL17-C18ORF32	--	--	2	5	3	2	0	0	1	2	2	0	0	0
RPL22	--	--	2	10	2	2	2	2	3	3	2	1	2	1
RPL27A	--	--	2	6	3	3	0	0	2	2	1	0	1	0
RPL35A	--	--	2	4	2	2	0	2	0	0	2	0	0	0
RPL38	--	--	2	6	0	1	2	2	3	2	2	0	0	0
RPN2	--	--	2	1	0	0	0	0	0	2	0	0	0	0
RPS11	--	--	2	4	1	1	0	1	5	0	0	0	0	0
RPS24	--	--	2	5	4	2	0	1	2	1	0	0	0	0
RPS28	--	--	2	5	2	2	0	1	3	2	0	0	0	0
RPS9	--	--	2	2	3	1	0	0	0	0	0	0	0	0
RSU1	--	--	2	1	0	0	0	0	0	2	0	0	0	0
2007-09-01	--	--	2	1	2	0	0	0	0	0	0	0	0	0
SERPINB12	--	--	2	3	0	0	0	0	3	0	1	0	0	2
SLC25A31	--	--	2	1	0	0	0	0	2	0	0	0	0	0
SLC2A1	--	--	2	2	2	2	0	0	0	0	0	0	0	0
SNRPD1	--	--	2	1	0	0	0	0	0	2	0	0	0	0
SPRR2F	--	--	2	1	0	0	0	0	0	0	0	0	0	2
SUB1	--	--	2	5	2	0	0	2	3	2	0	1	0	0
TARS	--	--	2	1	0	0	0	0	2	0	0	0	0	0
TKT	--	--	2	2	1	0	0	0	0	3	0	0	0	0
TMPO	--	--	2	1	0	0	0	0	0	2	0	0	0	0
TUBB1	--	--	2	3	1	0	0	1	4	0	0	0	0	0
YWHAG	--	--	2	8	3	2	1	2	2	4	1	1	0	0
YWHAH	--	--	2	8	3	2	1	2	2	4	1	1	0	0
ZBTB3	--	--	2	1	0	0	2	0	0	0	0	0	0	0
HIST2H2AB	--	--	1.89	9	0	2	4	1	1	1	1	5	1	1
SFN	--	--	1.88	8	3	2	1	2	2	3	1	1	0	0
RPS17	--	--	1.86	7	1	1	1	1	3	5	0	1	0	0
YBX3	--	--	1.86	7	3	2	3	1	2	1	0	1	0	0
DCD	--	--	1.83	6	0	0	0	2	2	2	1	2	0	2
H3BN98	--	--	1.83	6	2	2	0	2	1	2	2	0	0	0
HSP90AA2P	--	--	1.83	6	2	2	1	2	3	0	0	1	0	0
TCP1	--	--	1.83	6	2	1	0	1	2	4	0	1	0	0
A6NNZ2	--	--	1.8	5	2	1	1	1	4	0	0	0	0	0
CNN3	--	--	1.8	5	3	2	0	1	1	0	2	0	0	0
CYR61	--	--	1.8	5	3	1	0	0	2	1	2	0	0	0
PGK1	--	--	1.8	5	3	1	0	1	2	2	0	0	0	0
RPL18A	--	--	1.8	5	3	3	0	0	1	1	0	0	1	0
TUBB8	--	--	1.8	5	2	1	1	1	4	0	0	0	0	0
RPL11	--	--	1.78	9	2	1	1	2	2	2	2	1	3	0
A0A1W2PNV4	--	--	1.75	4	1	0	0	1	1	4	0	0	0	0
ARPC1B	--	--	1.75	4	1	0	0	1	2	3	0	0	0	0
DPYSL2	--	--	1.75	4	3	1	0	0	1	2	0	0	0	0
EEF1B2	--	--	1.75	4	0	0	0	1	3	2	0	1	0	0
HMGA1	--	--	1.75	8	1	2	4	1	1	2	1	2	0	0
HNRNPR	--	--	1.75	4	2	2	0	0	1	2	0	0	0	0
ILF2	--	--	1.75	4	0	1	0	2	3	1	0	0	0	0
MAP1B	--	--	1.75	4	3	1	0	1	0	0	2	0	0	0
PTMA	--	--	1.75	4	0	0	2	0	2	0	0	2	0	1
RACK1	--	--	1.75	4	3	0	0	1	1	2	0	0	0	0
RBMXL2	--	--	1.75	4	0	1	0	2	0	1	3	0	0	0
RPL36	--	--	1.75	4	2	2	0	1	2	0	0	0	0	0
RPL4	--	--	1.75	4	4	1	0	1	1	0	0	0	0	0
RPS26	--	--	1.75	4	2	2	0	1	2	0	0	0	0	0
SNU13	--	--	1.75	4	0	0	1	1	0	3	0	2	0	0
SPTAN1	--	--	1.75	4	1	1	0	0	0	1	4	0	0	0
TPI1	--	--	1.75	4	2	1	0	0	1	3	0	0	0	0
ACTR2	--	--	1.67	3	1	0	0	0	1	3	0	0	0	0
BANF1	--	--	1.67	6	1	1	0	2	2	3	0	1	0	0
CAS1_BOVIN	--	--	1.67	6	2	0	1	2	2	2	0	1	0	0
CCT7	--	--	1.67	6	2	1	0	1	4	1	0	1	0	0
DECR1	--	--	1.67	6	2	1	0	0	3	2	1	0	1	0
EPPK1	--	--	1.67	3	0	0	0	0	2	2	0	1	0	0
ERH	--	--	1.67	9	1	1	2	2	3	3	1	1	1	0
HNRNPH2	--	--	1.67	3	1	0	0	1	0	3	0	0	0	0
HP1BP3	--	--	1.67	3	0	2	0	0	2	0	0	0	1	0
JUP	--	--	1.67	3	0	0	0	0	3	0	0	1	0	1
PABPC3	--	--	1.67	6	2	1	0	3	2	1	1	0	0	0
RACGAP1	--	--	1.67	3	1	0	0	0	3	1	0	0	0	0
RPL28	--	--	1.67	3	0	2	0	1	0	0	0	0	2	0
2011-09-01	--	--	1.67	3	2	2	0	1	0	0	0	0	0	0
CAPZA2	--	--	1.63	8	1	1	0	1	1	4	2	1	2	0
ALDOA	--	--	1.6	5	1	2	0	1	1	3	0	0	0	0
ARGLU1	--	--	1.6	5	1	0	0	2	2	2	0	1	0	0
CHMP4B	--	--	1.6	5	1	1	0	0	3	1	2	0	0	0
HNRNPA3	--	--	1.6	5	1	1	0	1	1	4	0	0	0	0
RPL6	--	--	1.6	5	3	2	0	0	1	1	1	0	0	0
RPS27	--	--	1.6	5	2	2	0	1	1	2	0	0	0	0
S100A6	--	--	1.6	5	2	1	0	1	2	2	0	0	0	0
SNRPB	--	--	1.6	5	1	2	0	2	0	2	1	0	0	0
SNRPN	--	--	1.6	5	1	2	0	2	0	2	1	0	0	0
TUBA4B	--	--	1.6	5	1	2	0	1	1	3	0	0	0	0
YBX2	--	--	1.57	7	3	2	2	1	1	1	0	1	0	0
ALYREF	--	--	1.5	6	1	1	0	2	2	2	1	0	0	0
ANXA5	--	--	1.5	2	2	0	0	0	0	1	0	0	0	0
ANXA5_HUMAN	--	--	1.5	2	2	0	0	0	0	1	0	0	0	0
C9	--	--	1.5	4	0	0	1	2	1	2	0	0	0	0
CAP1	--	--	1.5	2	2	0	0	1	0	0	0	0	0	0
CAV1	--	--	1.5	2	1	0	0	0	0	2	0	0	0	0
COL4A1	--	--	1.5	4	2	2	0	1	0	1	0	0	0	0
COL6A3	--	--	1.5	2	0	0	0	0	2	1	0	0	0	0
COLGALT1	--	--	1.5	2	0	1	0	0	0	0	2	0	0	0
CORO1C	--	--	1.5	4	3	0	0	0	1	0	1	0	1	0
CTNNA1	--	--	1.5	4	2	1	0	0	1	2	0	0	0	0
DSTN	--	--	1.5	4	0	1	0	2	1	2	0	0	0	0
EIF2S1	--	--	1.5	2	1	0	0	0	2	0	0	0	0	0
EIF3B	--	--	1.5	2	2	0	0	0	1	0	0	0	0	0
ENO2	--	--	1.5	4	0	0	2	0	1	1	0	2	0	0
EPRS	--	--	1.5	2	1	0	0	0	2	0	0	0	0	0
EWSR1	--	--	1.5	4	0	0	1	2	2	0	0	1	0	0
F5	--	--	1.5	2	1	0	0	0	0	2	0	0	0	0
HNRNPH1	--	--	1.5	4	1	0	0	1	1	3	0	0	0	0
HSP90AA4P	--	--	1.5	2	0	0	0	0	2	1	0	0	0	0
IGFBP7	--	--	1.5	4	3	1	0	1	0	0	1	0	0	0
IGHG3	--	--	1.5	6	1	2	0	1	3	0	1	0	0	1
KRT23	--	--	1.5	2	0	0	1	0	0	0	0	0	0	2
KRTAP9-1	--	--	1.5	2	0	0	2	0	0	0	0	1	0	0
KRTAP9-4	--	--	1.5	2	0	0	2	0	0	0	0	1	0	0
LMO7	--	--	1.5	8	1	1	1	1	2	4	1	1	0	0
LSM5	--	--	1.5	2	0	0	0	0	2	0	0	1	0	0
MYL1	--	--	1.5	4	1	0	3	0	1	0	1	0	0	0
MYL3	--	--	1.5	4	1	0	3	0	1	0	1	0	0	0
NME1	--	--	1.5	2	2	1	0	0	0	0	0	0	0	0
NME1-NME2	--	--	1.5	2	2	1	0	0	0	0	0	0	0	0
NME2	--	--	1.5	2	2	1	0	0	0	0	0	0	0	0
PCOLCE	--	--	1.5	2	0	0	1	0	2	0	0	0	0	0
PIP	--	--	1.5	2	0	0	0	0	2	1	0	0	0	0
PLOD3	--	--	1.5	2	0	0	0	0	0	0	2	0	1	0
PSMD6	--	--	1.5	2	1	0	0	0	0	2	0	0	0	0
RHOA	--	--	1.5	2	1	0	0	0	0	2	0	0	0	0
RHOC	--	--	1.5	2	1	0	0	0	0	2	0	0	0	0
RPL13A	--	--	1.5	4	3	1	0	0	0	1	1	0	0	0
RPL18	--	--	1.5	4	3	1	0	1	1	0	0	0	0	0
RPL24	--	--	1.5	4	1	2	0	0	2	1	0	0	0	0
RPL3	--	--	1.5	4	3	1	0	0	1	1	0	0	0	0
RPS21	--	--	1.5	2	0	0	0	1	2	0	0	0	0	0
SAFB	--	--	1.5	2	0	0	0	1	0	2	0	0	0	0
SAFB2	--	--	1.5	2	0	0	0	1	0	2	0	0	0	0
SPTBN1	--	--	1.5	4	2	1	0	0	2	1	0	0	0	0
ENO3	--	--	1.43	7	1	1	2	1	1	2	0	2	0	0
KRT20	--	--	1.43	7	1	1	0	1	1	1	0	0	2	3
KRT222	--	--	1.43	7	1	1	0	1	1	1	0	0	2	3
KRT80	--	--	1.43	7	0	0	1	1	2	2	1	2	0	1
RPL29	--	--	1.43	7	1	1	3	0	1	0	0	2	1	1
ALDOA_RABIT	--	--	1.4	5	1	2	0	1	1	2	0	0	0	0
CDC42	--	--	1.4	5	2	0	0	1	2	1	0	1	0	0
J3QQQ9	--	--	1.4	5	3	0	0	1	1	1	0	0	1	0
RPL26	--	--	1.4	5	3	0	0	1	1	1	0	0	1	0
RPS10-NUDT3	--	--	1.4	5	1	2	0	1	1	2	0	0	0	0
RUVBL2	--	--	1.4	5	3	1	0	0	1	1	0	1	0	0
SRP14	--	--	1.4	5	1	1	0	1	2	2	0	0	0	0
THIO_HUMAN	--	--	1.38	8	2	1	1	1	2	1	0	1	0	2
TXN	--	--	1.38	8	2	1	1	1	2	1	0	1	0	2
ANT3_HUMAN	--	--	1.33	3	0	0	0	1	2	1	0	0	0	0
ARPC3	--	--	1.33	6	2	1	0	2	1	1	0	1	0	0
CIRBP	--	--	1.33	3	1	1	0	2	0	0	0	0	0	0
CNN2	--	--	1.33	3	1	1	0	0	2	0	0	0	0	0
EIF4A3	--	--	1.33	3	0	0	1	0	0	2	0	1	0	0
ILK	--	--	1.33	3	1	1	0	0	2	0	0	0	0	0
LCE1A	--	--	1.33	3	0	0	2	0	1	0	0	0	0	1
LCE1C	--	--	1.33	3	0	0	2	0	1	0	0	0	0	1
LCE1D	--	--	1.33	3	0	0	2	0	1	0	0	0	0	1
LCE1E	--	--	1.33	3	0	0	2	0	1	0	0	0	0	1
LCE1F	--	--	1.33	3	0	0	2	0	1	0	0	0	0	1
LCE5A	--	--	1.33	3	0	0	2	0	1	0	0	0	0	1
LMNB2	--	--	1.33	3	0	0	0	1	2	0	0	1	0	0
LOXL2	--	--	1.33	3	1	0	0	1	0	2	0	0	0	0
MSN	--	--	1.33	3	1	1	0	0	0	2	0	0	0	0
PSIP1	--	--	1.33	3	0	0	0	1	2	0	0	0	0	1
RAB10	--	--	1.33	6	1	2	0	1	1	2	1	0	0	0
RPS15	--	--	1.33	3	1	0	0	0	1	2	0	0	0	0
RPS4Y2	--	--	1.33	3	1	0	0	1	2	0	0	0	0	0
SERPINC1	--	--	1.33	3	0	0	0	1	2	1	0	0	0	0
SLC25A4	--	--	1.33	3	1	0	0	0	2	1	0	0	0	0
SLC3A2	--	--	1.33	3	2	1	0	0	0	1	0	0	0	0
SNRPF	--	--	1.33	3	0	0	0	2	1	1	0	0	0	0
SRSF3	--	--	1.33	6	1	1	0	2	1	2	0	1	0	0
SRSF7	--	--	1.33	6	1	1	0	1	3	1	0	1	0	0
TAF15	--	--	1.33	3	0	0	0	1	2	1	0	0	0	0
UBTF	--	--	1.33	3	0	1	0	0	1	2	0	0	0	0
RBM39	--	--	1.29	7	1	1	1	1	2	2	0	1	0	0
RPS10P5	--	--	1.29	7	1	1	1	1	2	1	0	2	0	0
ARPC4	--	--	1.25	4	1	0	0	1	0	1	2	0	0	0
ARPC4-TTLL3	--	--	1.25	4	1	0	0	1	0	1	2	0	0	0
CTSA	--	--	1.25	4	0	1	0	1	1	2	0	0	0	0
EIF6	--	--	1.25	4	0	0	1	1	2	1	0	0	0	0
FHL2	--	--	1.25	4	2	1	0	0	1	1	0	0	0	0
GNAI3	--	--	1.25	4	2	1	0	0	0	1	1	0	0	0
PDLIM5	--	--	1.25	4	2	0	0	1	1	1	0	0	0	0
PRDX2	--	--	1.25	4	0	0	1	1	2	1	0	0	0	0
RAB1A	--	--	1.25	4	2	1	0	1	0	1	0	0	0	0
RAB1B	--	--	1.25	4	2	1	0	1	0	1	0	0	0	0
RAB1C	--	--	1.25	4	2	1	0	1	0	1	0	0	0	0
RPL26L1	--	--	1.25	4	2	0	0	1	1	0	0	0	1	0
RPL7	--	--	1.25	4	2	1	0	1	1	0	0	0	0	0
RUVBL1	--	--	1.25	4	1	1	0	0	2	1	0	0	0	0
2002-09-01	--	--	1.25	4	1	1	0	0	0	2	1	0	0	0
SRP9	--	--	1.25	4	1	2	0	1	1	0	0	0	0	0
STIP1	--	--	1.25	4	0	1	0	1	1	2	0	0	0	0
TMSB4X	--	--	1.25	4	1	1	0	2	0	1	0	0	0	0
XRCC5	--	--	1.25	4	1	0	0	0	1	2	0	1	0	0
CALML5	--	--	1.2	5	0	0	1	0	1	2	0	1	0	1
CFL2	--	--	1.2	5	1	1	0	1	1	2	0	0	0	0
DHRS13	--	--	1.2	5	1	0	1	0	1	0	1	2	0	0
HNRNPL	--	--	1.2	5	1	1	0	2	1	1	0	0	0	0
MFAP1	--	--	1.2	5	0	0	1	1	2	1	0	1	0	0
RPS13	--	--	1.2	5	0	1	0	1	2	1	1	0	0	0
RPS27L	--	--	1.2	5	1	2	0	1	1	1	0	0	0	0
B2M	--	--	1.17	6	1	1	0	1	1	2	1	0	0	0
B2MG_HUMAN	--	--	1.17	6	1	1	0	1	1	2	1	0	0	0
G3BP2	--	--	1.17	6	2	1	0	1	1	1	1	0	0	0
IGHG4	--	--	1.17	6	1	1	0	1	2	0	1	0	0	1
RPL31	--	--	1.17	6	1	1	0	1	1	2	0	0	1	0
U2AF1	--	--	1.17	6	0	0	1	2	1	1	0	1	0	1
U2AF1L4	--	--	1.17	6	0	0	1	2	1	1	0	1	0	1
U2AF1L5	--	--	1.17	6	0	0	1	2	1	1	0	1	0	1
RPLP1	--	--	1.14	7	1	1	1	2	1	1	0	1	0	0
SRPP_HEVBR	--	--	1.14	7	1	1	0	1	1	1	2	0	0	1
A0A0J9YXB3	--	--	1	2	0	0	0	0	1	1	0	0	0	0
A0A0U1RQV5	--	--	1	2	0	0	1	0	1	0	0	0	0	0
A6NIZ1	--	--	1	2	0	0	0	0	1	1	0	0	0	0
ABCF1	--	--	1	1	1	0	0	0	0	0	0	0	0	0
ACTR3B	--	--	1	3	0	0	0	1	1	0	1	0	0	0
ADRM1	--	--	1	1	0	0	0	0	0	0	0	1	0	0
AGL	--	--	1	1	0	0	0	0	0	0	0	0	1	0
AKR1A1	--	--	1	1	1	0	0	0	0	0	0	0	0	0
AKR1B1	--	--	1	1	1	0	0	0	0	0	0	0	0	0
ALOX12B	--	--	1	1	0	0	0	0	1	0	0	0	0	0
AP2A1	--	--	1	1	1	0	0	0	0	0	0	0	0	0
AP3D1	--	--	1	2	1	0	1	0	0	0	0	0	0	0
APOA1	--	--	1	3	0	0	0	1	1	1	0	0	0	0
APOM	--	--	1	1	0	0	0	1	0	0	0	0	0	0
ARG1	--	--	1	1	0	0	0	0	1	0	0	0	0	0
ARHGAP1	--	--	1	1	1	0	0	0	0	0	0	0	0	0
ATXN2L	--	--	1	1	0	0	0	1	0	0	0	0	0	0
AZGP1	--	--	1	1	0	0	0	0	1	0	0	0	0	0
BAG2	--	--	1	5	1	1	0	1	1	0	1	0	0	0
BASP1	--	--	1	2	0	0	0	0	1	1	0	0	0	0
BLMH	--	--	1	1	0	0	0	0	1	0	0	0	0	0
BRD9	--	--	1	1	0	0	0	0	0	1	0	0	0	0
BZW2	--	--	1	1	1	0	0	0	0	0	0	0	0	0
C15ORF52	--	--	1	1	1	0	0	0	0	0	0	0	0	0
C3	--	--	1	2	0	0	0	0	1	1	0	0	0	0
C8B	--	--	1	2	0	0	0	1	0	1	0	0	0	0
CALML3	--	--	1	6	1	1	0	1	1	1	1	0	0	0
CAPRIN1	--	--	1	1	0	0	0	0	0	1	0	0	0	0
CAS2_BOVIN	--	--	1	3	0	0	1	1	1	0	0	0	0	0
CAST	--	--	1	1	1	0	0	0	0	0	0	0	0	0
CBX3	--	--	1	2	0	0	0	0	0	1	1	0	0	0
CCT6B	--	--	1	1	0	0	0	0	1	0	0	0	0	0
CD44	--	--	1	1	0	0	0	0	0	1	0	0	0	0
CDSN	--	--	1	1	0	0	0	0	1	0	0	0	0	0
CHTOP	--	--	1	1	0	0	0	0	1	0	0	0	0	0
CKAP4	--	--	1	2	1	0	0	0	0	1	0	0	0	0
COL2A1	--	--	1	4	0	0	0	1	1	1	1	0	0	0
COL3A1	--	--	1	1	0	0	0	0	0	1	0	0	0	0
COL8A1	--	--	1	2	1	1	0	0	0	0	0	0	0	0
COPA	--	--	1	1	1	0	0	0	0	0	0	0	0	0
COPB1	--	--	1	1	1	0	0	0	0	0	0	0	0	0
CPA4	--	--	1	1	0	0	0	0	1	0	0	0	0	0
CPNE1	--	--	1	1	1	0	0	0	0	0	0	0	0	0
CS	--	--	1	1	1	0	0	0	0	0	0	0	0	0
CSRP1	--	--	1	2	1	0	0	0	0	1	0	0	0	0
CSRP2	--	--	1	2	1	1	0	0	0	0	0	0	0	0
CSTA	--	--	1	1	0	0	0	0	1	0	0	0	0	0
CTGF	--	--	1	3	1	0	0	0	1	1	0	0	0	0
CTNNA2	--	--	1	1	0	0	0	0	1	0	0	0	0	0
CTNNB1	--	--	1	1	1	0	0	0	0	0	0	0	0	0
CTNND1	--	--	1	1	0	1	0	0	0	0	0	0	0	0
CTSB	--	--	1	1	0	0	0	0	0	1	0	0	0	0
CWC15	--	--	1	1	0	0	0	0	1	0	0	0	0	0
CYB5B	--	--	1	1	0	0	1	0	0	0	0	0	0	0
DAB2	--	--	1	1	0	0	0	0	0	1	0	0	0	0
DARS	--	--	1	3	1	1	0	0	0	1	0	0	0	0
DBF4B	--	--	1	1	0	0	0	0	0	0	1	0	0	0
DDB1	--	--	1	3	1	1	0	1	0	0	0	0	0	0
DDX1	--	--	1	1	0	0	0	0	0	1	0	0	0	0
DDX6	--	--	1	1	0	0	0	0	0	1	0	0	0	0
DEK	--	--	1	4	1	0	1	0	0	1	0	0	0	1
DHX15	--	--	1	1	0	0	0	0	0	1	0	0	0	0
DYNC1I2	--	--	1	1	0	0	0	0	1	0	0	0	0	0
DYNC1LI1	--	--	1	1	0	0	0	0	0	1	0	0	0	0
DYNC1LI2	--	--	1	4	1	1	0	0	1	0	0	1	0	0
DYNLL1	--	--	1	3	0	1	0	0	1	1	0	0	0	0
DYNLRB1	--	--	1	1	0	1	0	0	0	0	0	0	0	0
DYNLRB2	--	--	1	1	0	1	0	0	0	0	0	0	0	0
EDIL3	--	--	1	1	1	0	0	0	0	0	0	0	0	0
EEA1	--	--	1	1	1	0	0	0	0	0	0	0	0	0
EEF1E1	--	--	1	2	1	0	0	0	1	0	0	0	0	0
EEF1E1-BLOC1S5	--	--	1	2	1	0	0	0	1	0	0	0	0	0
EFHD1	--	--	1	2	1	1	0	0	0	0	0	0	0	0
EFHD2	--	--	1	2	1	1	0	0	0	0	0	0	0	0
EGFR	--	--	1	3	1	0	0	0	1	1	0	0	0	0
EHD2	--	--	1	1	1	0	0	0	0	0	0	0	0	0
EIF1	--	--	1	1	0	0	0	0	1	0	0	0	0	0
EIF1AX	--	--	1	1	0	0	0	0	1	0	0	0	0	0
EIF1AY	--	--	1	1	0	0	0	0	1	0	0	0	0	0
EIF1B	--	--	1	1	0	0	0	0	1	0	0	0	0	0
EIF2S3	--	--	1	2	1	1	0	0	0	0	0	0	0	0
EIF2S3L	--	--	1	2	1	1	0	0	0	0	0	0	0	0
EIF3E	--	--	1	1	1	0	0	0	0	0	0	0	0	0
EIF3G	--	--	1	1	0	0	0	0	1	0	0	0	0	0
EIF3H	--	--	1	1	0	0	0	0	0	1	0	0	0	0
EIF3I	--	--	1	1	0	0	0	0	0	1	0	0	0	0
EIF3L	--	--	1	1	1	0	0	0	0	0	0	0	0	0
EIF3M	--	--	1	1	0	0	0	0	1	0	0	0	0	0
EIF3S3	--	--	1	1	0	0	0	0	0	1	0	0	0	0
EIF5	--	--	1	1	1	0	0	0	0	0	0	0	0	0
ELAVL1	--	--	1	1	0	0	0	0	1	0	0	0	0	0
EMD	--	--	1	1	0	0	0	0	1	0	0	0	0	0
EMILIN1	--	--	1	3	1	1	0	0	0	1	0	0	0	0
EPB41L2	--	--	1	1	0	0	0	0	0	0	0	1	0	0
ERBIN	--	--	1	2	1	1	0	0	0	0	0	0	0	0
ETFA	--	--	1	1	1	0	0	0	0	0	0	0	0	0
EZR	--	--	1	3	1	1	0	0	0	1	0	0	0	0
F8VP03	--	--	1	1	1	0	0	0	0	0	0	0	0	0
F8W031	--	--	1	1	1	0	0	0	0	0	0	0	0	0
F8W810	--	--	1	2	1	1	0	0	0	0	0	0	0	0
FABP5	--	--	1	1	0	0	0	1	0	0	0	0	0	0
FAU	--	--	1	6	1	1	0	1	1	1	0	0	1	0
FBL	--	--	1	1	0	0	0	0	0	1	0	0	0	0
FLII	--	--	1	2	0	0	0	0	1	0	0	1	0	0
FMC1	--	--	1	1	0	0	0	0	1	0	0	0	0	0
FTH1	--	--	1	4	1	1	0	1	0	1	0	0	0	0
G3BP1	--	--	1	3	0	0	0	1	0	1	0	1	0	0
GANAB	--	--	1	1	0	0	0	0	1	0	0	0	0	0
GAPDHS	--	--	1	3	1	1	0	0	1	0	0	0	0	0
GAR1	--	--	1	3	0	0	0	0	1	1	0	0	0	1
GNA12	--	--	1	1	1	0	0	0	0	0	0	0	0	0
GNA13	--	--	1	1	1	0	0	0	0	0	0	0	0	0
GNAI1	--	--	1	1	1	0	0	0	0	0	0	0	0	0
GNAI2	--	--	1	2	1	0	0	0	0	0	1	0	0	0
GNAL	--	--	1	1	1	0	0	0	0	0	0	0	0	0
GNAO1	--	--	1	1	1	0	0	0	0	0	0	0	0	0
GNAS	--	--	1	1	1	0	0	0	0	0	0	0	0	0
GNAT1	--	--	1	1	1	0	0	0	0	0	0	0	0	0
GNAT2	--	--	1	1	1	0	0	0	0	0	0	0	0	0
GNAT3	--	--	1	1	1	0	0	0	0	0	0	0	0	0
GNB1	--	--	1	2	1	0	0	0	0	1	0	0	0	0
GNB2	--	--	1	3	1	0	0	0	1	1	0	0	0	0
GNB4	--	--	1	2	1	0	0	0	0	1	0	0	0	0
GNG12	--	--	1	5	1	1	0	1	1	1	0	0	0	0
GRN	--	--	1	1	1	0	0	0	0	0	0	0	0	0
GRPEL1	--	--	1	1	1	0	0	0	0	0	0	0	0	0
GSDMA	--	--	1	1	0	0	0	0	0	0	0	0	0	1
GSTP1	--	--	1	1	1	0	0	0	0	0	0	0	0	0
GSTP1_HUMAN	--	--	1	1	1	0	0	0	0	0	0	0	0	0
H0YGG7	--	--	1	2	0	0	0	0	1	0	0	1	0	0
H1F0	--	--	1	5	0	1	0	1	1	1	0	0	0	1
HBE1	--	--	1	4	1	1	1	1	0	0	0	0	0	0
HBG1	--	--	1	4	1	1	1	1	0	0	0	0	0	0
HBG2	--	--	1	4	1	1	1	1	0	0	0	0	0	0
HBZ	--	--	1	1	0	0	0	1	0	0	0	0	0	0
HDHD5	--	--	1	1	1	0	0	0	0	0	0	0	0	0
HGF	--	--	1	1	0	1	0	0	0	0	0	0	0	0
HMGB1	--	--	1	1	0	0	0	0	0	1	0	0	0	0
HMGB1P1	--	--	1	1	0	0	0	0	0	1	0	0	0	0
HMGB2	--	--	1	2	1	0	0	0	0	1	0	0	0	0
HMGN4	--	--	1	1	0	0	0	0	0	0	0	0	0	1
HNRNPF	--	--	1	2	0	0	0	0	1	1	0	0	0	0
HNRNPUL1	--	--	1	1	1	0	0	0	0	0	0	0	0	0
HSP90AA5P	--	--	1	3	1	0	0	1	0	1	0	0	0	0
HSP90B2P	--	--	1	2	1	1	0	0	0	0	0	0	0	0
HSPG2	--	--	1	1	1	0	0	0	0	0	0	0	0	0
HTRA1	--	--	1	2	1	0	0	1	0	0	0	0	0	0
IGFBP3	--	--	1	2	0	0	0	1	1	0	0	0	0	0
IGHG2	--	--	1	2	0	0	0	0	1	0	0	0	0	1
IGLV4-60	--	--	1	1	0	0	0	0	0	0	0	0	0	1
ILF3	--	--	1	3	1	1	0	1	0	0	0	0	0	0
IQGAP1	--	--	1	1	1	0	0	0	0	0	0	0	0	0
IRF2BP2	--	--	1	1	1	0	0	0	0	0	0	0	0	0
K7ERI8	--	--	1	2	1	0	0	0	1	0	0	0	0	0
K7ERQ8	--	--	1	2	1	0	0	0	1	0	0	0	0	0
KCNC2	--	--	1	1	0	0	0	0	1	0	0	0	0	0
KHDRBS1	--	--	1	2	0	0	0	0	1	1	0	0	0	0
KIAA1324	--	--	1	1	0	1	0	0	0	0	0	0	0	0
KIF5B	--	--	1	2	0	0	0	0	1	0	0	1	0	0
KPNB1	--	--	1	2	1	0	0	0	1	0	0	0	0	0
KRA3A_SHEEP	--	--	1	1	0	0	1	0	0	0	0	0	0	0
KRA3_SHEEP	--	--	1	1	0	0	1	0	0	0	0	0	0	0
KRT12	--	--	1	3	0	1	0	1	0	0	0	0	0	1
KRT71	--	--	1	1	0	0	0	0	1	0	0	0	0	0
KRTAP11-1	--	--	1	2	0	0	1	0	0	0	0	1	0	0
KRTAP13-1	--	--	1	1	0	0	1	0	0	0	0	0	0	0
KRTAP13-2	--	--	1	1	0	0	1	0	0	0	0	0	0	0
KRTAP2-1	--	--	1	1	0	0	1	0	0	0	0	0	0	0
KRTAP2-2	--	--	1	1	0	0	1	0	0	0	0	0	0	0
KRTAP2-3	--	--	1	1	0	0	1	0	0	0	0	0	0	0
KRTAP2-4	--	--	1	1	0	0	1	0	0	0	0	0	0	0
KRTAP9-6	--	--	1	1	0	0	1	0	0	0	0	0	0	0
LAMC1	--	--	1	2	1	0	0	0	0	0	1	0	0	0
LCE2B	--	--	1	2	0	0	0	0	1	0	1	0	0	0
LCE2C	--	--	1	2	0	0	0	0	1	0	1	0	0	0
LOR	--	--	1	1	0	0	0	0	1	0	0	0	0	0
LRRC59	--	--	1	1	0	0	0	1	0	0	0	0	0	0
LRRFIP1	--	--	1	1	0	1	0	0	0	0	0	0	0	0
LRRFIP2	--	--	1	1	0	1	0	0	0	0	0	0	0	0
LSM4	--	--	1	1	0	0	0	0	1	0	0	0	0	0
LUC7L2	--	--	1	1	0	0	0	0	1	0	0	0	0	0
LYAR	--	--	1	2	1	1	0	0	0	0	0	0	0	0
LYSC_CHICK	--	--	1	2	0	0	0	1	0	0	1	0	0	0
M0R2N4	--	--	1	6	0	0	1	1	1	1	0	1	0	1
MAGED2	--	--	1	2	1	0	0	0	0	1	0	0	0	0
MAP1A	--	--	1	4	1	1	0	1	0	0	1	0	0	0
MDH2	--	--	1	2	1	0	0	0	0	1	0	0	0	0
MEX3A	--	--	1	2	0	0	0	0	1	0	0	0	0	1
MRTO4	--	--	1	1	0	0	0	1	0	0	0	0	0	0
MYH1	--	--	1	4	0	0	0	0	1	0	1	0	1	1
MYH13	--	--	1	4	0	0	0	0	1	0	1	0	1	1
MYH2	--	--	1	4	0	0	0	0	1	0	1	0	1	1
MYH3	--	--	1	4	0	0	0	0	1	0	1	0	1	1
MYH4	--	--	1	4	0	0	0	0	1	0	1	0	1	1
MYH6	--	--	1	4	0	0	0	0	1	0	1	0	1	1
MYH7	--	--	1	4	0	0	0	0	1	0	1	0	1	1
MYH7B	--	--	1	4	0	0	0	0	1	0	1	0	1	1
MYH8	--	--	1	4	0	0	0	0	1	0	1	0	1	1
MYL7	--	--	1	3	0	0	0	1	1	0	0	0	0	1
MYO6	--	--	1	1	1	0	0	0	0	0	0	0	0	0
NACA	--	--	1	1	0	0	0	0	1	0	0	0	0	0
NDUFA10	--	--	1	1	1	0	0	0	0	0	0	0	0	0
NES	--	--	1	1	0	0	0	0	1	0	0	0	0	0
NIPBL	--	--	1	1	1	0	0	0	0	0	0	0	0	0
NOLC1	--	--	1	1	0	0	0	0	0	1	0	0	0	0
NQO1	--	--	1	1	1	0	0	0	0	0	0	0	0	0
NQO1_HUMAN	--	--	1	1	1	0	0	0	0	0	0	0	0	0
NRIP1	--	--	1	1	1	0	0	0	0	0	0	0	0	0
NSUN2	--	--	1	1	1	0	0	0	0	0	0	0	0	0
NUDC	--	--	1	1	0	0	0	0	0	0	0	1	0	0
NUP37	--	--	1	2	0	1	0	0	0	1	0	0	0	0
OXSR1	--	--	1	1	1	0	0	0	0	0	0	0	0	0
PABPC1L	--	--	1	4	1	1	0	1	1	0	0	0	0	0
PABPC1L2A	--	--	1	4	1	1	0	1	1	0	0	0	0	0
PABPC1L2B	--	--	1	4	1	1	0	1	1	0	0	0	0	0
PABPC4	--	--	1	4	1	1	0	1	1	0	0	0	0	0
PABPN1	--	--	1	1	0	0	1	0	0	0	0	0	0	0
PAFAH1B2	--	--	1	1	1	0	0	0	0	0	0	0	0	0
PAWR	--	--	1	4	0	0	1	0	0	0	1	1	1	0
PCBP1	--	--	1	4	1	0	0	1	1	1	0	0	0	0
PCBP3	--	--	1	3	1	0	0	1	0	1	0	0	0	0
PDE4D	--	--	1	1	0	0	0	0	0	0	0	0	0	1
PDIA3	--	--	1	2	1	0	0	0	0	1	0	0	0	0
PDIP46	--	--	1	1	0	0	0	0	0	0	0	1	0	0
PGK2	--	--	1	2	1	0	0	0	0	1	0	0	0	0
PHLDA2	--	--	1	1	0	0	0	1	0	0	0	0	0	0
PIWIL1	--	--	1	3	0	0	0	1	0	1	1	0	0	0
PKLR	--	--	1	2	1	0	0	1	0	0	0	0	0	0
PKP1	--	--	1	1	0	0	0	0	1	0	0	0	0	0
PLS1	--	--	1	1	0	0	0	0	0	1	0	0	0	0
PLS3	--	--	1	1	0	0	0	0	0	1	0	0	0	0
POLDIP3	--	--	1	1	0	0	0	0	0	0	0	1	0	0
POLR2H	--	--	1	3	0	0	1	1	1	0	0	0	0	0
POSTN	--	--	1	2	1	0	0	0	0	1	0	0	0	0
PPIAL4A	--	--	1	1	0	0	0	0	1	0	0	0	0	0
PPIH	--	--	1	3	1	1	0	0	0	1	0	0	0	0
PPIL1	--	--	1	1	0	0	0	0	1	0	0	0	0	0
PPP1R18	--	--	1	1	0	0	0	0	0	0	1	0	0	0
PPP1R9B	--	--	1	3	0	0	0	0	1	1	0	1	0	0
PPP2R1A	--	--	1	1	0	0	0	0	0	1	0	0	0	0
PPP3CA	--	--	1	2	0	1	0	0	0	1	0	0	0	0
PPP3CB	--	--	1	2	0	1	0	0	0	1	0	0	0	0
PPP3CC	--	--	1	2	0	1	0	0	0	1	0	0	0	0
PRDX3	--	--	1	1	1	0	0	0	0	0	0	0	0	0
PRDX4	--	--	1	4	1	1	0	1	0	0	1	0	0	0
PRDX5	--	--	1	1	0	0	0	0	0	1	0	0	0	0
PRDX6	--	--	1	3	1	1	0	1	0	0	0	0	0	0
PRKDC	--	--	1	1	1	0	0	0	0	0	0	0	0	0
PRKRA	--	--	1	1	1	0	0	0	0	0	0	0	0	0
PRSS3	--	--	1	1	0	0	0	0	0	1	0	0	0	0
PSMA4	--	--	1	1	0	0	0	1	0	0	0	0	0	0
PSMA6	--	--	1	2	0	0	0	0	1	1	0	0	0	0
PSMC2	--	--	1	1	0	0	0	0	1	0	0	0	0	0
PSMC3	--	--	1	1	0	0	0	1	0	0	0	0	0	0
PSMD14	--	--	1	1	0	0	0	1	0	0	0	0	0	0
PSMD7	--	--	1	1	0	0	0	0	0	1	0	0	0	0
PSMD8	--	--	1	2	1	0	0	0	0	1	0	0	0	0
PXDN	--	--	1	1	1	0	0	0	0	0	0	0	0	0
RAB11FIP5	--	--	1	1	0	0	0	0	0	0	1	0	0	0
RAB12	--	--	1	4	1	1	0	1	0	1	0	0	0	0
RAB14	--	--	1	4	1	1	0	1	0	1	0	0	0	0
RAB15	--	--	1	4	1	1	0	1	0	1	0	0	0	0
RAB30	--	--	1	4	1	1	0	1	0	1	0	0	0	0
RAB33B	--	--	1	4	1	1	0	1	0	1	0	0	0	0
RAB35	--	--	1	4	1	1	0	1	0	1	0	0	0	0
RAB37	--	--	1	4	1	1	0	1	0	1	0	0	0	0
RAB39A	--	--	1	4	1	1	0	1	0	1	0	0	0	0
RAB39B	--	--	1	4	1	1	0	1	0	1	0	0	0	0
RAB3A	--	--	1	4	1	1	0	1	0	1	0	0	0	0
RAB3B	--	--	1	4	1	1	0	1	0	1	0	0	0	0
RAB3C	--	--	1	4	1	1	0	1	0	1	0	0	0	0
RAB3D	--	--	1	4	1	1	0	1	0	1	0	0	0	0
RAB43	--	--	1	4	1	1	0	1	0	1	0	0	0	0
RAB4A	--	--	1	4	1	1	0	1	0	1	0	0	0	0
RAB4B	--	--	1	4	1	1	0	1	0	1	0	0	0	0
RAB5A	--	--	1	2	1	0	0	0	1	0	0	0	0	0
RAB5B	--	--	1	2	1	0	0	0	1	0	0	0	0	0
RAB5C	--	--	1	2	1	0	0	0	1	0	0	0	0	0
RAB6A	--	--	1	4	1	1	0	1	0	1	0	0	0	0
RAB6B	--	--	1	4	1	1	0	1	0	1	0	0	0	0
RAB8A	--	--	1	4	1	1	0	1	0	1	0	0	0	0
RAB8B	--	--	1	4	1	1	0	1	0	1	0	0	0	0
RAC1	--	--	1	3	1	0	0	0	1	1	0	0	0	0
RAC2	--	--	1	3	1	0	0	0	1	1	0	0	0	0
RAC3	--	--	1	3	1	0	0	0	1	1	0	0	0	0
RAD23B	--	--	1	1	0	1	0	0	0	0	0	0	0	0
RALA	--	--	1	1	1	0	0	0	0	0	0	0	0	0
RALB	--	--	1	1	1	0	0	0	0	0	0	0	0	0
RANBP1	--	--	1	1	0	0	0	0	1	0	0	0	0	0
RAP1A	--	--	1	3	1	0	0	0	1	1	0	0	0	0
RAP1B	--	--	1	3	1	0	0	0	1	1	0	0	0	0
RBBP7	--	--	1	2	1	0	0	0	0	1	0	0	0	0
RBM8A	--	--	1	1	0	0	0	0	0	1	0	0	0	0
RBMXL3	--	--	1	3	0	0	0	1	0	1	1	0	0	0
RCN1	--	--	1	2	0	1	0	0	0	1	0	0	0	0
RDX	--	--	1	3	1	1	0	0	0	1	0	0	0	0
RHOB	--	--	1	1	0	0	0	0	0	1	0	0	0	0
RHOG	--	--	1	2	1	0	0	0	1	0	0	0	0	0
RHOJ	--	--	1	2	1	0	0	0	1	0	0	0	0	0
RHOQ	--	--	1	2	1	0	0	0	1	0	0	0	0	0
RNH1	--	--	1	3	1	0	0	0	1	1	0	0	0	0
RP9	--	--	1	1	0	0	0	1	0	0	0	0	0	0
RPA1	--	--	1	1	1	0	0	0	0	0	0	0	0	0
RPAP1	--	--	1	1	0	0	0	0	0	0	1	0	0	0
RPL13AP3	--	--	1	1	1	0	0	0	0	0	0	0	0	0
RPL21	--	--	1	4	1	0	1	0	1	1	0	0	0	0
RPL34	--	--	1	4	1	1	0	0	1	1	0	0	0	0
RPL35	--	--	1	3	1	1	0	0	0	1	0	0	0	0
RPL37A	--	--	1	5	0	0	0	1	1	1	1	0	1	0
RPL37AP8	--	--	1	5	0	0	0	1	1	1	1	0	1	0
RPL5	--	--	1	3	1	1	0	0	1	0	0	0	0	0
RPS23	--	--	1	1	0	0	0	1	0	0	0	0	0	0
RPS26P11	--	--	1	3	1	1	0	0	1	0	0	0	0	0
RPS29	--	--	1	1	0	0	0	0	1	0	0	0	0	0
RPS4Y1	--	--	1	1	0	0	0	0	0	1	0	0	0	0
RPSA	--	--	1	2	0	0	0	0	1	1	0	0	0	0
RRBP1	--	--	1	2	1	0	1	0	0	0	0	0	0	0
RTL8C	--	--	1	1	0	0	0	0	0	0	0	0	1	0
S100A10	--	--	1	2	1	1	0	0	0	0	0	0	0	0
S100A11	--	--	1	2	1	0	0	0	0	1	0	0	0	0
S100A8	--	--	1	1	0	0	0	0	0	1	0	0	0	0
S100A9	--	--	1	3	0	0	0	0	1	1	1	0	0	0
SAR1A	--	--	1	1	1	0	0	0	0	0	0	0	0	0
SAR1B	--	--	1	1	1	0	0	0	0	0	0	0	0	0
SBSN	--	--	1	1	0	0	0	0	0	0	1	0	0	0
SEC13	--	--	1	2	0	0	0	0	1	1	0	0	0	0
SEC61B	--	--	1	1	1	0	0	0	0	0	0	0	0	0
2006-09-01	--	--	1	3	1	1	0	1	0	0	0	0	0	0
SERPINB3	--	--	1	2	0	0	1	0	0	0	0	1	0	0
SERPINB4	--	--	1	2	0	0	1	0	0	0	0	1	0	0
SET	--	--	1	1	0	0	0	0	0	1	0	0	0	0
SETMAR	--	--	1	1	0	0	0	0	1	0	0	0	0	0
SETSIP	--	--	1	1	0	0	0	0	0	1	0	0	0	0
SF1	--	--	1	2	0	0	0	0	1	1	0	0	0	0
SF3A1	--	--	1	1	0	0	0	0	1	0	0	0	0	0
SF3B1	--	--	1	1	0	0	0	1	0	0	0	0	0	0
SF3B5	--	--	1	1	0	0	0	0	0	1	0	0	0	0
SF3B6	--	--	1	1	0	0	0	0	0	1	0	0	0	0
SH3BGRL3	--	--	1	4	1	0	0	1	1	1	0	0	0	0
SIPA1L1	--	--	1	1	0	0	0	0	0	0	1	0	0	0
SKP1	--	--	1	1	0	1	0	0	0	0	0	0	0	0
SLC1A5	--	--	1	3	1	1	0	1	0	0	0	0	0	0
SLC25A1	--	--	1	3	1	1	0	0	0	1	0	0	0	0
SNRPA	--	--	1	2	0	0	0	1	0	0	1	0	0	0
SNRPB2	--	--	1	2	0	0	0	1	0	0	1	0	0	0
SNRPC	--	--	1	1	0	0	0	0	0	1	0	0	0	0
SNRPE	--	--	1	3	0	0	0	1	1	1	0	0	0	0
SNRPG	--	--	1	2	0	1	0	1	0	0	0	0	0	0
SNRPGP15	--	--	1	2	0	1	0	1	0	0	0	0	0	0
SNTB2	--	--	1	1	1	0	0	0	0	0	0	0	0	0
SNW1	--	--	1	1	0	0	1	0	0	0	0	0	0	0
SPATA5L1	--	--	1	3	1	0	0	0	0	1	1	0	0	0
SPECC1L	--	--	1	2	1	1	0	0	0	0	0	0	0	0
SPECC1L-ADORA2A	--	--	1	2	1	1	0	0	0	0	0	0	0	0
SRSF1	--	--	1	3	0	0	0	1	1	1	0	0	0	0
SRSF9	--	--	1	1	0	0	0	0	1	0	0	0	0	0
SSB	--	--	1	3	1	1	0	0	1	0	0	0	0	0
SSBP1	--	--	1	1	0	0	0	0	1	0	0	0	0	0
ST13	--	--	1	3	1	1	0	1	0	0	0	0	0	0
ST13P4	--	--	1	3	1	1	0	1	0	0	0	0	0	0
ST13P5	--	--	1	3	1	1	0	1	0	0	0	0	0	0
STAT1	--	--	1	1	1	0	0	0	0	0	0	0	0	0
STAU1	--	--	1	1	0	0	0	0	1	0	0	0	0	0
STMN1	--	--	1	1	0	0	0	0	1	0	0	0	0	0
STMN2	--	--	1	1	0	0	0	0	1	0	0	0	0	0
STRAP	--	--	1	1	1	0	0	0	0	0	0	0	0	0
STRBP	--	--	1	3	1	1	0	1	0	0	0	0	0	0
SVIL	--	--	1	1	0	0	1	0	0	0	0	0	0	0
TBCB	--	--	1	1	0	0	0	0	1	0	0	0	0	0
TFAM	--	--	1	2	0	0	0	0	0	0	1	0	1	0
TFRC	--	--	1	1	0	0	0	0	1	0	0	0	0	0
TGFBI	--	--	1	1	1	0	0	0	0	0	0	0	0	0
TGM3	--	--	1	1	0	0	0	0	1	0	0	0	0	0
THRAP3	--	--	1	2	0	0	0	0	1	1	0	0	0	0
TLN1	--	--	1	2	0	0	0	0	0	1	0	1	0	0
TMEM109	--	--	1	1	0	1	0	0	0	0	0	0	0	0
TMSB10	--	--	1	3	1	1	0	0	0	1	0	0	0	0
TRA2B	--	--	1	1	0	0	0	0	0	1	0	0	0	0
TRAJ56	--	--	1	1	0	0	1	0	0	0	0	0	0	0
TRAP1	--	--	1	7	1	1	1	1	1	1	0	1	0	0
TRAV18	--	--	1	1	1	0	0	0	0	0	0	0	0	0
TRIM23	--	--	1	3	1	0	0	1	0	1	0	0	0	0
TRIOBP	--	--	1	1	0	0	0	0	0	1	0	0	0	0
TTBK2	--	--	1	1	0	0	0	0	1	0	0	0	0	0
TUBAL3	--	--	1	4	1	0	1	0	1	0	0	0	0	1
TXLNA	--	--	1	1	1	0	0	0	0	0	0	0	0	0
TXNDC5	--	--	1	1	0	0	0	0	0	1	0	0	0	0
U3KQA9	--	--	1	1	0	0	0	0	0	1	0	0	0	0
U3KQV3	--	--	1	1	0	0	0	0	0	1	0	0	0	0
UGDH	--	--	1	1	0	0	0	0	0	1	0	0	0	0
UQCRH	--	--	1	2	0	1	0	0	0	1	0	0	0	0
VAPA	--	--	1	1	0	0	0	0	0	1	0	0	0	0
VARS	--	--	1	1	1	0	0	0	0	0	0	0	0	0
VASP	--	--	1	1	0	0	0	0	0	0	0	1	0	0
VCL	--	--	1	3	1	0	0	0	1	1	0	0	0	0
VCP	--	--	1	3	1	1	0	1	0	0	0	0	0	0
VDAC2	--	--	1	1	1	0	0	0	0	0	0	0	0	0
VTN	--	--	1	2	0	0	0	1	0	1	0	0	0	0
WDR1	--	--	1	3	1	1	0	0	0	1	0	0	0	0
XRCC1	--	--	1	1	0	0	0	0	1	0	0	0	0	0
XRCC6	--	--	1	1	0	0	0	1	0	0	0	0	0	0
YARS	--	--	1	2	1	1	0	0	0	0	0	0	0	0
ZMYM3	--	--	1	1	0	0	0	0	1	0	0	0	0	0
ZYX	--	--	1	5	1	1	0	1	1	1	0	0	0	0

## Sheet: Table Legend
Dataset EV4 - BT549 CRAPome
As an additional layer of filtering for BCL11A-specific proteins, common affinity purification background contaminants were identified using contaminant repository for affinity purification mass spectrometry data (CRAPome V2.0). The BT-549 contaminant list was chosen as a relevant background, as BT-549 is a breast cancer cell line. The BT-549 contaminant list can be found in this dataset. All pro…
