# Supplementary material for: CHD8 interacts with BCL11A to induce oncogenic transcription in triple negative breast cancer
Source: EMBO J. 2025 May 6;44(12):3448–67. doi: 10.1038/s44318-025-00447-8 (PMC12170886; doi:10.1038/s44318-025-00447-8)
Supplement: Supplementary file 13 — Dataset EV5 [file 44318_2025_447_MOESM13_ESM.xlsx]

## Sheet: Table Legend
Dataset EV5 - Simplified mascot scoring table for all breast samples
To identify BCL11A tumour-specific protein-protein interactions (TSPPIs) we used Rapid Immunoprecipitation and Mass Spectrometry of Endogenous Proteins (RIME). RIME was performed on a range of TNBC samples (MDA-MB-231, 4T1, PDX) as well as primary B-cells derived from C57BL/6 mice. In total, 12 samples were analysed by RIME. To identify BCL11A-specific interacting proteins, hits identified from t…

## Sheet: All sample scoring
	1	2	3	4	5	6	8	10	Total	Avg		1	PR345 MDA-MB 231
CHD8	466.634	467.216	170.494	75.52	377.833	314.707	475.474	124.86	2472.74	309.092		2	PR589 MDA MB 231 run 2
CENPF	798.601	488.748	285.77	401.481			243.49		2218.09	277.261		3	PR610 MDA MB 231 run 3
ALDH7A1	864.719	257.496	161.24	92.3633	137.58	0	241.361	217.026	1971.79	246.473		4	PR640 MDA MB 231 run 4
WDHD1	1404.06						106.57		1510.63	188.829		5	PR624 4T1 run 1
H2AC20	377.639		596.416				513.809		1487.86	185.983		6	PR640 4T1 run 2
H1-4	366.567			353.086			646.398		1366.05	170.756		7	PR640 SUM159PT	NOTE: BCL11A NOT PULLED DOWN
NCBP3	748.963	42.96	71.14			109.102			972.165	121.521		8	PR640 STG139
API5	903.748								903.748	112.969		9	PR670 MCF7	NOTE: BCL11A NOT PULLED DOWN
ZC3H11A	535.582		0			64.02	50.51	41.45	691.562	86.4453		10	PR640 MCF10A
BCL11A	118.37	33.2	78.27	36.42	47.08	20.54	219.986	110.613	664.479	83.0599
SBDS	236.531		155.922		82.1219	70.4668			545.041	68.1301
BANP	330.083		62.84		86.7838	49.93			529.637	66.2046
LRRC8C	325.515	80.8						88.8102	495.125	61.8907
H2AC7							481.635		481.635	60.2043
ZC3H14	470.265								470.265	58.7832
H2AC12								467.015	467.015	58.3769
PNN	208.55		50.99		40.89			98.1275	398.558	49.8197
THOC1			292.146	0	62.79		36.52		391.456	48.9319
BCLAF1	390.028								390.028	48.7535
SIPA1				384.379					384.379	48.0474
H2AC1	150.317							220.585	370.903	46.3628
CDK1	324.71						44.78		369.49	46.1862
ANO6		99.1906	144.18	43.34			45.34	32.04	364.091	45.5113
UBP1		79.68	34.12			99.03	69.05	55.61	337.49	42.1863
MALSU1	128.098		131.427	71.57					331.095	41.3869
COPE			236.016					69.15	305.166	38.1458
ACTR1B				194.5		93.92			288.42	36.0525
FYTTD1	238.065						36.02		274.085	34.2606
H2AC4	268.504								268.504	33.563
H2AC8	268.504								268.504	33.563
SCRIB				201.141	63.1				264.241	33.0302
USP48					134.347	111.56			245.907	30.7384
AMPD3		55.3016	116.967	50.6555	21.39				244.314	30.5392
Cdh1							140.405	91.8427	232.247	29.0309
ALKBH5	173.647					53.94			227.587	28.4484
IGKV3-20							223.698		223.698	27.9622
CDKN2AIP		97.59	124.71						222.3	27.7875
LUC7L	222.176								222.176	27.7719
NUP93	104.416						55.6488	57.34	217.404	27.1755
WASF2			39.9	146.1		30.17			216.17	27.0213
HDAC2			108.539		104.638				213.177	26.6471
MAGOH	212.193								212.193	26.5241
TNS1			142.42				68.16		210.58	26.3225
FAM162A			32.98	39.82			134.452		207.252	25.9065
DCTN1				206.545				0	206.545	25.8182
HMGB3		97.32	109.1						206.42	25.8025
C19orf47	204.969								204.969	25.6212
RBM26	150.19					54.09			204.28	25.535
DHX16		113.179					84.5		197.679	24.7099
UACA		104.49		88.89					193.38	24.1725
LIMCH1				191.916					191.916	23.9895
IGLC7							189.03		189.03	23.6288
AP2A2							76.03	112.757	188.787	23.5983
ESYT1			48.49				78.85	60.21	187.55	23.4438
RBM3	186.744								186.744	23.343
TFCP2			46.32				59.39	79.31	185.02	23.1275
Ap3m1						68.36		112.84	181.2	22.65
DHX29				179.505					179.505	22.4382
ACIN1	173.988								173.988	21.7485
PFDN2			67.96		67.39			38.54	173.89	21.7362
AP1S1			87.53				84.63		172.16	21.52
DRG1		73.1648	48.45				48.28		169.895	21.2369
CPSF6	167.807								167.807	20.9758
LRRC8A	130.711	36.1							166.811	20.8513
ABI1		71.74		55.1				37.25	164.09	20.5113
Gcat						164.051			164.051	20.5064
GFPT2				161.461					161.461	20.1826
THOC6			161.404						161.404	20.1756
WBP2		25.92	131.063						156.983	19.6229
WARS1			88.34					68.2	156.54	19.5675
GSPT1			31.33			125.135			156.465	19.5581
DDX50	107.063					46.0146			153.077	19.1347
CLK3	54.8407				97.0367				151.877	18.9847
RSL1D1	150.48								150.48	18.81
Ythdf1						149.387			149.387	18.6733
SMARCD3				70.46				77.92	148.38	18.5475
PHC2		24.2			63.1848	58.8065			146.191	18.2739
SRSF5	146.067								146.067	18.2584
CBX1								145.845	145.845	18.2306
AGTRAP	51.3643	55.76						38.59	145.714	18.2143
Misp					49.53			96.0441	145.574	18.1968
CDK2		79.9583			64.8217				144.78	18.0975
SREK1								144.43	144.43	18.0538
TAGLN3				141.013					141.013	17.6266
RBM27	110.451	30.04							140.491	17.5614
NELFA			47.26				89.82		137.08	17.135
EMC8			135.54						135.54	16.9425
TRIM5		61.6		72.2					133.8	16.725
IGKV1D-33			133.139						133.139	16.6424
SIPA1L3			77.49					54.64	132.13	16.5162
ANKFY1			14.52	55.9609		40.23		21.32	132.031	16.5039
CTBP1			38.13				36.59	57.0678	131.788	16.4735
CSNK1A1		39.05					91.56		130.61	16.3263
MACF1		31.93						98.57	130.5	16.3125
HK2			25.49		55.85		46.98		128.32	16.04
SNRNP200	128.117								128.117	16.0146
SRSF10	126.381								126.381	15.7976
Stub1					52.79	73.07			125.86	15.7325
Nol7					85.16			38.99	124.15	15.5188
FXR1	123.95								123.95	15.4938
ARFGAP3		70.2042	52.1033						122.307	15.2884
ABHD14B		69.09						52.72	121.81	15.2263
GTF2B		78.71	42.47						121.18	15.1475
PHLDB2		79.4333		41.22					120.653	15.0817
SAP18	118.464								118.464	14.808
EHD4				70.11				46.55	116.66	14.5825
Akap2						116.51			116.51	14.5638
RIC8A			116.198						116.198	14.5247
AKR7L		48.17	67.89						116.06	14.5075
IQGAP3		115.705							115.705	14.4632
RPL36A			59.78	24.06			31.63		115.47	14.4337
EXOSC3							25.33	90.11	115.44	14.43
Kif2a					69.4032	44.78			114.183	14.2729
SMC2				89.9371				23.79	113.727	14.2159
Dld						43		70.72	113.72	14.215
Cluh					113.127				113.127	14.1409
SMARCD2							113.1		113.1	14.1375
MBD3			53.79					57.65	111.44	13.93
APOC3	110.665								110.665	13.8331
BAIAP2		53.6921	55.84						109.532	13.6915
ACAT1			61.39					47.9	109.29	13.6612
Kdm1a					62.41		46.43		108.84	13.605
LDAF1	106.582								106.582	13.3228
THOC5			74.9312			30.75			105.681	13.2102
PPP1R13L			105.643						105.643	13.2054
AHCYL1		70.5					34.99		105.49	13.1863
DIAPH1		57.56	47.25						104.81	13.1013
SPC24			44.23	60.22					104.45	13.0562
TBCA		58.97		44.8					103.77	12.9712
SUPT16H	102.904								102.904	12.863
PPFIBP1				41.6		31.32	29.3		102.22	12.7775
IGLL5	102.15								102.15	12.7688
ACAT2			101.607						101.607	12.7008
PTPN11			42.51		58.84				101.35	12.6687
Nelfe						101.325			101.325	12.6656
FRMD6				101.203					101.203	12.6504
NUP35			48.77					52.28	101.05	12.6313
SARNP			100.379						100.379	12.5474
CTNNBL1		40.8			59.5005				100.301	12.5376
SLC9A3R2			100.21						100.21	12.5262
Prkaa2						99.58			99.58	12.4475
Cfap298					50.91			48.22	99.13	12.3912
CDC42EP1			98.8196						98.8196	12.3524
ACSL3								98.6533	98.6533	12.3317
RAD21		20.55				30.19	47.42		98.16	12.27
SRSF8								98.1378	98.1378	12.2672
STOM	98.1025								98.1025	12.2628
Bzw1					40.42	57.62			98.04	12.255
KPNA4				97.43					97.43	12.1788
PRKAA1				96.81					96.81	12.1013					NOTE: BCL11A values for samples 2 and 8 added manually as BCL11A comes up in IgG IP
TACC3				68.45		28.08			96.53	12.0663
Rnf31						72.33		23.48	95.81	11.9763
Rbm28						95.58			95.58	11.9475
SPECC1				49.4003		46.0469			95.4471	11.9309
HBS1L			65.33					30.09	95.42	11.9275
Git1						48.58		46.64	95.22	11.9025
DUSP3				41.23	53.43				94.66	11.8325
AKR1C3							94.6353		94.6353	11.8294
RBMS1		47.15						47.07	94.22	11.7775
ZC3HAV1							94.13		94.13	11.7662
DYNLT1			94.09						94.09	11.7613
IGLV3-19			93.96						93.96	11.745
PPP2R3A		93.95							93.95	11.7438
UBXN1		29.25	64.33						93.58	11.6975
Echs1					93.35				93.35	11.6687
BRIX1	93.2543								93.2543	11.6568
NUP188			69.4315				23.8		93.2315	11.6539
Dock9					44.03	49.04			93.07	11.6337
Nedd8					41.85	51.04			92.89	11.6113
LBR								92.85	92.85	11.6062
Nifk						91.96			91.96	11.495
AGFG1		43.89	48.01						91.9	11.4875
NACA2								91.89	91.89	11.4863
MTPN				57.67				34.01	91.68	11.46
HSPBP1			20.44		70.5721				91.0121	11.3765
ELP4			90.4						90.4	11.3
TP53BP2		22.45		67.93					90.38	11.2975
Napa					47.64			42.57	90.21	11.2763
YES1			90.0367						90.0367	11.2546
Bud23					90				90	11.25
PDS5B			89.9867						89.9867	11.2483
DDX3X	89.7483								89.7483	11.2185
SENP3							89.47		89.47	11.1837
CUL2			47.21					41.74	88.95	11.1188
JPT1				57.38	31.54				88.92	11.115
YAP1		24.48	27.22	36.98					88.68	11.085
DCTN4				58.47		30.11			88.58	11.0725
Mrps27					33.32	54.96			88.28	11.035
KIRREL1		88.24							88.24	11.03
SMARCE1			87.2858						87.2858	10.9107
OTUD7B			87.21						87.21	10.9012
ANAPC7			86.66						86.66	10.8325
OGDH		38.57	47.78						86.35	10.7937
Hmces						51.47	34.55		86.02	10.7525
IARS2			43.15					42.18	85.33	10.6662
Camk2d						85.1845			85.1845	10.6481
Tmem214						54.68	30.47		85.15	10.6438
RRAS2				85.14					85.14	10.6425
RP1BL		38.4	46.49						84.89	10.6113
BOLA2		84.79							84.79	10.5988
BOLA2B		84.79							84.79	10.5988
RFC3		36.04	48.68						84.72	10.59
PLEKHG3				84.52					84.52	10.565
KIF3A		84.3							84.3	10.5375
IRF2BPL		56.03			28.17				84.2	10.525
Znrd2						47.1332		35.19	82.3232	10.2904
MYO1E				28.21		53.8			82.01	10.2512
Naa25						22.92		58.84	81.76	10.22
LSM12			81.3251						81.3251	10.1656
MED31			81.22						81.22	10.1525
NAP1L4			20.51				60.31		80.82	10.1025
Mrps35						80.78			80.78	10.0975
CPSF3			48.86			31.84			80.7	10.0875
Mrps14						80.22			80.22	10.0275
SMARCB1			79.92						79.92	9.99
AK1		79.9							79.9	9.9875
PKN1		39.45		40.36					79.81	9.97625
DNAJB1							79.4229		79.4229	9.92786
VPS37B			79.4146						79.4146	9.92683
TRIM25							78.98		78.98	9.8725
MGST1							78.76		78.76	9.845
Ptbp2						78.7004			78.7004	9.83755
GMFG			78.49						78.49	9.81125
SNRNP70	78.0973								78.0973	9.76216
RBM25	78.0061								78.0061	9.75076
SEPTIN8		77.7885							77.7885	9.72357
UBR5		25.65				51.84			77.49	9.68625
SRP54		77.38							77.38	9.6725
NUP155							77.0873		77.0873	9.63591
DDX47	26.41				50.26				76.67	9.58375
NCAPH				76.46					76.46	9.5575
CCDC22				75.9					75.9	9.4875
Lrrc14						37.61		37.83	75.44	9.43
PRKCA				75.3					75.3	9.4125
PLIN3				75.22					75.22	9.4025
Ccdc6					75.1433				75.1433	9.39292
FAM120C		35.58						39.55	75.13	9.39125
PDHA1			75.05						75.05	9.38125
GTF2E1		74.51							74.51	9.31375
PSMD11			74.5069						74.5069	9.31337
STK10				74.39					74.39	9.29875
ADSL		23.49			50.89				74.38	9.2975
TRMT61A		74.23							74.23	9.27875
ROCK1				74.2258					74.2258	9.27822
CDC42BPB				74.18					74.18	9.2725
Tbl1xr1					74.16				74.16	9.27
IGHV2-70	36.8764		37.2	0					74.0764	9.25955
DERL2							33.34	40.2	73.54	9.1925
KIAA1217				73.4033					73.4033	9.17541
CACTIN								73.3	73.3	9.1625
IPO5	73.2346								73.2346	9.15432
TECR		36.33	36.62						72.95	9.11875
RSRC1			29.19				43.73		72.92	9.115
RAD50				25.57		47.28			72.85	9.10625
Otud5						72.54			72.54	9.0675
IGKV2-30			72.28						72.28	9.035
YTHDC1	30.719							41.51	72.229	9.02863
ATAD3A			72.2128						72.2128	9.02661
BBX								72.2	72.2	9.025
TRAFD1								72.13	72.13	9.01625
CENPB								72.04	72.04	9.005
WASHC2A		71.98							71.98	8.9975
PSME3IP1			71.77						71.77	8.97125
Nde1						71.7			71.7	8.9625
USP15		39.15		32.54					71.69	8.96125
Aven					71.61				71.61	8.95125
PHF8								71.55	71.55	8.94375
CDK18								71.22	71.22	8.9025
LRBA								71.22	71.22	8.9025
Depdc7					71.09				71.09	8.88625
MEAK7				71.09					71.09	8.88625
ARHGEF6		70.99							70.99	8.87375
BRD4		34.76				36.09			70.85	8.85625
Ptpn2						32.82	37.77		70.59	8.82375
Dgcr8						70.33			70.33	8.79125
PKP3		27.59		42.73					70.32	8.79
Srpk1					42.03			28.28	70.31	8.78875
Polr2e					30.65	39.57			70.22	8.7775
MBD2							70.0823		70.0823	8.76029
POLR3A								69.79	69.79	8.72375
DNMBP		69.44							69.44	8.68
BRD3							69.2534		69.2534	8.65668
Znf281					69.02				69.02	8.6275
Sugt1						68.86			68.86	8.6075
MRPS31								68.8	68.8	8.6
MLKL						68.73			68.73	8.59125
LYN				68.564					68.564	8.5705
SUMO2								68.3	68.3	8.5375
CWC25						44.9365		23.33	68.2665	8.53331
PSMC4				68.23					68.23	8.52875
CORO2A			31.44		36.64				68.08	8.51
CCDC47			0		67.97				67.97	8.49625
HSPA4				67.18					67.18	8.3975
SUMO3			67						67	8.375
STAG2							66.82		66.82	8.3525
MAFB							66.55		66.55	8.31875
RPRD1B		66.54							66.54	8.3175
AKAP17A	31.35						35.17		66.52	8.315
Cyria					66.26				66.26	8.2825
Brox						23.45		42.79	66.24	8.28
SDCBP								65.81	65.81	8.22625
Gnl3l						65.72			65.72	8.215
IRS1			65.56						65.56	8.195
POLR2C			65.53						65.53	8.19125
SKIV2L								65.52	65.52	8.19
SCFD1		24.71					0	40.8	65.51	8.18875
PALS1				65.47					65.47	8.18375
DDX18	65.3624								65.3624	8.1703
PSMD13		65.35							65.35	8.16875
IMPA2							65.23		65.23	8.15375
PRMT3			36.97		28.08				65.05	8.13125
Gins1					65.04				65.04	8.13
PIK3R4		65							65	8.125
FEN1	64.9687								64.9687	8.12108
MVB12A				64.43					64.43	8.05375
UBE2V2				35.12		29.26			64.38	8.0475
CHD3							64.3		64.3	8.0375
Naa16						64.27			64.27	8.03375
NUDCD2								64.21	64.21	8.02625
Tbc1d15						64.17			64.17	8.02125
Heatr3						64.03			64.03	8.00375
UTRN			29.13	34.86					63.99	7.99875
STK25		29.33				34.57			63.9	7.9875
SH2D2A				63.57					63.57	7.94625
SLC4A1AP			63.56						63.56	7.945
JAK1				63.49					63.49	7.93625
Epb41l5					63.33				63.33	7.91625
CLINT1				63.28					63.28	7.91
TBL2							63.28		63.28	7.91
VPS25				63.24					63.24	7.905
RASA3				63.22					63.22	7.9025
MARK3		63.05							63.05	7.88125
XPOT			62.88						62.88	7.86
Ca174						62.68			62.68	7.835
ESAM				62.38					62.38	7.7975
TPR							62.1018		62.1018	7.76273
Incenp					62.04				62.04	7.755
Scaf8					61.9746				61.9746	7.74683
UBA2		32.52				29.38			61.9	7.7375
EXOSC6		35.43			26.11				61.54	7.6925
PXN							61.47		61.47	7.68375
PTBP3								61.1709	61.1709	7.64636
CHCHD3		60.93							60.93	7.61625
Ipo4						60.8			60.8	7.6
PSMD1			60.68						60.68	7.585
Tbl1x						60.58			60.58	7.5725
BCAS2		31.46	29.03						60.49	7.56125
PPIG						30.15	30.33		60.48	7.56
AAR2			60.11						60.11	7.51375
Fndc3b						59.95			59.95	7.49375
Nub1						59.29			59.29	7.41125
SCML2		59.29							59.29	7.41125
NDUFS1		59.16							59.16	7.395
PHB1			59.142						59.142	7.39275
HNRNPLL								59.13	59.13	7.39125
Smarcad1					23.34			35.79	59.13	7.39125
CSTF3							59.1		59.1	7.3875
EIF3J			59.07						59.07	7.38375
Gli3						59.03			59.03	7.37875
POLD3				58.87					58.87	7.35875
FTSJ3	58.7354								58.7354	7.34192
ZNF148						58.7			58.7	7.3375
KCTD18	58.68								58.68	7.335
LUC7L3	58.6365								58.6365	7.32956
Anxa3					58.52				58.52	7.315
SRSF4		58.5098							58.5098	7.31373
RPS6KA4			58.48						58.48	7.31
ACAA2	58.0567								58.0567	7.25708
MNAT1								57.92	57.92	7.24
SRP72		57.73							57.73	7.21625
AP1B1		32.7				24.57			57.27	7.15875
TWF2			57.19						57.19	7.14875
Kri1						57.05			57.05	7.13125
AP1S2		56.87							56.87	7.10875
SUGP1			56.67						56.67	7.08375
CALB2			56.6						56.6	7.075
DPY30		56.57							56.57	7.07125
Fam91a1						56.53			56.53	7.06625
ADNP								56.4775	56.4775	7.05969
Paip2					21.64	34.64			56.28	7.035
YTHDF3								56.03	56.03	7.00375
RSRC2							55.97		55.97	6.99625
PIN1	55.578								55.578	6.94725
ZFP42							30.98	24.51	55.49	6.93625
ATXN10			55.07						55.07	6.88375
RNF113A		55.05							55.05	6.88125
RBM33	54.9125								54.9125	6.86407
PTPN14								54.83	54.83	6.85375
IGKV1-5			54.29						54.29	6.78625
RAB21				54.25					54.25	6.78125
TRIM47					54.24				54.24	6.78
Oas3						22.64	31.44		54.08	6.76
Shroom4						53.73			53.73	6.71625
ECH1			53.53						53.53	6.69125
Aurka						53.51			53.51	6.68875
METAP2			53.3						53.3	6.6625
PARVA			53.09						53.09	6.63625
Tk1						53.08			53.08	6.635
Arl1					53.03				53.03	6.62875
SGPL1								52.84	52.84	6.605
Dhx8					52.74				52.74	6.5925
PPP2R5E				52.66					52.66	6.5825
CBX8								52.6	52.6	6.575
AAAS							52.5661		52.5661	6.57076
WDR70			52.26						52.26	6.5325
FAM50B								52.13	52.13	6.51625
CDA			52.01						52.01	6.50125
Paf1						51.95			51.95	6.49375
SMAP1	25.23			26.66					51.89	6.48625
TMEM33			51.87						51.87	6.48375
Ddx24						51.69			51.69	6.46125
NOC4L		51.6							51.6	6.45
DKC1	51.5863								51.5863	6.44829
SSRP1	51.56								51.56	6.445
SMAD3				27.4		24.07			51.47	6.43375
TCOF1				51.47					51.47	6.43375
AFAP1L2				51.46					51.46	6.4325
Tex10						51.4032			51.4032	6.4254
ORC5			51.39						51.39	6.42375
POM121C		51.23							51.23	6.40375
BPTF		51.14							51.14	6.3925
Lrpprc					51.03				51.03	6.37875
APBB1IP				25.79		25.23			51.02	6.3775
DOHH			50.95						50.95	6.36875
UBE2N				50.95					50.95	6.36875
TRIM26								50.85	50.85	6.35625
PDLIM2				50.24					50.24	6.28
UHRF1		50.17							50.17	6.27125
BICD2				50.09					50.09	6.26125
PRMT1	50.0461								50.0461	6.25577
CHMP5		50.04							50.04	6.255
FADS2							49.92		49.92	6.24
CAPG							49.9		49.9	6.2375
Myo18a						49.8			49.8	6.225
CAPN1			49.77						49.77	6.22125
KIF3B		49.76							49.76	6.22
OGA				49.76					49.76	6.22
ABLIM1							49.71		49.71	6.21375
ABCF2								49.63	49.63	6.20375
AGPS								49.36	49.36	6.17
DNAJC8							49.32		49.32	6.165
SRPRA			49.27						49.27	6.15875
Btf3					48.9082				48.9082	6.11352
ADD1				48.85					48.85	6.10625
BCAP31							48.76		48.76	6.095
Kif20a						48.73			48.73	6.09125
SOWAHC								48.73	48.73	6.09125
CRIP2			48.6436						48.6436	6.08045
DNPEP				48.63					48.63	6.07875
PROSER2				48.53					48.53	6.06625
GTF2H1				48.37					48.37	6.04625
Exosc2						48.36			48.36	6.045
SNX18			48.16						48.16	6.02
CPNE2		48.01							48.01	6.00125
WDR61								47.84	47.84	5.98
Gphn					47.6				47.6	5.95
XPO5		47.53							47.53	5.94125
CARS1			47.48						47.48	5.935
CAND1			47.468						47.468	5.9335
CCDC124						47.41			47.41	5.92625
Pacsin3						20.71		26.69	47.4	5.925
PICALM					47.38				47.38	5.9225
VCPIP1			47.38						47.38	5.9225
PDS5A							47.35		47.35	5.91875
Rdh11						47.32			47.32	5.915
MPZ							47.26		47.26	5.9075
Mrps9					47.19				47.19	5.89875
IGBP1		47.15							47.15	5.89375
VEZF1		47.09							47.09	5.88625
CDK17		46.99							46.99	5.87375
CAMSAP2								46.88	46.88	5.86
DNTTIP1		46.82							46.82	5.8525
TOP2A								46.82	46.82	5.8525
RIOX2			46.71						46.71	5.83875
PRPF4B	46.4481								46.4481	5.80602
PSMD4			46.41						46.41	5.80125
ERC1				46.4					46.4	5.8
EIF3C							46.3282		46.3282	5.79102
BCCIP			46.21						46.21	5.77625
NIBAN2			46.2						46.2	5.775
CBFB								45.97	45.97	5.74625
DYRK1A			45.87						45.87	5.73375
SYNE2	0						45.87		45.87	5.73375
GSK3A				45.86					45.86	5.7325
Hat1							45.83		45.83	5.72875
STOML2	45.69								45.69	5.71125
GFPT1								45.67	45.67	5.70875
SH3KBP1			45.66						45.66	5.7075
SPART				45.65					45.65	5.70625
CDH4				45.4					45.4	5.675
Surf6						45.28			45.28	5.66
PELP1			45.15						45.15	5.64375
PRRC2A								45.11	45.11	5.63875
Dnaaf10						44.99			44.99	5.62375
AP1M1		20.97			0			23.89	44.86	5.6075
MRGBP			44.86						44.86	5.6075
DUSP23								44.78	44.78	5.5975
Ntmt1						44.73			44.73	5.59125
ZC3H7A								44.61	44.61	5.57625
Wdr26					44.32				44.32	5.54
SMC4							44.31		44.31	5.53875
CEBPB			44.3						44.3	5.5375
Kif3c					44.18				44.18	5.5225
EXOC4				44.17					44.17	5.52125
PRKCI				44.05					44.05	5.50625
TP53	44.0443								44.0443	5.50554
Klf5						44			44	5.5
Vps26a					43.96				43.96	5.495
CPT1A							43.88		43.88	5.485
CHCHD2P9							43.8		43.8	5.475
YTHDF2								43.73	43.73	5.46625
MYOF				43.62					43.62	5.4525
Med17						43.52			43.52	5.44
PCM1						43.45			43.45	5.43125
Celf2						43.36			43.36	5.42
DNAJC17		43.32							43.32	5.415
YARS1				43.22					43.22	5.4025
Ebna1bp2						43.21			43.21	5.40125
CDH5		43.14							43.14	5.3925
Tfdp1						43.13			43.13	5.39125
MPHOSPH8		42.97							42.97	5.37125
Phf6						42.91			42.91	5.36375
HLA-B				42.7255					42.7255	5.34068
Baz1b					42.45				42.45	5.30625
Sptlc2						42.33			42.33	5.29125
Slk						42.25			42.25	5.28125
H3C1			42.16						42.16	5.27
H3C10			42.16						42.16	5.27
H3C11			42.16						42.16	5.27
H3C12			42.16						42.16	5.27
H3C2			42.16						42.16	5.27
H3C3			42.16						42.16	5.27
H3C4			42.16						42.16	5.27
H3C6			42.16						42.16	5.27
H3C7			42.16						42.16	5.27
H3C8			42.16						42.16	5.27
DNTTIP2								42.1467	42.1467	5.26833
DENR			42.07						42.07	5.25875
MCM4								42.02	42.02	5.2525
Itsn2					41.95				41.95	5.24375
GTPBP4	41.8244								41.8244	5.22805
VBP1		41.71							41.71	5.21375
NAP1L1	41.54								41.54	5.1925
NUP85			41.38						41.38	5.1725
UTP14A								41.23	41.23	5.15375
Ss18						41.17			41.17	5.14625
PRPS2			40.98						40.98	5.1225
SELENOK			40.95						40.95	5.11875
LRRC47				40.83					40.83	5.10375
SEC24D			40.69						40.69	5.08625
EIF3A	40.67								40.67	5.08375
TRIM33			40.63						40.63	5.07875
PPP4R3A		40.52							40.52	5.065
ABCE1							40.51		40.51	5.06375
DNAJC7								40.49	40.49	5.06125
SARS2				40.48					40.48	5.06
Pbrm1						40.47			40.47	5.05875
COTL1	40.22								40.22	5.0275
CIAO2B			40.09						40.09	5.01125
H3-5				39.99					39.99	4.99875
Naa10						39.97			39.97	4.99625
PCNA								39.84	39.84	4.98
CIR1								39.832	39.832	4.979
Trpv4					39.7119				39.7119	4.96398
CTTNBP2NL				39.71					39.71	4.96375
OLA1	39.7								39.7	4.9625
Lig3							39.58		39.58	4.9475
PSME2			39.53						39.53	4.94125
GAK		39.5							39.5	4.9375
ASPH			39.32						39.32	4.915
Mcrip1					39.27				39.27	4.90875
NCBP2	39.12								39.12	4.89
RIOX1								39.08	39.08	4.885
SWAP70			39.07						39.07	4.88375
PDAP1			39.05					0	39.05	4.88125
EXOC7				38.81					38.81	4.85125
Ifi204						38.62			38.62	4.8275
Mnda						38.62			38.62	4.8275
RRM1			38.62						38.62	4.8275
CDC42BPA				38.6128					38.6128	4.82659
Sae1						38.6			38.6	4.825
MYO1D				38.46					38.46	4.8075
ZC3H15							38.44		38.44	4.805
RASAL2			38.33						38.33	4.79125
Psmb2					38.29				38.29	4.78625
Sec22b						38.24			38.24	4.78
DLGAP5		38.16							38.16	4.77
RPF2	37.947								37.947	4.74338
NKAP			37.82						37.82	4.7275
GNA14				37.76					37.76	4.72
CLTB				37.71					37.71	4.71375
MRPL54			37.62						37.62	4.7025
CFDP1		37.6							37.6	4.7
ECHDC1								37.6	37.6	4.7
HRG			37.56						37.56	4.695
Elob						37.31			37.31	4.66375
PES1	37.267								37.267	4.65838
DHX30		37.14							37.14	4.6425
Got2						37.11			37.11	4.63875
Cg050						37.09			37.09	4.63625
Klhdc4					37.08				37.08	4.635
Mrpl45						37			37	4.625
SMARCA2							36.91		36.91	4.61375
MAGT1			36.81						36.81	4.60125
SNAP23				36.79					36.79	4.59875
CDK12			36.7528						36.7528	4.59411
ACAD9							36.72		36.72	4.59
Aurkb					36.71				36.71	4.58875
COMMD4				36.7					36.7	4.5875
ACTR3C	36.65								36.65	4.58125
Anapc10						36.64			36.64	4.58
Anxa6						36.63			36.63	4.57875
Mphosph10						36.58			36.58	4.5725
FMNL1				36.46					36.46	4.5575
TMA7				36.45			0		36.45	4.55625
Ddx10						36.36			36.36	4.545
CBL				36.12					36.12	4.515
KHDC4						0		35.96	35.96	4.495
OPHN1				35.96					35.96	4.495
ANP32E								35.91	35.91	4.48875
NSA2								35.79	35.79	4.47375
Rbm12b2						35.77			35.77	4.47125
CARHSP1				35.6					35.6	4.45
CNOT3								35.59	35.59	4.44875
FTSJ1			35.58						35.58	4.4475
TCF25							35.55		35.55	4.44375
GATAD2B				35.54					35.54	4.4425
RAB13				35.53					35.53	4.44125
FHL3		35.42							35.42	4.4275
RIMOC1			35.41						35.41	4.42625
Crip1					35.37				35.37	4.42125
MAP4K5		35.31							35.31	4.41375
GPX1		35.3							35.3	4.4125
Utp20						35.16			35.16	4.395
RAB3GAP1		0				35.12			35.12	4.39
Polr1g					35.11				35.11	4.38875
SNX3				35.1					35.1	4.3875
CSNK1D			35.08						35.08	4.385
TXNRD1								35.07	35.07	4.38375
NFIC				34.87					34.87	4.35875
N4bp2l2					34.73				34.73	4.34125
Rab2a						34.71			34.71	4.33875
DNAJA1	34.57								34.57	4.32125
NASP		34.47							34.47	4.30875
Aip						34.43			34.43	4.30375
CSNK2B							34.43		34.43	4.30375
Ehmt2					34.43				34.43	4.30375
DCTN2								34.39	34.39	4.29875
SC5D			34.37						34.37	4.29625
SLC25A3			34.24						34.24	4.28
FAM126A			34.06						34.06	4.2575
PCMT1							33.99		33.99	4.24875
CDC73							33.98		33.98	4.2475
Nubp2						33.92			33.92	4.24
PUM2								33.92	33.92	4.24
AMOTL1				33.77					33.77	4.22125
Gstm1					33.76				33.76	4.22
ABT1								33.67	33.67	4.20875
Nol11						33.6			33.6	4.2
TLE2			33.58						33.58	4.1975
DCUN1D5								33.53	33.53	4.19125
Ssbp2					33.53				33.53	4.19125
Cdk2ap1					33.37				33.37	4.17125
RFC4								33.35	33.35	4.16875
NEBL								33.29	33.29	4.16125
Gpatch2					33.26				33.26	4.1575
Jcad						32.98			32.98	4.1225
SMARCA5			32.96						32.96	4.12
Rpp30					32.94				32.94	4.1175
PSMA7	32.92								32.92	4.115
TPT1							32.9		32.9	4.1125
PSMC1								32.89	32.89	4.11125
BMI1			32.86						32.86	4.1075
TRAM2		32.85							32.85	4.10625
USP3		32.81							32.81	4.10125
PPIL3		32.75							32.75	4.09375
ATP6V1E1		32.68							32.68	4.085
NUP160							32.62		32.62	4.0775
Vps35					32.6				32.6	4.075
RTCB	32.39								32.39	4.04875
NFKB2			32.27						32.27	4.03375
DCTN3				31.98					31.98	3.9975
RNF2		31.91							31.91	3.98875
MKI67	31.8767								31.8767	3.98459
Plg					31.83				31.83	3.97875
KIAA1671				31.8					31.8	3.975
NEDD4			31.8						31.8	3.975
Ppp4c						31.77			31.77	3.97125
RAE1								31.62	31.62	3.9525
Vps4a					31.58				31.58	3.9475
FKBP15		31.39							31.39	3.92375
Mocs3						31.37			31.37	3.92125
STX5				31.2					31.2	3.9
ATP5MF			31.18						31.18	3.8975
DERPC		31.07							31.07	3.88375
Kat7					31.07				31.07	3.88375
Mcrip2					30.97				30.97	3.87125
AKAP12				30.91					30.91	3.86375
Pphln1					30.7				30.7	3.8375
DNAH9								30.69	30.69	3.83625
KNL1				30.68					30.68	3.835
Prim2						30.52			30.52	3.815
PARN		30.51							30.51	3.81375
RBMX2							30.49		30.49	3.81125
Src						30.464			30.464	3.808
IPO7				30.29					30.29	3.78625
GEMIN8		30.21							30.21	3.77625
THOC2	30.2								30.2	3.775
NDUFA9								30.19	30.19	3.77375
Gpx4						30.17			30.17	3.77125
EIF3K								30.06	30.06	3.7575
UBAP2							29.97		29.97	3.74625
RERE			29.93						29.93	3.74125
STX4								29.88	29.88	3.735
MMGT1				29.85					29.85	3.73125
Dock8					29.75				29.75	3.71875
SRRM1	29.53								29.53	3.69125
MAP3K11	29.52								29.52	3.69
Larp4b					29.48				29.48	3.685
Mdh1						29.09			29.09	3.63625
WBP4		28.94							28.94	3.6175
ESYT2							28.93		28.93	3.61625
ENY2								28.89	28.89	3.61125
Kcmf1						28.89			28.89	3.61125
SOGA1				28.85					28.85	3.60625
NUP107			28.83						28.83	3.60375
SYNJ2		28.83							28.83	3.60375
Nmt2					28.77				28.77	3.59625
FOLH1B	28.71								28.71	3.58875
Hspa4l					28.71				28.71	3.58875
NCOR2								28.69	28.69	3.58625
DAPK3				28.66					28.66	3.5825
PTCD3		28.59							28.59	3.57375
Foxr1						28.57			28.57	3.57125
COPG1	28.5327								28.5327	3.56659
ATL3				28.53					28.53	3.56625
DSG2				28.49					28.49	3.56125
Noc3l						28.44			28.44	3.555
GSPT2				28.4					28.4	3.55
DDX46	28.21								28.21	3.52625
GUCY1B1	28.21								28.21	3.52625
UFM1							28.18		28.18	3.5225
Aqr					28.13				28.13	3.51625
SBNO1		28.08							28.08	3.51
Ppme1					28.03				28.03	3.50375
WDR6		27.96							27.96	3.495
MAOB							27.95		27.95	3.49375
Hk1					27.89				27.89	3.48625
Mob1b						27.77			27.77	3.47125
Immt						27.74			27.74	3.4675
A2M	27.69								27.69	3.46125
Thoc3					27.61				27.61	3.45125
NAA11								27.41	27.41	3.42625
PRMT5							27.37		27.37	3.42125
CPNE8	27.34								27.34	3.4175
Plk1						27.34			27.34	3.4175
Atp5f1c						27.3			27.3	3.4125
Eif4e2					27.2				27.2	3.4
PDCD10				27.11					27.11	3.38875
STRIP1								27.07	27.07	3.38375
Rab7a					26.77				26.77	3.34625
CEP170								26.76	26.76	3.345
ELP5			26.74						26.74	3.3425
GSTO1				26.71					26.71	3.33875
HIF1A	26.53								26.53	3.31625
Tbk1								26.45	26.45	3.30625
Polr2i					26.31				26.31	3.28875
Rbm12						26.12			26.12	3.265
RBM47								26.09	26.09	3.26125
ABCB1	26.03								26.03	3.25375
EIF4B	26.03								26.03	3.25375
Pmm2					26				26	3.25
ERCC4	25.97								25.97	3.24625
EIF4G2							25.96		25.96	3.245
Acads						25.92			25.92	3.24
HEXIM1			25.9						25.9	3.2375
Baz1a					25.89				25.89	3.23625
MUC2	25.74								25.74	3.2175
MAP7D1		25.71							25.71	3.21375
Mgat1						25.52			25.52	3.19
IGLV2-8			25.34						25.34	3.1675
ACACA								25.32	25.32	3.165
MINK1		25.11							25.11	3.13875
Uggt1					24.98				24.98	3.1225
CORO2B				24.9674					24.9674	3.12093
Garin1b						24.95			24.95	3.11875
TRAM1							24.8		24.8	3.1
SART3							24.64		24.64	3.08
RGS10	24.59								24.59	3.07375
Itpr3						24.45			24.45	3.05625
IGLV1-44			24.41						24.41	3.05125
KCTD5				24.31					24.31	3.03875
Mboat7					24.29				24.29	3.03625
Plekha7					24.27				24.27	3.03375
INTS6								24.23	24.23	3.02875
PINX1		24.21							24.21	3.02625
Eps15						24.19			24.19	3.02375
TNPO3							24.11		24.11	3.01375
MCMBP			24.08						24.08	3.01
MBD6							24.04		24.04	3.005
PYGO2			24.02						24.02	3.0025
Bub1b					23.99				23.99	2.99875
NIP7	23.98								23.98	2.9975
TLS1						23.95			23.95	2.99375
NCBP1	23.94								23.94	2.9925
DECR2								23.88	23.88	2.985
RTRAF	23.85								23.85	2.98125
PTPN23			23.73						23.73	2.96625
TNIK		23.6725							23.6725	2.95906
SRSF11	23.62								23.62	2.9525
SLTM	23.56								23.56	2.945
SMCHD1	23.56								23.56	2.945
Ufd1						23.33			23.33	2.91625
MRPL3			23.04						23.04	2.88
UAP1L1				23.03					23.03	2.87875
SPIN3		22.86							22.86	2.8575
MON2				22.77					22.77	2.84625
ATP6V1B2		22.63							22.63	2.82875
Mtco2						22.59			22.59	2.82375
Ckap5					22.53				22.53	2.81625
SNX33				22.34					22.34	2.7925
ZNF622								22.28	22.28	2.785
ACAA1							22.26		22.26	2.7825
C9orf43	22.21								22.21	2.77625
LLPH		22.2							22.2	2.775
Utp4					22.17				22.17	2.77125
MAZ							22.15		22.15	2.76875
R3hdm2						22.06			22.06	2.7575
Pex1					21.99				21.99	2.74875
DFFA		21.98							21.98	2.7475
UPF3B		21.95							21.95	2.74375
DLG1				21.93					21.93	2.74125
SURF4				21.74					21.74	2.7175
RAMAC		21.68							21.68	2.71
Wdr3							21.67		21.67	2.70875
Rangap1							21.64		21.64	2.705
CPSF2							21.41		21.41	2.67625
SPR			21.34						21.34	2.6675
ELMO2				21.19					21.19	2.64875
LCP1	21.13								21.13	2.64125
Nudcd1					21.11				21.11	2.63875
HYPK				20.98					20.98	2.6225
LRRC8E		20.89							20.89	2.61125
SEPTIN11	20.77								20.77	2.59625
Rbfox3					20.64				20.64	2.58
ATP6V1A			20.61						20.61	2.57625
FLOT2		20.59							20.59	2.57375
CWC27								20.55	20.55	2.56875
SH3GL1			20.32						20.32	2.54
RGPD8				20.28					20.28	2.535
Kif11						20.27			20.27	2.53375
Klc1					20.15				20.15	2.51875
CREB5							20.14		20.14	2.5175
DST				20.04					20.04	2.505
KMT2C							19.43		19.43	2.42875
INPPL1				18.8					18.8	2.35
Pdcd11					17.45				17.45	2.18125
DNAJC2								17.38	17.38	2.1725
ZNF316								15.65	15.65	1.95625
UPP1				15.54					15.54	1.9425
AASDHPPT									0	0
AASS									0	0
ABCA13		0							0	0
ABCC5									0	0
ACOT9									0	0
ACP1									0	0
ACSL5									0	0
ACTL6A									0	0
ADD3									0	0
ADGRD1									0	0
ADGRV1									0	0
Adh5									0	0
ADK									0	0
AFDN									0	0
AFF4									0	0
AFG3L2									0	0
AGTPBP1									0	0
AHCTF1								0	0	0
AHNAK2				0					0	0
ALDH16A1									0	0
ALG9									0	0
AMD1									0	0
AMOTL2									0	0
Anapc16									0	0
ANHX									0	0
ANKAR									0	0
ANKRD12									0	0
ANKS1A									0	0
ANXA4				0					0	0
AP2S1			0						0	0
ARAP1									0	0
ARFGAP2									0	0
ARHGAP12									0	0
Arhgap6					0				0	0
ARHGDIA									0	0
ARHGDIB									0	0
ARHGEF18									0	0
ARID3B									0	0
ASCC2									0	0
ASPSCR1									0	0
ASTE1									0	0
ATAD2							0		0	0
Atf6									0	0
ATG4A									0	0
ATN1									0	0
ATP10B									0	0
ATP1A1									0	0
Atp1a2									0	0
Atp1a3						0			0	0
Atp2a1									0	0
ATP6V1G1									0	0
Atrn									0	0
ATXN7									0	0
AUTS2									0	0
BABAM2									0	0
BAHD1									0	0
BCL10									0	0
Bcl9l									0	0
BLVRB									0	0
Bmpr2									0	0
BPIFA3	0								0	0
BRCA1									0	0
BRD2									0	0
BSCL2	0								0	0
BSG									0	0
BUD31									0	0
C18orf25									0	0
C19orf53								0	0	0
C1orf147									0	0
C21orf140									0	0
C4A									0	0
C7orf50									0	0
C8orf33									0	0
Ca198									0	0
CAAP1									0	0
CACHD1									0	0
Cacna2d1						0			0	0
CAMK2A									0	0
CAMSAP1									0	0
CAPNS1									0	0
CAPSL	0								0	0
CARD6									0	0
CASP4									0	0
Cav2									0	0
Cav3									0	0
CCAR1								0	0	0
CCAR2									0	0
CCDC162P									0	0
CCDC57									0	0
CCDC88B									0	0
CCDC9									0	0
Ccn2									0	0
CCNB1									0	0
CCNK									0	0
CCNT2									0	0
CD2BP2									0	0
CD86									0	0
Cdc20									0	0
CDC27									0	0
CDCA2									0	0
Cdcp3									0	0
CDKAL1									0	0
Cdkn1b						0			0	0
CEBPA									0	0
CELA3A									0	0
CENPV									0	0
Cep250									0	0
CEP55									0	0
CEP85									0	0
CERKL									0	0
CFAP20									0	0
CGGBP1									0	0
CHAMP1									0	0
CHORDC1									0	0
CHST10									0	0
Chst11					0				0	0
CHST6									0	0
CIDEB									0	0
CIP2A									0	0
CLASP2									0	0
CLIP1									0	0
CLNS1A									0	0
CLPB									0	0
CLUAP1									0	0
CMTR1									0	0
Cmya5									0	0
CNDP2									0	0
Cnot11						0			0	0
CNOT6									0	0
CNOT9									0	0
Cobll1									0	0
COL17A1									0	0
COL18A1							0		0	0
COL5A1									0	0
COL5A3									0	0
COL7A1									0	0
COMMD9									0	0
COPS3									0	0
COPS5									0	0
Coq5									0	0
CORO7									0	0
CPD									0	0
CRK									0	0
Crnkl1					0				0	0
CRYBG1									0	0
Csk									0	0
CSNK1E									0	0
CSNK2A1									0	0
Cstf2t									0	0
CT55									0	0
CTCF									0	0
Ctdspl2									0	0
CUL1									0	0
CUL3									0	0
CUL4A			0						0	0
CWC22									0	0
CYB5R3									0	0
Cyb5r4					0				0	0
Cyp11b2									0	0
CYP2R1									0	0
Ddx19a					0				0	0
DDX27									0	0
DDX39B									0	0
DDX41									0	0
DDX56									0	0
DEF6									0	0
DGCR6									0	0
DHX35									0	0
DHX37									0	0
DIP2B									0	0
DMAP1		0							0	0
DMXL1									0	0
DNA2									0	0
DNAAF5									0	0
DNAH10									0	0
DNAH3									0	0
DNAJA3									0	0
Dnaja4									0	0
DNAJC11									0	0
DNM2									0	0
DNMT1									0	0
DOCK10									0	0
DPM1									0	0
DPYS									0	0
DROSHA									0	0
DRP2									0	0
DTD1									0	0
E2F7									0	0
ECE2									0	0
EDC3									0	0
EEF1AKMT4									0	0
EEF1AKMT4-ECE2									0	0
Efcab5									0	0
EFL1									0	0
EHBP1L1									0	0
EHD1									0	0
EHMT1									0	0
EIF2AK2									0	0
Eif2b2									0	0
EIF2B4							0		0	0
EIF4E									0	0
EMC1									0	0
EMG1									0	0
ENAM									0	0
EP300									0	0
EPG5									0	0
Epha2						0			0	0
EPN1			0						0	0
EPYC									0	0
ERCC2									0	0
ERCC3									0	0
ERVFRD-1									0	0
ERVK-24									0	0
ESCO2									0	0
Esf1									0	0
ESRP1									0	0
ESRRB									0	0
ETS1									0	0
Exo1									0	0
EXOC5									0	0
EXOSC1									0	0
FAM102B									0	0
FAM13B									0	0
FAM168A									0	0
FAM32A									0	0
FAM50A									0	0
FAM76B									0	0
Fancm									0	0
FASTKD3									0	0
Fat4									0	0
FBLIM1									0	0
Fbn2									0	0
FBRS									0	0
FCHSD1									0	0
Fgfr1op2									0	0
FKBP3									0	0
FN3KRP									0	0
FOSL1									0	0
FOXJ3									0	0
FREM2									0	0
FRMPD1									0	0
FRS2									0	0
FRY								0	0	0
Furin									0	0
FUT8									0	0
GAN									0	0
GATAD2A									0	0
GCFC2									0	0
GEMIN4									0	0
GEMIN5									0	0
GEMIN7									0	0
GET3									0	0
Gga1									0	0
Gigyf1									0	0
GJA10									0	0
GLE1									0	0
GLRX3									0	0
GLUD1									0	0
Gmfb									0	0
Gne									0	0
GNL1									0	0
GNL2									0	0
GNPAT									0	0
GOLGA5									0	0
GOLGA6L3									0	0
GPA33									0	0
GPATCH8									0	0
GPC4									0	0
Gpi					0				0	0
Gpr50									0	0
GPR89A									0	0
GRSF1									0	0
GSE1									0	0
GSK3B									0	0
Gstk1									0	0
GTF2E2									0	0
GTF2F1									0	0
GTF2H3									0	0
GTF2I									0	0
GTF2IRD1									0	0
Gtf3c1						0			0	0
GTF3C3									0	0
GTF3C4									0	0
GTPBP1									0	0
Gucy2f									0	0
Gys1									0	0
H2AC21									0	0
H2-T23									0	0
Hagh									0	0
HARS1				0					0	0
HCFC1									0	0
HDAC1									0	0
HDGF									0	0
HDLBP									0	0
HGS								0	0	0
Hif1an									0	0
Hltf									0	0
Hmga2									0	0
HMGN3							0		0	0
HSD17B10									0	0
HSPH1									0	0
Htr3b									0	0
IFIT1									0	0
IFRD1									0	0
IGHV3-48									0	0
IGKV1-39									0	0
IGKV2D-28									0	0
IGLV3-25									0	0
IL18									0	0
IL3RA	0								0	0
Inf2									0	0
ING3									0	0
INSRR									0	0
Ints9									0	0
IRF2BP1									0	0
Isx									0	0
ITCH									0	0
ITGA2									0	0
Itga2b									0	0
ITGA6									0	0
ITGB1									0	0
Jakmip1									0	0
JAKMIP2				0					0	0
JMJD1C									0	0
JPH1									0	0
Jrk						0			0	0
JUNB									0	0
Kansl2									0	0
KAZN									0	0
Kdm3b									0	0
KHDRBS3									0	0
KIAA1549L									0	0
Kif18b									0	0
KLF16									0	0
KLHL25									0	0
Kntc1					0				0	0
Kpna3									0	0
KRBA2									0	0
Krr1									0	0
LACTB									0	0
Lama2									0	0
LARP4									0	0
LAS1L									0	0
LATS2							0		0	0
LCN6									0	0
LCTL									0	0
LDLRAP1									0	0
LENG1									0	0
LEO1									0	0
LEXM									0	0
Lgals8						0			0	0
Limd2									0	0
LIMK2									0	0
LMAN1									0	0
LMF2								0	0	0
LONP1									0	0
LORF2									0	0
Loxhd1									0	0
Lrrc34									0	0
LRRC40									0	0
LRRC8B									0	0
LSR									0	0
LXN									0	0
LZTS3									0	0
MACO1									0	0
MAGED1									0	0
MAML1									0	0
MAOA									0	0
MAP2									0	0
Map2k3									0	0
MAP3K7									0	0
MAP4K4									0	0
MAPK1									0	0
MAPK14									0	0
MARCHF7									0	0
MARF1									0	0
Mark2					0				0	0
Mast4									0	0
MAT2A									0	0
MAU2									0	0
MBNL3				0					0	0
MCM10								0	0	0
MCM2									0	0
ME2									0	0
Med11						0			0	0
MED12L									0	0
MED15									0	0
MED8									0	0
MEPCE									0	0
MESD									0	0
Mgat4d									0	0
MID2									0	0
MIDEAS									0	0
MIER2									0	0
MIX23									0	0
MLF1									0	0
MLST8									0	0
MOCS2									0	0
Mogs									0	0
MORF4L1		0							0	0
Morf4l2									0	0
MOV10									0	0
Mpp1									0	0
MRPL13									0	0
MRPL16									0	0
MRPL2									0	0
MRPL22									0	0
MRPL23									0	0
Mrpl28									0	0
MRPL37									0	0
MRPL40									0	0
Mrpl41									0	0
MRPL43									0	0
MRPL46									0	0
Mrpl53									0	0
MRPS11									0	0
MRPS12									0	0
Mrps16									0	0
MRPS18A									0	0
Mrps18b									0	0
MRPS25									0	0
MSH2									0	0
MSH6									0	0
MSI2									0	0
MTMR6									0	0
MTOR									0	0
MTPAP									0	0
MTREX									0	0
MTUS2									0	0
MUC16									0	0
MUC5AC									0	0
MXRA5									0	0
MYBPH									0	0
Mycbp					0				0	0
MYO1G									0	0
MYOZ1									0	0
N4BP3									0	0
NAA15									0	0
Naa35									0	0
NAV1									0	0
NBEAL1									0	0
NBEAL2									0	0
NBN									0	0
NCAPD2									0	0
NCR3									0	0
NDRG3									0	0
NDUFAF2									0	0
Ndufaf7									0	0
NDUFS2									0	0
NEB									0	0
NEK9									0	0
NEMF									0	0
Nfia									0	0
NGEF	0								0	0
Nhlrc2									0	0
NIPSNAP1									0	0
NIT1			0						0	0
NKAPL									0	0
NKRF									0	0
NKTR									0	0
Nlrc5									0	0
NNMT									0	0
NOB1									0	0
NOMO1									0	0
Nop10									0	0
NOP16									0	0
Nos1ap									0	0
NOTCH2NLA									0	0
NPAT									0	0
NRDE2									0	0
Nrk									0	0
NSD2									0	0
NTPCR									0	0
NUF2									0	0
NUP214					0				0	0
NUP62									0	0
NUSAP1									0	0
Nutf2									0	0
NXF1									0	0
OCIAD1									0	0
OGFR									0	0
Oplah									0	0
OR51B6									0	0
OR52N2									0	0
Osbp									0	0
OSGEP									0	0
OTULINL								0	0	0
P4HA1									0	0
PACS2									0	0
PACSIN2									0	0
PAFAH1B1									0	0
PAK1IP1									0	0
Pard3									0	0
PARD3B									0	0
Parp14						0			0	0
PAX7									0	0
Paxbp1									0	0
Pbx1									0	0
PCDHGA7									0	0
PCID2									0	0
PCLAF									0	0
PCSK1									0	0
PCSK2									0	0
Pdcd2									0	0
PDZD2									0	0
Peak1					0				0	0
PEBP1									0	0
Pecam1									0	0
Pfas									0	0
Pfdn1									0	0
PFDN6									0	0
PFKM									0	0
Pgls									0	0
Phlpp2									0	0
PIKFYVE									0	0
Pip4p2									0	0
PKHD1L1									0	0
PKN2									0	0
PKP4									0	0
PLA2R1									0	0
Plcb3									0	0
PLCD1									0	0
PLCG1									0	0
PLIN4									0	0
PLRG1									0	0
PMPCA									0	0
PMPCB									0	0
PNMA1									0	0
PNPLA6									0	0
POLB									0	0
POLR1B									0	0
POLR1C									0	0
Polr1h									0	0
POLR2L									0	0
PPFIA1									0	0
PPID									0	0
Ppip5k2									0	0
PPP1R13B									0	0
Ppp2r1b						0			0	0
Ppp4r2									0	0
PPP4R3C									0	0
PPP6C									0	0
PPWD1									0	0
PRCC									0	0
PREB									0	0
PRH1									0	0
PRH2									0	0
Prkab1									0	0
PRKACA									0	0
PRKAG1									0	0
PRKCD									0	0
PRPF4									0	0
PSD									0	0
PSMA1			0						0	0
PSMA3									0	0
Psmc5									0	0
PSMD3			0						0	0
ptchd1									0	0
PTGES3									0	0
PTPN12									0	0
PTPRN2									0	0
Ptrh2									0	0
PWP2		0							0	0
RAB32									0	0
Rab34									0	0
RAB3GAP2									0	0
RABEP2									0	0
Rabepk									0	0
RALYL									0	0
RANBP10									0	0
RAPGEF2									0	0
RAPH1									0	0
RASAL3									0	0
RBBP4	0								0	0
RBBP6									0	0
RBM22									0	0
RBM5									0	0
RCL1									0	0
RCSD1									0	0
RELN									0	0
REPIN1									0	0
REXO4									0	0
RFC5									0	0
RFX2									0	0
RIC1									0	0
Rimbp3									0	0
RIMS1									0	0
RNASEH2C									0	0
Rnf103									0	0
RNF111									0	0
Rnf183									0	0
RNF20									0	0
Rnf40									0	0
ROCK2	0								0	0
Rp1									0	0
RPA3									0	0
RPL22L1									0	0
RPL36AL									0	0
RPL37									0	0
RPTOR									0	0
RRP8									0	0
RTTN									0	0
RUNX1									0	0
RYR2									0	0
Ryr3									0	0
S100A13									0	0
SAP30BP									0	0
SBF1									0	0
SCAF11									0	0
SCOC									0	0
SCRN1									0	0
SCYL3									0	0
SEC11A									0	0
SEC24A									0	0
SEC63									0	0
SECISBP2									0	0
SERF2									0	0
SETD1A									0	0
SF3A2									0	0
SH3TC1									0	0
SHFL									0	0
SHROOM3									0	0
SKA3									0	0
SLAIN2									0	0
Slc1a2									0	0
SLC25A24									0	0
SLC27A4									0	0
SLC33A1									0	0
SLC7A5									0	0
SLC9A3R1									0	0
Slf1									0	0
SMAP									0	0
SMARCA4			0						0	0
SMARCC1									0	0
SMC1A									0	0
SMCR8									0	0
SMG1									0	0
SMG8									0	0
SMG9									0	0
SMPD4									0	0
SOAT1									0	0
SON									0	0
SORBS3									0	0
SP100									0	0
SPATA2	0								0	0
Spata5									0	0
Spata7									0	0
SPATS2L									0	0
SPRY1									0	0
SPTA1								0	0	0
SQSTM1									0	0
SRCIN1									0	0
SREK1IP1									0	0
SRF									0	0
SRGAP1									0	0
SRGAP2									0	0
SS18L1									0	0
SSR3									0	0
SST									0	0
STAM									0	0
STAT3									0	0
STAT6									0	0
STK11IP									0	0
STK26									0	0
Strn									0	0
STXBP3									0	0
SUCLG1									0	0
SUGP2									0	0
Sun1									0	0
SUPT5H									0	0
SYNE1									0	0
SYNPO2									0	0
Tab1									0	0
Taf2					0				0	0
TAF4									0	0
TAF6									0	0
TANC2									0	0
TARS1									0	0
Tas1r1									0	0
TAS1R2									0	0
TASOR2				0					0	0
Tatdn1									0	0
TBC1D5									0	0
TBCE									0	0
TBX2									0	0
TCEAL6									0	0
Tead1									0	0
Tep1									0	0
TERF2IP									0	0
TET2									0	0
Tfap2a									0	0
TFG									0	0
TFR2									0	0
THBS1									0	0
THEMIS									0	0
THOC7									0	0
THTPA									0	0
THUMPD1									0	0
TIMM50									0	0
TINAGL1									0	0
TJAP1									0	0
TJP2									0	0
TLK1									0	0
TM9SF3							0		0	0
Tmc5									0	0
TMCC1									0	0
Tmco5b									0	0
TMED10									0	0
TMED9									0	0
TMEM209									0	0
TMOD2		0							0	0
TMPRSS11A									0	0
TNFSF9									0	0
TNIP1									0	0
TNRC18									0	0
TOLLIP									0	0
TOMM40									0	0
TOR1AIP1									0	0
TOR4A									0	0
TOX									0	0
Tprn									0	0
TRAF2									0	0
TRAF3IP3									0	0
TREX1									0	0
TRIM14									0	0
Trim31									0	0
TRIM32									0	0
Trim68									0	0
TRIP10			0						0	0
TRIP11									0	0
TRIR									0	0
TRMT1L							0		0	0
TRPC7				0					0	0
TRPS1									0	0
TSN									0	0
TSPYL1									0	0
TTC3									0	0
TTC41P									0	0
Ttf1									0	0
TTLL12									0	0
TUBG1									0	0
TUBGCP3									0	0
Tubgcp4									0	0
Txndc17									0	0
TXNDC9									0	0
TXNIP									0	0
TYMS									0	0
UBA6									0	0
UBAC2							0		0	0
UBE2C									0	0
UBE2E2									0	0
UBE2M									0	0
Ubxn4									0	0
UNC93B1								0	0	0
USP24									0	0
USP38									0	0
USP5			0						0	0
USP9X									0	0
UTP18									0	0
UTP6									0	0
VAPB									0	0
VDAC1									0	0
VPS39									0	0
Vps4b									0	0
VRK1									0	0
WAC									0	0
Wdr13									0	0
Wdr62									0	0
Wdr74									0	0
WDR75									0	0
WIPF2									0	0
WNK1									0	0
WNK2									0	0
WRNIP1									0	0
Wtip									0	0
WWC1									0	0
XPC								0	0	0
YAF2									0	0
ZC2HC1A									0	0
ZC3H6									0	0
ZC3HC1									0	0
ZCCHC17									0	0
ZCRB1									0	0
ZFAND1									0	0
Zfhx3									0	0
ZFHX4				0					0	0
ZHX1									0	0
ZMYND8									0	0
ZNF219									0	0
Znf330									0	0
ZNF444									0	0
ZNF469									0	0
Znf503									0	0
ZNF547									0	0
ZNF593									0	0
Znf608									0	0
ZPR1									0	0
ZRANB2									0	0
ZSCAN32									0	0
