# Supplementary material for: CHD8 interacts with BCL11A to induce oncogenic transcription in triple negative breast cancer
Source: EMBO J. 2025 May 6;44(12):3448–67. doi: 10.1038/s44318-025-00447-8 (PMC12170886; doi:10.1038/s44318-025-00447-8)
Supplement: Supplementary file 14 — Dataset EV6 [file 44318_2025_447_MOESM14_ESM.xlsx]

## Sheet: Table Legend
Dataset EV6 - Representation of Bcl11a-specific proteins across breast samples and primary B-cells
To identify BCL11A tumour-specific protein-protein interactions (TSPPIs) we used Rapid Immunoprecipitation and Mass Spectrometry of Endogenous Proteins (RIME). RIME was performed on a range of TNBC samples (MDA-MB-231, 4T1, PDX) as well as primary B-cells derived from C57BL/6 mice. In total, 12 samples were analysed by RIME. To identify BCL11A-specific interacting proteins, hits identified from t…

## Sheet: All samples
	Accession	MDA231 repeat 1	MDA231 repeat 2	MDA231 repeat 3	MDA231 repeat 4	4T1 repeat 1	4T1 repeat 2	SUM159PT	STG139	MCF7	MCF10A	Score	Present in B cells	Total mascot score	Average mascot score		Gene name	Protein name	Accession	Number of samples	Sample names	Present in B cells	Total mascot score	Average mascot score
ABHD14B	Q96IU4		1								1	2		52.72	26.36		ALDH7A1	Alpha-aminoadipic semialdehyde dehydrogenase	P49419	10			2175.83	217.583
ABI1	Q8IZP0		1		1						1	3		72.37	24.1233		CHD8	Chromodomain-helicase-DNA-binding protein 8	Q9HCK8	10		YES	2919.54	291.954
ACAT1	P24752		1	1							1	3	YES	76.2	25.4		CAV1	Caveolin-1	Q03135	7			1521.19	152.119
ACAT2	Q9BWD1			1						1		2		0	0		ANO6	Anoctamin-6	Q4KMQ2	6			452.51	45.251
ACIN1	Q9UKV3	1								1		2		73.6214	36.8107		BCL11A	B-cell lymphoma/leukemia 11A	Q9H165	6			200.143	20.0143
ACOT9	Q9Y305			1					1			2		20.51	10.255		CENPF	Centromere protein F	P49454	6		YES	2031.23	203.123
ACTBL2	Q562R1									1	1	2		34.15	11.3833		IGHV2-70	Immunoglobulin heavy variable 2-70	P01814	6			31.19	3.119
ACTR1B	P42025				1		1			1		3		50.89	25.445		ZC3H11A	Zinc finger CCCH domain-containing protein 11A	O75152	6			660.862	66.0862
ADSL	P30566		1			1						2		0	0		BANP	Protein BANP	Q8N9N5	5			202.134	20.2134
AGFG1	P52594		1	1								2		38.59	12.8633		CHTOP	Chromatin target of PRMT1 protein	Q9Y3Y2	5			78.91	7.891
AGTRAP	Q6RW13	1	1								1	3	YES	0	0		FAM162A	Protein FAM162A	Q96A26	5			492.286	49.2286
AHCTF1	Q8WYP5		1					1			1	3		105.49	52.745		NCBP3	Nuclear cap-binding protein subunit 3	Q53F19	5		YES	934.353	93.4353
AHCYL1	O43865		1						1			2		0	0		PNN	Pinin	Q9H307	5			206.986	20.6986
AHNAK2	Q8IVF2				1						1	2	YES	0	0		POLDIP3	Polymerase delta-interacting protein 3	Q9BY77	5			64.43	6.443
AIP	O00170						1			1		2		66.52	33.26		SBDS	Ribosome maturation protein SBDS	Q9Y3A5	5			175.549	17.5549
AKAP17A	Q02040	1							1			2		94.6353	47.3176		UBP1	Upstream-binding protein 1	Q9NZI7	5			273.9	27.39
AKR1B1	P15121		1	1								2		0	0		AMPD3	AMP deaminase 3	Q01432	4			58.79	5.879
AKR1C3	P42330				1				1			2	YES	2175.83	217.583		ANKFY1	Rabankyrin-5	Q9P2R3	4		YES	57.95	5.795
AKR7L	Q8NHP1		1	1								2	YES	0	0		CDH1	Cadherin-1	P12830	4			786.171	78.6171
ALDH7A1	P49419	1	1	1	1	1	1	1	1	1	1	10		58.79	14.6975		HSPD1	60 kDa heat shock protein, mitochondrial	P10809	4			33.6275	3.36275
ALKBH5	Q6P6C2	1					1					2		0	0		LRRC8C	Volume-regulated anion channel subunit LRRC8C	Q8TDW0	4			88.8102	8.88102
AMPD3	Q01432		1	1	1	1						4		57.95	14.4875		MALSU1	Mitochondrial assembly of ribosomal large subunit protein 1	Q96EH3	4			0	0
ANAPC7	Q9UJX3			1	1							2		452.51	75.4183		NUP93	Nuclear pore complex protein Nup93	Q8N1F7	4		YES	251.828	25.1828
ANKFY1	Q9P2R3			1	1		1				1	4	YES	0	0		PRMT3	Protein arginine N-methyltransferase 3	O60678	4		YES	62.54	6.254
ANO6	Q4KMQ2		1	1	1			1	1		1	6		93.64	31.2133		THOC1	THO complex subunit 1	Q96FV9	4			174.83	17.483
AP1B1	Q10567		1				1					2	YES	370.4	185.2		TMA7	Translation machinery-associated protein 7	Q9Y2S6	4		YES	387.376	38.7376
AP1M1	Q9BXS5		1			1					1	3		188.787	94.3933		VTN	Vitronectin	P04004	4			344.914	34.4914
AP1S1	P61966			1					1			2		0	0		WARS1	Tryptophan--tRNA ligase, cytoplasmic	P23381	4			157.76	15.776
AP2A2	O94973								1		1	2		112.84	56.42		WDHD1	WD repeat and HMG-box DNA-binding protein 1	O75717	4			2317.84	231.784
AP2S1	P53680			1		1		1				3		0	0		ABI1	Abl interactor 1	Q8IZP0	3			72.37	7.237
AP3M1	Q9Y2T2						1				1	2		84.0289	42.0145		ACAT1	Acetyl-CoA acetyltransferase, mitochondrial	P24752	3		YES	76.2	7.62
APBB1IP	Q7Z5R6				1		1					2	YES	0	0		ACTR1B	Beta-centractin	P42025	3			34.15	3.415
API5	Q9BZZ5	1								1		2		0	0		AGTRAP	Type-1 angiotensin II receptor-associated protein	Q6RW13	3		YES	38.59	3.859
ARF5	P84085				1					1		2		39.32	19.66		AHCTF1	Protein ELYS	Q8WYP5	3			0	0
ARFGAP3	Q9NP61		1	1								2		0	0		AP1M1	AP-1 complex subunit mu-1	Q9BXS5	3			93.64	9.364
ARHGDIB	P52566			1	1							2		0	0		AP2S1	AP-2 complex subunit sigma	P53680	3			0	0
ASPH	Q12797			1					1			2		0	0		BZW1	Basic leucine zipper and W2 domain-containing protein 1	Q7L1Q6	3			98.04	9.804
ATAD2	Q6PL18								1	1		2	YES	0	0		C5	Complement C5	P01031	3			44.98	4.498
ATAD3A	Q9NVI7			1						1		2	YES	0	0		CAVIN1	Caveolae-associated protein 1	Q6NZI2	3			0	0
ATP5F1C	P36542						1	1				2		38.92	19.46		CNOT3	CCR4-NOT transcription complex subunit 3	O75175	3			35.59	3.559
ATP5MF	P56134			1							1	2		0	0		CPSF2	Cleavage and polyadenylation specificity factor subunit 2	Q9P2I0	3			73.52	7.352
ATP6V1B2	P21281		1	1								2	YES	202.134	40.4268		CSNK1A1	Casein kinase I isoform alpha	P48729	3			159.1	15.91
ATP6V1G1	O75348			1						1		2	YES	25.89	12.945		CSTF3	Cleavage stimulation factor subunit 3	Q12996	3			195.83	19.583
BAIAP2	Q9UQB8		1	1								2		48.76	24.38		CTBP1	C-terminal-binding protein 1	Q13363	3			144.898	14.4898
BANP	Q8N9N5	1		1		1	1			1		5		0	0		CWC25	Pre-mRNA-splicing factor CWC25 homolog	Q9NXE8	3			23.33	2.333
BAZ1A	Q9NRL2					1		1				2		0	0		DCTN1	Dynactin subunit 1	Q14203	3			0	0
BCAP31	P51572								1	1		2		200.143	33.3572		DERL2	Derlin-2	Q9GZP9	3			134.91	13.491
BCAS2	O75934		1	1								2		0	0		DHX16	Pre-mRNA-splicing factor ATP-dependent RNA helicase DHX16	O60231	3			279.076	27.9076
BCCIP	Q9P287			1				1				2		0	0		DRG1	Developmentally-regulated GTP-binding protein 1	Q9Y295	3			121.445	12.1445
BCL11A	Q9H165	1		1	1	1	1				1	6		0	0		EIF3J	Eukaryotic translation initiation factor 3 subunit J	O75822	3			75.59	7.559
BPTF	Q12830		1							1		2		0	0		EXOSC3	Exosome complex component RRP40	Q9NQT5	3			168.93	16.893
BRD2	P25440							1		1		2	YES	42.79	21.395		FABP5	Fatty acid-binding protein 5	Q01469	3			20.36	2.036
BRD4	O60885		1				1					2		98.04	32.68		GTF2F1	General transcription factor IIF subunit 1	P35269	3			76.44	7.644
BRIX1	Q8TDN6	1					1					2		0	0		H1-4	Histone H1.4	P10412	3			1414.45	141.445
BROX	Q5VW32						1				1	2		0	0		H2AC20	Histone H2A type 2-C	Q16777	3			971.368	97.1368
BZW1	Q7L1Q6					1	1			1		3		0	0		HK2	Hexokinase-2	P52789	3			150.94	15.094
C3	P01024								1		1	2		56.37	28.185		IGKV1D-33	Immunoglobulin kappa variable 1D-33	P01593	3			175.39	17.539
C4A	P0C0L4							1			1	2		0	0		IGKV2-30	Immunoglobulin kappa variable 2-30	P06310	3		YES	0	0
C5	P01031			1			1			1		3		0	0		IRF2BPL	Probable E3 ubiquitin-protein ligase IRF2BPL	Q9H1B7	3			28.17	2.817
C7orf50	Q9BRJ6						1	1				2		451.075	225.537		KHDC4	KH homology domain-containing protein 4	Q7Z7F0	3			70.25	7.025
CALB2	P22676			1	1							2		0	0		KIF2A	Kinesin-like protein KIF2A	O00139	3			114.183	11.4183
CALU	O43852		1	1								2		67.97	33.985		KIRREL1	Kin of IRRE-like protein 1	Q96J84	3			0	0
CAMK2D	Q13557						1			1		2		0	0		LIG3	DNA ligase 3	P49916	3			39.58	3.958
CAPN1	P07384			1			1					2		786.171	196.543		MACF1	Microtubule-actin cross-linking factor 1, isoforms 1/2/3/5	Q9UPN3	3			98.57	9.857
CARS1	P49589		1		1							2		369.49	184.745		ME2	NAD-dependent malic enzyme, mitochondrial	P23368	3			0	0
CAV1	Q03135	1	1	1	1	1		1	1			7		0	0		MKI67	Proliferation marker protein Ki-67	P46013	3			31.8767	3.18767
CAVIN1	Q6NZI2			1	1			1				3		64.8217	32.4109		MYO1E	Unconventional myosin-Ie	Q12965	3		YES	0	0
CBX1	P83916									1	1	2		0	0		NAP1L4	Nucleosome assembly protein 1-like 4	Q99733	3		YES	108.76	10.876
CCDC124	Q96CT7			1			1					2		0	0		NAPA	Alpha-soluble NSF attachment protein	P54920	3			112.5	11.25
CCDC47	Q96A33			1		1						2		72.04	36.02		NEDD8	NEDD8	Q15843	3			92.89	9.289
CCT4	P50991	1							1			2		2031.23	338.539		NEK9	Serine/threonine-protein kinase Nek9	Q8TD19	3			0	0
CDC20	Q12834						1			1		2		64.25	32.125		NELFA	Negative elongation factor A	Q9H3P2	3			165.77	16.577
CDH1	P12830						1		1	1	1	4		99.13	49.565		NOP10	H/ACA ribonucleoprotein complex subunit 3	Q9NPE3	3			0	0
CDK1	P06493	1							1			2		0	0		NUP214	Nuclear pore complex protein Nup214	P35658	3			0	0
CDK12	Q9NYV4			1						1		2		2919.54	291.954		PFDN2	Prefoldin subunit 2	Q9UHV9	3			105.93	10.593
CDK2	P24941		1			1						2		0	0		PHC2	Polyhomeotic-like protein 2	Q8IXK0	3			121.991	12.1991
CDKN2AIP	Q9NXV6		1	1								2		0	0		PICALM	Phosphatidylinositol-binding clathrin assembly protein	Q13492	3			47.38	4.738
CELA3A	P09093							1			1	2		0	0		PKP4	Plakophilin-4	Q99569	3			0	0
CENPB	P07199							1			1	2		22.53	11.265		PPFIBP1	Liprin-beta-1	Q86W92	3			70.9	7.09
CENPF	P49454	1	1	1	1			1	1			6	YES	0	0		PPIG	Peptidyl-prolyl cis-trans isomerase G	Q13427	3		YES	30.33	3.033
CEP85	Q6P2H3							1		1		2		97.0367	48.5183		PRKCA	Protein kinase C alpha type	P17252	3			187.52	18.752
CFAP298	P57076					1					1	2		0	0		PTPN11	Tyrosine-protein phosphatase non-receptor type 11	Q06124	3			58.84	5.884
CHCHD3	Q9NX63		1					1				2		0	0		PUM2	Pumilio homolog 2	Q8TB72	3			33.92	3.392
CHD8	Q9HCK8	1	1	1	1	1	1	1	1	1	1	10	YES	35.59	11.8633		RAB1C	Putative Ras-related protein Rab-1C	Q92928	3			476.193	47.6193
CHMP5	Q9NZZ3		1	1								2		69.15	34.575		RAB3GAP1	Rab3 GTPase-activating protein catalytic subunit	Q15042	3			0	0
CHST10	O43529				1					1		2		36.64	18.32		RAD21	Double-strand-break repair protein rad21 homolog	O60216	3			67.97	6.797
CHTOP	Q9Y3Y2	1		1	1	1				1		5		0	0		RAD50	DNA repair protein RAD50	Q92878	3			0	0
CIAO2B	Q9Y3D0			1				1				2		0	0		RBM27	RNA-binding protein 27	Q9P2N5	3			0	0
CKAP5	Q14008					1		1				2		73.52	24.5067		RFC4	Replication factor C subunit 4	P35249	3			33.35	3.335
CLASP2	O75122			1				1				2		0	0		RPL36A	60S ribosomal protein L36a	P83881	3			194.46	19.446
CLK3	P49761	1				1						2		159.1	53.0333		SCAF11	Protein SCAF11	Q99590	3			0	0
CLTA	P09496						1	1				2	YES	34.43	17.215		SCFD1	Sec1 family domain-containing protein 1	Q8WVM8	3			65.51	6.551
CMTR1	Q8N1G2			1		1						2		195.83	65.2767		SMARCAD1	SWI/SNF-related matrix-associated actin-dependent regulator of chromatin subfamily A containing DEAD/H box 1	Q9H4L7	3			59.13	5.913
CNDP2	Q96KP4			1							1	2		144.898	48.2993		SMARCB1	SWI/SNF-related matrix-associated actin-dependent regulator of chromatin subfamily B member 1	Q12824	3			38.13	3.813
CNOT3	O75175			1				1			1	3		59.5005	29.7503		SYNE2	Nesprin-2	Q8WXH0	3			45.87	4.587
COPE	O14579			1							1	2	YES	41.74	20.87		TBK1	Serine/threonine-protein kinase TBK1	Q9UHD2	3			113.03	11.303
CORO2A	Q92828			1		1						2		23.33	7.77667		TFCP2	Alpha-globin transcription factor CP2	Q12800	3			185.02	18.502
CORO7	P57737			1					1			2		0	0		TJAP1	Tight junction-associated protein 1	Q5JTD0	3		YES	36.26	3.626
COTL1	Q14019	1									1	2	YES	0	0		USP15	Ubiquitin carboxyl-terminal hydrolase 15	Q9Y4E8	3			0	0
CPSF2	Q9P2I0							1	1		1	3		0	0		USP48	Ubiquitin carboxyl-terminal hydrolase 48	Q86UV5	3			245.907	24.5907
CPSF3	Q9UKF6			1			1					2		33.53	16.765		WASF2	Wiskott-Aldrich syndrome protein family member 2	Q9Y6W5	3			0	0
CSNK1A1	P48729		1					1	1			3		0	0		YAP1	Transcriptional coactivator YAP1	P46937	3			0	0
CSNK2B	P67870							1	1			2		50.26	25.13		ABHD14B	Protein ABHD14B	Q96IU4	2			52.72	5.272
CSTF3	Q12996							1	1	1		3		0	0		ACAT2	Acetyl-CoA acetyltransferase, cytosolic	Q9BWD1	2			0	0
CTBP1	Q13363			1					1		1	3		71.09	35.545		ACIN1	Apoptotic chromatin condensation inducer in the nucleus	Q9UKV3	2			73.6214	7.36214
CTNNBL1	Q8WYA6		1			1						2		134.91	44.97		ACOT9	Acyl-coenzyme A thioesterase 9, mitochondrial	Q9Y305	2			20.51	2.051
CUL2	Q13617			1							1	2		279.076	93.0252		ACTBL2	Beta-actin-like protein 2	Q562R1	2			1098.72	109.872
CWC25	Q9NXE8		1				1				1	3		0	0		ADSL	Adenylosuccinate lyase	P30566	2			50.89	5.089
CYB5R3	P00387				1			1				2		0	0		AGFG1	Arf-GAP domain and FG repeat-containing protein 1	P52594	2			0	0
DCTN1	Q14203				1					1	1	3		0	0		AHCYL1	S-adenosylhomocysteine hydrolase-like protein 1 Rs binding protein released with IP	O43865	2			105.49	10.549
DCTN4	Q9UJW0				1		1					2		70.72	35.36		AHNAK2	Protein AHNAK2	Q8IVF2	2		YES	0	0
DCUN1D5	Q9BTE7							1			1	2		0	0		AIP	AH receptor-interacting protein	O00170	2			0	0
DDX18	Q9NVP1	1								1		2	YES	17.38	8.69		AKAP17A	A-kinase anchor protein 17A	Q02040	2			66.52	6.652
DDX47	Q9H0S4	1				1						2		103.38	51.69		AKR1B1	Aldo-keto reductase family 1 member B1	P15121	2			0	0
DDX50	Q9BQ39	1					1					2		93.07	46.535		AKR1C3	Aldo-keto reductase family 1 member C3	P42330	2		YES	94.6353	9.46353
DEPDC7	Q96QD5					1	1					2		121.445	40.4816		AKR7L	Aflatoxin B1 aldehyde reductase member 4	Q8NHP1	2		YES	0	0
DERL2	Q9GZP9			1					1		1	3		53.43	26.715		ALKBH5	RNA demethylase ALKBH5	Q6P6C2	2			0	0
DHX16	O60231		1						1	1		3		0	0		ANAPC7	Anaphase-promoting complex subunit 7	Q9UJX3	2			0	0
DHX30	Q7L2E3		1					1				2		0	0		AP1B1	AP-1 complex subunit beta-1	Q10567	2		YES	0	0
DIAPH1	O60610		1	1								2		46.55	23.275		AP1S1	AP-1 complex subunit sigma-1A	P61966	2			370.4	37.04
DIP2B	Q9P265			1						1		2		75.59	25.1967		AP2A2	AP-2 complex subunit alpha-2	O94973	2			188.787	18.8787
DLD	P09622						1				1	2		0	0		AP3M1	AP-3 complex subunit mu-1	Q9Y2T2	2			112.84	11.284
DNAAF10	Q96MX6						1	1				2		0	0		APBB1IP	Amyloid beta A4 precursor protein-binding family B member 1-interacting protein	Q7Z5R6	2		YES	0	0
DNAJC2	Q99543							1			1	2		0	0		API5	Apoptosis inhibitor 5	Q9BZZ5	2			84.0289	8.40289
DNAJC8	O75937							1	1			2		0	0		ARF5	ADP-ribosylation factor 5	P84085	2			0	0
DOCK9	Q9BZ29					1	1					2		0	0		ARFGAP3	ADP-ribosylation factor GTPase-activating protein 3	Q9NP61	2			0	0
DRG1	Q9Y295		1	1					1			3		187.55	93.775		ARHGDIB	Rho GDP-dissociation inhibitor 2	P52566	2			0	0
DUSP3	P51452				1	1						2		28.93	14.465		ASPH	Aspartyl/asparaginyl beta-hydroxylase	Q12797	2			39.32	3.932
DYNLRB2	Q8TF09				1						1	2	YES	0	0		ATAD2	ATPase family AAA domain-containing protein 2	Q6PL18	2		YES	0	0
DYNLT1	P63172			1				1				2	YES	0	0		ATAD3A	ATPase family AAA domain-containing protein 3A	Q9NVI7	2		YES	0	0
ECH1	Q13011			1				1				2	YES	168.93	56.31		ATP5F1C	ATP synthase subunit gamma, mitochondrial	P36542	2			0	0
EHD4	Q9H223				1						1	2		26.11	13.055		ATP5MF	ATP synthase subunit f, mitochondrial	P56134	2			0	0
EIF3J	O75822			1				1			1	3		39.55	19.775		ATP6V1B2	V-type proton ATPase subunit B, brain isoform	P21281	2		YES	0	0
EIF4A2	Q14240					1			1			2		492.286	98.4571		ATP6V1G1	V-type proton ATPase subunit G 1	O75348	2		YES	38.92	3.892
EIF4E	P06730		1			1						2		0	0		BAIAP2	Brain-specific angiogenesis inhibitor 1-associated protein 2	Q9UQB8	2			0	0
EIF5	P55010			1				1				2		0	0		BAZ1A	Bromodomain adjacent to zinc finger domain protein 1A	Q9NRL2	2			25.89	2.589
ELMO2	Q96JJ3		1		1							2		0	0		BCAP31	B-cell receptor-associated protein 31	P51572	2			48.76	4.876
ELP5	Q8TE02		1	1								2		83.49	41.745		BCAS2	Pre-mRNA-splicing factor SPF27	O75934	2			0	0
EMG1	Q92979							1			1	2		0	0		BCCIP	BRCA2 and CDKN1A-interacting protein	Q9P287	2			0	0
ERH	P84090	1						1				2		274.085	137.042		BPTF	Nucleosome-remodeling factor subunit BPTF	Q12830	2			0	0
ERVFRD-1	P60508							1			1	2	YES	46.64	23.32		BRD2	Bromodomain-containing protein 2	P25440	2		YES	0	0
ESYT1	Q9BSJ8			1					1			2		0	0		BRD4	Bromodomain-containing protein 4	O60885	2			0	0
ESYT2	A0FGR8								1		1	2		0	0		BRIX1	Ribosome biogenesis protein BRX1 homolog	Q8TDN6	2			0	0
EXOSC1	Q9Y3B2			1				1				2		0	0		BROX	BRO1 domain-containing protein BROX	Q5VW32	2			42.79	4.279
EXOSC2	Q13868						1	1				2		132.92	66.46		C3	Complement C3	P01024	2			0	0
EXOSC3	Q9NQT5							1	1		1	3		0	0		C4A	Complement C4-A	P0C0L4	2			0	0
EXOSC6	Q5RKV6		1			1						2		0	0		C7orf50	Uncharacterized protein C7orf50	Q9BRJ6	2			0	0
FABP5	Q01469		1				1	1				3		76.44	25.48		CALB2	Calretinin	P22676	2			0	0
FAM120C	Q9NX05		1								1	2		41.8244	20.9122		CALU	Calumenin	O43852	2			0	0
FAM162A	Q96A26		1	1	1			1	1			5		1414.45	471.482		CAMK2D	Calcium/calmodulin-dependent protein kinase type II subunit delta	Q13557	2			56.37	5.637
FAM50A	Q14320		1			1						2		220.585	110.293		CAPN1	Calpain-1 catalytic subunit	P07384	2			0	0
FLOT2	Q14254		1								1	2		971.368	323.789		CARS1	Cysteine--tRNA ligase, cytoplasmic	P49589	2			0	0
FMNL1	O95466				1			1				2		45.83	22.915		CBX1	Chromobox protein homolog 1	P83916	2			451.075	45.1075
FOXJ3	Q9UPW0									1	1	2	YES	30.09	15.045		CCDC124	Coiled-coil domain-containing protein 124	Q96CT7	2			0	0
FRY	Q5TBA9							1			1	2	YES	104.638	52.319		CCDC47	PAT complex subunit CCDC47	Q96A33	2			67.97	6.797
FYTTD1	Q96QD9	1							1			2		0	0		CCT4	T-complex protein 1 subunit delta	P50991	2			53.99	5.399
GIT1	Q9Y2X7						1				1	2		150.94	50.3133		CDC20	Cell division cycle protein 20 homolog	Q12834	2			0	0
GLRX3	O76003		1					1				2		34.55	17.275		CDK1	Cyclin-dependent kinase 1	P06493	2			369.49	36.949
GLUD1	P00367		1					1				2		0	0		CDK12	Cyclin-dependent kinase 12	Q9NYV4	2			0	0
GNA14	O95837				1			1				2		70.5721	35.286		CDK2	Cyclin-dependent kinase 2	P24941	2			64.8217	6.48217
GPHN	Q9NQX3					1				1		2		42.18	21.09		CDKN2AIP	CDKN2A-interacting protein	Q9NXV6	2			0	0
GSPT1	P15170			1			1					2		31.19	5.19833		CELA3A	Chymotrypsin-like elastase family member 3A	P09093	2			0	0
GTF2B	Q00403		1	1								2		175.39	58.4633		CENPB	Major centromere autoantigen B	P07199	2			72.04	7.204
GTF2F1	P35269		1			1		1				3		0	0		CEP85	Centrosomal protein of 85 kDa	Q6P2H3	2			64.25	6.425
GTPBP4	Q9BZE4	1							1			2		0	0		CFAP298	Cilia- and flagella-associated protein 298	P57076	2			99.13	9.913
H1-4	P10412	1			1				1			3		24.23	12.115		CHCHD3	MICOS complex subunit MIC19	Q9NX63	2			0	0
H2AC1	Q96QV6	1									1	2		0	0		CHMP5	Charged multivesicular body protein 5	Q9NZZ3	2			0	0
H2AC20	Q16777	1		1					1			3		28.17	9.39		CHST10	Carbohydrate sulfotransferase 10	O43529	2			0	0
HAT1	O14929					1			1			2		108.84	54.42		CIAO2B	Cytosolic iron-sulfur assembly component 2B	Q9Y3D0	2			0	0
HBS1L	Q9Y450			1							1	2		70.25	23.4167		CKAP5	Cytoskeleton-associated protein 5	Q14008	2			22.53	2.253
HDAC2	Q92769			1		1						2		0	0		CLASP2	CLIP-associating protein 2	O75122	2			0	0
HEXIM1	O94992			1		1						2		20.27	10.135		CLK3	Dual specificity protein kinase CLK3	P49761	2			97.0367	9.70367
HK2	P52789			1		1			1			3		114.183	38.0611		CLTA	Clathrin light chain A	P09496	2		YES	0	0
HMCES	Q96FZ2						1		1			2		0	0		CMTR1	Cap-specific mRNA -methyltransferase 1	Q8N1G2	2			0	0
HMGB3	O15347		1	1								2		0	0		CNDP2	Cytosolic non-specific dipeptidase	Q96KP4	2			0	0
HMGN1	P05114					1			1			2		0	0		COPE	Coatomer subunit epsilon	O14579	2		YES	69.15	6.915
HSPBP1	Q9NZL4			1		1						2		0	0		CORO2A	Coronin-2A	Q92828	2			36.64	3.664
HSPD1	P10809	1	1				1			1		4		29.48	14.74		CORO7	Coronin-7	P57737	2			0	0
IARS2	Q9NSE4			1							1	2		49.05	24.525		COTL1	Coactosin-like protein	Q14019	2		YES	0	0
IGHV2-70	P01814	1		1	1	1			1	1		6		39.58	13.1933		CPSF3	Cleavage and polyadenylation specificity factor subunit 3	Q9UKF6	2			0	0
IGKV1D-33	P01593			1					1	1		3		0	0		CSNK2B	Casein kinase II subunit beta	P67870	2			34.43	3.443
IGKV2-30	P06310			1				1			1	3	YES	37.83	18.915		CTNNBL1	Beta-catenin-like protein 1	Q8WYA6	2			59.5005	5.95005
INF2	Q27J81					1		1				2		0	0		CUL2	Cullin-2	Q13617	2			41.74	4.174
INTS6	Q9UL03		1								1	2		88.8102	22.2026		CYB5R3	NADH-cytochrome b5 reductase 3	P00387	2			0	0
IPO5	O00410	1						1				2		0	0		DCTN4	Dynactin subunit 4	Q9UJW0	2			0	0
IRF2BPL	Q9H1B7		1			1	1					3		98.57	32.8567		DCUN1D5	DCN1-like protein 5	Q9BTE7	2			33.53	3.353
KDM1A	O60341					1			1			2		0	0		DDX18	ATP-dependent RNA helicase DDX18	Q9NVP1	2		YES	0	0
KHDC4	Q7Z7F0		1				1				1	3		0	0		DDX47	Probable ATP-dependent RNA helicase DDX47	Q9H0S4	2			50.26	5.026
KIAA1671	Q9BY89				1			1				2		0	0		DDX50	ATP-dependent RNA helicase DDX50	Q9BQ39	2			0	0
KIF11	P52732					1	1					2	YES	57.65	28.825		DEPDC7	DEP domain-containing protein 7	Q96QD5	2			71.09	7.109
KIF2A	O00139					1	1	1				3		70.42	35.21		DHX30	ATP-dependent RNA helicase DHX30	Q7L2E3	2			0	0
KIF5B	P33176					1				1		2	YES	67.55	33.775		DIAPH1	Protein diaphanous homolog 1	O60610	2			0	0
KIRREL1	Q96J84		1			1		1				3		30.97	15.485		DIP2B	Disco-interacting protein 2 homolog B	Q9P265	2			0	0
KNTC1	P50748					1				1		2		0	0		DLD	Dihydrolipoyl dehydrogenase, mitochondrial	P09622	2			70.72	7.072
KPNA3	O00505						1	1				2		0	0		DNAAF10	Dynein axonemal assembly factor 10	Q96MX6	2			0	0
KRR1	Q13601					1		1				2	YES	42.3494	21.1747		DNAJC2	DnaJ homolog subfamily C member 2	Q99543	2			17.38	1.738
KRT13	P13646		1								1	2		152.46	76.23		DNAJC8	DnaJ homolog subfamily C member 8	O75937	2			103.38	10.338
KRT5	P13647	1						1				2		0	0		DOCK9	Dedicator of cytokinesis protein 9	Q9BZ29	2			93.07	9.307
KRT75	O95678				1		1					2		145.574	72.7871		DUSP3	Dual specificity protein phosphatase 3	P51452	2			53.43	5.343
LARP4B	Q92615					1		1				2		31.8767	10.6256		DYNLRB2	Dynein light chain roadblock-type 2	Q8TF09	2		YES	49.65	4.965
LDAF1	Q96B96	1								1		2		0	0		DYNLT1	Dynein light chain Tctex-type 1	P63172	2		YES	0	0
LIG3	P49916					1		1	1			3		57.92	28.96		ECH1	Delta-Delta-dienoyl-CoA isomerase, mitochondrial	Q13011	2		YES	0	0
LMF2	Q9BU23							1			1	2		0	0		EHD4	EH domain-containing protein 4	Q9H223	2			46.55	4.655
LRRC14	Q15048						1				1	2		0	0		EIF4A2	Eukaryotic initiation factor 4A-II	Q14240	2			416.763	41.6763
LRRC8A	Q8IWT6	1	1									2		0	0		EIF4E	Eukaryotic translation initiation factor 4E	P06730	2			0	0
LRRC8C	Q8TDW0	1	1		1						1	4		0	0		EIF5	Eukaryotic translation initiation factor 5	P55010	2			0	0
LRRFIP1	Q32MZ4		1	1								2	YES	88.28	44.14		ELMO2	Engulfment and cell motility protein 2	Q96JJ3	2			0	0
LYN	P07948				1					1		2		0	0		ELP5	Elongator complex protein 5	Q8TE02	2			0	0
MACF1	Q9UPN3		1				1				1	3		34.01	17.005		EMG1	Ribosomal RNA small subunit methyltransferase NEP1	Q92979	2			0	0
MAGOH	P61326	1								1		2		0	0		ERH	Enhancer of rudimentary homolog	P84090	2			0	0
MALSU1	Q96EH3	1		1	1			1				4		58.84	29.42		ERVFRD-1	Syncytin-2	P60508	2		YES	0	0
MARK2	Q7KZI7					1					1	2	YES	108.76	36.2533		ESYT1	Extended synaptotagmin-1	Q9BSJ8	2			187.55	18.755
MBD3	O95983			1							1	2		112.5	37.5		ESYT2	Extended synaptotagmin-2	A0FGR8	2			28.93	2.893
MBOAT7	Q96N66					1				1		2		0	0		EXOSC1	Exosome complex component CSL4	Q9Y3B2	2			0	0
MCRIP1	C9JLW8					1				1		2	YES	0	0		EXOSC2	Exosome complex component RRP4	Q13868	2			0	0
MCRIP2	Q9BUT9					1		1				2		934.353	186.871		EXOSC6	Exosome complex component MTR3	Q5RKV6	2			26.11	2.611
MDH1	P40925						1	1				2		28.69	14.345		FAM120C	Constitutive coactivator of PPAR-gamma-like protein 2	Q9NX05	2			39.55	3.955
ME2	P23368							1	1		1	3		30.19	15.095		FAM50A	Protein FAM50A	Q14320	2			0	0
MEPCE	Q7L2J0							1		1		2		59.16	29.58		FLOT2	Flotillin-2	Q14254	2			0	0
MGST1	P10620							1	1			2		92.89	30.9633		FMNL1	Formin-like protein 1	O95466	2			0	0
MINK1	Q8N4C8		1								1	2		0	0		FOXJ3	Forkhead box protein J3	Q9UPW0	2		YES	83.49	8.349
MISP	Q8IVT2					1					1	2		165.77	55.2567		FRY	Protein furry homolog	Q5TBA9	2		YES	0	0
MKI67	P46013	1							1	1		3		0	0		FYTTD1	UAP56-interacting factor	Q96QD9	2			274.085	27.4085
MLKL	Q8NB16				1		1					2		0	0		GIT1	ARF GTPase-activating protein GIT1	Q9Y2X7	2			46.64	4.664
MNAT1	P51948							1			1	2		35.99	17.995		GLRX3	Glutaredoxin-3	O76003	2			0	0
MPHOSPH10	O00566						1	1				2	YES	124.15	62.075		GLUD1	Glutamate dehydrogenase 1, mitochondrial	P00367	2			0	0
MRPL43	Q8N983			1				1				2		0	0		GNA14	Guanine nucleotide-binding protein subunit alpha-14	O95837	2			0	0
MRPL45	Q9BRJ2						1	1				2		77.0873	38.5436		GPHN	Gephyrin	Q9NQX3	2			132.92	13.292
MRPL46	Q9H2W6		1					1				2		93.2315	46.6158		GSPT1	Eukaryotic peptide chain release factor GTP-binding subunit ERF3A	P15170	2			0	0
MRPS27	Q92552					1	1					2		0	0		GTF2B	Transcription initiation factor IIB	Q00403	2			0	0
MSH6	P52701		1							1		2		52.28	26.14		GTPBP4	GTP-binding protein 4	Q9BZE4	2			41.8244	4.18244
MTPN	P58546				1						1	2		0	0		H2AC1	Histone H2A type 1-A	Q96QV6	2			220.585	22.0585
MYO1E	Q12965				1		1	1				3	YES	251.828	62.9569		HAT1	Histone acetyltransferase type B catalytic subunit	O14929	2			45.83	4.583
MYO6	Q9UM54				1						1	2		31.44	15.72		HBS1L	HBS1-like protein	Q9Y450	2			30.09	3.009
NAA25	Q14CX7						1				1	2		0	0		HDAC2	Histone deacetylase 2	Q92769	2			104.638	10.4638
NAP1L4	Q99733		1	1					1			3	YES	64.9891	32.4945		HEXIM1	Protein HEXIM1	O94992	2			0	0
NAPA	P54920					1				1	1	3		0	0		HMCES	Abasic site processing protein HMCES	Q96FZ2	2			34.55	3.455
NCAPD2	Q15021				1			1				2		26.69	13.345		HMGB3	High mobility group protein B3	O15347	2			0	0
NCAPH	Q15003		1		1							2	YES	56.28	28.14		HMGN1	Non-histone chromosomal protein HMG-14	P05114	2			40.75	4.075
NCBP3	Q53F19	1	1	1			1		1			5	YES	0	0		HSPBP1	Hsp70-binding protein 1	Q9NZL4	2			70.5721	7.05721
NCOR2	Q9Y618							1			1	2		0	0		IARS2	Isoleucine--tRNA ligase, mitochondrial	Q9NSE4	2			42.18	4.218
NDUFA9	Q16795							1			1	2		0	0		INF2	Inverted formin-2	Q27J81	2			0	0
NDUFS1	P28331		1						1			2		0	0		INTS6	Integrator complex subunit 6	Q9UL03	2			24.23	2.423
NEDD8	Q15843					1	1	1				3		0	0		IPO5	Importin-5	O00410	2			0	0
NEK9	Q8TD19		1				1				1	3		56.15	28.075		KDM1A	Lysine-specific histone demethylase 1A FAD-dependent demethylase 1A	O60341	2			108.84	10.884
NELFA	Q9H3P2			1					1	1		3		0	0		KIAA1671	Uncharacterized protein KIAA1671	Q9BY89	2			0	0
NES	P48681	1			1							2		44.04	22.02		KIF11	Kinesin-like protein KIF11	P52732	2		YES	20.27	2.027
NFIA	Q12857					1			1			2		105.93	35.31		KIF5B	Kinesin-1 heavy chain	P33176	2		YES	45.53	4.553
NIBAN2	Q96TA1			1				1				2	YES	59.15	29.575		KNTC1	Kinetochore-associated protein 1	P50748	2			0	0
NKAP	Q8N5F7			1						1		2		121.991	40.6638		KPNA3	Importin subunit alpha-4	O00505	2			0	0
NOL7	Q9UMY1					1					1	2		0	0		KRR1	KRR1 small subunit processome component homolog	Q13601	2		YES	0	0
NOP10	Q9NPE3					1	1	1				3		0	0		KRT13	Keratin, type I cytoskeletal 13	P13646	2			129.719	12.9719
NUP155	O75694								1	1		2		47.38	15.7933		KRT5	Keratin, type II cytoskeletal 5	P13647	2			0	0
NUP188	Q5SRE5			1					1			2		0	0		KRT75	Keratin, type II cytoskeletal 75	O95678	2			0	0
NUP214	P35658			1		1			1			3		0	0		LARP4B	La-related protein 4B	Q92615	2			29.48	2.948
NUP35	Q8NFH5			1							1	2		0	0		LDAF1	Lipid droplet assembly factor 1	Q96B96	2			49.05	4.905
NUP85	Q9BW27			1				1				2		0	0		LMF2	Lipase maturation factor 2	Q9BU23	2			0	0
NUP93	Q8N1F7	1							1	1	1	4	YES	0	0		LRRC14	Leucine-rich repeat-containing protein 14	Q15048	2			37.83	3.783
OAS3	Q9Y6K5						1		1			2		0	0		LRRC8A	Volume-regulated anion channel subunit LRRC8A	Q8IWT6	2			0	0
OGDH	Q02218		1	1								2		26	13		LRRFIP1	Leucine-rich repeat flightless-interacting protein 1	Q32MZ4	2		YES	0	0
OLA1	Q9NTK5	1								1		2		206.986	41.3972		LYN	Tyrosine-protein kinase Lyn	P07948	2			0	0
ORC5	O43913			1				1				2		0	0		MAGOH	Protein mago nashi homolog	P61326	2			0	0
P4HB	P07237			1			1					2		70.22	35.11		MARK2	Serine/threonine-protein kinase MARK2	Q7KZI7	2		YES	0	0
PACSIN3	Q9UKS6						1				1	2		0	0		MBD3	Methyl-CpG-binding domain protein 3	O95983	2			57.65	5.765
PAIP2	Q9BPZ3					1	1					2		70.9	23.6333		MBOAT7	Lysophospholipid acyltransferase 7	Q96N66	2			70.42	7.042
PARN	O95453		1				1					2		30.33	10.11		MCRIP1	Mapk-regulated corepressor-interacting protein 1	C9JLW8	2		YES	67.55	6.755
PARP14	Q460N5						1				1	2		0	0		MCRIP2	MAPK regulated corepressor interacting protein 2	Q9BUT9	2			30.97	3.097
PCID2	Q5JVF3			1			1					2		0	0		MDH1	Malate dehydrogenase, cytoplasmic	P40925	2			0	0
PCM1	Q15154				1		1					2		0	0		MEPCE	7SK snRNA methylphosphate capping enzyme	Q7L2J0	2			42.3494	4.23494
PDAP1	Q13442			1							1	2		187.52	62.5067		MGST1	Microsomal glutathione S-transferase 1	P10620	2			152.46	15.246
PEBP1	P30086							1		1		2		62.54	15.635		MINK1	Misshapen-like kinase 1	Q8N4C8	2			0	0
PES1	O00541	1						1				2		0	0		MISP	Mitotic interactor and substrate of PLK1	Q8IVT2	2			145.574	14.5574
PFDN1	O60925						1			1		2		32.89	16.445		MLKL	Mixed lineage kinase domain-like protein	Q8NB16	2			0	0
PFDN2	Q9UHV9			1		1					1	3		0	0		MNAT1	CDK-activating kinase assembly factor MAT1	P51948	2			57.92	5.792
PFDN6	O15212				1					1		2		58.84	19.6133		MPHOSPH10	U3 small nucleolar ribonucleoprotein protein MPP10	O00566	2		YES	0	0
PHC2	Q8IXK0		1			1	1					3		0	0		MRPL43	39S ribosomal protein L43, mitochondrial	Q8N983	2			0	0
PHF6	Q8IWS0						1			1		2		37.77	18.885		MRPL45	39S ribosomal protein L45, mitochondrial	Q9BRJ2	2			0	0
PHLDB2	Q86SQ0		1		1							2		33.92	11.3067		MRPL46	39S ribosomal protein L46, mitochondrial	Q9H2W6	2			0	0
PICALM	Q13492				1	1					1	3		0	0		MRPS27	28S ribosomal protein S27, mitochondrial	Q92552	2			88.28	8.828
PIKFYVE	Q9Y2I7			1						1		2		67.97	22.6567		MSH6	DNA mismatch repair protein Msh6	P52701	2			0	0
PKN1	Q16512		1		1							2		0	0		MTPN	Myotrophin	P58546	2			34.01	3.401
PKP3	Q9Y446		1		1							2	YES	21.64	10.82		MYO6	Unconventional myosin-VI	Q9UM54	2			71.08	7.108
PKP4	Q99569				1			1			1	3		0	0		NAA25	N-alpha-acetyltransferase 25, NatB auxiliary subunit	Q14CX7	2			58.84	5.884
PLA2R1	Q13018			1		1						2		0	0		NCAPD2	Condensin complex subunit 1	Q15021	2			0	0
PLCG1	P19174			1				1				2		0	0		NCAPH	Condensin complex subunit 2	Q15003	2		YES	0	0
PMM2	O15305					1					1	2		77.7	38.85		NCOR2	Nuclear receptor corepressor 2	Q9Y618	2			28.69	2.869
PNN	Q9H307	1		1		1				1	1	5		47.07	23.535		NDUFA9	NADH dehydrogenase 1 alpha subcomplex subunit 9, mitochondrial	Q16795	2			30.19	3.019
POLB	P06746								1		1	2	YES	0	0		NDUFS1	NADH-ubiquinone oxidoreductase 75 kDa subunit, mitochondrial	P28331	2			59.16	5.916
POLDIP3	Q9BY77	1	1	1		1				1		5		33.35	11.1167		NES	Nestin	P48681	2			0	0
POLR2E	P19388					1	1					2		0	0		NFIA	Nuclear factor 1 A-type	Q12857	2			0	0
PPFIA1	Q13136				1					1		2		28.21	14.105		NIBAN2	Protein Niban 2	Q96TA1	2		YES	0	0
PPFIBP1	Q86W92				1		1		1			3		23.48	11.74		NKAP	NF-kappa-B-activating protein	Q8N5F7	2			35.99	3.599
PPIG	Q13427		1				1		1			3	YES	0	0		NOL7	Nucleolar protein 7	Q9UMY1	2			124.15	12.415
PPP1R13L	Q8WUF5			1				1				2		0	0		NUP155	Nuclear pore complex protein Nup155	O75694	2			77.0873	7.70873
PPP1R18	Q6NYC8			1			1					2		0	0		NUP188	Nucleoporin NUP188	Q5SRE5	2			93.2315	9.32315
PPP3CA	Q08209							1		1		2		194.46	64.82		NUP35	Nucleoporin NUP35	Q8NFH5	2			52.28	5.228
PPP6C	O00743			1				1				2		0	0		NUP85	Nuclear pore complex protein Nup85	Q9BW27	2			0	0
PRDX5	P30044						1			1		2		0	0		OAS3	2'-5'-oligoadenylate synthase 3 oligo synthase 3	Q9Y6K5	2			31.44	3.144
PRKAA1	Q13131				1	1						2		214.224	107.112		OGDH	2-oxoglutarate dehydrogenase, mitochondrial	Q02218	2			0	0
PRKCA	P17252			1	1				1			3		0	0		OLA1	Obg-like ATPase 1	Q9NTK5	2			64.9891	6.49891
PRMT3	O60678			1		1		1			1	4	YES	32.41	16.205		ORC5	Origin recognition complex subunit 5	O43913	2			0	0
PSMA6	P60900			1							1	2		111.253	55.6264		P4HB	Protein disulfide-isomerase	P07237	2			0	0
PSMA7	O14818	1						1				2		83.06	41.53		PACSIN3	Protein kinase C and casein kinase substrate in neurons protein 3	Q9UKS6	2			26.69	2.669
PSMC1	P62191									1	1	2	YES	175.549	35.1098		PAIP2	Polyadenylate-binding protein-interacting protein 2 -binding protein-interacting protein 2	Q9BPZ3	2			56.28	5.628
PSME3IP1	Q9GZU8			1			1					2		0	0		PARN	Poly-specific ribonuclease PARN	O95453	2			0	0
PTPN11	Q06124			1		1		1				3		0	0		PARP14	Protein mono-ADP-ribosyltransferase PARP14	Q460N5	2			0	0
PTPN12	Q05209		1					1				2		61.9746	30.9873		PCID2	PCI domain-containing protein 2	Q5JVF3	2			0	0
PTPN2	P17706						1		1			2		65.51	21.8367		PCM1	Pericentriolar material 1 protein	Q15154	2			0	0
PUM2	Q8TB72								1	1	1	3		63.1	31.55		PDAP1	28 kDa heat- and acid-stable phosphoprotein	Q13442	2			0	0
RAB11FIP5	Q9BXF6			1		1						2		38.58	19.29		PEBP1	Phosphatidylethanolamine-binding protein 1	P30086	2			56.15	5.615
RAB1B	Q9H0U4		1	1								2		89.47	44.735		PES1	Pescadillo homolog	O00541	2			0	0
RAB1C	Q92928							1	1	1		3		77.7885	38.8943		PFDN1	Prefoldin subunit 1	O60925	2			44.04	4.404
RAB3GAP1	Q15042		1				1	1				3		54.64	27.32		PFDN6	Prefoldin subunit 6	O15212	2			59.15	5.915
RAB8A	P61006				1	1						2		40.91	20.455		PHF6	PHD finger protein 6	Q8IWS0	2			0	0
RACGAP1	Q9H0H5	1				1						2		0	0		PHLDB2	Pleckstrin homology-like domain family B member 2	Q86SQ0	2			0	0
RAD21	O60216		1				1		1			3		0	0		PIKFYVE	1-phosphatidylinositol 3-phosphate 5-kinase	Q9Y2I7	2			0	0
RAD23B	P54727				1					1		2		59.13	19.71		PKN1	Serine/threonine-protein kinase N1	Q16512	2			0	0
RAD50	Q92878			1	1		1					3		38.13	12.71		PKP3	Plakophilin-3	Q9Y446	2		YES	0	0
RANGAP1	P46060					1			1			2		77.92	38.96		PLA2R1	Secretory phospholipase A2 receptor	Q13018	2			0	0
RBM12	Q9NTZ6						1			1		2		23.79	11.895		PLCG1	1-phosphatidylinositol 4,5-bisphosphate phosphodiesterase gamma-1	P19174	2			0	0
RBM26	Q5T8P6	1					1					2	YES	0	0		PMM2	Phosphomannomutase 2	O15305	2			26	2.6
RBM27	Q9P2N5	1	1					1				3		0	0		POLB	DNA polymerase beta	P06746	2		YES	0	0
RBM3	P98179	1								1		2		0	0		POLR2E	DNA-directed RNA polymerases I, II, and III subunit RPABC1	P19388	2			70.22	7.022
RBMS1	P29558		1								1	2		0	0		PPFIA1	Liprin-alpha-1	Q13136	2			0	0
RFC3	P40938		1	1								2		59.42	29.71		PPP1R13L	RelA-associated inhibitor	Q8WUF5	2			0	0
RFC4	P35249			1					1		1	3		0	0		PPP1R18	Phostensin	Q6NYC8	2			0	0
RGS10	O43665	1				1						2		0	0		PPP3CA	Serine/threonine-protein phosphatase 2B catalytic subunit alpha isoform	Q08209	2			41.79	4.179
RNF20	Q5VTR2									1	1	2		70.31	35.155		PPP6C	Serine/threonine-protein phosphatase 6 catalytic subunit	O00743	2			0	0
RNF31	Q96EP0						1				1	2		0	0		PRDX5	Peroxiredoxin-5, mitochondrial	P30044	2			0	0
RNF40	O75150					1				1		2		55.68	27.84		PRKAA1	5'-AMP-activated protein kinase catalytic subunit alpha-1	Q13131	2			0	0
RP1BL	A6NIZ1		1	1								2		0	0		PSMA6	Proteasome subunit alpha type-6	P60900	2			45.29	4.529
RPF2	Q9H7B2	1			1							2		0	0		PSMA7	Proteasome subunit alpha type-7	O14818	2			0	0
RPL36A	P83881			1	1				1			3		0	0		PSMC1	26S proteasome regulatory subunit 4	P62191	2		YES	32.89	3.289
RPS6KA4	O75676			1		1						2		125.86	62.93		PSME3IP1	PSME3-interacting protein	Q9GZU8	2			0	0
RSL1D1	O76021	1			1							2		37.94	18.97		PTPN12	Tyrosine-protein phosphatase non-receptor type 12	Q05209	2			0	0
RSRC1	Q96IZ7			1					1			2		0	0		PTPN2	Tyrosine-protein phosphatase non-receptor type 2	P17706	2			37.77	3.777
RUNX1	Q01196			1					1			2		45.87	15.29		RAB11FIP5	Rab11 family-interacting protein 5	Q9BXF6	2			39.83	3.983
S100A6	P06703						1				1	2		0	0		RAB1B	Ras-related protein Rab-1B	Q9H0U4	2			0	0
SAFB2	Q14151	1					1					2	YES	0	0		RAB8A	Ras-related protein Rab-8A	P61006	2			98.86	9.886
SAP18	O00422	1								1		2		0	0		RACGAP1	Rac GTPase-activating protein 1	Q9H0H5	2			0	0
SAP30BP	Q9UHR5			1						1		2		0	0		RAD23B	UV excision repair protein RAD23 homolog B	P54727	2			0	0
SARNP	P82979			1						1		2		113.03	37.6767		RANGAP1	Ran GTPase-activating protein 1	P46060	2			21.64	2.164
SBDS	Q9Y3A5	1		1		1	1			1		5		62.86	31.43		RBM12	RNA-binding protein 12	Q9NTZ6	2			0	0
SC5D	O75845			1	1							2	YES	0	0		RBM26	RNA-binding protein 26	Q5T8P6	2		YES	0	0
SCAF11	Q99590		1					1			1	3		0	0		RBM3	RNA-binding protein 3	P98179	2			77.7	7.77
SCAF8	Q9UPN6					1					1	2		185.02	61.6733		RBMS1	RNA-binding motif, single-stranded-interacting protein 1	P29558	2			47.07	4.707
SCFD1	Q8WVM8		1						1		1	3		0	0		RFC3	Replication factor C subunit 3	P40938	2			0	0
SCRIB	Q14160				1	1						2		174.83	43.7075		RGS10	Regulator of G-protein signaling 10	O43665	2			0	0
SEC63	Q9UGP8								1	1		2		0	0		RNF20	E3 ubiquitin-protein ligase BRE1A	Q5VTR2	2			28.21	2.821
SENP3	Q9H4L4								1		1	2		36.26	12.0867		RNF31	E3 ubiquitin-protein ligase RNF31	Q96EP0	2			23.48	2.348
SEPTIN8	Q92599		1						1			2		0	0		RNF40	E3 ubiquitin-protein ligase BRE1B	O75150	2			0	0
SIPA1L3	O60292			1							1	2		387.376	96.844		RP1BL	Ras-related protein Rap-1b-like protein	A6NIZ1	2			0	0
SLC1A5	Q15758		1		1							2		0	0		RPF2	Ribosome production factor 2 homolog	Q9H7B2	2			0	0
SLC25A3	Q00325			1						1		2		0	0		RPS6KA4	Ribosomal protein S6 kinase alpha-4	O75676	2			0	0
SLC25A6	P12236			1				1				2		30.47	15.235		RSL1D1	Ribosomal L1 domain-containing protein 1	O76021	2			0	0
SMAD3	P84022				1		1					2		0	0		RSRC1	Serine/Arginine-related protein 53	Q96IZ7	2			214.224	21.4224
SMAP1	Q8IYB5	1			1							2		0	0		RUNX1	Runt-related transcription factor 1	Q01196	2			0	0
SMARCAD1	Q9H4L7					1			1		1	3		68.16	34.08		S100A6	Protein S100-A6	P06703	2			72.4624	7.24624
SMARCB1	Q12824			1		1			1			3		107.8	53.9		SAFB2	Scaffold attachment factor B2	Q14151	2		YES	0	0
SMARCD3	Q6STE5				1						1	2		0	0		SAP18	Histone deacetylase complex subunit SAP18	O00422	2			32.41	3.241
SMC2	O95347				1						1	2		54.24	27.12		SAP30BP	SAP30-binding protein	Q9UHR5	2			111.253	11.1253
SMCHD1	A6NHR9	1						1				2		0	0		SARNP	SAP domain-containing ribonucleoprotein	P82979	2			83.06	8.306
SNRPB2	P08579								1	1		2		0	0		SC5D	Lathosterol oxidase	O75845	2		YES	0	0
SNTB2	Q13425				1	1						2		0	0		SCAF8	SR-related and CTD-associated factor 8	Q9UPN6	2			61.9746	6.19746
SOAT1	P35610			1				1				2		0	0		SCRIB	Protein scribble homolog	Q14160	2			63.1	6.31
SPC24	Q8NBT2			1	1							2		0	0		SEC63	Translocation protein SEC63 homolog	Q9UGP8	2			38.58	3.858
SPECC1	Q5M775				1		1					2	YES	0	0		SENP3	Sentrin-specific protease 3	Q9H4L4	2			89.47	8.947
SPR	P35270			1						1		2		0	0		SEPTIN8	Septin-8	Q92599	2			77.7885	7.77885
SPTA1	P02549		1								1	2	YES	0	0		SIPA1L3	Signal-induced proliferation-associated 1-like protein 3	O60292	2			54.64	5.464
SRP54	P61011		1					1				2	YES	0	0		SLC1A5	Neutral amino acid transporter B	Q15758	2			0	0
SRP9	P49458	1			1							2		43.7462	21.8731		SLC25A3	Phosphate carrier protein, mitochondrial	Q00325	2			40.91	4.091
SRPK1	Q96SB4					1					1	2		0	0		SLC25A6	ADP/ATP translocase 3	P12236	2			0	0
SRRM1	Q8IYB3	1									1	2		0	0		SMAD3	Mothers against decapentaplegic homolog 3	P84022	2			0	0
ST13P4	Q8IZP2		1	1								2	YES	273.9	54.78		SMAP1	Stromal membrane-associated protein 1	Q8IYB5	2			0	0
STAT3	P40763							1		1		2		0	0		SMARCD3	SWI/SNF-related matrix-associated actin-dependent regulator of chromatin subfamily D member 3	Q6STE5	2			77.92	7.792
STK11IP	Q8N1F8		1					1				2		0	0		SMC2	Structural maintenance of chromosomes protein 2	O95347	2			23.79	2.379
STK25	O00506		1				1					2		99.07	49.535		SMCHD1	Structural maintenance of chromosomes flexible hinge domain-containing protein 1	A6NHR9	2			0	0
STMN1	P16949			1				1				2		0	0		SNRPB2	U2 small nuclear ribonucleoprotein B	P08579	2			41.33	4.133
STOML2	Q9UJZ1	1		1								2	YES	245.907	81.9689		SNTB2	Beta-2-syntrophin	Q13425	2			72.91	7.291
STUB1	Q9UNE7					1	1					2		0	0		SOAT1	Sterol O-acyltransferase 1	P35610	2			0	0
SUGP1	Q8IWZ8			1						1		2		0	0		SPC24	Kinetochore protein Spc24	Q8NBT2	2			0	0
SURF6	O75683						1	1				2		0	0		SPECC1	Cytospin-B	Q5M775	2		YES	0	0
SVIL	O95425			1	1							2		157.76	39.44		SPR	Sepiapterin reductase	P35270	2			59.42	5.942
SYNE2	Q8WXH0	1						1	1			3		0	0		SPTA1	Spectrin alpha chain, erythrocytic 1	P02549	2		YES	0	0
TAB1	Q15750						1				1	2	YES	0	0		SRP54	Signal recognition particle 54 kDa protein	P61011	2		YES	0	0
TACC3	Q9Y6A5				1		1					2		0	0		SRP9	Signal recognition particle 9 kDa protein	P49458	2			0	0
TASOR2	Q5VWN6				1			1				2		2317.84	579.461		SRPK1	SRSF protein kinase 1	Q96SB4	2			70.31	7.031
TBCA	O75347		1		1							2		21.67	10.835		SRRM1	Serine/arginine repetitive matrix protein 1	Q8IYB3	2			0	0
TBK1	Q9UHD2						1			1	1	3		0	0		ST13P4	Putative protein FAM10A4	Q8IZP2	2		YES	0	0
TCF25	Q9BQ70								1	1		2		0	0		STAT3	Signal transducer and activator of transcription 3	P40763	2			55.68	5.568
TCOF1	Q13428				1		1					2		0	0		STK11IP	Serine/threonine-protein kinase 11-interacting protein	Q8N1F8	2			0	0
TECR	Q9NZ01		1	1								2		41.51	20.755		STK25	Serine/threonine-protein kinase 25	O00506	2			0	0
TFCP2	Q12800			1					1		1	3		0	0		STMN1	Stathmin	P16949	2			0	0
TFDP1	Q14186						1	1				2		660.862	110.144		STOML2	Stomatin-like protein 2, mitochondrial	Q9UJZ1	2		YES	0	0
TFRC	P02786		1				1					2		69.4646	34.7323		STUB1	E3 ubiquitin-protein ligase CHIP	Q9UNE7	2			125.86	12.586
THOC1	Q96FV9			1	1	1			1			4		0	0		SUGP1	SURP and G-patch domain-containing protein 1	Q8IWZ8	2			37.94	3.794
THOC5	Q13769			1			1					2		55.49	27.745		SURF6	Surfeit locus protein 6	O75683	2			0	0
TJAP1	Q5JTD0		1			1				1		3	YES	0	0		SVIL	Supervillin	O95425	2			0	0
TLE2	Q04725			1	1							2		0	0		TAB1	TGF-beta-activated kinase 1 and MAP3K7-binding protein 1	Q15750	2		YES	0	0
TMA7	Q9Y2S6				1			1	1	1		4	YES	22.28	11.14		TACC3	Transforming acidic coiled-coil-containing protein 3	Q9Y6A5	2			0	0
TMED10	P49755			1		1						2		35.19	17.595		TASOR2	Protein TASOR 2	Q5VWN6	2			0	0
TMEM109	Q9BVC6		1						1			2		0	0		TBCA	Tubulin-specific chaperone A	O75347	2			0	0
TMEM209	Q96SK2		1								1	2					TCF25	Transcription factor 25	Q9BQ70	2			62.86	6.286
TMEM214	Q6NUQ4						1		1			2					TCOF1	Treacle protein	Q13428	2			0	0
TMOD2	Q9NZR1		1		1							2					TECR	Very-long-chain enoyl-CoA reductase	Q9NZ01	2			0	0
TNRC18	O15417							1		1		2					TFDP1	Transcription factor Dp-1	Q14186	2			0	0
TNS1	Q9HBL0			1					1			2					TFRC	Transferrin receptor protein 1	P02786	2			0	0
TOP2A	P11388									1	1	2					THOC5	THO complex subunit 5 homolog	Q13769	2			0	0
TP53BP2	Q13625		1		1							2					TLE2	Transducin-like enhancer protein 2	Q04725	2			0	0
TRIM47	Q96LD4				1	1						2					TMED10	Transmembrane emp24 domain-containing protein 10	P49755	2			0	0
TRIM5	Q9C035		1		1							2					TMEM109	Transmembrane protein 109	Q9BVC6	2			111.5	11.15
TRIR	Q9BQ61			1							1	2					TMEM209	Transmembrane protein 209	Q96SK2	2			0	0
TTC41P	Q6P2S7				1						1	2					TMEM214	Transmembrane protein 214	Q6NUQ4	2			30.47	3.047
TUBA1A	Q71U36			1		1						2					TMOD2	Tropomodulin-2	Q9NZR1	2			0	0
TUBB4A	P04350		1	1								2					TNRC18	Trinucleotide repeat-containing gene 18 protein	O15417	2			0	0
TWF2	Q6IBS0			1							1	2					TNS1	Tensin-1	Q9HBL0	2			68.16	6.816
TXNDC17	Q9BRA2						1	1				2					TOP2A	DNA topoisomerase 2-alpha	P11388	2			107.8	10.78
UACA	Q9BZF9		1		1							2					TP53BP2	Apoptosis-stimulating of p53 protein 2	Q13625	2			0	0
UAP1L1	Q3KQV9				1		1					2					TRIM47	E3 ubiquitin-protein ligase TRIM47	Q96LD4	2			54.24	5.424
UBA2	Q9UBT2		1				1					2					TRIM5	Tripartite motif-containing protein 5	Q9C035	2			0	0
UBC	P0CG48								1	1		2					TRIR	Telomerase RNA component interacting RNase	Q9BQ61	2			0	0
UBE2C	O00762			1			1					2					TTC41P	Putative tetratricopeptide repeat protein 41	Q6P2S7	2			0	0
UBE2M	P61081									1	1	2					TUBA1A	Tubulin alpha-1A chain	Q71U36	2			472.919	47.2919
UBE2N	P61088				1	1						2					TUBB4A	Tubulin beta-4A chain	P04350	2			0	0
UBE2V2	Q15819				1		1					2					TWF2	Twinfilin-2	Q6IBS0	2			0	0
UBP1	Q9NZI7		1	1			1		1		1	5					TXNDC17	Thioredoxin domain-containing protein 17	Q9BRA2	2			0	0
UBR5	O95071		1				1					2					UACA	Uveal autoantigen with coiled-coil domains and ankyrin repeats	Q9BZF9	2			0	0
UBXN1	Q04323		1	1								2					UAP1L1	UDP-N-acetylhexosamine pyrophosphorylase-like protein 1	Q3KQV9	2			0	0
UFM1	P61960							1	1			2					UBA2	SUMO-activating enzyme subunit 2	Q9UBT2	2			0	0
USP15	Q9Y4E8		1	1	1							3					UBC	Polyubiquitin-C	P0CG48	2			120.66	12.066
USP48	Q86UV5				1	1	1					3					UBE2C	Ubiquitin-conjugating enzyme E2 C E2 ubiquitin-conjugating enzyme C	O00762	2			0	0
USP5	P45974			1				1				2					UBE2M	NEDD8-conjugating enzyme Ubc12	P61081	2			43.7462	4.37462
UTRN	P46939			1	1							2					UBE2N	Ubiquitin-conjugating enzyme E2 N	P61088	2			0	0
VAPA	Q9P0L0			1						1		2					UBE2V2	Ubiquitin-conjugating enzyme E2 variant 2	Q15819	2			0	0
VBP1	P61758		1				1					2					UBR5	E3 ubiquitin-protein ligase UBR5	O95071	2			0	0
VTN	P04004			1		1	1			1		4					UBXN1	UBX domain-containing protein 1	Q04323	2			0	0
WARS1	P23381			1		1				1	1	4					UFM1	Ubiquitin-fold modifier 1	P61960	2			99.07	9.907
WASF2	Q9Y6W5			1	1		1					3					USP5	Ubiquitin carboxyl-terminal hydrolase 5	P45974	2			0	0
WBP2	Q969T9		1	1								2					UTRN	Utrophin	P46939	2			0	0
WBP4	O75554		1							1		2					VAPA	Vesicle-associated membrane protein-associated protein A	Q9P0L0	2			0	0
WDHD1	O75717	1					1		1	1		4					VBP1	Prefoldin subunit 3	P61758	2			0	0
WDR3	Q9UNX4						1		1			2					WBP2	WW domain-binding protein 2	Q969T9	2			0	0
WNK2	Q9Y3S1			1						1		2					WBP4	WW domain-binding protein 4	O75554	2			0	0
YAP1	P46937		1	1	1							3					WDR3	WD repeat-containing protein 3	Q9UNX4	2			21.67	2.167
YARS1	P54577			1				1				2					WNK2	Serine/threonine-protein kinase WNK2	Q9Y3S1	2			0	0
YTHDC1	Q96MU7	1									1	2					YARS1	Tyrosine--tRNA ligase, cytoplasmic	P54577	2			0	0
YTHDF1	Q9BYJ9						1	1				2					YTHDC1	YTH domain-containing protein 1	Q96MU7	2			41.51	4.151
ZC3H11A	O75152	1		1			1		1	1	1	6					YTHDF1	YTH domain-containing family protein 1	Q9BYJ9	2			0	0
ZC3H14	Q6PJT7	1								1		2					ZC3H14	Zinc finger CCCH domain-containing protein 14	Q6PJT7	2			69.4646	6.94646
ZCCHC17	Q9NP64							1			1	2					ZCCHC17	Nucleolar protein of 40 kDa	Q9NP64	2			0	0
ZFP42	Q96MM3								1		1	2					ZFP42	Zinc finger protein 42 homolog	Q96MM3	2			55.49	5.549
ZNF148	Q9UQR1		1				1					2					ZNF148	Zinc finger protein 148	Q9UQR1	2			0	0
ZNF330	Q9Y3S2						1	1				2					ZNF330	Zinc finger protein 330	Q9Y3S2	2			0	0
ZNF622	Q969S3							1			1	2					ZNF622	Zinc finger protein 622	Q969S3	2			22.28	2.228
ZNRD2	O60232						1				1	2					ZNRD2	Protein ZNRD2	O60232	2			35.19	3.519
ZPR1	O75312		1			1						2					ZPR1	Zinc finger protein ZPR1	O75312	2			0	0
