# Supplementary material for: CHD8 interacts with BCL11A to induce oncogenic transcription in triple negative breast cancer
Source: EMBO J. 2025 May 6;44(12):3448–67. doi: 10.1038/s44318-025-00447-8 (PMC12170886; doi:10.1038/s44318-025-00447-8)
Supplement: Supplementary file 15 — Dataset EV7 [file 44318_2025_447_MOESM15_ESM.xlsx]

## Sheet: Table Legend
Dataset EV7 - RNAseq data
4T1 cells were independently transfected with shRNA against BCL11A or CHD8 to induce knockdown of each protein. shRNA-transfected cells were then used for bulk RNAseq to investigate the effect of BCL11A or CHD8 knockdown on gene expression. Differentially expressed genes were determined through comparison to a control shRNA transfection and genes with a log2 fold change of >1 or <-1 were extracte…

## Sheet: BCL11A kd RNAseq
	control_1	11A_1	control_2	11A_2	control_3	11A_3	logFC	pvalue	padj	gene_id	gene_name
ENSMUSG00000050578	77.5556	1517.44	65.1111	1545.17	51.7778	1656.67	4.59694	3.20677e-126	2.2336e-122	ENSMUSG00000050578	Mmp13
ENSMUSG00000050425	4	176.222	9.33333	157.667	17.2222	218.056	4.20163	5.04429e-14	4.0154e-11	ENSMUSG00000050425	Mrgprb2
ENSMUSG00000034159	118.889	1994.61	115.222	2075.83	162.056	1968.22	3.93074	1.10337e-78	5.1235e-75	ENSMUSG00000034159	Mab21l4
ENSMUSG00000113909	5	73.5556	13.4444	130.389	3	113.667	3.92056	2.12853e-07	0.000102247	ENSMUSG00000113909	Gm36377
ENSMUSG00000101362	8.44444	125.889	5	120.944	11.4444	101.556	3.86212	8.53939e-10	5.40718e-07	ENSMUSG00000101362	Mrgprb9-ps
ENSMUSG00000070546	5	50.6667	1	50	8.44444	56.7778	3.49642	0.000514439	0.16666	ENSMUSG00000070546	Mrgprb3
ENSMUSG00000028780	95.3333	1542.22	174.889	1334.78	117.111	1311.11	3.43586	1.03199e-07	5.42494e-05	ENSMUSG00000028780	Sema3c
ENSMUSG00000027375	79.3333	956.889	125.889	888.5	84.7222	1065	3.32689	1.65751e-33	2.56554e-30	ENSMUSG00000027375	Mal
ENSMUSG00000027446	6	83.8889	15.4444	115	9.33333	75.1111	3.19114	8.10741e-06	0.00332177	ENSMUSG00000027446	Cstdc2
ENSMUSG00000029082	166.111	2228.06	199.111	1688.56	268.889	1847.22	3.18452	4.15742e-26	5.79149e-23	ENSMUSG00000029082	Bst1
ENSMUSG00000047562	57.7778	626.111	62.4444	585.667	100.556	687.667	3.10388	3.2946e-18	3.27825e-15	ENSMUSG00000047562	Mmp10
ENSMUSG00000060068	4	25.2222	3	39.1111	3	20	3.07039	0.0127685	1	ENSMUSG00000060068	Gm12222
ENSMUSG00000027750	2158.56	16927.3	2273.11	17749.6	1974.11	16456.1	2.99676	1.31603e-155	3.66658e-151	ENSMUSG00000027750	Postn
ENSMUSG00000018916	40	376.333	46.2222	339.111	50	339.667	2.95556	1.94703e-15	1.6952e-12	ENSMUSG00000018916	Csf2
ENSMUSG00000078234	25.5556	267.056	44.4444	300.222	39.4444	244.222	2.89537	1.00286e-09	6.20907e-07	ENSMUSG00000078234	Klhdc7a
ENSMUSG00000085585	24.6667	181.389	21.4444	196.333	25.6667	155.778	2.88807	2.25394e-08	1.25594e-05	ENSMUSG00000085585	Gm12223
ENSMUSG00000057182	325.111	2051.06	246.111	1625.56	207	1820.67	2.82106	4.09771e-23	5.18938e-20	ENSMUSG00000057182	Scn3a
ENSMUSG00000098489	38.4444	307.778	55.8889	340.778	43.0556	315.667	2.81635	2.82432e-11	1.91923e-08	ENSMUSG00000098489	Mir7678
ENSMUSG00000086209	26.6667	170.944	25.4444	185.667	27.4444	186.556	2.78368	9.84165e-08	5.27304e-05	ENSMUSG00000086209	4933405E24Rik
ENSMUSG00000042751	378.611	2252.44	236	2352.67	482.222	2674.56	2.73038	2.62262e-06	0.00117853	ENSMUSG00000042751	Nmnat2
ENSMUSG00000096960	4	36.3333	5	29.8889	6.55556	39.5556	2.72792	0.0241973	1	ENSMUSG00000096960	A230028O05Rik
ENSMUSG00000042268	116.056	970.222	157.556	1058.67	202.667	1091.67	2.70995	8.85655e-15	7.25742e-12	ENSMUSG00000042268	Slc26a9
ENSMUSG00000024379	431.333	2691.78	383.889	2829	472.333	2895.11	2.70912	5.31755e-49	1.13963e-45	ENSMUSG00000024379	Tslp
ENSMUSG00000022425	1027.44	6489.56	1120	7439.67	1091.33	7037.22	2.69495	2.28738e-91	1.27457e-87	ENSMUSG00000022425	Enpp2
ENSMUSG00000103116	7.66667	44.7778	8.44444	47.6667	3	29	2.68281	0.0459179	1	ENSMUSG00000103116	4930539M17Rik
ENSMUSG00000099969	7.66667	44.7778	6.66667	55.8889	10.3333	55.8333	2.65076	0.0158509	1	ENSMUSG00000099969	Gm28960
ENSMUSG00000029154	200.889	1392	315.278	1374.56	145.111	1349.56	2.63887	1.72607e-05	0.00658768	ENSMUSG00000029154	Cwh43
ENSMUSG00000017002	942.444	6180.89	1019.33	6773.67	1181	6586.5	2.63675	1.09178e-47	2.02787e-44	ENSMUSG00000017002	Slpi
ENSMUSG00000048489	9.44444	66.3333	6	42	17.2222	87.6667	2.61471	0.0187374	1	ENSMUSG00000048489	Depp1
ENSMUSG00000027399	224.111	1429.11	275.167	1311.83	191.667	1473.78	2.60878	1.0415e-21	1.26161e-18	ENSMUSG00000027399	Il1a
ENSMUSG00000043613	995	5331.11	771.778	5438.44	871.778	5127.67	2.59069	6.64394e-40	1.15692e-36	ENSMUSG00000043613	Mmp3
ENSMUSG00000030761	1711.67	9960.56	1731.56	10370.1	1713.22	10125.8	2.56217	2.15305e-66	6.66513e-63	ENSMUSG00000030761	Myo7a
ENSMUSG00000028009	49.6667	190	18.4444	235.889	39.4444	203.778	2.55774	1.11083e-05	0.00448534	ENSMUSG00000028009	1700061I17Rik
ENSMUSG00000022510	75.2222	350.333	90.6667	363.5	60.5556	608.556	2.54305	1.4197e-05	0.00549366	ENSMUSG00000022510	Trp63
ENSMUSG00000069892	157.556	1050.11	214.333	1028.39	158.778	1007.39	2.53849	1.07818e-15	1.00131e-12	ENSMUSG00000069892	9930111J21Rik2
ENSMUSG00000045010	58.8889	314.444	26.4444	170.333	21.8889	136.889	2.53698	0.00511239	1	ENSMUSG00000045010	Gm4779
ENSMUSG00000030218	128.444	670.056	113.444	733.667	122.333	686.111	2.52546	1.72259e-18	1.77752e-15	ENSMUSG00000030218	Mgp
ENSMUSG00000020423	129.444	890.444	155	794.556	161	853.944	2.51238	4.3276e-20	4.82285e-17	ENSMUSG00000020423	Btg2
ENSMUSG00000043029	134.667	705.444	161.333	842.056	134.222	827.111	2.46491	1.26735e-15	1.13903e-12	ENSMUSG00000043029	Trpv3
ENSMUSG00000026961	30.2222	251.222	40.6667	251.556	64.3333	241.333	2.46234	5.66896e-06	0.00246786	ENSMUSG00000026961	Lrrc26
ENSMUSG00000057719	251.278	1288.72	248.111	1286.5	235.111	1409.5	2.44073	8.31817e-13	6.09875e-10	ENSMUSG00000057719	Sh3rf2
ENSMUSG00000109251	99	542.889	74.3333	512.222	110	471.222	2.43088	1.98887e-07	9.72141e-05	ENSMUSG00000109251	E230032D23Rik
ENSMUSG00000113796	10.3333	27.1111	6	43.6667	3	29.8889	2.41028	0.0922616	1	ENSMUSG00000113796	Gm36426
ENSMUSG00000086701	4	20.2222	2	16.1111	2	6	2.39232	0.271885	1	ENSMUSG00000086701	Gm13595
ENSMUSG00000037613	1516.72	8274.22	1590	8030.56	1618.89	8499.44	2.39188	7.71854e-63	1.95497e-59	ENSMUSG00000037613	Tnfrsf23
ENSMUSG00000022602	22.7778	115.889	25.4444	73.5556	9.33333	108.778	2.39111	0.00322159	0.975616	ENSMUSG00000022602	Arc
ENSMUSG00000089294	4	19.1111	5	18	2	20	2.37346	0.23661	1	ENSMUSG00000089294	Mir2139
ENSMUSG00000064262	15.1111	83.8889	17.4444	65.5556	17.2222	101.556	2.36257	0.00553092	1	ENSMUSG00000064262	Gimap8
ENSMUSG00000071656	1030.11	5328.11	1014.56	5394.33	1202.11	5880	2.35418	2.3486e-34	3.84908e-31	ENSMUSG00000071656	Lrrn4cl
ENSMUSG00000085297	36.3333	242.444	75.3333	300.222	45.7778	259.278	2.35104	0.000203891	0.0684411	ENSMUSG00000085297	Gm11651
ENSMUSG00000113845	17.8889	94.6667	22.5556	129.333	23	102.444	2.34873	0.00346307	1	ENSMUSG00000113845	Gm39473
ENSMUSG00000033730	844.111	3871.33	716.722	4068.11	938.611	4661.78	2.33354	8.45308e-20	9.05812e-17	ENSMUSG00000033730	Egr3
ENSMUSG00000021187	60.7778	421.111	45.2222	140.778	48.8889	219.333	2.33305	0.0170463	1	ENSMUSG00000021187	Tc2n
ENSMUSG00000026822	4090.33	18613.6	3554.67	18784	3564.67	18520.6	2.31855	3.06971e-48	6.10895e-45	ENSMUSG00000026822	Lcn2
ENSMUSG00000036045	23.8889	126.889	27.4444	95.8889	21.1111	131.889	2.30175	0.0044411	1	ENSMUSG00000036045	Gm12221
ENSMUSG00000024164	3049.28	15542.9	3289.44	16021.1	3273.56	15300.6	2.2856	1.35414e-67	4.71596e-64	ENSMUSG00000024164	C3
ENSMUSG00000024087	352.5	1796.22	334.222	1714.33	413	1836.72	2.28254	1.06042e-20	1.23102e-17	ENSMUSG00000024087	Cyp1b1
ENSMUSG00000085498	143.778	602.944	134.222	623.722	125.556	719.389	2.26808	5.43292e-09	3.12068e-06	ENSMUSG00000085498	Gm14023
ENSMUSG00000091055	116.056	478.889	79.3333	479.944	85.5556	392.778	2.26645	9.40261e-05	0.0331603	ENSMUSG00000091055	Siglec15
ENSMUSG00000044041	24.6667	138.167	27.4444	135.722	51.1111	211	2.23534	0.0331018	1	ENSMUSG00000044041	Krt13
ENSMUSG00000003617	49809.7	230532	49249.8	231374	51143.6	234350	2.21269	8.32761e-150	1.16008e-145	ENSMUSG00000003617	Cp
ENSMUSG00000021097	598.778	3034.44	604.278	3137.83	742.333	2833.11	2.21096	2.48483e-12	1.77512e-09	ENSMUSG00000021097	Clmn
ENSMUSG00000021250	2157.22	10024.8	2178.44	10252.5	2337.33	10527.7	2.20697	3.13129e-64	8.72408e-61	ENSMUSG00000021250	Fos
ENSMUSG00000099066	47.5556	269.889	56.7778	235.889	55	230	2.20163	9.04118e-05	0.0322944	ENSMUSG00000099066	Mir6978
ENSMUSG00000098065	7.66667	51.5556	11.4444	41	11.4444	45.2222	2.20163	0.0933045	1	ENSMUSG00000098065	Gm5177
ENSMUSG00000115151	16	68.5556	19.4444	79.1111	12.3333	68.3333	2.2003	0.0580473	1	ENSMUSG00000115151	Gm19276
ENSMUSG00000022091	1104.78	4005.61	724.611	3815.44	722.111	3866.17	2.1952	3.0299e-08	1.65522e-05	ENSMUSG00000022091	Sorbs3
ENSMUSG00000118219	7.66667	74.3889	13.4444	45.7778	17.2222	53.5556	2.19502	0.0664308	1	ENSMUSG00000118219	Gm29695
ENSMUSG00000101859	2892.33	13872.8	3003	13575.7	2898.5	12788	2.1941	4.10895e-59	9.53996e-56	ENSMUSG00000101859	Gm29233
ENSMUSG00000040152	41143.7	183422	40512.6	184134	39309.6	181222	2.18161	1.17936e-136	1.09527e-132	ENSMUSG00000040152	Thbs1
ENSMUSG00000020865	1888.89	7142.61	1680.17	7445.78	1295.33	7456.89	2.1803	2.66449e-10	1.7264e-07	ENSMUSG00000020865	Abcc3
ENSMUSG00000025475	60.7778	296.611	57.8889	243.333	64.3333	283.889	2.1708	0.00232584	0.720001	ENSMUSG00000025475	Adgra1
ENSMUSG00000110278	2	18.1111	4	24	7.55556	21	2.16992	0.297139	1	ENSMUSG00000110278	Gm5608
ENSMUSG00000045545	200.889	1256	315.278	1164.56	284.889	1172.67	2.16572	3.11027e-07	0.000146873	ENSMUSG00000045545	Krt14
ENSMUSG00000063727	6	46.1111	9.33333	31.8889	16.1111	59.6667	2.15433	0.185361	1	ENSMUSG00000063727	Tnfrsf11b
ENSMUSG00000026971	587.611	3425.78	928.444	3810.33	985.5	3728.22	2.13162	0.000471312	0.154485	ENSMUSG00000026971	Itgb6
ENSMUSG00000029307	340.444	1540.61	327.111	1383.89	325.111	1396.22	2.12295	5.22399e-13	3.93366e-10	ENSMUSG00000029307	Dmp1
ENSMUSG00000089794	11.4444	43	7.55556	20.1111	2	27.8889	2.11548	0.419374	1	ENSMUSG00000089794	Gm16337
ENSMUSG00000050232	42	179.667	36.5556	208.222	48.8889	165.111	2.11114	0.00555029	1	ENSMUSG00000050232	Cxcr3
ENSMUSG00000105954	728.056	3160.22	750	3191	755.333	3221.11	2.09984	1.0454e-26	1.53295e-23	ENSMUSG00000105954	Gm42793
ENSMUSG00000026259	844.111	3297.11	666.833	2827.22	609.556	2903.22	2.0895	1.50222e-07	7.60968e-05	ENSMUSG00000026259	Ngef
ENSMUSG00000054753	301.778	1641.83	447.611	1846.61	465.722	1670.06	2.08495	3.50209e-06	0.00154876	ENSMUSG00000054753	AU018091
ENSMUSG00000007682	506.778	2021.78	443.111	1963.33	475.333	2058.44	2.0843	1.13187e-16	1.08742e-13	ENSMUSG00000007682	Dio2
ENSMUSG00000045027	556.056	2818.56	661.333	2659.56	714.111	2604.67	2.06572	1.48424e-10	9.84583e-08	ENSMUSG00000045027	Prss22
ENSMUSG00000084954	7.66667	56.6667	13.4444	42	23.8889	88.6667	2.06274	0.216237	1	ENSMUSG00000084954	Gm16351
ENSMUSG00000029304	75676.6	312697	77924.3	324901	76161.4	317533	2.05556	4.22382e-72	1.68114e-68	ENSMUSG00000029304	Spp1
ENSMUSG00000074805	12.3333	99.2222	25.4444	61.6667	15.1111	54.6667	2.05445	0.189558	1	ENSMUSG00000074805	Il1bos
ENSMUSG00000115063	13.4444	63.2222	9.33333	52.2222	19.1111	54.6667	2.05184	0.144175	1	ENSMUSG00000115063	4930465K09Rik
ENSMUSG00000101394	6.66667	46.1111	14.3333	50	6.55556	20	2.05063	0.267299	1	ENSMUSG00000101394	Gm28183
ENSMUSG00000018914	11.4444	75.3333	14.3333	41	19.1111	65.1111	2.04041	0.185237	1	ENSMUSG00000018914	Il3
ENSMUSG00000021950	197.444	778	205.333	728.222	139.444	700.444	2.02773	4.20902e-05	0.0156357	ENSMUSG00000021950	Anxa8
ENSMUSG00000113334	4	14.1111	6	27	4	15.8889	2.02553	0.433832	1	ENSMUSG00000113334	D030007L05Rik
ENSMUSG00000046623	376.944	1438.28	360.111	1507	335.667	1400.67	2.01804	1.75141e-09	1.03821e-06	ENSMUSG00000046623	Gjb4
ENSMUSG00000056288	6.66667	28.2222	6.66667	35.3333	6.55556	22	2.01707	0.347156	1	ENSMUSG00000056288	Gm11961
ENSMUSG00000027398	20.8889	115.889	40.6667	125.444	27.4444	118	2.01211	0.137994	1	ENSMUSG00000027398	Il1b
ENSMUSG00000107842	9.44444	33.3333	16.5556	47.6667	10.3333	64.1111	2.00998	0.374918	1	ENSMUSG00000107842	Gm44089
ENSMUSG00000044258	507.222	2357.11	584.222	2269.28	625.444	2249	2.00231	1.39406e-05	0.00547043	ENSMUSG00000044258	Ctla2a
ENSMUSG00000110730	7.66667	42	13.4444	50	18.1111	64.1111	2	0.220962	1	ENSMUSG00000110730	Gm19385
ENSMUSG00000032561	614.889	2733.06	661.333	2897.5	746.667	2433.89	1.99518	6.37456e-06	0.00273233	ENSMUSG00000032561	Acpp
ENSMUSG00000111085	29.2778	92.7778	27.4444	91.7222	10.3333	78.1111	1.99452	0.136826	1	ENSMUSG00000111085	Gm7607
ENSMUSG00000086644	39.2222	187.5	42.5556	135.722	32.4444	127.222	1.98409	0.137416	1	ENSMUSG00000086644	Gm13470
ENSMUSG00000020681	1470.56	5899.22	1625.56	6016.33	1440.89	5970.44	1.97862	6.31412e-15	5.33084e-12	ENSMUSG00000020681	Ace
ENSMUSG00000028444	123.444	576.556	118.389	515.111	161	492.222	1.9783	0.00181568	0.568389	ENSMUSG00000028444	Cntfr
ENSMUSG00000036256	3121.89	11958.5	3065.33	11606	2892.33	12136.1	1.97532	1.05758e-25	1.4031e-22	ENSMUSG00000036256	Igfbp7
ENSMUSG00000100980	25.5556	56.6667	14.3333	55.8889	11.4444	86.5556	1.97143	0.279421	1	ENSMUSG00000100980	Gm29100
ENSMUSG00000028965	351.667	1364.44	231.444	1172.67	423.333	1406	1.97066	0.118802	1	ENSMUSG00000028965	Tnfrsf9
ENSMUSG00000037868	458.5	1802.78	444.222	1739.22	467.222	1816.89	1.96884	8.00717e-06	0.00332177	ENSMUSG00000037868	Egr2
ENSMUSG00000026413	468.667	1854.94	515.111	2022.72	540.556	2086	1.96747	1.62887e-09	9.86562e-07	ENSMUSG00000026413	Pkp1
ENSMUSG00000028864	67.3333	422.667	67.3333	139.667	68.3333	226.222	1.96567	0.212781	1	ENSMUSG00000028864	Hgf
ENSMUSG00000115628	5	26.3333	12.3333	26	4	29.8889	1.96523	0.365383	1	ENSMUSG00000115628	Gm49084
ENSMUSG00000074625	121.556	457.333	123.556	525.889	130.111	483.833	1.96406	0.000113004	0.0388691	ENSMUSG00000074625	Arhgap40
ENSMUSG00000106828	243.222	696.056	141.778	699	169.056	759	1.95906	0.0090218	1	ENSMUSG00000106828	Gm34648
ENSMUSG00000048373	478.667	2152.61	515.111	2047.56	642.222	2151.28	1.95704	1.88138e-06	0.000859298	ENSMUSG00000048373	Fgfbp1
ENSMUSG00000022528	1533.72	5733.22	1366.89	5354.56	1425.33	5622.17	1.94961	2.16607e-13	1.67636e-10	ENSMUSG00000022528	Hes1
ENSMUSG00000037035	75.2222	246.833	60.1111	249.611	81	336.5	1.94729	0.0264212	1	ENSMUSG00000037035	Inhbb
ENSMUSG00000091123	24.6667	79.6667	14.3333	68.5556	19.1111	74	1.94292	0.140749	1	ENSMUSG00000091123	Gm17181
ENSMUSG00000028435	53.5556	158.556	53.5	196.333	31.4444	170.111	1.91723	0.117852	1	ENSMUSG00000028435	Aqp3
ENSMUSG00000100798	81.2222	392.556	130.111	338	83	370.222	1.90493	0.0422578	1	ENSMUSG00000100798	Gm19589
ENSMUSG00000045441	33.2222	124	21.4444	106.444	34.4444	99.1111	1.90251	0.172756	1	ENSMUSG00000045441	Gprin3
ENSMUSG00000096278	10.3333	53.8889	10.3333	11.2222	10.3333	47.2778	1.90046	0.498285	1	ENSMUSG00000096278	Dcpp2
ENSMUSG00000060205	10.3333	24.0556	11.4444	55	8.44444	29	1.89691	0.481544	1	ENSMUSG00000060205	Olfr57
ENSMUSG00000100593	3	32.3333	13.4444	28.2222	12.3333	44.1111	1.89308	0.550699	1	ENSMUSG00000100593	1700119H24Rik
ENSMUSG00000021903	655.222	2112.78	592	2259.56	536.556	2252	1.8928	6.58423e-06	0.00277944	ENSMUSG00000021903	Galnt15
ENSMUSG00000052688	101.889	204.111	77.4444	365	48.8889	274.333	1.8865	0.159042	1	ENSMUSG00000052688	Rab7b
ENSMUSG00000037370	1210	4225.78	1006.44	3859	1062.11	4019.78	1.88472	1.17075e-07	6.04044e-05	ENSMUSG00000037370	Enpp1
ENSMUSG00000113974	8.44444	28.2222	12.3333	38.2222	10.3333	44.1111	1.87447	0.400872	1	ENSMUSG00000113974	4930442G10Rik
ENSMUSG00000020159	17.8889	91.6667	27.4444	88.6667	23	68.3333	1.87254	0.210339	1	ENSMUSG00000020159	Gabrp
ENSMUSG00000074361	61.6667	104.222	31.3333	152.111	15.1111	137.889	1.86716	0.354883	1	ENSMUSG00000074361	C5ar2
ENSMUSG00000101439	7.66667	16.1111	4	21.1111	2	13.6667	1.86507	0.583206	1	ENSMUSG00000101439	Gm336
ENSMUSG00000086221	6.66667	23	6	31.8889	6	13.6667	1.8606	0.534084	1	ENSMUSG00000086221	4930412B13Rik
ENSMUSG00000020774	30.2222	219.167	40.6667	203.556	85.5556	146.611	1.8602	0.341072	1	ENSMUSG00000020774	Aspa
ENSMUSG00000109068	22.7778	47.7778	10.3333	59.7778	11.4444	51.4444	1.85345	0.407694	1	ENSMUSG00000109068	Gm45207
ENSMUSG00000114432	224.111	763.778	198.167	669.611	177.556	734.111	1.85333	0.00407826	1	ENSMUSG00000114432	Gm49391
ENSMUSG00000021390	486.389	1576.33	422.5	1602.94	443.222	1684.67	1.84812	2.94809e-05	0.0110996	ENSMUSG00000021390	Ogn
ENSMUSG00000089431	39.2222	156.444	39.6667	135.722	42.1111	143.444	1.84601	0.120599	1	ENSMUSG00000089431	Gm23196
ENSMUSG00000060961	5003.17	20660	5495.72	18541.2	6020.67	20008.8	1.84163	1.60783e-07	7.99922e-05	ENSMUSG00000060961	Slc4a4
ENSMUSG00000066026	1643.67	6138.22	1851.78	6890.89	1992.11	6538.28	1.83407	1.35412e-06	0.000628786	ENSMUSG00000066026	Dhrs3
ENSMUSG00000038178	1960.94	7657.22	2225.33	6757.06	1984.28	7553.78	1.83206	1.20691e-05	0.00480368	ENSMUSG00000038178	Slc43a2
ENSMUSG00000099289	7.66667	36.3333	12.3333	46.6667	14.3333	38.4444	1.8314	0.427325	1	ENSMUSG00000099289	Mir6403
ENSMUSG00000087684	7.66667	32.3333	8.44444	34.3333	14.3333	39.5556	1.82103	0.459485	1	ENSMUSG00000087684	1200007C13Rik
ENSMUSG00000021200	36.3333	113.111	25.4444	95.8889	37.4444	133.778	1.80735	0.310991	1	ENSMUSG00000021200	Asb2
ENSMUSG00000029375	4	12.3333	4	20.1111	4	10.4444	1.80735	0.668864	1	ENSMUSG00000029375	Cxcl15
ENSMUSG00000100880	2	12.3333	2	14.1111	4	2	1.80735	0.716259	1	ENSMUSG00000100880	Gm6610
ENSMUSG00000006143	315.389	1016.17	247.167	1058.67	252.667	773.333	1.80508	0.0214984	1	ENSMUSG00000006143	Upk3bl
ENSMUSG00000115426	15.1111	33.3333	4	39.1111	15.1111	46.3333	1.79518	0.535375	1	ENSMUSG00000115426	Gm19510
ENSMUSG00000048399	5	10.3333	2	25	6	10.4444	1.79141	0.670715	1	ENSMUSG00000048399	Tprg
ENSMUSG00000046447	118	447.556	115.222	395.278	158.778	510.889	1.7883	0.0805265	1	ENSMUSG00000046447	Camk2n1
ENSMUSG00000087476	71.2222	192.444	78.3333	288.222	54.1111	219.333	1.78381	0.219187	1	ENSMUSG00000087476	Rap1gapos
ENSMUSG00000042812	107.333	363.889	98.2222	396.667	118.111	349.5	1.78225	0.0940084	1	ENSMUSG00000042812	Foxf1
ENSMUSG00000031594	10.3333	33.3333	12.3333	54.1111	10.3333	23	1.78136	0.595798	1	ENSMUSG00000031594	Fgl1
ENSMUSG00000018927	8.44444	27.1111	8.44444	24	12.3333	45.2222	1.77761	0.583249	1	ENSMUSG00000018927	Ccl6
ENSMUSG00000099241	20.8889	71.8889	26.4444	75.8889	18.1111	74	1.77205	0.409031	1	ENSMUSG00000099241	Gm18852
ENSMUSG00000025810	1585.22	4944.89	1376.56	5153.56	1391.11	4752.33	1.77048	5.11311e-05	0.0187442	ENSMUSG00000025810	Nrp1
ENSMUSG00000021822	4841.33	16422	4596.56	15653.6	4652	15891.7	1.7674	5.48843e-09	3.12068e-06	ENSMUSG00000021822	Plau
ENSMUSG00000029372	6.66667	15.1111	7.55556	34.3333	8.44444	29	1.76184	0.62225	1	ENSMUSG00000029372	Ppbp
ENSMUSG00000009093	9.44444	53.8889	9.33333	16.1111	9.33333	21	1.75291	0.677574	1	ENSMUSG00000009093	Gstt4
ENSMUSG00000020689	194.889	578.667	171.889	678.778	191.667	626	1.75288	0.0376843	1	ENSMUSG00000020689	Itgb3
ENSMUSG00000040998	9987.22	32916.6	9461.89	32403.6	9344.44	31650.6	1.75185	1.989e-11	1.38539e-08	ENSMUSG00000040998	Npnt
ENSMUSG00000057092	157.556	313.389	104.778	817	262.444	638.444	1.75173	0.596748	1	ENSMUSG00000057092	Fxyd3
ENSMUSG00000026072	1072.17	3333.44	1051.22	3540.17	1075.39	3846.11	1.74493	0.000606498	0.194226	ENSMUSG00000026072	Il1r1
ENSMUSG00000044786	1963.33	6634.78	2180.33	6724.44	2116	7525.33	1.73839	0.000127549	0.043337	ENSMUSG00000044786	Zfp36
ENSMUSG00000085603	8.44444	30	8.44444	34.3333	17.2222	46.3333	1.73697	0.649533	1	ENSMUSG00000085603	Gm11346
ENSMUSG00000116793	17.8889	76.5556	24.5556	43.6667	15.1111	72	1.73448	0.521467	1	ENSMUSG00000116793	Gm34256
ENSMUSG00000007805	21.7778	61.5556	10.3333	47.6667	19.1111	58.8889	1.72845	0.598431	1	ENSMUSG00000007805	Twist2
ENSMUSG00000114554	23.8889	31.2222	10.3333	44.6667	8.44444	62.6667	1.72662	0.649235	1	ENSMUSG00000114554	5430425K12Rik
ENSMUSG00000090066	76.2222	269.889	98.2222	274	73.5556	275.444	1.72352	0.176387	1	ENSMUSG00000090066	1110002E22Rik
ENSMUSG00000000385	41	186.667	37.7778	73.5556	43.0556	140.556	1.72031	0.521448	1	ENSMUSG00000000385	Tmprss2
ENSMUSG00000077190	7.66667	15.1111	8.44444	42	7.55556	22	1.71882	0.718873	1	ENSMUSG00000077190	Gm22269
ENSMUSG00000043088	3055.67	10823.2	2941.89	11027.8	3384.78	8961.06	1.71537	0.0112277	1	ENSMUSG00000043088	Il17re
ENSMUSG00000113039	15.1111	21.1111	11.4444	33.2222	6	51.4444	1.71425	0.711029	1	ENSMUSG00000113039	Gm9265
ENSMUSG00000115092	12.3333	41	10.3333	26	10.3333	38.4444	1.71425	0.568744	1	ENSMUSG00000115092	E130202H07Rik
ENSMUSG00000034353	47.5556	194.222	53.5	184.667	91.4444	253.389	1.71132	0.403822	1	ENSMUSG00000034353	Ramp1
ENSMUSG00000090326	438.778	1692.22	506.944	1308.78	484.778	1683.11	1.71072	0.0672292	1	ENSMUSG00000090326	Dthd1
ENSMUSG00000084523	10.3333	33.3333	12.3333	23	8.44444	41.8889	1.70782	0.647739	1	ENSMUSG00000084523	Mir1903
ENSMUSG00000028755	57.7778	321.667	129.056	365	106.667	271.111	1.70421	0.417541	1	ENSMUSG00000028755	Cda
ENSMUSG00000115681	12.3333	42	18.4444	68.5556	13.4444	29	1.70302	0.660797	1	ENSMUSG00000115681	Gm2682
ENSMUSG00000030468	52.5556	239.111	91.6667	262.111	103.5	308.111	1.69999	0.412655	1	ENSMUSG00000030468	Siglecg
ENSMUSG00000098997	40	115.111	47.1111	149.778	36.4444	133.778	1.69773	0.422068	1	ENSMUSG00000098997	Mir6901
ENSMUSG00000022542	32.3333	109.111	33.2222	169.444	32.4444	36.3333	1.69471	0.68617	1	ENSMUSG00000022542	Septin12
ENSMUSG00000097292	7.66667	28.2222	10.3333	26	12.3333	43	1.69302	0.713692	1	ENSMUSG00000097292	A230107N01Rik
ENSMUSG00000080655	12.3333	36.3333	6.66667	31	12.3333	33.3333	1.68966	0.682269	1	ENSMUSG00000080655	Gm24482
ENSMUSG00000098158	12.3333	47.7778	12.3333	41	12.3333	26.5556	1.68806	0.66089	1	ENSMUSG00000098158	Gm4804
ENSMUSG00000078498	9.44444	24.0556	7.55556	31.8889	11.4444	34.2222	1.6845	0.741844	1	ENSMUSG00000078498	Zfp988
ENSMUSG00000020911	3802.89	13189.6	4066.17	12557.8	4148.83	12710.2	1.67809	0.000111953	0.0388691	ENSMUSG00000020911	Krt19
ENSMUSG00000111198	100.944	202	92.3333	283.944	21.1111	197.444	1.67427	0.648738	1	ENSMUSG00000111198	Gm34263
ENSMUSG00000087187	34.2222	83	36.5556	109.333	19.1111	93.1111	1.66297	0.614456	1	ENSMUSG00000087187	Gm13431
ENSMUSG00000053846	2968	10167.4	3361.11	9987.22	3073.67	9593.22	1.66155	0.00290771	0.890239	ENSMUSG00000053846	Lipg
ENSMUSG00000112384	17	43.6667	19.4444	65.5556	13.4444	45.2222	1.66141	0.682946	1	ENSMUSG00000112384	Gm34921
ENSMUSG00000103011	12.3333	37.4444	10.3333	23	9.33333	38.4444	1.66051	0.753984	1	ENSMUSG00000103011	Gm8860
ENSMUSG00000032380	216.111	706.278	287.167	566.667	112.556	673.667	1.66025	0.505374	1	ENSMUSG00000032380	Dapk2
ENSMUSG00000043089	39.2222	80.7778	20.5556	123.333	44	124.333	1.65711	0.642063	1	ENSMUSG00000043089	Mmp1a
ENSMUSG00000103834	56.7778	108.111	20.5556	97	23	112.556	1.65467	0.673905	1	ENSMUSG00000103834	Gm37613
ENSMUSG00000035547	1582.89	4150.11	1318.17	4493.11	1223.61	4255.39	1.64468	0.10393	1	ENSMUSG00000035547	Capn5
ENSMUSG00000036390	14996.9	47990.9	14687	46830.3	15820.7	46971.6	1.63969	0.000836767	0.264922	ENSMUSG00000036390	Gadd45a
ENSMUSG00000103708	9.44444	46.1111	21.4444	59.7778	23.8889	61.5556	1.63743	0.735761	1	ENSMUSG00000103708	Gm33222
ENSMUSG00000089245	9.44444	19.1111	9.33333	33.2222	9.33333	32.3333	1.63743	0.767773	1	ENSMUSG00000089245	Gm24053
ENSMUSG00000085830	42	90.6667	35.8889	115.889	32.4444	135.167	1.63649	0.565688	1	ENSMUSG00000085830	Grin1os
ENSMUSG00000093100	14.3333	57.6667	20.5556	36.4444	13.4444	54.6667	1.63421	0.718773	1	ENSMUSG00000093100	Mir3971
ENSMUSG00000027656	44.5556	46.1111	21.4444	95.8889	20.2222	124.333	1.62902	0.785996	1	ENSMUSG00000027656	Ccn5
ENSMUSG00000111540	23.8889	69.7778	20.5556	63.6667	12.3333	41.8889	1.62654	0.722866	1	ENSMUSG00000111540	4930584E12Rik
ENSMUSG00000109089	8.44444	23	9.33333	7.11111	6.55556	44.1111	1.62449	0.865509	1	ENSMUSG00000109089	4833411C07Rik
ENSMUSG00000038065	183.222	447.556	138.556	490.111	149.333	512.222	1.62225	0.363231	1	ENSMUSG00000038065	Mturn
ENSMUSG00000035560	9.44444	38.4444	17.4444	28.2222	13.4444	53.5556	1.62149	0.795399	1	ENSMUSG00000035560	Wdr20rt
ENSMUSG00000049349	6.66667	16.1111	10.3333	31.8889	9.33333	32.3333	1.62149	0.82214	1	ENSMUSG00000049349	Gm5105
ENSMUSG00000099707	24.6667	98.3333	11.4444	46.6667	34.4444	70.1111	1.61891	0.832389	1	ENSMUSG00000099707	Gm8883
ENSMUSG00000108950	117.111	323.889	89.7778	299.333	100.556	322.667	1.61891	0.519621	1	ENSMUSG00000108950	9130015G15Rik
ENSMUSG00000025993	799.889	2518.89	729.5	2390.11	758	2117.89	1.61882	0.129916	1	ENSMUSG00000025993	Slc40a1
ENSMUSG00000099174	32.3333	109.111	26.4444	66.7222	27.4444	85.4444	1.61852	0.731673	1	ENSMUSG00000099174	Mir6406
ENSMUSG00000044827	60.7778	300.111	101.556	214.111	72.5556	208.444	1.61321	0.593834	1	ENSMUSG00000044827	Tlr1
ENSMUSG00000046186	264.556	1004.56	290.556	924.111	369.556	901.778	1.61223	0.473531	1	ENSMUSG00000046186	Cd109
ENSMUSG00000074874	262.889	815.722	264.889	628.889	203.667	792.389	1.61165	0.470412	1	ENSMUSG00000074874	Ctla2b
ENSMUSG00000076897	5	31.2222	5	16.1111	7.55556	8.33333	1.61143	0.87749	1	ENSMUSG00000076897	Traj32
ENSMUSG00000100189	102.667	222.389	86.1111	285.889	68.3333	276.722	1.61092	0.582122	1	ENSMUSG00000100189	Gm28096
ENSMUSG00000048852	33.2222	135.222	54.3333	109.333	46.5556	165.111	1.60987	0.684662	1	ENSMUSG00000048852	Gm12185
ENSMUSG00000112267	12.3333	22.2222	5	17	4	25.2778	1.60768	0.865679	1	ENSMUSG00000112267	Gm47903
ENSMUSG00000088459	16	37.4444	14.3333	47.6667	13.4444	46.3333	1.60716	0.793258	1	ENSMUSG00000088459	Mir1941
ENSMUSG00000021101	6.66667	26.3333	8.44444	17	8.44444	26.5556	1.60572	0.836644	1	ENSMUSG00000021101	4930408O17Rik
ENSMUSG00000108592	9.44444	36.3333	7.55556	6	7.55556	34.2222	1.60407	0.88669	1	ENSMUSG00000108592	Gm38973
ENSMUSG00000101211	11.4444	31.2222	11.4444	20.1111	9.33333	43	1.60039	0.840129	1	ENSMUSG00000101211	Gm28818
ENSMUSG00000114073	14.3333	54.8889	15.4444	42	13.4444	29.8889	1.59637	0.850322	1	ENSMUSG00000114073	Gm30302
ENSMUSG00000070867	137.556	494.111	207	548.611	171.667	516.889	1.59331	0.504384	1	ENSMUSG00000070867	Trabd2b
ENSMUSG00000030630	2419.11	7842.11	2615	7381.78	2396.56	7185.44	1.59245	0.0779487	1	ENSMUSG00000030630	Fah
ENSMUSG00000026639	8241	26076.7	8803.67	26076.7	8510.22	24835	1.59105	0.0203003	1	ENSMUSG00000026639	Lamb3
ENSMUSG00000112716	31.2222	115.111	32.3333	62.6667	38.4444	126.056	1.58972	0.80891	1	ENSMUSG00000112716	4930471E19Rik
ENSMUSG00000019102	542.444	1538.56	617.889	1842.44	558.667	1784.44	1.5872	0.329852	1	ENSMUSG00000019102	Aldh3a1
ENSMUSG00000074006	19.8889	46.1111	21.4444	62.6667	12.3333	50.4444	1.58496	0.812379	1	ENSMUSG00000074006	Omp
ENSMUSG00000109715	9.44444	51.5556	23.7778	46.6667	16.1111	48.4444	1.58496	0.818044	1	ENSMUSG00000109715	Gm45606
ENSMUSG00000114522	4	13.1111	6.66667	20.1111	7.55556	24.1111	1.58496	0.890945	1	ENSMUSG00000114522	Gm32067
ENSMUSG00000043164	4	12.3333	9.33333	28.2222	10.3333	29	1.58496	0.888901	1	ENSMUSG00000043164	Tmem212
ENSMUSG00000029380	1016.44	3008.11	896.667	2741.67	961.222	2859.44	1.58279	0.266545	1	ENSMUSG00000029380	Cxcl1
ENSMUSG00000108015	32.3333	209.222	92.3333	252.667	86.5556	169.333	1.5804	0.78799	1	ENSMUSG00000108015	Gm32591
ENSMUSG00000037306	774.778	2564	737.111	2445.44	896.333	2162.5	1.57434	0.392611	1	ENSMUSG00000037306	Man1c1
ENSMUSG00000031778	4427.78	13098.3	4613.17	13399.4	4551.06	13961.9	1.5737	0.0920417	1	ENSMUSG00000031778	Cx3cl1
ENSMUSG00000041633	12.3333	21.1111	8.44444	13.1111	4.77778	39.5556	1.5656	0.918273	1	ENSMUSG00000041633	Kctd12b
ENSMUSG00000110919	8.44444	24.0556	8.44444	22	6	19.1111	1.56294	0.911982	1	ENSMUSG00000110919	Dppa5b
ENSMUSG00000047793	6379.78	18788.3	6471	18322.3	5853.56	18143	1.56263	0.253101	1	ENSMUSG00000047793	Sned1
ENSMUSG00000079244	8.44444	19.1111	5	26	6.55556	13.6667	1.56071	0.927349	1	ENSMUSG00000079244	Gm5622
ENSMUSG00000105402	73.3333	203.333	50.7778	178.667	65.3333	174.889	1.55929	0.817823	1	ENSMUSG00000105402	Gm3716
ENSMUSG00000102414	73.3333	284.889	99.5556	240.444	84.7222	233.333	1.55483	0.755969	1	ENSMUSG00000102414	Gm36938
ENSMUSG00000098669	9.44444	11.2222	5	20.1111	2	15.8889	1.55459	0.936042	1	ENSMUSG00000098669	Gm27580
ENSMUSG00000085524	111	265.778	125.889	334.111	78.2222	325.167	1.5541	0.773784	1	ENSMUSG00000085524	Gm14224
ENSMUSG00000082001	14.3333	43.6667	12.3333	44.6667	21.1111	49.4444	1.55394	0.898718	1	ENSMUSG00000082001	Gm15607
ENSMUSG00000086843	66.3333	178.667	52.4444	163	51.7778	155.778	1.55061	0.802768	1	ENSMUSG00000086843	E030013I19Rik
ENSMUSG00000086071	11.4444	24.0556	7.55556	35.3333	7.55556	20	1.54889	0.925361	1	ENSMUSG00000086071	Gm12354
ENSMUSG00000042190	13.4444	70.6667	13.4444	28.2222	13.4444	14.6667	1.54749	0.935769	1	ENSMUSG00000042190	Cmklr1
ENSMUSG00000109528	36.3333	170.944	18.4444	19	18.1111	20	1.54432	0.951214	1	ENSMUSG00000109528	Olfr1309
ENSMUSG00000055430	19.8889	48.8889	21.4444	54.1111	19.1111	72	1.54432	0.901464	1	ENSMUSG00000055430	Nap1l5
ENSMUSG00000058163	7.66667	22.2222	7.55556	25	7.55556	23	1.54432	0.934094	1	ENSMUSG00000058163	Gm5431
ENSMUSG00000024116	7.66667	24.0556	7.55556	8	7.55556	38.4444	1.54432	0.944349	1	ENSMUSG00000024116	Prss21
ENSMUSG00000109352	82	282.833	102.611	249.611	94.2222	278.056	1.53944	0.782736	1	ENSMUSG00000109352	Gm18256
ENSMUSG00000005373	150.944	304.444	166.778	390.222	111.556	548.833	1.53142	0.904119	1	ENSMUSG00000005373	Mlxipl
ENSMUSG00000053687	62.6667	317.278	158.556	232.222	44	219.333	1.52968	0.935865	1	ENSMUSG00000053687	Dpep2
ENSMUSG00000010307	1462.11	3910.06	1326.22	4056	1348.22	3933.67	1.52465	0.662753	1	ENSMUSG00000010307	Tmem86a
ENSMUSG00000022534	26.6667	84.5556	27.4444	117.778	26.5556	29.8889	1.52434	0.960136	1	ENSMUSG00000022534	Mefv
ENSMUSG00000027508	605.5	1550.56	533.111	1493.22	402.111	1381.89	1.52214	0.867596	1	ENSMUSG00000027508	Pag1
ENSMUSG00000024774	18.8889	170.944	124.333	218.444	42.1111	139.667	1.51574	0.981405	1	ENSMUSG00000024774	Ankrd22
ENSMUSG00000005951	418.889	1113.56	439.167	1298.11	388.389	1148.56	1.51498	0.883949	1	ENSMUSG00000005951	Shpk
ENSMUSG00000037578	55.7222	83.8889	28.4444	144.444	27.4444	88.6667	1.51392	0.975717	1	ENSMUSG00000037578	Pkd2l1
ENSMUSG00000042532	94.5	223.333	69.3333	254	75.6667	203.111	1.50852	0.96628	1	ENSMUSG00000042532	Golga7b
ENSMUSG00000052779	13.4444	51.5556	13.4444	16.1111	10.3333	34.2222	1.5025	0.996239	1	ENSMUSG00000052779	4833418N17Rik
ENSMUSG00000100775	6.66667	33.3333	7.55556	20.1111	9.33333	14.6667	1.5025	0.996652	1	ENSMUSG00000100775	Gm29107
ENSMUSG00000085445	5	15.1111	5	25	8.44444	11.4444	1.5025	0.997098	1	ENSMUSG00000085445	Gm16348
ENSMUSG00000041361	150.944	462.944	159.611	464.111	216.333	564.667	1.50137	0.99346	1	ENSMUSG00000041361	Myzap
ENSMUSG00000045362	79.3333	269.889	111.556	249.611	115.778	348.222	1.49946	1	1	ENSMUSG00000045362	Tnfrsf26
ENSMUSG00000097157	44.5556	150	48	146.444	56.4444	123.333	1.49164	1	1	ENSMUSG00000097157	Gm26512
ENSMUSG00000085377	55.7222	177.556	52.4444	146.444	51.1111	123.333	1.49125	1	1	ENSMUSG00000085377	4930551L18Rik
ENSMUSG00000031790	948.333	2474.11	862.944	2575.22	895	2558.11	1.49117	1	1	ENSMUSG00000031790	Mmp15
ENSMUSG00000032528	25.5556	64.3333	28.4444	39.1111	29.6667	132.778	1.49033	1	1	ENSMUSG00000032528	Vipr1
ENSMUSG00000054626	21.7778	114.111	70.3333	133.556	33.3333	103.444	1.48954	1	1	ENSMUSG00000054626	Xlr
ENSMUSG00000074063	3263.67	9998.89	3705	9694.67	3885.61	10775.3	1.48898	1	1	ENSMUSG00000074063	Osgin1
ENSMUSG00000032226	10.3333	44.7778	12.3333	21.1111	14.3333	35.3333	1.48829	1	1	ENSMUSG00000032226	Gcnt3
ENSMUSG00000029490	29.2778	58.5556	28.4444	29.1111	29.6667	155.778	1.48779	1	1	ENSMUSG00000029490	Mfsd7a
ENSMUSG00000085051	7.66667	24.0556	2	12.3333	4.77778	6	1.48543	1	1	ENSMUSG00000085051	Gm11542
ENSMUSG00000030000	587.611	1724.67	688.5	1816.89	689.333	1959.11	1.48516	1	1	ENSMUSG00000030000	Add2
ENSMUSG00000022037	23260.9	64723.1	23041.7	61777.1	22429	65893.1	1.485	1	1	ENSMUSG00000022037	Clu
ENSMUSG00000030739	26608.8	73868.9	27044.2	74418.9	27004.3	77306.6	1.48386	1	1	ENSMUSG00000030739	Myh14
ENSMUSG00000108094	8.44444	34.3333	14.3333	35.3333	17.2222	39.5556	1.48278	1	1	ENSMUSG00000108094	Gm31108
ENSMUSG00000049620	19.8889	59.4444	16.5556	17	16.1111	72	1.48153	1	1	ENSMUSG00000049620	Prss33
ENSMUSG00000098560	14.3333	38.4444	17.4444	42	12.3333	39.5556	1.48063	1	1	ENSMUSG00000098560	Gm27530
ENSMUSG00000070313	42	64.3333	23.7778	99	42.1111	137.889	1.47873	1	1	ENSMUSG00000070313	Pate14
ENSMUSG00000058672	295.167	721.778	240.333	738.889	215.556	630.556	1.478	1	1	ENSMUSG00000058672	Tubb2a
ENSMUSG00000116597	18.8889	66.3333	23.7778	42.7778	17.2222	57.8889	1.47681	1	1	ENSMUSG00000116597	Gm536
ENSMUSG00000074622	19.8889	69.7778	18.4444	44.6667	23.8889	56.7778	1.47207	1	1	ENSMUSG00000074622	Mafb
ENSMUSG00000034607	43	113.111	37.7778	72.5	24.8889	108.778	1.47175	1	1	ENSMUSG00000034607	Pof1b
ENSMUSG00000057417	6.66667	21.1111	6.66667	7.11111	6.55556	29.8889	1.46566	1	1	ENSMUSG00000057417	Dcpp3
ENSMUSG00000025150	1157.56	2518.89	971.833	2451.11	664.333	2729.33	1.46234	1	1	ENSMUSG00000025150	Cbr2
ENSMUSG00000040118	405.5	1042.78	201.667	464.833	202.667	722.611	1.45992	1	1	ENSMUSG00000040118	Cacna2d1
ENSMUSG00000085010	6.66667	16.1111	5	19	7.55556	20	1.45943	1	1	ENSMUSG00000085010	Gssos1
ENSMUSG00000102827	2	24.0556	7.55556	18	6	2	1.45943	1	1	ENSMUSG00000102827	Gm8242
ENSMUSG00000027488	21.7778	39.4444	36.5556	124.333	36.4444	97.8889	1.45805	1	1	ENSMUSG00000027488	Snta1
ENSMUSG00000087231	2699.56	7741.22	2720.78	7583.78	2901.44	7533.78	1.45776	1	1	ENSMUSG00000087231	E230016M11Rik
ENSMUSG00000105127	8.44444	15.1111	10.3333	34.3333	4.77778	13.6667	1.45372	1	1	ENSMUSG00000105127	Gm42470
ENSMUSG00000099117	10.3333	35.3333	9.33333	41	21.8889	36.3333	1.4498	1	1	ENSMUSG00000099117	Gm27404
ENSMUSG00000084143	6	37.4444	13.4444	31.8889	24.8889	51.4444	1.44746	1	1	ENSMUSG00000084143	Gm13400
ENSMUSG00000086872	118.889	280.222	133.111	343.611	93.4444	314.667	1.44453	1	1	ENSMUSG00000086872	Gm14225
ENSMUSG00000105699	12.3333	18.1111	8.44444	22	4.77778	27.8889	1.44361	1	1	ENSMUSG00000105699	Gm43703
ENSMUSG00000063626	16	21.1111	8.44444	33.2222	8.44444	33.3333	1.44294	1	1	ENSMUSG00000063626	Unc5d
ENSMUSG00000063558	1746.06	4394.67	1488.22	4446.33	1651.83	4436.44	1.4422	1	1	ENSMUSG00000063558	Aox1
ENSMUSG00000097654	870	2518.89	946.889	2409.67	909.667	2474.67	1.44099	1	1	ENSMUSG00000097654	Gm26714
ENSMUSG00000028186	140.556	356.222	155	379.222	211.556	643.611	1.44072	1	1	ENSMUSG00000028186	Uox
ENSMUSG00000020836	11010	30200.3	11972.2	32124.4	11403.9	30954.3	1.43972	1	1	ENSMUSG00000020836	Coro6
ENSMUSG00000082284	8.44444	39.4444	11.4444	15.1111	12.3333	29.8889	1.43812	1	1	ENSMUSG00000082284	H3f3a-ps1
ENSMUSG00000031710	9.44444	21.1111	6	27	9.33333	17	1.43741	1	1	ENSMUSG00000031710	Ucp1
ENSMUSG00000022231	2878.56	7735.94	2777.11	7231.67	2820.44	7974.22	1.43654	1	1	ENSMUSG00000022231	Sema5a
ENSMUSG00000094127	7.66667	14.1111	10.3333	42.7778	16.1111	35.3333	1.4361	1	1	ENSMUSG00000094127	G530012D18Rik
ENSMUSG00000072945	6.66667	38.4444	11.4444	27	9.33333	8.33333	1.43494	1	1	ENSMUSG00000072945	Ripply1
ENSMUSG00000013523	127.444	221	57.8889	292.222	82	208.444	1.43316	1	1	ENSMUSG00000013523	Bcas1
ENSMUSG00000091192	13.4444	38.4444	9.33333	34.3333	18.1111	36.3333	1.43296	1	1	ENSMUSG00000091192	Sardhos
ENSMUSG00000020000	666.722	1810.83	665.667	1655.33	610.333	1773.56	1.43128	1	1	ENSMUSG00000020000	Moxd1
ENSMUSG00000003541	2228.06	6370.78	2416.39	5735.67	2120	6103.11	1.42878	1	1	ENSMUSG00000003541	Ier3
ENSMUSG00000096035	480.111	1218.78	506.944	1498	561.444	1449.44	1.42826	1	1	ENSMUSG00000096035	Odaph
ENSMUSG00000027800	14105.6	37419	13911.6	37163	13526	37203.1	1.42801	1	1	ENSMUSG00000027800	Tm4sf1
ENSMUSG00000020032	2040.72	5607.44	2110	5625.06	2053.44	5461.22	1.42797	1	1	ENSMUSG00000020032	Nuak1
ENSMUSG00000020101	1437.33	3975.11	1524.56	3790.11	1374.89	3902.11	1.42766	1	1	ENSMUSG00000020101	Vsir
ENSMUSG00000026365	478.667	1510.56	801.556	1546.5	512.667	1767.28	1.42705	1	1	ENSMUSG00000026365	Cfh
ENSMUSG00000020601	1541.22	4242	1547.22	3870.89	1407.56	3970.67	1.42638	1	1	ENSMUSG00000020601	Trib2
ENSMUSG00000003545	12391.2	32463.2	12544.2	33507.4	12490.4	34590	1.42598	1	1	ENSMUSG00000003545	Fosb
ENSMUSG00000111709	19.8889	57.6667	20.5556	42	13.4444	45.2222	1.42502	1	1	ENSMUSG00000111709	Gm3776
ENSMUSG00000065634	28.4444	67.4444	17.4444	73.5556	30.3333	59.6667	1.42223	1	1	ENSMUSG00000065634	Gm24252
ENSMUSG00000073679	6.66667	19.1111	13.4444	20.1111	4.77778	27.8889	1.42223	1	1	ENSMUSG00000073679	Mxra8os
ENSMUSG00000024059	5686.56	17287.3	7255.11	17364.4	5936.22	15847.9	1.41955	1	1	ENSMUSG00000024059	Clip4
ENSMUSG00000000706	175.667	439.667	190.444	481.889	166.667	501.444	1.41673	1	1	ENSMUSG00000000706	Btn1a1
ENSMUSG00000111423	8.44444	27.1111	8.44444	18	7.55556	19.1111	1.41504	1	1	ENSMUSG00000111423	Dppa5c
ENSMUSG00000105163	12.3333	27.1111	11.4444	41	19.1111	44.1111	1.41504	1	1	ENSMUSG00000105163	Gm4873
ENSMUSG00000084474	7.66667	25.2222	5	11.2222	8.44444	20	1.41504	1	1	ENSMUSG00000084474	Gm25783
ENSMUSG00000111320	6	20.2222	3	18	9.33333	10.4444	1.41504	1	1	ENSMUSG00000111320	Gm48546
ENSMUSG00000113352	53.5556	94.6667	17.4444	83.1111	47.6667	138.889	1.41352	1	1	ENSMUSG00000113352	Gm34639
ENSMUSG00000026768	2093.78	5480.78	1930.28	5544.78	2145.39	5394.33	1.41235	1	1	ENSMUSG00000026768	Itga8
ENSMUSG00000025085	50533.7	125687	48946.4	128497	44434	128141	1.40959	1	1	ENSMUSG00000025085	Ablim1
ENSMUSG00000105376	6	24.0556	6	14.1111	7.55556	14.6667	1.40599	1	1	ENSMUSG00000105376	Gm36535
ENSMUSG00000033576	41	265.778	84.2222	102.667	51.7778	100.444	1.40584	1	1	ENSMUSG00000033576	Apol6
ENSMUSG00000025429	571.444	1179.33	455.778	1470.67	405.222	1137.22	1.40302	1	1	ENSMUSG00000025429	Pstpip2
ENSMUSG00000114828	8.44444	19.1111	8.44444	34.3333	12.3333	21	1.4021	1	1	ENSMUSG00000114828	AI463229
ENSMUSG00000056313	1562.33	4136.89	1564.06	4089.67	1518.33	4043.67	1.40181	1	1	ENSMUSG00000056313	Tcim
ENSMUSG00000087203	28.4444	85.5556	35.8889	67.5556	21.8889	72.9444	1.40028	1	1	ENSMUSG00000087203	Gm13986
ENSMUSG00000041351	11075.1	28491.4	11758.1	31673.1	11215.3	29673	1.39974	1	1	ENSMUSG00000041351	Rap1gap
ENSMUSG00000062515	5	11.2222	8.44444	29.8889	9.33333	17	1.39855	1	1	ENSMUSG00000062515	Fabp4
ENSMUSG00000050014	33.2222	91.6667	30.3333	61.6667	27.4444	83	1.39689	1	1	ENSMUSG00000050014	Apol10b
ENSMUSG00000050777	20.8889	76.5556	33.2222	59	19.1111	55.8333	1.39514	1	1	ENSMUSG00000050777	Tmem37
ENSMUSG00000006362	64.6667	148.667	55	200.944	75.6667	165.111	1.39372	1	1	ENSMUSG00000006362	Cbfa2t3
ENSMUSG00000084948	130.556	292.111	109	317.889	113.556	320.5	1.39348	1	1	ENSMUSG00000084948	1700061H18Rik
ENSMUSG00000028751	19.8889	85.5556	12.3333	22	32.4444	59.6667	1.39232	1	1	ENSMUSG00000028751	Pla2g2e
ENSMUSG00000111324	9.44444	16.1111	9.33333	19	6	27.8889	1.39232	1	1	ENSMUSG00000111324	Gm31410
ENSMUSG00000024593	170.111	402.5	148.444	394.222	169.056	482.222	1.39189	1	1	ENSMUSG00000024593	Megf10
ENSMUSG00000006651	195.556	412.889	114.222	399.333	101.556	267.611	1.39032	1	1	ENSMUSG00000006651	Aplp1
ENSMUSG00000021223	349.222	1052.33	413.222	921.889	358.778	963.611	1.39005	1	1	ENSMUSG00000021223	Papln
ENSMUSG00000037683	17	30	6	14.1111	6	32.3333	1.38995	1	1	ENSMUSG00000037683	Armc3
ENSMUSG00000024114	20.8889	66.3333	36.5556	22	21.1111	119.222	1.38971	1	1	ENSMUSG00000024114	Prss41
ENSMUSG00000066684	34.2222	70.6667	17.4444	87.6667	17.2222	19.1111	1.38827	1	1	ENSMUSG00000066684	Pilrb1
ENSMUSG00000005949	7261.11	19378.7	7519	18833.4	7453.11	19976	1.38802	1	1	ENSMUSG00000005949	Ctns
ENSMUSG00000100782	13.4444	47.7778	6.66667	27	19.1111	26.5556	1.38702	1	1	ENSMUSG00000100782	Gm28231
ENSMUSG00000079703	12.3333	13.1111	12.3333	39.1111	12.3333	41.8889	1.38466	1	1	ENSMUSG00000079703	Ssxb8
ENSMUSG00000108650	39.2222	98.3333	37.7778	82	28.4444	94.2222	1.38379	1	1	ENSMUSG00000108650	Gm44867
ENSMUSG00000085833	4	30	20.5556	34.3333	13.4444	35.3333	1.38143	1	1	ENSMUSG00000085833	Gm13003
ENSMUSG00000019997	3196.17	7796.56	2772.22	8069.89	2938.83	7283.44	1.378	1	1	ENSMUSG00000019997	Ccn2
ENSMUSG00000028766	594.056	1734.83	799.889	1958	663.444	1652.78	1.37792	1	1	ENSMUSG00000028766	Alpl
ENSMUSG00000031274	6573	17620	6354.06	16540.3	7002.22	17604.8	1.37711	1	1	ENSMUSG00000031274	Col4a5
ENSMUSG00000076518	49.6667	108.111	46.2222	167.889	77.7778	174.889	1.37404	1	1	ENSMUSG00000076518	Igkv2-112
ENSMUSG00000048992	32.3333	60.5	16.5556	33.2222	21.8889	90.8333	1.37381	1	1	ENSMUSG00000048992	Prss32
ENSMUSG00000073377	13.4444	56.6667	13.4444	14.1111	13.4444	29.8889	1.37281	1	1	ENSMUSG00000073377	AU016765
ENSMUSG00000044633	11.4444	33.3333	9.33333	31.8889	9.33333	10.4444	1.37084	1	1	ENSMUSG00000044633	B530045E10Rik
ENSMUSG00000020902	2403.44	6387.78	2416.39	6164.22	2470.89	6274.67	1.36881	1	1	ENSMUSG00000020902	Ntn1
ENSMUSG00000074486	6.66667	12.3333	7.55556	29.1111	4	8.33333	1.36678	1	1	ENSMUSG00000074486	Bglap2
ENSMUSG00000108366	10.3333	20.2222	3	9.33333	6	20	1.36678	1	1	ENSMUSG00000108366	Gm5586
ENSMUSG00000034227	83	235.5	111.556	259.889	96.7778	256.889	1.36668	1	1	ENSMUSG00000034227	Foxj1
ENSMUSG00000094732	622.944	1846.61	671	1635.39	525.444	1195.5	1.36275	1	1	ENSMUSG00000094732	1500015L24Rik
ENSMUSG00000118478	9.44444	25.2222	5	9.33333	6.55556	20	1.36257	1	1	ENSMUSG00000118478	Gm50476
ENSMUSG00000090570	33.2222	90.6667	42.5556	105.667	44	111	1.3599	1	1	ENSMUSG00000090570	Gm17041
ENSMUSG00000085057	18.8889	46.1111	19.4444	42	15.1111	48.4444	1.35954	1	1	ENSMUSG00000085057	Gm13415
ENSMUSG00000110938	9.44444	21.1111	12.3333	34.3333	11.4444	26.5556	1.35755	1	1	ENSMUSG00000110938	1700124M09Rik
ENSMUSG00000092116	6.66667	7.33333	1	27	8.44444	7.33333	1.35755	1	1	ENSMUSG00000092116	Gm10320
ENSMUSG00000055733	21.7778	46.1111	20.5556	55.8889	14.3333	44.1111	1.35693	1	1	ENSMUSG00000055733	Nap1l3
ENSMUSG00000109203	33.2222	89	24.5556	83.1111	48.8889	101.556	1.35657	1	1	ENSMUSG00000109203	Gm32849
ENSMUSG00000024128	24.6667	52.8889	25.4444	26	24.8889	112.556	1.35614	1	1	ENSMUSG00000024128	Sbp
ENSMUSG00000100714	6	22.2222	6	18	6	6	1.35364	1	1	ENSMUSG00000100714	2010308F09Rik
ENSMUSG00000103247	3	20.2222	6.66667	16.1111	8.44444	10.4444	1.35364	1	1	ENSMUSG00000103247	Gm38091
ENSMUSG00000081139	11.4444	14.1111	4	20.1111	3	12.4444	1.35364	1	1	ENSMUSG00000081139	Gm13333
ENSMUSG00000061878	7155.44	17473.4	8019.44	19570.8	6784	19013.9	1.35217	1	1	ENSMUSG00000061878	Sphk1
ENSMUSG00000091800	12.3333	23	11.4444	41	19.1111	43	1.34915	1	1	ENSMUSG00000091800	Igkv1-115
ENSMUSG00000105306	12.3333	23	11.4444	41	19.1111	43	1.34915	1	1	ENSMUSG00000105306	Gm43171
ENSMUSG00000082900	13.4444	17.2222	5	27	4	12.4444	1.34792	1	1	ENSMUSG00000082900	Gm11557
ENSMUSG00000091243	960.333	2145.39	864.556	2552.06	921.111	2289.72	1.34734	1	1	ENSMUSG00000091243	Vgll3
ENSMUSG00000073529	54.5556	233.778	83	167.889	157.667	348.222	1.34129	1	1	ENSMUSG00000073529	F830208F22Rik
ENSMUSG00000026475	433.667	1021	370.889	928.333	345.889	966.778	1.3411	1	1	ENSMUSG00000026475	Rgs16
ENSMUSG00000032515	1216.72	3058.67	1054.44	2935.22	1253	2929.56	1.34048	1	1	ENSMUSG00000032515	Csrnp1
ENSMUSG00000026630	62.6667	212.111	64.2222	211.111	93.4444	133.778	1.34017	1	1	ENSMUSG00000026630	Batf3
ENSMUSG00000074183	34.2222	96.4444	35	71.3333	26.5556	75.8889	1.33985	1	1	ENSMUSG00000074183	Gsta1
ENSMUSG00000076908	9.44444	23	3	10.3333	4.77778	10.4444	1.3388	1	1	ENSMUSG00000076908	Traj21
ENSMUSG00000038151	12.3333	13.1111	12.3333	51.3333	12.3333	26.5556	1.33787	1	1	ENSMUSG00000038151	Prdm1
ENSMUSG00000029378	513.778	1268.44	446.444	1148.56	464.556	1182.67	1.33704	1	1	ENSMUSG00000029378	Areg
ENSMUSG00000080808	19.8889	32.3333	22.5556	38.2222	4.77778	51.4444	1.3339	1	1	ENSMUSG00000080808	Gm12608
ENSMUSG00000109021	6.66667	31.2222	8.44444	7.11111	10.3333	25.2778	1.33342	1	1	ENSMUSG00000109021	Gm44812
ENSMUSG00000108763	17	20.2222	10.3333	27	8.44444	41	1.33015	1	1	ENSMUSG00000108763	Gm36028
ENSMUSG00000032511	427.889	1205.22	606.333	1434.22	467.222	1130.22	1.32826	1	1	ENSMUSG00000032511	Scn5a
ENSMUSG00000028064	183.222	604.5	329.667	1004.22	313.444	465.111	1.32751	1	1	ENSMUSG00000028064	Sema4a
ENSMUSG00000090994	29.2778	58.5556	14.3333	60.7778	23.8889	48.4444	1.32623	1	1	ENSMUSG00000090994	Gm6153
ENSMUSG00000039865	573.556	1309.72	482.333	1150.5	447.722	1311.11	1.32614	1	1	ENSMUSG00000039865	Slc44a3
ENSMUSG00000099568	136.556	293.889	109.556	267.222	96	299.278	1.32613	1	1	ENSMUSG00000099568	Gm28513
ENSMUSG00000044461	18.8889	63.2222	27.4444	45.7778	23	64.1111	1.3261	1	1	ENSMUSG00000044461	Shisa2
ENSMUSG00000038903	1189.22	2658	1043.11	2840.44	1143.44	2951.33	1.32389	1	1	ENSMUSG00000038903	Ccdc68
ENSMUSG00000090113	9.44444	47.1111	28.4444	71.3333	23	32.3333	1.32193	1	1	ENSMUSG00000090113	Nhlrc4
ENSMUSG00000087662	7.66667	24.0556	4	14.1111	7.55556	12.4444	1.32193	1	1	ENSMUSG00000087662	Gm11373
ENSMUSG00000002020	20417.1	51051.8	21373.3	52273.8	20022.2	51191	1.32181	1	1	ENSMUSG00000002020	Ltbp2
ENSMUSG00000028789	2335.78	4973.44	2122.17	6494.33	2225.67	5237	1.32141	1	1	ENSMUSG00000028789	Azin2
ENSMUSG00000026308	31.2222	73.5556	39.6667	87.6667	32.4444	95.3333	1.31912	1	1	ENSMUSG00000026308	Klhl30
ENSMUSG00000111639	99	240.333	73.4444	224.778	106.667	231.333	1.31882	1	1	ENSMUSG00000111639	1700019L13Rik
ENSMUSG00000094872	22.7778	44.7778	23.7778	82	36.4444	80.3333	1.31845	1	1	ENSMUSG00000094872	Igkv9-120
ENSMUSG00000117994	27.4444	52.8889	17.4444	47.6667	23	66.3333	1.31762	1	1	ENSMUSG00000117994	Gm5820
ENSMUSG00000022512	12.3333	58.5556	14.3333	41	31.4444	41.8889	1.31686	1	1	ENSMUSG00000022512	Cldn1
ENSMUSG00000052085	2589.78	7232.28	2780.06	7092.78	2887.89	6229.33	1.31555	1	1	ENSMUSG00000052085	Dock8
ENSMUSG00000080533	17.8889	34.3333	14.3333	37.4444	9.33333	31.1111	1.31487	1	1	ENSMUSG00000080533	Mir1191
ENSMUSG00000108851	8.44444	23	17.4444	36.4444	14.3333	38.4444	1.31451	1	1	ENSMUSG00000108851	Gm44930
ENSMUSG00000087366	2060.33	4424.89	1830.67	4851.56	1686.78	4571.89	1.31196	1	1	ENSMUSG00000087366	Junos
ENSMUSG00000105463	24.6667	48.8889	23.7778	82	38.4444	85.4444	1.31194	1	1	ENSMUSG00000105463	Igkv2-113
ENSMUSG00000025105	759.222	1846.61	763.444	1876.89	745.444	1903.67	1.31184	1	1	ENSMUSG00000025105	Bnc1
ENSMUSG00000038244	3621.22	9286.89	3715.67	9306.78	3833.22	9130.56	1.31156	1	1	ENSMUSG00000038244	Mical2
ENSMUSG00000025938	513.778	1597.39	737.111	1407.33	548	1460.44	1.31114	1	1	ENSMUSG00000025938	Slco5a1
ENSMUSG00000038567	99	260.222	112.556	229.944	93.4444	264.556	1.30767	1	1	ENSMUSG00000038567	Cyp24a1
ENSMUSG00000074179	57.7778	142.833	56.7778	102.667	38.4444	131.889	1.30485	1	1	ENSMUSG00000074179	Gm10639
ENSMUSG00000103308	4	15.1111	6	11.2222	6.55556	15.8889	1.30485	1	1	ENSMUSG00000103308	Gm37800
ENSMUSG00000087400	604.278	1335.22	513.889	1421.33	542.389	1345.33	1.30479	1	1	ENSMUSG00000087400	Gm15270
ENSMUSG00000066191	10.3333	19.1111	10.3333	31	10.3333	24.1111	1.30256	1	1	ENSMUSG00000066191	Anks6
ENSMUSG00000095497	22.7778	46.1111	25.4444	87.6667	38.4444	78.1111	1.30166	1	1	ENSMUSG00000095497	Igkv1-122
ENSMUSG00000090214	170.111	460.778	191.444	403.389	173.889	454.5	1.30074	1	1	ENSMUSG00000090214	Gm15657
ENSMUSG00000041620	13.4444	33.3333	15.4444	37.4444	13.4444	31.1111	1.30066	1	1	ENSMUSG00000041620	Mmp1b
ENSMUSG00000076514	45.5556	84.5556	46.2222	159.667	70	154.389	1.3004	1	1	ENSMUSG00000076514	Igkv17-121
ENSMUSG00000042284	1416.67	3437.56	1437.22	3454.83	1524.56	3892.11	1.30035	1	1	ENSMUSG00000042284	Itga1
ENSMUSG00000038295	5936.22	13750	5892.44	14890.2	5917.56	15029.4	1.29912	1	1	ENSMUSG00000038295	Atg9b
ENSMUSG00000081803	102.667	314.444	120.667	306.444	142.556	282.722	1.29895	1	1	ENSMUSG00000081803	Gm15282
ENSMUSG00000105007	24.6667	47.1111	23.7778	82	38.4444	85.4444	1.29852	1	1	ENSMUSG00000105007	Gm43170
ENSMUSG00000105363	24.6667	47.1111	23.7778	82	38.4444	85.4444	1.29852	1	1	ENSMUSG00000105363	Igkv11-114
ENSMUSG00000106630	24.6667	47.1111	23.7778	82	38.4444	85.4444	1.29852	1	1	ENSMUSG00000106630	Igkv2-116
ENSMUSG00000035818	260.889	355.778	240.333	808.111	225	621.222	1.29788	1	1	ENSMUSG00000035818	Plekhs1
ENSMUSG00000032487	17113.4	40072.3	16236.7	39764.1	16422	42462.1	1.29699	1	1	ENSMUSG00000032487	Ptgs2
ENSMUSG00000070574	83	141.889	65.1111	202	71.6111	195.556	1.29546	1	1	ENSMUSG00000070574	2310016G11Rik
ENSMUSG00000028019	3062.78	7057.72	2694.89	7161.89	2984.11	7237	1.29541	1	1	ENSMUSG00000028019	Pdgfc
ENSMUSG00000071713	121.556	360.667	185.778	451.556	161	335.556	1.29272	1	1	ENSMUSG00000071713	Csf2rb
ENSMUSG00000101009	62.6667	138.889	25.4444	80	59.4444	141.444	1.29218	1	1	ENSMUSG00000101009	1700108F19Rik
ENSMUSG00000078922	156.556	438.333	247.167	452.778	157.667	484.556	1.29184	1	1	ENSMUSG00000078922	Tgtp1
ENSMUSG00000038750	40	70.6667	27.4444	68.5556	26.5556	89.6667	1.2909	1	1	ENSMUSG00000038750	Omt2b
ENSMUSG00000111473	57.7778	144.778	82.0556	174.222	47.6667	140.556	1.2909	1	1	ENSMUSG00000111473	LOC102637012
ENSMUSG00000117401	35.3333	91.6667	37.7778	100.778	33.3333	66.3333	1.28889	1	1	ENSMUSG00000117401	4833419F23Rik
ENSMUSG00000052248	117.111	321.667	81.3333	326.111	199.889	323.778	1.28819	1	1	ENSMUSG00000052248	Zeb2os
ENSMUSG00000113287	25.5556	21.1111	11.4444	33.2222	6	51.4444	1.28798	1	1	ENSMUSG00000113287	Gm40853
ENSMUSG00000040653	248.722	617.889	223	500.444	237	613	1.28775	1	1	ENSMUSG00000040653	Ppp1r14c
ENSMUSG00000111052	76.2222	148.667	71.3333	167	47.6667	159.667	1.28749	1	1	ENSMUSG00000111052	Gm20139
ENSMUSG00000086824	11.4444	24.0556	8.44444	26	6	11.4444	1.28688	1	1	ENSMUSG00000086824	4930448D08Rik
ENSMUSG00000041372	3736.67	8848.67	3606.56	9154.78	3908.89	9425.78	1.28544	1	1	ENSMUSG00000041372	B4galnt3
ENSMUSG00000076921	4	18.1111	5	14.1111	6.55556	7.33333	1.2854	1	1	ENSMUSG00000076921	Traj7
ENSMUSG00000094335	24.6667	44.7778	23.7778	82	38.4444	85.4444	1.28498	1	1	ENSMUSG00000094335	Igkv1-117
ENSMUSG00000042078	46.5556	102.444	71.3333	50	51.7778	262.222	1.2841	1	1	ENSMUSG00000042078	Svop
ENSMUSG00000104575	22.7778	44.7778	23.7778	82	38.4444	80.3333	1.2841	1	1	ENSMUSG00000104575	Igkv9-119
ENSMUSG00000106098	22.7778	44.7778	23.7778	82	38.4444	80.3333	1.2841	1	1	ENSMUSG00000106098	Igkv14-118-2
ENSMUSG00000066463	48.4444	90.6667	37.7778	85.4444	32.4444	111	1.28226	1	1	ENSMUSG00000066463	Omt2a
ENSMUSG00000009614	357.889	878.722	322.667	971.889	512	1046.78	1.28046	1	1	ENSMUSG00000009614	Sardh
ENSMUSG00000089938	6	14.1111	5	19	10.3333	18	1.28011	1	1	ENSMUSG00000089938	Gm15744
ENSMUSG00000024125	6.66667	14.1111	6.66667	7.11111	6.55556	29.8889	1.28011	1	1	ENSMUSG00000024125	Sbpl
ENSMUSG00000017723	22203.2	59071.3	25432.4	59345	24795.1	57483	1.28009	1	1	ENSMUSG00000017723	Wfdc2
ENSMUSG00000050549	256.667	600.556	331.556	727	241.889	689.5	1.28001	1	1	ENSMUSG00000050549	Fam241a
ENSMUSG00000069893	134.667	341	190.444	332.667	126.667	421.667	1.27785	1	1	ENSMUSG00000069893	9930111J21Rik1
ENSMUSG00000047631	11.4444	24.0556	13.4444	20.1111	9.33333	36.3333	1.27753	1	1	ENSMUSG00000047631	Apof
ENSMUSG00000053886	477.333	939.5	353.5	1042	459.889	1146	1.27675	1	1	ENSMUSG00000053886	Sh2d4a
ENSMUSG00000051022	283.833	711.611	289.111	667.333	268.889	659.389	1.27526	1	1	ENSMUSG00000051022	Hs3st1
ENSMUSG00000031351	323	1018.72	451.778	974.833	464.556	1006.11	1.27462	1	1	ENSMUSG00000031351	Zfp185
ENSMUSG00000020788	126.333	251.222	127	147.556	117.111	495.556	1.27436	1	1	ENSMUSG00000020788	Atp2a3
ENSMUSG00000075010	137.556	422.667	204.333	368.222	167.889	440.611	1.27243	1	1	ENSMUSG00000075010	AW112010
ENSMUSG00000059741	27.4444	29	28.4444	87.6667	32.4444	93.1111	1.2713	1	1	ENSMUSG00000059741	Myl3
ENSMUSG00000110093	8.44444	21.1111	12.3333	18	9.33333	31.1111	1.2713	1	1	ENSMUSG00000110093	Gm45282
ENSMUSG00000106480	24.6667	44.7778	23.7778	82	38.4444	83	1.2713	1	1	ENSMUSG00000106480	Igkv14-118-1
ENSMUSG00000104532	24.6667	44.7778	23.7778	82	38.4444	83	1.2713	1	1	ENSMUSG00000104532	Gm43739
ENSMUSG00000104934	24.6667	44.7778	23.7778	82	38.4444	83	1.2713	1	1	ENSMUSG00000104934	Igkv11-118
ENSMUSG00000081758	82	192.444	84.2222	190	83	219.333	1.27122	1	1	ENSMUSG00000081758	Gm11460
ENSMUSG00000024778	1833.89	4558.89	1782.33	3910.06	1529.22	3926.89	1.26863	1	1	ENSMUSG00000024778	Fas
ENSMUSG00000081276	31.2222	74.3889	22.5556	44.6667	15.1111	47.2778	1.26652	1	1	ENSMUSG00000081276	Gm13132
ENSMUSG00000038058	373.111	867.111	382.222	1084.11	410.778	852.444	1.2654	1	1	ENSMUSG00000038058	Nod1
ENSMUSG00000017897	5461.22	12984	5753	13461.7	5441.11	13560.8	1.2643	1	1	ENSMUSG00000017897	Eya2
ENSMUSG00000070130	48.4444	164.111	80.4444	177.556	73.5556	142.556	1.26363	1	1	ENSMUSG00000070130	Mir328
ENSMUSG00000046687	3	21.1111	3	13.1111	14.3333	13.6667	1.26303	1	1	ENSMUSG00000046687	Gm5424
ENSMUSG00000060791	30.2222	200.889	55.8889	175.111	84.7222	34.2222	1.26163	1	1	ENSMUSG00000060791	Gmfg
ENSMUSG00000111821	31.2222	71.8889	22.5556	75.8889	42.1111	81.5556	1.26053	1	1	ENSMUSG00000111821	Gm48545
ENSMUSG00000113794	7.66667	39.4444	23.7778	31.8889	16.1111	44.1111	1.26053	1	1	ENSMUSG00000113794	Gm36607
ENSMUSG00000079343	38.4444	125.889	36.5556	68.5556	42.1111	85.4444	1.25892	1	1	ENSMUSG00000079343	C1s2
ENSMUSG00000067199	31.2222	68.5556	28.4444	79.1111	38.4444	84	1.25807	1	1	ENSMUSG00000067199	Frat1
ENSMUSG00000024620	48.4444	94.6667	45.2222	112.556	44.8889	122.111	1.2578	1	1	ENSMUSG00000024620	Pdgfrb
ENSMUSG00000086862	6	6	6	12.3333	6	25.2778	1.25634	1	1	ENSMUSG00000086862	Gm13546
ENSMUSG00000098783	108.222	250.111	97.1111	228.889	109	271.111	1.25613	1	1	ENSMUSG00000098783	Mir7050
ENSMUSG00000017607	16289.6	38842.4	15709.2	38090	16160.2	38090	1.25603	1	1	ENSMUSG00000017607	Tns4
ENSMUSG00000021591	1341.61	3375.78	1272.72	3132.78	1378.72	3028.44	1.2557	1	1	ENSMUSG00000021591	Glrx
ENSMUSG00000053004	46.5556	71.8889	14.3333	99.8333	37.4444	61.5556	1.25566	1	1	ENSMUSG00000053004	Hrh1
ENSMUSG00000047250	2370.56	4937.39	2114.11	5727.56	2046.56	4930.28	1.25549	1	1	ENSMUSG00000047250	Ptgs1
ENSMUSG00000114487	54.5556	158.556	67.3333	183.889	76.7778	131.889	1.25516	1	1	ENSMUSG00000114487	Gm49393
ENSMUSG00000106331	12.3333	22.2222	13.4444	41	19.1111	41.8889	1.25481	1	1	ENSMUSG00000106331	Gm5309
ENSMUSG00000118039	10.3333	39.4444	13.4444	33.2222	16.1111	21	1.25376	1	1	ENSMUSG00000118039	Gm50171
ENSMUSG00000048503	27.4444	72.6667	35	59	15.1111	51.4444	1.24891	1	1	ENSMUSG00000048503	Tlcd5
ENSMUSG00000089961	52.5556	87.7778	28.4444	107.333	44	101.556	1.24854	1	1	ENSMUSG00000089961	Gm16567
ENSMUSG00000065549	5	13.1111	4	11.2222	6.55556	13.6667	1.24793	1	1	ENSMUSG00000065549	Mir200b
ENSMUSG00000017446	1164.56	2742.44	1030.89	2401	1049.72	2562.33	1.24713	1	1	ENSMUSG00000017446	C1qtnf1
ENSMUSG00000099644	6	25.2222	7.55556	27	13.4444	12.4444	1.24511	1	1	ENSMUSG00000099644	Gm28626
ENSMUSG00000057933	69.2222	120	49.8889	116.889	45.7778	154.389	1.2447	1	1	ENSMUSG00000057933	Gsta2
ENSMUSG00000015243	82	249	162.111	249.611	82	272.778	1.24373	1	1	ENSMUSG00000015243	Abca1
ENSMUSG00000049985	677.833	1516.28	750.778	1775.28	719.889	1795.67	1.24315	1	1	ENSMUSG00000049985	Ankrd55
ENSMUSG00000093354	267.111	665.889	234.667	635.778	287.444	564.667	1.24262	1	1	ENSMUSG00000093354	Mir125b-1
ENSMUSG00000114469	54.5556	196	59	117.778	71.6111	126.056	1.2422	1	1	ENSMUSG00000114469	C730002L08Rik
ENSMUSG00000086514	160.556	372.333	155.778	343.611	143.333	372.111	1.24197	1	1	ENSMUSG00000086514	Gm11747
ENSMUSG00000054203	80.2222	214.889	55	159.667	120.222	228.056	1.24166	1	1	ENSMUSG00000054203	Ifi205
ENSMUSG00000035095	1644.67	3886.22	1499.28	3518.11	1579.22	3757.89	1.24082	1	1	ENSMUSG00000035095	Fam167a
ENSMUSG00000072620	41	69.7778	42.5556	100.778	35.4444	110	1.23961	1	1	ENSMUSG00000072620	Slfn2
ENSMUSG00000049719	22.7778	47.1111	36.5556	50	12.3333	72.9444	1.23947	1	1	ENSMUSG00000049719	Prss46
ENSMUSG00000104754	30.2222	91.6667	31.3333	57.8889	36.4444	79.1111	1.23929	1	1	ENSMUSG00000104754	Gm43116
ENSMUSG00000065943	20.8889	43	17.4444	34.3333	12.3333	41	1.23879	1	1	ENSMUSG00000065943	Gm23794
ENSMUSG00000028967	12849.6	29860.1	12828.6	30291.3	12597.3	30030.2	1.23638	1	1	ENSMUSG00000028967	Errfi1
ENSMUSG00000054146	17.8889	50.6667	11.4444	62.6667	30.3333	25.2778	1.2363	1	1	ENSMUSG00000054146	Krt15
ENSMUSG00000035493	45.5556	174.889	112.556	149.778	86.5556	254.222	1.23491	1	1	ENSMUSG00000035493	Tgfbi
ENSMUSG00000086150	91.5556	189	65.1111	215	84	163	1.23432	1	1	ENSMUSG00000086150	Bach2os
ENSMUSG00000024940	184134	431770	184134	437394	184134	428460	1.23208	1	1	ENSMUSG00000024940	Ltbp3
ENSMUSG00000025083	3369.22	7873.44	3586.06	8432.67	3441.56	8108	1.23154	1	1	ENSMUSG00000025083	Afap1l2
ENSMUSG00000098456	9.44444	30	8.44444	10.3333	9.33333	21	1.2303	1	1	ENSMUSG00000098456	Gm12117
ENSMUSG00000088850	30.2222	43.6667	21.4444	68.5556	33.3333	84	1.22973	1	1	ENSMUSG00000088850	Gm24729
ENSMUSG00000097336	1018.44	2458.06	1031.44	2404.22	1022.28	2335.78	1.22889	1	1	ENSMUSG00000097336	Fendrr
ENSMUSG00000055172	517.833	1249.94	578.444	1305.89	603.667	1427.78	1.22868	1	1	ENSMUSG00000055172	C1ra
ENSMUSG00000087838	15.1111	36.3333	8.44444	31	26.5556	50.4444	1.22651	1	1	ENSMUSG00000087838	Gm23954
ENSMUSG00000048776	311.889	752.111	267.111	620.111	293.556	668.667	1.22522	1	1	ENSMUSG00000048776	Pthlh
ENSMUSG00000031294	121.556	209.222	140.778	345.5	82	250.889	1.22418	1	1	ENSMUSG00000031294	D630029K05Rik
ENSMUSG00000095430	7.66667	8.33333	7.55556	40	7.55556	8.33333	1.22239	1	1	ENSMUSG00000095430	Vmn1r72
ENSMUSG00000110024	6.66667	7.33333	6.66667	35.3333	6.55556	7.33333	1.22239	1	1	ENSMUSG00000110024	Gm7210
ENSMUSG00000076846	12.3333	37.4444	13.4444	31.8889	7.55556	8.33333	1.22239	1	1	ENSMUSG00000076846	Trav13-2
ENSMUSG00000114501	13.4444	26.3333	16.5556	42	12.3333	29.8889	1.22239	1	1	ENSMUSG00000114501	Gm48582
ENSMUSG00000106455	10.3333	19.1111	3	9.33333	4.77778	13.6667	1.22239	1	1	ENSMUSG00000106455	Gm5711
ENSMUSG00000110076	6	6	6	29.8889	6	6	1.22239	1	1	ENSMUSG00000110076	Gm45549
ENSMUSG00000105513	5	17.2222	6	12.3333	4	6	1.22239	1	1	ENSMUSG00000105513	Gm44409
ENSMUSG00000031734	126.333	373.111	189	365	121.278	278.056	1.2205	1	1	ENSMUSG00000031734	Irx3
ENSMUSG00000038775	725.667	1314.39	740	1546.5	553.111	1842.67	1.21994	1	1	ENSMUSG00000038775	Vill
ENSMUSG00000091034	21.7778	23	22.5556	109.333	21.8889	24.1111	1.21931	1	1	ENSMUSG00000091034	Gm17660
ENSMUSG00000011463	16	41	16.5556	35.3333	16.1111	38.4444	1.21818	1	1	ENSMUSG00000011463	Cpb1
ENSMUSG00000113840	12.3333	35.3333	16.5556	39.1111	17.2222	33.3333	1.21791	1	1	ENSMUSG00000113840	Gm18955
ENSMUSG00000021477	77924.3	185078	80512.1	182654	79779.4	186124	1.21725	1	1	ENSMUSG00000021477	Ctsl
ENSMUSG00000110472	15.1111	25.2222	5	29.8889	14.3333	24.1111	1.21632	1	1	ENSMUSG00000110472	Gm45739
ENSMUSG00000032578	349.222	926.778	488.5	898.444	440.833	1143.44	1.2156	1	1	ENSMUSG00000032578	Cish
ENSMUSG00000113741	86.4444	180.556	59	180.889	90.6667	185.611	1.21539	1	1	ENSMUSG00000113741	Gm48236
ENSMUSG00000074903	13.4444	22.2222	4	20.1111	11.4444	23	1.21501	1	1	ENSMUSG00000074903	Gm2058
ENSMUSG00000031523	821.056	2097.44	782.444	1700.67	765.833	1698.67	1.21437	1	1	ENSMUSG00000031523	Dlc1
ENSMUSG00000084009	8.44444	13.1111	11.4444	20.1111	6	25.2778	1.21413	1	1	ENSMUSG00000084009	Rhox7-ps1
ENSMUSG00000110650	22.7778	37.4444	5	37.4444	16.1111	27.8889	1.21299	1	1	ENSMUSG00000110650	Gm19170
ENSMUSG00000009687	17625.1	40967.2	18541.2	40720.8	18620.2	45184.8	1.21151	1	1	ENSMUSG00000009687	Fxyd5
ENSMUSG00000037157	10.3333	21.1111	18.4444	29.8889	6.55556	29.8889	1.21057	1	1	ENSMUSG00000037157	Il22ra1
ENSMUSG00000115009	851.778	1751.56	732.722	1873.39	732.444	1736.06	1.21024	1	1	ENSMUSG00000115009	G930009F23Rik
ENSMUSG00000034485	10112.8	24377	10293.3	23379.4	10447.6	23629.6	1.21018	1	1	ENSMUSG00000034485	Uaca
ENSMUSG00000046413	40	109.111	45.2222	64.6667	26.5556	85.4444	1.20945	1	1	ENSMUSG00000046413	Irx3os
ENSMUSG00000082604	22.7778	43.6667	16.5556	41	21.1111	55.8333	1.20881	1	1	ENSMUSG00000082604	Gm8482
ENSMUSG00000019359	134.667	346.611	185.778	375.444	212.222	507.556	1.20645	1	1	ENSMUSG00000019359	Gdpd2
ENSMUSG00000115532	8.44444	11.2222	6	17	6	18	1.20163	1	1	ENSMUSG00000115532	Gm41206
ENSMUSG00000097313	10.3333	38.4444	10.3333	17	10.3333	13.6667	1.20163	1	1	ENSMUSG00000097313	Gm26569
ENSMUSG00000005397	208.611	322.667	130.111	414	169.056	429.222	1.19867	1	1	ENSMUSG00000005397	Nid1
ENSMUSG00000032310	8.44444	9.33333	8.44444	27	8.44444	19.1111	1.1964	1	1	ENSMUSG00000032310	Cyp1a2
ENSMUSG00000091652	8.44444	27.1111	8.44444	9.33333	8.44444	19.1111	1.1964	1	1	ENSMUSG00000091652	Vmn1r57
ENSMUSG00000028185	12.3333	16.1111	12.3333	29.1111	14.3333	41.8889	1.19502	1	1	ENSMUSG00000028185	Dnase2b
ENSMUSG00000044352	18.8889	34.3333	13.4444	34.3333	13.4444	35.3333	1.19465	1	1	ENSMUSG00000044352	Sowaha
ENSMUSG00000102299	362.667	839.111	370.889	834.333	335.667	775.556	1.19458	1	1	ENSMUSG00000102299	Gm37539
ENSMUSG00000092283	1288.44	3058.67	1478	3239.11	1358.78	3137.22	1.19363	1	1	ENSMUSG00000092283	Gm20412
ENSMUSG00000085317	37.4444	68.5556	30.3333	72.5	27.4444	74	1.1936	1	1	ENSMUSG00000085317	Gssos2
ENSMUSG00000035413	60.7778	158.556	62.4444	124.333	86.5556	197.444	1.19265	1	1	ENSMUSG00000035413	Tmem98
ENSMUSG00000037681	380.333	908.111	344	958.222	459.889	839.889	1.19249	1	1	ENSMUSG00000037681	Esyt3
ENSMUSG00000004791	420.111	1064.67	462.667	953.111	480.222	1097.44	1.19245	1	1	ENSMUSG00000004791	Pgf
ENSMUSG00000001270	684.222	1536.11	647.556	1663.44	690.389	1421.33	1.19211	1	1	ENSMUSG00000001270	Ckb
ENSMUSG00000035189	57.7778	108.111	61.2222	152.111	50	126.056	1.19158	1	1	ENSMUSG00000035189	Ano4
ENSMUSG00000033684	17323.9	40524.1	17638.9	39836.1	16555.6	37300.9	1.19146	1	1	ENSMUSG00000033684	Qsox1
ENSMUSG00000044716	210.444	338.222	207	445.611	98.6667	394.444	1.1909	1	1	ENSMUSG00000044716	Dok7
ENSMUSG00000065694	36.3333	84.5556	42.5556	76.7778	20.2222	64.1111	1.19082	1	1	ENSMUSG00000065694	Gm25411
ENSMUSG00000028536	6	33.3333	19.4444	31	14.3333	25.2778	1.19033	1	1	ENSMUSG00000028536	2610528J11Rik
ENSMUSG00000084993	55.7222	132.556	78.3333	138.889	54.1111	157.167	1.19025	1	1	ENSMUSG00000084993	Gm12305
ENSMUSG00000037211	4940.78	11174.4	4917.44	11150.6	4920	11396.9	1.19024	1	1	ENSMUSG00000037211	Spry1
ENSMUSG00000005883	120.667	370.444	150.111	375.444	179.556	283.889	1.19004	1	1	ENSMUSG00000005883	Spo11
ENSMUSG00000114536	74.3333	114.111	32.3333	88.6667	27.4444	100.444	1.18789	1	1	ENSMUSG00000114536	Gm48837
ENSMUSG00000065466	260.889	577.556	276.444	628.556	246.667	578.556	1.18781	1	1	ENSMUSG00000065466	n-R5s89
ENSMUSG00000043333	1253.5	2961.33	1379.33	2743.06	1380.67	3432.89	1.18668	1	1	ENSMUSG00000043333	Rhbdl2
ENSMUSG00000006777	7.66667	15.1111	13.4444	27	7.55556	24.1111	1.18641	1	1	ENSMUSG00000006777	Krt23
ENSMUSG00000021404	199.778	439.667	230.5	475.611	177.556	467.111	1.18566	1	1	ENSMUSG00000021404	Serpinb9c
ENSMUSG00000025650	14831.9	34781.9	15931.6	35187.7	15492.6	35187.7	1.18482	1	1	ENSMUSG00000025650	Col7a1
ENSMUSG00000052143	207.778	638.556	346.333	636.556	292.222	647.111	1.18463	1	1	ENSMUSG00000052143	Gm9869
ENSMUSG00000028001	10.3333	11.2222	10.3333	22	10.3333	35.3333	1.18057	1	1	ENSMUSG00000028001	Fga
ENSMUSG00000094618	1	23	9.33333	12.3333	9.33333	8.33333	1.17834	1	1	ENSMUSG00000094618	Gm13271
ENSMUSG00000020399	93.6667	204.111	101.556	275.111	131.111	260.556	1.17823	1	1	ENSMUSG00000020399	Havcr2
ENSMUSG00000053560	3015.83	6722	3207.78	7197.22	3096.22	7161.89	1.17754	1	1	ENSMUSG00000053560	Ier2
ENSMUSG00000104174	18.8889	31.2222	17.4444	38.2222	10.3333	35.3333	1.17688	1	1	ENSMUSG00000104174	Gm37701
ENSMUSG00000030854	278.556	671	431.222	754.111	305.722	871.556	1.17685	1	1	ENSMUSG00000030854	Ptpn5
ENSMUSG00000028545	1136.33	2194.22	882.222	2037.17	903	2371	1.17644	1	1	ENSMUSG00000028545	Bend5
ENSMUSG00000100158	789.667	1792.67	757.167	1828.89	824.444	1734.83	1.17593	1	1	ENSMUSG00000100158	Gm28119
ENSMUSG00000075205	9.44444	41	9.33333	10.3333	9.33333	10.4444	1.17585	1	1	ENSMUSG00000075205	Olfr1037
ENSMUSG00000116736	10.3333	13.1111	12.3333	19	4.77778	29	1.17585	1	1	ENSMUSG00000116736	Gm49692
ENSMUSG00000028883	186.944	304.444	200.111	402.556	122.333	440.611	1.17339	1	1	ENSMUSG00000028883	Sema3a
ENSMUSG00000023992	29.2778	120	28.4444	57.8889	41.1111	43	1.17319	1	1	ENSMUSG00000023992	Trem2
ENSMUSG00000085961	60.7778	154.333	81.3333	171.111	70	153.333	1.17295	1	1	ENSMUSG00000085961	Gm15904
ENSMUSG00000019970	14513.3	34200.7	15625.3	34352.9	13486.3	29694.9	1.17132	1	1	ENSMUSG00000019970	Sgk1
ENSMUSG00000038521	903	1790.56	655.222	1951.5	794.944	1555.89	1.17122	1	1	ENSMUSG00000038521	C1s1
ENSMUSG00000038067	1102.33	2547.78	1111.33	2448.56	1089.44	2438.56	1.17119	1	1	ENSMUSG00000038067	Csf3
ENSMUSG00000079243	17	30	10.3333	24	17.2222	45.2222	1.16993	1	1	ENSMUSG00000079243	Xirp1
ENSMUSG00000105275	10.3333	27.1111	12.3333	18	10.3333	26.5556	1.16993	1	1	ENSMUSG00000105275	Gm43214
ENSMUSG00000113716	6	12.3333	6	13.1111	7.55556	20	1.16992	1	1	ENSMUSG00000113716	Gm47518
ENSMUSG00000065449	6.66667	9.33333	5	7.11111	4	20	1.16992	1	1	ENSMUSG00000065449	Mir365-1
ENSMUSG00000019256	3578.56	7222.06	3193.28	7685	3445.72	8014.33	1.16556	1	1	ENSMUSG00000019256	Ahr
ENSMUSG00000104835	8.44444	9.33333	8.44444	36.4444	17.2222	29	1.16506	1	1	ENSMUSG00000104835	Gm5547
ENSMUSG00000086812	8.44444	18.1111	8.44444	27	17.2222	29	1.16506	1	1	ENSMUSG00000086812	Gm8978
ENSMUSG00000038453	392.556	842.444	411	760.889	318.667	914.667	1.16492	1	1	ENSMUSG00000038453	Srcin1
ENSMUSG00000063628	46.5556	99.2222	39.6667	91.7222	39.4444	90.8333	1.16227	1	1	ENSMUSG00000063628	Gm7665
ENSMUSG00000098415	68.3333	99.2222	31.3333	109.333	41.1111	104.778	1.16074	1	1	ENSMUSG00000098415	Mir6928
ENSMUSG00000071104	12.3333	39.4444	11.4444	12.3333	11.4444	25.2778	1.16046	1	1	ENSMUSG00000071104	Ccdc110
ENSMUSG00000078606	594.889	1265.22	804.556	1524.78	557.278	1581.83	1.15965	1	1	ENSMUSG00000078606	Gm4070
ENSMUSG00000106000	11.4444	12.3333	6.66667	22	12.3333	33.3333	1.1592	1	1	ENSMUSG00000106000	Gm16508
ENSMUSG00000020034	1197.17	2765.89	1484.22	2689.67	1131.83	3058.28	1.15891	1	1	ENSMUSG00000020034	Tcp11l2
ENSMUSG00000037820	7716.89	17485.7	8620.56	19063	8304.44	18470.9	1.15884	1	1	ENSMUSG00000037820	Tgm2
ENSMUSG00000025528	13.4444	43	13.4444	14.1111	13.4444	29.8889	1.15754	1	1	ENSMUSG00000025528	2010106E10Rik
ENSMUSG00000024190	1475	2984.72	1303	3110.67	1320.33	3042.44	1.15696	1	1	ENSMUSG00000024190	Dusp1
ENSMUSG00000037973	19.8889	34.3333	20.5556	59.7778	20.2222	41.8889	1.15673	1	1	ENSMUSG00000037973	Itprid1
ENSMUSG00000059043	8.44444	39.4444	5	5	9.33333	5.11111	1.15528	1	1	ENSMUSG00000059043	Olfr15
ENSMUSG00000107676	6.66667	26.3333	10.3333	25	14.3333	18	1.15433	1	1	ENSMUSG00000107676	Gm44178
ENSMUSG00000067006	1065	2120	875.111	2140	1058.78	2414.56	1.15429	1	1	ENSMUSG00000067006	Serpinb5
ENSMUSG00000057751	4461.89	10953.7	4744.11	11103.1	5091	9761	1.15413	1	1	ENSMUSG00000057751	Megf6
ENSMUSG00000024885	228.556	547	245.111	508.667	205.889	457.111	1.15381	1	1	ENSMUSG00000024885	Aldh3b1
ENSMUSG00000114635	96.3333	209.222	103.444	243.333	85.5556	182	1.15352	1	1	ENSMUSG00000114635	Gm49392
ENSMUSG00000028108	7477.67	16537.7	7987.33	16793.1	6582.56	15709.2	1.15331	1	1	ENSMUSG00000028108	Ecm1
ENSMUSG00000085289	363.333	862.222	391.333	818.389	365.222	807.889	1.15278	1	1	ENSMUSG00000085289	Gm15337
ENSMUSG00000082705	16	25.2222	14.3333	33.2222	15.1111	41.8889	1.152	1	1	ENSMUSG00000082705	Gm15616
ENSMUSG00000108449	94.5	281.778	163.778	263.389	103.5	259.278	1.15121	1	1	ENSMUSG00000108449	Gm44507
ENSMUSG00000092093	11.4444	16.1111	4	21.1111	7.55556	13.6667	1.14886	1	1	ENSMUSG00000092093	Gm17528
ENSMUSG00000086275	8.44444	29	6	18	9.33333	4	1.14886	1	1	ENSMUSG00000086275	1700121C08Rik
ENSMUSG00000081217	31.2222	55.7778	31.3333	75.8889	21.1111	52.4444	1.14852	1	1	ENSMUSG00000081217	Gm15268
ENSMUSG00000033147	1830.11	4504.67	2235.28	4550.22	2341.22	5146	1.1485	1	1	ENSMUSG00000033147	Slc22a15
ENSMUSG00000065455	64.6667	170.944	53.5	106.444	74.5556	153.333	1.14828	1	1	ENSMUSG00000065455	Mir21a
ENSMUSG00000024084	88	151	30.3333	119.778	85.5556	180.778	1.14775	1	1	ENSMUSG00000024084	Qpct
ENSMUSG00000075254	10388.4	23094.7	9897.44	22788.2	10475.9	22241.3	1.14706	1	1	ENSMUSG00000075254	Heg1
ENSMUSG00000040726	25.5556	46.1111	8.44444	18	8.44444	29	1.14684	1	1	ENSMUSG00000040726	Hesx1
ENSMUSG00000108427	2	5	4	14.1111	8.44444	12.4444	1.14684	1	1	ENSMUSG00000108427	Gm36696
ENSMUSG00000078612	173.889	288.333	133.111	465.667	199.889	367.667	1.14602	1	1	ENSMUSG00000078612	Fyb2
ENSMUSG00000005803	1148.78	2532.67	1419.33	3123.56	1169	2612.89	1.14601	1	1	ENSMUSG00000005803	Sqor
ENSMUSG00000022997	9.44444	21.1111	7.55556	23	16.1111	29	1.14543	1	1	ENSMUSG00000022997	Wnt1
ENSMUSG00000045136	122.333	264	119.444	222.278	91.4444	248.444	1.1446	1	1	ENSMUSG00000045136	Tubb2b
ENSMUSG00000091296	20.8889	54.8889	14.3333	47.6667	21.8889	23	1.14439	1	1	ENSMUSG00000091296	Gm4181
ENSMUSG00000025921	2611.33	5753.78	2428.06	5630.56	2540.22	5351.56	1.14296	1	1	ENSMUSG00000025921	Rdh10
ENSMUSG00000063672	19.8889	41	15.4444	29.8889	13.4444	35.3333	1.14296	1	1	ENSMUSG00000063672	Nkx6-3
ENSMUSG00000102503	48.4444	111.778	62.4444	135.722	60.5556	129.111	1.14057	1	1	ENSMUSG00000102503	Gm37370
ENSMUSG00000109735	655.944	1455.56	611.778	1499	688.111	1355.78	1.14012	1	1	ENSMUSG00000109735	Gm45667
ENSMUSG00000078920	456.833	1282.72	559.222	1184.56	582.778	1055	1.13963	1	1	ENSMUSG00000078920	Ifi47
ENSMUSG00000102380	17.8889	39.4444	24.5556	57.8889	27.4444	56.7778	1.1375	1	1	ENSMUSG00000102380	Gm38140
ENSMUSG00000081721	6.66667	23	5	10.3333	13.4444	22	1.1375	1	1	ENSMUSG00000081721	Gm13882
ENSMUSG00000031373	786.5	1753.67	780	1736.22	754.111	1609.78	1.13637	1	1	ENSMUSG00000031373	Car5b
ENSMUSG00000062151	102.667	256.667	113.444	215	83	184.556	1.13575	1	1	ENSMUSG00000062151	Unc13c
ENSMUSG00000016179	156.556	393.889	193.278	470.222	238.111	427.556	1.13572	1	1	ENSMUSG00000016179	Camk1g
ENSMUSG00000032493	28.4444	30	14.3333	44.6667	14.3333	48.4444	1.13516	1	1	ENSMUSG00000032493	Prss44
ENSMUSG00000026979	211.333	502.556	246.111	457.222	239	567.556	1.13449	1	1	ENSMUSG00000026979	Psd4
ENSMUSG00000047257	20.8889	22.2222	10.3333	33.2222	10.3333	35.3333	1.1343	1	1	ENSMUSG00000047257	Prss45
ENSMUSG00000087049	21.7778	65.4444	28.4444	60.7778	27.4444	43	1.13409	1	1	ENSMUSG00000087049	Bach2it1
ENSMUSG00000029095	432.444	539.667	251.222	577.278	214.222	849.556	1.13282	1	1	ENSMUSG00000029095	Ablim2
ENSMUSG00000020419	63.6667	137.111	50.7778	175.111	61.5556	75.8889	1.13231	1	1	ENSMUSG00000020419	Hormad2
ENSMUSG00000034584	309.333	652.389	263.889	554.222	292.222	689.5	1.13219	1	1	ENSMUSG00000034584	Exph5
ENSMUSG00000109783	305.056	626.778	210.889	499.722	272.722	601.667	1.13184	1	1	ENSMUSG00000109783	Gm45338
ENSMUSG00000078599	17	41	21.4444	57.8889	20.2222	27.8889	1.1307	1	1	ENSMUSG00000078599	Skint8
ENSMUSG00000042677	695.333	1407.33	701	1579.22	594.5	1369.83	1.13024	1	1	ENSMUSG00000042677	Zc3h12a
ENSMUSG00000042993	18.8889	73.5556	31.3333	65.5556	40.3333	56.7778	1.1302	1	1	ENSMUSG00000042993	Ifnk
ENSMUSG00000086540	28.4444	27.1111	22.5556	60.7778	13.4444	52.4444	1.12928	1	1	ENSMUSG00000086540	Scml1
ENSMUSG00000114253	52.5556	117.111	49.8889	101.889	36.4444	85.4444	1.12899	1	1	ENSMUSG00000114253	Gm47798
ENSMUSG00000005952	50.5556	152.111	52.4444	124.333	63.4444	86.5556	1.12879	1	1	ENSMUSG00000005952	Trpv1
ENSMUSG00000087028	2621.22	5861.22	2685.89	5984.67	2815.56	5915.78	1.12871	1	1	ENSMUSG00000087028	Gm13387
ENSMUSG00000033860	17.8889	19.1111	18.4444	38.2222	18.1111	60.6667	1.12776	1	1	ENSMUSG00000033860	Fgg
ENSMUSG00000086283	13.4444	14.1111	6.66667	29.8889	6.55556	14.6667	1.12776	1	1	ENSMUSG00000086283	2810433D01Rik
ENSMUSG00000021699	3660.11	7117.89	3965.67	8393	3598.56	9010.89	1.12736	1	1	ENSMUSG00000021699	Pde4d
ENSMUSG00000085106	167	407.778	177.667	346.889	179.556	391.333	1.12622	1	1	ENSMUSG00000085106	Gm16000
ENSMUSG00000027376	4493.89	9694.67	4910.56	10617.3	4991.56	11103.1	1.12569	1	1	ENSMUSG00000027376	Prom2
ENSMUSG00000086203	10.3333	12.3333	8.44444	12.3333	4	24.1111	1.12553	1	1	ENSMUSG00000086203	Gm13985
ENSMUSG00000085315	34.2222	66.3333	24.5556	71.3333	35.4444	68.3333	1.12489	1	1	ENSMUSG00000085315	A430018G15Rik
ENSMUSG00000035557	16	43	33.2222	52.2222	23	61.5556	1.1247	1	1	ENSMUSG00000035557	Krt17
ENSMUSG00000117270	815.222	1955.44	824.444	1733.78	696.333	1401.89	1.12453	1	1	ENSMUSG00000117270	Gm49953
ENSMUSG00000021335	33.2222	35.3333	34.2222	68.5556	33.3333	113.667	1.12433	1	1	ENSMUSG00000021335	Slc17a1
ENSMUSG00000018381	1374.56	2976.22	1347.06	2837	1391.11	3151.67	1.12411	1	1	ENSMUSG00000018381	Abi3
ENSMUSG00000083114	7.66667	22.2222	9.33333	14.1111	11.4444	25.2778	1.12338	1	1	ENSMUSG00000083114	Gm14790
ENSMUSG00000117508	5	9.33333	9.33333	15.1111	14.3333	37.3333	1.12338	1	1	ENSMUSG00000117508	Gm34804
ENSMUSG00000048164	10.3333	17.2222	8.44444	13.1111	10.3333	31.1111	1.12338	1	1	ENSMUSG00000048164	Gm7204
ENSMUSG00000032548	17513.7	36707.7	16835	37751.8	17289.8	37998.8	1.12287	1	1	ENSMUSG00000032548	Slco2a1
ENSMUSG00000061126	35.3333	91.6667	67.3333	95.8889	33.3333	106	1.12286	1	1	ENSMUSG00000061126	Cyp4f39
ENSMUSG00000036110	41	43.6667	41.6111	86.5556	41.1111	138.889	1.12262	1	1	ENSMUSG00000036110	Slc17a2
ENSMUSG00000110614	13.4444	25.2222	9.33333	22	12.3333	26.5556	1.12199	1	1	ENSMUSG00000110614	Gm45817
ENSMUSG00000099378	5	11.2222	6.66667	16.1111	4.77778	10.4444	1.12199	1	1	ENSMUSG00000099378	1700067G17Rik
ENSMUSG00000036647	18.8889	41	19.4444	40	19.1111	43	1.12131	1	1	ENSMUSG00000036647	Olfr6
ENSMUSG00000048779	52.5556	121	56.7778	94.8889	44.8889	120.667	1.12048	1	1	ENSMUSG00000048779	P2ry6
ENSMUSG00000107021	6	18.1111	11.4444	18	6	13.6667	1.12029	1	1	ENSMUSG00000107021	Gm42853
ENSMUSG00000099031	6.66667	17.2222	6.66667	17	9.33333	15.8889	1.12029	1	1	ENSMUSG00000099031	Mir7240
ENSMUSG00000049493	707.778	1461.89	645.556	1564.67	760.222	1567.78	1.12009	1	1	ENSMUSG00000049493	Pls1
ENSMUSG00000077438	277.778	615.778	323.556	655.222	273.722	632.556	1.12003	1	1	ENSMUSG00000077438	Gm22595
ENSMUSG00000109961	116.056	229.944	123.556	256.778	114.889	283.889	1.11891	1	1	ENSMUSG00000109961	Gm31983
ENSMUSG00000050737	632.778	1440.44	723.444	1581.67	668.111	1367.22	1.11668	1	1	ENSMUSG00000050737	Ptges
ENSMUSG00000084168	16	17.2222	10.3333	20.1111	4	27.8889	1.11548	1	1	ENSMUSG00000084168	Atp5l2-ps
ENSMUSG00000019880	16	26.3333	14.3333	36.4444	12.3333	29	1.11548	1	1	ENSMUSG00000019880	Rspo3
ENSMUSG00000118651	88.6667	223.333	107.333	214.111	92.4444	186.556	1.11548	1	1	ENSMUSG00000118651	CT030740.1
ENSMUSG00000117192	12.3333	29	1	9.33333	11.4444	13.6667	1.11548	1	1	ENSMUSG00000117192	Gm18649
ENSMUSG00000069540	6	6	4	12.3333	2	8.33333	1.11548	1	1	ENSMUSG00000069540	Gm4925
ENSMUSG00000099127	88	207.111	117.389	211.111	97.7778	238.111	1.11438	1	1	ENSMUSG00000099127	Gm27320
ENSMUSG00000042793	6037.56	13615.1	6297.67	12876	6117.33	13401.9	1.11228	1	1	ENSMUSG00000042793	Lgr6
ENSMUSG00000037977	21.7778	48.8889	25.4444	57.8889	21.1111	39.5556	1.11221	1	1	ENSMUSG00000037977	6430571L13Rik
ENSMUSG00000108478	56.7778	91.6667	48	128.444	50	114.889	1.11189	1	1	ENSMUSG00000108478	Gm19514
ENSMUSG00000038527	145.778	260.889	144.722	252.667	100.556	333.444	1.11151	1	1	ENSMUSG00000038527	C1rl
ENSMUSG00000077613	22.7778	43	14.3333	41	19.1111	37.3333	1.11151	1	1	ENSMUSG00000077613	Gm25497
ENSMUSG00000094447	164.556	301.556	138.556	344.5	127.778	287.111	1.11085	1	1	ENSMUSG00000094447	9430069I07Rik
ENSMUSG00000061048	104.667	177.556	87.6667	239.556	79.3333	169.333	1.10975	1	1	ENSMUSG00000061048	Cdh3
ENSMUSG00000031825	76.2222	125	103.444	204.667	64.3333	194.222	1.10861	1	1	ENSMUSG00000031825	Crispld2
ENSMUSG00000025997	1902	3546	1394.89	2800.44	1345.78	3660.78	1.10788	1	1	ENSMUSG00000025997	Ikzf2
ENSMUSG00000021336	53.5556	56.6667	53.5	112.556	54.1111	178.667	1.10723	1	1	ENSMUSG00000021336	Slc17a4
ENSMUSG00000040093	2307.06	4670.89	2195.44	4922.22	2218.17	4874.11	1.10623	1	1	ENSMUSG00000040093	Bmf
ENSMUSG00000042099	7342.22	14701.1	7509.94	16514	6638.22	14994.7	1.10454	1	1	ENSMUSG00000042099	Kank3
ENSMUSG00000115343	6	6	6	12.3333	7.55556	25.2778	1.10434	1	1	ENSMUSG00000115343	Vmn1r21
ENSMUSG00000114952	7.66667	16.1111	7.55556	6	4	21	1.10434	1	1	ENSMUSG00000114952	Gm29717
ENSMUSG00000018740	250.389	536.333	230.5	462.944	258.833	589	1.10356	1	1	ENSMUSG00000018740	Slc25a35
ENSMUSG00000026959	786	1089.22	678.333	1646.94	671.5	1852.67	1.10327	1	1	ENSMUSG00000026959	Grin1
ENSMUSG00000044156	24.6667	26.3333	38.5556	136.889	24.8889	27.8889	1.1017	1	1	ENSMUSG00000044156	Hepacam2
ENSMUSG00000042096	37.4444	78.5556	75.3333	39.1111	40.3333	208.444	1.1008	1	1	ENSMUSG00000042096	Dao
ENSMUSG00000096965	985.056	2206.67	1001.11	1893.89	943.722	2178.89	1.09986	1	1	ENSMUSG00000096965	3300005D01Rik
ENSMUSG00000022887	2897.22	6866.78	2988	6337	3013.67	5866.89	1.09967	1	1	ENSMUSG00000022887	Masp1
ENSMUSG00000117220	13.4444	28.2222	8.44444	23	6.55556	9.33333	1.09954	1	1	ENSMUSG00000117220	Gm49932
ENSMUSG00000073656	123.444	171.889	102.611	228.889	118.111	336.5	1.09926	1	1	ENSMUSG00000073656	Gm10558
ENSMUSG00000052889	34.2222	102.444	35	99.8333	79.3333	114.889	1.09889	1	1	ENSMUSG00000052889	Prkcb
ENSMUSG00000022479	1418.33	3024.78	1439.44	3042.94	1384.33	3006.33	1.09733	1	1	ENSMUSG00000022479	Vdr
ENSMUSG00000113203	13.4444	22.2222	13.4444	36.4444	17.2222	34.2222	1.0973	1	1	ENSMUSG00000113203	Gm47587
ENSMUSG00000092130	591.778	1286.89	710	1483.89	552.111	1193.44	1.09632	1	1	ENSMUSG00000092130	D030025P21Rik
ENSMUSG00000092600	6	17.2222	6	15.1111	10.3333	14.6667	1.09516	1	1	ENSMUSG00000092600	Gm20442
ENSMUSG00000021990	2140	4176.56	1878	4221.61	1965	4363.22	1.09291	1	1	ENSMUSG00000021990	Spata13
ENSMUSG00000026414	33936	75676.6	38384.2	74476.6	31988.7	72270.2	1.09245	1	1	ENSMUSG00000026414	Tnnt2
ENSMUSG00000043857	35.3333	110.944	35.8889	37.4444	35.4444	78.1111	1.09226	1	1	ENSMUSG00000043857	Mgat5b
ENSMUSG00000036103	27.4444	69.7778	24.5556	55	23.8889	37.3333	1.09192	1	1	ENSMUSG00000036103	Colec12
ENSMUSG00000084999	17	26.3333	11.4444	13.1111	10.3333	41.8889	1.09192	1	1	ENSMUSG00000084999	Gm15839
ENSMUSG00000064140	19.8889	21.1111	20.5556	42	20.2222	67.2778	1.09163	1	1	ENSMUSG00000064140	Trim38
ENSMUSG00000058398	11.4444	12.3333	6	18	6	19.1111	1.09115	1	1	ENSMUSG00000058398	Prss43
ENSMUSG00000087042	6	8.33333	13.4444	24	4	17	1.09115	1	1	ENSMUSG00000087042	Gm11611
ENSMUSG00000037185	4024.56	8607	4076.72	8384.61	3992	8767.56	1.09084	1	1	ENSMUSG00000037185	Krt80
ENSMUSG00000081044	57.7778	164.111	72.3333	105.667	86.5556	192.444	1.0902	1	1	ENSMUSG00000081044	AU015836
ENSMUSG00000020723	6.66667	21.1111	10.3333	15.1111	6.55556	14.6667	1.08746	1	1	ENSMUSG00000020723	Cacng4
ENSMUSG00000020205	2142.33	4636.67	2538.11	4895.5	2144.22	4957.56	1.08647	1	1	ENSMUSG00000020205	Phlda1
ENSMUSG00000023885	23.8889	50.6667	24.5556	25	23.8889	79.1111	1.0863	1	1	ENSMUSG00000023885	Thbs2
ENSMUSG00000026430	2704.5	5531.22	2699.06	5647.33	2420.44	5430.78	1.08617	1	1	ENSMUSG00000026430	Rassf5
ENSMUSG00000024471	18.8889	41	19.4444	59	19.1111	21	1.08597	1	1	ENSMUSG00000024471	Myot
ENSMUSG00000074999	16	32.3333	18.4444	36.4444	15.1111	36.3333	1.08573	1	1	ENSMUSG00000074999	Gm10797
ENSMUSG00000056025	25.5556	62.3333	37.7778	99.8333	25.6667	29	1.08558	1	1	ENSMUSG00000056025	Clca3a1
ENSMUSG00000052837	4840	10229.3	5137.33	10756.6	4793.78	10353.6	1.08524	1	1	ENSMUSG00000052837	Junb
ENSMUSG00000018893	34.2222	205.333	60.1111	61.6667	86.5556	117.111	1.08512	1	1	ENSMUSG00000018893	Mb
ENSMUSG00000020651	24.6667	79.6667	25.4444	51.3333	24.8889	27.8889	1.08406	1	1	ENSMUSG00000020651	Slc26a4
ENSMUSG00000048706	310.889	663.444	270	565.389	314.944	671.278	1.08367	1	1	ENSMUSG00000048706	Lurap1l
ENSMUSG00000052331	5800.78	12852.1	5946.78	12909.1	6161.56	12183.6	1.08314	1	1	ENSMUSG00000052331	Ankrd44
ENSMUSG00000112188	24.6667	20.2222	34.2222	79.1111	9.33333	45.2222	1.08246	1	1	ENSMUSG00000112188	Gm47708
ENSMUSG00000103588	26.6667	68.5556	22.5556	51.3333	35.4444	59.6667	1.08246	1	1	ENSMUSG00000103588	Gm18445
ENSMUSG00000018217	2863.11	5437.94	2309.39	5877.06	2638.78	5212.33	1.08125	1	1	ENSMUSG00000018217	Pmp22
ENSMUSG00000061322	25.5556	83	26.4444	53.2222	25.6667	29	1.08092	1	1	ENSMUSG00000061322	Dnaic1
ENSMUSG00000024013	140.556	256.667	78.3333	262.111	93.4444	140.556	1.08092	1	1	ENSMUSG00000024013	Fgd2
ENSMUSG00000050860	2144.22	4339.78	1926.33	4395.89	2154.33	4429.11	1.08079	1	1	ENSMUSG00000050860	Phospho1
ENSMUSG00000040254	65.5556	137.111	76.3333	174.222	68.3333	132.778	1.08017	1	1	ENSMUSG00000040254	Sema3d
ENSMUSG00000030849	68318.6	153224	75606.8	159251	74712.1	149762	1.08009	1	1	ENSMUSG00000030849	Fgfr2
ENSMUSG00000032232	24641.3	51449.3	24814.6	52189.3	24163.3	52004	1.08008	1	1	ENSMUSG00000032232	Cgnl1
ENSMUSG00000091366	21.7778	48.8889	34.2222	41	23.8889	79.1111	1.07895	1	1	ENSMUSG00000091366	Gm17040
ENSMUSG00000114800	15.1111	28.2222	4	19	7.55556	10.4444	1.078	1	1	ENSMUSG00000114800	Gm31600
ENSMUSG00000074235	5	24.0556	10.3333	3	3	11.4444	1.078	1	1	ENSMUSG00000074235	Gm10649
ENSMUSG00000000126	532.056	945.222	534.667	1111.56	457.778	1161.22	1.07736	1	1	ENSMUSG00000000126	Wnt9a
ENSMUSG00000089827	97.3333	233.778	120.667	192.222	93.4444	230	1.07678	1	1	ENSMUSG00000089827	1700023H06Rik
ENSMUSG00000115729	9.44444	28.2222	19.4444	23	9.33333	26.5556	1.07595	1	1	ENSMUSG00000115729	Gm48957
ENSMUSG00000104042	12.3333	18.1111	15.4444	31	10.3333	29	1.07595	1	1	ENSMUSG00000104042	Gm37564
ENSMUSG00000100007	9.44444	19.1111	7.55556	20.1111	11.4444	20	1.07529	1	1	ENSMUSG00000100007	Gm5527
ENSMUSG00000097580	12.3333	18.1111	8.44444	21.1111	8.44444	20	1.07529	1	1	ENSMUSG00000097580	Gm5432
ENSMUSG00000052981	352.5	726.667	318.667	614.778	313.444	729.778	1.07429	1	1	ENSMUSG00000052981	Ube2ql1
ENSMUSG00000073490	482.444	1305.61	582.167	1078.56	604.5	1127.11	1.07417	1	1	ENSMUSG00000073490	Ifi207
ENSMUSG00000037411	560.389	1218.78	570.889	1198.67	599.667	1225.61	1.07392	1	1	ENSMUSG00000037411	Serpine1
ENSMUSG00000109145	19.8889	28.2222	15.4444	10.3333	4	44.1111	1.07215	1	1	ENSMUSG00000109145	Gm20744
ENSMUSG00000099878	22.7778	6	11.4444	48.3333	24.8889	70.1111	1.07155	1	1	ENSMUSG00000099878	Gm28178
ENSMUSG00000091605	21.7778	77.7778	28.4444	25	19.1111	41.8889	1.07138	1	1	ENSMUSG00000091605	Gm8256
ENSMUSG00000040270	886.333	1692.22	601.444	1566.89	806	1559.22	1.0712	1	1	ENSMUSG00000040270	Bach2
ENSMUSG00000017969	42	110.111	23.7778	63.6667	34.4444	36.3333	1.07039	1	1	ENSMUSG00000017969	Ptgis
ENSMUSG00000084817	10.3333	15.1111	12.3333	17	8.44444	31.1111	1.07039	1	1	ENSMUSG00000084817	Gm5526
ENSMUSG00000045929	7.66667	20.2222	4	12.3333	7.55556	10.4444	1.07039	1	1	ENSMUSG00000045929	Gm20715
ENSMUSG00000024044	494.389	253.222	248.111	1001.67	246.667	820.778	1.06976	1	1	ENSMUSG00000024044	Epb41l3
ENSMUSG00000045350	11.4444	36.3333	38.5556	36.4444	11.4444	55.8333	1.06926	1	1	ENSMUSG00000045350	Fam186a
ENSMUSG00000030494	703.444	1417.78	801.167	1457.33	475.333	1276.22	1.06869	1	1	ENSMUSG00000030494	Rhpn2
ENSMUSG00000106820	174.889	281.778	118.389	297.667	120.222	286.056	1.06823	1	1	ENSMUSG00000106820	D5Ertd605e
ENSMUSG00000051498	241.333	555	277.222	628.556	373.111	683.111	1.06722	1	1	ENSMUSG00000051498	Tlr6
ENSMUSG00000072941	12.3333	28.2222	23.7778	31.8889	6	27.8889	1.06711	1	1	ENSMUSG00000072941	Sod3
ENSMUSG00000085914	11.4444	24.0556	4	8	6	12.4444	1.06711	1	1	ENSMUSG00000085914	Gm14320
ENSMUSG00000087411	9.44444	9.33333	8.44444	17	4	18	1.06711	1	1	ENSMUSG00000087411	Gm16048
ENSMUSG00000101674	200.889	559.778	282.944	478.667	220.056	435.889	1.06707	1	1	ENSMUSG00000101674	4930444A19Rik
ENSMUSG00000043505	16	17.2222	7.55556	28.2222	7.55556	22	1.06609	1	1	ENSMUSG00000043505	Gimap5
ENSMUSG00000102224	152	225.056	103.444	209.222	65.3333	236.056	1.06609	1	1	ENSMUSG00000102224	4930447F24Rik
ENSMUSG00000098480	67.3333	162.111	90.6667	163.778	69.1111	148.778	1.06524	1	1	ENSMUSG00000098480	Mir6387
ENSMUSG00000071552	707.778	1523.5	744.667	1549.44	650.222	1327.33	1.06505	1	1	ENSMUSG00000071552	Tigit
ENSMUSG00000111797	6	12.3333	6	7.11111	10.3333	26.5556	1.06413	1	1	ENSMUSG00000111797	Gm48081
ENSMUSG00000097749	27.4444	69.7778	38.5556	83.1111	33.3333	53.5556	1.06413	1	1	ENSMUSG00000097749	Gm16938
ENSMUSG00000044667	66.3333	103.333	61.2222	166	39.4444	78.1111	1.06375	1	1	ENSMUSG00000044667	Plppr4
ENSMUSG00000108024	16	43.6667	21.4444	45.7778	31.4444	52.4444	1.06228	1	1	ENSMUSG00000108024	Gm43912
ENSMUSG00000100113	906.333	1916.44	1002.67	2005.56	929.778	2005.56	1.06216	1	1	ENSMUSG00000100113	Gm28592
ENSMUSG00000078956	19.8889	38.4444	14.3333	26	23	54.6667	1.06193	1	1	ENSMUSG00000078956	Gm14221
ENSMUSG00000104535	8.44444	16.1111	7.55556	14.1111	6.55556	18	1.0614	1	1	ENSMUSG00000104535	Gm42686
ENSMUSG00000029161	363.889	766.444	311.111	716.556	321.833	596.111	1.06022	1	1	ENSMUSG00000029161	Cgref1
ENSMUSG00000038668	1167.78	2445	1035.67	2161.11	952.944	1976	1.05997	1	1	ENSMUSG00000038668	Lpar1
ENSMUSG00000050854	268.222	521.889	315.278	498.222	264.556	746.556	1.05917	1	1	ENSMUSG00000050854	Tmem125
ENSMUSG00000037060	2291.33	4434.89	2058.78	4745.22	2239.33	4549.11	1.0591	1	1	ENSMUSG00000037060	Cavin3
ENSMUSG00000085391	7.66667	9.33333	7.55556	16.1111	7.55556	25.2778	1.05889	1	1	ENSMUSG00000085391	Gm16150
ENSMUSG00000113205	10.3333	12.3333	8.44444	17	6	21	1.05889	1	1	ENSMUSG00000113205	Gm48525
ENSMUSG00000089253	38.4444	66.3333	31.3333	70.1111	26.5556	64.1111	1.05889	1	1	ENSMUSG00000089253	Gm25716
ENSMUSG00000037106	327.111	745.444	529.889	703.833	233.222	820.778	1.05836	1	1	ENSMUSG00000037106	Fer1l6
ENSMUSG00000085731	457.667	871.889	441.722	892.444	386.667	913.556	1.05714	1	1	ENSMUSG00000085731	Gm16229
ENSMUSG00000085558	15.1111	29	15.4444	65.5556	32.4444	34.2222	1.05703	1	1	ENSMUSG00000085558	4930412C18Rik
ENSMUSG00000020432	2901.44	5512.89	2343.78	5128.67	2782.89	6046.67	1.05579	1	1	ENSMUSG00000020432	Tcn2
ENSMUSG00000003418	15.1111	48.8889	21.4444	31.8889	15.1111	25.2778	1.0555	1	1	ENSMUSG00000003418	St8sia6
ENSMUSG00000037104	2939.94	6619.33	3191	6331.78	3064	6159.44	1.05541	1	1	ENSMUSG00000037104	Socs5
ENSMUSG00000032717	36.3333	139.889	143.778	157.167	80.2222	242.833	1.05445	1	1	ENSMUSG00000032717	Mdfi
ENSMUSG00000041078	22.7778	47.1111	15.4444	29.8889	15.1111	33.3333	1.05344	1	1	ENSMUSG00000041078	Grid1
ENSMUSG00000067771	16	42	8.44444	25	16.1111	15.8889	1.05311	1	1	ENSMUSG00000067771	Gm14685
ENSMUSG00000029306	10.3333	20.2222	9.33333	13.1111	8.44444	23	1.05247	1	1	ENSMUSG00000029306	Ibsp
ENSMUSG00000040627	11.4444	20.2222	7.55556	24	7.55556	12.4444	1.05247	1	1	ENSMUSG00000040627	Aicda
ENSMUSG00000023034	2311.39	4812.78	2450.67	5376.22	2730.94	5345.67	1.05191	1	1	ENSMUSG00000023034	Nr4a1
ENSMUSG00000039364	25.5556	161.222	39.6667	108.333	111.556	100.444	1.05174	1	1	ENSMUSG00000039364	Sectm1b
ENSMUSG00000022769	258.778	568.833	297.778	606.333	268.111	534.778	1.05153	1	1	ENSMUSG00000022769	Sdf2l1
ENSMUSG00000022367	937.889	1708.67	759.111	1671.94	752.389	1683.11	1.04808	1	1	ENSMUSG00000022367	Has2
ENSMUSG00000096024	21.7778	42	6.66667	23	17.2222	29.8889	1.04629	1	1	ENSMUSG00000096024	Gm17174
ENSMUSG00000080613	48.4444	97.3333	52.4444	87.6667	39.4444	102.444	1.04597	1	1	ENSMUSG00000080613	Gm22151
ENSMUSG00000045294	1210	2461.33	1262.89	2603.33	1073.44	2253.39	1.04506	1	1	ENSMUSG00000045294	Insig1
ENSMUSG00000076904	3	15.1111	5	10.3333	8.44444	8.33333	1.04439	1	1	ENSMUSG00000076904	Traj25
ENSMUSG00000109669	61.6667	119.111	68.3333	132.778	46.5556	112.556	1.04415	1	1	ENSMUSG00000109669	Gm45472
ENSMUSG00000036030	30.2222	65.4444	23.7778	45.7778	27.4444	55.8333	1.04385	1	1	ENSMUSG00000036030	Prtg
ENSMUSG00000023963	617	1167.44	473.889	939.167	558.667	1294.11	1.04307	1	1	ENSMUSG00000023963	Cyp39a1
ENSMUSG00000019302	10877.5	21822.8	10117.8	21908	11353.7	22880.6	1.04202	1	1	ENSMUSG00000019302	Atp6v0a1
ENSMUSG00000086554	152.889	307.778	163.778	384.778	209.222	390.222	1.0419	1	1	ENSMUSG00000086554	9530034E10Rik
ENSMUSG00000080972	153.444	322.667	145.778	266.111	153.444	341	1.04091	1	1	ENSMUSG00000080972	Gm16061
ENSMUSG00000065422	36.3333	75.3333	26.4444	62.6667	24.8889	41	1.04087	1	1	ENSMUSG00000065422	Mir221
ENSMUSG00000015134	59.6667	125	55.8889	128.444	59.4444	107.333	1.04064	1	1	ENSMUSG00000015134	Aldh1a3
ENSMUSG00000000120	10.3333	36.3333	12.3333	11.2222	13.4444	25.2778	1.04064	1	1	ENSMUSG00000000120	Ngfr
ENSMUSG00000104937	101.889	192.444	61.2222	124.333	84.7222	194.222	1.04016	1	1	ENSMUSG00000104937	Gm43057
ENSMUSG00000087273	5	5	7.55556	22	4.77778	10.4444	1.03953	1	1	ENSMUSG00000087273	Gm13203
ENSMUSG00000029869	1298.39	2679.78	1312.56	2635.78	1325.11	2773.44	1.03923	1	1	ENSMUSG00000029869	Ephb6
ENSMUSG00000117684	26.6667	59.4444	39.6667	55	9.33333	41.8889	1.03747	1	1	ENSMUSG00000117684	4930449E18Rik
ENSMUSG00000026586	119.833	210.222	137.333	274	135.222	320.5	1.03634	1	1	ENSMUSG00000026586	Prrx1
ENSMUSG00000051379	2936.11	5558.33	2710.56	6157.56	2927.33	5868.44	1.03622	1	1	ENSMUSG00000051379	Flrt3
ENSMUSG00000029804	1431.56	3026.94	1409.5	2750.5	1297.94	2710.56	1.03579	1	1	ENSMUSG00000029804	Herc3
ENSMUSG00000070687	22.7778	41	21.4444	55	38.4444	72	1.03477	1	1	ENSMUSG00000070687	Htr1d
ENSMUSG00000110445	14.3333	31.2222	12.3333	31	15.1111	22	1.03477	1	1	ENSMUSG00000110445	Gm45747
ENSMUSG00000025330	31268.7	64848.4	31637.4	63877	31328.4	64236.9	1.034	1	1	ENSMUSG00000025330	Padi4
ENSMUSG00000100815	16	20.2222	14.3333	35.3333	12.3333	31.1111	1.03395	1	1	ENSMUSG00000100815	Gm29112
ENSMUSG00000116481	7.66667	17.2222	10.3333	17	3	9.33333	1.03395	1	1	ENSMUSG00000116481	Gm49514
ENSMUSG00000118354	155.667	338.222	123.556	339.111	192.556	290.778	1.03317	1	1	ENSMUSG00000118354	Gm19437
ENSMUSG00000019848	17	21.1111	13.4444	31.8889	14.3333	37.3333	1.03242	1	1	ENSMUSG00000019848	Popdc3
ENSMUSG00000049555	1670.33	3391.83	1680.17	3671.89	1712	3273.11	1.03004	1	1	ENSMUSG00000049555	Tmie
ENSMUSG00000103244	16	35.3333	14.3333	31.8889	18.1111	31.1111	1.02975	1	1	ENSMUSG00000103244	Gm38092
ENSMUSG00000007908	8.44444	17.2222	8.44444	23	8.44444	9.33333	1.02975	1	1	ENSMUSG00000007908	Hmgcll1
ENSMUSG00000111602	7.66667	8.33333	7.55556	13.1111	7.55556	27.8889	1.02975	1	1	ENSMUSG00000111602	Gm32014
ENSMUSG00000090394	1729.67	3756.56	2080.78	3885.61	1780	3765.22	1.02887	1	1	ENSMUSG00000090394	4930523C07Rik
ENSMUSG00000043079	7223	14425.1	6514	14493.8	7313.78	14031.2	1.02877	1	1	ENSMUSG00000043079	Synpo
ENSMUSG00000106062	155.667	275.111	119.444	306.444	126.667	238.944	1.02843	1	1	ENSMUSG00000106062	Gm43820
ENSMUSG00000085440	1418.33	2896.39	1386.17	3008.67	1671.56	3224	1.02825	1	1	ENSMUSG00000085440	Sorbs2os
ENSMUSG00000117268	5	24.0556	12.3333	19	9.33333	10.4444	1.02748	1	1	ENSMUSG00000117268	Gm49884
ENSMUSG00000090308	11.4444	8.33333	8.44444	13.1111	6.55556	32.3333	1.02748	1	1	ENSMUSG00000090308	Gm5174
ENSMUSG00000022487	93.6667	256.667	153.333	106.444	66.3333	275.444	1.02739	1	1	ENSMUSG00000022487	Gtsf1
ENSMUSG00000036553	702.444	1065.22	494.778	1521	679.222	1235.56	1.02667	1	1	ENSMUSG00000036553	Sh3tc1
ENSMUSG00000106863	34.2222	43.6667	6.66667	33.2222	15.1111	37.3333	1.02554	1	1	ENSMUSG00000106863	Gm42109
ENSMUSG00000049214	18.8889	50.6667	19.4444	20.1111	19.1111	45.2222	1.02509	1	1	ENSMUSG00000049214	Skint7
ENSMUSG00000114637	6	21.1111	7.55556	23	15.1111	14.6667	1.02466	1	1	ENSMUSG00000114637	Gm47851
ENSMUSG00000004609	32.3333	105.111	33.2222	121.556	84.7222	78.1111	1.02385	1	1	ENSMUSG00000004609	Cd33
ENSMUSG00000017390	1553.22	3188.44	1953.56	3863.89	1683.56	3501.67	1.02371	1	1	ENSMUSG00000017390	Aldoc
ENSMUSG00000100120	10.3333	8.33333	11.4444	25	10.3333	29.8889	1.02308	1	1	ENSMUSG00000100120	Gm553
ENSMUSG00000043903	2330.44	4488.33	2301.83	4543.33	2151.56	4755.44	1.023	1	1	ENSMUSG00000043903	Zfp469
ENSMUSG00000062296	60.7778	63.2222	60.1111	251.556	67.2222	67.2778	1.02284	1	1	ENSMUSG00000062296	Trank1
ENSMUSG00000061707	14.3333	30	9.33333	25	9.33333	10.4444	1.02237	1	1	ENSMUSG00000061707	Gm4871
ENSMUSG00000087486	22.7778	42	19.4444	42.7778	23	47.2778	1.02203	1	1	ENSMUSG00000087486	Gm11723
ENSMUSG00000026258	43.6667	63.2222	11.4444	34.3333	15.1111	45.2222	1.02046	1	1	ENSMUSG00000026258	Snorc
ENSMUSG00000052911	11273.7	21620.7	11183	22203.2	9502.56	20979.7	1.01982	1	1	ENSMUSG00000052911	Lamb2
ENSMUSG00000020609	156.556	231.056	100.667	360.111	109	153.333	1.01952	1	1	ENSMUSG00000020609	Apob
ENSMUSG00000081722	9.44444	21.1111	13.4444	33.2222	16.1111	23	1.01886	1	1	ENSMUSG00000081722	Gm11763
ENSMUSG00000074364	7869.67	15447.2	7785.78	15880.4	7666.22	15925.8	1.01871	1	1	ENSMUSG00000074364	Ehd2
ENSMUSG00000067577	67.3333	64.3333	29.4444	71.3333	19.1111	97.8889	1.0187	1	1	ENSMUSG00000067577	A430093F15Rik
ENSMUSG00000113992	34.2222	36.3333	26.4444	55.8889	17.2222	64.1111	1.01862	1	1	ENSMUSG00000113992	Gm9158
ENSMUSG00000111343	12.3333	30	18.4444	34.3333	10.3333	17	1.01792	1	1	ENSMUSG00000111343	Gm47175
ENSMUSG00000097502	7.66667	33.3333	17.4444	22	18.1111	32.3333	1.01668	1	1	ENSMUSG00000097502	4930528D03Rik
ENSMUSG00000042367	709	1498	737.111	1458.33	750.111	1483.44	1.01536	1	1	ENSMUSG00000042367	Gjb3
ENSMUSG00000102036	13.4444	28.2222	27.4444	7.11111	6.55556	59.6667	1.01527	1	1	ENSMUSG00000102036	1700063K16Rik
ENSMUSG00000112544	24.6667	35.3333	17.4444	50	10.3333	20	1.01381	1	1	ENSMUSG00000112544	Gm48089
ENSMUSG00000074794	4158.44	7961.72	3804.67	7539.11	3723.72	8095.83	1.0137	1	1	ENSMUSG00000074794	Arrdc3
ENSMUSG00000074647	22.7778	50.6667	15.4444	27	17.2222	33.3333	1.01306	1	1	ENSMUSG00000074647	Fam83c
ENSMUSG00000113035	160.556	441.778	221.944	375.444	245.333	447.611	1.0103	1	1	ENSMUSG00000113035	5830428M24Rik
ENSMUSG00000032028	24.6667	41	23.7778	59	23	45.2222	1.00998	1	1	ENSMUSG00000032028	Nxpe2
ENSMUSG00000036083	50.5556	53.8889	62.4444	106.444	51.1111	170.111	1.00877	1	1	ENSMUSG00000036083	Slc17a3
ENSMUSG00000025402	2876.83	5526.22	2784.56	5927	2770.56	5507.78	1.0081	1	1	ENSMUSG00000025402	Nab2
ENSMUSG00000023039	35845.4	71443.8	38648.1	77648.7	37840.3	76821.3	1.00799	1	1	ENSMUSG00000023039	Krt7
ENSMUSG00000028558	391.333	819.333	450.333	577.278	268.889	834.444	1.00648	1	1	ENSMUSG00000028558	Calr4
ENSMUSG00000049775	6894.89	14467.9	7293.44	14792.7	7644.11	14570.9	1.00554	1	1	ENSMUSG00000049775	Tmsb4x
ENSMUSG00000028195	13308.3	25706.4	13282.7	26361.4	12831.2	27078.7	1.00552	1	1	ENSMUSG00000028195	Ccn1
ENSMUSG00000055148	325.833	741.111	353.5	690.667	383.667	703.833	1.00541	1	1	ENSMUSG00000055148	Klf2
ENSMUSG00000041889	280.111	741.111	460.889	843.611	454.444	813.278	1.00482	1	1	ENSMUSG00000041889	Shisa4
ENSMUSG00000074415	60905.4	122005	61265.6	123220	61385.8	122954	1.00418	1	1	ENSMUSG00000074415	Mir100hg
ENSMUSG00000003814	103580	200811	99284.4	200811	100960	207580	1.00368	1	1	ENSMUSG00000003814	Calr
ENSMUSG00000003420	171.111	276.056	133.111	383.667	119.111	187.778	1.00341	1	1	ENSMUSG00000003420	Fcgrt
ENSMUSG00000027611	1356.78	3003	1509.67	3100	1754.56	3151.67	1.00172	1	1	ENSMUSG00000027611	Procr
ENSMUSG00000032501	6011.56	11402.6	5838.44	11553	5479.89	11743.3	1.00162	1	1	ENSMUSG00000032501	Trib1
ENSMUSG00000015222	18759	35122.6	17725.6	35793.7	17567	37253.3	1.00088	1	1	ENSMUSG00000015222	Map2
ENSMUSG00000022817	33919	66505.7	33507.4	67722.4	31881.9	64478.8	1.00066	1	1	ENSMUSG00000022817	Itgb5
ENSMUSG00000042662	19.8889	76.5556	18.4444	55.8889	59.4444	60.6667	1	1	1	ENSMUSG00000042662	Dusp15
ENSMUSG00000042118	7.66667	24.0556	8.44444	9.33333	7.55556	14.6667	1	1	1	ENSMUSG00000042118	Bhmt2
ENSMUSG00000070564	38.4444	30	19.4444	62.6667	21.1111	62.6667	1	1	1	ENSMUSG00000070564	Ntn5
ENSMUSG00000032315	17	14.1111	13.4444	42	13.4444	29.8889	1	1	1	ENSMUSG00000032315	Cyp1a1
ENSMUSG00000108471	21.7778	27.1111	11.4444	23	13.4444	41.8889	1	1	1	ENSMUSG00000108471	Gm18855
ENSMUSG00000114156	11.4444	12.3333	8.44444	17	6	21	1	1	1	ENSMUSG00000114156	Gm48523
ENSMUSG00000102595	6.66667	10.3333	6.66667	11.2222	9.33333	25.2778	1	1	1	ENSMUSG00000102595	Gm30097
ENSMUSG00000111371	21.7778	44.7778	25.4444	38.2222	10.3333	31.1111	1	1	1	ENSMUSG00000111371	Gm47162
ENSMUSG00000081055	7.66667	22.2222	13.4444	14.1111	11.4444	27.8889	1	1	1	ENSMUSG00000081055	Gm6987
ENSMUSG00000027344	31.2222	87.7778	40.6667	46.6667	31.4444	71.2222	1	1	1	ENSMUSG00000027344	Fsip1
ENSMUSG00000100555	3	21.1111	10.3333	12.3333	12.3333	17	1	1	1	ENSMUSG00000100555	Gm8173
ENSMUSG00000097203	13.4444	25.2222	8.44444	34.3333	14.3333	11.4444	1	1	1	ENSMUSG00000097203	4732419C18Rik
ENSMUSG00000087110	6	16.1111	12.3333	17	6	14.6667	1	1	1	ENSMUSG00000087110	Gm11264
ENSMUSG00000111761	12.3333	23	8.44444	21.1111	16.1111	27.8889	1	1	1	ENSMUSG00000111761	9230112J17Rik
ENSMUSG00000100779	83	179.667	108.222	173.111	71.6111	172.889	1	1	1	ENSMUSG00000100779	Gm29292
ENSMUSG00000094122	6.66667	15.1111	10.3333	15.1111	6.55556	18	1	1	1	ENSMUSG00000094122	Rpl31-ps9
ENSMUSG00000097416	6.66667	17.2222	6.66667	17	10.3333	13.6667	1	1	1	ENSMUSG00000097416	Gm26670
ENSMUSG00000118563	602.611	1197.33	577.333	1174.44	574.389	1137.22	1	1	1	ENSMUSG00000118563	AL732309.1
ENSMUSG00000020330	1906.33	1156.78	2052.56	880.778	2163.72	1023.17	-1.00024	1	1	ENSMUSG00000020330	Hmmr
ENSMUSG00000028587	1364.78	731.944	1451.89	632.778	1338.22	708.389	-1.00313	1	1	ENSMUSG00000028587	Orc1
ENSMUSG00000046782	256.667	57.6667	65.1111	62.6667	79.3333	79.1111	-1.0036	1	1	ENSMUSG00000046782	Ttc6
ENSMUSG00000042029	7200.44	3650.89	7221.11	3703.33	7368.39	3511	-1.00391	1	1	ENSMUSG00000042029	Ncapg2
ENSMUSG00000030677	3871.33	1786.78	3418	1776.83	3826.72	1976	-1.00468	1	1	ENSMUSG00000030677	Kif22
ENSMUSG00000026251	122.333	38.4444	120.667	36.4444	56.4444	75.1111	-1.00483	1	1	ENSMUSG00000026251	Chrnd
ENSMUSG00000019935	83	38.4444	49.8889	53.2222	113.556	32.3333	-1.00585	1	1	ENSMUSG00000019935	Slc17a8
ENSMUSG00000079055	188.889	93.7222	270	99.8333	185.889	127.222	-1.00673	1	1	ENSMUSG00000079055	Slc8a3
ENSMUSG00000055240	2338	1149.78	2216.78	1119.67	2093.78	1036.67	-1.00761	1	1	ENSMUSG00000055240	Zfp101
ENSMUSG00000097979	31.2222	39.4444	68.3333	21.1111	64.3333	21	-1.00888	1	1	ENSMUSG00000097979	Gm4691
ENSMUSG00000020327	464.778	242.444	419.167	177.556	380.333	208.444	-1.00916	1	1	ENSMUSG00000020327	Fgf22
ENSMUSG00000095845	53.5556	34.3333	31.3333	17	56.4444	19.1111	-1.01027	1	1	ENSMUSG00000095845	Gm5741
ENSMUSG00000086564	61.6667	22.2222	35.8889	24	41.1111	23	-1.01042	1	1	ENSMUSG00000086564	Cd101
ENSMUSG00000092539	43.6667	30	35	17	56.4444	20	-1.01073	1	1	ENSMUSG00000092539	Gm20468
ENSMUSG00000107724	71.2222	30	104.778	62.6667	94.2222	41	-1.01073	1	1	ENSMUSG00000107724	Gm16042
ENSMUSG00000109910	103.889	67.4444	119.444	55.8889	130.111	52.4444	-1.01231	1	1	ENSMUSG00000109910	Gm45240
ENSMUSG00000038047	4600.89	2288.89	4485.44	2234.89	4627.11	2273.11	-1.01257	1	1	ENSMUSG00000038047	Haus6
ENSMUSG00000000263	73.3333	38.4444	88.7222	46.6667	66.3333	27.8889	-1.01271	1	1	ENSMUSG00000000263	Glra1
ENSMUSG00000107429	272.778	145.778	263.889	91.7222	210.444	131.889	-1.01358	1	1	ENSMUSG00000107429	Gm44206
ENSMUSG00000077285	126.333	75.3333	152.111	73.5556	147.556	61.5556	-1.01361	1	1	ENSMUSG00000077285	Gm26394
ENSMUSG00000058794	197.444	107.333	231.444	135.722	203.667	70.1111	-1.01376	1	1	ENSMUSG00000058794	Nfe2
ENSMUSG00000116703	46.5556	18.1111	28.4444	17	28.4444	15.8889	-1.01407	1	1	ENSMUSG00000116703	Gm46540
ENSMUSG00000025916	139.333	71.8889	145.778	51.3333	117.111	75.8889	-1.01443	1	1	ENSMUSG00000025916	Ppp1r42
ENSMUSG00000062727	510.722	234.556	582.167	323.556	580.111	268.667	-1.01473	1	1	ENSMUSG00000062727	H2bc12
ENSMUSG00000026683	2758.89	1337.06	2180.33	1099.22	2498.61	1243.17	-1.0156	1	1	ENSMUSG00000026683	Nuf2
ENSMUSG00000094678	57.7778	15.1111	18.4444	18	13.4444	11.4444	-1.0163	1	1	ENSMUSG00000094678	Olfr857
ENSMUSG00000026646	3757.89	2028.11	4407.56	2097.44	3783.44	1781.67	-1.01639	1	1	ENSMUSG00000026646	Suv39h2
ENSMUSG00000035455	3670.22	1715.89	3274.56	1652.56	3269.06	1675.61	-1.01762	1	1	ENSMUSG00000035455	Fignl1
ENSMUSG00000029177	9562.44	5136.56	10309	5285.44	10715.6	4674.22	-1.01875	1	1	ENSMUSG00000029177	Cenpa
ENSMUSG00000029861	538.333	178.667	367.944	262.111	391.333	199.111	-1.01903	1	1	ENSMUSG00000029861	Fam131b
ENSMUSG00000064646	125.444	80.7778	122.889	47.6667	126.667	55.8333	-1.01937	1	1	ENSMUSG00000064646	Gm23300
ENSMUSG00000097662	24.6667	13.1111	22.5556	15.1111	24.8889	8.33333	-1.0199	1	1	ENSMUSG00000097662	Gm2093
ENSMUSG00000033847	277.778	154.333	262.111	118.667	353.444	167.111	-1.02116	1	1	ENSMUSG00000033847	Pla2g4c
ENSMUSG00000091794	69.2222	28.2222	111.556	38.2222	90.6667	68.3333	-1.02137	1	1	ENSMUSG00000091794	Vmn2r18
ENSMUSG00000042784	374.333	185.778	369	198.222	495.667	226.222	-1.02229	1	1	ENSMUSG00000042784	Muc1
ENSMUSG00000027469	34799.7	17323.9	34290.6	16115.7	36079.7	18320.4	-1.02283	1	1	ENSMUSG00000027469	Tpx2
ENSMUSG00000109605	32.3333	13.1111	8.44444	10.3333	23	8.33333	-1.02308	1	1	ENSMUSG00000109605	Gm45303
ENSMUSG00000085398	35.3333	29	25.4444	15.1111	66.3333	18	-1.02308	1	1	ENSMUSG00000085398	4931406G06Rik
ENSMUSG00000087256	25.5556	16.1111	17.4444	8	18.1111	6	-1.02385	1	1	ENSMUSG00000087256	Gm15990
ENSMUSG00000048473	20.8889	10.3333	14.3333	12.3333	25.6667	8.33333	-1.02385	1	1	ENSMUSG00000048473	Sult6b2
ENSMUSG00000014609	305.056	200.889	288.222	123.333	415.611	171.889	-1.02451	1	1	ENSMUSG00000014609	Chrne
ENSMUSG00000013974	16	14.1111	34.2222	7.11111	6.55556	7.33333	-1.02553	1	1	ENSMUSG00000013974	Mcemp1
ENSMUSG00000074004	50.5556	34.3333	64.2222	15.1111	44	29	-1.02748	1	1	ENSMUSG00000074004	B3gnt6
ENSMUSG00000040387	283.833	160.444	369	175.111	452.889	207	-1.02899	1	1	ENSMUSG00000040387	Klhl32
ENSMUSG00000058290	5125.33	2322.22	4882.39	2258.5	5148.61	2844.56	-1.02943	1	1	ENSMUSG00000058290	Espl1
ENSMUSG00000087193	1376.56	690.833	1471.56	684.111	1303	659.389	-1.02949	1	1	ENSMUSG00000087193	Gm14820
ENSMUSG00000031004	11070.2	5415.44	11186.3	5491.78	11730.1	5727.56	-1.03072	1	1	ENSMUSG00000031004	Mki67
ENSMUSG00000000031	2098.67	812.111	1766.44	1115.78	1817.39	852.444	-1.03131	1	1	ENSMUSG00000000031	H19
ENSMUSG00000021850	47.5556	22.2222	35	20.1111	54.1111	25.2778	-1.03194	1	1	ENSMUSG00000021850	ccdc198
ENSMUSG00000103785	44.5556	49.8889	52.4444	24	83	13.6667	-1.03242	1	1	ENSMUSG00000103785	Gm35025
ENSMUSG00000058773	796.556	412.889	919.389	401.556	821.444	425.444	-1.03278	1	1	ENSMUSG00000058773	H1f5
ENSMUSG00000081418	30.2222	19.1111	30.3333	13.1111	25.6667	10.4444	-1.03395	1	1	ENSMUSG00000081418	Gm14830
ENSMUSG00000029910	8749	4117.78	7769.44	3739.56	8183.22	4202.78	-1.03422	1	1	ENSMUSG00000029910	Mad2l1
ENSMUSG00000079654	16	5	16.5556	10.3333	8.44444	5.11111	-1.03562	1	1	ENSMUSG00000079654	Prrt4
ENSMUSG00000055789	11.4444	8.33333	19.4444	8	11.4444	4	-1.03562	1	1	ENSMUSG00000055789	Ftdc2
ENSMUSG00000075002	11.4444	8.33333	19.4444	8	11.4444	4	-1.03562	1	1	ENSMUSG00000075002	Ftdc1
ENSMUSG00000023968	75.2222	38.4444	48	38.2222	117.111	41	-1.03653	1	1	ENSMUSG00000023968	Crip3
ENSMUSG00000098787	50.5556	35.3333	62.4444	20.1111	46.5556	23	-1.03653	1	1	ENSMUSG00000098787	Mir7088
ENSMUSG00000096344	5	5	18.4444	5	16.1111	9.33333	-1.03747	1	1	ENSMUSG00000096344	Gm6408
ENSMUSG00000078905	12.3333	23	53.5	17	46.5556	14.6667	-1.03882	1	1	ENSMUSG00000078905	Gm14393
ENSMUSG00000115456	7.66667	4	15.4444	6	14.3333	8.33333	-1.03953	1	1	ENSMUSG00000115456	Gm35248
ENSMUSG00000050901	31.2222	16.1111	15.4444	12.3333	23.8889	6	-1.04182	1	1	ENSMUSG00000050901	Mtnr1b
ENSMUSG00000118657	23.8889	15.1111	23.7778	5	21.8889	13.6667	-1.04182	1	1	ENSMUSG00000118657	AL606917.1
ENSMUSG00000116789	134.667	79.6667	147.667	51.3333	135.222	72	-1.04202	1	1	ENSMUSG00000116789	Gm49579
ENSMUSG00000024989	6877.67	3451.67	6160.5	2619.5	6243.44	3284	-1.04322	1	1	ENSMUSG00000024989	Cep55
ENSMUSG00000081935	19.8889	10.3333	18.4444	10.3333	28.4444	12.4444	-1.04439	1	1	ENSMUSG00000081935	Gm16186
ENSMUSG00000062074	64.6667	21.1111	57.8889	43.6667	74.5556	31.1111	-1.04439	1	1	ENSMUSG00000062074	Ccn6
ENSMUSG00000029205	91.5556	22.2222	63.2778	22	41.1111	51.4444	-1.04485	1	1	ENSMUSG00000029205	Chrna9
ENSMUSG00000033006	101.889	24.0556	27.4444	45.7778	97.7778	39.5556	-1.04519	1	1	ENSMUSG00000033006	Sox10
ENSMUSG00000086675	25.5556	16.1111	35.8889	9.33333	35.4444	22	-1.04532	1	1	ENSMUSG00000086675	Plxna4os2
ENSMUSG00000040495	35.3333	19.1111	29.4444	11.2222	31.4444	15.8889	-1.04629	1	1	ENSMUSG00000040495	Chrm4
ENSMUSG00000039231	6413.67	3041.11	6261.89	2967.83	6210	3130.94	-1.04705	1	1	ENSMUSG00000039231	Suv39h1
ENSMUSG00000085456	26.6667	11.2222	11.4444	10.3333	23.8889	9.33333	-1.0473	1	1	ENSMUSG00000085456	Gm15398
ENSMUSG00000110888	16	12.3333	27.4444	9.33333	19.1111	9.33333	-1.0473	1	1	ENSMUSG00000110888	Gm47237
ENSMUSG00000057346	1991.33	1048.83	2071.94	990.556	1899.78	845.278	-1.04747	1	1	ENSMUSG00000057346	Apol9a
ENSMUSG00000003436	47.5556	31.2222	85.4444	29.8889	51.1111	27.8889	-1.04783	1	1	ENSMUSG00000003436	Dll3
ENSMUSG00000027326	8408	3785.44	7525.33	3780.22	7881.11	3951	-1.04817	1	1	ENSMUSG00000027326	Knl1
ENSMUSG00000111341	21.7778	7.33333	34.2222	17	35.4444	20	-1.04836	1	1	ENSMUSG00000111341	Gm47111
ENSMUSG00000037544	5008.56	2480.11	6107.78	2608.67	5284.06	2839.67	-1.04857	1	1	ENSMUSG00000037544	Dlgap5
ENSMUSG00000023083	42	15.1111	53.5	33.2222	53.1111	24.1111	-1.04924	1	1	ENSMUSG00000023083	H2-M10.2
ENSMUSG00000023987	12.3333	15.1111	49.8889	13.1111	24.8889	13.6667	-1.05062	1	1	ENSMUSG00000023987	Pgc
ENSMUSG00000109218	39.2222	12.3333	22.5556	13.1111	24.8889	17	-1.05063	1	1	ENSMUSG00000109218	Gm44872
ENSMUSG00000103260	47.5556	29	42.5556	23	54.1111	18	-1.05063	1	1	ENSMUSG00000103260	Gm8146
ENSMUSG00000041219	13141.3	6105.5	12419.9	6582.56	12630.1	5744.33	-1.05094	1	1	ENSMUSG00000041219	Arhgap11a
ENSMUSG00000115516	41	17.2222	34.2222	19	37.4444	18	-1.05247	1	1	ENSMUSG00000115516	Gm8341
ENSMUSG00000098121	62.6667	33.3333	54.3333	28.2222	51.1111	20	-1.05247	1	1	ENSMUSG00000098121	Gm27038
ENSMUSG00000029754	49.6667	13.1111	75.3333	51.3333	37.4444	13.6667	-1.05445	1	1	ENSMUSG00000029754	Dlx6
ENSMUSG00000025892	190.444	37.4444	136.111	89.8889	101.556	79.1111	-1.05497	1	1	ENSMUSG00000025892	Gria4
ENSMUSG00000059552	110980	51681.8	105546	51418.3	109663	53799.4	-1.05587	1	1	ENSMUSG00000059552	Trp53
ENSMUSG00000070298	129.444	54.8889	96.2222	60.7778	143.333	60.6667	-1.05596	1	1	ENSMUSG00000070298	Trcg1
ENSMUSG00000097874	57.7778	19.1111	52.4444	26	21.1111	18	-1.05614	1	1	ENSMUSG00000097874	C030010L15Rik
ENSMUSG00000006398	3604.89	2016.78	4070.33	1934.06	4530.56	1917.89	-1.0564	1	1	ENSMUSG00000006398	Cdc20
ENSMUSG00000094595	253.056	124	297.778	147.556	282.778	129.111	-1.05644	1	1	ENSMUSG00000094595	Fsbp
ENSMUSG00000029630	98.1111	34.3333	163.778	66.7222	97.7778	72	-1.05722	1	1	ENSMUSG00000029630	Cyp3a25
ENSMUSG00000031220	272.778	142.833	302.222	141.556	371.667	170.111	-1.0575	1	1	ENSMUSG00000031220	Awat2
ENSMUSG00000029516	23512.2	11135.1	23338.8	11907.9	22663	10324.2	-1.05888	1	1	ENSMUSG00000029516	Cit
ENSMUSG00000114103	51.5556	26.3333	46.2222	21.1111	51.7778	25.2778	-1.05889	1	1	ENSMUSG00000114103	Gm8557
ENSMUSG00000104164	261.944	110.944	234.667	133.556	266.222	120.667	-1.05984	1	1	ENSMUSG00000104164	Gm38248
ENSMUSG00000024430	765.389	454.611	821.444	302.444	695.444	337.444	-1.06005	1	1	ENSMUSG00000024430	Cabyr
ENSMUSG00000028039	94.5	71.8889	160.556	60.7778	135.222	53.5556	-1.06044	1	1	ENSMUSG00000028039	Efna3
ENSMUSG00000102840	20.8889	12.3333	24.5556	6	27.4444	17	-1.06054	1	1	ENSMUSG00000102840	Gm38037
ENSMUSG00000003974	53.5556	42	69.3333	14.1111	45.7778	25.2778	-1.06103	1	1	ENSMUSG00000003974	Grm3
ENSMUSG00000106281	112.444	65.4444	101.556	42	98.6667	43	-1.0612	1	1	ENSMUSG00000106281	Gm44346
ENSMUSG00000082534	18.8889	9.33333	13.4444	5	16.1111	9.33333	-1.0614	1	1	ENSMUSG00000082534	Gm13712
ENSMUSG00000085555	448.444	217.944	506.944	240.444	445.667	213.222	-1.06207	1	1	ENSMUSG00000085555	2610035F20Rik
ENSMUSG00000021135	126.333	53.8889	188.111	89.8889	126.667	67.2778	-1.06354	1	1	ENSMUSG00000021135	Slc10a1
ENSMUSG00000019767	103.889	52.8889	97.1111	42.7778	76.7778	37.3333	-1.06366	1	1	ENSMUSG00000019767	Ccdc170
ENSMUSG00000077470	16	12.3333	6.66667	5	23	5.11111	-1.06413	1	1	ENSMUSG00000077470	Gm24789
ENSMUSG00000066896	17	7.33333	13.4444	8	16.1111	7.33333	-1.06413	1	1	ENSMUSG00000066896	Olfr18
ENSMUSG00000027323	4480	2073.67	4042.56	1886.33	4259.56	2152.61	-1.06427	1	1	ENSMUSG00000027323	Rad51
ENSMUSG00000007021	185.778	70.6667	83	75.8889	141.444	49.4444	-1.06477	1	1	ENSMUSG00000007021	Syngr3
ENSMUSG00000103599	60.7778	39.4444	64.2222	35.3333	55	12.4444	-1.06559	1	1	ENSMUSG00000103599	Gm37356
ENSMUSG00000050751	490.111	186.667	242.444	76.7778	325.111	241.333	-1.06562	1	1	ENSMUSG00000050751	Pgbd5
ENSMUSG00000018341	744.889	373.111	687.444	312.889	768.333	364.778	-1.06574	1	1	ENSMUSG00000018341	Il12rb2
ENSMUSG00000026605	6772.5	3293.44	6618.39	3230.22	6420.56	2938.83	-1.06608	1	1	ENSMUSG00000026605	Cenpf
ENSMUSG00000111213	19.8889	13.1111	24.5556	9.33333	21.8889	10.4444	-1.06609	1	1	ENSMUSG00000111213	Gm47867
ENSMUSG00000052776	435.556	213.778	523.889	217.111	424.333	230	-1.06612	1	1	ENSMUSG00000052776	Oas1a
ENSMUSG00000086003	13.4444	20.2222	11.4444	18	86.5556	14.6667	-1.06649	1	1	ENSMUSG00000086003	B230206L02Rik
ENSMUSG00000047757	587.611	191.667	427.111	276.389	534.667	272	-1.06667	1	1	ENSMUSG00000047757	Fancb
ENSMUSG00000109157	323	164.111	305.722	127.444	321.833	163	-1.06675	1	1	ENSMUSG00000109157	Gm44829
ENSMUSG00000033952	10522.3	4701.44	9120.11	4540.5	9723.22	4765.78	-1.06795	1	1	ENSMUSG00000033952	Aspm
ENSMUSG00000116890	204.444	85.5556	176.667	84.4444	157.667	86.5556	-1.06852	1	1	ENSMUSG00000116890	Gm49617
ENSMUSG00000070424	39.2222	23	71.3333	45.7778	99.5556	31.1111	-1.07039	1	1	ENSMUSG00000070424	Art5
ENSMUSG00000037855	47.5556	17.2222	30.3333	23	47.6667	20	-1.07039	1	1	ENSMUSG00000037855	Zfp365
ENSMUSG00000069309	189.778	100.222	152.111	76.7778	160.222	61.5556	-1.07068	1	1	ENSMUSG00000069309	Hist1h2an
ENSMUSG00000006715	1459	520.167	1172.44	780.667	1284.56	563.333	-1.07098	1	1	ENSMUSG00000006715	Gmnn
ENSMUSG00000054999	189.778	144.778	229.222	83.1111	224	78.1111	-1.07129	1	1	ENSMUSG00000054999	Naaladl1
ENSMUSG00000068117	524.556	265.778	784.5	337.222	264.556	145.778	-1.0714	1	1	ENSMUSG00000068117	Mei1
ENSMUSG00000088482	34.2222	22.2222	33.2222	20.1111	36.4444	7.33333	-1.07179	1	1	ENSMUSG00000088482	Gm23641
ENSMUSG00000072511	89.6667	35.3333	101.556	35.3333	33.3333	37.3333	-1.07231	1	1	ENSMUSG00000072511	Hhla1
ENSMUSG00000098959	26.6667	7.33333	20.5556	7.11111	13.4444	14.6667	-1.07275	1	1	ENSMUSG00000098959	Gm27230
ENSMUSG00000040749	1052.11	562.889	1045.89	424.556	1006.56	487.333	-1.07388	1	1	ENSMUSG00000040749	Siah1b
ENSMUSG00000109290	12.3333	7.33333	18.4444	5	10.3333	7.33333	-1.074	1	1	ENSMUSG00000109290	Phgdh-ps1
ENSMUSG00000081611	44.5556	28.2222	39.6667	15.1111	35.4444	13.6667	-1.074	1	1	ENSMUSG00000081611	Gm13651
ENSMUSG00000116581	51.5556	23	51.5556	25	35.4444	18	-1.07455	1	1	ENSMUSG00000116581	Gm46565
ENSMUSG00000012443	4268.94	2002.56	4213.67	2086	4295.67	1977.94	-1.07472	1	1	ENSMUSG00000012443	Kif11
ENSMUSG00000028873	8177.22	3936.67	8720.83	4247.11	8338.33	3797.28	-1.07473	1	1	ENSMUSG00000028873	Cdca8
ENSMUSG00000041498	3979.61	2038.89	4491	1967.89	3996.22	1911	-1.07493	1	1	ENSMUSG00000041498	Kif14
ENSMUSG00000083064	25.5556	21.1111	42.5556	19	28.4444	6	-1.07635	1	1	ENSMUSG00000083064	Gm7785
ENSMUSG00000038498	94.5	62.3333	51.5556	33.2222	104.778	24.1111	-1.07672	1	1	ENSMUSG00000038498	Catsper1
ENSMUSG00000035711	185.778	65.4444	217.111	71.3333	116.333	110	-1.07708	1	1	ENSMUSG00000035711	Dok3
ENSMUSG00000090084	50.5556	27.1111	83	27	58.2222	37.3333	-1.07717	1	1	ENSMUSG00000090084	Srpx
ENSMUSG00000039814	392.556	194.222	385.111	186.444	347.333	153.333	-1.07772	1	1	ENSMUSG00000039814	Xkr5
ENSMUSG00000051295	77.5556	36.3333	73.4444	31.8889	57.5556	31.1111	-1.078	1	1	ENSMUSG00000051295	9630028B13Rik
ENSMUSG00000027074	89.6667	32.3333	57.8889	31.8889	59.4444	34.2222	-1.07878	1	1	ENSMUSG00000027074	Slc43a3
ENSMUSG00000051228	68.3333	24.0556	46.2222	21.1111	55	35.3333	-1.07895	1	1	ENSMUSG00000051228	Nyx
ENSMUSG00000030322	1900.33	1006.44	2172.56	806.5	1873.39	1001	-1.07981	1	1	ENSMUSG00000030322	Mbd4
ENSMUSG00000114689	12.3333	10.3333	23.7778	4	19.1111	12.4444	-1.08092	1	1	ENSMUSG00000114689	Gm9465
ENSMUSG00000065412	14.3333	6	16.5556	10.3333	23.8889	10.4444	-1.08092	1	1	ENSMUSG00000065412	Mir29b-2
ENSMUSG00000097772	9417.06	4560	8917.11	4142.28	9107.39	4270.17	-1.08093	1	1	ENSMUSG00000097772	5430416N02Rik
ENSMUSG00000090685	47.5556	28.2222	51.5556	19	45.7778	22	-1.0813	1	1	ENSMUSG00000090685	Atp6v1fnb
ENSMUSG00000031990	303.111	114.111	312.889	153.333	242.444	137.889	-1.08306	1	1	ENSMUSG00000031990	Jam3
ENSMUSG00000033007	97.3333	51.5556	86.1111	34.3333	78.2222	37.3333	-1.08539	1	1	ENSMUSG00000033007	Asic4
ENSMUSG00000039653	32.3333	23	31.3333	15.1111	41.1111	11.4444	-1.08573	1	1	ENSMUSG00000039653	Baat
ENSMUSG00000103576	79.3333	44.7778	63.2778	26	66.3333	26.5556	-1.08573	1	1	ENSMUSG00000103576	Gm38188
ENSMUSG00000031262	4053.17	2012.5	4372.44	2097.44	4242	1858.44	-1.086	1	1	ENSMUSG00000031262	Cenpi
ENSMUSG00000031302	487.333	173.889	475	231	394.889	234.444	-1.08653	1	1	ENSMUSG00000031302	Nlgn3
ENSMUSG00000099868	24.6667	16.1111	21.4444	8	39.4444	15.8889	-1.08746	1	1	ENSMUSG00000099868	Gm28792
ENSMUSG00000024056	4200	2211.67	4302.39	1799.11	4116.11	1919.89	-1.08914	1	1	ENSMUSG00000024056	Ndc80
ENSMUSG00000098271	26.6667	10.3333	18.4444	12.3333	21.1111	9.33333	-1.0902	1	1	ENSMUSG00000098271	Gm27828
ENSMUSG00000064057	173.889	103.333	148.444	57.8889	171.667	71.2222	-1.09039	1	1	ENSMUSG00000064057	Scgb3a1
ENSMUSG00000047146	1036.67	410.111	954.444	481.889	1130.89	574.111	-1.09059	1	1	ENSMUSG00000047146	Tet1
ENSMUSG00000042489	1524.56	757.167	1450.78	654.333	1424.06	655.056	-1.09066	1	1	ENSMUSG00000042489	Clspn
ENSMUSG00000027489	1745.22	956.889	1942.11	883.778	2107.39	876.667	-1.09201	1	1	ENSMUSG00000027489	Necab3
ENSMUSG00000024743	4050.67	2090.89	3818.11	1802.39	5856.67	2537.89	-1.0938	1	1	ENSMUSG00000024743	Syt7
ENSMUSG00000043631	560.667	307.778	331.556	103.444	537.556	259.278	-1.09479	1	1	ENSMUSG00000043631	Ecm2
ENSMUSG00000084407	368.667	159.556	327.111	177.556	378.722	165.111	-1.09571	1	1	ENSMUSG00000084407	Gm14018
ENSMUSG00000026592	353.444	135.222	240.333	72.5	123.333	128.222	-1.0958	1	1	ENSMUSG00000026592	Tex35
ENSMUSG00000069910	1372.67	621.667	1308.33	616.889	1402.89	671.278	-1.09641	1	1	ENSMUSG00000069910	Spdl1
ENSMUSG00000061991	174.889	107.333	178.556	60.7778	153.444	69.1111	-1.0971	1	1	ENSMUSG00000061991	H2ac10
ENSMUSG00000105109	174.889	106.333	176.667	60.7778	152.889	69.1111	-1.0975	1	1	ENSMUSG00000105109	Gm44297
ENSMUSG00000019876	126.333	51.5556	111.556	50	97.7778	54.6667	-1.0977	1	1	ENSMUSG00000019876	Pkib
ENSMUSG00000021136	134.667	68.5556	170.111	88.6667	151	54.6667	-1.09818	1	1	ENSMUSG00000021136	Smoc1
ENSMUSG00000085665	64.6667	33.3333	55	24	46.5556	21	-1.0983	1	1	ENSMUSG00000085665	Gm12059
ENSMUSG00000054263	344.222	206.333	317.667	200.944	520.444	144.556	-1.09849	1	1	ENSMUSG00000054263	Lifr
ENSMUSG00000096916	1329	575.667	1118	588.778	1229.89	551.611	-1.09864	1	1	ENSMUSG00000096916	Zfp850
ENSMUSG00000027454	1042.61	401.278	822.889	362.444	792.333	478.444	-1.09884	1	1	ENSMUSG00000027454	Gins1
ENSMUSG00000069189	11.4444	9.33333	17.4444	6	17.2222	6	-1.09953	1	1	ENSMUSG00000069189	Zdhhc11
ENSMUSG00000055612	8648.44	3880.06	8972.78	3961.11	8338.33	4261.28	-1.10099	1	1	ENSMUSG00000055612	Cdca7
ENSMUSG00000118550	134.667	57.6667	136.111	61.6667	127.778	66.3333	-1.10109	1	1	ENSMUSG00000118550	AC135859.1
ENSMUSG00000090257	71.2222	49.8889	124.333	64.6667	173.889	56.7778	-1.10121	1	1	ENSMUSG00000090257	Gm4524
ENSMUSG00000078875	141.778	31.2222	61.2222	38.2222	121.278	81.5556	-1.10144	1	1	ENSMUSG00000078875	Gm14419
ENSMUSG00000111786	66.3333	31.2222	82.0556	41	58.2222	24.1111	-1.10154	1	1	ENSMUSG00000111786	Gm47319
ENSMUSG00000102745	33.2222	7.33333	23.7778	9.33333	31.4444	25.2778	-1.10188	1	1	ENSMUSG00000102745	Gm37600
ENSMUSG00000032113	12248.2	5539.22	10838.6	5237	12168.8	5647.33	-1.10215	1	1	ENSMUSG00000032113	Chek1
ENSMUSG00000070425	4906.11	2365.33	4739.44	2464.17	5060.22	2019.44	-1.10255	1	1	ENSMUSG00000070425	Xntrpc
ENSMUSG00000053461	282.667	104.222	284.056	72.5	234.111	197.444	-1.10263	1	1	ENSMUSG00000053461	Hhipl2
ENSMUSG00000073494	10.3333	7.33333	20.5556	13.1111	26.5556	7.33333	-1.10309	1	1	ENSMUSG00000073494	Sh2d1b2
ENSMUSG00000033967	461.778	208.333	478.889	259.889	546.111	223.778	-1.10356	1	1	ENSMUSG00000033967	Rnf225
ENSMUSG00000081256	70.2222	43	62.4444	26	70	25.2778	-1.10362	1	1	ENSMUSG00000081256	Gm15791
ENSMUSG00000080789	21.7778	12.3333	9.33333	7.11111	12.3333	1	-1.10433	1	1	ENSMUSG00000080789	Gm14007
ENSMUSG00000105459	6	3	22.5556	14.1111	14.3333	3	-1.10433	1	1	ENSMUSG00000105459	4930449I04Rik
ENSMUSG00000089783	11.4444	5	5	5	26.5556	10.4444	-1.10433	1	1	ENSMUSG00000089783	Gm454
ENSMUSG00000092923	14.3333	3	12.3333	11.2222	17.2222	6	-1.10434	1	1	ENSMUSG00000092923	Gm24561
ENSMUSG00000020808	1306.33	568.833	1170.72	563.333	1139.11	548.833	-1.10507	1	1	ENSMUSG00000020808	Pimreg
ENSMUSG00000047786	42	19.1111	39.6667	21.1111	30.3333	12.4444	-1.10691	1	1	ENSMUSG00000047786	Lix1
ENSMUSG00000114376	13.4444	10.3333	25.4444	9.33333	18.1111	7.33333	-1.10691	1	1	ENSMUSG00000114376	Gm18807
ENSMUSG00000087742	237.222	119.111	265.944	116.889	225	102.444	-1.10692	1	1	ENSMUSG00000087742	Gm25152
ENSMUSG00000082377	69.2222	21.1111	48	28.2222	64.3333	35.3333	-1.10753	1	1	ENSMUSG00000082377	Gm14415
ENSMUSG00000015880	12743.3	5729.67	11647.3	5341.11	11209.8	5446.56	-1.10784	1	1	ENSMUSG00000015880	Ncapg
ENSMUSG00000039032	36.3333	16.1111	46.2222	14.1111	15.1111	14.6667	-1.10806	1	1	ENSMUSG00000039032	Tsga13
ENSMUSG00000070692	16	9.33333	33.2222	6	20.2222	17	-1.10852	1	1	ENSMUSG00000070692	Rps12-ps10
ENSMUSG00000103143	49.6667	18.1111	30.3333	18	29.6667	14.6667	-1.10893	1	1	ENSMUSG00000103143	Gm37742
ENSMUSG00000025104	74.3333	33.3333	57.8889	23	43.0556	25.2778	-1.11136	1	1	ENSMUSG00000025104	Hdgfl3
ENSMUSG00000072572	40	7.33333	49	15.1111	44.8889	39.5556	-1.11189	1	1	ENSMUSG00000072572	Slc39a2
ENSMUSG00000106976	19.8889	11.2222	26.4444	3	21.1111	17	-1.11189	1	1	ENSMUSG00000106976	Gm42963
ENSMUSG00000082765	75.2222	35.3333	53.5	23	44	22	-1.1127	1	1	ENSMUSG00000082765	Gm14411
ENSMUSG00000022797	25555.3	12011.1	24451.7	10731.1	23525.6	11237.4	-1.11375	1	1	ENSMUSG00000022797	Tfrc
ENSMUSG00000118211	160.556	77.7778	131	63.6667	152	62.6667	-1.11494	1	1	ENSMUSG00000118211	Gm46649
ENSMUSG00000035910	274.167	93.7222	360.111	163	264.556	158.333	-1.11521	1	1	ENSMUSG00000035910	Dcdc2a
ENSMUSG00000029755	26.6667	7.33333	47.1111	28.2222	17.2222	7.33333	-1.11548	1	1	ENSMUSG00000029755	Dlx5
ENSMUSG00000104515	91.5556	26.3333	56.7778	31.8889	59.4444	38.4444	-1.11548	1	1	ENSMUSG00000104515	Gm37163
ENSMUSG00000037313	9711	4478.78	10715.6	4379	8972.78	4708.33	-1.11582	1	1	ENSMUSG00000037313	Tacc3
ENSMUSG00000061273	4449.67	1966.56	4078.83	1972.11	4233	1947.67	-1.11625	1	1	ENSMUSG00000061273	Mmgt1
ENSMUSG00000083814	73.3333	28.2222	60.1111	36.4444	56.4444	23	-1.1193	1	1	ENSMUSG00000083814	Gm5133
ENSMUSG00000105554	36.3333	13.1111	27.4444	29.1111	50	10.4444	-1.11974	1	1	ENSMUSG00000105554	Gm7118
ENSMUSG00000096178	43	15.1111	14.3333	15.1111	43.0556	15.8889	-1.12029	1	1	ENSMUSG00000096178	Gm20837
ENSMUSG00000063543	6.66667	5	22.5556	7.11111	6.55556	5.11111	-1.12199	1	1	ENSMUSG00000063543	Gm5616
ENSMUSG00000116779	51.5556	28.2222	48	21.1111	47.6667	19.1111	-1.12199	1	1	ENSMUSG00000116779	Gm4829
ENSMUSG00000093849	14.3333	7.33333	16.5556	10.3333	29.6667	11.4444	-1.12338	1	1	ENSMUSG00000093849	Gm7083
ENSMUSG00000001168	31.2222	20.2222	57.8889	16.1111	33.3333	20	-1.12338	1	1	ENSMUSG00000001168	Oas1h
ENSMUSG00000070979	43.6667	25.2222	47.1111	21.1111	55	21	-1.12373	1	1	ENSMUSG00000070979	Actl7a
ENSMUSG00000077200	15.1111	8.33333	11.4444	10.3333	21.8889	4	-1.12553	1	1	ENSMUSG00000077200	Gm25613
ENSMUSG00000021057	1119.39	419.722	1156.78	604.111	1044.44	496.611	-1.12616	1	1	ENSMUSG00000021057	Akap5
ENSMUSG00000086606	397	174.889	446.444	191	432.278	218.056	-1.12646	1	1	ENSMUSG00000086606	Gm13205
ENSMUSG00000052087	265.556	134.333	317.667	160.556	361.889	137.889	-1.12747	1	1	ENSMUSG00000052087	Rgs14
ENSMUSG00000030867	2387	1047.17	2513.72	1239	2454.78	1080.11	-1.12789	1	1	ENSMUSG00000030867	Plk1
ENSMUSG00000037759	166.111	95.5556	179.667	75.8889	170.333	64.1111	-1.12858	1	1	ENSMUSG00000037759	Ptger2
ENSMUSG00000118396	69.2222	34.3333	33.2222	17	48.8889	18	-1.12988	1	1	ENSMUSG00000118396	Iqcf2
ENSMUSG00000034660	32.3333	7.33333	6.66667	7.11111	6.55556	7.33333	-1.13124	1	1	ENSMUSG00000034660	Galp
ENSMUSG00000080823	27.4444	16.1111	32.3333	9.33333	33.3333	17	-1.13124	1	1	ENSMUSG00000080823	Atp5l-ps2
ENSMUSG00000118325	133.444	56.6667	136.111	61.6667	142.556	69.1111	-1.13191	1	1	ENSMUSG00000118325	Gm50324
ENSMUSG00000112950	25.5556	8.33333	14.3333	10.3333	17.2222	8.33333	-1.13245	1	1	ENSMUSG00000112950	Gm32369
ENSMUSG00000109445	25.5556	5	18.4444	12.3333	13.4444	9.33333	-1.13245	1	1	ENSMUSG00000109445	4930560O18Rik
ENSMUSG00000000782	1291.33	591.944	1173.56	547.556	1296.22	574.111	-1.13375	1	1	ENSMUSG00000000782	Tcf7
ENSMUSG00000068105	53.5556	36.3333	69.3333	12.3333	20.2222	17	-1.1375	1	1	ENSMUSG00000068105	Tnfrsf13c
ENSMUSG00000041658	61.6667	16.1111	31.3333	16.1111	15.1111	17	-1.14018	1	1	ENSMUSG00000041658	Rragb
ENSMUSG00000085582	26.6667	9.33333	24.5556	9.33333	12.3333	11.4444	-1.14202	1	1	ENSMUSG00000085582	3110099E03Rik
ENSMUSG00000017300	60.7778	38.4444	61.2222	18	47.6667	21	-1.1426	1	1	ENSMUSG00000017300	Tnnc2
ENSMUSG00000103958	13.4444	7.33333	25.4444	10.3333	15.1111	7.33333	-1.14296	1	1	ENSMUSG00000103958	Gm8023
ENSMUSG00000002111	34.2222	14.1111	34.2222	16.1111	38.4444	18	-1.14296	1	1	ENSMUSG00000002111	Spi1
ENSMUSG00000028678	4216.44	2190.89	5865.44	1990.78	4221.11	2292.17	-1.14349	1	1	ENSMUSG00000028678	Kif2c
ENSMUSG00000029636	17.8889	14.1111	40.6667	14.1111	36.4444	14.6667	-1.14359	1	1	ENSMUSG00000029636	Wasf3
ENSMUSG00000034329	824.889	409	1041.72	484	950.778	381.556	-1.14417	1	1	ENSMUSG00000034329	Brip1
ENSMUSG00000090581	10.3333	11.2222	10.3333	11.2222	53.1111	11.4444	-1.14543	1	1	ENSMUSG00000090581	Vmn2r6
ENSMUSG00000115267	31.2222	11.2222	21.4444	11.2222	21.1111	11.4444	-1.14543	1	1	ENSMUSG00000115267	Vmn1r76
ENSMUSG00000046854	209.556	86.7778	149.333	108.333	191.667	53.5556	-1.14591	1	1	ENSMUSG00000046854	Pip5kl1
ENSMUSG00000093105	16	11.2222	30.3333	11.2222	36.4444	14.6667	-1.1481	1	1	ENSMUSG00000093105	Gm25535
ENSMUSG00000095040	74.3333	29	71.3333	45.7778	70.3889	22	-1.14828	1	1	ENSMUSG00000095040	1700001J03Rik
ENSMUSG00000080779	11.4444	9.33333	13.4444	11.2222	27.4444	3	-1.14886	1	1	ENSMUSG00000080779	Gm8731
ENSMUSG00000029683	16	9.33333	19.4444	11.2222	16.1111	3	-1.14886	1	1	ENSMUSG00000029683	Lmod2
ENSMUSG00000111993	24.6667	15.1111	21.4444	10.3333	24.8889	7.33333	-1.14975	1	1	ENSMUSG00000111993	Gm48018
ENSMUSG00000098711	723.556	353.444	680.889	280.222	692	312.444	-1.14994	1	1	ENSMUSG00000098711	Gm28030
ENSMUSG00000104904	48.4444	11.2222	28.4444	15.1111	55	33.3333	-1.15078	1	1	ENSMUSG00000104904	9330198I05Rik
ENSMUSG00000024660	20334.9	9249.78	21230.7	9966.78	21601	9219.44	-1.15145	1	1	ENSMUSG00000024660	Incenp
ENSMUSG00000044702	2526.22	1260.22	2795	1204.78	2788.11	1184.83	-1.15163	1	1	ENSMUSG00000044702	Palb2
ENSMUSG00000103114	11.4444	6	17.4444	6	12.3333	6	-1.152	1	1	ENSMUSG00000103114	Gm32200
ENSMUSG00000095864	25.5556	9.33333	17.4444	9.33333	17.2222	9.33333	-1.152	1	1	ENSMUSG00000095864	Vmn1r77
ENSMUSG00000108011	401.889	206.333	374.667	155.111	388.389	163	-1.15269	1	1	ENSMUSG00000108011	Gm44596
ENSMUSG00000027699	75239.2	33696.8	70570.9	31750.3	72994.3	32887.7	-1.15386	1	1	ENSMUSG00000027699	Ect2
ENSMUSG00000112190	23.8889	10.3333	20.5556	11.2222	23.8889	10.4444	-1.15433	1	1	ENSMUSG00000112190	Gm47209
ENSMUSG00000044201	2825.06	1329.11	3106.06	1301.11	2757.33	1270.89	-1.15518	1	1	ENSMUSG00000044201	Cdc25c
ENSMUSG00000035033	292.111	125	314	101.889	211.556	139.667	-1.15632	1	1	ENSMUSG00000035033	Tbr1
ENSMUSG00000105047	116.056	57.6667	150.111	74.6667	179.556	67.2778	-1.15704	1	1	ENSMUSG00000105047	Gm42533
ENSMUSG00000048484	7.66667	1	12.3333	7.11111	9.33333	5.11111	-1.15754	1	1	ENSMUSG00000048484	Gm7461
ENSMUSG00000114968	20.8889	10.3333	13.4444	5	23.8889	11.4444	-1.15754	1	1	ENSMUSG00000114968	A630019I02Rik
ENSMUSG00000022945	5906.44	2634.72	5890.11	2679.78	5836.89	2588.33	-1.15781	1	1	ENSMUSG00000022945	Chaf1b
ENSMUSG00000049092	264.556	109.111	224.889	109.333	224	101.556	-1.15785	1	1	ENSMUSG00000049092	Gpr137c
ENSMUSG00000035683	1995.56	967.278	2154.5	914.833	2058.11	899.667	-1.15801	1	1	ENSMUSG00000035683	Melk
ENSMUSG00000074476	1356.78	792.389	1947.06	578.556	1625.78	837	-1.15885	1	1	ENSMUSG00000074476	Spc24
ENSMUSG00000038963	576.778	277.778	620.111	248.111	563.111	262.222	-1.15931	1	1	ENSMUSG00000038963	Slco4a1
ENSMUSG00000105635	33.2222	12.3333	23.7778	7.11111	19.1111	14.6667	-1.16046	1	1	ENSMUSG00000105635	Gm44469
ENSMUSG00000019992	710.333	255.222	719.778	372.222	682.222	316.778	-1.16175	1	1	ENSMUSG00000019992	Mtfr2
ENSMUSG00000100533	19.8889	7.33333	6.66667	7.11111	20.2222	7.33333	-1.16227	1	1	ENSMUSG00000100533	Gm29504
ENSMUSG00000117874	101.889	57.6667	162.111	54.1111	92.4444	47.2778	-1.16285	1	1	ENSMUSG00000117874	Gm50318
ENSMUSG00000005320	59.6667	27.1111	109.556	91	156.556	27.8889	-1.16332	1	1	ENSMUSG00000005320	Fgfr4
ENSMUSG00000052276	13.4444	10.3333	26.4444	5	17.2222	10.4444	-1.1635	1	1	ENSMUSG00000052276	Ostn
ENSMUSG00000106835	35.3333	11.2222	12.3333	11.2222	26.5556	11.4444	-1.16506	1	1	ENSMUSG00000106835	Gm43812
ENSMUSG00000039838	148.833	65.4444	125.889	71.3333	166.667	60.6667	-1.16585	1	1	ENSMUSG00000039838	Slc45a1
ENSMUSG00000055184	128.444	51.5556	133.111	84.4444	170.333	55.8333	-1.16658	1	1	ENSMUSG00000055184	Fam72a
ENSMUSG00000086015	225.444	89	217.889	100.778	220.056	104.778	-1.16829	1	1	ENSMUSG00000086015	4833417C18Rik
ENSMUSG00000102483	20.8889	23	110.556	22	21.1111	23	-1.16992	1	1	ENSMUSG00000102483	Catspere1
ENSMUSG00000020785	1480.67	659.333	1544.61	748.222	1795.11	735.444	-1.17037	1	1	ENSMUSG00000020785	Camkk1
ENSMUSG00000072966	131.667	54.8889	77.4444	53.2222	165.444	57.8889	-1.17185	1	1	ENSMUSG00000072966	Gprasp2
ENSMUSG00000030351	35.3333	17.2222	44.4444	21.1111	44.8889	17	-1.17284	1	1	ENSMUSG00000030351	Tspan11
ENSMUSG00000016552	196.333	109.111	242.444	117.778	285.778	94.2222	-1.17342	1	1	ENSMUSG00000016552	Foxred2
ENSMUSG00000084380	180.556	74.3889	143.778	57.8889	169.056	86.5556	-1.17358	1	1	ENSMUSG00000084380	Tmc4-ps
ENSMUSG00000115736	54.5556	26.3333	65.1111	28.2222	65.3333	27.8889	-1.17383	1	1	ENSMUSG00000115736	Gm8586
ENSMUSG00000103552	22.7778	10.3333	25.4444	5	21.8889	15.8889	-1.17509	1	1	ENSMUSG00000103552	Gm38217
ENSMUSG00000028794	667.056	293.167	745.444	349.444	689.333	288.222	-1.17577	1	1	ENSMUSG00000028794	A3galt2
ENSMUSG00000058976	18.8889	4	12.3333	15.1111	21.1111	4	-1.17688	1	1	ENSMUSG00000058976	Usp17lc
ENSMUSG00000100320	167.889	91.6667	165.833	75.8889	238.111	85.4444	-1.17688	1	1	ENSMUSG00000100320	Gm29417
ENSMUSG00000107263	91.5556	43	85.4444	41	89.5	34.2222	-1.17805	1	1	ENSMUSG00000107263	Gm42471
ENSMUSG00000078651	2827.89	1331.11	3079	1329	3072.39	1307.22	-1.17851	1	1	ENSMUSG00000078651	Aoc2
ENSMUSG00000071112	201.778	67.4444	189	103.444	141.444	65.1111	-1.17877	1	1	ENSMUSG00000071112	Spx
ENSMUSG00000078240	57.7778	25.2222	87.6667	33.2222	84.7222	44.1111	-1.17932	1	1	ENSMUSG00000078240	Gm3550
ENSMUSG00000109628	52.5556	27.1111	44.4444	27	91.4444	29	-1.17955	1	1	ENSMUSG00000109628	BC024386
ENSMUSG00000098793	668.333	303.111	651.722	279.444	620.444	273.889	-1.18037	1	1	ENSMUSG00000098793	Gm27286
ENSMUSG00000092604	14.3333	4	6	4	14.3333	7.33333	-1.18057	1	1	ENSMUSG00000092604	Gm20508
ENSMUSG00000102752	10.3333	7.33333	14.3333	5	10.3333	3	-1.18057	1	1	ENSMUSG00000102752	Gm7694
ENSMUSG00000005470	1973.78	999.667	2346.56	992.667	2301.33	926.778	-1.1813	1	1	ENSMUSG00000005470	Asf1b
ENSMUSG00000098355	696.278	328.778	695.222	297.667	775.389	328.056	-1.18146	1	1	ENSMUSG00000098355	Gm27553
ENSMUSG00000027249	305.889	103.333	328.111	216.111	262.444	75.8889	-1.18165	1	1	ENSMUSG00000027249	F2
ENSMUSG00000038523	281.444	158.556	292	145.444	320.611	88.6667	-1.18575	1	1	ENSMUSG00000038523	1700003F12Rik
ENSMUSG00000086395	24.6667	13.1111	30.3333	18	36.4444	9.33333	-1.18587	1	1	ENSMUSG00000086395	A630014C17Rik
ENSMUSG00000090963	18.8889	11.2222	26.4444	7.11111	21.1111	11.4444	-1.18641	1	1	ENSMUSG00000090963	Gm17655
ENSMUSG00000059301	24.6667	16.1111	43.6667	14.1111	38.4444	17	-1.18688	1	1	ENSMUSG00000059301	Gm5434
ENSMUSG00000042474	6	6	29.4444	6	6	6	-1.18762	1	1	ENSMUSG00000042474	Fcmr
ENSMUSG00000024965	774.778	323.889	757.167	422.556	865.556	305.333	-1.1887	1	1	ENSMUSG00000024965	Fermt3
ENSMUSG00000088499	30.2222	10.3333	15.4444	8	12.3333	7.33333	-1.18903	1	1	ENSMUSG00000088499	Gm22654
ENSMUSG00000096798	18.8889	5	19.4444	10.3333	19.1111	10.4444	-1.18903	1	1	ENSMUSG00000096798	Gm6309
ENSMUSG00000032690	237.222	44.7778	193.278	64.6667	167.889	152	-1.19058	1	1	ENSMUSG00000032690	Oas2
ENSMUSG00000026873	2895.11	1139.89	2560.22	1196.67	2700.22	1233.44	-1.19176	1	1	ENSMUSG00000026873	Phf19
ENSMUSG00000000037	6.66667	7.33333	34.2222	7.11111	6.55556	7.33333	-1.19264	1	1	ENSMUSG00000000037	Scml2
ENSMUSG00000039851	120.667	86.7778	95.1111	39.1111	147.556	33.3333	-1.19491	1	1	ENSMUSG00000039851	4932438H23Rik
ENSMUSG00000069372	30.2222	8.33333	17.4444	8	7.55556	8.33333	-1.1964	1	1	ENSMUSG00000069372	Ctxn3
ENSMUSG00000043385	68.3333	9.33333	32.3333	31.8889	33.3333	17	-1.1973	1	1	ENSMUSG00000043385	Olfr267
ENSMUSG00000013928	92.6667	47.1111	92.3333	43.6667	102.444	34.2222	-1.19912	1	1	ENSMUSG00000013928	Thap8
ENSMUSG00000079553	4680.89	1957.06	4384.22	2005.56	4076.72	1751.56	-1.20136	1	1	ENSMUSG00000079553	Kifc1
ENSMUSG00000110463	5	5	32.3333	10.3333	9.33333	5.11111	-1.20163	1	1	ENSMUSG00000110463	Gm35998
ENSMUSG00000028597	17.8889	5	19.4444	5	9.33333	10.4444	-1.20163	1	1	ENSMUSG00000028597	Gpx7
ENSMUSG00000106583	43	17.2222	43.6667	23	58.2222	23	-1.20263	1	1	ENSMUSG00000106583	4930447N08Rik
ENSMUSG00000096001	37.4444	16.1111	48	15.1111	44	25.2778	-1.20387	1	1	ENSMUSG00000096001	2610528A11Rik
ENSMUSG00000115508	17	16.1111	12.3333	5	31.4444	5.11111	-1.20645	1	1	ENSMUSG00000115508	Gm49786
ENSMUSG00000027496	4937	2359.33	5568.83	2291.33	4882.89	2013.89	-1.20744	1	1	ENSMUSG00000027496	Aurka
ENSMUSG00000118138	203.556	94.6667	207	67.5556	238.111	118	-1.20765	1	1	ENSMUSG00000118138	Gm50322
ENSMUSG00000046591	5825	2558.11	6448.11	2522.78	6159.44	2892.33	-1.20902	1	1	ENSMUSG00000046591	Ticrr
ENSMUSG00000110735	17	3	26.4444	13.1111	31.4444	15.8889	-1.20945	1	1	ENSMUSG00000110735	Gm47173
ENSMUSG00000106869	72.1111	43	86.1111	27	78.2222	32.3333	-1.21022	1	1	ENSMUSG00000106869	Gm42473
ENSMUSG00000071322	269.333	138.889	480.333	139.667	68.3333	74	-1.21066	1	1	ENSMUSG00000071322	Tcp10a
ENSMUSG00000024770	28.4444	22.2222	127	31	21.1111	23	-1.2115	1	1	ENSMUSG00000024770	Lipn
ENSMUSG00000109361	26.6667	13.1111	38.5556	6	21.8889	19.1111	-1.2115	1	1	ENSMUSG00000109361	Gm44946
ENSMUSG00000017716	712.222	304.444	649.889	330.889	716.556	261.556	-1.21271	1	1	ENSMUSG00000017716	Birc5
ENSMUSG00000097428	100.944	50.6667	149.333	44.6667	97.7778	53.5556	-1.21412	1	1	ENSMUSG00000097428	AW047730
ENSMUSG00000027224	118	47.7778	220.167	86.5556	82	46.3333	-1.2144	1	1	ENSMUSG00000027224	Duoxa1
ENSMUSG00000027379	5954.22	2441.56	5214.17	2312.22	5328.89	2352.22	-1.21509	1	1	ENSMUSG00000027379	Bub1
ENSMUSG00000116165	1701.22	841.111	1752.83	677.889	1731.78	710.722	-1.21758	1	1	ENSMUSG00000116165	Pdxp
ENSMUSG00000075266	586.222	304.444	554.556	204.667	639.889	255.278	-1.22104	1	1	ENSMUSG00000075266	Cenpw
ENSMUSG00000101413	11.4444	5	22.5556	11.2222	21.8889	8.33333	-1.22239	1	1	ENSMUSG00000101413	Gm29485
ENSMUSG00000114038	30.2222	11.2222	17.4444	8	16.1111	8.33333	-1.22239	1	1	ENSMUSG00000114038	Gm40999
ENSMUSG00000085584	22.7778	11.2222	27.4444	8	27.4444	13.6667	-1.22239	1	1	ENSMUSG00000085584	Rtl9
ENSMUSG00000061863	44.5556	10.3333	44.4444	14.1111	48.8889	35.3333	-1.22588	1	1	ENSMUSG00000061863	Gm6822
ENSMUSG00000093746	361.667	125	373.111	171.111	386.667	183	-1.22797	1	1	ENSMUSG00000093746	Mir5622
ENSMUSG00000115719	31.2222	6	11.4444	17	25.6667	6	-1.22948	1	1	ENSMUSG00000115719	4930538L07Rik
ENSMUSG00000090220	76.2222	28.2222	55.8889	23	71.6111	36.3333	-1.22948	1	1	ENSMUSG00000090220	Pitpnm2os1
ENSMUSG00000065403	17	4	14.3333	15.1111	30.3333	7.33333	-1.2303	1	1	ENSMUSG00000065403	Mir18
ENSMUSG00000098396	857.667	383.556	816.722	349.444	888.556	358.667	-1.23142	1	1	ENSMUSG00000098396	Gm27997
ENSMUSG00000047419	51.5556	21.1111	44.4444	15.1111	59.4444	29.8889	-1.23173	1	1	ENSMUSG00000047419	Cmya5
ENSMUSG00000115553	25.5556	19.1111	20.5556	6	40.3333	12.4444	-1.23349	1	1	ENSMUSG00000115553	Gm49124
ENSMUSG00000111857	10.3333	3	19.4444	3	11.4444	11.4444	-1.23446	1	1	ENSMUSG00000111857	1190001M18Rik
ENSMUSG00000039145	748.667	268.389	720.611	348.389	626.667	275.444	-1.23483	1	1	ENSMUSG00000039145	Camk1d
ENSMUSG00000025758	38028.4	17185.2	37347.2	15321.2	37045.4	15211.1	-1.23632	1	1	ENSMUSG00000025758	Plk4
ENSMUSG00000088958	152.889	57.6667	125.167	50	123.333	61.5556	-1.23807	1	1	ENSMUSG00000088958	Scarna8
ENSMUSG00000096169	1407.33	491	1230.33	533.556	1059.72	541	-1.23927	1	1	ENSMUSG00000096169	Olfr1564
ENSMUSG00000037020	6698.89	2822.89	6939.56	2860.44	6183.67	2706.89	-1.24043	1	1	ENSMUSG00000037020	Wdr62
ENSMUSG00000117780	60.7778	35.3333	49	16.1111	51.1111	17	-1.24345	1	1	ENSMUSG00000117780	Gm3734
ENSMUSG00000022322	2569.78	915.889	2249	1090.67	2837.67	1225.61	-1.24391	1	1	ENSMUSG00000022322	Shcbp1
ENSMUSG00000085800	57.7778	15.1111	18.4444	15.1111	33.3333	15.8889	-1.24462	1	1	ENSMUSG00000085800	1700066O22Rik
ENSMUSG00000029521	2991.39	1029	2683.17	1139.89	2813.17	1412.11	-1.24489	1	1	ENSMUSG00000029521	Chek2
ENSMUSG00000090440	35.3333	9.33333	12.3333	9.33333	17.2222	9.33333	-1.24511	1	1	ENSMUSG00000090440	1700049E17Rik2
ENSMUSG00000090788	29.2778	9.33333	16.5556	9.33333	18.1111	9.33333	-1.24511	1	1	ENSMUSG00000090788	Gm9597
ENSMUSG00000027353	2252.72	1074.39	2000.56	831.167	2093.78	771.444	-1.24622	1	1	ENSMUSG00000027353	Mcm8
ENSMUSG00000073012	395.278	129.556	285.556	127.444	375	187.778	-1.24673	1	1	ENSMUSG00000073012	Fnd3c2
ENSMUSG00000083625	11.4444	6	14.3333	8	32.4444	10.4444	-1.24793	1	1	ENSMUSG00000083625	Gm15188
ENSMUSG00000111006	23.8889	11.2222	26.4444	9.33333	25.6667	12.4444	-1.24793	1	1	ENSMUSG00000111006	Gm10826
ENSMUSG00000087175	24.6667	13.1111	25.4444	26	75.6667	13.6667	-1.24936	1	1	ENSMUSG00000087175	Gm15133
ENSMUSG00000057457	385.111	153.167	312.889	148.611	382.222	152	-1.25027	1	1	ENSMUSG00000057457	Phex
ENSMUSG00000099349	43.6667	22.2222	72.3333	34.3333	71.6111	23	-1.25081	1	1	ENSMUSG00000099349	1700047G03Rik
ENSMUSG00000001517	8746.11	3908.33	9585.33	4043.67	9207.89	3616.33	-1.25134	1	1	ENSMUSG00000001517	Foxm1
ENSMUSG00000016200	37.4444	11.2222	35.8889	15.1111	27.4444	15.8889	-1.25154	1	1	ENSMUSG00000016200	Syt14
ENSMUSG00000043259	209.556	83.8889	332.389	146.444	304.111	125.222	-1.25284	1	1	ENSMUSG00000043259	Fam13c
ENSMUSG00000051582	9.44444	14.1111	27.4444	7.11111	25.6667	5.11111	-1.25375	1	1	ENSMUSG00000051582	Otud6a
ENSMUSG00000079339	30.2222	8.33333	21.4444	10.3333	11.4444	8.33333	-1.25375	1	1	ENSMUSG00000079339	Ifit1bl1
ENSMUSG00000109953	1730.89	676.667	1723.22	756.111	1802.78	771.444	-1.25412	1	1	ENSMUSG00000109953	5430430B14Rik
ENSMUSG00000066258	58.8889	30	63.2778	59	169.056	33.3333	-1.25414	1	1	ENSMUSG00000066258	Trim12a
ENSMUSG00000111340	26.6667	5	32.3333	15.1111	27.4444	15.8889	-1.25634	1	1	ENSMUSG00000111340	Gm47171
ENSMUSG00000023919	3911.56	1641.83	3715.67	1623.67	3627.28	1440.44	-1.25799	1	1	ENSMUSG00000023919	Cenpq
ENSMUSG00000106103	28.4444	13.1111	12.3333	11.2222	27.4444	4	-1.25873	1	1	ENSMUSG00000106103	Gm43081
ENSMUSG00000087383	18.8889	10.3333	33.2222	10.3333	15.1111	8.33333	-1.25873	1	1	ENSMUSG00000087383	Gm12446
ENSMUSG00000024211	37.4444	22.2222	54.3333	28.2222	84	23	-1.26139	1	1	ENSMUSG00000024211	Grm8
ENSMUSG00000082163	143.778	56.6667	164.778	56.8889	105.778	58.8889	-1.26234	1	1	ENSMUSG00000082163	Gm14276
ENSMUSG00000024388	381.778	105.111	624.5	238.333	447.722	263.278	-1.26264	1	1	ENSMUSG00000024388	Myo7b
ENSMUSG00000027350	16	11.2222	32.3333	5	12.3333	9.33333	-1.26303	1	1	ENSMUSG00000027350	Chgb
ENSMUSG00000087722	75.2222	42	69.3333	23	76.7778	26.5556	-1.26434	1	1	ENSMUSG00000087722	Gm26277
ENSMUSG00000060594	329.611	150	413.222	187.111	443.222	155.778	-1.26644	1	1	ENSMUSG00000060594	Layn
ENSMUSG00000068259	226.222	76.5556	165.833	55.8889	127.778	83	-1.26748	1	1	ENSMUSG00000068259	Olfr461
ENSMUSG00000033327	1204.61	415	1054.44	355.556	843.778	513.556	-1.2719	1	1	ENSMUSG00000033327	Tnxb
ENSMUSG00000110427	25.5556	18.1111	43.6667	9.33333	17.2222	9.33333	-1.27302	1	1	ENSMUSG00000110427	4933406B17Rik
ENSMUSG00000024768	9.44444	11.2222	56.7778	10.3333	9.33333	10.4444	-1.27462	1	1	ENSMUSG00000024768	Lipf
ENSMUSG00000033368	337.444	142.833	486.333	180.889	397	179.667	-1.27539	1	1	ENSMUSG00000033368	Trim69
ENSMUSG00000113973	15.1111	7.33333	21.4444	9.33333	10.3333	3	-1.27563	1	1	ENSMUSG00000113973	A030014E15Rik
ENSMUSG00000020897	6420.56	2822.89	6362.89	2463.11	7117.89	2927.33	-1.27693	1	1	ENSMUSG00000020897	Aurkb
ENSMUSG00000060429	54.5556	17.2222	33.2222	19	55	23	-1.27723	1	1	ENSMUSG00000060429	Sntb1
ENSMUSG00000068999	10.3333	11.2222	16.5556	11.2222	53.1111	11.4444	-1.27753	1	1	ENSMUSG00000068999	Vmn2r5
ENSMUSG00000028268	1620	609.333	1731.56	654.333	1794.44	858.222	-1.27871	1	1	ENSMUSG00000028268	Gbp3
ENSMUSG00000048216	420.889	152.111	293.333	155.111	355.556	133.778	-1.27876	1	1	ENSMUSG00000048216	Gpr85
ENSMUSG00000109448	25.5556	9.33333	17.4444	7.11111	8.44444	5.11111	-1.28011	1	1	ENSMUSG00000109448	Gm45224
ENSMUSG00000098304	34.2222	7.33333	20.5556	8	30.3333	20	-1.28011	1	1	ENSMUSG00000098304	1700027I24Rik
ENSMUSG00000078521	126.333	66.3333	160.556	60.7778	152.889	53.5556	-1.28151	1	1	ENSMUSG00000078521	Aunip
ENSMUSG00000029299	57.7778	60.5	115.222	29.8889	124.333	32.3333	-1.28358	1	1	ENSMUSG00000029299	Abcg3
ENSMUSG00000109893	15.1111	10.3333	6.66667	3	17.2222	3	-1.2854	1	1	ENSMUSG00000109893	Gm9655
ENSMUSG00000084824	17	4	27.4444	10.3333	17.2222	11.4444	-1.28688	1	1	ENSMUSG00000084824	Gm16344
ENSMUSG00000055748	209.556	73.5556	208	97	205.056	84	-1.28873	1	1	ENSMUSG00000055748	Gsdmc4
ENSMUSG00000022034	1642.11	686.889	1704.22	535	1502.5	762.111	-1.28898	1	1	ENSMUSG00000022034	Esco2
ENSMUSG00000068327	18.8889	5	22.5556	16.1111	23.8889	6	-1.28951	1	1	ENSMUSG00000068327	Tlx2
ENSMUSG00000098009	19.8889	12.3333	13.4444	1	21.1111	9.33333	-1.29545	1	1	ENSMUSG00000098009	Gm5597
ENSMUSG00000033249	712.222	244	473.389	156.167	320.611	213.222	-1.29676	1	1	ENSMUSG00000033249	Hsf4
ENSMUSG00000027574	92.6667	32.3333	61.2222	31.8889	86.5556	34.2222	-1.29818	1	1	ENSMUSG00000027574	Nkain4
ENSMUSG00000024899	714.889	242.444	595.111	275.556	560.333	241.333	-1.30087	1	1	ENSMUSG00000024899	Papss2
ENSMUSG00000037542	76.2222	23	91.6667	27	75.6667	49.4444	-1.30138	1	1	ENSMUSG00000037542	Aldh8a1
ENSMUSG00000028718	4661.11	1965.44	4571.89	1581.67	4560.56	2047.56	-1.30183	1	1	ENSMUSG00000028718	Stil
ENSMUSG00000053965	584.667	276.056	614.444	238.333	704.833	258	-1.30236	1	1	ENSMUSG00000053965	Pde5a
ENSMUSG00000053720	22.7778	18.1111	17.4444	6	34.4444	6	-1.30256	1	1	ENSMUSG00000053720	Vmn2r43
ENSMUSG00000092452	22.7778	18.1111	17.4444	6	34.4444	6	-1.30256	1	1	ENSMUSG00000092452	Vmn2r-ps45
ENSMUSG00000028312	11784	5006.33	11243.1	4465.33	11906.4	4691.11	-1.30257	1	1	ENSMUSG00000028312	Smc2
ENSMUSG00000016494	162.222	32.3333	88.7222	45.7778	68.3333	51.4444	-1.30618	1	1	ENSMUSG00000016494	Cd34
ENSMUSG00000082399	14.3333	3	20.5556	5	12.3333	11.4444	-1.30666	1	1	ENSMUSG00000082399	Gm14036
ENSMUSG00000038840	37.4444	13.1111	25.4444	13.1111	37.4444	13.6667	-1.30743	1	1	ENSMUSG00000038840	Birc7
ENSMUSG00000108935	39.2222	10.3333	33.2222	20.1111	37.4444	13.6667	-1.30875	1	1	ENSMUSG00000108935	4930588G17Rik
ENSMUSG00000040855	231.778	197.889	517.056	156.167	494.722	147.778	-1.30923	1	1	ENSMUSG00000040855	Reps2
ENSMUSG00000090352	7.66667	8.33333	13.4444	7.11111	36.4444	8.33333	-1.30933	1	1	ENSMUSG00000090352	Gm3972
ENSMUSG00000097923	29.2778	16.1111	46.2222	12.3333	44	20	-1.30985	1	1	ENSMUSG00000097923	Gm26577
ENSMUSG00000026955	1422.22	493.444	1109.33	622.5	1119.11	356.222	-1.3111	1	1	ENSMUSG00000026955	Sapcd2
ENSMUSG00000037990	190.444	101.111	228.333	65.5556	132.944	54.6667	-1.31149	1	1	ENSMUSG00000037990	Sh3rf3
ENSMUSG00000027229	126.333	36.3333	245.111	86.5556	127.778	78.1111	-1.31184	1	1	ENSMUSG00000027229	Terb2
ENSMUSG00000083317	30.2222	8.33333	15.4444	4	27.4444	17	-1.31194	1	1	ENSMUSG00000083317	Gm14402
ENSMUSG00000092624	34.2222	27.1111	26.4444	9.33333	51.7778	9.33333	-1.3155	1	1	ENSMUSG00000092624	Gm3654
ENSMUSG00000086389	32.3333	18.1111	45.2222	13.1111	35.4444	13.6667	-1.3155	1	1	ENSMUSG00000086389	Gm15998
ENSMUSG00000000627	150	38.4444	111.556	82	216.333	72	-1.3159	1	1	ENSMUSG00000000627	Sema4f
ENSMUSG00000113427	251.278	85.5556	238.167	93.0556	201.722	97.8889	-1.3188	1	1	ENSMUSG00000113427	Gm46378
ENSMUSG00000034579	183.222	72.6667	228.333	84.4444	127.778	58.8889	-1.31925	1	1	ENSMUSG00000034579	Pla2g3
ENSMUSG00000113299	21.7778	10.3333	17.4444	6	41.1111	15.8889	-1.32193	1	1	ENSMUSG00000113299	Gm35618
ENSMUSG00000081326	25.5556	6	11.4444	6	23	12.4444	-1.32193	1	1	ENSMUSG00000081326	Gm14417
ENSMUSG00000105837	32.3333	10.3333	19.4444	14.1111	23.8889	6	-1.32193	1	1	ENSMUSG00000105837	Gm35986
ENSMUSG00000102830	28.4444	17.2222	29.4444	9.33333	28.4444	8.33333	-1.32193	1	1	ENSMUSG00000102830	Gm37012
ENSMUSG00000045589	23.8889	13.1111	43.6667	18	37.4444	11.4444	-1.32193	1	1	ENSMUSG00000045589	Frrs1l
ENSMUSG00000021707	1267.94	553.611	1358.5	503.444	1422.61	556	-1.32782	1	1	ENSMUSG00000021707	Dhfr
ENSMUSG00000081778	62.6667	20.2222	81.3333	29.8889	42.1111	24.1111	-1.3297	1	1	ENSMUSG00000081778	Gm6325
ENSMUSG00000032057	95.3333	59.4444	153.333	49.1111	124.333	39.5556	-1.32971	1	1	ENSMUSG00000032057	4833427G06Rik
ENSMUSG00000020717	193.333	160.444	482.944	105.667	286.778	117.111	-1.33019	1	1	ENSMUSG00000020717	Pecam1
ENSMUSG00000021055	303.111	77.7778	380	160.556	225	122.111	-1.33069	1	1	ENSMUSG00000021055	Esr2
ENSMUSG00000024771	29.2778	31.2222	179.667	31	29.6667	33.3333	-1.33101	1	1	ENSMUSG00000024771	Lipk
ENSMUSG00000114086	19.8889	4	30.3333	7.11111	13.4444	13.6667	-1.33342	1	1	ENSMUSG00000114086	Gm18968
ENSMUSG00000022548	45.5556	24.0556	92.3333	24	45.7778	25.2778	-1.33374	1	1	ENSMUSG00000022548	Apod
ENSMUSG00000030641	824.889	336	803.667	306.444	732.444	293.778	-1.33482	1	1	ENSMUSG00000030641	Ddias
ENSMUSG00000107758	76.2222	34.3333	49	24	61.5556	15.8889	-1.33744	1	1	ENSMUSG00000107758	Gm19253
ENSMUSG00000022385	1565.67	566.778	1585.56	607.667	1481.33	656.889	-1.33853	1	1	ENSMUSG00000022385	Gtse1
ENSMUSG00000111531	17	8.33333	9.33333	2	17.2222	7.33333	-1.3388	1	1	ENSMUSG00000111531	Gm32688
ENSMUSG00000084904	31.2222	10.3333	39.6667	20.1111	43.0556	14.6667	-1.34104	1	1	ENSMUSG00000084904	Gm14827
ENSMUSG00000095701	33.2222	18.1111	35.8889	9.33333	29.6667	12.4444	-1.34395	1	1	ENSMUSG00000095701	Gm24830
ENSMUSG00000021965	2638.78	928.611	2741.67	1243	2500.22	932	-1.34425	1	1	ENSMUSG00000021965	Ska3
ENSMUSG00000079652	299.333	93.7222	219.111	103.444	175.667	75.8889	-1.34603	1	1	ENSMUSG00000079652	Fam71f2
ENSMUSG00000098621	122.333	48.8889	141.778	48.3333	104.778	48.4444	-1.34757	1	1	ENSMUSG00000098621	Gm27740
ENSMUSG00000022753	216.111	93.7222	134.222	52.2222	137.333	45.2222	-1.35035	1	1	ENSMUSG00000022753	Tmem30c
ENSMUSG00000048398	14.3333	10.3333	9.33333	5	28.4444	5.11111	-1.3505	1	1	ENSMUSG00000048398	Gm5065
ENSMUSG00000049625	6	6	29.4444	6	11.4444	6	-1.35364	1	1	ENSMUSG00000049625	Tifab
ENSMUSG00000069301	67.3333	25.2222	86.7778	31	66.3333	29.8889	-1.35509	1	1	ENSMUSG00000069301	H2ac11
ENSMUSG00000023151	53.5556	46.1111	120.667	27	75.6667	25.2778	-1.35683	1	1	ENSMUSG00000023151	Lrrc69
ENSMUSG00000105433	55.7222	21.1111	68.3333	26	57.5556	24.1111	-1.35805	1	1	ENSMUSG00000105433	Gm44486
ENSMUSG00000071342	43.6667	16.1111	50.7778	15.1111	41.1111	22	-1.35954	1	1	ENSMUSG00000071342	Lsmem1
ENSMUSG00000109489	110	57.6667	104.778	44.6667	100.556	20	-1.36127	1	1	ENSMUSG00000109489	Gm7451
ENSMUSG00000022033	2131.22	674.889	1963.56	887.333	1840.56	748.222	-1.3616	1	1	ENSMUSG00000022033	Pbk
ENSMUSG00000093545	14.3333	7.33333	17.4444	3	23	11.4444	-1.36257	1	1	ENSMUSG00000093545	Gm5871
ENSMUSG00000013562	25.5556	7.33333	18.4444	7.11111	10.3333	7.33333	-1.36257	1	1	ENSMUSG00000013562	4833413E03Rik
ENSMUSG00000042246	59.6667	34.3333	138.556	34.3333	92.4444	45.2222	-1.3647	1	1	ENSMUSG00000042246	Tmc7
ENSMUSG00000024791	2376.56	815.722	2244.67	1042	2606.67	948.556	-1.36477	1	1	ENSMUSG00000024791	Cdca5
ENSMUSG00000021176	584.667	184.667	393.056	210.222	483	171.889	-1.36554	1	1	ENSMUSG00000021176	Efcab11
ENSMUSG00000111390	146.556	46.1111	160.556	60.7778	101.556	52.4444	-1.3666	1	1	ENSMUSG00000111390	Gm48796
ENSMUSG00000105939	20.8889	9.33333	15.4444	7.11111	13.4444	3	-1.36678	1	1	ENSMUSG00000105939	Gm43322
ENSMUSG00000034881	82	25.2222	71.3333	42.7778	112.556	35.3333	-1.36878	1	1	ENSMUSG00000034881	Tbxa2r
ENSMUSG00000085750	22.7778	13.1111	13.4444	7.11111	25.6667	4	-1.36923	1	1	ENSMUSG00000085750	Gm14009
ENSMUSG00000086770	6	6	25.4444	12.3333	31.4444	6	-1.36923	1	1	ENSMUSG00000086770	Gm15351
ENSMUSG00000098198	17.8889	12.3333	25.4444	5	14.3333	5.11111	-1.37346	1	1	ENSMUSG00000098198	Gm9169
ENSMUSG00000027848	258.778	118	262.111	115	226.222	54.6667	-1.37504	1	1	ENSMUSG00000027848	Olfml3
ENSMUSG00000007080	13689.8	5285.44	13068	5296.56	13234.1	4768.78	-1.38138	1	1	ENSMUSG00000007080	Pole
ENSMUSG00000043618	27.4444	13.1111	32.3333	11.2222	27.4444	9.33333	-1.38187	1	1	ENSMUSG00000043618	Eif5al3-ps
ENSMUSG00000084025	49.6667	20.2222	62.4444	15.1111	68.3333	34.2222	-1.38333	1	1	ENSMUSG00000084025	Gm6276
ENSMUSG00000071591	8.44444	9.33333	69.3333	18	17.2222	9.33333	-1.38466	1	1	ENSMUSG00000071591	Gm10339
ENSMUSG00000040009	63.6667	16.1111	25.4444	22	42.1111	12.4444	-1.38957	1	1	ENSMUSG00000040009	Gnaz
ENSMUSG00000086342	24.6667	6	27.4444	4	23.8889	19.1111	-1.38994	1	1	ENSMUSG00000086342	Gm12932
ENSMUSG00000019982	672.778	328.778	813.667	220.222	606.333	249.333	-1.39111	1	1	ENSMUSG00000019982	Myb
ENSMUSG00000090585	9.44444	10.3333	77.4444	20.1111	19.1111	10.4444	-1.39232	1	1	ENSMUSG00000090585	4933406F09Rik
ENSMUSG00000091617	9.44444	10.3333	77.4444	20.1111	19.1111	10.4444	-1.39232	1	1	ENSMUSG00000091617	Gm3752
ENSMUSG00000037474	14810	5288.89	14523.2	5280.44	14892.9	6247.89	-1.39497	1	1	ENSMUSG00000037474	Dtl
ENSMUSG00000091475	79.3333	26.3333	177.667	73.5556	142.556	52.4444	-1.39593	1	1	ENSMUSG00000091475	Cerox1
ENSMUSG00000030528	9433.33	3645.11	9645	3465.44	8917.11	3520.33	-1.39703	1	1	ENSMUSG00000030528	Blm
ENSMUSG00000070368	40	14.1111	22.5556	11.2222	23.8889	8.33333	-1.39855	1	1	ENSMUSG00000070368	Prok1
ENSMUSG00000003410	81.2222	44.7778	127.778	39.1111	110	37.3333	-1.39855	1	1	ENSMUSG00000003410	Elavl3
ENSMUSG00000069302	138.333	77.7778	143.778	50	148.444	35.3333	-1.39946	1	1	ENSMUSG00000069302	H2ac12
ENSMUSG00000054666	19.8889	15.1111	35.8889	5	10.3333	5.11111	-1.40054	1	1	ENSMUSG00000054666	Olfr63
ENSMUSG00000070471	234.111	46.1111	202.222	91.7222	169.056	90.8333	-1.40159	1	1	ENSMUSG00000070471	Erich6
ENSMUSG00000079364	6.66667	7.33333	53.5	14.1111	13.4444	7.33333	-1.4021	1	1	ENSMUSG00000079364	Gm3558
ENSMUSG00000090892	22.7778	16.1111	17.4444	6	34.4444	6	-1.4021	1	1	ENSMUSG00000090892	Vmn2r41
ENSMUSG00000037577	373.111	118	447.611	181.944	268.111	111.667	-1.40229	1	1	ENSMUSG00000037577	Ephx3
ENSMUSG00000000861	6779.78	2439.06	6377.78	2380.22	6226.33	2513.56	-1.40239	1	1	ENSMUSG00000000861	Bcl11a
ENSMUSG00000029851	83	20.2222	46.2222	16.1111	26.5556	23	-1.40276	1	1	ENSMUSG00000029851	Tcaf2
ENSMUSG00000023940	2535.22	961.389	2466	952.111	2568.78	946.167	-1.40478	1	1	ENSMUSG00000023940	Sgo1
ENSMUSG00000091325	5	5	38.5556	10.3333	9.33333	5.11111	-1.40599	1	1	ENSMUSG00000091325	Gm3760
ENSMUSG00000091227	5	5	38.5556	10.3333	9.33333	5.11111	-1.40599	1	1	ENSMUSG00000091227	Gm3755
ENSMUSG00000036469	614.889	280.222	859.889	462.944	1038.44	205.222	-1.40645	1	1	ENSMUSG00000036469	Marchf1
ENSMUSG00000111617	71.2222	29	71.3333	24	41.1111	15.8889	-1.40717	1	1	ENSMUSG00000111617	Gm47148
ENSMUSG00000111537	30.2222	8.33333	30.3333	17	17.2222	4	-1.4088	1	1	ENSMUSG00000111537	Gm7653
ENSMUSG00000026622	2466.28	1044.89	2687.89	1052.33	3077	1002.44	-1.40926	1	1	ENSMUSG00000026622	Nek2
ENSMUSG00000099556	29.2778	9.33333	39.6667	12.3333	16.1111	11.4444	-1.40939	1	1	ENSMUSG00000099556	Gm28857
ENSMUSG00000087120	27.4444	10.3333	42.5556	10.3333	23	14.6667	-1.40987	1	1	ENSMUSG00000087120	Gm12279
ENSMUSG00000079304	782	331.778	715.5	264.722	754.111	249.889	-1.41077	1	1	ENSMUSG00000079304	Tex52
ENSMUSG00000000409	2355.11	1136.83	2918	1028.39	2955.22	921.111	-1.4148	1	1	ENSMUSG00000000409	Lck
ENSMUSG00000085633	17	9.33333	8.44444	2	15.1111	4	-1.41504	1	1	ENSMUSG00000085633	Bloc1s6os
ENSMUSG00000095377	14.3333	9.33333	36.5556	10.3333	37.4444	13.6667	-1.41504	1	1	ENSMUSG00000095377	Olfr91
ENSMUSG00000082724	28.4444	9.33333	11.4444	6	20.2222	7.33333	-1.42321	1	1	ENSMUSG00000082724	Gm14416
ENSMUSG00000046668	2704.5	1251	3027.22	1113.39	3476.33	1068.78	-1.42326	1	1	ENSMUSG00000046668	Cxxc5
ENSMUSG00000027238	448.444	153.167	418.111	229.944	598.556	163	-1.42393	1	1	ENSMUSG00000027238	Frmd5
ENSMUSG00000117887	85.4444	28.2222	96.2222	46.6667	73.5556	20	-1.4245	1	1	ENSMUSG00000117887	Gm50404
ENSMUSG00000091676	4	4	31.3333	8	7.55556	4	-1.42626	1	1	ENSMUSG00000091676	Gm8374
ENSMUSG00000108601	63.6667	29	49.8889	21.1111	76.7778	21	-1.42768	1	1	ENSMUSG00000108601	Gm44645
ENSMUSG00000052117	37.4444	13.1111	49	18	54.1111	21	-1.42884	1	1	ENSMUSG00000052117	D630039A03Rik
ENSMUSG00000077652	12.3333	7.33333	18.4444	7.11111	23.8889	6	-1.43296	1	1	ENSMUSG00000077652	Gm23322
ENSMUSG00000055027	105.556	34.3333	88.7222	34.3333	85.5556	36.3333	-1.43399	1	1	ENSMUSG00000055027	Smyd1
ENSMUSG00000097280	25.5556	10.3333	43.6667	9.33333	21.8889	14.6667	-1.4361	1	1	ENSMUSG00000097280	AI849053
ENSMUSG00000051378	1704.33	555	1634.44	659.556	1826.89	691.5	-1.43746	1	1	ENSMUSG00000051378	Kif18b
ENSMUSG00000029503	540.222	128.778	506.944	227.556	534.667	222.444	-1.45011	1	1	ENSMUSG00000029503	P2rx2
ENSMUSG00000111769	26.6667	6	6	6	7.55556	3	-1.45066	1	1	ENSMUSG00000111769	Gm36278
ENSMUSG00000094820	38.4444	13.1111	52.4444	19	44	17	-1.45138	1	1	ENSMUSG00000094820	Gm23805
ENSMUSG00000104955	17	9.33333	45.2222	11.2222	31.4444	13.6667	-1.4517	1	1	ENSMUSG00000104955	1700016F12Rik
ENSMUSG00000024301	1935.94	820.333	1695.56	596.444	1873.39	596.111	-1.45211	1	1	ENSMUSG00000024301	Kifc5b
ENSMUSG00000027635	2181.56	750.333	1987.44	823.444	2170.22	742	-1.45324	1	1	ENSMUSG00000027635	Dsn1
ENSMUSG00000027457	290.778	106.333	197.278	75.8889	208.111	72	-1.45426	1	1	ENSMUSG00000027457	Snph
ENSMUSG00000027715	25040.8	9358.56	24138.4	9093.78	25157.1	8658.5	-1.45518	1	1	ENSMUSG00000027715	Ccna2
ENSMUSG00000078808	26.6667	16.1111	15.4444	8	45.7778	8.33333	-1.45943	1	1	ENSMUSG00000078808	Vmn1r58
ENSMUSG00000085516	377.889	138.167	296.444	115.889	382.222	129.889	-1.45943	1	1	ENSMUSG00000085516	4930538E20Rik
ENSMUSG00000117886	78.3333	27.1111	74.3333	18	66.3333	34.2222	-1.4644	1	1	ENSMUSG00000117886	Gm2106
ENSMUSG00000052415	14.3333	5	24.5556	11.2222	29.6667	9.33333	-1.46467	1	1	ENSMUSG00000052415	Tchh
ENSMUSG00000106015	38.4444	15.1111	44.4444	16.1111	44.8889	14.6667	-1.46512	1	1	ENSMUSG00000106015	Gm42980
ENSMUSG00000027887	63.6667	20.2222	33.2222	10.3333	19.1111	12.4444	-1.46566	1	1	ENSMUSG00000027887	Sypl2
ENSMUSG00000061531	50.5556	16.1111	37.7778	7.11111	27.4444	19.1111	-1.46566	1	1	ENSMUSG00000061531	Tmem236
ENSMUSG00000044365	50.5556	43	160.556	18	56.4444	36.3333	-1.46618	1	1	ENSMUSG00000044365	Cxxc4
ENSMUSG00000083649	17.8889	9.33333	18.4444	3	11.4444	5.11111	-1.46712	1	1	ENSMUSG00000083649	Rasl2-9
ENSMUSG00000032586	3003	1106.33	2743.67	1179.89	3275.67	972.056	-1.46962	1	1	ENSMUSG00000032586	Traip
ENSMUSG00000085606	144.778	55.7778	82.0556	34.3333	127.778	38.4444	-1.47167	1	1	ENSMUSG00000085606	Gm15792
ENSMUSG00000058743	196.333	104.222	302.222	83.1111	240.222	79.1111	-1.47219	1	1	ENSMUSG00000058743	Kcnj14
ENSMUSG00000055945	301.778	96.4444	339.889	124.333	317.667	126.056	-1.47226	1	1	ENSMUSG00000055945	Prr18
ENSMUSG00000099849	33.2222	7.33333	47.1111	14.1111	20.2222	14.6667	-1.47393	1	1	ENSMUSG00000099849	Gm29274
ENSMUSG00000100822	33.2222	7.33333	47.1111	14.1111	20.2222	14.6667	-1.47393	1	1	ENSMUSG00000100822	Gm29275
ENSMUSG00000109872	16	5	21.4444	8	13.4444	5.11111	-1.47393	1	1	ENSMUSG00000109872	Gm45312
ENSMUSG00000020447	184.667	51.5556	84.2222	59.7778	135.222	33.3333	-1.4783	1	1	ENSMUSG00000020447	Npc1l1
ENSMUSG00000083206	25.5556	9.33333	37.7778	12.3333	28.4444	12.4444	-1.47917	1	1	ENSMUSG00000083206	Gm11338
ENSMUSG00000090482	14.3333	10.3333	14.3333	5	28.4444	5.11111	-1.48543	1	1	ENSMUSG00000090482	Gm3675
ENSMUSG00000085127	6.66667	3	19.4444	8	16.1111	4	-1.48543	1	1	ENSMUSG00000085127	4930444E06Rik
ENSMUSG00000081565	57.7778	11.2222	50.7778	15.1111	31.4444	24.1111	-1.48543	1	1	ENSMUSG00000081565	Rps12-ps5
ENSMUSG00000059864	54.5556	21.1111	42.5556	19	70	20	-1.48543	1	1	ENSMUSG00000059864	Olfr1393
ENSMUSG00000061524	350.167	111.778	374.667	120.944	367.333	157.167	-1.48543	1	1	ENSMUSG00000061524	Zic2
ENSMUSG00000031202	40	14.1111	30.3333	12.3333	17.2222	5.11111	-1.48875	1	1	ENSMUSG00000031202	Rab39b
ENSMUSG00000113636	17	7.33333	16.5556	7.11111	24.8889	7.33333	-1.49032	1	1	ENSMUSG00000113636	Gm8616
ENSMUSG00000112406	87.2222	39.4444	117.389	36.4444	76.7778	25.2778	-1.49057	1	1	ENSMUSG00000112406	4921515L22Rik
ENSMUSG00000062510	1542.44	551.556	1372.89	602.444	1705	489.444	-1.49156	1	1	ENSMUSG00000062510	Nsl1
ENSMUSG00000006724	1788.44	718.778	1777.33	520.889	1756.22	651.889	-1.49179	1	1	ENSMUSG00000006724	Cyp27b1
ENSMUSG00000021569	3425.28	1210.83	3212.67	1142.78	3270.56	1166.67	-1.49275	1	1	ENSMUSG00000021569	Trip13
ENSMUSG00000097881	24.6667	9.33333	29.4444	9.33333	21.8889	9.33333	-1.49304	1	1	ENSMUSG00000097881	Celrr
ENSMUSG00000108258	69.2222	35.3333	101.556	41	76.7778	12.4444	-1.49476	1	1	ENSMUSG00000108258	Gm43913
ENSMUSG00000070844	99.8889	61.5556	75.3333	26	152	27.8889	-1.49516	1	1	ENSMUSG00000070844	Vmn2r42
ENSMUSG00000032783	2505.78	834.222	2514.89	880.778	2233.44	855.889	-1.49645	1	1	ENSMUSG00000032783	Troap
ENSMUSG00000107455	17.8889	4	10.3333	1	20.2222	12.4444	-1.4975	1	1	ENSMUSG00000107455	Gm43868
ENSMUSG00000005410	23105.4	8236	23166.1	8530.11	22619.4	7603.89	-1.49919	1	1	ENSMUSG00000005410	Mcm5
ENSMUSG00000035177	64.6667	33.3333	42.5556	21.1111	121.278	26.5556	-1.49935	1	1	ENSMUSG00000035177	Nlrp2
ENSMUSG00000089789	42	22.2222	57.8889	18	64.3333	18	-1.49957	1	1	ENSMUSG00000089789	Rdh1
ENSMUSG00000033762	10076.7	3957.22	10638.2	3411.72	10689.7	3725.89	-1.50108	0.988211	1	ENSMUSG00000033762	Recql4
ENSMUSG00000102605	30.2222	4	14.3333	7.11111	6.55556	7.33333	-1.5025	0.997352	1	ENSMUSG00000102605	Gm37264
ENSMUSG00000067714	47.5556	18.1111	42.5556	18	28.4444	6	-1.5025	0.997204	1	ENSMUSG00000067714	Lpar5
ENSMUSG00000094736	17	12.3333	17.4444	6	34.4444	6	-1.5025	0.996787	1	ENSMUSG00000094736	Gm4073
ENSMUSG00000104608	45.5556	24.0556	43.6667	15.1111	51.7778	11.4444	-1.50589	0.989226	1	ENSMUSG00000104608	Gm44390
ENSMUSG00000086612	443.222	182.444	364.889	84.4444	303.111	124.333	-1.51031	0.96576	1	ENSMUSG00000086612	Gm12064
ENSMUSG00000114649	22.7778	4	15.4444	7.11111	19.1111	9.33333	-1.51096	0.987753	1	ENSMUSG00000114649	3110006O06Rik
ENSMUSG00000093720	49.6667	17.2222	17.4444	9.33333	36.4444	10.4444	-1.51657	0.976711	1	ENSMUSG00000093720	Gm20635
ENSMUSG00000098698	51.5556	17.2222	45.2222	19	48.8889	14.6667	-1.5174	0.963275	1	ENSMUSG00000098698	Mir6960
ENSMUSG00000085134	17	10.3333	9.33333	5	37.4444	7.33333	-1.51785	0.978489	1	ENSMUSG00000085134	Gm11659
ENSMUSG00000038248	72.1111	25.2222	87.6667	13.1111	77.7778	45.2222	-1.51978	0.966818	1	ENSMUSG00000038248	Sobp
ENSMUSG00000079502	203.556	54.8889	125.167	62.6667	192.556	64.1111	-1.52011	0.948668	1	ENSMUSG00000079502	Cfap77
ENSMUSG00000098043	25.5556	8.33333	24.5556	9.33333	21.1111	8.33333	-1.52607	0.960486	1	ENSMUSG00000098043	Gm26980
ENSMUSG00000038379	6489.56	2079.44	6122.22	2187.06	6124	2225.67	-1.52908	0.589019	1	ENSMUSG00000038379	Ttk
ENSMUSG00000032292	204.444	64.3333	131	61.6667	199.111	58.8889	-1.52931	0.900646	1	ENSMUSG00000032292	Nr2e3
ENSMUSG00000081599	25.5556	9.33333	9.33333	3	17.2222	6	-1.53051	0.963973	1	ENSMUSG00000081599	Gm14390
ENSMUSG00000065492	12.3333	7.33333	25.4444	7.11111	18.1111	5.11111	-1.53343	0.953701	1	ENSMUSG00000065492	Mir34b
ENSMUSG00000117925	26.6667	3	15.4444	10.3333	16.1111	7.33333	-1.53605	0.956612	1	ENSMUSG00000117925	Gm50127
ENSMUSG00000094891	243.222	69.7778	184.667	39.1111	151	89.6667	-1.54079	0.902734	1	ENSMUSG00000094891	Olfr55
ENSMUSG00000105419	114.889	49.8889	122.889	34.3333	117.111	38.4444	-1.54094	0.88375	1	ENSMUSG00000105419	Gm43205
ENSMUSG00000032262	137.556	60.5	124.333	25	68.3333	27.8889	-1.54614	0.907642	1	ENSMUSG00000032262	Elovl4
ENSMUSG00000001943	171.111	83	107.333	66.7222	285.778	43	-1.54709	0.906702	1	ENSMUSG00000001943	Vsig2
ENSMUSG00000112026	46.5556	16.1111	62.4444	21.1111	43.0556	14.6667	-1.54749	0.906714	1	ENSMUSG00000112026	Gm6653
ENSMUSG00000090342	88	13.1111	12.3333	13.1111	17.2222	13.6667	-1.54843	0.947817	1	ENSMUSG00000090342	Vmn2r46
ENSMUSG00000084217	20.8889	6	9.33333	4	11.4444	4	-1.5502	0.945581	1	ENSMUSG00000084217	Gm15488
ENSMUSG00000106703	12.3333	6	16.5556	6	18.1111	4	-1.55459	0.940549	1	ENSMUSG00000106703	Vmn2r-ps26
ENSMUSG00000109717	17	5	12.3333	6	21.1111	6	-1.55639	0.934301	1	ENSMUSG00000109717	Gm34368
ENSMUSG00000110368	14.3333	10.3333	24.5556	8	20.2222	2	-1.56071	0.926836	1	ENSMUSG00000110368	Gm45518
ENSMUSG00000069379	43	13.1111	45.2222	13.1111	29.6667	13.6667	-1.56071	0.885918	1	ENSMUSG00000069379	Gm4950
ENSMUSG00000019326	96.3333	47.1111	119.444	38.2222	127.778	31.1111	-1.56408	0.81266	1	ENSMUSG00000019326	Aoc3
ENSMUSG00000034773	2270.06	716.444	2346.56	782.667	2551.22	917.778	-1.56835	0.502189	1	ENSMUSG00000034773	Hrob
ENSMUSG00000026669	10946	3619.44	10615.6	3477.44	10505.8	3666.44	-1.57519	0.264664	1	ENSMUSG00000026669	Mcm10
ENSMUSG00000039154	241.333	86.7778	219.111	91	377	101.556	-1.5798	0.727017	1	ENSMUSG00000039154	Shd
ENSMUSG00000034206	4894.78	1852.67	4779.56	1471.44	4684.44	1464.22	-1.58446	0.491136	1	ENSMUSG00000034206	Polq
ENSMUSG00000110302	16	7.33333	24.5556	8	19.1111	5.11111	-1.58496	0.894911	1	ENSMUSG00000110302	Gm45295
ENSMUSG00000065587	12.3333	9.33333	23.7778	6	29.6667	7.33333	-1.58496	0.878562	1	ENSMUSG00000065587	Mir34c
ENSMUSG00000023236	36.3333	12.3333	24.5556	14.1111	50	11.4444	-1.58496	0.857538	1	ENSMUSG00000023236	Scg5
ENSMUSG00000102632	70.2222	15.1111	67.3333	19	41.1111	25.2778	-1.59309	0.807323	1	ENSMUSG00000102632	Gm37786
ENSMUSG00000039748	3808.33	1209.33	4096.94	1318.44	3401	1216.89	-1.59444	0.463499	1	ENSMUSG00000039748	Exo1
ENSMUSG00000018656	126.333	31.2222	70.3333	42.7778	109	26.5556	-1.59445	0.831605	1	ENSMUSG00000018656	Tcaf3
ENSMUSG00000086555	40	6	40.6667	13.1111	13.4444	12.4444	-1.60039	0.87924	1	ENSMUSG00000086555	Gm13446
ENSMUSG00000024409	98.1111	29	84.2222	37.4444	127.778	36.3333	-1.6037	0.719902	1	ENSMUSG00000024409	Psors1c2
ENSMUSG00000100254	336.222	100.222	329.667	116.889	363.889	120.667	-1.60755	0.479896	1	ENSMUSG00000100254	Trpc2
ENSMUSG00000096668	18.8889	10.3333	14.3333	5	28.4444	5.11111	-1.60881	0.865872	1	ENSMUSG00000096668	Gm3665
ENSMUSG00000036223	671.222	244	779	180.889	535.889	221.667	-1.61803	0.630572	1	ENSMUSG00000036223	Ska1
ENSMUSG00000054779	44.5556	11.2222	40.6667	19	31.4444	8.33333	-1.62244	0.780702	1	ENSMUSG00000054779	Fgf2os
ENSMUSG00000111195	15.1111	8.33333	27.4444	8	32.4444	8.33333	-1.62449	0.826385	1	ENSMUSG00000111195	Gm48215
ENSMUSG00000098586	85.4444	32.3333	73.4444	25	83	21	-1.62749	0.67291	1	ENSMUSG00000098586	Gm27775
ENSMUSG00000017499	2161.89	779	2124.22	754.111	2542.89	671.278	-1.63155	0.272214	1	ENSMUSG00000017499	Cdc6
ENSMUSG00000091989	146.556	53.8889	166.778	52.2222	158.778	46.3333	-1.63777	0.529887	1	ENSMUSG00000091989	Ndufab1-ps
ENSMUSG00000001281	1038.89	200.889	1014.56	381.778	942.444	366.389	-1.65856	0.428866	1	ENSMUSG00000001281	Itgb7
ENSMUSG00000112719	18.8889	6	13.4444	4	6	2	-1.66296	0.835892	1	ENSMUSG00000112719	Gm45925
ENSMUSG00000105063	41	13.1111	54.3333	9.33333	38.4444	20	-1.66296	0.719242	1	ENSMUSG00000105063	Gm43488
ENSMUSG00000091844	335.5	94.6667	313.444	81	325.889	129.889	-1.67187	0.384609	1	ENSMUSG00000091844	Gm8251
ENSMUSG00000108985	6.66667	5	15.4444	9.33333	25.6667	1	-1.67807	0.824901	1	ENSMUSG00000108985	A930030B08Rik
ENSMUSG00000111812	16	6	13.4444	4	19.1111	5.11111	-1.67807	0.801761	1	ENSMUSG00000111812	Gm7904
ENSMUSG00000017861	2410.06	754.944	3057.89	890.278	2816.11	934.111	-1.68352	0.153394	1	ENSMUSG00000017861	Mybl2
ENSMUSG00000004988	5444.67	1513.56	5004	1652.56	5894.67	1911	-1.68643	0.05687	1	ENSMUSG00000004988	Fxyd4
ENSMUSG00000006369	233	77.7778	188.111	59	195.556	53.5556	-1.6917	0.607884	1	ENSMUSG00000006369	Fbln1
ENSMUSG00000021550	85.4444	25.2222	138.556	44.6667	96	29	-1.69257	0.580934	1	ENSMUSG00000021550	2210016F16Rik
ENSMUSG00000001946	208.611	62.3333	263.889	81	217.111	70.1111	-1.69574	0.402812	1	ENSMUSG00000001946	Esam
ENSMUSG00000081127	52.5556	16.1111	57.8889	16.1111	60.5556	21	-1.69834	0.589633	1	ENSMUSG00000081127	Gm12677
ENSMUSG00000037833	225.444	77.7778	219.111	73.5556	292.222	72.9444	-1.70978	0.264975	1	ENSMUSG00000037833	Sh2d4b
ENSMUSG00000092574	38.4444	20.2222	29.4444	10.3333	64.3333	10.4444	-1.71149	0.67787	1	ENSMUSG00000092574	2810047C21Rik1
ENSMUSG00000113147	31.2222	7.33333	34.2222	13.1111	27.4444	8.33333	-1.71621	0.671239	1	ENSMUSG00000113147	Gm47207
ENSMUSG00000021676	453.278	121	444.222	101.889	463.222	189	-1.72289	0.395851	1	ENSMUSG00000021676	Iqgap2
ENSMUSG00000042429	246.111	59.4444	337.333	88.6667	234.111	99.1111	-1.72582	0.389053	1	ENSMUSG00000042429	Adora1
ENSMUSG00000095943	52.5556	15.1111	55.8889	14.1111	40.3333	15.8889	-1.72731	0.589919	1	ENSMUSG00000095943	Gm25197
ENSMUSG00000115772	31.2222	4	14.3333	4	8.44444	8.33333	-1.72792	0.772711	1	ENSMUSG00000115772	Gm48935
ENSMUSG00000073846	11.4444	6	15.4444	4	26.5556	6	-1.72792	0.728496	1	ENSMUSG00000073846	Gm12526
ENSMUSG00000048602	16	6	11.4444	6	34.4444	6	-1.76081	0.688279	1	ENSMUSG00000048602	Morc2b
ENSMUSG00000083353	24.6667	5	6	5	20.2222	5.11111	-1.76553	0.716255	1	ENSMUSG00000083353	Gm12540
ENSMUSG00000053977	71.2222	33.3333	93.1111	19	60.5556	13.6667	-1.76939	0.53596	1	ENSMUSG00000053977	Cd8a
ENSMUSG00000057047	24.6667	7.33333	18.4444	7.11111	21.8889	5.11111	-1.77444	0.661959	1	ENSMUSG00000057047	1700010B08Rik
ENSMUSG00000086103	62.6667	19.1111	35.8889	13.1111	59.4444	13.6667	-1.78022	0.488705	1	ENSMUSG00000086103	Gm11832
ENSMUSG00000037731	18.8889	6	36.5556	6	26.5556	12.4444	-1.79008	0.638796	1	ENSMUSG00000037731	Themis2
ENSMUSG00000109243	11.4444	4	19.4444	2	15.1111	7.33333	-1.79141	0.70472	1	ENSMUSG00000109243	Gm45867
ENSMUSG00000118282	12.3333	1	25.4444	10.3333	19.1111	5.11111	-1.80735	0.676333	1	ENSMUSG00000118282	Gm4840
ENSMUSG00000093884	129.444	31.2222	113.444	24	91.4444	39.5556	-1.80952	0.298442	1	ENSMUSG00000093884	Olfr239
ENSMUSG00000106518	23.8889	7.33333	16.5556	5	12.3333	3	-1.82103	0.639782	1	ENSMUSG00000106518	Gm42759
ENSMUSG00000113271	193.333	20.2222	193.278	100.778	272.722	64.1111	-1.83275	0.631159	1	ENSMUSG00000113271	Gm40653
ENSMUSG00000109770	15.1111	4	31.3333	4	11.4444	8.33333	-1.83289	0.622506	1	ENSMUSG00000109770	Gm30085
ENSMUSG00000062905	43	13.1111	51.5556	21.1111	67.2222	11.4444	-1.848	0.403527	1	ENSMUSG00000062905	Vmn1r32
ENSMUSG00000112968	18.8889	2	19.4444	10.3333	26.5556	6	-1.85244	0.62671	1	ENSMUSG00000112968	Gm48530
ENSMUSG00000065853	19.8889	6	26.4444	7.11111	19.1111	5.11111	-1.85244	0.537638	1	ENSMUSG00000065853	Gm22354
ENSMUSG00000000753	1166.67	250.111	1225.56	493.444	1216.72	252.111	-1.85923	0.210662	1	ENSMUSG00000000753	Serpinf1
ENSMUSG00000105322	29.2778	5	28.4444	5	21.1111	11.4444	-1.89308	0.49393	1	ENSMUSG00000105322	Gm43751
ENSMUSG00000096107	39.2222	4	40.6667	20.1111	55	12.4444	-1.90689	0.481498	1	ENSMUSG00000096107	Gm16505
ENSMUSG00000116828	51.5556	6	25.4444	14.1111	30.3333	8.33333	-1.93411	0.416289	1	ENSMUSG00000116828	Gm18896
ENSMUSG00000115373	9.44444	4	20.5556	4	16.1111	4	-1.9386	0.544968	1	ENSMUSG00000115373	Gm49194
ENSMUSG00000111554	33.2222	5	38.5556	15.1111	24.8889	5.11111	-1.95606	0.435913	1	ENSMUSG00000111554	Gm232
ENSMUSG00000102246	45.5556	12.3333	22.5556	7.11111	30.3333	6	-1.9855	0.43515	1	ENSMUSG00000102246	9430037O13Rik
ENSMUSG00000038623	391.333	114.111	460.222	67.5556	340	117.111	-1.99396	0.027084	1	ENSMUSG00000038623	Tm6sf1
ENSMUSG00000116120	9.44444	8.33333	20.5556	1	14.3333	2	-2	0.56461	1	ENSMUSG00000116120	Eif2s3x-ps1
ENSMUSG00000113540	57.7778	11.2222	46.2222	13.1111	47.6667	13.6667	-2	0.308473	1	ENSMUSG00000113540	Gm47206
ENSMUSG00000030346	2384.67	580.667	2702	765.389	2711.44	564.667	-2.02878	8.58484e-05	0.0310626	ENSMUSG00000030346	Rad51ap1
ENSMUSG00000115102	8.44444	6	16.5556	3	21.1111	2	-2.06413	0.48441	1	ENSMUSG00000115102	Gm49270
ENSMUSG00000097756	60.7778	7.33333	68.3333	14.1111	60.5556	24.1111	-2.078	0.228135	1	ENSMUSG00000097756	A730056A06Rik
ENSMUSG00000084793	35.3333	10.3333	35	2	24.8889	10.4444	-2.11042	0.306088	1	ENSMUSG00000084793	Gm2568
ENSMUSG00000109054	46.5556	7.33333	49.8889	15.1111	74.5556	17	-2.14086	0.174586	1	ENSMUSG00000109054	Gm44789
ENSMUSG00000083852	19.8889	6	16.5556	3	16.1111	3	-2.14296	0.384997	1	ENSMUSG00000083852	Gm13007
ENSMUSG00000111895	32.3333	7.33333	21.4444	2	23	8.33333	-2.16046	0.280902	1	ENSMUSG00000111895	Gm47252
ENSMUSG00000073130	197.444	27.1111	163.778	46.6667	171.667	44.1111	-2.17535	0.00786651	1	ENSMUSG00000073130	Gm1141
ENSMUSG00000106878	31.2222	5	43.6667	5	21.1111	11.4444	-2.19264	0.266789	1	ENSMUSG00000106878	Gm17808
ENSMUSG00000051159	157.556	41	170.111	54.1111	256.667	32.3333	-2.20361	0.0304815	1	ENSMUSG00000051159	Cited1
ENSMUSG00000093519	40	6	11.4444	6	34.4444	6	-2.23946	0.298454	1	ENSMUSG00000093519	Gm20345
ENSMUSG00000096293	40	6	11.4444	6	34.4444	6	-2.23946	0.298454	1	ENSMUSG00000096293	Gm3683
ENSMUSG00000096294	40	6	11.4444	6	34.4444	6	-2.23946	0.298454	1	ENSMUSG00000096294	Gm10302
ENSMUSG00000092584	26.6667	4	7.55556	4	23	4	-2.27302	0.330514	1	ENSMUSG00000092584	Gm18199
ENSMUSG00000099091	25.5556	2	25.4444	9.33333	12.3333	2	-2.27684	0.306981	1	ENSMUSG00000099091	Mir7003
ENSMUSG00000059244	32.3333	8.33333	43.6667	6	6	2	-2.35755	0.315448	1	ENSMUSG00000059244	Gm10062
ENSMUSG00000103475	11.4444	2	24.5556	3	25.6667	7.33333	-2.36923	0.243647	1	ENSMUSG00000103475	Gm37697
ENSMUSG00000109122	123.444	20.2222	98.2222	22	110	21	-2.39341	0.00669718	1	ENSMUSG00000109122	A230103L15Rik
ENSMUSG00000102030	61.6667	5	48	10.3333	60.5556	17	-2.41785	0.0409081	1	ENSMUSG00000102030	Gm29106
ENSMUSG00000080997	35.3333	5	49.8889	7.11111	32.4444	9.33333	-2.47805	0.0529306	1	ENSMUSG00000080997	Gm11885
ENSMUSG00000031497	799.889	61.5556	611.778	145.444	605.333	153.333	-2.48614	0.000290426	0.0963281	ENSMUSG00000031497	Tnfsf13b
ENSMUSG00000118445	19.8889	3	36.5556	3	26.5556	6	-2.80735	0.0513961	1	ENSMUSG00000118445	Gm50469
ENSMUSG00000108132	51.5556	8.33333	40.6667	2	19.1111	4	-3	0.0312542	1	ENSMUSG00000108132	Gm44175

## Sheet: BCL11A p<0.05 only
gene_id	gene_name	log2exp	log2FC	pval	pvalAdj
ENSMUSG00000028780	Sema3c	6.77613	3.22531	1.85782e-85	8.84654e-84
ENSMUSG00000042751	Nmnat2	7.72754	2.79257	1.3929e-126	1.23888e-124
ENSMUSG00000043613	Mmp3	9.57937	2.56025	0	0
ENSMUSG00000029307	Dmp1	8.6037	2.13142	2.29575e-165	3.3833e-163
ENSMUSG00000046186	Cd109	7.16528	2.10844	5.58965e-61	1.67441e-59
ENSMUSG00000091055	Siglec15	6.45167	2.03703	1.3199e-39	2.43147e-38
ENSMUSG00000113909	ENSMUSG00000113909	4.5025	1.99838	3.55441e-13	2.24894e-12
ENSMUSG00000025475	Adgra1	5.60651	1.99721	3.0357e-24	3.28109e-23
ENSMUSG00000032561	Acpp	8.1092	1.94456	1.58246e-103	9.74079e-102
ENSMUSG00000028965	Tnfrsf9	5.97579	1.8753	8.32449e-28	1.03492e-26
ENSMUSG00000069893	9930111J21Rik1	5.94165	1.76921	2.01763e-24	2.20075e-23
ENSMUSG00000026072	Il1r1	8.90845	1.75874	2.08221e-137	2.14489e-135
ENSMUSG00000021187	Tc2n	4.25214	1.74992	2.13721e-09	1.07073e-08
ENSMUSG00000028444	Cntfr	5.03383	1.69798	2.42403e-14	1.64287e-13
ENSMUSG00000020689	Itgb3	6.53902	1.68733	6.94209e-33	1.03363e-31
ENSMUSG00000026365	Cfh	5.85521	1.65917	6.30118e-22	6.13112e-21
ENSMUSG00000028755	Cda	5.53282	1.56149	8.83982e-16	6.49712e-15
ENSMUSG00000042812	Foxf1	6.63138	1.55882	1.3034e-29	1.72902e-28
ENSMUSG00000047793	Sned1	10.7943	1.54394	0	0
ENSMUSG00000045441	Gprin3	5.34774	1.5402	1.27631e-14	8.78877e-14
ENSMUSG00000037106	Fer1l6	6.85348	1.53791	8.9824e-35	1.42128e-33
ENSMUSG00000096035	Odaph	8.40341	1.48829	1.46641e-73	5.78257e-72
ENSMUSG00000038065	Mturn	6.75884	1.47068	2.01149e-29	2.64573e-28
ENSMUSG00000027508	Pag1	7.7661	1.46768	4.53764e-56	1.21667e-54
ENSMUSG00000020000	Moxd1	8.64576	1.4581	3.03169e-97	1.73399e-95
ENSMUSG00000070546	Mrgprb3	4.02483	1.44968	2.48908e-06	9.86348e-06
ENSMUSG00000044041	Krt13	4.46911	1.4494	4.2801e-08	1.94279e-07
ENSMUSG00000025429	Pstpip2	6.78524	1.44057	8.30094e-27	9.88767e-26
ENSMUSG00000087366	ENSMUSG00000087366	8.6629	1.4301	4.81296e-96	2.72195e-94
ENSMUSG00000062151	Unc13c	4.83757	1.42237	9.83305e-10	5.06711e-09
ENSMUSG00000025938	Slco5a1	6.60815	1.42085	3.92526e-24	4.21324e-23
ENSMUSG00000112716	4930471E19Rik	4.62232	1.40525	1.94315e-08	9.01682e-08
ENSMUSG00000028435	Aqp3	4.83944	1.39686	1.76449e-09	8.89961e-09
ENSMUSG00000024593	Megf10	5.86556	1.39243	9.66365e-17	7.47545e-16
ENSMUSG00000041351	Rap1gap	9.90613	1.38289	1.13164e-190	2.17598e-188
ENSMUSG00000020902	Ntn1	9.78929	1.37602	7.1566e-179	1.22451e-176
ENSMUSG00000029378	Areg	8.12651	1.3728	1.27381e-61	3.88493e-60
ENSMUSG00000052085	Dock8	9.93529	1.35621	3.73375e-151	4.68226e-149
ENSMUSG00000038244	Mical2	9.73344	1.34697	1.18277e-166	1.7955e-164
ENSMUSG00000002020	Ltbp2	11.3819	1.33837	0	0
ENSMUSG00000096960	A230028O05Rik	3.99163	1.32998	1.6274e-05	5.92342e-05
ENSMUSG00000032487	Ptgs2	12.7927	1.32842	0	0
ENSMUSG00000027398	Il1b	4.34906	1.32184	1.28171e-06	5.19737e-06
ENSMUSG00000086644	ENSMUSG00000086644	5.17659	1.31674	2.44847e-10	1.3137e-09
ENSMUSG00000025105	Bnc1	9.22078	1.31631	3.45869e-118	2.67552e-116
ENSMUSG00000038295	Atg9b	10.5091	1.30453	4.50851e-228	1.21369e-225
ENSMUSG00000024059	Clip4	8.75844	1.30135	4.86017e-82	2.17576e-80
ENSMUSG00000005397	Nid1	5.9338	1.29788	2.48895e-14	1.68631e-13
ENSMUSG00000034227	Foxj1	6.32193	1.29079	9.50753e-19	8.10972e-18
ENSMUSG00000009687	Fxyd5	9.15292	1.28554	4.90575e-102	2.98335e-100
ENSMUSG00000030468	Siglecg	4.32059	1.28208	3.08895e-06	1.21123e-05
ENSMUSG00000073490	Ifi207	7.20439	1.28094	1.3158e-30	1.81462e-29
ENSMUSG00000000385	Tmprss2	4.09842	1.26805	1.85836e-05	6.72167e-05
ENSMUSG00000028883	Sema3a	4.79586	1.25747	6.96102e-08	3.11073e-07
ENSMUSG00000050549	Fam241a	6.88106	1.25453	8.941e-24	9.46116e-23
ENSMUSG00000021591	Glrx	8.14452	1.25211	8.46932e-51	1.99995e-49
ENSMUSG00000064369	ENSMUSG00000064369	6.76794	1.25069	6.37191e-22	6.19696e-21
ENSMUSG00000113796	ENSMUSG00000113796	4.07642	1.24457	2.94822e-05	0.000104228
ENSMUSG00000025083	Afap1l2	8.92909	1.24001	3.05988e-87	1.5068e-85
ENSMUSG00000097336	Fendrr	8.36588	1.23923	1.5382e-62	4.81494e-61
ENSMUSG00000117270	ENSMUSG00000117270	6.19494	1.23884	2.39779e-15	1.72221e-14
ENSMUSG00000103834	ENSMUSG00000103834	5.0605	1.2386	5.77988e-09	2.79779e-08
ENSMUSG00000021477	Ctsl	13.1217	1.2239	0	0
ENSMUSG00000004791	Pgf	5.88807	1.20541	1.01879e-12	6.29225e-12
ENSMUSG00000025650	Col7a1	11.0472	1.18856	4.358e-264	1.49132e-261
ENSMUSG00000080972	Gm16061	5.12966	1.18567	1.85779e-08	8.63265e-08
ENSMUSG00000087028	Gm13387	9.61606	1.18513	2.31724e-118	1.79943e-116
ENSMUSG00000038521	C1s1	7.09579	1.18507	7.27806e-26	8.36812e-25
ENSMUSG00000085289	ENSMUSG00000085289	7.68533	1.18319	4.62091e-36	7.62846e-35
ENSMUSG00000026308	Klhl30	4.86442	1.17725	2.03127e-07	8.77811e-07
ENSMUSG00000028558	Calr4	5.46034	1.17632	4.00501e-10	2.11956e-09
ENSMUSG00000030849	Fgfr2	10.9785	1.17479	2.98417e-238	8.73195e-236
ENSMUSG00000048489	Depp1	3.93161	1.17191	0.000168088	0.000542123
ENSMUSG00000048776	Pthlh	6.48962	1.17173	2.59516e-17	2.06692e-16
ENSMUSG00000040653	Ppp1r14c	6.54532	1.16398	7.4825e-17	5.8194e-16
ENSMUSG00000037820	Tgm2	10.6693	1.16251	1.91789e-177	3.22685e-175
ENSMUSG00000100158	ENSMUSG00000100158	8.74231	1.15731	9.49453e-71	3.55648e-69
ENSMUSG00000038775	Vill	6.09119	1.15432	3.75543e-12	2.24127e-11
ENSMUSG00000108950	ENSMUSG00000108950	5.27509	1.15412	4.26952e-09	2.09126e-08
ENSMUSG00000057751	Megf6	9.63798	1.15323	7.9319e-104	4.94275e-102
ENSMUSG00000033147	Slc22a15	8.95207	1.1507	2.50027e-70	9.2966e-69
ENSMUSG00000043333	Rhbdl2	8.18207	1.15032	3.11363e-42	6.12114e-41
ENSMUSG00000055172	C1ra	8.06903	1.14631	2.13882e-42	4.23361e-41
ENSMUSG00000100980	ENSMUSG00000100980	4.36146	1.14119	2.12865e-05	7.64858e-05
ENSMUSG00000034485	Uaca	10.2428	1.14074	1.30963e-161	1.87527e-159
ENSMUSG00000116793	ENSMUSG00000116793	4.68078	1.14017	2.16395e-06	8.61739e-06
ENSMUSG00000028108	Ecm1	9.36788	1.13908	8.25434e-96	4.6422e-94
ENSMUSG00000108449	ENSMUSG00000108449	6.31641	1.13687	1.52554e-14	1.0448e-13
ENSMUSG00000013523	Bcas1	3.90689	1.13637	0.000287418	0.00089885
ENSMUSG00000078606	Gvin2	7.45029	1.13539	5.83817e-28	7.31219e-27
ENSMUSG00000027656	Ccn5	4.18028	1.13529	6.98336e-05	0.000235855
ENSMUSG00000031523	Dlc1	7.32151	1.13516	5.48203e-27	6.58823e-26
ENSMUSG00000026068	Il18rap	6.51146	1.12973	2.47354e-16	1.87044e-15
ENSMUSG00000050737	Ptges	7.76561	1.12722	1.44009e-35	2.33914e-34
ENSMUSG00000037411	Serpine1	7.33878	1.12179	1.11267e-27	1.37568e-26
ENSMUSG00000116597	Gm536	4.55913	1.11945	7.90831e-06	2.98112e-05
ENSMUSG00000075254	Heg1	10.9598	1.11648	7.64435e-238	2.20485e-235
ENSMUSG00000078920	Ifi47	6.84909	1.11626	2.16121e-18	1.80384e-17
ENSMUSG00000112384	ENSMUSG00000112384	4.16099	1.10734	0.000113244	0.00037341
ENSMUSG00000047180	Neurl3	7.77838	1.106	9.17984e-33	1.3608e-31
ENSMUSG00000032548	Slco2a1	12.4093	1.10048	0	0
ENSMUSG00000052889	Prkcb	3.71679	1.09661	0.00100623	0.00292691
ENSMUSG00000021990	Spata13	8.40345	1.09069	8.76662e-51	2.06532e-49
ENSMUSG00000099241	Gvin-ps2	4.21809	1.09001	0.000104961	0.00034729
ENSMUSG00000000126	Wnt9a	7.55934	1.08628	8.37968e-28	1.04114e-26
ENSMUSG00000023963	Cyp39a1	6.42782	1.0853	2.75421e-14	1.86228e-13
ENSMUSG00000048852	Gm12185	4.28814	1.08365	7.78118e-05	0.000261271
ENSMUSG00000038668	Lpar1	7.01928	1.0836	8.97107e-20	7.9476e-19
ENSMUSG00000029161	Cgref1	7.0166	1.07635	1.15833e-18	9.84289e-18
ENSMUSG00000021200	Asb2	3.75687	1.07298	0.00108796	0.00314563
ENSMUSG00000106828	ENSMUSG00000106828	4.4667	1.07021	3.31153e-05	0.000116177
ENSMUSG00000055148	Klf2	7.87907	1.06762	1.14798e-33	1.75059e-32
ENSMUSG00000022367	Has2	9.06559	1.06536	2.52929e-62	7.8806e-61
ENSMUSG00000022887	Masp1	9.43204	1.06535	1.47887e-87	7.33622e-86
ENSMUSG00000020432	Tcn2	7.35853	1.0641	1.95172e-23	2.03644e-22
ENSMUSG00000115151	ENSMUSG00000115151	4.00334	1.06404	0.000423965	0.00129498
ENSMUSG00000049555	Tmie	9.21324	1.06026	3.7953e-76	1.54179e-74
ENSMUSG00000084143	ENSMUSG00000084143	4.22668	1.05702	0.000156804	0.000507758
ENSMUSG00000038453	Srcin1	4.86442	1.05465	2.71296e-06	1.06961e-05
ENSMUSG00000006241	Ccdc159	6.17104	1.05176	8.01143e-12	4.70479e-11
ENSMUSG00000038463	Olfml2b	5.30209	1.04903	1.93125e-07	8.35588e-07
ENSMUSG00000051379	Flrt3	9.94355	1.04809	1.47223e-103	9.10245e-102
ENSMUSG00000028497	Hacd4	8.59235	1.04774	6.31763e-53	1.57862e-51
ENSMUSG00000108478	ENSMUSG00000108478	5.36794	1.04733	7.94196e-08	3.53501e-07
ENSMUSG00000043903	Zfp469	10.4612	1.04371	8.71016e-155	1.14428e-152
ENSMUSG00000032232	Cgnl1	12.3978	1.04111	0	0
ENSMUSG00000025329	Padi1	8.96089	1.04083	1.46755e-61	4.46232e-60
ENSMUSG00000037104	Socs5	10.7725	1.04034	3.79268e-159	5.31765e-157
ENSMUSG00000037060	Cavin3	10.2608	1.03904	1.72926e-120	1.40216e-118
ENSMUSG00000045294	Insig1	8.92989	1.03894	1.48025e-53	3.76875e-52
ENSMUSG00000050014	Apol10b	4.61143	1.03873	2.22272e-05	7.96253e-05
ENSMUSG00000025402	Nab2	8.57077	1.03851	2.77922e-51	6.64053e-50
ENSMUSG00000020399	Havcr2	5.18285	1.03715	2.59016e-07	1.10983e-06
ENSMUSG00000071552	Tigit	8.50368	1.03534	2.53249e-43	5.09781e-42
ENSMUSG00000018217	Pmp22	8.86765	1.03478	7.16906e-56	1.91713e-54
ENSMUSG00000096965	3300005D01Rik	7.81289	1.03456	1.36006e-30	1.87182e-29
ENSMUSG00000031626	Sorbs2	12.2609	1.03415	0	0
ENSMUSG00000038527	C1rl	6.28831	1.03195	2.07569e-12	1.25888e-11
ENSMUSG00000030638	Sh3gl3	6.16248	1.02895	1.81541e-10	9.80292e-10
ENSMUSG00000043079	Synpo	9.85517	1.02748	1.33714e-98	7.7577e-97
ENSMUSG00000054909	Wbscr25	4.30716	1.0255	0.000159043	0.00051456
ENSMUSG00000016179	Camk1g	5.46307	1.02148	6.45936e-08	2.89488e-07
ENSMUSG00000024486	Hbegf	10.9876	1.02085	7.12003e-188	1.33105e-185
ENSMUSG00000030494	Rhpn2	7.19658	1.02072	1.20668e-18	1.02408e-17
ENSMUSG00000025330	Padi4	12.7293	1.01995	0	0
ENSMUSG00000031734	Irx3	5.72287	1.01719	1.27464e-08	5.99741e-08
ENSMUSG00000074415	Mir100hg	13.4738	1.01659	0	0
ENSMUSG00000085440	Sorbs2os	5.79826	1.01631	1.69299e-09	8.5475e-09
ENSMUSG00000078612	Fyb2	5.38082	1.01407	2.95756e-07	1.25924e-06
ENSMUSG00000085057	Gm13415	4.23947	1.0119	0.000268257	0.000841663
ENSMUSG00000067199	Frat1	5.078	1.01023	1.24853e-06	5.06589e-06
ENSMUSG00000003814	Calr	14.3151	1.00873	0	0
ENSMUSG00000034656	Cacna1a	6.24106	1.00697	3.45799e-11	1.95839e-10
ENSMUSG00000074794	Arrdc3	9.59959	1.00634	2.13605e-81	9.45763e-80
ENSMUSG00000042367	Gjb3	8.05408	1.00494	2.36707e-35	3.8111e-34
ENSMUSG00000026688	Mgst3	7.80126	1.00346	2.88541e-28	3.65015e-27
ENSMUSG00000000296	Tpd52l1	7.92024	1.00327	1.83842e-30	2.51135e-29
ENSMUSG00000040270	Bach2	7.51672	1.00213	7.92116e-22	7.68067e-21
ENSMUSG00000058773	H1f5	8.29726	-1.00675	6.08968e-38	1.06083e-36
ENSMUSG00000034881	Tbxa2r	4.13993	-1.00817	0.000447675	0.00136246
ENSMUSG00000022876	Samsn1	6.89986	-1.01395	1.08175e-15	7.90462e-15
ENSMUSG00000075225	Ccdc162	4.76475	-1.01412	1.24163e-05	4.58458e-05
ENSMUSG00000059552	Trp53	12.1056	-1.01545	1.60035e-305	7.88073e-303
ENSMUSG00000037579	Kcnh3	4.62666	-1.01716	2.91361e-05	0.000103095
ENSMUSG00000028364	Tnc	6.17252	-1.01867	9.90069e-12	5.784e-11
ENSMUSG00000117780	ENSMUSG00000117780	4.49482	-1.01969	6.19827e-05	0.000210395
ENSMUSG00000056832	Ttc26	7.74028	-1.02319	7.67093e-27	9.14803e-26
ENSMUSG00000037126	Psd	9.56095	-1.02411	2.54873e-83	1.18296e-81
ENSMUSG00000085555	2610035F20Rik	6.51658	-1.02744	1.80127e-14	1.22822e-13
ENSMUSG00000018830	Myh11	3.94902	-1.03	0.000790248	0.00232989
ENSMUSG00000061531	Tmem236	4.08903	-1.03666	0.000397874	0.00121935
ENSMUSG00000050357	Carmil2	5.87173	-1.04089	2.17376e-09	1.0885e-08
ENSMUSG00000032826	Ank2	7.75822	-1.04538	2.19018e-27	2.67545e-26
ENSMUSG00000102632	ENSMUSG00000102632	4.73496	-1.0461	8.43561e-06	3.16983e-05
ENSMUSG00000109157	ENSMUSG00000109157	6.87663	-1.04729	3.40073e-18	2.81396e-17
ENSMUSG00000056004	Elapor2	4.54661	-1.04908	2.82704e-05	0.000100119
ENSMUSG00000033847	Pla2g4c	4.89885	-1.05196	2.18266e-06	8.68847e-06
ENSMUSG00000042678	Myo15	5.71093	-1.05345	1.90209e-09	9.56016e-09
ENSMUSG00000001943	Vsig2	4.20945	-1.05765	0.000169921	0.000547861
ENSMUSG00000117666	Gm550	4.3885	-1.06828	5.46947e-05	0.000187104
ENSMUSG00000118138	ENSMUSG00000118138	6.28865	-1.07048	1.11625e-12	6.88157e-12
ENSMUSG00000039838	Slc45a1	5.12737	-1.07271	1.82735e-07	7.91552e-07
ENSMUSG00000027939	Nup210l	8.03521	-1.07587	3.31865e-37	5.65431e-36
ENSMUSG00000086606	ENSMUSG00000086606	6.61988	-1.07786	1.27996e-16	9.84473e-16
ENSMUSG00000054263	Lifr	4.71679	-1.07901	5.20359e-06	1.99816e-05
ENSMUSG00000018341	Il12rb2	4.96963	-1.08052	7.35087e-07	3.03754e-06
ENSMUSG00000027848	Olfml3	5.45822	-1.08595	7.51896e-09	3.60246e-08
ENSMUSG00000073012	Fnd3c2	6.54446	-1.0871	2.38757e-13	1.52307e-12
ENSMUSG00000044083	Efcab8	5.43246	-1.08751	5.35232e-09	2.59893e-08
ENSMUSG00000057457	Phex	5.63124	-1.08809	5.28089e-10	2.77154e-09
ENSMUSG00000110702	ENSMUSG00000110702	6.28146	-1.08972	1.93496e-13	1.23786e-12
ENSMUSG00000027457	Snph	4.35494	-1.08974	4.83668e-05	0.000166671
ENSMUSG00000038963	Slco4a1	5.20511	-1.0915	5.19276e-08	2.34336e-07
ENSMUSG00000035745	Grin3b	6.22989	-1.09192	3.21126e-12	1.92504e-11
ENSMUSG00000033967	Rnf225	7.38226	-1.09308	1.04676e-24	1.15298e-23
ENSMUSG00000104950	ENSMUSG00000104950	7.69549	-1.09586	2.41935e-33	3.648e-32
ENSMUSG00000057346	Apol9a	8.43956	-1.09811	5.91841e-50	1.36719e-48
ENSMUSG00000089789	Rdh1	4.41128	-1.1016	2.85945e-05	0.000101214
ENSMUSG00000029503	P2rx2	4.41253	-1.10343	2.7572e-05	9.78861e-05
ENSMUSG00000109489	ENSMUSG00000109489	5.42222	-1.10531	1.89596e-08	8.80797e-08
ENSMUSG00000019982	Myb	5.54375	-1.1055	1.67133e-09	8.44449e-09
ENSMUSG00000037313	Tacc3	8.66323	-1.10602	5.42488e-53	1.35723e-51
ENSMUSG00000024660	Incenp	9.95189	-1.10927	3.76459e-121	3.07721e-119
ENSMUSG00000000782	Tcf7	7.04763	-1.11149	8.20165e-22	7.93822e-21
ENSMUSG00000061273	Mmgt1	10.5058	-1.11623	9.36174e-176	1.54929e-173
ENSMUSG00000069910	Spdl1	7.68786	-1.12831	1.75299e-33	2.65911e-32
ENSMUSG00000118125	ENSMUSG00000118125	7.45335	-1.13127	3.56415e-30	4.81339e-29
ENSMUSG00000024899	Papss2	6.09862	-1.1323	5.79784e-12	3.42878e-11
ENSMUSG00000040387	Klhl32	5.28882	-1.13248	1.69091e-07	7.3371e-07
ENSMUSG00000113540	ENSMUSG00000113540	4.43987	-1.14309	1.22499e-05	4.5281e-05
ENSMUSG00000030322	Mbd4	7.35999	-1.15334	3.09283e-28	3.90277e-27
ENSMUSG00000039154	Shd	4.37568	-1.15566	1.54787e-05	5.64819e-05
ENSMUSG00000020886	Dlg4	7.17576	-1.15607	9.48625e-26	1.08453e-24
ENSMUSG00000078651	Aoc2	8.69938	-1.15624	6.43055e-66	2.20429e-64
ENSMUSG00000035033	Tbr1	5.81331	-1.15992	4.04881e-11	2.2834e-10
ENSMUSG00000055027	Smyd1	3.70454	-1.1634	0.000540408	0.00162824
ENSMUSG00000053965	Pde5a	6.14824	-1.17019	3.68818e-14	2.47225e-13
ENSMUSG00000036469	Marchf1	5.64172	-1.1705	4.53324e-09	2.21345e-08
ENSMUSG00000080997	Gm11885	4.13766	-1.17106	5.49402e-05	0.000187912
ENSMUSG00000000861	Bcl11a	9.74541	-1.17259	2.09207e-124	1.80508e-122
ENSMUSG00000020785	Camkk1	6.98742	-1.17584	3.38014e-22	3.32578e-21
ENSMUSG00000104164	ENSMUSG00000104164	6.42502	-1.17923	4.17293e-17	3.28465e-16
ENSMUSG00000028268	Gbp3	6.49289	-1.17988	1.1763e-17	9.47702e-17
ENSMUSG00000113427	ENSMUSG00000113427	6.4177	-1.18114	1.41904e-16	1.08854e-15
ENSMUSG00000047419	Cmya5	3.83195	-1.18142	0.000247816	0.000781538
ENSMUSG00000061524	Zic2	6.26436	-1.18612	2.62473e-15	1.8832e-14
ENSMUSG00000024409	Psors1c2	4.96621	-1.19028	7.89965e-08	3.51696e-07
ENSMUSG00000075266	Cenpw	6.6253	-1.19282	3.22147e-19	2.79508e-18
ENSMUSG00000026715	Serpinc1	5.50044	-1.19306	1.4898e-09	7.55188e-09
ENSMUSG00000020447	Npc1l1	4.44356	-1.20006	4.65841e-06	1.79628e-05
ENSMUSG00000108258	ENSMUSG00000108258	4.99749	-1.20713	2.61011e-08	1.20096e-07
ENSMUSG00000091993	ENSMUSG00000091993	5.51365	-1.2189	5.46779e-10	2.86889e-09
ENSMUSG00000116165	Pdxp	8.38893	-1.23076	1.97655e-55	5.23707e-54
ENSMUSG00000029521	Chek2	7.72249	-1.23573	2.51527e-39	4.58333e-38
ENSMUSG00000026173	Plcd4	6.49852	-1.24195	2.45937e-19	2.14491e-18
ENSMUSG00000108132	ENSMUSG00000108132	3.9832	-1.24519	5.15018e-05	0.000176931
ENSMUSG00000071470	Ccnb1ip1	6.47183	-1.24758	2.47642e-17	1.97468e-16
ENSMUSG00000023919	Cenpq	8.23295	-1.25255	4.9618e-57	1.36483e-55
ENSMUSG00000105419	ENSMUSG00000105419	5.49452	-1.25914	1.32056e-11	7.66375e-11
ENSMUSG00000110350	ENSMUSG00000110350	5.44417	-1.26325	5.15959e-11	2.88246e-10
ENSMUSG00000037577	Ephx3	5.70557	-1.26408	7.15444e-11	3.95749e-10
ENSMUSG00000021550	2210016F16Rik	5.21306	-1.27592	7.17426e-09	3.44303e-08
ENSMUSG00000054999	Naaladl1	5.21737	-1.27853	3.37614e-10	1.79474e-09
ENSMUSG00000084407	Gm14018	6.08962	-1.31667	1.57034e-16	1.2005e-15
ENSMUSG00000024743	Syt7	8.16276	-1.32144	1.10827e-62	3.48535e-61
ENSMUSG00000035910	Dcdc2a	5.85267	-1.32445	3.22546e-15	2.30276e-14
ENSMUSG00000019326	Aoc3	4.69838	-1.33258	3.86385e-08	1.75938e-07
ENSMUSG00000058743	Kcnj14	6.05025	-1.36254	6.0336e-15	4.24602e-14
ENSMUSG00000024965	Fermt3	5.95333	-1.39989	2.58845e-17	2.06238e-16
ENSMUSG00000006724	Cyp27b1	7.66744	-1.42427	1.19715e-50	2.80725e-49
ENSMUSG00000046668	Cxxc5	7.90316	-1.53828	7.16267e-68	2.54603e-66
ENSMUSG00000033327	Tnxb	5.81568	-1.54654	7.45774e-19	6.37746e-18
ENSMUSG00000000753	Serpinf1	5.74943	-1.55749	1.3139e-18	1.1118e-17
ENSMUSG00000073130	Gm1141	4.35625	-1.61841	6.44651e-09	3.10262e-08
ENSMUSG00000037833	Sh2d4b	5.59052	-1.62597	5.39708e-15	3.80339e-14
ENSMUSG00000102030	ENSMUSG00000102030	4.47813	-1.63747	9.79363e-10	5.04937e-09
ENSMUSG00000050578	Mmp13	7.95871	4.34979	1.64015e-280	6.49307e-278
ENSMUSG00000034159	Mab21l4	7.80431	3.75964	1.47377e-225	3.86433e-223
ENSMUSG00000042268	Slc26a9	6.56732	3.2942	8.12453e-88	4.06025e-86
ENSMUSG00000057182	Scn3a	6.92877	3.19495	1.93454e-100	1.15216e-98
ENSMUSG00000029082	Bst1	6.68948	3.1152	4.57843e-82	2.05419e-80
ENSMUSG00000027375	Mal	7.47431	3.05451	1.85331e-139	1.9798e-137
ENSMUSG00000027750	Postn	9.02054	2.99921	0	0
ENSMUSG00000050425	Mrgprb2	5.74047	2.95589	1.12461e-42	2.23924e-41
ENSMUSG00000047562	Mmp10	6.59176	2.86002	4.24116e-72	1.64671e-70
ENSMUSG00000029154	Cwh43	6.61225	2.70029	6.10224e-71	2.30288e-69
ENSMUSG00000030761	Myo7a	8.0379	2.68147	5.30583e-175	8.70933e-173
ENSMUSG00000027399	Il1a	7.78494	2.67285	6.29143e-141	7.0179e-139
ENSMUSG00000024379	Tslp	8.40652	2.6498	7.46669e-218	1.73279e-215
ENSMUSG00000022425	Enpp2	7.71647	2.6291	7.40555e-128	6.67492e-126
ENSMUSG00000069892	9930111J21Rik2	8.12728	2.61294	9.5467e-179	1.61973e-176
ENSMUSG00000078234	Klhdc7a	6.36713	2.53384	8.67043e-53	2.15852e-51
ENSMUSG00000017002	Slpi	8.61849	2.53025	2.00056e-228	5.45828e-226
ENSMUSG00000057719	Sh3rf2	6.94414	2.51799	1.15924e-79	5.04421e-78
ENSMUSG00000020423	Btg2	7.83798	2.42215	2.16084e-126	1.90513e-124
ENSMUSG00000037613	Tnfrsf23	9.7756	2.4067	0	0
ENSMUSG00000101362	ENSMUSG00000101362	5.22739	2.39968	1.05632e-26	1.25454e-25
ENSMUSG00000043029	Trpv3	7.26887	2.37462	2.45965e-86	1.18805e-84
ENSMUSG00000071656	Lrrn4cl	9.64992	2.37358	0	0
ENSMUSG00000021097	Clmn	7.46526	2.3672	4.06899e-100	2.40918e-98
ENSMUSG00000024087	Cyp1b1	7.90282	2.33135	6.02635e-125	5.26719e-123
ENSMUSG00000030218	Mgp	6.30344	2.32094	2.65417e-47	5.85019e-46
ENSMUSG00000024164	C3	10.4382	2.30459	0	0
ENSMUSG00000026822	Lcn2	9.54543	2.29774	0	0
ENSMUSG00000033730	Egr3	8.76124	2.25923	6.8219e-194	1.36371e-191
ENSMUSG00000040152	Thbs1	14.8848	2.2146	0	0
ENSMUSG00000021250	Fos	9.94539	2.21042	0	0
ENSMUSG00000020865	Abcc3	8.70249	2.20953	9.75656e-187	1.77464e-184
ENSMUSG00000022091	Sorbs3	7.53492	2.20867	1.75192e-91	9.23529e-90
ENSMUSG00000026971	Itgb6	7.40498	2.17191	1.1583e-82	5.25528e-81
ENSMUSG00000003617	Cp	12.7669	2.15996	0	0
ENSMUSG00000026961	Lrrc26	5.98932	2.12132	2.62597e-34	4.0752e-33
ENSMUSG00000028009	1700061I17Rik	5.34249	2.11853	1.29241e-23	1.35623e-22
ENSMUSG00000085498	Gm14023	5.79393	2.09241	2.51753e-28	3.19076e-27
ENSMUSG00000086209	4933405E24Rik	5.52994	2.09179	2.61846e-25	2.94358e-24
ENSMUSG00000018916	Csf2	5.42595	2.08789	2.71657e-22	2.68861e-21
ENSMUSG00000045027	Prss22	8.89156	2.08689	3.02868e-194	6.1149e-192
ENSMUSG00000007682	Dio2	9.29013	2.0812	4.2925e-262	1.39783e-259
ENSMUSG00000054753	AU018091	7.37246	2.07009	2.2059e-72	8.5979e-71
ENSMUSG00000022510	Trp63	4.60266	2.05799	1.33451e-14	9.18641e-14
ENSMUSG00000021390	Ogn	8.45772	2.05214	2.24103e-143	2.57081e-141
ENSMUSG00000029304	Spp1	13.4954	2.05131	0	0
ENSMUSG00000105954	ENSMUSG00000105954	7.37609	2.04778	2.90058e-66	1.00279e-64
ENSMUSG00000026259	Ngef	7.60884	2.04505	8.18566e-88	4.08071e-86
ENSMUSG00000021950	Anxa8	6.24722	2.01626	1.56117e-36	2.60928e-35
ENSMUSG00000045545	Krt14	6.75068	2.01241	1.33693e-49	3.06386e-48
ENSMUSG00000036256	Igfbp7	9.93422	1.99589	0	0
ENSMUSG00000020681	Ace	8.55327	1.98301	8.72803e-155	1.14428e-152
ENSMUSG00000022528	Hes1	9.59225	1.96106	1.72314e-288	7.24797e-286
ENSMUSG00000032380	Dapk2	5.63823	1.94669	3.01949e-24	3.26532e-23
ENSMUSG00000037370	Enpp1	7.54761	1.93627	3.94893e-79	1.69276e-77
ENSMUSG00000100798	Gm19589	6.6719	1.93097	1.235e-41	2.40218e-40
ENSMUSG00000038178	Slc43a2	8.87811	1.9234	4.01166e-181	7.10486e-179
ENSMUSG00000046623	Gjb4	7.70793	1.91692	6.41785e-86	3.07053e-84
ENSMUSG00000048373	Fgfbp1	7.72981	1.90526	9.71731e-85	4.59467e-83
ENSMUSG00000026413	Pkp1	7.27103	1.90166	3.04784e-59	8.70379e-58
ENSMUSG00000021903	Galnt15	8.3696	1.89028	2.46034e-123	2.06976e-121
ENSMUSG00000060961	Slc4a4	9.83764	1.8778	5.05857e-294	2.26961e-291
ENSMUSG00000050232	Cxcr3	5.90288	1.8677	3.90485e-25	4.36781e-24
ENSMUSG00000113845	ENSMUSG00000113845	5.11162	1.82981	7.54572e-17	5.86631e-16
ENSMUSG00000015243	Abca1	5.39422	1.825	1.17593e-19	1.03677e-18
ENSMUSG00000037035	Inhbb	6.50162	1.80305	2.52164e-30	3.42611e-29
ENSMUSG00000025150	Cbr2	6.75785	1.79002	4.59165e-39	8.26989e-38
ENSMUSG00000066026	Dhrs3	8.1321	1.76812	5.28e-91	2.76891e-89
ENSMUSG00000020159	Gabrp	4.41378	1.7567	2.19177e-10	1.17974e-09
ENSMUSG00000036045	ENSMUSG00000036045	5.35135	1.74403	3.03312e-17	2.40624e-16
ENSMUSG00000040998	Npnt	10.6812	1.73099	0	0
ENSMUSG00000025810	Nrp1	9.24198	1.72871	1.53177e-192	2.97369e-190
ENSMUSG00000021822	Plau	10.5863	1.72329	0	0
ENSMUSG00000044786	Zfp36	10.108	1.72251	7.80537e-246	2.38773e-243
ENSMUSG00000046447	Camk2n1	7.04541	1.72139	2.28459e-41	4.41396e-40
ENSMUSG00000037868	Egr2	6.76094	1.71997	3.60681e-38	6.33781e-37
ENSMUSG00000090326	Dthd1	7.47813	1.68522	3.12338e-53	7.85319e-52
ENSMUSG00000030000	Add2	6.24793	1.67882	7.7701e-28	9.68385e-27
ENSMUSG00000020911	Krt19	9.89817	1.67566	1.97941e-262	6.55151e-260
ENSMUSG00000090066	1110002E22Rik	6.36956	1.66625	5.74259e-30	7.69363e-29
ENSMUSG00000035547	Capn5	9.17682	1.6496	7.47303e-162	1.07772e-159
ENSMUSG00000043088	Il17re	7.92035	1.6448	5.5141e-71	2.08874e-69
ENSMUSG00000025993	Slc40a1	8.54074	1.64209	3.90473e-113	2.86678e-111
ENSMUSG00000053846	Lipg	10.382	1.63966	0	0
ENSMUSG00000026639	Lamb3	10.349	1.61208	4.09728640096146e-320	2.12113350016985e-317
ENSMUSG00000074625	Arhgap40	5.34709	1.59132	9.60707e-16	7.04565e-15
ENSMUSG00000037306	Man1c1	7.94246	1.58973	6.17588e-71	2.32632e-69
ENSMUSG00000022231	Sema5a	9.38893	1.58213	1.07655e-165	1.62205e-163
ENSMUSG00000028766	Alpl	7.23202	1.57961	8.36661e-45	1.72899e-43
ENSMUSG00000031778	Cx3cl1	10.8621	1.57583	0	0
ENSMUSG00000029380	Cxcl1	8.48326	1.55388	1.26591e-96	7.1794e-95
ENSMUSG00000042532	Golga7b	5.02688	1.53936	2.70878e-12	1.6306e-11
ENSMUSG00000019102	Aldh3a1	7.16398	1.53754	2.6999e-37	4.61175e-36
ENSMUSG00000006143	Upk3bl	5.06529	1.53168	1.73998e-12	1.06006e-11
ENSMUSG00000030630	Fah	9.09689	1.53084	1.81871e-139	1.95318e-137
ENSMUSG00000034353	Ramp1	4.70608	1.52949	4.68271e-10	2.46593e-09
ENSMUSG00000105402	Gm3716	5.18616	1.52634	2.30271e-13	1.46986e-12
ENSMUSG00000074063	Osgin1	8.82092	1.52156	1.47425e-103	9.10245e-102
ENSMUSG00000064427	Gm22748	7.20367	1.51326	1.34259e-40	2.52862e-39
ENSMUSG00000070867	Trabd2b	7.07394	1.50648	2.35566e-37	4.02717e-36
ENSMUSG00000086554	9530034E10Rik	5.57267	1.4991	2.39154e-13	1.52512e-12
ENSMUSG00000010307	Tmem86a	9.92871	1.49811	2.14389e-218	5.03315e-216
ENSMUSG00000085585	ENSMUSG00000085585	4.34314	1.491	7.41392e-08	3.30727e-07
ENSMUSG00000030739	Myh14	11.3856	1.48852	0	0
ENSMUSG00000027446	Cstdc2	4.05247	1.48702	1.16491e-06	4.74088e-06
ENSMUSG00000058174	Gm5148	6.51658	1.48013	2.7045e-26	3.16361e-25
ENSMUSG00000020836	Coro6	10.5698	1.47919	2.0283e-302	9.52358e-300
ENSMUSG00000052688	Rab7b	4.98109	1.47771	7.87191e-11	4.34602e-10
ENSMUSG00000027800	Tm4sf1	10.7544	1.47401	0	0
ENSMUSG00000022037	Clu	11.6771	1.47315	0	0
ENSMUSG00000058672	Tubb2a	7.72306	1.45878	9.82474e-47	2.1491e-45
ENSMUSG00000031790	Mmp15	9.25717	1.45375	7.28484e-141	8.08137e-139
ENSMUSG00000025085	Ablim1	11.2187	1.45052	0	0
ENSMUSG00000020601	Trib2	9.3827	1.45025	4.98323e-129	4.63647e-127
ENSMUSG00000000706	Btn1a1	6.78802	1.44806	4.56234e-30	6.1409e-29
ENSMUSG00000102414	ENSMUSG00000102414	6.37729	1.439	8.54216e-23	8.69285e-22
ENSMUSG00000003541	Ier3	10.4224	1.43854	3.17821e-243	9.43648e-241
ENSMUSG00000005951	Shpk	7.27914	1.43154	8.97259e-36	1.46923e-34
ENSMUSG00000020101	Vsir	7.85458	1.43089	3.65892e-57	1.01058e-55
ENSMUSG00000022602	Arc	4.37954	1.42157	1.75982e-07	7.62789e-07
ENSMUSG00000035818	Plekhs1	4.93773	1.41869	5.52745e-09	2.68138e-08
ENSMUSG00000063558	Aox1	9.01969	1.41337	1.01551e-118	7.94692e-117
ENSMUSG00000020032	Nuak1	10.5634	1.41255	8.63298e-294	3.78913e-291
ENSMUSG00000108015	Gm32591	4.906	1.40618	5.8815e-10	3.08115e-09
ENSMUSG00000039865	Slc44a3	7.5645	1.3993	1.38686e-45	2.91069e-44
ENSMUSG00000005949	Ctns	10.5761	1.3913	7.40832e-276	2.87642e-273
ENSMUSG00000009614	Sardh	5.8364	1.39038	2.8625e-15	2.04943e-14
ENSMUSG00000028019	Pdgfc	9.48439	1.38678	2.45413e-141	2.75271e-139
ENSMUSG00000019997	Ccn2	9.62134	1.38195	2.30347e-135	2.33704e-133
ENSMUSG00000056313	Tcim	10.111	1.3798	6.08276e-213	1.3349e-210
ENSMUSG00000032511	Scn5a	6.66481	1.37126	1.36941e-24	1.50019e-23
ENSMUSG00000032515	Csrnp1	7.97239	1.36992	2.27535e-54	5.8746e-53
ENSMUSG00000078922	Tgtp1	5.46489	1.36953	1.13492e-12	6.99024e-12
ENSMUSG00000031274	Col4a5	10.1103	1.36588	4.33083e-185	7.8071e-183
ENSMUSG00000045362	Tnfrsf26	5.43061	1.36454	3.8312e-11	2.16611e-10
ENSMUSG00000036390	Gadd45a	9.90013	1.36375	1.29951e-187	2.40707e-185
ENSMUSG00000026768	Itga8	8.50728	1.35977	3.26535e-81	1.44261e-79
ENSMUSG00000003545	Fosb	11.2815	1.35857	0	0
ENSMUSG00000017446	C1qtnf1	8.16839	1.341	1.65055e-61	4.99619e-60
ENSMUSG00000038058	Nod1	6.6143	1.33951	1.933e-22	1.92632e-21
ENSMUSG00000004609	Cd33	4.19202	1.33302	3.74808e-06	1.45527e-05
ENSMUSG00000103116	4930539M17Rik	3.93686	1.32908	2.35271e-05	8.41176e-05
ENSMUSG00000028789	Azin2	8.03409	1.3283	2.00895e-52	4.95853e-51
ENSMUSG00000033377	Palmd	6.70608	1.32623	2.57091e-23	2.66735e-22
ENSMUSG00000045010	Gm4779	4.16844	1.3146	5.88343e-06	2.24677e-05
ENSMUSG00000053886	Sh2d4a	7.19904	1.30734	2.39418e-30	3.25511e-29
ENSMUSG00000024885	Aldh3b1	6.24264	1.30446	7.17536e-17	5.58699e-16
ENSMUSG00000063727	Tnfrsf11b	4.11239	1.30255	1.04388e-05	3.88567e-05
ENSMUSG00000026475	Rgs16	7.57217	1.2964	8.10799e-41	1.53709e-39
ENSMUSG00000044827	Tlr1	5.38498	1.29169	1.50008e-10	8.13499e-10
ENSMUSG00000041372	B4galnt3	9.15929	1.29076	1.47547e-110	1.0202e-108
ENSMUSG00000047250	Ptgs1	8.64325	1.28692	1.20156e-71	4.58591e-70
ENSMUSG00000024190	Dusp1	7.65735	1.27706	4.94831e-42	9.68085e-41
ENSMUSG00000038567	Cyp24a1	6.01825	1.277	2.65645e-15	1.90461e-14
ENSMUSG00000044258	Ctla2a	5	1.27046	5.3082e-09	2.57812e-08
ENSMUSG00000017897	Eya2	9.48823	1.2605	2.36797e-123	2.00039e-121
ENSMUSG00000017723	Wfdc2	11.7425	1.25985	3.2911e-274	1.25372e-271
ENSMUSG00000017607	Tns4	12.4171	1.24193	0	0
ENSMUSG00000061878	Sphk1	8.85617	1.23865	3.9424e-78	1.65827e-76
ENSMUSG00000024940	Ltbp3	14.0848	1.23	0	0
ENSMUSG00000035934	Pknox2	5.14296	1.2226	1.56508e-07	6.81159e-07
ENSMUSG00000038903	Ccdc68	7.70005	1.22202	3.78548e-39	6.84845e-38
ENSMUSG00000028967	Errfi1	12.2024	1.22191	0	0
ENSMUSG00000035095	Fam167a	10.3156	1.21906	6.57243e-172	1.02866e-169
ENSMUSG00000042284	Itga1	8.64432	1.20806	9.85067e-64	3.17708e-62
ENSMUSG00000115009	ENSMUSG00000115009	9.23519	1.20793	1.72154e-94	9.47083e-93
ENSMUSG00000041361	Myzap	5.17067	1.20539	3.6702e-09	1.80691e-08
ENSMUSG00000019970	Sgk1	10.0813	1.2027	1.82019e-123	1.5441e-121
ENSMUSG00000110730	ENSMUSG00000110730	4.32859	1.19827	1.09647e-05	4.07541e-05
ENSMUSG00000020034	Tcp11l2	8.54793	1.18752	7.49632e-57	2.05082e-55
ENSMUSG00000091243	Vgll3	8.46613	1.18489	1.56961e-59	4.52073e-58
ENSMUSG00000038067	Csf3	9.12816	1.184	1.22916e-92	6.6002e-91
ENSMUSG00000051022	Hs3st1	6.21252	1.18324	1.86371e-15	1.34531e-14
ENSMUSG00000023034	Nr4a1	9.53682	1.17799	4.6308e-102	2.82465e-100
ENSMUSG00000042099	Kank3	9.54636	1.17774	6.36405e-107	4.13152e-105
ENSMUSG00000037211	Spry1	10.311	1.1765	1.3431e-187	2.4652e-185
ENSMUSG00000024774	Ankrd22	4.23876	1.16595	3.20621e-05	0.000112737
ENSMUSG00000072620	Slfn2	5.05166	1.16535	4.03938e-08	1.83738e-07
ENSMUSG00000022479	Vdr	8.88908	1.16235	5.22261e-75	2.10049e-73
ENSMUSG00000032578	Cish	6.1753	1.16211	8.81029e-15	6.11902e-14
ENSMUSG00000021404	Serpinb9c	5.64225	1.16131	5.19897e-11	2.90366e-10
ENSMUSG00000033684	Qsox1	11.1075	1.15918	5.45702e-227	1.4497e-224
ENSMUSG00000045136	Tubb2b	5.42751	1.1577	6.19002e-10	3.23773e-09
ENSMUSG00000024778	Fas	7.96883	1.15612	3.99349e-40	7.45181e-39
ENSMUSG00000049493	Pls1	8.20312	1.15184	2.26347e-48	5.07209e-47
ENSMUSG00000031373	Car5b	8.63451	1.14995	3.92773e-60	1.14431e-58
ENSMUSG00000025921	Rdh10	9.9056	1.14774	6.50919e-133	6.41076e-131
ENSMUSG00000006411	Nectin4	6.62544	1.14739	2.26389e-18	1.88776e-17
ENSMUSG00000053560	Ier2	11.2816	1.14682	6.08899e-244	1.83488e-241
ENSMUSG00000019256	Ahr	10.3509	1.1404	1.54991e-172	2.46399e-170
ENSMUSG00000067006	Serpinb5	7.12345	1.13281	3.79804e-24	4.08102e-23
ENSMUSG00000064262	Gimap8	3.79393	1.12685	0.000534937	0.00161296
ENSMUSG00000005803	Sqor	7.07275	1.12413	2.5862e-21	2.45143e-20
ENSMUSG00000031351	Zfp185	6.49704	1.11484	7.77689e-16	5.73258e-15
ENSMUSG00000028545	Bend5	7.5025	1.1148	3.08422e-29	4.03045e-28
ENSMUSG00000044716	Dok7	5.25634	1.11082	4.83751e-08	2.185e-07
ENSMUSG00000034607	Pof1b	4.43925	1.10816	2.15675e-05	7.73854e-05
ENSMUSG00000026430	Rassf5	8.86183	1.10776	6.30585e-63	1.99867e-61
ENSMUSG00000042793	Lgr6	10.8892	1.10126	2.08361e-223	5.13026e-221
ENSMUSG00000031825	Crispld2	4.2647	1.09985	7.06242e-05	0.000238365
ENSMUSG00000026321	Tnfrsf11a	6.28968	1.09945	1.2678e-13	8.21991e-13
ENSMUSG00000020205	Phlda1	9.46239	1.09774	3.8817e-87	1.90222e-85
ENSMUSG00000040093	Bmf	9.01959	1.09687	5.75643e-72	2.21798e-70
ENSMUSG00000096971	4930556M19Rik	7.40561	1.09017	6.86062e-26	7.89264e-25
ENSMUSG00000027376	Prom2	9.96342	1.09007	3.6555e-109	2.47666e-107
ENSMUSG00000065683	ENSMUSG00000065683	4.78233	1.08884	2.60869e-06	1.03071e-05
ENSMUSG00000006651	Aplp1	4.75142	1.08851	3.34139e-06	1.30691e-05
ENSMUSG00000037681	Esyt3	6.59578	1.0864	1.86842e-15	1.34823e-14
ENSMUSG00000052911	Lamb2	10.9022	1.07978	1.30198e-218	3.09259e-216
ENSMUSG00000021699	Pde4d	7.77881	1.07726	2.01349e-28	2.55836e-27
ENSMUSG00000034584	Exph5	7.72824	1.07301	4.62101e-32	6.72178e-31
ENSMUSG00000048706	Lurap1l	7.84781	1.07265	4.10692e-31	5.77026e-30
ENSMUSG00000052981	Ube2ql1	7.91439	1.07053	1.20758e-32	1.78747e-31
ENSMUSG00000037185	Krt80	9.69858	1.06975	1.17419e-107	7.77277e-106
ENSMUSG00000020774	Aspa	3.9542	1.06887	0.000499697	0.00151076
ENSMUSG00000101394	ENSMUSG00000101394	3.90511	1.06047	0.000678585	0.00201925
ENSMUSG00000075010	AW112010	5.73997	1.0585	1.05768e-09	5.42822e-09
ENSMUSG00000087684	ENSMUSG00000087684	4.16099	1.05291	0.000230677	0.000730683
ENSMUSG00000025997	Ikzf2	8.71036	1.05127	3.87349e-52	9.47948e-51
ENSMUSG00000022769	Sdf2l1	7.3881	1.0491	9.81183e-24	1.03447e-22
ENSMUSG00000118219	ENSMUSG00000118219	4.14447	1.04896	0.000263007	0.000826605
ENSMUSG00000052837	Junb	11.8897	1.04643	4.32497e-248	1.3434e-245
ENSMUSG00000028011	Tdo2	5.61089	1.04577	4.05946e-09	1.99175e-08
ENSMUSG00000097472	ENSMUSG00000097472	6.55913	1.04123	4.58273e-14	3.05364e-13
ENSMUSG00000074622	Mafb	4.73997	1.03544	9.92494e-06	3.70328e-05
ENSMUSG00000019302	Atp6v0a1	10.1066	1.03129	5.38308e-130	5.10256e-128
ENSMUSG00000036553	Sh3tc1	5.84758	1.03113	1.88988e-09	9.50591e-09
ENSMUSG00000026979	Psd4	5.31858	1.02475	1.19039e-07	5.22252e-07
ENSMUSG00000040640	Erc2	4.77649	1.02283	9.72473e-06	3.63126e-05
ENSMUSG00000037989	Wnk2	3.96963	1.02197	0.000793537	0.00233891
ENSMUSG00000035413	Tmem98	5.50191	1.02002	8.83712e-08	3.91963e-07
ENSMUSG00000020609	Apob	4.4075	1.01625	0.000106609	0.000352395
ENSMUSG00000024084	Qpct	4.27025	1.01372	0.000225223	0.000714303
ENSMUSG00000051498	Tlr6	6.82195	1.00999	7.54177e-15	5.26334e-14
ENSMUSG00000052331	Ankrd44	9.30131	1.00896	3.50142e-77	1.44864e-75
ENSMUSG00000029070	Mxra8	5.42284	1.00713	6.37782e-07	2.64737e-06
ENSMUSG00000047671	Dynlt4	4.77161	1.00678	1.35769e-05	4.98941e-05
ENSMUSG00000023039	Krt7	13.0448	1.00137	2.19879e-222	5.34862e-220
ENSMUSG00000027454	Gins1	6.69491	-1.00196	1.38107e-14	9.49074e-14
ENSMUSG00000006398	Cdc20	8.67945	-1.00297	2.30092e-40	4.30941e-39
ENSMUSG00000042029	Ncapg2	10.3424	-1.00729	1.46008e-139	1.57642e-137
ENSMUSG00000041219	Arhgap11a	9.55839	-1.00788	5.27275e-86	2.53469e-84
ENSMUSG00000042489	Clspn	7.51183	-1.00956	2.15363e-25	2.43187e-24
ENSMUSG00000107263	ENSMUSG00000107263	4.05729	-1.01104	0.000621817	0.0018602
ENSMUSG00000038248	Sobp	4.50132	-1.01341	6.58477e-05	0.00022299
ENSMUSG00000034311	Kif4	8.1794	-1.01536	2.69899e-39	4.90482e-38
ENSMUSG00000029177	Cenpa	8.9462	-1.01989	1.77089e-62	5.52616e-61
ENSMUSG00000027326	Knl1	9.47997	-1.02184	2.53263e-86	1.22038e-84
ENSMUSG00000034023	Fancd2	7.49586	-1.02191	1.06526e-24	1.17207e-23
ENSMUSG00000027329	Spef1	6.76647	-1.02269	1.23781e-14	8.5295e-14
ENSMUSG00000027469	Tpx2	10.6855	-1.02598	3.83037e-157	5.26089e-155
ENSMUSG00000037572	Wdhd1	8.46148	-1.02678	2.27941e-43	4.60214e-42
ENSMUSG00000029910	Mad2l1	9.68595	-1.03084	4.38804e-79	1.877e-77
ENSMUSG00000037846	Rtkn2	6.85625	-1.0368	4.46395e-17	3.50553e-16
ENSMUSG00000019992	Mtfr2	6.27112	-1.04143	1.74093e-12	1.06032e-11
ENSMUSG00000039231	Suv39h1	8.81982	-1.04473	3.21305e-58	9.02246e-57
ENSMUSG00000029516	Cit	9.63511	-1.04563	3.55602e-87	1.74686e-85
ENSMUSG00000037544	Dlgap5	8.1456	-1.05774	9.99447e-36	1.63259e-34
ENSMUSG00000078521	Aunip	5.71831	-1.05857	7.69383e-10	4.00047e-09
ENSMUSG00000078773	Rad54b	7.20339	-1.06089	3.59277e-22	3.52811e-21
ENSMUSG00000096916	Zfp850	7.86172	-1.06463	6.72702e-35	1.06944e-33
ENSMUSG00000030867	Plk1	8.22762	-1.06558	1.38065e-41	2.68032e-40
ENSMUSG00000026683	Nuf2	7.46738	-1.06626	4.41003e-25	4.91925e-24
ENSMUSG00000035683	Melk	7.67	-1.0688	3.17644e-30	4.29841e-29
ENSMUSG00000032113	Chek1	9.27798	-1.06951	3.02845e-74	1.19891e-72
ENSMUSG00000031004	Mki67	11.7235	-1.07023	1.29155e-282	5.21528e-280
ENSMUSG00000031262	Cenpi	8.02606	-1.07222	8.68244e-37	1.4596e-35
ENSMUSG00000039187	Fanci	6.68754	-1.07307	1.13944e-16	8.78733e-16
ENSMUSG00000041498	Kif14	8.18584	-1.07592	4.65202e-42	9.11886e-41
ENSMUSG00000020808	Pimreg	7.52914	-1.07856	1.9651e-28	2.49845e-27
ENSMUSG00000023036	Pcdhgc4	5.43246	-1.07901	1.63907e-07	7.12286e-07
ENSMUSG00000055612	Cdca7	9.96585	-1.08365	7.2384e-129	6.70382e-127
ENSMUSG00000012443	Kif11	9.85098	-1.08804	1.76939e-117	1.36351e-115
ENSMUSG00000047757	Fancb	6.24881	-1.08883	1.10149e-11	6.41633e-11
ENSMUSG00000033952	Aspm	10.1799	-1.09449	7.00012e-140	7.59852e-138
ENSMUSG00000074476	Spc24	6.59633	-1.09859	6.73891e-16	4.98566e-15
ENSMUSG00000028873	Cdca8	8.66688	-1.10029	1.28979e-59	3.73613e-58
ENSMUSG00000036768	Kif15	8.71926	-1.10222	2.30713e-60	6.76065e-59
ENSMUSG00000044201	Cdc25c	7.5558	-1.11403	1.30189e-30	1.79667e-29
ENSMUSG00000022797	Tfrc	11.4174	-1.11509	6.27287e-224	1.56826e-221
ENSMUSG00000027323	Rad51	7.77381	-1.11673	4.6738e-34	7.20887e-33
ENSMUSG00000021057	Akap5	7.37834	-1.12026	4.11006e-25	4.58972e-24
ENSMUSG00000044702	Palb2	7.32017	-1.12154	1.71893e-27	2.1059e-26
ENSMUSG00000026873	Phf19	7.90332	-1.12516	1.3462e-38	2.39259e-37
ENSMUSG00000058290	Espl1	8.67344	-1.12808	1.16631e-61	3.56244e-60
ENSMUSG00000024056	Ndc80	7.93942	-1.12993	1.19855e-39	2.21397e-38
ENSMUSG00000022945	Chaf1b	8.79038	-1.13209	9.99529e-68	3.54044e-66
ENSMUSG00000027496	Aurka	8.2396	-1.13243	6.26998e-45	1.30104e-43
ENSMUSG00000026955	Sapcd2	6.0786	-1.13602	6.10655e-13	3.81943e-12
ENSMUSG00000027699	Ect2	11.1164	-1.13723	1.17118e-264	4.07693e-262
ENSMUSG00000015880	Ncapg	9.19888	-1.14442	8.60849e-83	3.94116e-81
ENSMUSG00000028794	A3galt2	6.93478	-1.14588	4.08055e-20	3.66487e-19
ENSMUSG00000026950	Neb	7.57091	-1.14882	1.95388e-31	2.78201e-30
ENSMUSG00000043631	Ecm2	5.39295	-1.16352	4.65596e-09	2.27062e-08
ENSMUSG00000098090	2700099C18Rik	7.8012	-1.16749	1.44108e-39	2.64985e-38
ENSMUSG00000069302	H2ac12	5.79706	-1.16888	1.65982e-11	9.59401e-11
ENSMUSG00000034329	Brip1	7.605	-1.16924	1.81584e-33	2.75033e-32
ENSMUSG00000047146	Tet1	6.93871	-1.17911	5.25221e-23	5.39106e-22
ENSMUSG00000017716	Birc5	6.99571	-1.17989	2.9526e-24	3.19469e-23
ENSMUSG00000005470	Asf1b	8.35445	-1.18212	1.24447e-53	3.18049e-52
ENSMUSG00000025758	Plk4	10.5476	-1.18815	1.3394e-192	2.62549e-190
ENSMUSG00000026605	Cenpf	10.1151	-1.18869	6.68114e-157	9.11433e-155
ENSMUSG00000046591	Ticrr	9.07079	-1.19121	6.76503e-89	3.43181e-87
ENSMUSG00000079553	Kifc1	7.59702	-1.19434	3.06092e-33	4.60164e-32
ENSMUSG00000096169	Olfr1564	6.82466	-1.2033	3.0176e-19	2.6227e-18
ENSMUSG00000028678	Kif2c	7.6898	-1.20333	9.44174e-26	1.08005e-24
ENSMUSG00000027379	Bub1	9.02473	-1.21467	9.69264e-87	4.69291e-85
ENSMUSG00000022322	Shcbp1	7.33828	-1.21781	3.27554e-28	4.12559e-27
ENSMUSG00000109054	ENSMUSG00000109054	4.49067	-1.22152	2.24156e-06	8.91764e-06
ENSMUSG00000037020	Wdr62	8.55278	-1.22396	2.48877e-64	8.10457e-63
ENSMUSG00000109953	ENSMUSG00000109953	9.13882	-1.24405	2.06882e-99	1.20721e-97
ENSMUSG00000093884	Olfr239	4.36276	-1.25292	3.58064e-06	1.39616e-05
ENSMUSG00000039145	Camk1d	7.23451	-1.26333	1.08822e-28	1.39943e-27
ENSMUSG00000020897	Aurkb	8.36616	-1.26699	1.70212e-63	5.46357e-62
ENSMUSG00000027353	Mcm8	7.68345	-1.26706	8.4195e-38	1.45789e-36
ENSMUSG00000028312	Smc2	9.75467	-1.27224	3.23028e-148	3.90535e-146
ENSMUSG00000022033	Pbk	7.85787	-1.27858	2.6181e-46	5.62335e-45
ENSMUSG00000081778	Gm6325	4.01164	-1.28514	2.58275e-05	9.19355e-05
ENSMUSG00000022034	Esco2	7.68838	-1.28907	7.5872e-41	1.44243e-39
ENSMUSG00000055945	Prr18	5.81876	-1.2906	3.79775e-14	2.54486e-13
ENSMUSG00000042429	Adora1	4.83007	-1.3055	1.65416e-08	7.71126e-08
ENSMUSG00000001946	Esam	4.77747	-1.31098	2.62112e-08	1.20575e-07
ENSMUSG00000036223	Ska1	5.55714	-1.31908	7.13653e-13	4.43753e-12
ENSMUSG00000028718	Stil	8.49371	-1.32117	4.54571e-72	1.76157e-70
ENSMUSG00000022385	Gtse1	7.505	-1.32632	1.28208e-40	2.41918e-39
ENSMUSG00000001517	Foxm1	9.93844	-1.3289	4.34008e-171	6.74047e-169
ENSMUSG00000030641	Ddias	7.31112	-1.32907	5.88187e-35	9.36553e-34
ENSMUSG00000070471	Erich6	5.48352	-1.33312	3.30009e-12	1.97477e-11
ENSMUSG00000021965	Ska3	7.94972	-1.3394	8.23743e-54	2.11058e-52
ENSMUSG00000021176	Efcab11	5.82018	-1.34107	4.78379e-15	3.38656e-14
ENSMUSG00000000409	Lck	6.78354	-1.34246	8.05835e-23	8.22123e-22
ENSMUSG00000037474	Dtl	10.0418	-1.34278	2.31119e-173	3.7034e-171
ENSMUSG00000023940	Sgo1	9.03569	-1.34438	1.83264e-108	1.2252e-106
ENSMUSG00000027635	Dsn1	7.38937	-1.36294	2.38586e-39	4.35146e-38
ENSMUSG00000006369	Fbln1	4.34709	-1.36407	6.41417e-07	2.66191e-06
ENSMUSG00000017146	Brca1	8.49667	-1.37078	4.46124e-77	1.83447e-75
ENSMUSG00000026622	Nek2	8.50029	-1.3791	9.63345e-65	3.17809e-63
ENSMUSG00000051378	Kif18b	8.29113	-1.38513	6.80224e-69	2.44929e-67
ENSMUSG00000030528	Blm	9.36349	-1.3868	1.09426e-138	1.15671e-136
ENSMUSG00000024301	Kifc5b	7.1994	-1.40493	8.45526e-37	1.42378e-35
ENSMUSG00000038623	Tm6sf1	4.09842	-1.40518	2.6459e-06	1.0446e-05
ENSMUSG00000021707	Dhfr	8.33112	-1.40722	1.8263e-74	7.25846e-73
ENSMUSG00000007080	Pole	10.0499	-1.40975	3.06098e-210	6.64529e-208
ENSMUSG00000002835	Chaf1a	9.01905	-1.42178	2.4268e-114	1.8147e-112
ENSMUSG00000038379	Ttk	8.25205	-1.44446	3.08632e-76	1.25884e-74
ENSMUSG00000021569	Trip13	8.2728	-1.47275	2.628e-79	1.13375e-77
ENSMUSG00000032783	Troap	7.2854	-1.48209	1.98729e-42	3.93753e-41
ENSMUSG00000039055	Eme1	7.04813	-1.48598	2.31676e-36	3.84983e-35
ENSMUSG00000033762	Recql4	8.91892	-1.48755	3.37099e-114	2.50221e-112
ENSMUSG00000027715	Ccna2	10.3936	-1.49846	6.78755e-291	2.91576e-288
ENSMUSG00000005410	Mcm5	10.2302	-1.49918	1.44816e-263	4.87307e-261
ENSMUSG00000034773	Hrob	7.63246	-1.50255	3.54897e-51	8.45971e-50
ENSMUSG00000037990	Sh3rf3	4.457	-1.51365	1.43853e-08	6.7434e-08
ENSMUSG00000032586	Traip	7.58461	-1.53652	1.29297e-54	3.34679e-53
ENSMUSG00000017499	Cdc6	7.17917	-1.53895	5.03907e-39	9.05956e-38
ENSMUSG00000026669	Mcm10	9.03783	-1.54883	2.9122e-140	3.17823e-138
ENSMUSG00000091844	Gm8251	6.41269	-1.55658	4.96293e-27	5.97862e-26
ENSMUSG00000004988	Fxyd4	7.45776	-1.57004	1.69797e-49	3.87367e-48
ENSMUSG00000017861	Mybl2	7.86338	-1.57094	1.85773e-60	5.45963e-59
ENSMUSG00000039748	Exo1	8.13704	-1.60152	2.2809e-78	9.65436e-77
ENSMUSG00000001281	Itgb7	6.78657	-1.60264	3.35131e-32	4.88894e-31
ENSMUSG00000034206	Polq	8.13561	-1.61955	1.93209e-84	9.05079e-83
ENSMUSG00000024791	Cdca5	7.26418	-1.66245	2.99061e-48	6.67188e-47
ENSMUSG00000062510	Nsl1	7.4673	-1.70183	1.37848e-59	3.98732e-58
ENSMUSG00000109122	ENSMUSG00000109122	5.32293	-1.78227	4.5233e-18	3.7094e-17
ENSMUSG00000030346	Rad51ap1	6.77369	-1.90458	6.39344e-46	1.35025e-44
ENSMUSG00000031497	Tnfsf13b	5.53887	-1.9506	1.04998e-22	1.06304e-21
ENSMUSG00000021676	Iqgap2	5.158	-2.49569	4.84401e-27	5.84233e-26

## Sheet: CHD8 kd RNAseq
	control_1	CHD8_1	control_2	CHD8_2	control_3	CHD8_3	logFC	pvalue	padj	gene_id	gene_name
ENSMUSG00000118406	30.2222	1236.22	40.6667	1494.44	85.5556	1440.28	4.73121	5.81422e-18	3.85651e-15	ENSMUSG00000020774	Aspa							CHD8 - logFC (knockdown CHD8 and levels decrease, usually supportive)
ENSMUSG00000020774	1027.44	19942.4	1120	20297.6	1091.33	20012.3	4.21783	0	0	ENSMUSG00000022425	Enpp2							E2F
ENSMUSG00000022425	22.7778	273.889	25.4444	282.667	9.33333	293.722	3.90013	4.03735e-16	2.42289e-13	ENSMUSG00000022602	Arc							List of genes involved regulated by these TFs include G2/M checkpoints, Cell cycle checkpoints, DNA repair
ENSMUSG00000022602	49.6667	480.222	18.4444	411.556	39.4444	455.667	3.65514	9.66234e-20	6.95826e-17	ENSMUSG00000028009	1700061I17Rik
ENSMUSG00000028009	6	105	15.4444	116.889	9.33333	144.111	3.60881	2.12178e-08	7.32594e-06	ENSMUSG00000027446	Cstdc2
ENSMUSG00000027446	12.3333	131.222	10.3333	134.889	10.3333	116.222	3.57743	5.52578e-09	2.01851e-06	ENSMUSG00000115092	E130202H07Rik
ENSMUSG00000115092	43	397.167	37.7778	404.944	24.8889	450.111	3.5621	1.7627e-18	1.20078e-15	ENSMUSG00000034607	Pof1b
ENSMUSG00000034607	15.1111	195.111	17.4444	157.556	17.2222	213.667	3.53249	2.10967e-11	9.16797e-09	ENSMUSG00000064262	Gimap8
ENSMUSG00000064262	2157.22	24689.7	2178.44	24845.6	2337.33	25063.1	3.48297	0	0	ENSMUSG00000021250	Fos
ENSMUSG00000021250	7.66667	153.111	13.4444	163.556	17.2222	106.222	3.47659	8.64212e-08	2.82889e-05	ENSMUSG00000118219	Gm29695
ENSMUSG00000118219	77.5556	707.389	65.1111	720.778	51.7778	716.111	3.45876	4.29917e-50	7.22405e-47	ENSMUSG00000050578	Mmp13
ENSMUSG00000050578	30.2222	551.556	40.6667	460.111	64.3333	448.111	3.43494	1.90429e-20	1.45447e-17	ENSMUSG00000026961	Lrrc26
ENSMUSG00000042428	2158.56	23629.6	2273.11	22016.4	1974.11	23026.1	3.42223	3.98203e-256	2.50918e-252	ENSMUSG00000027750	Postn
ENSMUSG00000027750	6.66667	121.222	14.3333	80.7778	6.55556	66.3333	3.25873	0.000296074	0.0632419	ENSMUSG00000101394	Gm28183
ENSMUSG00000101394	42	329.556	35.8889	300.556	32.4444	387.556	3.21158	7.68468e-14	3.9529e-11	ENSMUSG00000085830	Grin1os
ENSMUSG00000085830	129.444	1206.89	155	1338.44	161	1274.67	3.1017	7.47031e-49	1.17681e-45	ENSMUSG00000020423	Btg2
ENSMUSG00000020423	4	31.5556	3	22.8889	3	29.6667	3.08746	0.011797	1	ENSMUSG00000060068	Gm12222
ENSMUSG00000060068	134.667	1148.56	161.333	1291.11	134.222	1205	3.08351	3.69104e-40	5.47252e-37	ENSMUSG00000043029	Trpv3
ENSMUSG00000043029	4	82	9.33333	77.7778	17.2222	94.2222	3.08179	1.45529e-05	0.00363174	ENSMUSG00000050425	Mrgprb2
ENSMUSG00000050425	844.111	6834.33	716.722	6753.89	938.611	6711.44	3.02141	1.67515e-62	3.24787e-59	ENSMUSG00000033730	Egr3
ENSMUSG00000033730	352.5	2788.44	334.222	3073.22	413	2966.44	3.00573	1.25655e-73	3.16714e-70	ENSMUSG00000024087	Cyp1b1
ENSMUSG00000067925	8.44444	120.222	17.4444	100.444	14.3333	78.1111	2.93377	0.000247716	0.0557472	ENSMUSG00000108851	Gm44930
ENSMUSG00000108851	121.556	1003.39	123.556	952.944	130.111	900.722	2.9257	5.38652e-34	6.17123e-31	ENSMUSG00000074625	Arhgap40
ENSMUSG00000063522	325.111	1899	246.111	1944.22	207	1811.72	2.86168	1.80638e-24	1.62606e-21	ENSMUSG00000057182	Scn3a
ENSMUSG00000091725	8.44444	89.3333	5	20.6667	6.55556	28.6667	2.79701	0.0461471	1	ENSMUSG00000079244	Gm5622
ENSMUSG00000079244	82	668.333	102.611	610.667	94.2222	647.5	2.78802	8.56046e-21	6.7427e-18	ENSMUSG00000109352	Gm18256
ENSMUSG00000109352	1210	7293.44	1006.44	7832.33	1062.11	7094.5	2.76091	1.57641e-68	3.31113e-65	ENSMUSG00000037370	Enpp1
ENSMUSG00000037370	116.056	984.333	157.556	1213.17	202.667	1033.94	2.75992	6.54458e-16	3.83619e-13	ENSMUSG00000042268	Slc26a9
ENSMUSG00000042268	6	122.111	19.4444	87.6667	14.3333	54.2222	2.75899	0.00565332	0.93132	ENSMUSG00000028536	2610528J11Rik
ENSMUSG00000028536	948.333	6214.33	862.944	5937.17	895	6127.78	2.75595	8.3088e-123	2.99176e-119	ENSMUSG00000031790	Mmp15
ENSMUSG00000031790	26608.8	190768	27044.2	172202	27004.3	177785	2.7451	5.1752e-188	2.60882e-184	ENSMUSG00000030739	Myh14
ENSMUSG00000030739	66.3333	339.722	61.2222	365.778	39.4444	401.722	2.7387	6.66324e-06	0.00176786	ENSMUSG00000044667	Plppr4
ENSMUSG00000044667	20.8889	198.444	14.3333	75.2222	21.8889	105	2.72935	0.00636695	1	ENSMUSG00000091296	Gm4181
ENSMUSG00000115536	79.3333	645.667	125.889	587.667	84.7222	653.833	2.70273	3.39562e-15	1.87237e-12	ENSMUSG00000027375	Mal
ENSMUSG00000027375	786	4720.22	678.333	4056	671.5	5081.78	2.69774	2.17163e-09	8.29331e-07	ENSMUSG00000026959	Grin1
ENSMUSG00000026959	200.889	1260.22	315.278	1579.22	145.111	1436.94	2.69354	6.65089e-06	0.00176786	ENSMUSG00000029154	Cwh43
ENSMUSG00000064373	587.611	5390	928.444	5067.78	985.5	5062.33	2.63297	3.44428e-10	1.37799e-07	ENSMUSG00000026971	Itgb6
ENSMUSG00000026971	41143.7	244876	40512.6	241560	39309.6	242635	2.59145	0	0	ENSMUSG00000040152	Thbs1
ENSMUSG00000053654	431.333	2430.28	383.889	2452	472.333	2708.11	2.56009	6.3139e-38	7.95709e-35	ENSMUSG00000024379	Tslp
ENSMUSG00000024379	301.778	2481.33	447.611	2263.28	465.722	2403.44	2.55519	4.54476e-17	2.86376e-14	ENSMUSG00000054753	AU018091
ENSMUSG00000054753	844.111	4528.56	666.833	4171.22	609.556	3753	2.55368	4.88299e-21	4.10253e-18	ENSMUSG00000026259	Ngef
ENSMUSG00000026259	2892.33	17267.4	3003	16859.6	2898.5	17025.9	2.54039	3.16225e-131	1.32841e-127	ENSMUSG00000101859	Gm29233
ENSMUSG00000101859	118.889	854.889	115.222	775.389	162.056	667.222	2.53618	3.41714e-15	1.87237e-12	ENSMUSG00000034159	Mab21l4
ENSMUSG00000033377	88	468.667	30.3333	391.333	85.5556	295	2.50125	0.00172657	0.317651	ENSMUSG00000024084	Qpct
ENSMUSG00000024084	38.4444	299.556	55.8889	244.778	43.0556	229.778	2.50002	5.10693e-07	0.000153238	ENSMUSG00000098489	Mir7678
ENSMUSG00000098489	5	46.5556	12.3333	31.4444	4	40.4444	2.49033	0.0505073	1	ENSMUSG00000115628	Gm49084
ENSMUSG00000115628	83	453.333	65.1111	367.056	71.6111	411.222	2.48426	2.53923e-07	8.00015e-05	ENSMUSG00000070574	2310016G11Rik
ENSMUSG00000070574	8.44444	43.2222	5	41	11.4444	49.1111	2.47032	0.0146268	1	ENSMUSG00000101362	Mrgprb9-ps
ENSMUSG00000039519	7.66667	21.5556	8.44444	22.8889	3	59.4444	2.45251	0.109427	1	ENSMUSG00000103116	4930539M17Rik
ENSMUSG00000103116	197.444	926.778	205.333	1020.89	139.444	1012.22	2.4519	9.94223e-14	5.01188e-11	ENSMUSG00000021950	Anxa8
ENSMUSG00000021950	166.111	994.556	199.111	1187	268.889	1273	2.44613	3.46037e-09	1.28263e-06	ENSMUSG00000029082	Bst1
ENSMUSG00000029082	34.2222	244.778	60.1111	246.778	86.5556	488.444	2.43679	0.0952615	1	ENSMUSG00000018893	Mb
ENSMUSG00000018893	10.3333	50.7778	8.44444	23.8889	4	43.2222	2.42321	0.107555	1	ENSMUSG00000086203	Gm13985
ENSMUSG00000059108	1888.89	7800.28	1680.17	9258	1295.33	9020.89	2.42267	1.00693e-17	6.50758e-15	ENSMUSG00000020865	Abcc3
ENSMUSG00000020865	15.1111	59.6667	5	64.1111	14.3333	57.1111	2.41238	0.0292106	1	ENSMUSG00000110472	Gm45739
ENSMUSG00000110472	251.278	1056.56	248.111	1269.67	235.111	1542.22	2.39811	8.57915e-12	3.79364e-09	ENSMUSG00000057719	Sh3rf2
ENSMUSG00000057719	36.3333	441	143.778	572.556	80.2222	355.778	2.39759	0.0713703	1	ENSMUSG00000032717	Mdfi
ENSMUSG00000032717	22.7778	82	5	73.3333	16.1111	75.1111	2.38606	0.0347743	1	ENSMUSG00000110650	Gm19170
ENSMUSG00000110650	40	210	46.2222	248.056	50	250.444	2.38014	2.17752e-06	0.000596569	ENSMUSG00000018916	Csf2
ENSMUSG00000018916	556.056	3557.83	661.333	3118.44	714.111	3371.89	2.37949	1.63869e-23	1.42425e-20	ENSMUSG00000045027	Prss22
ENSMUSG00000045027	3055.67	14919.9	2941.89	16762	3384.78	17113.4	2.37861	3.70478e-25	3.59149e-22	ENSMUSG00000043088	Il17re
ENSMUSG00000043088	24.6667	125.444	21.4444	114.444	25.6667	133.444	2.36923	0.000551668	0.112136	ENSMUSG00000085585	Gm12223
ENSMUSG00000085585	1643.67	9289.78	1851.78	9669.22	1992.11	9345.89	2.3667	2.77664e-36	3.33263e-33	ENSMUSG00000066026	Dhrs3
ENSMUSG00000066026	101.889	391.389	77.4444	468.889	48.8889	311.111	2.36064	0.00163033	0.304389	ENSMUSG00000052688	Rab7b
ENSMUSG00000024901	200.889	1267.06	315.278	1330.28	284.889	1449.78	2.33698	1.15371e-10	4.84655e-08	ENSMUSG00000045545	Krt14
ENSMUSG00000045545	6.66667	28.5556	7.55556	52.2222	8.44444	35.3333	2.33442	0.110742	1	ENSMUSG00000029372	Ppbp
ENSMUSG00000029372	942.444	5579.78	1019.33	5021.67	1181	5238.33	2.33382	2.41499e-26	2.53624e-23	ENSMUSG00000017002	Slpi
ENSMUSG00000017002	17.8889	95.1111	27.4444	125.222	23	121.556	2.33039	0.00467367	0.795945	ENSMUSG00000020159	Gabrp
ENSMUSG00000073686	58.8889	174.889	26.4444	187.111	21.8889	171.889	2.31923	0.0272764	1	ENSMUSG00000045010	Gm4779
ENSMUSG00000045010	477.333	1978.22	353.5	2229.11	459.889	2226.56	2.31723	1.25178e-12	5.84279e-10	ENSMUSG00000053886	Sh2d4a
ENSMUSG00000022587	5	31.5556	13.4444	37.7778	3	34.3333	2.30812	0.0928103	1	ENSMUSG00000113909	Gm36377
ENSMUSG00000113909	12.3333	118.444	14.3333	75.2222	31.4444	88.6111	2.30666	0.0400018	1	ENSMUSG00000022512	Cldn1
ENSMUSG00000022512	1963.33	9987.22	2180.33	10632.6	2116	10226.2	2.30108	3.14056e-38	4.1662e-35	ENSMUSG00000044786	Zfp36
ENSMUSG00000044786	7.66667	50.7778	10.3333	55.4444	16.1111	61.3333	2.29624	0.101101	1	ENSMUSG00000094127	G530012D18Rik
ENSMUSG00000037860	3049.28	15115.8	3289.44	15942.7	3273.56	16067.9	2.29365	5.89566e-69	1.35091e-65	ENSMUSG00000024164	C3
ENSMUSG00000024164	47.5556	248	56.7778	261.889	55	271.444	2.28725	1.06327e-05	0.00273467	ENSMUSG00000099066	Mir6978
ENSMUSG00000099066	157.556	827.333	104.778	605.222	262.444	1128.78	2.28632	0.098125	1	ENSMUSG00000057092	Fxyd3
ENSMUSG00000042306	24.6667	93.7778	14.3333	91.6667	19.1111	91.6667	2.26096	0.0105593	1	ENSMUSG00000091123	Gm17181
ENSMUSG00000091123	6.66667	37.4444	11.4444	48	9.33333	44.4444	2.25634	0.180616	1	ENSMUSG00000072945	Ripply1
ENSMUSG00000072945	60.7778	354.5	101.556	381.889	72.5556	381.444	2.24277	0.000401504	0.0849321	ENSMUSG00000044827	Tlr1
ENSMUSG00000044827	315.389	1297.94	247.167	1267.44	252.667	1274.67	2.23623	2.42771e-08	8.26897e-06	ENSMUSG00000006143	Upk3bl
ENSMUSG00000006143	4090.33	16750.3	3554.67	17849	3564.67	17833.7	2.22569	2.9243e-38	4.09483e-35	ENSMUSG00000026822	Lcn2
ENSMUSG00000026822	12391.2	56281.2	12544.2	58895.6	12490.4	59345	2.22133	4.90377e-86	1.37333e-82	ENSMUSG00000003545	Fosb
ENSMUSG00000086946	32.3333	306.056	92.3333	301.222	86.5556	367.556	2.20816	0.0171112	1	ENSMUSG00000108015	Gm32591
ENSMUSG00000108015	16	78	14.3333	39.7778	13.4444	80.2222	2.20309	0.0804775	1	ENSMUSG00000088459	Mir1941
ENSMUSG00000088459	9.44444	37.4444	9.33333	37.7778	9.33333	48.3333	2.18763	0.132319	1	ENSMUSG00000089245	Gm24053
ENSMUSG00000106073	75.2222	295.333	90.6667	334.333	60.5556	389.333	2.16497	0.00584859	0.951056	ENSMUSG00000022510	Trp63
ENSMUSG00000022510	622.944	2768	671	3220.44	525.444	2166.67	2.16454	4.58705e-05	0.0110111	ENSMUSG00000094732	1500015L24Rik
ENSMUSG00000075602	13.4444	51.6667	9.33333	56.7778	12.3333	42.2222	2.15094	0.111033	1	ENSMUSG00000110614	Gm45817
ENSMUSG00000028699	6.66667	27.4444	6	37.7778	6	18.8889	2.14439	0.262654	1	ENSMUSG00000086221	4930412B13Rik
ENSMUSG00000086221	14.3333	68	20.5556	81.8889	13.4444	61.3333	2.13614	0.083155	1	ENSMUSG00000093100	Mir3971
ENSMUSG00000093100	1711.67	7011.33	1731.56	8264.89	1713.22	7368.39	2.13452	1.1761e-24	1.09791e-21	ENSMUSG00000030761	Myo7a
ENSMUSG00000030761	73.3333	341.889	99.5556	422.556	84.7222	367.056	2.13343	0.000268405	0.0598687	ENSMUSG00000102414	Gm36938
ENSMUSG00000105458	1960.94	8879.89	2225.33	9694.67	1984.28	8263.44	2.12093	2.49064e-16	1.53113e-13	ENSMUSG00000038178	Slc43a2
ENSMUSG00000038178	19.8889	63.4444	20.5556	126.333	20.2222	76	2.11911	0.16588	1	ENSMUSG00000064140	Trim38
ENSMUSG00000064140	10.3333	20.5556	6	31.4444	3	29.6667	2.10962	0.26339	1	ENSMUSG00000113796	Gm36426
ENSMUSG00000023070	35.3333	151	67.3333	243.333	33.3333	174.778	2.07547	0.052085	1	ENSMUSG00000061126	Cyp4f39
ENSMUSG00000061126	29.2778	103.333	27.4444	83.8889	10.3333	90.6667	2.07455	0.0833086	1	ENSMUSG00000111085	Gm7607
ENSMUSG00000022871	26.6667	95.1111	25.4444	114.444	27.4444	122.833	2.07126	0.0201605	1	ENSMUSG00000086209	4933405E24Rik
ENSMUSG00000020395	9.44444	64.3333	23.7778	63.1111	16.1111	76	2.05063	0.130328	1	ENSMUSG00000109715	Gm45606
ENSMUSG00000109715	7.66667	28.5556	13.4444	51.3333	7.55556	39.4444	2.03684	0.272025	1	ENSMUSG00000006777	Krt23
ENSMUSG00000074457	12.3333	25.5556	10.3333	34.4444	9.33333	67.3333	2.03449	0.29219	1	ENSMUSG00000103011	Gm8860
ENSMUSG00000103011	418.889	1520.33	439.167	1856.94	388.389	1660.11	2.01526	4.13605e-07	0.000127133	ENSMUSG00000005951	Shpk
ENSMUSG00000005951	80.2222	335.389	55	358.5	120.222	336.556	2.01408	0.0325994	1	ENSMUSG00000054203	Ifi205
ENSMUSG00000054203	1582.89	5719.56	1318.17	5078.56	1223.61	5823.11	2.01063	8.81115e-09	3.12796e-06	ENSMUSG00000035547	Capn5
ENSMUSG00000035547	54.5556	270	59	261.889	71.6111	213.667	2.00387	0.0360045	1	ENSMUSG00000114469	C730002L08Rik
ENSMUSG00000114469	128.444	480.222	113.444	485.444	122.333	488.444	2.00099	2.44606e-05	0.00598572	ENSMUSG00000030218	Mgp
ENSMUSG00000026321	7.66667	47.6667	23.7778	83	16.1111	60.4444	1.99247	0.245701	1	ENSMUSG00000113794	Gm36607
ENSMUSG00000113794	6	33.6667	9.33333	57.6667	16.1111	31.4444	1.98832	0.32477	1	ENSMUSG00000063727	Tnfrsf11b
ENSMUSG00000063727	3802.89	16449.8	4066.17	15523.9	4148.83	15628.8	1.98586	4.32116e-26	4.35659e-23	ENSMUSG00000020911	Krt19
ENSMUSG00000020911	36.3333	198.444	75.3333	213.111	45.7778	209	1.9815	0.0369436	1	ENSMUSG00000085297	Gm11651
ENSMUSG00000085297	41	130.389	41.6111	225.667	41.1111	127.556	1.96467	0.227079	1	ENSMUSG00000036110	Slc17a2
ENSMUSG00000065541	28.4444	144.111	35.8889	119.111	21.8889	72.1111	1.96175	0.164149	1	ENSMUSG00000087203	Gm13986
ENSMUSG00000087203	12.3333	42.1111	25.4444	75.2222	15.1111	84.6667	1.95777	0.279643	1	ENSMUSG00000074805	Il1bos
ENSMUSG00000022586	5003.17	20822.2	5495.72	21541.6	6020.67	21698.7	1.95528	2.84684e-12	1.28133e-09	ENSMUSG00000060961	Slc4a4
ENSMUSG00000085168	1475	4989	1303	5382.78	1320.33	5292	1.93446	4.48872e-13	2.13468e-10	ENSMUSG00000024190	Dusp1
ENSMUSG00000024190	655.222	2120.22	592	2203.5	536.556	2467.89	1.92872	8.59817e-07	0.000246269	ENSMUSG00000021903	Galnt15
ENSMUSG00000019817	8241	33127.9	8803.67	32341.9	8510.22	31733	1.9274	9.86855e-28	1.08146e-24	ENSMUSG00000026639	Lamb3
ENSMUSG00000062488	1104.78	3265.89	724.611	3206.89	722.111	3168.06	1.91755	0.000889669	0.176568	ENSMUSG00000022091	Sorbs3
ENSMUSG00000022091	23.8889	71.2222	20.5556	75.2222	12.3333	69.2222	1.9153	0.240471	1	ENSMUSG00000111540	4930584E12Rik
ENSMUSG00000037188	99	408.611	112.556	328.333	93.4444	411.222	1.91224	0.0109165	1	ENSMUSG00000038567	Cyp24a1
ENSMUSG00000038567	39.2222	170.333	39.6667	129.222	42.1111	155.667	1.91086	0.0647309	1	ENSMUSG00000089431	Gm23196
ENSMUSG00000004633	23.8889	81	27.4444	103.333	21.1111	85.5556	1.90689	0.153477	1	ENSMUSG00000036045	Gm12221
ENSMUSG00000036045	224.111	892.5	275.167	878.889	191.667	815.111	1.90396	0.000564923	0.113911	ENSMUSG00000027399	Il1a
ENSMUSG00000027399	11.4444	24.5556	11.4444	39.7778	9.33333	51.4444	1.90378	0.413169	1	ENSMUSG00000101211	Gm28818
ENSMUSG00000101211	76.2222	276.222	98.2222	320.556	73.5556	329.667	1.90223	0.0144396	1	ENSMUSG00000090066	1110002E22Rik
ENSMUSG00000090066	3196.17	11048.4	2772.22	10890.6	2938.83	11078.8	1.89024	2.15707e-11	9.21507e-09	ENSMUSG00000019997	Ccn2
ENSMUSG00000019997	43.6667	75.2222	11.4444	102.444	15.1111	81.2222	1.88194	0.40954	1	ENSMUSG00000026258	Snorc
ENSMUSG00000026258	32.3333	186.111	33.2222	193.444	84.7222	170.889	1.87447	0.271216	1	ENSMUSG00000004609	Cd33
ENSMUSG00000004609	25.5556	146.222	44.4444	138.667	39.4444	113.889	1.87206	0.112054	1	ENSMUSG00000078234	Klhdc7a
ENSMUSG00000026167	29.2778	133.278	28.4444	119.111	41.1111	106.222	1.86911	0.327105	1	ENSMUSG00000023992	Trem2
ENSMUSG00000023992	1585.22	5121.11	1376.56	5124.44	1391.11	5573.11	1.86149	6.01246e-08	1.994e-05	ENSMUSG00000025810	Nrp1
ENSMUSG00000025810	99	297.111	74.3333	411.556	110	319.111	1.86097	0.0459268	1	ENSMUSG00000109251	E230032D23Rik
ENSMUSG00000109251	1065	3795.78	875.111	3659.44	1058.78	3409.17	1.857	3.96777e-05	0.00961612	ENSMUSG00000067006	Serpinb5
ENSMUSG00000067006	100.944	292.111	92.3333	221.667	21.1111	259.667	1.85472	0.35325	1	ENSMUSG00000111198	Gm34263
ENSMUSG00000045103	16	26.5556	8.44444	21.7778	8.44444	66.3333	1.84549	0.538883	1	ENSMUSG00000063626	Unc5d
ENSMUSG00000063626	41	253	84.2222	125.222	51.7778	258.111	1.84528	0.402994	1	ENSMUSG00000033576	Apol6
ENSMUSG00000047230	1533.72	5476.56	1366.89	4970	1425.33	5054.44	1.84126	2.65907e-08	8.93626e-06	ENSMUSG00000022528	Hes1
ENSMUSG00000022528	29.2778	59.6667	14.3333	88.7222	23.8889	89.6667	1.83478	0.332254	1	ENSMUSG00000090994	Gm6153
ENSMUSG00000090994	10.3333	31.5556	12.3333	38.5556	8.44444	36.3333	1.83458	0.460037	1	ENSMUSG00000084523	Mir1903
ENSMUSG00000080907	27.4444	117.389	38.5556	110.222	33.3333	124.556	1.83008	0.226649	1	ENSMUSG00000097749	Gm16938
ENSMUSG00000097749	33.2222	105.889	34.2222	146.444	33.3333	103.222	1.82782	0.394058	1	ENSMUSG00000021335	Slc17a1
ENSMUSG00000021335	3263.67	12253.4	3705	12266.4	3885.61	13853	1.82169	1.24264e-05	0.00313207	ENSMUSG00000074063	Osgin1
ENSMUSG00000065444	598.778	2584.83	604.278	2145.89	742.333	2124	1.81739	0.00183405	0.33498	ENSMUSG00000021097	Clmn
ENSMUSG00000021097	506.778	1626	443.111	1709.67	475.333	1684.22	1.81673	8.10947e-06	0.00212916	ENSMUSG00000007682	Dio2
ENSMUSG00000007682	11.4444	30.6667	8.44444	31.4444	6	25.7778	1.81558	0.552412	1	ENSMUSG00000086824	4930448D08Rik
ENSMUSG00000086824	53.5556	170.333	53.5	235.333	54.1111	164.778	1.81497	0.363582	1	ENSMUSG00000021336	Slc17a4
ENSMUSG00000115395	507.222	1823.83	584.222	1796.78	625.444	2404.83	1.81215	0.00702426	1	ENSMUSG00000044258	Ctla2a
ENSMUSG00000112148	21.7778	62.5556	6.66667	54.2222	17.2222	44.4444	1.80735	0.493208	1	ENSMUSG00000096024	Gm17174
ENSMUSG00000096024	1516.72	5199.39	1590	5726.11	1618.89	5563	1.80272	1.7279e-08	6.04884e-06	ENSMUSG00000037613	Tnfrsf23
ENSMUSG00000037613	13.4444	55	9.33333	41	19.1111	47.1111	1.80232	0.427384	1	ENSMUSG00000115063	4930465K09Rik
ENSMUSG00000046550	7.66667	33.6667	8.44444	33.3333	14.3333	37.4444	1.79355	0.499232	1	ENSMUSG00000087684	1200007C13Rik
ENSMUSG00000087684	7261.11	26214.2	7519	26064.4	7453.11	24752.7	1.79274	1.07265e-13	5.30122e-11	ENSMUSG00000005949	Ctns
ENSMUSG00000005949	6	31.5556	7.55556	23.8889	13.4444	37.4444	1.78427	0.594629	1	ENSMUSG00000099644	Gm28626
ENSMUSG00000052477	60.7778	225.889	62.4444	239.667	86.5556	255.222	1.77961	0.208906	1	ENSMUSG00000035413	Tmem98
ENSMUSG00000053168	1148.78	4315.44	1419.33	4251.56	1169	4221.61	1.77495	0.00358095	0.622468	ENSMUSG00000005803	Sqor
ENSMUSG00000033227	458.5	1346.44	444.222	1504.44	467.222	1811.72	1.76783	0.0109608	1	ENSMUSG00000037868	Egr2
ENSMUSG00000037868	604.278	1971	513.889	1756.67	542.389	1895.44	1.76016	0.00138714	0.262879	ENSMUSG00000087400	Gm15270
ENSMUSG00000087400	6.66667	25.5556	10.3333	42.1111	9.33333	19.8889	1.75899	0.630393	1	ENSMUSG00000049349	Gm5105
ENSMUSG00000049349	36.3333	129.444	42.5556	90.6667	20.2222	114.889	1.75866	0.399868	1	ENSMUSG00000065694	Gm25411
ENSMUSG00000079457	9.44444	23.7778	9.33333	28.2222	6	28.6667	1.75489	0.616992	1	ENSMUSG00000111324	Gm31410
ENSMUSG00000111324	5	20.5556	1	10.4444	8.44444	15.8889	1.74723	0.680939	1	ENSMUSG00000070546	Mrgprb3
ENSMUSG00000070546	140.556	420.889	78.3333	169	93.4444	451.556	1.73974	0.495889	1	ENSMUSG00000024013	Fgd2
ENSMUSG00000068747	19.8889	52.8889	21.4444	54.2222	12.3333	69.2222	1.73151	0.515704	1	ENSMUSG00000074006	Omp
ENSMUSG00000026417	1470.56	4743.33	1625.56	4925.06	1440.89	5322.5	1.72387	0.000276475	0.0611277	ENSMUSG00000020681	Ace
ENSMUSG00000020681	376.944	1238.72	360.111	1208.94	335.667	1095.39	1.72332	0.00999304	1	ENSMUSG00000046623	Gjb4
ENSMUSG00000046623	14996.9	47865.6	14687	51600	15820.7	50595	1.72145	1.17899e-07	3.76157e-05	ENSMUSG00000036390	Gadd45a
ENSMUSG00000036390	50.5556	160.833	62.4444	222.556	51.1111	155.667	1.71926	0.533438	1	ENSMUSG00000036083	Slc17a3
ENSMUSG00000010080	7.66667	49.8889	10.3333	17.8889	12.3333	29.6667	1.70782	0.692706	1	ENSMUSG00000097292	A230107N01Rik
ENSMUSG00000097292	10.3333	33.6667	10.3333	22.8889	10.3333	41.1111	1.70782	0.726264	1	ENSMUSG00000096278	Dcpp2
ENSMUSG00000096278	224.111	585.444	198.167	677.833	177.556	695.667	1.70708	0.093424	1	ENSMUSG00000114432	Gm49391
ENSMUSG00000114432	34.2222	73.4444	36.5556	126.333	19.1111	94.2222	1.7029	0.530153	1	ENSMUSG00000087187	Gm13431
ENSMUSG00000087187	468.667	1664.39	515.111	1622.22	540.556	1677.72	1.70269	0.00932562	1	ENSMUSG00000026413	Pkp1
ENSMUSG00000026413	17.8889	68	22.5556	73.3333	23	67.3333	1.70044	0.49903	1	ENSMUSG00000113845	Gm39473
ENSMUSG00000040640	48.4444	183.778	80.4444	219.167	73.5556	250.444	1.69273	0.390759	1	ENSMUSG00000070130	Mir328
ENSMUSG00000070130	1030.11	3529.78	1014.56	3516.11	1202.11	3445.22	1.69197	0.00639687	1	ENSMUSG00000071656	Lrrn4cl
ENSMUSG00000071656	4493.89	15971.9	4910.56	15296.1	4991.56	15242.2	1.69177	0.00122225	0.233385	ENSMUSG00000027376	Prom2
ENSMUSG00000027376	594.056	2316.56	799.889	2244.39	663.444	2079	1.69064	0.0727454	1	ENSMUSG00000028766	Alpl
ENSMUSG00000062593	9987.22	31650.6	9461.89	30744.9	9344.44	30431.7	1.68884	4.97701e-07	0.000151139	ENSMUSG00000040998	Npnt
ENSMUSG00000040998	7.66667	38.4444	13.4444	56.7778	23.8889	50.2222	1.68806	0.681798	1	ENSMUSG00000084954	Gm16351
ENSMUSG00000084954	283.833	843.944	289.111	863.611	268.889	1002.44	1.6864	0.0729151	1	ENSMUSG00000051022	Hs3st1
ENSMUSG00000051022	799.889	2554.61	729.5	2396.56	758	2410.06	1.68601	0.0176261	1	ENSMUSG00000025993	Slc40a1
ENSMUSG00000033060	47.5556	242.333	53.5	193.444	91.4444	183.889	1.68134	0.474006	1	ENSMUSG00000034353	Ramp1
ENSMUSG00000034353	10.3333	32.4444	10.3333	23.8889	10.3333	40.4444	1.67807	0.739583	1	ENSMUSG00000097313	Gm26569
ENSMUSG00000097313	41	115.667	42.5556	132.778	35.4444	129.667	1.67124	0.505552	1	ENSMUSG00000072620	Slfn2
ENSMUSG00000006154	1437.33	4613.17	1524.56	4425.44	1374.89	4750.39	1.66864	0.00221451	0.398692	ENSMUSG00000020101	Vsir
ENSMUSG00000020101	18.8889	277.667	124.333	112.556	42.1111	197.333	1.66829	0.803153	1	ENSMUSG00000024774	Ankrd22
ENSMUSG00000024774	30.2222	77	21.4444	97.1111	33.3333	91.6667	1.66297	0.620739	1	ENSMUSG00000088850	Gm24729
ENSMUSG00000088850	12.3333	39.4444	11.4444	61.6667	19.1111	32.4444	1.66296	0.72404	1	ENSMUSG00000091800	Igkv1-115
ENSMUSG00000091800	12.3333	39.4444	11.4444	61.6667	19.1111	32.4444	1.66296	0.72404	1	ENSMUSG00000105306	Gm43171
ENSMUSG00000105306	12.3333	39.4444	11.4444	61.6667	19.1111	32.4444	1.66296	0.715425	1	ENSMUSG00000105163	Gm4873
ENSMUSG00000105163	81.2222	277.667	130.111	282.667	83	368.667	1.66141	0.420195	1	ENSMUSG00000100798	Gm19589
ENSMUSG00000053797	48.4444	165.111	62.4444	199.556	60.5556	172.889	1.65361	0.459445	1	ENSMUSG00000102503	Gm37370
ENSMUSG00000022309	88	341	117.389	308.778	97.7778	299.778	1.64861	0.356652	1	ENSMUSG00000099127	Gm27320
ENSMUSG00000090145	143.778	392.889	134.222	454.778	125.556	416.111	1.64557	0.276773	1	ENSMUSG00000085498	Gm14023
ENSMUSG00000005465	10.3333	37.4444	18.4444	51.3333	6.55556	20.8889	1.6389	0.788114	1	ENSMUSG00000037157	Il22ra1
ENSMUSG00000037157	1164.56	3301.72	1030.89	3330.17	1049.72	3425.78	1.63161	0.0567254	1	ENSMUSG00000017446	C1qtnf1
ENSMUSG00000017446	2878.56	8426.44	2777.11	9494.44	2820.44	8336.33	1.63119	0.0321901	1	ENSMUSG00000022231	Sema5a
ENSMUSG00000022231	160.556	452.778	155.778	481.778	143.333	487.333	1.62822	0.289799	1	ENSMUSG00000086514	Gm11747
ENSMUSG00000028860	774.778	2518.89	737.111	2508	896.333	2411.89	1.62727	0.143018	1	ENSMUSG00000037306	Man1c1
ENSMUSG00000035615	1374.56	4231.33	1347.06	4269.56	1391.11	4159.11	1.62201	0.0245629	1	ENSMUSG00000018381	Abi3
ENSMUSG00000018381	7.66667	45.5556	13.4444	35.4444	18.1111	39.4444	1.62149	0.768839	1	ENSMUSG00000110730	Gm19385
ENSMUSG00000110730	1016.44	2708.44	896.667	3069.89	961.222	3061.11	1.62082	0.104703	1	ENSMUSG00000029380	Cxcl1
ENSMUSG00000022582	22.7778	78	23.7778	114.444	36.4444	63.3889	1.61931	0.745472	1	ENSMUSG00000094872	Igkv9-120
ENSMUSG00000097805	130.556	384.222	109	321.889	113.556	380	1.6172	0.424952	1	ENSMUSG00000084948	1700061H18Rik
ENSMUSG00000009654	22.7778	78	23.7778	116.889	38.4444	65.3333	1.61298	0.760476	1	ENSMUSG00000104575	Igkv9-119
ENSMUSG00000104575	22.7778	78	23.7778	116.889	38.4444	65.3333	1.61298	0.760476	1	ENSMUSG00000106098	Igkv14-118-2
ENSMUSG00000106098	49.6667	157.556	46.2222	243.333	77.7778	130.556	1.61234	0.715601	1	ENSMUSG00000076518	Igkv2-112
ENSMUSG00000047986	123.444	285.889	102.611	389.333	118.111	373.167	1.60716	0.649437	1	ENSMUSG00000073656	Gm10558
ENSMUSG00000073656	137.556	552.778	207	508.667	171.667	513.167	1.60712	0.443299	1	ENSMUSG00000070867	Trabd2b
ENSMUSG00000070867	6.66667	20.5556	8.44444	21.7778	8.44444	26.7778	1.60572	0.836644	1	ENSMUSG00000021101	4930408O17Rik
ENSMUSG00000021101	45.5556	157.556	46.2222	206.611	70	126.556	1.60266	0.73827	1	ENSMUSG00000076514	Igkv17-121
ENSMUSG00000076514	8.44444	30.6667	8.44444	32.4444	12.3333	21.8889	1.60204	0.838351	1	ENSMUSG00000114828	AI463229
ENSMUSG00000114828	24.6667	78	23.7778	121.111	38.4444	65.3333	1.60145	0.783062	1	ENSMUSG00000105007	Gm43170
ENSMUSG00000105007	24.6667	78	23.7778	121.111	38.4444	65.3333	1.60145	0.783062	1	ENSMUSG00000105363	Igkv11-114
ENSMUSG00000105363	24.6667	78	23.7778	121.111	38.4444	65.3333	1.60145	0.783062	1	ENSMUSG00000106630	Igkv2-116
ENSMUSG00000106630	24.6667	78	23.7778	121.111	38.4444	65.3333	1.60145	0.780224	1	ENSMUSG00000105463	Igkv2-113
ENSMUSG00000105463	7.66667	33.6667	12.3333	30.3333	14.3333	39.4444	1.59904	0.814056	1	ENSMUSG00000099289	Mir6403
ENSMUSG00000030577	2228.06	6946.22	2416.39	6601.67	2120	6889	1.59523	0.113882	1	ENSMUSG00000003541	Ier3
ENSMUSG00000003051	18759	54288.1	17725.6	54855.6	17567	53775	1.59173	0.0157172	1	ENSMUSG00000015222	Map2
ENSMUSG00000015222	24.6667	78	23.7778	119.111	38.4444	65.3333	1.59048	0.806959	1	ENSMUSG00000104532	Gm43739
ENSMUSG00000104532	24.6667	78	23.7778	119.111	38.4444	65.3333	1.59048	0.806959	1	ENSMUSG00000104934	Igkv11-118
ENSMUSG00000104934	24.6667	78	23.7778	119.111	38.4444	65.3333	1.59048	0.807684	1	ENSMUSG00000094335	Igkv1-117
ENSMUSG00000094335	478.667	1718.89	515.111	1589	642.222	1617.22	1.58995	0.350738	1	ENSMUSG00000048373	Fgfbp1
ENSMUSG00000026065	12.3333	39.4444	13.4444	60.6667	19.1111	32.4444	1.58496	0.851984	1	ENSMUSG00000106331	Gm5309
ENSMUSG00000091142	3121.89	9332	3065.33	9120.11	2892.33	8750.61	1.58316	0.0679044	1	ENSMUSG00000036256	Igfbp7
ENSMUSG00000036256	155.667	440.111	123.556	456.222	192.556	519	1.58089	0.620827	1	ENSMUSG00000118354	Gm19437
ENSMUSG00000118354	24.6667	78	23.7778	116.889	38.4444	65.3333	1.57942	0.829238	1	ENSMUSG00000106480	Igkv14-118-1
ENSMUSG00000106480	66.3333	151	52.4444	169	51.7778	186.722	1.57645	0.705707	1	ENSMUSG00000086843	E030013I19Rik
ENSMUSG00000086843	13.4444	37.4444	16.5556	50.1111	12.3333	38.4444	1.57347	0.858476	1	ENSMUSG00000114501	Gm48582
ENSMUSG00000084651	137.556	425.222	204.333	567.778	167.889	523.667	1.57265	0.66411	1	ENSMUSG00000075010	AW112010
ENSMUSG00000097296	2144.22	6190.44	1926.33	6160.5	2154.33	6130.56	1.57013	0.160134	1	ENSMUSG00000050860	Phospho1
ENSMUSG00000022085	3660.11	12257.6	3965.67	10182	3598.56	10876.4	1.5695	0.433202	1	ENSMUSG00000021699	Pde4d
ENSMUSG00000063142	243.222	612	141.778	560.5	169.056	457.778	1.55691	0.747359	1	ENSMUSG00000106828	Gm34648
ENSMUSG00000106828	1216.72	3469.11	1054.44	3569.11	1253	3323	1.55588	0.414689	1	ENSMUSG00000032515	Csrnp1
ENSMUSG00000032515	8.44444	25.5556	12.3333	29.3333	10.3333	33.3333	1.55254	0.907265	1	ENSMUSG00000113974	4930442G10Rik
ENSMUSG00000032776	427.889	1509.67	606.333	1445.11	467.222	1430.06	1.54665	0.712984	1	ENSMUSG00000032511	Scn5a
ENSMUSG00000061132	5800.78	17145.2	5946.78	18081.2	6161.56	17040.2	1.54511	0.298803	1	ENSMUSG00000052331	Ankrd44
ENSMUSG00000114981	55.7222	159.667	52.4444	185.944	51.1111	116.222	1.53887	0.876414	1	ENSMUSG00000085377	4930551L18Rik
ENSMUSG00000085377	25.5556	141	28.4444	52.2222	29.6667	51.4444	1.53842	0.939323	1	ENSMUSG00000032528	Vipr1
ENSMUSG00000085360	200.889	676.889	282.944	759.222	220.056	607.444	1.53704	0.809668	1	ENSMUSG00000101674	4930444A19Rik
ENSMUSG00000000530	7.66667	30.6667	11.4444	31.4444	11.4444	24.8889	1.53605	0.932951	1	ENSMUSG00000098065	Gm5177
ENSMUSG00000098065	2699.56	7575.11	2720.78	8332.89	2901.44	8211.22	1.53517	0.489801	1	ENSMUSG00000087231	E230016M11Rik
ENSMUSG00000087231	60.7778	207	81.3333	223.889	70	181.889	1.53182	0.866882	1	ENSMUSG00000085961	Gm15904
ENSMUSG00000085961	99	270	73.4444	288.222	106.667	247.556	1.53051	0.858558	1	ENSMUSG00000111639	1700019L13Rik
ENSMUSG00000026304	4940.78	14626.4	4917.44	13570.7	4920	14130.7	1.51816	0.637658	1	ENSMUSG00000037211	Spry1
ENSMUSG00000020945	1189.22	3354.22	1043.11	2939.44	1143.44	3328.33	1.5113	0.882179	1	ENSMUSG00000038903	Ccdc68
ENSMUSG00000038903	728.056	2167.67	750	2046.28	755.333	2143	1.50936	0.869627	1	ENSMUSG00000105954	Gm42793
ENSMUSG00000105954	6573	19672.9	6354.06	18430.8	7002.22	18607.8	1.50878	0.858628	1	ENSMUSG00000031274	Col4a5
ENSMUSG00000031274	94.5	258.222	69.3333	184.556	75.6667	236.222	1.5064	0.974677	1	ENSMUSG00000042532	Golga7b
ENSMUSG00000042532	380.333	1241.44	344	1080.28	459.889	1031.83	1.50178	0.988053	1	ENSMUSG00000037681	Esyt3
ENSMUSG00000037681	2419.11	7029.67	2615	7163.78	2396.56	6843.17	1.5013	0.980236	1	ENSMUSG00000030630	Fah
ENSMUSG00000028544	22.7778	78	25.4444	102.444	38.4444	63.3889	1.49855	1	1	ENSMUSG00000095497	Igkv1-122
ENSMUSG00000005474	13.4444	45.5556	6.66667	26.3333	19.1111	38.4444	1.49596	1	1	ENSMUSG00000100782	Gm28231
ENSMUSG00000100782	573.556	1408.56	482.333	1446.67	447.722	1383.89	1.49526	1	1	ENSMUSG00000039865	Slc44a3
ENSMUSG00000015085	17.8889	57.7778	24.5556	69.1111	27.4444	69.2222	1.48543	1	1	ENSMUSG00000102380	Gm38140
ENSMUSG00000102380	34.2222	92.5556	24.5556	78.8889	35.4444	90.6667	1.48433	1	1	ENSMUSG00000085315	A430018G15Rik
ENSMUSG00000072663	175.667	517.667	190.444	513.444	166.667	455.667	1.4802	1	1	ENSMUSG00000000706	Btn1a1
ENSMUSG00000041556	150.944	420.889	159.611	493.444	216.333	555.889	1.47994	1	1	ENSMUSG00000041361	Myzap
ENSMUSG00000041361	211.333	782.556	246.111	550	239	604.5	1.47666	1	1	ENSMUSG00000026979	Psd4
ENSMUSG00000061728	75676.6	217577	77924.3	207999	76161.4	211549	1.47144	1	1	ENSMUSG00000029304	Spp1
ENSMUSG00000029304	11.4444	48.8889	14.3333	32.4444	19.1111	41.1111	1.47131	1	1	ENSMUSG00000018914	Il3
ENSMUSG00000068551	851.778	2129.89	732.722	2259.28	732.444	2031.56	1.47054	1	1	ENSMUSG00000115009	G930009F23Rik
ENSMUSG00000099452	3015.83	8874.33	3207.78	8157.83	3096.22	8718.78	1.46623	1	1	ENSMUSG00000053560	Ier2
ENSMUSG00000034239	104.667	232.5	87.6667	258.167	79.3333	259.667	1.46328	1	1	ENSMUSG00000061048	Cdh3
ENSMUSG00000014791	13308.3	35865.6	13282.7	36707.7	12831.2	36033.8	1.46206	1	1	ENSMUSG00000028195	Ccn1
ENSMUSG00000028195	262.889	624	264.889	789.389	203.667	601.667	1.46086	1	1	ENSMUSG00000074874	Ctla2b
ENSMUSG00000072109	278.556	856	431.222	1055.56	305.722	864.889	1.45063	1	1	ENSMUSG00000030854	Ptpn5
ENSMUSG00000030854	438.778	1337.11	506.944	1387.78	484.778	1186.17	1.45051	1	1	ENSMUSG00000090326	Dthd1
ENSMUSG00000090326	20.8889	70.2222	40.6667	55.4444	27.4444	117.889	1.44908	1	1	ENSMUSG00000027398	Il1b
ENSMUSG00000027398	17.8889	58.7778	11.4444	64.1111	30.3333	38.4444	1.44827	1	1	ENSMUSG00000054146	Krt15
ENSMUSG00000086569	195.556	467.111	114.222	328.333	101.556	319.111	1.43503	1	1	ENSMUSG00000006651	Aplp1
ENSMUSG00000006651	49809.7	133658	49249.8	137345	51143.6	134980	1.4345	1	1	ENSMUSG00000003617	Cp
ENSMUSG00000003617	29.2778	87.3333	28.4444	61.6667	29.6667	85.5556	1.43357	1	1	ENSMUSG00000029490	Mfsd7a
ENSMUSG00000049538	14513.3	38862.7	15625.3	38419.2	13486.3	40183.3	1.42904	1	1	ENSMUSG00000019970	Sgk1
ENSMUSG00000036594	32.3333	88.5556	16.5556	63.1111	21.8889	39.4444	1.42768	1	1	ENSMUSG00000048992	Prss32
ENSMUSG00000048992	50533.7	126686	48946.4	128823	44434	131390	1.42675	1	1	ENSMUSG00000025085	Ablim1
ENSMUSG00000025085	4024.56	10818.9	4076.72	10346	3992	11271	1.4233	1	1	ENSMUSG00000037185	Krt80
ENSMUSG00000037185	960.333	2283	864.556	2448.56	921.111	2618.61	1.42061	1	1	ENSMUSG00000091243	Vgll3
ENSMUSG00000056598	17	56.7778	21.4444	60.6667	20.2222	36.3333	1.40881	1	1	ENSMUSG00000078599	Skint8
ENSMUSG00000078599	4841.33	13075.4	4596.56	11910.2	4652	12422.4	1.40864	1	1	ENSMUSG00000021822	Plau
ENSMUSG00000107655	309.333	747	263.889	773.444	292.222	761.889	1.39953	1	1	ENSMUSG00000034584	Exph5
ENSMUSG00000034584	42	103.333	36.5556	114.444	48.8889	119.833	1.3966	1	1	ENSMUSG00000050232	Cxcr3
ENSMUSG00000102642	19.8889	47.6667	18.4444	41	23.8889	73.8889	1.39453	1	1	ENSMUSG00000074622	Mafb
ENSMUSG00000037341	2040.72	5410.72	2110	5499.56	2053.44	5391	1.39378	1	1	ENSMUSG00000020032	Nuak1
ENSMUSG00000065611	3736.67	10298.9	3606.56	9622.83	3908.89	9616.17	1.39226	1	1	ENSMUSG00000041372	B4galnt3
ENSMUSG00000090603	15.1111	30.6667	4	33.3333	15.1111	24.8889	1.38827	1	1	ENSMUSG00000115426	Gm19510
ENSMUSG00000000290	295.167	619	240.333	665	215.556	677.5	1.38544	1	1	ENSMUSG00000058672	Tubb2a
ENSMUSG00000057969	1729.67	4909.28	2080.78	4859.78	1780	4818.78	1.3836	1	1	ENSMUSG00000090394	4930523C07Rik
ENSMUSG00000090394	1298.39	3573.11	1312.56	3281.83	1325.11	3412.44	1.38321	1	1	ENSMUSG00000029869	Ephb6
ENSMUSG00000109785	1553.22	4963.33	1953.56	4068.11	1683.56	4491.67	1.38133	1	1	ENSMUSG00000017390	Aldoc
ENSMUSG00000017390	18.8889	43.2222	19.4444	42.1111	15.1111	53.2222	1.3806	1	1	ENSMUSG00000085057	Gm13415
ENSMUSG00000085057	16289.6	40801.4	15709.2	42333.3	16160.2	42202.9	1.37994	1	1	ENSMUSG00000017607	Tns4
ENSMUSG00000017607	2335.78	6205	2122.17	5473.33	2225.67	5703.11	1.37873	1	1	ENSMUSG00000028789	Azin2
ENSMUSG00000024331	36.3333	100.444	25.4444	95.1111	37.4444	59.4444	1.37397	1	1	ENSMUSG00000021200	Asb2
ENSMUSG00000110218	33.2222	125.444	42.5556	78.8889	44	106.222	1.36923	1	1	ENSMUSG00000090570	Gm17041
ENSMUSG00000085887	23260.9	56877.6	23041.7	61320.1	22429	58458.1	1.36189	1	1	ENSMUSG00000022037	Clu
ENSMUSG00000022037	1102.33	2773.67	1111.33	2847.67	1089.44	2864.22	1.36174	1	1	ENSMUSG00000038067	Csf3
ENSMUSG00000101223	2611.33	6492.44	2428.06	6566.33	2540.22	6384.06	1.3591	1	1	ENSMUSG00000025921	Rdh10
ENSMUSG00000022053	19.8889	35.4444	22.5556	30.3333	4.77778	58.1111	1.35755	1	1	ENSMUSG00000080808	Gm12608
ENSMUSG00000080808	6.66667	19.5556	13.4444	20.6667	4.77778	22.7778	1.35614	1	1	ENSMUSG00000073679	Mxra8os
ENSMUSG00000073679	12.3333	16.5556	8.44444	23.8889	4.77778	22.7778	1.35614	1	1	ENSMUSG00000105699	Gm43703
ENSMUSG00000112023	73.3333	127.444	50.7778	133.778	65.3333	222.167	1.35364	1	1	ENSMUSG00000105402	Gm3716
ENSMUSG00000118281	75.2222	191.667	60.1111	193.444	81	163.667	1.34577	1	1	ENSMUSG00000037035	Inhbb
ENSMUSG00000025933	14.3333	14.4444	15.4444	44.5556	13.4444	47.1111	1.3356	1	1	ENSMUSG00000114073	Gm30302
ENSMUSG00000040985	24.6667	87.3333	27.4444	59.5556	51.1111	111.556	1.33031	1	1	ENSMUSG00000044041	Krt13
ENSMUSG00000118607	3062.78	7232.89	2694.89	7550	2984.11	7170.5	1.32838	1	1	ENSMUSG00000028019	Pdgfc
ENSMUSG00000028019	1902	3843.61	1394.89	4039.78	1345.78	3768.5	1.32745	1	1	ENSMUSG00000025997	Ikzf2
ENSMUSG00000025997	86.4444	176.444	59	194.222	90.6667	221	1.32437	1	1	ENSMUSG00000113741	Gm48236
ENSMUSG00000041954	57.7778	121.222	82.0556	158.444	47.6667	190.889	1.32193	1	1	ENSMUSG00000111473	LOC102637012
ENSMUSG00000111473	23.8889	24.5556	10.3333	43.2222	8.44444	37.4444	1.32193	1	1	ENSMUSG00000114554	5430425K12Rik
ENSMUSG00000015568	373.111	1112.94	382.222	830.889	410.778	945	1.309	1	1	ENSMUSG00000038058	Nod1
ENSMUSG00000038058	102.667	308.667	120.667	284	142.556	315.667	1.3085	1	1	ENSMUSG00000081803	Gm15282
ENSMUSG00000081803	16	44.4444	14.3333	29.3333	12.3333	31.4444	1.30812	1	1	ENSMUSG00000100815	Gm29112
ENSMUSG00000037541	2093.78	5069.67	1930.28	5327.33	2145.39	4867.11	1.30702	1	1	ENSMUSG00000026768	Itga8
ENSMUSG00000026768	250.389	630.889	230.5	570.222	258.833	625.222	1.30504	1	1	ENSMUSG00000018740	Slc25a35
ENSMUSG00000036634	210.444	566.222	207	316.889	98.6667	390.222	1.30279	1	1	ENSMUSG00000044716	Dok7
ENSMUSG00000044716	17.8889	50.7778	24.5556	48	15.1111	44.4444	1.30189	1	1	ENSMUSG00000116793	Gm34256
ENSMUSG00000021751	31.2222	51.6667	31.3333	81.8889	21.1111	70.2222	1.29739	1	1	ENSMUSG00000081217	Gm15268
ENSMUSG00000060402	24.6667	78	25.4444	55.4444	24.8889	51.4444	1.29474	1	1	ENSMUSG00000024128	Sbp
ENSMUSG00000079330	4	25.5556	20.5556	28.2222	13.4444	39.4444	1.29123	1	1	ENSMUSG00000085833	Gm13003
ENSMUSG00000034255	4	11.3333	5	14.6667	6.55556	13	1.2854	1	1	ENSMUSG00000096960	A230028O05Rik
ENSMUSG00000096960	323	997.556	451.778	1189.17	464.556	834.444	1.28469	1	1	ENSMUSG00000031351	Zfp185
ENSMUSG00000031351	1136.33	2600.89	882.222	2220.78	903	2283	1.28237	1	1	ENSMUSG00000028545	Bend5
ENSMUSG00000051043	167	448.111	177.667	417.778	179.556	410.222	1.28124	1	1	ENSMUSG00000085106	Gm16000
ENSMUSG00000051314	260.889	564.444	240.333	757.333	225	440.778	1.27917	1	1	ENSMUSG00000035818	Plekhs1
ENSMUSG00000084826	11.4444	20.5556	13.4444	35.4444	9.33333	23.8889	1.27753	1	1	ENSMUSG00000047631	Apof
ENSMUSG00000040562	1541.22	3604.89	1547.22	3570.61	1407.56	3712.44	1.27603	1	1	ENSMUSG00000020601	Trib2
ENSMUSG00000054545	22203.2	60905.4	25432.4	56096.3	24795.1	58083	1.27339	1	1	ENSMUSG00000017723	Wfdc2
ENSMUSG00000017723	12.3333	28.5556	12.3333	31.4444	12.3333	26.7778	1.27302	1	1	ENSMUSG00000098158	Gm4804
ENSMUSG00000098158	7.66667	24.5556	7.55556	16.8889	7.55556	15.8889	1.27302	1	1	ENSMUSG00000024116	Prss21
ENSMUSG00000057425	79.3333	238.333	111.556	264.667	115.778	237.222	1.26929	1	1	ENSMUSG00000045362	Tnfrsf26
ENSMUSG00000026479	268.222	594.222	315.278	649.222	264.556	793.389	1.2636	1	1	ENSMUSG00000050854	Tmem125
ENSMUSG00000036853	19.8889	51.6667	16.5556	42.1111	16.1111	33.3333	1.26076	1	1	ENSMUSG00000049620	Prss33
ENSMUSG00000042216	9.44444	13.4444	16.5556	19.7778	10.3333	53.2222	1.25634	1	1	ENSMUSG00000107842	Gm44089
ENSMUSG00000002980	17	29.6667	19.4444	50.1111	13.4444	37.4444	1.25565	1	1	ENSMUSG00000112384	Gm34921
ENSMUSG00000038068	122.333	261.778	119.444	222.556	91.4444	305.333	1.25067	1	1	ENSMUSG00000045136	Tubb2b
ENSMUSG00000034164	155.667	279.278	119.444	331.444	126.667	343.556	1.24679	1	1	ENSMUSG00000106062	Gm43820
ENSMUSG00000106062	258.778	734.889	297.778	668	268.111	554.333	1.24618	1	1	ENSMUSG00000022769	Sdf2l1
ENSMUSG00000055177	2311.39	6024.89	2450.67	6013.06	2730.94	5717.11	1.24461	1	1	ENSMUSG00000023034	Nr4a1
ENSMUSG00000079455	8.44444	26.5556	8.44444	21.7778	12.3333	16.7778	1.23704	1	1	ENSMUSG00000018927	Ccl6
ENSMUSG00000018927	1462.11	3298.78	1326.22	3341.83	1348.22	3105.56	1.23672	1	1	ENSMUSG00000010307	Tmem86a
ENSMUSG00000010307	432.444	579.833	251.222	810.556	214.222	721.611	1.23611	1	1	ENSMUSG00000029095	Ablim2
ENSMUSG00000000631	14.3333	30.6667	12.3333	30.3333	15.1111	35.3333	1.22741	1	1	ENSMUSG00000110445	Gm45747
ENSMUSG00000110445	111	232.5	125.889	238.889	78.2222	266	1.22631	1	1	ENSMUSG00000085524	Gm14224
ENSMUSG00000097093	31.2222	46.5556	22.5556	74.3333	42.1111	103.222	1.22239	1	1	ENSMUSG00000111821	Gm48545
ENSMUSG00000111821	349.222	1202.28	488.5	765.222	440.833	1012.22	1.22094	1	1	ENSMUSG00000032578	Cish
ENSMUSG00000021379	702.444	1451.11	494.778	1547.06	679.222	1364.78	1.21766	1	1	ENSMUSG00000036553	Sh3tc1
ENSMUSG00000028838	82	231.444	162.111	254.111	82	269.889	1.2116	1	1	ENSMUSG00000015243	Abca1
ENSMUSG00000008601	60.7778	98.6667	45.2222	133.778	48.8889	124.556	1.20769	1	1	ENSMUSG00000021187	Tc2n
ENSMUSG00000007783	18.8889	28.5556	17.4444	45.5556	10.3333	30.6667	1.20436	1	1	ENSMUSG00000104174	Gm37701
ENSMUSG00000104174	68.3333	93.7778	31.3333	119.111	41.1111	109.278	1.20163	1	1	ENSMUSG00000098415	Mir6928
ENSMUSG00000097960	1833.89	3645.78	1782.33	4260.06	1529.22	3871.78	1.19485	1	1	ENSMUSG00000024778	Fas
ENSMUSG00000024778	707.778	1468	645.556	1680.89	760.222	1689.89	1.19473	1	1	ENSMUSG00000049493	Pls1
ENSMUSG00000032489	118	276.222	115.222	318.889	158.778	301.556	1.19425	1	1	ENSMUSG00000046447	Camk2n1
ENSMUSG00000030659	10.3333	20.5556	12.3333	28.2222	13.4444	31.4444	1.19265	1	1	ENSMUSG00000000120	Ngfr
ENSMUSG00000000120	241.333	741.833	277.222	722.667	373.111	570.444	1.19153	1	1	ENSMUSG00000051498	Tlr6
ENSMUSG00000051498	9.44444	20.5556	6	26.3333	17.2222	25.7778	1.18982	1	1	ENSMUSG00000048489	Depp1
ENSMUSG00000000791	1746.06	3755.78	1488.22	3493.83	1651.83	3888	1.18876	1	1	ENSMUSG00000063558	Aox1
ENSMUSG00000026729	3578.56	7358.89	3193.28	7886.67	3445.72	8025.56	1.18748	1	1	ENSMUSG00000019256	Ahr
ENSMUSG00000096971	54.5556	165.111	67.3333	133.778	76.7778	153.333	1.18355	1	1	ENSMUSG00000114487	Gm49393
ENSMUSG00000114487	83	194	108.222	202	71.6111	200.889	1.18267	1	1	ENSMUSG00000100779	Gm29292
ENSMUSG00000043953	64.6667	171.333	53.5	124.111	74.5556	144.111	1.17816	1	1	ENSMUSG00000065455	Mir21a
ENSMUSG00000041827	870	1990.28	946.889	2063.11	909.667	2104.11	1.17491	1	1	ENSMUSG00000097654	Gm26714
ENSMUSG00000097654	16	24.5556	19.4444	44.5556	12.3333	36.3333	1.17333	1	1	ENSMUSG00000115151	Gm19276
ENSMUSG00000015468	9.44444	16.5556	12.3333	23.8889	11.4444	30.6667	1.16993	1	1	ENSMUSG00000110938	1700124M09Rik
ENSMUSG00000087381	5461.22	12705.4	5753	12075.2	5441.11	12601.2	1.16635	1	1	ENSMUSG00000017897	Eya2
ENSMUSG00000050134	310.889	689.444	270	654.333	314.944	659.389	1.15987	1	1	ENSMUSG00000048706	Lurap1l
ENSMUSG00000035934	6037.56	14161.8	6297.67	13794.3	6117.33	13211.6	1.15767	1	1	ENSMUSG00000042793	Lgr6
ENSMUSG00000042793	156.556	250.722	100.667	411.556	109	155	1.15632	1	1	ENSMUSG00000020609	Apob
ENSMUSG00000046589	118.889	233.778	133.111	251.5	93.4444	280.111	1.15075	1	1	ENSMUSG00000086872	Gm14225
ENSMUSG00000086872	494.389	650.222	248.111	1051.61	246.667	491.333	1.14886	1	1	ENSMUSG00000024044	Epb41l3
ENSMUSG00000024044	17323.9	39499.3	17638.9	37857.7	16555.6	36835.8	1.1483	1	1	ENSMUSG00000033684	Qsox1
ENSMUSG00000004043	22.7778	44.4444	14.3333	38.5556	19.1111	41.1111	1.14684	1	1	ENSMUSG00000077613	Gm25497
ENSMUSG00000049723	12.3333	21.5556	13.4444	20.6667	7.55556	29.6667	1.14543	1	1	ENSMUSG00000076846	Trav13-2
ENSMUSG00000055681	4840	11215.3	5137.33	10400.9	4793.78	11010	1.14325	1	1	ENSMUSG00000052837	Junb
ENSMUSG00000052837	67.3333	62.5556	29.4444	89.6667	19.1111	100.667	1.14319	1	1	ENSMUSG00000067577	A430093F15Rik
ENSMUSG00000067577	53.5556	119.333	53.5	77	31.4444	110.611	1.14315	1	1	ENSMUSG00000028435	Aqp3
ENSMUSG00000108736	6	19.5556	7.55556	30.3333	15.1111	13.8889	1.14202	1	1	ENSMUSG00000114637	Gm47851
ENSMUSG00000114637	1562.33	3311.22	1564.06	3451.22	1518.33	3479.56	1.14106	1	1	ENSMUSG00000056313	Tcim
ENSMUSG00000028460	19.8889	39.4444	20.5556	53.2222	20.2222	42.2222	1.13535	1	1	ENSMUSG00000037973	Itprid1
ENSMUSG00000080701	2307.06	5065.67	2195.44	4702.17	2218.17	4975.78	1.13359	1	1	ENSMUSG00000040093	Bmf
ENSMUSG00000060962	30.2222	83	23.7778	49.1111	27.4444	45.3333	1.12776	1	1	ENSMUSG00000036030	Prtg
ENSMUSG00000036030	31.2222	57.7778	39.6667	90.6667	32.4444	76	1.12728	1	1	ENSMUSG00000026308	Klhl30
ENSMUSG00000026308	9.44444	32.4444	28.4444	65.1111	23	34.3333	1.12653	1	1	ENSMUSG00000090113	Nhlrc4
ENSMUSG00000090113	1416.67	3008.11	1437.22	3185.22	1524.56	3364.72	1.12611	1	1	ENSMUSG00000042284	Itga1
ENSMUSG00000026764	8.44444	9.33333	8.44444	28.2222	17.2222	35.3333	1.12553	1	1	ENSMUSG00000086812	Gm8978
ENSMUSG00000017652	35845.4	82539.9	38648.1	78064.1	37840.3	84382.8	1.12492	1	1	ENSMUSG00000023039	Krt7
ENSMUSG00000023039	35.3333	80	35.8889	77.7778	35.4444	72.8889	1.12383	1	1	ENSMUSG00000043857	Mgat5b
ENSMUSG00000043857	156.556	310.111	247.167	450.444	157.667	463.556	1.12296	1	1	ENSMUSG00000078922	Tgtp1
ENSMUSG00000110129	34.2222	55	17.4444	49.1111	17.2222	44.4444	1.12199	1	1	ENSMUSG00000066684	Pilrb1
ENSMUSG00000054537	12849.6	26425.1	12828.6	29074.6	12597.3	27633.7	1.119	1	1	ENSMUSG00000028967	Errfi1
ENSMUSG00000026435	22.7778	44.4444	19.4444	43.2222	23	54.2222	1.11718	1	1	ENSMUSG00000087486	Gm11723
ENSMUSG00000087486	362.667	804.333	370.889	770.833	335.667	744.889	1.11651	1	1	ENSMUSG00000102299	Gm37539
ENSMUSG00000000732	2968	6843.17	3361.11	6986.83	3073.67	6545.89	1.11568	1	1	ENSMUSG00000053846	Lipg
ENSMUSG00000080544	39.2222	46.5556	42.5556	98.2222	32.4444	101.889	1.11548	1	1	ENSMUSG00000086644	Gm13470
ENSMUSG00000031639	655.944	1437.44	611.778	1372.39	688.111	1424.61	1.11411	1	1	ENSMUSG00000109735	Gm45667
ENSMUSG00000109735	152.889	363.889	163.778	426.222	209.222	347.889	1.11337	1	1	ENSMUSG00000086554	9530034E10Rik
ENSMUSG00000086554	183.222	330.333	138.556	339.944	149.333	348.667	1.11336	1	1	ENSMUSG00000038065	Mturn
ENSMUSG00000114436	10877.5	22306.9	10117.8	25204.1	11353.7	22324.4	1.11018	1	1	ENSMUSG00000019302	Atp6v0a1
ENSMUSG00000090202	1644.67	3291.56	1499.28	3467.89	1579.22	3413.44	1.10697	1	1	ENSMUSG00000035095	Fam167a
ENSMUSG00000115160	82	175.667	84.2222	177.556	83	180.944	1.10339	1	1	ENSMUSG00000081758	Gm11460
ENSMUSG00000081758	157.556	337	214.333	398.222	158.778	403.556	1.10098	1	1	ENSMUSG00000069892	9930111J21Rik2
ENSMUSG00000099092	96.3333	225.889	103.444	204.444	85.5556	180.944	1.10021	1	1	ENSMUSG00000114635	Gm49392
ENSMUSG00000114635	11010	23202	11972.2	24509.7	11403.9	25988	1.09984	1	1	ENSMUSG00000020836	Coro6
ENSMUSG00000020836	44.5556	99.5556	48	116.889	56.4444	101.889	1.09824	1	1	ENSMUSG00000097157	Gm26512
ENSMUSG00000030278	57.7778	153.111	62.4444	156.556	100.556	160.556	1.09168	1	1	ENSMUSG00000047562	Mmp10
ENSMUSG00000093921	8.44444	11.3333	9.33333	30.3333	6.55556	9.77778	1.08746	1	1	ENSMUSG00000109089	4833411C07Rik
ENSMUSG00000087624	18.8889	34.4444	13.4444	34.4444	13.4444	26.7778	1.078	1	1	ENSMUSG00000044352	Sowaha
ENSMUSG00000010803	12.3333	39.4444	16.5556	35.4444	17.2222	22.7778	1.07635	1	1	ENSMUSG00000113840	Gm18955
ENSMUSG00000116056	17	14.4444	6	33.3333	6	13.8889	1.07276	1	1	ENSMUSG00000037683	Armc3
ENSMUSG00000041329	160.556	462	221.944	456.222	245.333	396.056	1.06513	1	1	ENSMUSG00000113035	5830428M24Rik
ENSMUSG00000026976	184134	398512	184134	377019	184134	379591	1.06425	1	1	ENSMUSG00000024940	Ltbp3
ENSMUSG00000107846	4427.78	9090.56	4613.17	9755.89	4551.06	9536.22	1.06227	1	1	ENSMUSG00000031778	Cx3cl1
ENSMUSG00000047728	1418.33	3073.67	1439.44	2685.39	1384.33	3088.33	1.06078	1	1	ENSMUSG00000022479	Vdr
ENSMUSG00000022479	13.4444	30.6667	8.44444	23.8889	14.3333	17.7778	1.06054	1	1	ENSMUSG00000097203	4732419C18Rik
ENSMUSG00000029868	542.444	1156.56	617.889	1214.06	558.667	1201.56	1.05557	1	1	ENSMUSG00000019102	Aldh3a1
ENSMUSG00000079462	199.778	383.667	230.5	419	177.556	460.167	1.05471	1	1	ENSMUSG00000021404	Serpinb9c
ENSMUSG00000090129	2704.5	5526.22	2699.06	5167.22	2420.44	5550.89	1.05411	1	1	ENSMUSG00000026430	Rassf5
ENSMUSG00000101482	14105.6	28693.7	13911.6	28868	13526	28611.8	1.05261	1	1	ENSMUSG00000027800	Tm4sf1
ENSMUSG00000109200	8.44444	17.4444	11.4444	33.3333	12.3333	13.8889	1.0458	1	1	ENSMUSG00000082284	H3f3a-ps1
ENSMUSG00000082284	33936	74804.7	38384.2	69284	31988.7	71055	1.04444	1	1	ENSMUSG00000026414	Tnnt2
ENSMUSG00000025328	228.556	484	245.111	461	205.889	454.111	1.04079	1	1	ENSMUSG00000024885	Aldh3b1
ENSMUSG00000109424	2370.56	4532.06	2114.11	4233	2046.56	4669.06	1.04029	1	1	ENSMUSG00000047250	Ptgs1
ENSMUSG00000098282	24.6667	42.1111	23.7778	27.1111	23	79.2222	1.03953	1	1	ENSMUSG00000032028	Nxpe2
ENSMUSG00000032028	12.3333	19.5556	8.44444	27.1111	16.1111	26.7778	1.03953	1	1	ENSMUSG00000111761	9230112J17Rik
ENSMUSG00000089420	20.8889	70.2222	36.5556	49.1111	21.1111	43.2222	1.03607	1	1	ENSMUSG00000024114	Prss41
ENSMUSG00000024973	486.389	871.778	422.5	917.278	443.222	979.333	1.03482	1	1	ENSMUSG00000021390	Ogn
ENSMUSG00000021390	906.333	2048.44	1002.67	1859.44	929.778	1908.89	1.03464	1	1	ENSMUSG00000100113	Gm28592
ENSMUSG00000064246	136.556	214.5	109.556	231.333	96	257	1.03326	1	1	ENSMUSG00000099568	Gm28513
ENSMUSG00000099568	64.6667	130.389	55	153.333	75.6667	117.889	1.03275	1	1	ENSMUSG00000006362	Cbfa2t3
ENSMUSG00000087142	2142.33	4766.67	2538.11	4563.67	2144.22	4609	1.03054	1	1	ENSMUSG00000020205	Phlda1
ENSMUSG00000020205	7155.44	14831.9	8019.44	14355.4	6784	15653.6	1.03007	1	1	ENSMUSG00000061878	Sphk1
ENSMUSG00000061878	786.5	1467.22	780	1708	754.111	1557.78	1.02863	1	1	ENSMUSG00000031373	Car5b
ENSMUSG00000047656	433.667	777.333	370.889	734	345.889	830.444	1.02424	1	1	ENSMUSG00000026475	Rgs16
ENSMUSG00000026475	25.5556	143	39.6667	124.111	111.556	95.3333	1.02411	1	1	ENSMUSG00000039364	Sectm1b
ENSMUSG00000110682	13.4444	21.5556	9.33333	27.1111	18.1111	32.4444	1.01792	1	1	ENSMUSG00000091192	Sardhos
ENSMUSG00000052572	7342.22	14822.5	7509.94	13984.3	6638.22	14692.3	1.01728	1	1	ENSMUSG00000042099	Kank3
ENSMUSG00000026247	33.2222	67	21.4444	45.5556	34.4444	65.3333	1.0163	1	1	ENSMUSG00000045441	Gprin3
ENSMUSG00000006587	1197.17	2617.22	1484.22	2634.06	1131.83	2450.22	1.01412	1	1	ENSMUSG00000020034	Tcp11l2
ENSMUSG00000115715	21.7778	67	34.2222	36.4444	23.8889	58.1111	1.00899	1	1	ENSMUSG00000091366	Gm17040
ENSMUSG00000083045	6	34.4444	13.4444	19.7778	24.8889	34.3333	1	1	1	ENSMUSG00000084143	Gm13400
ENSMUSG00000084143	23512.2	13174.7	23338.8	11125.4	22663	10446.4	-1.00046	1	1	ENSMUSG00000029516	Cit
ENSMUSG00000027690	323	150	305.722	175.111	321.833	149.333	-1.00456	1	1	ENSMUSG00000109157	Gm44829
ENSMUSG00000109157	126.333	73.4444	152.111	72.2222	147.556	67.3333	-1.00679	1	1	ENSMUSG00000077285	Gm26394
ENSMUSG00000086695	448.444	233.778	506.944	226.222	445.667	237.222	-1.00723	1	1	ENSMUSG00000085555	2610035F20Rik
ENSMUSG00000102875	71.2222	37.4444	104.778	38.5556	94.2222	58.1111	-1.01073	1	1	ENSMUSG00000107724	Gm16042
ENSMUSG00000103672	196.333	105.889	242.444	106.278	285.778	146.778	-1.01201	1	1	ENSMUSG00000016552	Foxred2
ENSMUSG00000016552	5008.56	2873.22	6107.78	2802.89	5284.06	2456	-1.0121	1	1	ENSMUSG00000037544	Dlgap5
ENSMUSG00000037544	133.444	87.3333	136.111	68.3333	142.556	49.1111	-1.01407	1	1	ENSMUSG00000118325	Gm50324
ENSMUSG00000115306	60.7778	11.3333	64.2222	30.3333	55	48.3333	-1.01612	1	1	ENSMUSG00000103599	Gm37356
ENSMUSG00000103599	52.5556	24.5556	57.8889	22.8889	60.5556	37.4444	-1.01687	1	1	ENSMUSG00000081127	Gm12677
ENSMUSG00000039747	4680.89	2275.56	4384.22	1844.67	4076.72	2364.61	-1.01878	1	1	ENSMUSG00000079553	Kifc1
ENSMUSG00000032387	4906.11	2529.44	4739.44	2448.56	5060.22	2276.56	-1.01926	1	1	ENSMUSG00000070425	Xntrpc
ENSMUSG00000086669	69.2222	46.5556	101.556	43.2222	76.7778	32.4444	-1.02346	1	1	ENSMUSG00000108258	Gm43913
ENSMUSG00000044770	4216.44	2067.06	5865.44	2575.22	4221.11	2375.78	-1.02708	1	1	ENSMUSG00000028678	Kif2c
ENSMUSG00000100937	9417.06	4736.33	8917.11	4341.67	9107.39	4331.22	-1.03313	1	1	ENSMUSG00000097772	5430416N02Rik
ENSMUSG00000025592	98.1111	44.4444	84.2222	56.7778	127.778	50.2222	-1.03772	1	1	ENSMUSG00000024409	Psors1c2
ENSMUSG00000087442	197.444	85	163.778	101.278	171.667	72.8889	-1.04118	1	1	ENSMUSG00000073130	Gm1141
ENSMUSG00000073130	112.444	53.8889	101.556	52.2222	98.6667	46.1111	-1.04209	1	1	ENSMUSG00000106281	Gm44346
ENSMUSG00000022613	1935.94	1014.78	1695.56	813.778	1873.39	844.444	-1.04228	1	1	ENSMUSG00000024301	Kifc5b
ENSMUSG00000102929	89.6667	35.4444	101.556	36.4444	33.3333	38.4444	-1.0456	1	1	ENSMUSG00000072511	Hhla1
ENSMUSG00000104528	265.556	151	317.667	172.889	361.889	133.444	-1.04965	1	1	ENSMUSG00000052087	Rgs14
ENSMUSG00000015217	3003	1521.5	2743.67	1502.06	3275.67	1330.89	-1.05093	1	1	ENSMUSG00000032586	Traip
ENSMUSG00000107320	336.222	158.556	329.667	181	363.889	156.556	-1.05133	1	1	ENSMUSG00000100254	Trpc2
ENSMUSG00000022445	173.889	76.1111	148.444	106.278	171.667	56	-1.05355	1	1	ENSMUSG00000064057	Scgb3a1
ENSMUSG00000026833	37.4444	11.3333	35.8889	19.7778	27.4444	16.7778	-1.05889	1	1	ENSMUSG00000016200	Syt14
ENSMUSG00000059213	281.444	177.444	292	156.556	320.611	94.2222	-1.06266	1	1	ENSMUSG00000038523	1700003F12Rik
ENSMUSG00000052396	128.444	67	133.111	77.7778	170.333	61.3333	-1.06504	1	1	ENSMUSG00000055184	Fam72a
ENSMUSG00000017943	125.444	68	122.889	56.7778	126.667	54.2222	-1.06693	1	1	ENSMUSG00000064646	Gm23300
ENSMUSG00000064646	150	46.5556	111.556	81.8889	216.333	99	-1.06798	1	1	ENSMUSG00000000627	Sema4f
ENSMUSG00000000627	209.556	98.6667	208	65.1111	205.056	132.556	-1.06877	1	1	ENSMUSG00000055748	Gsdmc4
ENSMUSG00000113786	12743.3	5370.11	11647.3	5987.56	11209.8	5578.33	-1.07178	1	1	ENSMUSG00000015880	Ncapg
ENSMUSG00000026774	110	60.6667	104.778	55.4444	100.556	34.3333	-1.07496	1	1	ENSMUSG00000109489	Gm7451
ENSMUSG00000021278	37.4444	28.5556	54.3333	22.8889	84	31.4444	-1.07617	1	1	ENSMUSG00000024211	Grm8
ENSMUSG00000086893	203.556	48.8889	125.167	83	192.556	114.889	-1.07954	1	1	ENSMUSG00000079502	Cfap77
ENSMUSG00000105388	2387	1056.56	2513.72	1141.22	2454.78	1281.33	-1.08025	1	1	ENSMUSG00000030867	Plk1
ENSMUSG00000109462	584.667	181.5	393.056	242.444	483	266	-1.08229	1	1	ENSMUSG00000021176	Efcab11
ENSMUSG00000111293	2338	966.778	2216.78	1165.89	2093.78	1005.89	-1.08283	1	1	ENSMUSG00000055240	Zfp101
ENSMUSG00000077604	54.5556	26.5556	65.1111	38.5556	65.3333	20.8889	-1.08844	1	1	ENSMUSG00000115736	Gm8586
ENSMUSG00000115736	189.778	88.5556	152.111	72.2222	160.222	75.1111	-1.0889	1	1	ENSMUSG00000069309	Hist1h2an
ENSMUSG00000083207	668.333	307.444	651.722	299.778	620.444	303.889	-1.09053	1	1	ENSMUSG00000098793	Gm27286
ENSMUSG00000067764	43	24.5556	51.5556	19.7778	67.2222	30.6667	-1.09192	1	1	ENSMUSG00000062905	Vmn1r32
ENSMUSG00000085500	723.556	346.444	680.889	330.333	692	304.611	-1.096	1	1	ENSMUSG00000098711	Gm28030
ENSMUSG00000022375	3871.33	1741.56	3418	1786.56	3826.72	1667.11	-1.09716	1	1	ENSMUSG00000030677	Kif22
ENSMUSG00000025271	395.278	150	285.556	163.556	375	179.111	-1.09895	1	1	ENSMUSG00000073012	Fnd3c2
ENSMUSG00000073012	8177.22	3919.56	8720.83	3983.17	8338.33	3867.78	-1.10025	1	1	ENSMUSG00000028873	Cdca8
ENSMUSG00000099879	2505.78	1231.33	2514.89	988.444	2233.44	1155.22	-1.10432	1	1	ENSMUSG00000032783	Troap
ENSMUSG00000032783	27.4444	13.4444	32.3333	13.7778	27.4444	13	-1.10434	1	1	ENSMUSG00000043618	Eif5al3-ps
ENSMUSG00000047534	126.333	51.6667	111.556	54.2222	97.7778	50.2222	-1.10691	1	1	ENSMUSG00000019876	Pkib
ENSMUSG00000019876	2466.28	1261.06	2687.89	1109.44	3077	1449.44	-1.10787	1	1	ENSMUSG00000026622	Nek2
ENSMUSG00000026622	59.6667	36.4444	138.556	36.4444	92.4444	63.3889	-1.10806	1	1	ENSMUSG00000042246	Tmc7
ENSMUSG00000042246	44.5556	17.4444	44.4444	21.7778	48.8889	24.8889	-1.10852	1	1	ENSMUSG00000061863	Gm6822
ENSMUSG00000065262	180.556	53.8889	143.778	87.6667	169.056	86.5556	-1.10916	1	1	ENSMUSG00000084380	Tmc4-ps
ENSMUSG00000061540	61.6667	16.5556	31.3333	16.8889	15.1111	15.8889	-1.11103	1	1	ENSMUSG00000041658	Rragb
ENSMUSG00000036768	2825.06	1268.22	3106.06	1327.22	2757.33	1420.44	-1.11362	1	1	ENSMUSG00000044201	Cdc25c
ENSMUSG00000029618	68.3333	33.6667	46.2222	22.8889	55	20.8889	-1.11548	1	1	ENSMUSG00000051228	Nyx
ENSMUSG00000109257	1376.56	647.556	1471.56	641.5	1303	623.167	-1.11797	1	1	ENSMUSG00000087193	Gm14820
ENSMUSG00000117534	43	15.4444	14.3333	15.8889	43.0556	14.8889	-1.12029	1	1	ENSMUSG00000096178	Gm20837
ENSMUSG00000096178	1730.89	733.778	1723.22	906.056	1802.78	778.333	-1.12043	1	1	ENSMUSG00000109953	5430430B14Rik
ENSMUSG00000109953	696.278	385.056	695.222	308.778	775.389	302.444	-1.12082	1	1	ENSMUSG00000098355	Gm27553
ENSMUSG00000098355	3604.89	1892.39	4070.33	1939.89	4530.56	1772.67	-1.1228	1	1	ENSMUSG00000006398	Cdc20
ENSMUSG00000006398	126.333	49.8889	70.3333	72.2222	109	17.7778	-1.12338	1	1	ENSMUSG00000018656	Tcaf3
ENSMUSG00000118116	47.5556	29.6667	51.5556	17.8889	45.7778	18.8889	-1.12373	1	1	ENSMUSG00000090685	Atp6v1fnb
ENSMUSG00000090685	34.2222	12.3333	20.5556	7.33333	30.3333	19.8889	-1.12399	1	1	ENSMUSG00000098304	1700027I24Rik
ENSMUSG00000020914	42	38.4444	57.8889	15.8889	64.3333	20.8889	-1.12873	1	1	ENSMUSG00000089789	Rdh1
ENSMUSG00000089789	160.556	73.4444	131	70.2222	152	60.4444	-1.12908	1	1	ENSMUSG00000118211	Gm46649
ENSMUSG00000082618	50.5556	27.4444	37.7778	8.33333	27.4444	17.7778	-1.13006	1	1	ENSMUSG00000061531	Tmem236
ENSMUSG00000110928	190.444	63.4444	136.111	69.1111	101.556	62.3889	-1.14155	1	1	ENSMUSG00000025892	Gria4
ENSMUSG00000099418	6877.67	2973.44	6160.5	2971.72	6243.44	2782.89	-1.14346	1	1	ENSMUSG00000024989	Cep55
ENSMUSG00000095093	2355.11	1324.89	2918	1312.94	2955.22	1077.78	-1.14679	1	1	ENSMUSG00000000409	Lck
ENSMUSG00000026950	57.7778	29.6667	52.4444	12.4444	21.1111	16.7778	-1.15078	1	1	ENSMUSG00000097874	C030010L15Rik
ENSMUSG00000113063	34799.7	16101.4	34290.6	14974.6	36079.7	16105.9	-1.15643	1	1	ENSMUSG00000027469	Tpx2
ENSMUSG00000027469	1995.56	942.056	2154.5	926.667	2058.11	913.222	-1.15801	1	1	ENSMUSG00000035683	Melk
ENSMUSG00000035683	40	12.3333	40.6667	6	13.4444	23.8889	-1.16227	1	1	ENSMUSG00000086555	Gm13446
ENSMUSG00000086555	50.5556	40.2222	64.2222	14.6667	44	15.8889	-1.16313	1	1	ENSMUSG00000074004	B3gnt6
ENSMUSG00000116912	62.6667	30.6667	81.3333	27.1111	42.1111	24.8889	-1.16412	1	1	ENSMUSG00000081778	Gm6325
ENSMUSG00000030254	272.778	125.444	263.889	125.222	210.444	81.2222	-1.17428	1	1	ENSMUSG00000107429	Gm44206
ENSMUSG00000107429	129.444	44.4444	96.2222	60.6667	143.333	58.1111	-1.17483	1	1	ENSMUSG00000070298	Trcg1
ENSMUSG00000070298	1329	538.389	1118	517.056	1229.89	571.611	-1.17631	1	1	ENSMUSG00000096916	Zfp850
ENSMUSG00000028933	10076.7	4837.89	10638.2	4138.78	10689.7	4915.11	-1.17674	1	1	ENSMUSG00000033762	Recql4
ENSMUSG00000033762	66.3333	29.6667	82.0556	34.4444	58.2222	26.7778	-1.17871	1	1	ENSMUSG00000111786	Gm47319
ENSMUSG00000024795	1565.67	758.889	1585.56	717.111	1481.33	567.722	-1.18055	1	1	ENSMUSG00000022385	Gtse1
ENSMUSG00000112105	857.667	422.667	816.722	353.5	888.556	353.833	-1.1808	1	1	ENSMUSG00000098396	Gm27997
ENSMUSG00000088591	10522.3	4085.56	9120.11	4661.78	9723.22	4196.94	-1.1817	1	1	ENSMUSG00000033952	Aspm
ENSMUSG00000034906	59.6667	55.8889	109.556	53.2222	156.556	35.3333	-1.18322	1	1	ENSMUSG00000005320	Fgfr4
ENSMUSG00000005320	57.7778	17.4444	18.4444	15.8889	33.3333	14.8889	-1.18322	1	1	ENSMUSG00000085800	1700066O22Rik
ENSMUSG00000025912	185.778	72.3333	83	44.5556	141.444	63.3889	-1.18763	1	1	ENSMUSG00000007021	Syngr3
ENSMUSG00000099583	76.2222	47.6667	91.6667	27.1111	75.6667	32.4444	-1.18927	1	1	ENSMUSG00000037542	Aldh8a1
ENSMUSG00000037542	76.2222	28.5556	49	36.4444	61.5556	16.7778	-1.18934	1	1	ENSMUSG00000107758	Gm19253
ENSMUSG00000032400	11784	4836	11243.1	5337	11906.4	5141.22	-1.18974	1	1	ENSMUSG00000028312	Smc2
ENSMUSG00000019301	373.111	155.444	447.611	148.556	268.111	171.889	-1.19397	1	1	ENSMUSG00000037577	Ephx3
ENSMUSG00000028654	6413.67	2633.78	6261.89	2770.56	6210	2834.94	-1.1966	1	1	ENSMUSG00000039231	Suv39h1
ENSMUSG00000078773	3670.22	1227.56	3274.56	1592.83	3269.06	1629	-1.19867	1	1	ENSMUSG00000035455	Fignl1
ENSMUSG00000068758	1119.39	420.889	1156.78	564.889	1044.44	456.833	-1.20211	1	1	ENSMUSG00000021057	Akap5
ENSMUSG00000021057	85.4444	31.5556	138.556	56.7778	96	50.2222	-1.20299	1	1	ENSMUSG00000021550	2210016F16Rik
ENSMUSG00000021550	45.5556	25.5556	22.5556	9.33333	30.3333	8	-1.20309	1	1	ENSMUSG00000102246	9430037O13Rik
ENSMUSG00000102246	7200.44	3295.94	7221.11	3027.83	7368.39	3137.83	-1.20338	1	1	ENSMUSG00000042029	Ncapg2
ENSMUSG00000101801	765.389	365.111	821.444	367.889	695.444	255.222	-1.20708	1	1	ENSMUSG00000024430	Cabyr
ENSMUSG00000024430	3979.61	1757.11	4491	1978.22	3996.22	1661.67	-1.20788	1	1	ENSMUSG00000041498	Kif14
ENSMUSG00000064672	1459	753.944	1172.44	433.278	1284.56	504.667	-1.21065	1	1	ENSMUSG00000006715	Gmnn
ENSMUSG00000020627	8749	3769	7769.44	3438.28	8183.22	3391.11	-1.22078	1	1	ENSMUSG00000029910	Mad2l1
ENSMUSG00000032024	146.556	57.7778	166.778	74.3333	158.778	70.2222	-1.22748	1	1	ENSMUSG00000091989	Ndufab1-ps
ENSMUSG00000091989	25555.3	10461.2	24451.7	10683.2	23525.6	10231.8	-1.22873	1	1	ENSMUSG00000022797	Tfrc
ENSMUSG00000112423	4937	2206.67	5568.83	2246.56	4882.89	2089.33	-1.23388	1	1	ENSMUSG00000027496	Aurka
ENSMUSG00000041859	2526.22	1004.22	2795	1049.11	2788.11	1391.56	-1.23502	1	1	ENSMUSG00000044702	Palb2
ENSMUSG00000052850	510.722	244	582.167	261.889	580.111	203.111	-1.23858	1	1	ENSMUSG00000062727	H2bc12
ENSMUSG00000102461	87.2222	46.5556	117.389	41	76.7778	31.4444	-1.23961	1	1	ENSMUSG00000112406	4921515L22Rik
ENSMUSG00000112406	36.3333	16.5556	24.5556	12.4444	50	17.7778	-1.23983	1	1	ENSMUSG00000023236	Scg5
ENSMUSG00000023236	576.778	248	620.111	315.333	563.111	181.889	-1.24026	1	1	ENSMUSG00000038963	Slco4a1
ENSMUSG00000038963	2252.72	937	2000.56	901.556	2093.78	848	-1.24031	1	1	ENSMUSG00000027353	Mcm8
ENSMUSG00000021590	587.611	197.333	427.111	205.556	534.667	248.111	-1.25154	1	1	ENSMUSG00000047757	Fancb
ENSMUSG00000047757	560.667	230.778	331.556	234.444	537.556	136.222	-1.25159	1	1	ENSMUSG00000043631	Ecm2
ENSMUSG00000067768	204.444	75.2222	131	74.3333	199.111	75.1111	-1.25334	1	1	ENSMUSG00000032292	Nr2e3
ENSMUSG00000062248	361.667	159.667	373.111	137.667	386.667	171.889	-1.25534	1	1	ENSMUSG00000093746	Mir5622
ENSMUSG00000058147	824.889	345.833	1041.72	426.222	950.778	407	-1.25711	1	1	ENSMUSG00000034329	Brip1
ENSMUSG00000059060	233	45.5556	188.111	152.444	195.556	59.4444	-1.2635	1	1	ENSMUSG00000006369	Fbln1
ENSMUSG00000006369	6772.5	2838.28	6618.39	2897.22	6420.56	2511.72	-1.26436	1	1	ENSMUSG00000026605	Cenpf
ENSMUSG00000026605	60.7778	17.4444	68.3333	20.6667	60.5556	41.1111	-1.26607	1	1	ENSMUSG00000097756	A730056A06Rik
ENSMUSG00000027959	91.5556	38.4444	85.4444	39.7778	89.5	33.3333	-1.26628	1	1	ENSMUSG00000107263	Gm42471
ENSMUSG00000079598	1407.33	392.889	1230.33	653.333	1059.72	484.5	-1.27282	1	1	ENSMUSG00000096169	Olfr1564
ENSMUSG00000096169	47.5556	27.4444	42.5556	11.6667	54.1111	20.8889	-1.27302	1	1	ENSMUSG00000103260	Gm8146
ENSMUSG00000045273	49.6667	26.5556	75.3333	27.1111	37.4444	13	-1.27376	1	1	ENSMUSG00000029754	Dlx6												Gm9604	Gm3816	Gm7848	Gm18639
ENSMUSG00000044906	3757.89	1545.78	4407.56	1784.44	3783.44	1587.61	-1.28075	1	1	ENSMUSG00000026646	Suv39h2
ENSMUSG00000040432	70.2222	43.2222	62.4444	26.3333	70	13.8889	-1.28317	1	1	ENSMUSG00000081256	Gm15791
ENSMUSG00000048279	35.3333	16.5556	49.8889	14.6667	32.4444	15.8889	-1.2854	1	1	ENSMUSG00000080997	Gm11885												Gm25874	Gm26389	Gm25088	Gm25221	Gm22510	Gm25988	Gm22130	Gm24983	Gm23145	Gm24027	Gm26337	Gm22524	Gm24872	Gm22630	Gm25449	Gm25741	Gm23356	Gm26059	Gm24528	Gm25175	Gm25229	Gm25463	Gm22511	Gm24088	Gm25077	Gm24799	Gm22834
ENSMUSG00000115344	5906.44	2421.89	5890.11	2239.33	5836.89	2555.22	-1.28901	1	1	ENSMUSG00000022945	Chaf1b
ENSMUSG00000037572	401.889	196.333	374.667	165.444	388.389	113.889	-1.29433	1	1	ENSMUSG00000108011	Gm44596
ENSMUSG00000054409	1364.78	499.111	1451.89	570.222	1338.22	623.167	-1.29612	1	1	ENSMUSG00000028587	Orc1
ENSMUSG00000015342	667.056	254.111	745.444	303.056	689.333	295.611	-1.30046	1	1	ENSMUSG00000028794	A3galt2
ENSMUSG00000089908	13141.3	4759.44	12419.9	5466.33	12630.1	5228.67	-1.30525	1	1	ENSMUSG00000041219	Arhgap11a
ENSMUSG00000041219	171.111	115.667	107.333	51.3333	285.778	61.3333	-1.30666	1	1	ENSMUSG00000001943	Vsig2
ENSMUSG00000044934	1356.78	716.333	1947.06	699.944	1625.78	562.833	-1.31682	1	1	ENSMUSG00000074476	Spc24
ENSMUSG00000084527	1642.11	589	1704.22	696.333	1502.5	651.556	-1.32357	1	1	ENSMUSG00000022034	Esco2
ENSMUSG00000078496	57.7778	28.5556	87.6667	36.4444	84.7222	26.7778	-1.32819	1	1	ENSMUSG00000078240	Gm3550
ENSMUSG00000004655	75239.2	29228.6	70570.9	30145.7	72994.3	27725.9	-1.32888	1	1	ENSMUSG00000027699	Ect2
ENSMUSG00000087302	38028.4	15271.8	37347.2	15669.3	37045.4	13669.6	-1.33343	1	1	ENSMUSG00000025758	Plk4
ENSMUSG00000013089	8648.44	3411	8972.78	3549.78	8338.33	3315.67	-1.33682	1	1	ENSMUSG00000055612	Cdca7
ENSMUSG00000055612	26.6667	14.4444	47.1111	14.6667	17.2222	7	-1.33787	1	1	ENSMUSG00000029755	Dlx5
ENSMUSG00000019647	352.5	143	318.667	116.889	313.444	128.667	-1.33889	1	1	ENSMUSG00000052981	Ube2ql1
ENSMUSG00000052981	253.056	72.3333	297.778	105.222	282.778	152.111	-1.34196	1	1	ENSMUSG00000094595	Fsbp
ENSMUSG00000072980	103.889	40.2222	119.444	60.6667	130.111	38.4444	-1.34458	1	1	ENSMUSG00000109910	Gm45240
ENSMUSG00000109910	5125.33	1768.83	4882.39	1884	5148.61	2313.67	-1.34481	1	1	ENSMUSG00000058290	Espl1
ENSMUSG00000098877	143.778	55.8889	164.778	65.1111	105.778	42.2222	-1.34824	1	1	ENSMUSG00000082163	Gm14276
ENSMUSG00000027977	2569.78	1064.22	2249	1059.22	2837.67	880.667	-1.34989	1	1	ENSMUSG00000022322	Shcbp1
ENSMUSG00000061082	1704.33	720.722	1634.44	644.444	1826.89	657.833	-1.35227	1	1	ENSMUSG00000051378	Kif18b
ENSMUSG00000043541	40	13.4444	30.3333	14.6667	17.2222	6	-1.35548	1	1	ENSMUSG00000031202	Rab39b
ENSMUSG00000031202	4268.94	1565.33	4213.67	1733.39	4295.67	1692.39	-1.35666	1	1	ENSMUSG00000012443	Kif11
ENSMUSG00000039007	8408	2859	7525.33	3285.22	7881.11	3135.67	-1.35961	1	1	ENSMUSG00000027326	Knl1
ENSMUSG00000102732	2181.56	771.444	1987.44	875.111	2170.22	819.611	-1.36208	1	1	ENSMUSG00000027635	Dsn1
ENSMUSG00000027635	144.778	48.8889	82.0556	32.4444	127.778	57.1111	-1.36315	1	1	ENSMUSG00000085606	Gm15792
ENSMUSG00000085606	34.2222	14.4444	33.2222	15.8889	36.4444	9.77778	-1.36457	1	1	ENSMUSG00000088482	Gm23641
ENSMUSG00000088482	2758.89	921.111	2180.33	958.889	2498.61	1007.94	-1.36484	1	1	ENSMUSG00000026683	Nuf2
ENSMUSG00000026683	46.5556	23.7778	14.3333	7.33333	37.4444	7	-1.36678	1	1	ENSMUSG00000053004	Hrh1
ENSMUSG00000028712	305.889	123.111	328.111	139.667	262.444	83.8889	-1.36856	1	1	ENSMUSG00000027249	F2
ENSMUSG00000022673	5954.22	2217.17	5214.17	2387	5328.89	1768.11	-1.37239	1	1	ENSMUSG00000027379	Bub1
ENSMUSG00000027654	11070.2	4428.44	11186.3	4540	11730.1	4144.83	-1.37394	1	1	ENSMUSG00000031004	Mki67
ENSMUSG00000049357	303.111	95.1111	312.889	118	242.444	113.889	-1.39169	1	1	ENSMUSG00000031990	Jam3
ENSMUSG00000031990	73.3333	28.5556	60.1111	19.7778	56.4444	22.7778	-1.39232	1	1	ENSMUSG00000083814	Gm5133
ENSMUSG00000083814	27.4444	11.3333	32.3333	16.8889	33.3333	7	-1.39428	1	1	ENSMUSG00000080823	Atp5l-ps2
ENSMUSG00000041482	25.5556	6	20.5556	14.6667	40.3333	11.7778	-1.39855	1	1	ENSMUSG00000115553	Gm49124
ENSMUSG00000115553	40	9.33333	22.5556	11.6667	23.8889	11.7778	-1.39855	1	1	ENSMUSG00000070368	Prok1
ENSMUSG00000070368	2638.78	1001.44	2741.67	1105.78	2500.22	878.556	-1.40016	1	1	ENSMUSG00000021965	Ska3
ENSMUSG00000021965	4200	1471.56	4302.39	1688.72	4116.11	1618.56	-1.4004	1	1	ENSMUSG00000024056	Ndc80
ENSMUSG00000024056	9433.33	3714.22	9645	3655.22	8917.11	3209.78	-1.40397	1	1	ENSMUSG00000030528	Blm
ENSMUSG00000030528	57.7778	30.6667	115.222	31.4444	124.333	50.2222	-1.40696	1	1	ENSMUSG00000029299	Abcg3
ENSMUSG00000029299	4480	1801.83	4042.56	1379.33	4259.56	1639.22	-1.40712	1	1	ENSMUSG00000027323	Rad51
ENSMUSG00000027985	6420.56	2923.44	6362.89	2270.33	7117.89	2289.44	-1.41142	1	1	ENSMUSG00000020897	Aurkb
ENSMUSG00000020897	75.2222	44.4444	69.3333	26.3333	76.7778	13	-1.41286	1	1	ENSMUSG00000087722	Gm26277
ENSMUSG00000087722	712.222	308.667	649.889	255.222	716.556	216	-1.41434	1	1	ENSMUSG00000017716	Birc5
ENSMUSG00000079264	46.5556	19.5556	62.4444	23.8889	43.0556	13	-1.41504	1	1	ENSMUSG00000112026	Gm6653
ENSMUSG00000112026	2376.56	946.111	2244.67	888.556	2606.67	873.333	-1.41657	1	1	ENSMUSG00000024791	Cdca5
ENSMUSG00000027220	138.333	70.2222	143.778	48	148.444	43.2222	-1.41728	1	1	ENSMUSG00000069302	H2ac12
ENSMUSG00000081670	237.222	104.222	265.944	88.7222	225	79.2222	-1.42033	1	1	ENSMUSG00000087742	Gm25152
ENSMUSG00000087742	40	9.33333	49	11.6667	44.8889	28.6667	-1.42223	1	1	ENSMUSG00000072572	Slc39a2
ENSMUSG00000072572	1973.78	870	2346.56	846.167	2301.33	753.944	-1.42276	1	1	ENSMUSG00000005470	Asf1b
ENSMUSG00000005470	72.1111	35.4444	86.1111	16.8889	78.2222	36.3333	-1.42321	1	1	ENSMUSG00000106869	Gm42473
ENSMUSG00000106869	4053.17	1336	4372.44	1753.89	4242	1633.44	-1.4233	1	1	ENSMUSG00000031262	Cenpi
ENSMUSG00000001228	2161.89	720.722	2124.22	1000.89	2542.89	820.333	-1.42571	1	1	ENSMUSG00000017499	Cdc6
ENSMUSG00000087207	12248.2	4018.94	10838.6	5067.78	12168.8	4001.78	-1.42951	1	1	ENSMUSG00000032113	Chek1
ENSMUSG00000032113	710.333	224.667	719.778	258.167	682.222	297.778	-1.43522	1	1	ENSMUSG00000019992	Mtfr2
ENSMUSG00000050410	68.3333	7.33333	32.3333	18.8889	33.3333	22.7778	-1.44057	1	1	ENSMUSG00000043385	Olfr267
ENSMUSG00000043385	55.7222	27.4444	68.3333	14.6667	57.5556	24.8889	-1.4417	1	1	ENSMUSG00000105433	Gm44486
ENSMUSG00000030246	782	330.333	715.5	283.444	754.111	210.889	-1.45049	1	1	ENSMUSG00000079304	Tex52
ENSMUSG00000024353	67.3333	31.5556	86.7778	21.7778	66.3333	25.7778	-1.45943	1	1	ENSMUSG00000069301	H2ac11
ENSMUSG00000069301	5825	1937.22	6448.11	2126	6159.44	2636.44	-1.46019	1	1	ENSMUSG00000046591	Ticrr
ENSMUSG00000020411	43.6667	22.7778	72.3333	22.8889	71.6111	21.8889	-1.46713	1	1	ENSMUSG00000099349	1700047G03Rik
ENSMUSG00000099143	246.111	71.2222	337.333	101.278	234.111	122.833	-1.46962	1	1	ENSMUSG00000042429	Adora1
ENSMUSG00000085340	101.889	48.8889	162.111	25	92.4444	54.2222	-1.47573	1	1	ENSMUSG00000117874	Gm50318
ENSMUSG00000117874	6698.89	2758.11	6939.56	2130.39	6183.67	2233.06	-1.47702	1	1	ENSMUSG00000037020	Wdr62
ENSMUSG00000037020	1422.22	472.333	1109.33	502.667	1119.11	335.556	-1.47723	1	1	ENSMUSG00000026955	Sapcd2
ENSMUSG00000026955	25040.8	8252.78	24138.4	9163.89	25157.1	9236.78	-1.47971	1	1	ENSMUSG00000027715	Ccna2
ENSMUSG00000060275	49.6667	13.4444	30.3333	14.6667	29.6667	11.1111	-1.49596	1	1	ENSMUSG00000103143	Gm37742
ENSMUSG00000103143	1036.67	373.167	954.444	374.111	1130.89	355.778	-1.50104	0.993426	1	ENSMUSG00000047146	Tet1
ENSMUSG00000047146	301.778	95.1111	339.889	120.056	317.667	123.667	-1.50175	0.991973	1	ENSMUSG00000055945	Prr18
ENSMUSG00000055945	2270.06	909.556	2346.56	757.333	2551.22	860.5	-1.50414	0.967483	1	ENSMUSG00000034773	Hrob
ENSMUSG00000034773	126.333	55	160.556	36.4444	152.889	64.3333	-1.50523	0.983811	1	ENSMUSG00000078521	Aunip
ENSMUSG00000078521	234.111	78	202.222	89.6667	169.056	45.3333	-1.50608	0.984417	1	ENSMUSG00000070471	Erich6
ENSMUSG00000108127	23105.4	7714.89	23166.1	7828.11	22619.4	8523.11	-1.5173	0.745322	1	ENSMUSG00000005410	Mcm5
ENSMUSG00000034883	146.556	50.7778	160.556	53.2222	101.556	39.4444	-1.51961	0.942697	1	ENSMUSG00000111390	Gm48796
ENSMUSG00000111390	8746.11	3791.67	9585.33	2912.67	9207.89	2891.44	-1.52097	0.822271	1	ENSMUSG00000001517	Foxm1
ENSMUSG00000079259	1524.56	500.333	1450.78	486.389	1424.06	530.333	-1.53723	0.66568	1	ENSMUSG00000042489	Clspn
ENSMUSG00000089857	134.667	50.7778	170.111	50.1111	151	55.2222	-1.54749	0.845673	1	ENSMUSG00000021136	Smoc1
ENSMUSG00000002104	453.278	151	444.222	100.444	463.222	212.056	-1.55452	0.834812	1	ENSMUSG00000021676	Iqgap2
ENSMUSG00000051956	2535.22	818.778	2466	917.278	2568.78	832.889	-1.55909	0.356101	1	ENSMUSG00000023940	Sgo1
ENSMUSG00000023940	5444.67	1753.89	5004	2063.11	5894.67	1720.44	-1.56158	0.528574	1	ENSMUSG00000004988	Fxyd4
ENSMUSG00000004988	30.2222	9.33333	30.3333	9.33333	25.6667	11.1111	-1.56828	0.89039	1	ENSMUSG00000081418	Gm14830
ENSMUSG00000022422	38.4444	21.5556	52.4444	9.33333	44	13.8889	-1.57424	0.867005	1	ENSMUSG00000094820	Gm23805
ENSMUSG00000094820	54.5556	13.4444	33.2222	17.8889	55	16.7778	-1.57491	0.856455	1	ENSMUSG00000060429	Sntb1
ENSMUSG00000087570	1042.61	347.222	822.889	228.889	792.333	305.333	-1.59313	0.580701	1	ENSMUSG00000027454	Gins1
ENSMUSG00000027454	4661.11	1368.11	4571.89	1625.78	4560.56	1575.94	-1.59377	0.318144	1	ENSMUSG00000028718	Stil
ENSMUSG00000028718	137.556	44.4444	124.333	33.3333	68.3333	32.4444	-1.59814	0.805516	1	ENSMUSG00000032262	Elovl4
ENSMUSG00000079685	391.333	115.667	460.222	156.556	340	117.889	-1.60693	0.626587	1	ENSMUSG00000038623	Tm6sf1
ENSMUSG00000115779	6489.56	2129.89	6122.22	2013.89	6124	1942.89	-1.62201	0.0239091	1	ENSMUSG00000038379	Ttk
ENSMUSG00000064330	57.7778	16.5556	50.7778	13.7778	31.4444	13.8889	-1.63743	0.764095	1	ENSMUSG00000081565	Rps12-ps5
ENSMUSG00000036908	208.611	72.3333	263.889	94	217.111	54.2222	-1.64909	0.522795	1	ENSMUSG00000001946	Esam
ENSMUSG00000001946	14810	4743.33	14523.2	4393.33	14892.9	4954.22	-1.65022	0.0291495	1	ENSMUSG00000037474	Dtl
ENSMUSG00000006403	13689.8	4232.33	13068	4580.89	13234.1	3865.44	-1.65738	0.0158056	1	ENSMUSG00000007080	Pole
ENSMUSG00000007080	2131.22	629.611	1963.56	663.278	1840.56	585.889	-1.65953	0.131614	1	ENSMUSG00000022033	Pbk
ENSMUSG00000029526	31.2222	8.11111	34.2222	12.4444	27.4444	8.88889	-1.66558	0.743911	1	ENSMUSG00000113147	Gm47207
ENSMUSG00000113147	37.4444	14.4444	49	10.4444	54.1111	19.8889	-1.66985	0.695465	1	ENSMUSG00000052117	D630039A03Rik
ENSMUSG00000027863	1038.89	310.111	1014.56	260.556	942.444	367.556	-1.67384	0.385868	1	ENSMUSG00000001281	Itgb7
ENSMUSG00000001281	824.889	207.778	803.667	264.667	732.444	264.667	-1.67771	0.14837	1	ENSMUSG00000030641	Ddias
ENSMUSG00000056569	1306.33	404	1170.72	378.333	1139.11	341.5	-1.68575	0.0527714	1	ENSMUSG00000020808	Pimreg
ENSMUSG00000049804	129.444	36.4444	113.444	35.4444	91.4444	31.4444	-1.70695	0.483183	1	ENSMUSG00000093884	Olfr239
ENSMUSG00000070891	51.5556	15.4444	45.2222	13.7778	48.8889	14.8889	-1.73039	0.550963	1	ENSMUSG00000098698	Mir6960
ENSMUSG00000098698	71.2222	16.5556	71.3333	21.7778	41.1111	15.8889	-1.73434	0.564832	1	ENSMUSG00000111617	Gm47148
ENSMUSG00000081651	72.1111	18.4444	87.6667	38.5556	77.7778	13.8889	-1.74507	0.609552	1	ENSMUSG00000038248	Sobp
ENSMUSG00000038248	671.222	112.556	779	248.056	535.889	230.778	-1.7462	0.316979	1	ENSMUSG00000036223	Ska1
ENSMUSG00000036223	2895.11	990.944	2560.22	713.556	2700.22	710.556	-1.75506	0.026163	1	ENSMUSG00000026873	Phf19
ENSMUSG00000005677	174.889	51.6667	178.556	66.2222	153.444	28.6667	-1.78617	0.354337	1	ENSMUSG00000061991	H2ac10
ENSMUSG00000025232	204.444	60.6667	176.667	52.2222	157.667	42.2222	-1.79802	0.179222	1	ENSMUSG00000116890	Gm49617
ENSMUSG00000094541	174.889	50.7778	176.667	65.1111	152.889	27.7778	-1.81021	0.317033	1	ENSMUSG00000105109	Gm44297
ENSMUSG00000105109	538.333	114.444	367.944	108.444	391.333	146	-1.8174	0.12957	1	ENSMUSG00000029861	Fam131b
ENSMUSG00000029861	1542.44	436.389	1372.89	436.222	1705	437.333	-1.81943	0.00286436	0.501363	ENSMUSG00000062510	Nsl1
ENSMUSG00000044646	10946	2965.56	10615.6	3348	10505.8	2713.72	-1.82866	1.19849e-06	0.000339416	ENSMUSG00000026669	Mcm10
ENSMUSG00000026669	3808.33	1308.06	4096.94	832.889	3401	1031.83	-1.83317	0.00992035	1	ENSMUSG00000039748	Exo1
ENSMUSG00000039748	303.111	131.222	380	58.6667	225	64.3333	-1.83786	0.313331	1	ENSMUSG00000021055	Esr2
ENSMUSG00000037846	3425.28	872.889	3212.67	853	3270.56	1018.72	-1.85193	2.01873e-06	0.000559144	ENSMUSG00000021569	Trip13
ENSMUSG00000021569	57.7778	15.4444	46.2222	21.7778	47.6667	5	-1.85561	0.463988	1	ENSMUSG00000113540	Gm47206
ENSMUSG00000048142	71.2222	17.4444	93.1111	31.4444	60.5556	13	-1.88304	0.382051	1	ENSMUSG00000053977	Cd8a
ENSMUSG00000053977	2410.06	615.278	3057.89	759.222	2816.11	869.111	-1.8849	0.00285078	0.501363	ENSMUSG00000017861	Mybl2
ENSMUSG00000045629	51.5556	8.11111	40.6667	15.8889	19.1111	6	-1.90046	0.529547	1	ENSMUSG00000108132	Gm44175
ENSMUSG00000037991	166.111	55.8889	179.667	28.2222	170.333	53.2222	-1.91319	0.128798	1	ENSMUSG00000037759	Ptger2
ENSMUSG00000098965	1267.94	348.222	1358.5	433.278	1422.61	288.222	-1.9213	0.00102917	0.202658	ENSMUSG00000021707	Dhfr
ENSMUSG00000117852	79.3333	14.4444	63.2778	19.7778	66.3333	19.8889	-1.94555	0.228599	1	ENSMUSG00000103576	Gm38188
ENSMUSG00000103576	38.4444	10.3333	29.4444	10.4444	64.3333	13.8889	-1.94596	0.389377	1	ENSMUSG00000092574	2810047C21Rik1
ENSMUSG00000092574	4894.78	1329	4779.56	969.778	4684.44	1404.78	-1.9548	0.000222616	0.0505498	ENSMUSG00000034206	Polq
ENSMUSG00000078952	52.5556	13.4444	55.8889	8.33333	40.3333	16.7778	-1.97124	0.275071	1	ENSMUSG00000095943	Gm25197
ENSMUSG00000040606	99.8889	26.5556	75.3333	27.1111	152	25.7778	-2.03122	0.190341	1	ENSMUSG00000070844	Vmn2r42
ENSMUSG00000070844	34.2222	9.33333	26.4444	9.33333	51.7778	8.88889	-2.05247	0.342465	1	ENSMUSG00000092624	Gm3654
ENSMUSG00000092624	46.5556	13.4444	49.8889	18.8889	74.5556	8.88889	-2.06871	0.225561	1	ENSMUSG00000109054	Gm44789
ENSMUSG00000109054	2384.67	499.111	2702	698.556	2711.44	643.278	-2.08261	1.54339e-05	0.00381383	ENSMUSG00000030346	Rad51ap1
ENSMUSG00000030346	243.222	60.6667	184.667	39.7778	151	32.4444	-2.12214	0.0684835	1	ENSMUSG00000094891	Olfr55
ENSMUSG00000039601	123.444	30.6667	98.2222	26.3333	110	14.8889	-2.20076	0.030121	1	ENSMUSG00000109122	A230103L15Rik
ENSMUSG00000059498	2098.67	243.111	1766.44	343.667	1817.39	538.444	-2.33647	0.0058262	0.951056	ENSMUSG00000000031	H19
ENSMUSG00000048865	25.5556	13.4444	35.8889	3	35.4444	3	-2.35198	0.184435	1	ENSMUSG00000086675	Plxna4os2
ENSMUSG00000085003	799.889	91.5	611.778	125.222	605.333	143.167	-2.48614	0.000290426	0.063048	ENSMUSG00000031497	Tnfsf13b
ENSMUSG00000031497	49.6667	4	62.4444	10.4444	68.3333	17.7778	-2.49185	0.0527202	1	ENSMUSG00000084025	Gm6276
ENSMUSG00000111189	335.5	49.8889	313.444	53.2222	325.889	64.3333	-2.54555	7.68714e-07	0.000225296	ENSMUSG00000091844	Gm8251
ENSMUSG00000026961	108.222	1189.17	130.111	1376.83	121.278	1297.56	3.42804	3.28403e-57	5.91243e-54	ENSMUSG00000042428	Mgat3
ENSMUSG00000024087	576.778	3621.22	278.333	3053.56	390.222	2953	2.95109	9.81233e-08	3.17077e-05	ENSMUSG00000037989	Wnk2
ENSMUSG00000037989	12.3333	93.7778	14.3333	78.8889	8.44444	86.5556	2.9349	0.000477667	0.0986852	ENSMUSG00000067925	Rtl8a
ENSMUSG00000074625	8.44444	58.7778	10.3333	64.1111	4	41.1111	2.89812	0.00697807	1	ENSMUSG00000091707	Gm8224
ENSMUSG00000091707	6	52.8889	7.55556	63.1111	9.33333	53.2222	2.87732	0.00669439	1	ENSMUSG00000063522	Ly6m
ENSMUSG00000057182	28.4444	211.111	37.7778	228.889	11.4444	114.889	2.84956	0.00530727	0.885892	ENSMUSG00000091725	Gm8220
ENSMUSG00000091296	44.5556	298.556	60.1111	304.444	21.1111	228.667	2.72316	0.00227964	0.407505	ENSMUSG00000115536	Gm32857
ENSMUSG00000029154	78.3333	268.556	64.2222	335.778	32.4444	508.056	2.67729	0.00388794	0.666636	ENSMUSG00000064373	Selenop
ENSMUSG00000040152	31.2222	163.111	22.5556	91.6667	12.3333	138.222	2.57399	0.00947124	1	ENSMUSG00000053654	Krt42
ENSMUSG00000034159	225.444	1403.17	245.111	1383.89	313.444	1685.22	2.51384	0.00645421	1	ENSMUSG00000027082	Tfpi
ENSMUSG00000027082	651.944	2673.44	401.778	2915.22	367.333	2461.67	2.50208	8.49492e-10	3.34554e-07	ENSMUSG00000033377	Palmd
ENSMUSG00000101362	55.7222	211.111	55	249.333	25.6667	295	2.4623	0.00151787	0.285506	ENSMUSG00000039519	Cyp7b1
ENSMUSG00000086203	65.5556	315.889	39.6667	243.333	45.7778	256.333	2.42273	0.0368994	1	ENSMUSG00000059108	Ifitm6
ENSMUSG00000052688	17.8889	175.667	42.5556	107.333	30.3333	183.889	2.35948	0.0422341	1	ENSMUSG00000033805	Ephx4
ENSMUSG00000033805	1247.67	5651.44	870	5838.44	1231.33	5588.06	2.35025	2.47925e-12	1.13617e-09	ENSMUSG00000029055	Plch2
ENSMUSG00000029055	308.222	1933.67	293.333	1894.72	469.667	1607.67	2.34385	1.37534e-06	0.000385172	ENSMUSG00000030228	Pik3c2g
ENSMUSG00000030228	137.556	566.667	84.2222	426.222	71.6111	499.056	2.34336	0.000109559	0.0255688	ENSMUSG00000024901	Peli3
ENSMUSG00000020159	13.4444	71.2222	17.4444	94	18.1111	76	2.32793	0.0213693	1	ENSMUSG00000073686	Gm10564
ENSMUSG00000053886	68510.1	320274	65748.8	335420	63798.2	330503	2.31596	2.01215e-104	6.33954e-101	ENSMUSG00000022587	Ly6e
ENSMUSG00000094127	59.6667	392.889	103.444	401.778	91.4444	451.556	2.29556	0.000114848	0.0265572	ENSMUSG00000037860	Aim2
ENSMUSG00000057092	29.2778	127.444	30.3333	108.444	12.3333	109.278	2.27652	0.0626309	1	ENSMUSG00000042306	S100a14
ENSMUSG00000003545	14.3333	92.5556	14.3333	146.444	27.4444	16.7778	2.21864	0.272065	1	ENSMUSG00000086946	Gm15527
ENSMUSG00000089245	36.3333	123.111	19.4444	120.056	25.6667	124.556	2.18371	0.0158555	1	ENSMUSG00000106073	Gm42892
ENSMUSG00000094732	766.778	3097.06	475	3164.11	793.667	2807.44	2.15505	0.00775049	1	ENSMUSG00000075602	Ly6a
ENSMUSG00000110614	495.611	2353.22	640.111	2567.61	563.111	2605.06	2.1472	1.84828e-10	7.51384e-08	ENSMUSG00000028699	Tspan1
ENSMUSG00000102414	82	306.056	72.3333	350.167	75.6667	349.389	2.12749	0.000404358	0.0849321	ENSMUSG00000105458	Mir3074-2
ENSMUSG00000113796	43	171.333	45.2222	167.889	44	220.167	2.08231	0.0152692	1	ENSMUSG00000023070	Rgn
ENSMUSG00000111085	84	407.833	49.8889	288.222	103.5	305.333	2.07241	0.0755215	1	ENSMUSG00000022871	Fetub
ENSMUSG00000086209	17	60.6667	19.4444	67.2222	9.33333	61.3333	2.07039	0.242296	1	ENSMUSG00000112941	Gm48623
ENSMUSG00000112941	194.222	872.889	247.167	679	183.889	1071	2.06929	0.00363553	0.627627	ENSMUSG00000002012	Pnck
ENSMUSG00000002012	135.667	947.111	213.111	679	141.444	427.222	2.06688	0.0335854	1	ENSMUSG00000029864	Gstk1
ENSMUSG00000029864	26.6667	127.444	31.3333	103.333	26.5556	124.556	2.06228	0.051686	1	ENSMUSG00000020395	Itk
ENSMUSG00000006777	1022.44	3993.56	1059.72	4371.06	966.222	4127.94	2.03519	9.71596e-06	0.00252465	ENSMUSG00000074457	S100a16
ENSMUSG00000030218	9.44444	37.4444	9.33333	27.1111	9.33333	44.4444	2	0.307387	1	ENSMUSG00000054423	Cadps
ENSMUSG00000054423	301.778	1286.11	271.056	1044.61	311.944	1195.67	1.99469	0.0101875	1	ENSMUSG00000018507	Trpv2
ENSMUSG00000018507	205.333	824.278	202.222	798.111	190.556	760.611	1.99456	4.90825e-05	0.011671	ENSMUSG00000026321	Tnfrsf11a
ENSMUSG00000036110	99	359	98.2222	403.889	100.556	400.333	1.96447	0.00278268	0.493926	ENSMUSG00000065541	Mir24-2
ENSMUSG00000074805	18.8889	56.7778	6.66667	67.2222	15.1111	35.3333	1.95533	0.40919	1	ENSMUSG00000022586	Ly6i
ENSMUSG00000060961	59.6667	236.667	49.8889	195.444	84.7222	322.222	1.95109	0.141468	1	ENSMUSG00000050541	Adra1b
ENSMUSG00000050541	163.556	641.889	146.556	506.833	104.778	457.778	1.94971	0.0186187	1	ENSMUSG00000000792	Slc5a5
ENSMUSG00000000792	5	17.4444	9.33333	39.7778	12.3333	43.2222	1.94342	0.490559	1	ENSMUSG00000094954	Gm8011
ENSMUSG00000094954	9.44444	72.3333	19.4444	33.3333	9.33333	37.4444	1.94029	0.39501	1	ENSMUSG00000085168	Gm16252
ENSMUSG00000021903	86.4444	398.222	135.056	545.778	167.889	536.056	1.92776	0.05105	1	ENSMUSG00000038576	Susd4
ENSMUSG00000038576	1486.17	5429	1641.22	6533.33	1670.06	6287.56	1.92769	9.09702e-05	0.021429	ENSMUSG00000019817	Plagl1
ENSMUSG00000026639	11.4444	44.4444	19.4444	48	7.55556	52.4444	1.922	0.404871	1	ENSMUSG00000062488	Ifit3b
ENSMUSG00000111540	116.056	512.222	156.722	451.556	117.111	506.833	1.91525	0.00739143	1	ENSMUSG00000037188	Grhl3
ENSMUSG00000089431	93.6667	520.722	161.333	656.611	125.556	252.278	1.90815	0.209136	1	ENSMUSG00000004633	Chn2
ENSMUSG00000078234	810.778	3022.61	763.444	2648.78	782.222	2941.17	1.87018	8.5678e-07	0.000246269	ENSMUSG00000026167	Wnt10a
ENSMUSG00000111198	13.4444	21.5556	6.66667	80.7778	20.2222	41.1111	1.848	0.561348	1	ENSMUSG00000022583	Ly6f
ENSMUSG00000022583	4614	14215.2	3518.67	13955.8	3608	14051.4	1.84644	0.000289594	0.063048	ENSMUSG00000045103	Dmd
ENSMUSG00000033576	23.8889	56.7778	16.5556	92.7778	21.8889	76	1.8429	0.316248	1	ENSMUSG00000047230	Cldn2
ENSMUSG00000084523	19.8889	65.3333	17.4444	67.2222	16.1111	57.1111	1.83432	0.351621	1	ENSMUSG00000080907	4930455H04Rik
ENSMUSG00000074063	98.1111	334.111	103.444	374.111	97.7778	346.5	1.81766	0.0536811	1	ENSMUSG00000065444	Mir27a
ENSMUSG00000021336	34.2222	75.2222	28.4444	120.056	27.4444	117.889	1.81429	0.317713	1	ENSMUSG00000115395	Gm49224
ENSMUSG00000044258	163.556	587.278	135.056	499.111	99.5556	314.333	1.81097	0.290601	1	ENSMUSG00000112148	Lilrb4a
ENSMUSG00000115063	27.4444	91.5	16.5556	68.3333	6.55556	16.7778	1.79518	0.671429	1	ENSMUSG00000046550	Spin2c
ENSMUSG00000099644	6	35.4444	10.3333	27.1111	9.33333	23.8889	1.78241	0.590163	1	ENSMUSG00000087265	Gm12349
ENSMUSG00000087265	117.111	346.444	77.4444	369.667	76.7778	214.778	1.78049	0.304553	1	ENSMUSG00000052477	C130026I21Rik
ENSMUSG00000035413	20.8889	36.4444	11.4444	123.222	34.4444	67.3333	1.77579	0.606372	1	ENSMUSG00000053168	9030619P08Rik
ENSMUSG00000005803	32.3333	70.2222	20.5556	57.6667	7.55556	80.2222	1.7697	0.58532	1	ENSMUSG00000033227	Wnt6
ENSMUSG00000065694	19.8889	60.6667	16.5556	66.2222	10.3333	32.4444	1.75829	0.568398	1	ENSMUSG00000079457	Gm7609
ENSMUSG00000024013	85.4444	221.111	80.4444	307.833	65.3333	238.056	1.73759	0.353458	1	ENSMUSG00000078942	Naip6
ENSMUSG00000078942	38.4444	118.444	33.2222	120.056	45.7778	151.222	1.73326	0.403494	1	ENSMUSG00000027796	Smad9
ENSMUSG00000027796	230.889	701.889	255.556	799.889	174.889	698.778	1.73326	0.193904	1	ENSMUSG00000068747	Sort1
ENSMUSG00000074006	58.8889	181.5	31.3333	106.278	41.1111	146	1.72813	0.491033	1	ENSMUSG00000026417	Pigr
ENSMUSG00000036083	4897	14141	4311.33	15111.6	4441.22	15528.9	1.71412	0.00120648	0.232133	ENSMUSG00000018774	Cd68
ENSMUSG00000018774	359.444	1287.33	404.778	1249.94	410.778	1311.56	1.71182	0.0206062	1	ENSMUSG00000034282	Evpl
ENSMUSG00000034282	999	3448.22	1143.06	3361.11	1018.44	3517.56	1.70842	0.00106377	0.207847	ENSMUSG00000010080	Epn3
ENSMUSG00000113845	6218.11	19816.2	6421.28	20091.8	6072.56	20834.4	1.69873	4.06008e-07	0.000126339	ENSMUSG00000079363	Gbp4
ENSMUSG00000079363	897.111	2374.33	701	2339.11	712.389	2776.56	1.69707	0.116978	1	ENSMUSG00000070034	Sp110
ENSMUSG00000070034	293	1078.11	300.222	867.111	255.833	807.167	1.69664	0.223119	1	ENSMUSG00000040640	Erc2
ENSMUSG00000028766	49.6667	173.722	37.7778	136.667	35.4444	85.5556	1.69048	0.594302	1	ENSMUSG00000062593	Gm49339
ENSMUSG00000025993	11.4444	38.4444	11.4444	33.3333	6	18.8889	1.6845	0.731703	1	ENSMUSG00000118618	AC123856.1
ENSMUSG00000118618	24548.4	75676.6	24315.3	80629.4	24036.4	77527.3	1.68151	6.37778e-07	0.00018912	ENSMUSG00000033060	Lmo7
ENSMUSG00000072620	533	1629	424	1850.33	689.333	1756.22	1.66923	0.23753	1	ENSMUSG00000006154	Eps8l1
ENSMUSG00000100798	8.44444	55	21.4444	55.4444	15.1111	28.6667	1.65951	0.735013	1	ENSMUSG00000053797	Krt16
ENSMUSG00000102503	9.44444	30.6667	14.3333	53.2222	12.3333	25.7778	1.65208	0.783926	1	ENSMUSG00000100287	Gm28068
ENSMUSG00000100287	152.889	355.556	121.667	495.611	115.778	376.444	1.65107	0.419606	1	ENSMUSG00000022309	Angpt1
ENSMUSG00000099127	10.3333	34.4444	10.3333	43.2222	10.3333	16.7778	1.6477	0.782686	1	ENSMUSG00000090145	Ugt1a6b
ENSMUSG00000085498	1412.44	5456.89	1552.17	4516.61	1588.22	4263.11	1.64507	0.146539	1	ENSMUSG00000031558	Slit2
ENSMUSG00000031558	42	133.278	77.4444	164.556	30.3333	167.889	1.64502	0.645893	1	ENSMUSG00000005465	Il27ra
ENSMUSG00000086514	220.833	1110.33	421.444	1141.22	436.944	1084.28	1.62799	0.524901	1	ENSMUSG00000028860	Sytl1
ENSMUSG00000037306	62.6667	336	57.8889	102.444	37.4444	50.2222	1.62696	0.815461	1	ENSMUSG00000035615	Frmpd1
ENSMUSG00000029380	17	18.4444	6	70.2222	17.2222	35.3333	1.62059	0.839997	1	ENSMUSG00000022582	Ly6g
ENSMUSG00000094872	23.8889	36.4444	32.3333	118	15.1111	64.3333	1.61844	0.807983	1	ENSMUSG00000097805	Gm17473
ENSMUSG00000084948	67.3333	244.778	87.6667	239.667	79.3333	230.778	1.61345	0.594624	1	ENSMUSG00000009654	Oit3
ENSMUSG00000076518	22.7778	16.5556	15.4444	76.1111	15.1111	69.2222	1.61193	0.84287	1	ENSMUSG00000047986	Palm3
ENSMUSG00000099289	275.111	287	138.556	363.889	216.333	1255.44	1.59713	0.888726	1	ENSMUSG00000030577	Cd22
ENSMUSG00000003541	1529.44	5548.89	2023.83	5006.33	1674.22	5213.44	1.59294	0.317965	1	ENSMUSG00000003051	Elf3
ENSMUSG00000048373	142.778	540.056	205.944	530.222	197.389	570.444	1.58672	0.535146	1	ENSMUSG00000073628	Gm10552
ENSMUSG00000073628	15.1111	53.8889	19.4444	51.3333	15.1111	42.2222	1.58496	0.824774	1	ENSMUSG00000026065	Slc9a4
ENSMUSG00000106331	14.3333	49.8889	5	12.4444	8.44444	18.8889	1.58496	0.898147	1	ENSMUSG00000091142	Gm17175
ENSMUSG00000114501	16	49.8889	14.3333	26.3333	10.3333	43.2222	1.57289	0.873708	1	ENSMUSG00000084651	Mir1904
ENSMUSG00000075010	381.778	1051.78	354.556	1134.56	371.667	1107.78	1.57102	0.400591	1	ENSMUSG00000097296	Gm26532
ENSMUSG00000050860	14.3333	33.6667	11.4444	32.4444	6.55556	28.6667	1.56986	0.899383	1	ENSMUSG00000022085	Pebp4
ENSMUSG00000021699	56.7778	171.333	56.7778	159.556	59.4444	181.889	1.56819	0.821049	1	ENSMUSG00000035694	Caps2
ENSMUSG00000035694	52.5556	121.222	39.6667	137.667	40.3333	134.556	1.56677	0.778578	1	ENSMUSG00000055471	Alk
ENSMUSG00000055471	763.222	2392	780.778	2355.78	807.333	2212.44	1.56581	0.32043	1	ENSMUSG00000022032	Scara5
ENSMUSG00000022032	438.778	1289.22	435.889	1276.28	442.111	1328.89	1.564	0.493253	1	ENSMUSG00000034308	Sdr42e1
ENSMUSG00000034308	13.4444	28.5556	13.4444	44.5556	13.4444	41.1111	1.56009	0.894674	1	ENSMUSG00000101708	Gm28453
ENSMUSG00000101708	248.722	1176.94	191.444	647.667	397.444	638.5	1.55712	0.905284	1	ENSMUSG00000063142	Kcnma1
ENSMUSG00000113974	424.667	1021	316.222	1210.83	449.778	1256.78	1.55064	0.734976	1	ENSMUSG00000032776	Mctp2
ENSMUSG00000032511	27.4444	51.6667	28.4444	74.3333	33.3333	130.556	1.54619	0.901055	1	ENSMUSG00000047441	Antxrl
ENSMUSG00000047441	835	2071.11	745.444	2770.56	921.111	2459.89	1.54579	0.688673	1	ENSMUSG00000061132	Blnk
ENSMUSG00000052331	50.5556	180.444	56.7778	187.111	61.5556	128.667	1.54481	0.852413	1	ENSMUSG00000015970	Chdh
ENSMUSG00000015970	59.6667	163.111	48	162.111	56.4444	152.111	1.54029	0.845512	1	ENSMUSG00000114981	Gm34093
ENSMUSG00000032528	337.444	1123.39	358	991.778	365.222	963.222	1.53793	0.71855	1	ENSMUSG00000085360	Arhgap27os2
ENSMUSG00000101674	153.444	451.778	106.444	484.222	182.278	342.556	1.53617	0.869651	1	ENSMUSG00000000530	Acvrl1
ENSMUSG00000111639	203.556	543.056	149.333	500.333	186.778	512.222	1.52588	0.85597	1	ENSMUSG00000025867	Cplx2
ENSMUSG00000025867	72.1111	213.167	68.3333	191.444	90.6667	259.667	1.52329	0.9241	1	ENSMUSG00000027861	Casq2
ENSMUSG00000027861	206.667	997.556	545.444	826.111	317.667	1246.61	1.5211	0.955827	1	ENSMUSG00000026304	Rab17
ENSMUSG00000037211	15.1111	28.5556	13.4444	59.5556	13.4444	27.7778	1.51281	0.97873	1	ENSMUSG00000020945	Lyzl6
ENSMUSG00000030630	128.444	295.333	88.7222	299.778	81	248.111	1.50022	0.99919	1	ENSMUSG00000028544	Slc5a9
ENSMUSG00000095497	28.4444	162.056	29.4444	31.4444	28.4444	47.1111	1.4975	1	1	ENSMUSG00000005474	Myl10
ENSMUSG00000039865	140.556	210	66.3333	232.222	51.1111	285.056	1.49458	1	1	ENSMUSG00000097124	A530020G20Rik
ENSMUSG00000097124	58.8889	90.3889	22.5556	121.111	48.8889	155.667	1.48621	1	1	ENSMUSG00000015085	Entpd2
ENSMUSG00000085315	92.6667	289.111	100.667	217.889	105.778	332.389	1.48371	1	1	ENSMUSG00000072663	Spef2
ENSMUSG00000000706	456.833	1178.56	366.111	1100.44	368.611	1046.5	1.47997	1	1	ENSMUSG00000041556	Fbxo2
ENSMUSG00000026979	32.3333	52.8889	19.4444	77.7778	13.4444	47.1111	1.47573	1	1	ENSMUSG00000061728	Btnl7-ps
ENSMUSG00000018914	4365.56	10815.9	3722.72	11719.8	4201.94	11540.3	1.47115	1	1	ENSMUSG00000060224	Pyroxd2
ENSMUSG00000060224	517.111	1244.06	492.222	1406	421.333	1314.39	1.47094	1	1	ENSMUSG00000068551	Zfp467
ENSMUSG00000115009	9.44444	18.4444	11.4444	57.6667	14.3333	17.7778	1.46713	1	1	ENSMUSG00000099452	Gm28502
ENSMUSG00000053560	30.2222	76.1111	27.4444	116.889	26.5556	39.4444	1.46566	1	1	ENSMUSG00000034239	Gm884
ENSMUSG00000061048	5484.28	17334.1	7150	16980.7	6203.72	17618.1	1.46301	1	1	ENSMUSG00000014791	Elmo3
ENSMUSG00000074874	185.778	507.056	184.667	509.667	189.778	524.444	1.45779	1	1	ENSMUSG00000072109	A530040E14Rik
ENSMUSG00000054146	11.4444	60.6667	11.4444	16.8889	11.4444	11.7778	1.44746	1	1	ENSMUSG00000072419	Dppa2
ENSMUSG00000072419	8.44444	18.4444	8.44444	18.8889	17.2222	53.2222	1.44746	1	1	ENSMUSG00000056978	Hamp2
ENSMUSG00000056978	1836.72	5596.94	2246.94	5885.22	2229.11	5692.22	1.44383	1	1	ENSMUSG00000070031	Sp140
ENSMUSG00000070031	46.5556	216.167	60.1111	123.222	80.2222	168.722	1.44179	1	1	ENSMUSG00000044229	Nxpe4
ENSMUSG00000044229	19.8889	32.4444	43.6667	69.1111	9.33333	97.2778	1.43953	1	1	ENSMUSG00000086569	Rab11fip4os2
ENSMUSG00000029490	120.667	239.222	76.3333	292.111	86.5556	236.222	1.43334	1	1	ENSMUSG00000061603	Akap6
ENSMUSG00000061603	12.3333	43.2222	15.4444	34.4444	13.4444	30.6667	1.43296	1	1	ENSMUSG00000086766	Gm15969
ENSMUSG00000086766	11.4444	28.5556	11.4444	12.4444	11.4444	48.3333	1.43134	1	1	ENSMUSG00000049538	Adamts16
ENSMUSG00000019970	30.2222	63.4444	38.5556	86.7778	15.1111	76	1.42786	1	1	ENSMUSG00000036594	H2-Aa
ENSMUSG00000091243	13.4444	27.4444	14.3333	20.6667	6.55556	43.2222	1.42033	1	1	ENSMUSG00000101360	4933417O13Rik
ENSMUSG00000101360	32.3333	125.444	44.4444	72.2222	32.4444	90.6667	1.41504	1	1	ENSMUSG00000031872	Bean1
ENSMUSG00000031872	42	102.111	27.4444	72.2222	34.4444	99.7778	1.41153	1	1	ENSMUSG00000086035	Gm12610
ENSMUSG00000086035	614.889	1464.44	550.556	1548.44	613.389	1714.67	1.40986	1	1	ENSMUSG00000056598	Drc3
ENSMUSG00000021822	13.4444	32.4444	14.3333	23.8889	6.55556	34.3333	1.40439	1	1	ENSMUSG00000107655	Gm44220
ENSMUSG00000050232	293	566.667	191.444	598.222	221.889	693.278	1.39601	1	1	ENSMUSG00000100009	Gm7967
ENSMUSG00000100009	34.2222	121.222	31.3333	67.2222	30.3333	62.3889	1.39593	1	1	ENSMUSG00000024076	Vit
ENSMUSG00000024076	29.2778	83	34.2222	118	37.4444	62.3889	1.39506	1	1	ENSMUSG00000102642	A130048G24Rik
ENSMUSG00000074622	95.3333	241.111	48	156.556	59.4444	133.444	1.39436	1	1	ENSMUSG00000037341	Slc9a7
ENSMUSG00000020032	107.333	299.556	121.667	303.056	113.556	297.778	1.39332	1	1	ENSMUSG00000065611	Mir23a
ENSMUSG00000041372	6	52.8889	20.5556	30.3333	18.1111	35.3333	1.39079	1	1	ENSMUSG00000090603	Gm17186
ENSMUSG00000115426	5058.11	12628.2	5361.28	13126.3	4752.33	13894.4	1.38593	1	1	ENSMUSG00000000290	Itgb2
ENSMUSG00000058672	165.111	361	160.556	495.611	146.333	376.444	1.38531	1	1	ENSMUSG00000047040	Prr15l
ENSMUSG00000047040	3977.44	12527.4	4840.67	10375.4	3841.78	10167.4	1.3852	1	1	ENSMUSG00000057969	Sema3b
ENSMUSG00000029869	261.944	711.944	292	726.111	282.778	743.556	1.38235	1	1	ENSMUSG00000109785	Gm45542
ENSMUSG00000028789	17	52.8889	28.4444	42.1111	17.2222	66.3333	1.37672	1	1	ENSMUSG00000090740	Gm17079
ENSMUSG00000090740	1720	3732.94	1281.33	4075.33	1516.11	3917.78	1.37627	1	1	ENSMUSG00000024331	Dsc2
ENSMUSG00000021200	1518.56	3993.56	1573.11	3860.06	1450.67	3915.89	1.3734	1	1	ENSMUSG00000051397	Tacstd2
ENSMUSG00000051397	182	533.556	219.111	506.833	207	530.333	1.36954	1	1	ENSMUSG00000110218	Gm20219
ENSMUSG00000090570	14.3333	53.8889	29.4444	71.2222	21.1111	40.4444	1.36632	1	1	ENSMUSG00000052334	1700024B05Rik
ENSMUSG00000052334	258	725.444	259.778	650.056	249.833	602.444	1.36413	1	1	ENSMUSG00000085887	Arhgap27os3
ENSMUSG00000038067	27.4444	46.5556	19.4444	52.2222	19.1111	68.3333	1.36134	1	1	ENSMUSG00000101223	4930568A12Rik
ENSMUSG00000025921	53.5556	181.5	49.8889	116.889	50	96.2222	1.35892	1	1	ENSMUSG00000022053	Ebf2
ENSMUSG00000105699	1181	2853.67	1320.78	3456.89	1143.44	3020.39	1.35611	1	1	ENSMUSG00000041608	Entpd3
ENSMUSG00000041608	139.333	564.444	347.333	672.111	256.667	663.778	1.35457	1	1	ENSMUSG00000112023	Lilr4b
ENSMUSG00000105402	1413.44	4028.44	1795.11	4121.44	1664.39	4270.78	1.35008	1	1	ENSMUSG00000031785	Adgrg1
ENSMUSG00000031785	16	30.6667	9.33333	27.1111	8.44444	25.7778	1.34792	1	1	ENSMUSG00000118281	Gm50242
ENSMUSG00000037035	17.8889	58.7778	22.5556	67.2222	21.8889	34.3333	1.34465	1	1	ENSMUSG00000090124	Ugt1a7c
ENSMUSG00000090124	141.778	219.111	97.1111	311.167	111.556	359.889	1.34233	1	1	ENSMUSG00000051048	P4ha3
ENSMUSG00000051048	147.667	356.556	203.5	386.667	131.111	478.778	1.34033	1	1	ENSMUSG00000025933	Tmem14a
ENSMUSG00000114073	1544.33	4644.44	1789.5	4239	1846.22	4182.33	1.33468	1	1	ENSMUSG00000021559	Dapk1
ENSMUSG00000021559	41	167.556	67.3333	114.444	51.1111	119	1.33458	1	1	ENSMUSG00000042757	Tmem108
ENSMUSG00000042757	111	249.389	125.889	322.944	104.778	290.333	1.33369	1	1	ENSMUSG00000053559	Smagp
ENSMUSG00000053559	41	78	37.7778	166.333	50	81.2222	1.33307	1	1	ENSMUSG00000022584	Ly6c2
ENSMUSG00000022584	19.8889	59.6667	18.4444	23.8889	18.1111	57.1111	1.3322	1	1	ENSMUSG00000040985	Sun3
ENSMUSG00000044041	20.8889	22.7778	7.55556	48	7.55556	21.8889	1.32971	1	1	ENSMUSG00000118607	AC147806.2
ENSMUSG00000113741	14.3333	15.4444	14.3333	15.8889	14.3333	73.8889	1.32193	1	1	ENSMUSG00000114867	Cts8-ps
ENSMUSG00000114867	16	55.8889	13.4444	28.2222	24.8889	51.4444	1.32193	1	1	ENSMUSG00000105465	Gm44325
ENSMUSG00000105465	213.111	435.556	136.111	548.333	237	481.056	1.32193	1	1	ENSMUSG00000041954	Tnfrsf18
ENSMUSG00000114554	65.5556	95.1111	91.6667	177.556	43.0556	228.667	1.32049	1	1	ENSMUSG00000030313	Dennd5b
ENSMUSG00000030313	258	462	304.611	742.667	255.833	839.833	1.32017	1	1	ENSMUSG00000000731	Aire
ENSMUSG00000000731	2066	5439.89	2237.33	5064.56	2012.78	5261.56	1.31983	1	1	ENSMUSG00000096727	Psmb9
ENSMUSG00000096727	531.222	1498.11	607.278	1617.22	740.722	1570.89	1.31839	1	1	ENSMUSG00000024511	Rab27b
ENSMUSG00000024511	218.778	522.333	170.111	471.667	203.667	483.833	1.31754	1	1	ENSMUSG00000085733	Arhgap27os1
ENSMUSG00000085733	8.44444	9.33333	8.44444	37.7778	17.2222	35.3333	1.31316	1	1	ENSMUSG00000079344	Lipo4
ENSMUSG00000079344	14.3333	27.4444	9.33333	11.6667	8.44444	38.4444	1.31259	1	1	ENSMUSG00000084183	Gm12009
ENSMUSG00000084183	365.167	671	252.333	760.889	310.111	869.111	1.31162	1	1	ENSMUSG00000053550	Shisa7
ENSMUSG00000053550	27.4444	160.833	56.7778	140.778	64.3333	65.3333	1.31018	1	1	ENSMUSG00000015568	Lpl
ENSMUSG00000100815	158.5	414.556	148.444	362.444	138.222	322.222	1.30756	1	1	ENSMUSG00000037541	Shank2
ENSMUSG00000018740	26.6667	84.1111	27.4444	87.6667	26.5556	27.7778	1.30401	1	1	ENSMUSG00000029188	Slc34a2
ENSMUSG00000029188	124.556	131.222	72.3333	135.889	125.556	530.333	1.30305	1	1	ENSMUSG00000036634	Mag
ENSMUSG00000116793	5974.78	14249.7	5976	13680.4	5193.56	14258.9	1.29908	1	1	ENSMUSG00000021751	Acox2
ENSMUSG00000081217	26.6667	62.5556	26.4444	70.2222	17.2222	39.4444	1.29698	1	1	ENSMUSG00000115278	Gm34150
ENSMUSG00000115278	1070.44	2483.83	1189.78	3030	1471.33	3649.67	1.29642	1	1	ENSMUSG00000024036	Slc37a1
ENSMUSG00000024036	621.667	1652.78	540.333	1408.56	666.833	1427.56	1.29566	1	1	ENSMUSG00000029074	Ttll10
ENSMUSG00000029074	20.8889	123.111	25.4444	45.5556	42.1111	47.1111	1.29546	1	1	ENSMUSG00000060402	Chst8
ENSMUSG00000024128	258	434	155.778	544.167	177.556	472.333	1.29238	1	1	ENSMUSG00000079330	Lemd1
ENSMUSG00000085833	16052.8	41082.8	16229.3	38327.8	17051	41309.4	1.29104	1	1	ENSMUSG00000034255	Arhgap27
ENSMUSG00000064796	425.944	1144	473	1026.33	401	1002.44	1.28688	1	1	ENSMUSG00000064796	Terc
ENSMUSG00000028545	27.4444	93.7778	37.7778	73.3333	37.4444	81.2222	1.28177	1	1	ENSMUSG00000051043	Gprc5c
ENSMUSG00000085106	2882.22	6642.67	1884	6160.5	2927.33	5882.56	1.28034	1	1	ENSMUSG00000052631	Sh2d6
ENSMUSG00000052631	32.3333	34.4444	16.5556	54.2222	48.8889	150.333	1.28011	1	1	ENSMUSG00000051314	Ffar2
ENSMUSG00000035818	8.44444	9.33333	8.44444	9.33333	17.2222	62.3889	1.27753	1	1	ENSMUSG00000084826	AI847159
ENSMUSG00000047631	1833.89	4218.5	2009.56	4616	1769.78	4765.78	1.27651	1	1	ENSMUSG00000040562	Gstm2
ENSMUSG00000020601	17.8889	81	32.3333	60.6667	31.4444	54.2222	1.27486	1	1	ENSMUSG00000054545	Ugt1a6a
ENSMUSG00000024116	14.3333	37.4444	21.4444	22.8889	18.1111	68.3333	1.27208	1	1	ENSMUSG00000027859	Ngf
ENSMUSG00000027859	11.4444	6	6	57.6667	17.2222	17.7778	1.27009	1	1	ENSMUSG00000057425	Ugt2b37
ENSMUSG00000045362	54.5556	102.111	52.4444	96.2222	42.1111	160.556	1.26867	1	1	ENSMUSG00000024786	Majin
ENSMUSG00000024786	28787.9	69840.8	29241.2	71209.2	29084.8	68318.6	1.26507	1	1	ENSMUSG00000026479	Lamc2
ENSMUSG00000050854	5384.67	13026.5	5842.67	13221.1	5528.44	13968	1.26306	1	1	ENSMUSG00000067212	H2-T23
ENSMUSG00000067212	29.2778	31.5556	30.3333	126.333	60.5556	129.667	1.26303	1	1	ENSMUSG00000024766	Lipo3
ENSMUSG00000024766	272.778	684.167	300.222	627.111	246.667	655.944	1.2623	1	1	ENSMUSG00000001948	Spa17
ENSMUSG00000001948	40	76.1111	36.5556	158.444	36.4444	37.4444	1.26197	1	1	ENSMUSG00000031444	F10
ENSMUSG00000031444	23.8889	88.5556	49.8889	83	42.1111	106.222	1.26096	1	1	ENSMUSG00000036853	Mcoln3
ENSMUSG00000049620	69.2222	72.3333	35	112.556	103.5	313.444	1.25956	1	1	ENSMUSG00000074199	Krtdap
ENSMUSG00000074199	150	332.778	129.056	327.333	122.333	298.889	1.25793	1	1	ENSMUSG00000090246	Gm17017
ENSMUSG00000090246	79.3333	184.667	76.3333	140.778	42.1111	145.111	1.25753	1	1	ENSMUSG00000086163	Gm14206
ENSMUSG00000086163	293.778	911	409.667	898.556	452.889	956.444	1.25741	1	1	ENSMUSG00000042216	Sgsm1
ENSMUSG00000107842	654.167	1444.11	551.667	1674.22	653	1321.67	1.25603	1	1	ENSMUSG00000002980	Bcam
ENSMUSG00000112384	11.4444	20.5556	14.3333	26.3333	6	26.7778	1.25526	1	1	ENSMUSG00000109015	Gm31024
ENSMUSG00000109015	15.1111	72.3333	32.3333	50.1111	28.4444	57.1111	1.255	1	1	ENSMUSG00000072595	4930503E14Rik
ENSMUSG00000072595	1873.39	4383.11	1571.22	3961.11	1663.11	3835.89	1.25397	1	1	ENSMUSG00000025887	Casp12
ENSMUSG00000025887	6.66667	24.5556	18.4444	33.3333	14.3333	35.3333	1.25376	1	1	ENSMUSG00000114860	Gm49291
ENSMUSG00000114860	13.4444	28.5556	13.4444	41	13.4444	22.7778	1.25376	1	1	ENSMUSG00000090165	Ugt1a10
ENSMUSG00000090165	10694.1	25548.2	10483.3	25425.4	10890.6	25428.9	1.25248	1	1	ENSMUSG00000019851	Perp
ENSMUSG00000019851	111	489.444	265.944	327.333	155.556	452.778	1.25148	1	1	ENSMUSG00000086333	1700120E14Rik
ENSMUSG00000086333	1438.28	3749.17	1690.72	3642.89	1516.11	3666.44	1.25134	1	1	ENSMUSG00000103593	Gm37352
ENSMUSG00000103593	99.8889	242.333	90.6667	304.444	122.333	199.111	1.25108	1	1	ENSMUSG00000038068	Rnf144b
ENSMUSG00000045136	80.2222	204.389	101.556	158.444	86.5556	276.778	1.24821	1	1	ENSMUSG00000034164	Emid1
ENSMUSG00000022769	13.4444	41.1111	15.4444	33.3333	15.1111	27.7778	1.24616	1	1	ENSMUSG00000073067	9130019P16Rik
ENSMUSG00000073067	23.8889	30.6667	8.44444	25	14.3333	53.2222	1.24462	1	1	ENSMUSG00000055177	Cstl1
ENSMUSG00000023034	29.2778	75.2222	28.4444	70.2222	26.5556	54.2222	1.24431	1	1	ENSMUSG00000046005	D830044D21Rik
ENSMUSG00000046005	128.444	268.556	97.1111	268.222	135.222	314.333	1.24116	1	1	ENSMUSG00000038980	Rbbp8nl
ENSMUSG00000038980	17	17.4444	8.44444	43.2222	8.44444	17.7778	1.24101	1	1	ENSMUSG00000050463	Krt78
ENSMUSG00000050463	33.2222	165.111	74.3333	126.333	47.6667	75.1111	1.23958	1	1	ENSMUSG00000079455	Gm16026
ENSMUSG00000029095	7.66667	34.4444	15.4444	18.8889	11.4444	26.7778	1.23447	1	1	ENSMUSG00000034265	Zdhhc14
ENSMUSG00000034265	9.44444	22.7778	17.4444	22.8889	11.4444	41.1111	1.23349	1	1	ENSMUSG00000099141	Mir6352
ENSMUSG00000099141	144852	347540	148677	324901	137994	341187	1.23202	1	1	ENSMUSG00000000631	Myo18a
ENSMUSG00000085524	49.6667	63.4444	48	139.667	18.1111	68.3333	1.22417	1	1	ENSMUSG00000090556	Olfr753-ps1
ENSMUSG00000090556	40	93.7778	37.7778	59.5556	41.1111	123.667	1.22412	1	1	ENSMUSG00000090863	A530084C06Rik
ENSMUSG00000090863	145.778	304.833	119.444	454.778	221	375.444	1.22366	1	1	ENSMUSG00000071235	Vrtn
ENSMUSG00000071235	18.8889	20.5556	19.4444	91.6667	19.1111	19.8889	1.22239	1	1	ENSMUSG00000034683	Ppp1r1c
ENSMUSG00000034683	11.4444	60.6667	35	25	11.4444	47.1111	1.22239	1	1	ENSMUSG00000005202	Shbg
ENSMUSG00000005202	13.4444	29.6667	13.4444	37.7778	13.4444	22.7778	1.22239	1	1	ENSMUSG00000019929	Dcn
ENSMUSG00000019929	12.3333	24.5556	11.4444	36.4444	10.3333	15.8889	1.22239	1	1	ENSMUSG00000097093	C330013E15Rik
ENSMUSG00000032578	46.5556	100.444	68.3333	133.778	51.7778	155	1.21992	1	1	ENSMUSG00000021379	Id4
ENSMUSG00000036553	12.3333	40.2222	14.3333	21.7778	14.3333	31.4444	1.21723	1	1	ENSMUSG00000087659	Gm12606
ENSMUSG00000087659	76.2222	200.889	123.556	220.222	81	232.278	1.21651	1	1	ENSMUSG00000105590	Gm43364
ENSMUSG00000105590	103.889	194	79.3333	233.278	80.2222	183.889	1.21611	1	1	ENSMUSG00000109501	Gm14377
ENSMUSG00000109501	12.3333	39.4444	16.5556	39.7778	18.1111	29.6667	1.2136	1	1	ENSMUSG00000020686	Gas2l2
ENSMUSG00000020686	80.2222	369	205.333	199.556	70	254.111	1.21307	1	1	ENSMUSG00000028838	Extl1
ENSMUSG00000015243	18.8889	20.5556	19.4444	64.1111	19.1111	47.1111	1.2115	1	1	ENSMUSG00000044994	Olfr1426
ENSMUSG00000044994	22.7778	63.4444	38.5556	65.1111	27.4444	78.1111	1.21077	1	1	ENSMUSG00000098592	Mir6917
ENSMUSG00000098592	26.6667	25.5556	10.3333	80.7778	26.5556	41.1111	1.20945	1	1	ENSMUSG00000102051	Ly6a2
ENSMUSG00000102051	2100.28	3957.33	1820.67	4131.56	1759	5040.28	1.20879	1	1	ENSMUSG00000025648	Pfkfb4
ENSMUSG00000025648	4074.56	9436.33	3852.56	8472.17	3755	9090.56	1.2085	1	1	ENSMUSG00000008601	Rab25
ENSMUSG00000021187	5603.78	11931.4	5474	12916.1	5824.06	14171.2	1.20695	1	1	ENSMUSG00000023044	Csad
ENSMUSG00000023044	920.5	2238.44	831.556	2130.39	1069.89	2144.22	1.20638	1	1	ENSMUSG00000007783	Cpt1c
ENSMUSG00000098415	13.4444	27.4444	7.55556	25	9.33333	16.7778	1.20163	1	1	ENSMUSG00000107552	Gm44096
ENSMUSG00000107552	2326.22	4980.56	2292.17	5537.67	2261.67	5303.56	1.20154	1	1	ENSMUSG00000028128	F3
ENSMUSG00000028128	124.556	368	250.444	385.5	134.222	416.111	1.20077	1	1	ENSMUSG00000027463	Slc52a3
ENSMUSG00000027463	72.1111	172.667	90.6667	162.111	69.1111	198.167	1.20001	1	1	ENSMUSG00000041377	Ninj2
ENSMUSG00000041377	16	38.4444	12.3333	42.1111	16.1111	20.8889	1.19878	1	1	ENSMUSG00000074215	Gm10643
ENSMUSG00000074215	10063.8	24607.7	10289.9	23910.6	10458	22153.7	1.19767	1	1	ENSMUSG00000032596	Uba7
ENSMUSG00000032596	281.444	634.667	308.444	702.778	279	651.556	1.197	1	1	ENSMUSG00000097960	A330074K22Rik
ENSMUSG00000049493	1035.67	2508.33	923.278	2141	1167.78	2508.33	1.19458	1	1	ENSMUSG00000032489	Kif9
ENSMUSG00000046447	37.4444	80	56.7778	70.2222	66.3333	216	1.19377	1	1	ENSMUSG00000002289	Angptl4
ENSMUSG00000002289	4847.22	10577.9	4529.44	10556.7	4747	11152.5	1.19291	1	1	ENSMUSG00000030659	Nucb2
ENSMUSG00000048489	518.722	1028.56	491.111	1163.83	482.222	1208.89	1.18914	1	1	ENSMUSG00000000791	Il12rb1
ENSMUSG00000063558	9.44444	39.4444	18.4444	28.2222	16.1111	30.6667	1.18845	1	1	ENSMUSG00000086655	C330018A13Rik
ENSMUSG00000086655	1255.72	2791.39	1532.44	3403.39	1345.78	3227.39	1.18834	1	1	ENSMUSG00000026729	4930562F07Rik
ENSMUSG00000019256	23.8889	51.6667	31.3333	81.8889	24.8889	48.3333	1.18587	1	1	ENSMUSG00000086549	Gm13648
ENSMUSG00000086549	159.556	275.111	202.222	480.5	131.111	365.444	1.18384	1	1	ENSMUSG00000038128	Camk4
ENSMUSG00000038128	628.556	1225.61	476.222	1350.33	574.389	1238.11	1.1837	1	1	ENSMUSG00000096971	4930556M19Rik
ENSMUSG00000100779	1146.33	2558.11	998.278	2712.89	1246.06	2417	1.18132	1	1	ENSMUSG00000038776	Ephx1
ENSMUSG00000038776	18.8889	43.2222	7.55556	32.4444	44.8889	87.5556	1.1788	1	1	ENSMUSG00000043953	Ccrl2
ENSMUSG00000065455	102.667	255.222	133.111	333.333	142.556	268.722	1.1771	1	1	ENSMUSG00000062132	Arhgap33os
ENSMUSG00000062132	942.444	2647.17	1384.56	2865.22	1388.28	2879.22	1.17548	1	1	ENSMUSG00000041827	Oasl1
ENSMUSG00000115151	1757.11	3804.67	1508.67	3599.67	1650.33	3676	1.17253	1	1	ENSMUSG00000010660	Plcd1
ENSMUSG00000010660	154.556	351.611	185.778	417.778	144.222	321.556	1.17092	1	1	ENSMUSG00000039238	Zfp750
ENSMUSG00000039238	334.222	616.389	322.667	673.333	169.056	570.444	1.17031	1	1	ENSMUSG00000015468	Notch4
ENSMUSG00000110938	56.7778	120.222	46.2222	105.222	50	119	1.16888	1	1	ENSMUSG00000104605	Gm42922
ENSMUSG00000104605	59.6667	136.889	63.2778	124.111	64.3333	158.556	1.16735	1	1	ENSMUSG00000087381	Gm16008
ENSMUSG00000017897	33.2222	57.7778	44.4444	84.6667	21.8889	79.2222	1.16506	1	1	ENSMUSG00000108622	Gm36864
ENSMUSG00000108622	2085	3752.11	1304.78	3817.39	1520.11	3439.78	1.16489	1	1	ENSMUSG00000031442	Mcf2l
ENSMUSG00000031442	121.556	357.889	163.778	276.222	155.556	356.778	1.16484	1	1	ENSMUSG00000016194	Hsd11b1
ENSMUSG00000016194	15.1111	47.6667	38.5556	31.4444	9.33333	62.3889	1.16227	1	1	ENSMUSG00000051074	4930579K19Rik
ENSMUSG00000051074	41	114.444	49	157.556	70	85.5556	1.16189	1	1	ENSMUSG00000056632	Dsg3
ENSMUSG00000056632	6	17.4444	21.4444	48	11.4444	19.8889	1.16146	1	1	ENSMUSG00000050134	Olfr430
ENSMUSG00000048706	449.333	1353.17	484.5	955.444	702.556	1341.78	1.15772	1	1	ENSMUSG00000035934	Pknox2
ENSMUSG00000020609	11.4444	28.5556	11.4444	25	13.4444	23.8889	1.15612	1	1	ENSMUSG00000058914	C1qtnf3
ENSMUSG00000058914	137345	297446	133658	312697	134048	290883	1.15347	1	1	ENSMUSG00000024659	Anxa1
ENSMUSG00000024659	34.2222	93.7778	43.6667	95.1111	46.5556	88.6111	1.15316	1	1	ENSMUSG00000104776	Gm43691
ENSMUSG00000104776	2040.72	4521.11	1869.61	3739.56	1568.44	3924.44	1.15312	1	1	ENSMUSG00000000223	Drp2
ENSMUSG00000000223	71.2222	155.444	48	145.444	78.2222	138.222	1.15274	1	1	ENSMUSG00000046589	Lrrc8e
ENSMUSG00000033684	6784	15073.5	6778.67	15182.4	6586.5	14389.3	1.14779	1	1	ENSMUSG00000004043	Stat5a
ENSMUSG00000077613	610	1152.11	416.167	1153.94	546.111	1173.33	1.14607	1	1	ENSMUSG00000066800	Rnasel
ENSMUSG00000066800	75.2222	59.6667	48	251.5	79.3333	135.444	1.14592	1	1	ENSMUSG00000049723	Mmp12
ENSMUSG00000076846	34.2222	122.111	83	217.056	115.778	176.333	1.14424	1	1	ENSMUSG00000006310	Zbtb32
ENSMUSG00000006310	23125.6	53282.8	24548.4	51837.1	22935.7	50901.9	1.14381	1	1	ENSMUSG00000055681	Cope
ENSMUSG00000028435	77.5556	178.556	98.2222	205.556	70	157.556	1.14229	1	1	ENSMUSG00000108736	Gm45151
ENSMUSG00000056313	216.111	468.667	265.944	524.222	199.889	511.444	1.14096	1	1	ENSMUSG00000115022	Gm49387
ENSMUSG00000115022	15.1111	27.4444	5	32.4444	19.1111	26.7778	1.14086	1	1	ENSMUSG00000026548	Slamf9
ENSMUSG00000026548	16	34.4444	16.5556	35.4444	16.1111	39.4444	1.14018	1	1	ENSMUSG00000091867	Cyp2a22
ENSMUSG00000091867	525.667	1135.39	538.444	1208.94	564.444	1240.56	1.13887	1	1	ENSMUSG00000042647	Acad12
ENSMUSG00000042647	97.3333	256.667	123.556	246.778	102.444	206.778	1.13832	1	1	ENSMUSG00000038146	Notch3
ENSMUSG00000038146	10.3333	11.3333	10.3333	22.8889	10.3333	32.4444	1.1375	1	1	ENSMUSG00000096828	Gm3618
ENSMUSG00000096828	17	22.7778	21.4444	55.4444	38.4444	88.6111	1.13578	1	1	ENSMUSG00000028460	Sit1
ENSMUSG00000037973	17	36.4444	17.4444	57.6667	17.2222	17.7778	1.13493	1	1	ENSMUSG00000117011	E130008D07Rik
ENSMUSG00000117011	19.8889	84.1111	40.6667	44.5556	25.6667	62.3889	1.13449	1	1	ENSMUSG00000045903	Npas4
ENSMUSG00000045903	16	28.5556	6.66667	28.2222	18.1111	33.3333	1.1343	1	1	ENSMUSG00000080701	Gm12340
ENSMUSG00000040093	102.667	288.222	133.111	231.333	122.333	266	1.13273	1	1	ENSMUSG00000091575	2010016I18Rik
ENSMUSG00000091575	43.6667	141	72.3333	122.111	60.5556	124.556	1.13231	1	1	ENSMUSG00000078921	Tgtp2
ENSMUSG00000078921	73.3333	160.833	144.722	294.333	104.778	253.222	1.13222	1	1	ENSMUSG00000078945	Naip2
ENSMUSG00000078945	12313.4	26059.4	11723	25844.3	11765.1	26453.6	1.13006	1	1	ENSMUSG00000035356	Nfkbiz
ENSMUSG00000035356	208.611	449.167	262.111	451.556	171.667	505.444	1.12871	1	1	ENSMUSG00000025321	Itgb8
ENSMUSG00000025321	193.333	136.889	96.2222	259.333	310.111	913.222	1.12784	1	1	ENSMUSG00000060962	Dmkn
ENSMUSG00000042284	187.778	337	196.222	436.222	180.667	460.167	1.12585	1	1	ENSMUSG00000026764	Kif5c
ENSMUSG00000086812	706	1483.56	740.833	1841	883.667	1759.33	1.12502	1	1	ENSMUSG00000017652	Cd40
ENSMUSG00000078922	18.8889	40.2222	21.4444	39.7778	11.4444	30.6667	1.12199	1	1	ENSMUSG00000110129	Gm45453
ENSMUSG00000066684	148.833	217.556	129.056	258.167	143.333	439.889	1.12153	1	1	ENSMUSG00000060572	Mfap2
ENSMUSG00000060572	227.222	362.667	281	541.778	213.278	662.222	1.11993	1	1	ENSMUSG00000020577	Tspan13
ENSMUSG00000020577	5690.11	12367.8	5665.44	12884.4	5953.06	12350.3	1.11937	1	1	ENSMUSG00000054537	Tmprss11e
ENSMUSG00000028967	13.4444	78	19.4444	30.3333	44	57.1111	1.1184	1	1	ENSMUSG00000074111	Mrgpra9
ENSMUSG00000074111	355.778	903	481.722	807.167	375.778	924.111	1.11749	1	1	ENSMUSG00000026435	Slc45a3
ENSMUSG00000102299	1777.33	3960.33	2145.89	4188.67	1695.11	4030.56	1.11639	1	1	ENSMUSG00000021884	Hacl1
ENSMUSG00000021884	87.2222	143	54.3333	272.778	151	217.056	1.11624	1	1	ENSMUSG00000000732	Icosl
ENSMUSG00000053846	12.3333	13.4444	12.3333	13.7778	12.3333	51.4444	1.11548	1	1	ENSMUSG00000084757	1700057H15Rik
ENSMUSG00000084757	18.8889	23.7778	12.3333	38.5556	11.4444	27.7778	1.11548	1	1	ENSMUSG00000080544	Gm22714
ENSMUSG00000086644	9906.89	24462.8	10881.6	22230.7	11037.1	22246.9	1.11516	1	1	ENSMUSG00000020654	Adcy3
ENSMUSG00000020654	18219.3	37178.2	17064.2	40207.9	18007.2	38028.4	1.11488	1	1	ENSMUSG00000031639	Tlr3
ENSMUSG00000038065	57.7778	182.667	56.7778	131.833	58.2222	59.4444	1.11227	1	1	ENSMUSG00000028024	Enpep
ENSMUSG00000028024	64.6667	72.3333	40.6667	184.556	44	67.3333	1.11103	1	1	ENSMUSG00000022383	Ppara
ENSMUSG00000022383	52.5556	123.111	69.3333	160.667	79.3333	150.333	1.1105	1	1	ENSMUSG00000114436	Gm48283
ENSMUSG00000019302	38.4444	80	19.4444	64.1111	19.1111	19.8889	1.10962	1	1	ENSMUSG00000015519	2310057J18Rik
ENSMUSG00000015519	6.66667	7.33333	13.4444	39.7778	12.3333	21.8889	1.10852	1	1	ENSMUSG00000090202	4930503B20Rik
ENSMUSG00000035095	13.4444	14.4444	13.4444	29.3333	13.4444	41.1111	1.10692	1	1	ENSMUSG00000090627	Gm8356
ENSMUSG00000090627	13.4444	14.4444	13.4444	29.3333	13.4444	41.1111	1.10692	1	1	ENSMUSG00000094811	Gm21103
ENSMUSG00000094811	13.4444	14.4444	13.4444	29.3333	13.4444	41.1111	1.10692	1	1	ENSMUSG00000095360	Gm3594
ENSMUSG00000095360	16	51.6667	32.3333	76.1111	38.4444	57.1111	1.10512	1	1	ENSMUSG00000026012	Cd28
ENSMUSG00000026012	23.8889	50.7778	31.3333	59.5556	31.4444	73.8889	1.10512	1	1	ENSMUSG00000086155	9430041J12Rik
ENSMUSG00000086155	123.444	327.111	169.333	246.778	112.556	296.889	1.10475	1	1	ENSMUSG00000047671	Tctex1d4
ENSMUSG00000047671	620.222	1447.78	519.444	1268.33	664.333	1161.44	1.10454	1	1	ENSMUSG00000079164	Tlr5
ENSMUSG00000079164	6.66667	38.4444	16.5556	23.8889	16.1111	23.8889	1.10434	1	1	ENSMUSG00000115160	Gm6532
ENSMUSG00000069892	459.333	1027.33	506.944	1173.33	495.667	936.222	1.10098	1	1	ENSMUSG00000027514	Zbp1
ENSMUSG00000027514	65.5556	180.444	108.222	198.444	89.5	188	1.10026	1	1	ENSMUSG00000099092	Mir7062
ENSMUSG00000097157	10562.9	21687.9	10770.4	21741.8	8929.11	21322.3	1.09742	1	1	ENSMUSG00000028463	Car9												Gm22417	Gm23953	Gm23767	Snhg14
ENSMUSG00000028463	49.6667	78	50.7778	123.222	43.0556	107.222	1.09686	1	1	ENSMUSG00000101156	Gm29114
ENSMUSG00000101156	27116.8	59992.3	28158.9	58505.3	27249.3	57819.8	1.09527	1	1	ENSMUSG00000068699	Flnc
ENSMUSG00000068699	5698.89	11530.9	5365.28	12223.6	5899.67	12441.4	1.09335	1	1	ENSMUSG00000026222	Sp100
ENSMUSG00000026222	35.3333	39.4444	35.8889	77.7778	35.4444	109.278	1.09226	1	1	ENSMUSG00000037913	Tmem156
ENSMUSG00000037913	23.8889	56.7778	40.6667	91.6667	25.6667	45.3333	1.09212	1	1	ENSMUSG00000030278	Cidec
ENSMUSG00000047562	12.3333	31.5556	10.3333	9.33333	9.33333	24.8889	1.0902	1	1	ENSMUSG00000106508	4933425M03Rik
ENSMUSG00000106508	32.3333	42.1111	33.2222	101.278	53.1111	108.222	1.0889	1	1	ENSMUSG00000079071	Slc28a2b
ENSMUSG00000079071	20.8889	44.4444	21.4444	46.8889	21.1111	43.2222	1.08881	1	1	ENSMUSG00000068536	Doxl2
ENSMUSG00000068536	31.2222	103.333	51.5556	88.7222	44	78.1111	1.08813	1	1	ENSMUSG00000093921	Gm23864
ENSMUSG00000109089	12.3333	40.2222	35	33.3333	18.1111	65.3333	1.08616	1	1	ENSMUSG00000027562	Car2
ENSMUSG00000027562	12.3333	30.6667	16.5556	13.7778	12.3333	42.2222	1.08539	1	1	ENSMUSG00000094840	Muc3a
ENSMUSG00000094840	123.444	272.056	171.111	331.444	113.556	261.778	1.08413	1	1	ENSMUSG00000105504	Gbp5
ENSMUSG00000105504	6890.89	11535.3	4790.44	12161.4	5037.11	11746.1	1.08406	1	1	ENSMUSG00000025656	Arhgef9
ENSMUSG00000025656	377.889	871.778	489.389	875.111	410.778	960.5	1.08281	1	1	ENSMUSG00000057454	Lypd3
ENSMUSG00000057454	209.556	419.889	330.611	493.444	114.889	474.667	1.08124	1	1	ENSMUSG00000096215	Smim22
ENSMUSG00000096215	231.778	454.111	234.667	434.722	174.889	468.667	1.08084	1	1	ENSMUSG00000006931	P3h4
ENSMUSG00000006931	15.1111	41.1111	21.4444	68.3333	24.8889	19.8889	1.08049	1	1	ENSMUSG00000078632	Lrrc37a
ENSMUSG00000078632	72939	158250	74866.6	156354	73654.8	153596	1.08007	1	1	ENSMUSG00000034684	Sema3f
ENSMUSG00000034684	393.889	666.722	286.444	686.222	409.667	950.778	1.07981	1	1	ENSMUSG00000022883	Robo1
ENSMUSG00000022883	38.4444	80	38.5556	83.8889	38.4444	79.2222	1.07932	1	1	ENSMUSG00000043036	Ccdc63
ENSMUSG00000043036	21.7778	69.1111	22.5556	96.2222	44	22.7778	1.07886	1	1	ENSMUSG00000019803	Nr2e1
ENSMUSG00000019803	6001.5	14379.3	7462.44	13992.3	6768.39	14347.6	1.07824	1	1	ENSMUSG00000006360	Crip1
ENSMUSG00000006360	59.6667	253	59	66.2222	60.5556	61.3333	1.078	1	1	ENSMUSG00000083282	Ctsf
ENSMUSG00000083282	15.1111	30.6667	15.4444	16.8889	15.1111	47.1111	1.078	1	1	ENSMUSG00000037390	Muc3
ENSMUSG00000037390	23.8889	62.5556	37.7778	58.6667	28.4444	68.3333	1.078	1	1	ENSMUSG00000087624	9230111E07Rik
ENSMUSG00000044352	45.5556	95.1111	61.2222	115.778	56.4444	132.556	1.07754	1	1	ENSMUSG00000077567	Gm23200
ENSMUSG00000077567	38.4444	55.8889	38.5556	109.333	42.1111	85.5556	1.07673	1	1	ENSMUSG00000010803	Gabra1
ENSMUSG00000113840	807.667	1693.72	880.667	1745.22	787.556	1778.78	1.0749	1	1	ENSMUSG00000060470	Adgrg3
ENSMUSG00000060470	14.3333	31.5556	9.33333	16.8889	15.1111	30.6667	1.074	1	1	ENSMUSG00000086932	Gm22000
ENSMUSG00000086932	47.5556	105	59	73.3333	28.4444	106.222	1.07293	1	1	ENSMUSG00000116056	Gm4544
ENSMUSG00000037683	278.556	598.778	249.778	627.111	294.667	506.833	1.07256	1	1	ENSMUSG00000111080	Gm20300
ENSMUSG00000111080	50.5556	65.3333	69.3333	158.444	56.4444	146.778	1.07195	1	1	ENSMUSG00000027338	Prnd
ENSMUSG00000027338	50.5556	95.1111	45.2222	108.444	44.8889	92.5556	1.0699	1	1	ENSMUSG00000003153	Slc2a3
ENSMUSG00000003153	60.7778	127.444	60.1111	131.833	61.5556	124.556	1.06926	1	1	ENSMUSG00000013936	Myl2
ENSMUSG00000013936	15.1111	46.5556	25.4444	41	21.1111	40.4444	1.06926	1	1	ENSMUSG00000076309	Mir147
ENSMUSG00000076309	3364.22	6118.33	2968	6345.39	3031.78	7182.11	1.06897	1	1	ENSMUSG00000027544	Nfatc2
ENSMUSG00000027544	43	92.5556	28.4444	72.2222	44.8889	78.1111	1.06683	1	1	ENSMUSG00000113454	Gm47373
ENSMUSG00000113454	305.889	619	329	701.722	345.889	732.444	1.06541	1	1	ENSMUSG00000086390	1810019D21Rik
ENSMUSG00000086390	57.7778	194	94.1111	76.1111	32.4444	114.889	1.06515	1	1	ENSMUSG00000041329	Atp1b2
ENSMUSG00000113035	44.5556	101.222	49.8889	85.5556	45.7778	108.222	1.06502	1	1	ENSMUSG00000026976	Pax8
ENSMUSG00000024940	344.222	641.889	191.444	456.222	241.111	524.444	1.06365	1	1	ENSMUSG00000042804	Gpr153
ENSMUSG00000042804	28.4444	52.8889	25.4444	55.4444	24.8889	55.2222	1.06333	1	1	ENSMUSG00000028602	Tnfrsf8												Gm43218	Gm8848
ENSMUSG00000028602	111	210	89.7778	237.611	111.556	205.556	1.06313	1	1	ENSMUSG00000107846	Gm43963
ENSMUSG00000031778	56.7778	83	31.3333	160.667	84	114.889	1.06158	1	1	ENSMUSG00000047728	Ly6g2
ENSMUSG00000097203	228.556	487.611	136.111	314.333	331.222	649.389	1.05989	1	1	ENSMUSG00000032065	Tex12
ENSMUSG00000032065	55.7222	182.667	111.556	156.556	58.2222	130.556	1.0594	1	1	ENSMUSG00000026840	Lamc3
ENSMUSG00000026840	66.3333	113.444	55	126.333	47.6667	112.667	1.05855	1	1	ENSMUSG00000026832	Cytip
ENSMUSG00000026832	194.889	301.222	183.722	362.444	104.778	344.667	1.05842	1	1	ENSMUSG00000022014	Epsti1
ENSMUSG00000022014	6768.78	15592.6	7343.72	14449.8	7571.67	15108.6	1.05809	1	1	ENSMUSG00000025885	Myo5b
ENSMUSG00000025885	104.667	211.111	121.667	240.556	104.778	238.778	1.0575	1	1	ENSMUSG00000110170	St6galnac2
ENSMUSG00000110170	134.667	281	131.889	313.667	139.444	249.333	1.05576	1	1	ENSMUSG00000029868	Trpv6
ENSMUSG00000019102	17	40.2222	17.4444	14.6667	17.2222	51.4444	1.0555	1	1	ENSMUSG00000117853	Vmn1r88
ENSMUSG00000117853	21.7778	50.7778	21.4444	36.4444	21.1111	46.1111	1.05528	1	1	ENSMUSG00000079462	Gm15737
ENSMUSG00000021404	13.4444	28.5556	13.4444	14.6667	13.4444	37.4444	1.05445	1	1	ENSMUSG00000090129	Olfr287
ENSMUSG00000026430	131.667	335.389	138.556	301.778	190.556	321.556	1.05364	1	1	ENSMUSG00000118021	Gm50130
ENSMUSG00000118021	34.2222	72.3333	35	61.6667	23.8889	59.4444	1.0533	1	1	ENSMUSG00000101482	Gm28883
ENSMUSG00000027800	6130.56	13674.2	6613.11	13615.1	7203.22	14040.1	1.05098	1	1	ENSMUSG00000020256	Aldh1l2
ENSMUSG00000020256	179.667	307.444	154.222	346.278	169.056	388.556	1.05073	1	1	ENSMUSG00000108456	4732496C06Rik
ENSMUSG00000108456	16	26.5556	19.4444	29.3333	6.55556	30.6667	1.05063	1	1	ENSMUSG00000113404	Gm48622
ENSMUSG00000113404	13.4444	40.2222	22.5556	25	8.44444	25.7778	1.04836	1	1	ENSMUSG00000115135	Gm19157
ENSMUSG00000115135	27.4444	51.6667	34.2222	65.1111	26.5556	65.3333	1.04836	1	1	ENSMUSG00000109200	Gm44969
ENSMUSG00000026414	218.778	302.944	155	477.556	180.667	362.889	1.04353	1	1	ENSMUSG00000025002	Cyp2c55
ENSMUSG00000025002	75.2222	195.111	69.3333	154.333	89.5	133.444	1.04252	1	1	ENSMUSG00000109118	Gm32031
ENSMUSG00000109118	453.278	1023.94	480.333	1054.44	447.722	763.611	1.04119	1	1	ENSMUSG00000038020	Rapgefl1
ENSMUSG00000038020	1612.67	3587.06	1661.11	3422.44	1625.78	3072.78	1.04093	1	1	ENSMUSG00000025328	Padi3
ENSMUSG00000024885	13.4444	24.5556	17.4444	19.7778	4.77778	26.7778	1.04064	1	1	ENSMUSG00000109424	Gm44658
ENSMUSG00000047250	389.556	853.389	440.333	905.333	450.556	875.944	1.03998	1	1	ENSMUSG00000087341	0610040F04Rik
ENSMUSG00000087341	27.4444	64.3333	36.5556	54.2222	24.8889	65.3333	1.03997	1	1	ENSMUSG00000098282	Mir6936
ENSMUSG00000111761	154.556	386.333	163	278.333	150	297.778	1.03953	1	1	ENSMUSG00000030827	Fgf21
ENSMUSG00000030827	6393	13141.3	6890.89	14293.7	7445.78	15139	1.03825	1	1	ENSMUSG00000031024	Denn2b
ENSMUSG00000031024	44.5556	78	38.5556	72.2222	34.4444	91.6667	1.03622	1	1	ENSMUSG00000089420	Gm27934
ENSMUSG00000024114	70.2222	169.389	103.444	191.444	86.5556	172.889	1.03562	1	1	ENSMUSG00000022040	Ephx2
ENSMUSG00000022040	50.5556	95.1111	49.8889	63.1111	40.3333	131.333	1.03537	1	1	ENSMUSG00000022203	Efs
ENSMUSG00000022203	19.8889	66.3333	20.5556	37.7778	20.2222	20.8889	1.03505	1	1	ENSMUSG00000024973	Plaat5
ENSMUSG00000100113	691.889	1204.61	695.222	1276.28	473.5	1329.89	1.03409	1	1	ENSMUSG00000086584	Gm12002
ENSMUSG00000086584	50.5556	186.111	203.5	295.333	84.7222	214.778	1.03355	1	1	ENSMUSG00000064246	Chil1
ENSMUSG00000006362	242.444	755.333	243.889	1018.89	501.444	244.778	1.03252	1	1	ENSMUSG00000010066	Cacna2d2
ENSMUSG00000010066	32.3333	78	40.6667	67.2222	37.4444	80.2222	1.03242	1	1	ENSMUSG00000093365	Gm22801
ENSMUSG00000093365	11.4444	32.4444	22.5556	18.8889	11.4444	41.1111	1.03171	1	1	ENSMUSG00000031957	Ctrb1
ENSMUSG00000031957	768.333	1479	799.889	1645.78	733.889	1579.5	1.03131	1	1	ENSMUSG00000029371	Cxcl5
ENSMUSG00000029371	23.8889	30.6667	6.66667	23.8889	15.1111	39.4444	1.03103	1	1	ENSMUSG00000112352	Gm40617
ENSMUSG00000112352	1510.56	2940.44	1618.89	3040.61	1286.5	3039.56	1.03055	1	1	ENSMUSG00000087142	Gm12454
ENSMUSG00000031373	136.556	228.111	111.556	233.278	106.667	264.667	1.02809	1	1	ENSMUSG00000118210	Gm50394
ENSMUSG00000118210	1267.94	2578.22	1240	2746.61	1335.5	2513.89	1.02806	1	1	ENSMUSG00000107881	Gm44250
ENSMUSG00000107881	54.5556	75.2222	28.4444	78.8889	26.5556	70.2222	1.026	1	1	ENSMUSG00000089223	Gm25048
ENSMUSG00000089223	136.556	311.389	160.556	306.056	143.333	280.889	1.02594	1	1	ENSMUSG00000089851	Gm16579
ENSMUSG00000089851	1552	2272.89	883.444	2407.83	1057.33	2428.06	1.02559	1	1	ENSMUSG00000030562	Nox4
ENSMUSG00000030562	557.333	1193	590.278	1016.33	512.667	1170.33	1.02541	1	1	ENSMUSG00000047656	Trpt1
ENSMUSG00000039364	665.444	1557.78	699.111	1553.44	874.556	1438.44	1.02269	1	1	ENSMUSG00000039217	Il18
ENSMUSG00000039217	30.2222	46.5556	11.4444	46.8889	23	36.3333	1.02237	1	1	ENSMUSG00000108493	Gm45715
ENSMUSG00000108493	9.44444	16.5556	10.3333	36.4444	16.1111	17.7778	1.02046	1	1	ENSMUSG00000111446	Gm6581
ENSMUSG00000111446	12.3333	22.7778	14.3333	20.6667	10.3333	28.6667	1.0199	1	1	ENSMUSG00000092765	Gm23363
ENSMUSG00000092765	29.2778	17.4444	12.3333	53.2222	32.4444	78.1111	1.01963	1	1	ENSMUSG00000046881	Olfr374
ENSMUSG00000046881	12.3333	28.5556	13.4444	34.4444	13.4444	13.8889	1.01886	1	1	ENSMUSG00000098995	Gm27598
ENSMUSG00000098995	13737.1	25999.3	13126.3	27521.4	12916.1	27078.7	1.01875	1	1	ENSMUSG00000023367	Tmem176a
ENSMUSG00000023367	21.7778	20.5556	11.4444	25	6	33.3333	1.01838	1	1	ENSMUSG00000115834	Gm10385
ENSMUSG00000115834	18.8889	9.33333	6	42.1111	15.1111	29.6667	1.01792	1	1	ENSMUSG00000110682	A530010L16Rik
ENSMUSG00000091192	94.5	218.333	108.222	179.667	83	179.111	1.01761	1	1	ENSMUSG00000047875	Gpr157
ENSMUSG00000047875	216.111	651.833	350.389	595	381.278	670	1.01741	1	1	ENSMUSG00000052572	Dlg2
ENSMUSG00000042099	61.6667	58.7778	55	121.111	56.4444	169.667	1.01658	1	1	ENSMUSG00000026247	Ecel1
ENSMUSG00000045441	179.667	319.333	111.556	283.444	192.556	378.722	1.01627	1	1	ENSMUSG00000020638	Cmpk2
ENSMUSG00000020638	985.056	1850.33	984.889	1970.17	854.222	1890.11	1.01575	1	1	ENSMUSG00000020846	Rflnb
ENSMUSG00000020846	77.5556	153.111	79.3333	162.111	82	167.889	1.01501	1	1	ENSMUSG00000006587	Snai3
ENSMUSG00000020034	40	93.7778	81.3333	132.778	38.4444	94.2222	1.01355	1	1	ENSMUSG00000025934	Gsta3
ENSMUSG00000025934	20.8889	51.6667	13.4444	12.4444	21.8889	49.1111	1.01282	1	1	ENSMUSG00000055978	Fut2
ENSMUSG00000055978	85.4444	84.1111	49	101.278	41.1111	167.889	1.01231	1	1	ENSMUSG00000024670	Cd6
ENSMUSG00000024670	42	85	33.2222	61.6667	42.1111	88.6111	1.01228	1	1	ENSMUSG00000110161	Gm45494
ENSMUSG00000110161	23539.7	50259	23723.6	50062.8	27202.3	49778.7	1.01128	1	1	ENSMUSG00000024803	Ankrd1
ENSMUSG00000024803	19.8889	32.4444	29.4444	48	20.2222	59.4444	1.01042	1	1	ENSMUSG00000112729	Gm46231
ENSMUSG00000112729	354.611	475.333	267.111	624.778	202.667	561.333	1.00959	1	1	ENSMUSG00000057766	Ankrd29
ENSMUSG00000057766	49.6667	25.5556	14.3333	52.2222	14.3333	79.2222	1.00922	1	1	ENSMUSG00000115715	Gm33936
ENSMUSG00000091366	337.444	707.889	407.556	766.111	316.333	660.611	1.00881	1	1	ENSMUSG00000064023	Klk8
ENSMUSG00000064023	32.3333	47.6667	37.7778	59.5556	32.4444	97.2778	1.00706	1	1	ENSMUSG00000004035	Gstm7
ENSMUSG00000004035	148.833	331.333	153.333	287	155.556	302.444	1.00629	1	1	ENSMUSG00000086360	Gm16214
ENSMUSG00000086360	29.2778	109.111	55.8889	57.6667	31.4444	66.3333	1.00621	1	1	ENSMUSG00000048636	A730049H05Rik
ENSMUSG00000048636	1542.44	3196.94	1530.89	2882.56	1457.61	3020.39	1.00604	1	1	ENSMUSG00000098543	Gm27533
ENSMUSG00000098543	362.667	783.556	338.167	737.111	435.556	759.5	1.00443	1	1	ENSMUSG00000100280	Gm28417
ENSMUSG00000100280	85.4444	177.444	111.556	214.222	131.111	267	1.00439	1	1	ENSMUSG00000039062	Anpep
ENSMUSG00000039062	40	140	71.3333	129.222	100.556	155.667	1.0034	1	1	ENSMUSG00000092021	Gbp11
ENSMUSG00000092021	21.7778	50.7778	22.5556	14.6667	20.2222	64.3333	1	1	1	ENSMUSG00000095440	Fignl2
ENSMUSG00000095440	18.8889	36.4444	21.4444	44.5556	14.3333	26.7778	1	1	1	ENSMUSG00000099338	2810030D12Rik
ENSMUSG00000099338	51.5556	56.7778	26.4444	57.6667	30.3333	100.667	1	1	1	ENSMUSG00000094152	Slc6a16
ENSMUSG00000094152	58.8889	58.7778	51.5556	103.333	23.8889	108.222	1	1	1	ENSMUSG00000085672	Gm16193
ENSMUSG00000085672	11.4444	31.5556	27.4444	32.4444	14.3333	40.4444	1	1	1	ENSMUSG00000044268	Gm4895
ENSMUSG00000044268	99	219.111	118.389	171.889	122.333	286.944	1	1	1	ENSMUSG00000038415	Foxq1
ENSMUSG00000038415	65.5556	111.222	64.2222	119.111	37.4444	104	1	1	1	ENSMUSG00000083045	Gm16100
ENSMUSG00000029516	78493.9	42744.6	81580.9	37547.9	81904.7	40627.2	-1.00083	1	1	ENSMUSG00000074643	Cpne1
ENSMUSG00000074643	8459.22	4499.89	8468.67	3988	8155.56	4022.56	-1.00357	1	1	ENSMUSG00000002055	Spag5
ENSMUSG00000002055	165.111	78	78.3333	54.2222	115.778	47.1111	-1.00402	1	1	ENSMUSG00000027690	Slc2a2
ENSMUSG00000077285	52.5556	42.1111	75.3333	30.3333	74.5556	28.6667	-1.00712	1	1	ENSMUSG00000086695	Gm15247
ENSMUSG00000085555	185.778	97.3333	211.667	100.444	186.778	94.2222	-1.00742	1	1	ENSMUSG00000000632	Sez6
ENSMUSG00000000632	483.778	225.889	482.333	230	458.611	252.278	-1.00914	1	1	ENSMUSG00000102875	Gm37139
ENSMUSG00000107724	590.111	264.889	465.889	248.056	560.333	289.111	-1.01075	1	1	ENSMUSG00000103672	Gm37621
ENSMUSG00000118325	26.6667	10.3333	30.3333	25	42.1111	13.8889	-1.01465	1	1	ENSMUSG00000095676	Gm25099
ENSMUSG00000095676	454.333	224.667	435	264	497.444	197.333	-1.01465	1	1	ENSMUSG00000021391	Cenpp
ENSMUSG00000021391	107.333	61.5556	104.778	42.1111	81	41.1111	-1.01485	1	1	ENSMUSG00000102782	Gm37625
ENSMUSG00000102782	103.889	39.4444	87.6667	55.4444	100.556	51.4444	-1.01485	1	1	ENSMUSG00000081861	Gm14441
ENSMUSG00000081861	10756.6	5306.44	11026.7	5795.67	11306.1	5270.89	-1.01508	1	1	ENSMUSG00000022021	Diaph3
ENSMUSG00000022021	38.4444	10.3333	27.4444	12.4444	28.4444	23.8889	-1.0156	1	1	ENSMUSG00000115306	Gm49159
ENSMUSG00000081127	24.6667	9.33333	31.3333	13.7778	26.5556	17.7778	-1.01749	1	1	ENSMUSG00000057967	Fgf18
ENSMUSG00000057967	1429.5	679.889	1752.83	832.889	1381.72	741.5	-1.01749	1	1	ENSMUSG00000001119	Col6a1
ENSMUSG00000001119	78.3333	29.6667	67.3333	27.1111	19.1111	23.8889	-1.0177	1	1	ENSMUSG00000086414	Gm15645
ENSMUSG00000086414	4529.44	2074.67	4517.33	2267.11	4304.22	2248.39	-1.01849	1	1	ENSMUSG00000039747	Orai2
ENSMUSG00000079553	18717.7	8347	16431.4	8355.17	16229.3	8653.67	-1.01882	1	1	ENSMUSG00000028931	Kcnab2
ENSMUSG00000028931	144.778	68	146.556	61.6667	170.333	98	-1.01886	1	1	ENSMUSG00000027811	4930579G24Rik
ENSMUSG00000027811	268.222	177.444	190.444	95.1111	230.778	68.3333	-1.01897	1	1	ENSMUSG00000028278	Rragd
ENSMUSG00000028278	297	244.778	461.556	101.278	527.833	289.111	-1.01918	1	1	ENSMUSG00000032387	Rbpms2
ENSMUSG00000070425	28.4444	19.5556	31.3333	6	16.1111	11.1111	-1.01936	1	1	ENSMUSG00000115325	Gm48979
ENSMUSG00000115325	114.111	62.5556	71.3333	36.4444	110.944	47.1111	-1.01963	1	1	ENSMUSG00000047394	Odf3b
ENSMUSG00000047394	79.3333	35.4444	71.3333	38.5556	62.5556	30.6667	-1.02046	1	1	ENSMUSG00000110914	Gm48611
ENSMUSG00000110914	6727.83	3137.22	6475.67	3321.67	6495.33	3245.22	-1.02147	1	1	ENSMUSG00000045328	Cenpe
ENSMUSG00000045328	20.8889	11.3333	12.3333	14.6667	29.6667	5	-1.02308	1	1	ENSMUSG00000086669	AA645442
ENSMUSG00000108258	453.278	227.222	487.333	223.889	422.556	219.111	-1.02455	1	1	ENSMUSG00000069268	H2bc7
ENSMUSG00000069268	107.333	45.5556	113.444	51.3333	165.444	91.6667	-1.02647	1	1	ENSMUSG00000044770	Scml4
ENSMUSG00000028678	2612.56	1390.89	2239.33	1119.39	2246.94	973	-1.02729	1	1	ENSMUSG00000023505	Cdca3
ENSMUSG00000023505	1600.44	701.889	1462.11	841.333	1520.11	705.444	-1.02734	1	1	ENSMUSG00000005045	Chd5
ENSMUSG00000005045	25.5556	33.6667	42.5556	12.4444	33.3333	4	-1.02857	1	1	ENSMUSG00000105104	Gm43729												Gm5955	Gm46995	Gm8605	Gm46994	Gm48513	Gm46997	Gm8607	Gm46998
ENSMUSG00000105104	44.5556	12.3333	24.5556	21.7778	30.3333	14.8889	-1.02915	1	1	ENSMUSG00000100937	1700020D05Rik
ENSMUSG00000097772	34.2222	14.4444	27.4444	14.6667	26.5556	13.8889	-1.03317	1	1	ENSMUSG00000086277	4930558K02Rik
ENSMUSG00000086277	1345.06	559.889	1331.11	665	1362.33	748.111	-1.03325	1	1	ENSMUSG00000064325	Hhip
ENSMUSG00000064325	35714.1	16500.1	35432.9	18108.2	35241.1	17359.1	-1.03367	1	1	ENSMUSG00000036777	Anln
ENSMUSG00000036777	209.556	111.222	213.111	89.6667	226.222	116.222	-1.03374	1	1	ENSMUSG00000114456	H2bc9
ENSMUSG00000114456	13984.3	6582.56	12621.8	6350.44	13180.7	6492	-1.03438	1	1	ENSMUSG00000054717	Hmgb2
ENSMUSG00000054717	253.056	118.444	159.611	81.8889	235.111	116.222	-1.03607	1	1	ENSMUSG00000091768	Gm17617
ENSMUSG00000091768	53.5556	8.11111	27.4444	42.1111	38.4444	8	-1.03684	1	1	ENSMUSG00000043460	Elfn2
ENSMUSG00000043460	99	41.1111	95.1111	49.1111	120.222	63.3889	-1.03723	1	1	ENSMUSG00000084729	Gm24139
ENSMUSG00000084729	196.333	112.556	315.278	145.444	349.444	161.333	-1.03739	1	1	ENSMUSG00000025592	Dach2
ENSMUSG00000024409	113.222	92.5556	139.667	68.3333	170.333	45.3333	-1.03801	1	1	ENSMUSG00000062380	Tubb3
ENSMUSG00000062380	904.333	425.222	842.056	383.667	758.333	410.222	-1.03854	1	1	ENSMUSG00000110588	Gm45774
ENSMUSG00000110588	399.111	207	413.222	163.556	404.333	220.167	-1.04091	1	1	ENSMUSG00000087442	Gm14453
ENSMUSG00000106281	75.2222	39.4444	37.7778	41	130.111	38.4444	-1.04217	1	1	ENSMUSG00000022613	Miox
ENSMUSG00000024301	1130.89	511.333	1042.78	416.111	728.5	482.5	-1.04238	1	1	ENSMUSG00000027168	Pax6
ENSMUSG00000027168	93.6667	39.4444	100.667	95.1111	179.556	48.3333	-1.04295	1	1	ENSMUSG00000063415	Cyp26b1
ENSMUSG00000063415	21439.7	10562.1	19989	10286.8	20375	9129.33	-1.0438	1	1	ENSMUSG00000020812	Snhg16
ENSMUSG00000020812	51350.7	24270.1	48037.6	24819.3	50499.9	23582.1	-1.04444	1	1	ENSMUSG00000022360	Atad2
ENSMUSG00000022360	70.2222	29.6667	70.3333	25	56.4444	40.4444	-1.04485	1	1	ENSMUSG00000109369	Vmn2r-ps88
ENSMUSG00000109369	134.667	74.3333	131	56.7778	154.556	72.8889	-1.04525	1	1	ENSMUSG00000089292	Gm23209
ENSMUSG00000089292	57.7778	35.4444	43.6667	32.4444	92.4444	26.7778	-1.04532	1	1	ENSMUSG00000109946	Brd3os
ENSMUSG00000109946	377.889	184.667	360.111	167.889	327	162.556	-1.04541	1	1	ENSMUSG00000102929	Gm37154
ENSMUSG00000072511	53.5556	37.4444	72.3333	39.7778	96.7778	30.6667	-1.04601	1	1	ENSMUSG00000113690	Gm36501
ENSMUSG00000113690	8379.22	3639.22	8213.11	3777.72	7705.89	4339.78	-1.04732	1	1	ENSMUSG00000001403	Ube2c
ENSMUSG00000001403	13050.8	5836.89	13704.1	7620.78	12971.8	5749.06	-1.04849	1	1	ENSMUSG00000041147	Brca2
ENSMUSG00000041147	505.889	276.222	564	314.333	631	232.278	-1.04917	1	1	ENSMUSG00000104528	Gm43314
ENSMUSG00000052087	101.889	45.5556	125.889	52.2222	96.7778	59.4444	-1.04967	1	1	ENSMUSG00000114696	Gm47479
ENSMUSG00000114696	2869.67	1240.28	2821.33	1562.5	2874.44	1335.22	-1.04987	1	1	ENSMUSG00000106990	Gm42547
ENSMUSG00000106990	63.6667	25.5556	44.4444	22.8889	39.4444	21.8889	-1.04992	1	1	ENSMUSG00000107505	Stambp-ps1
ENSMUSG00000107505	13084.9	6824.28	13202.8	5392	11220.3	5894.67	-1.05033	1	1	ENSMUSG00000015217	Hmgb3
ENSMUSG00000032586	505.889	294.444	547.333	227.389	557.278	256.333	-1.05107	1	1	ENSMUSG00000107320	Gm42549
ENSMUSG00000100254	39159.2	20641.8	40106.3	18157.3	39795.1	18600.1	-1.05259	1	1	ENSMUSG00000029730	Mcm7
ENSMUSG00000029730	72.1111	27.4444	67.3333	26.3333	81	53.2222	-1.05344	1	1	ENSMUSG00000022445	Cyp2d26
ENSMUSG00000064057	980.556	474.778	939.167	438.333	933.222	461	-1.0541	1	1	ENSMUSG00000034413	Neurl1b
ENSMUSG00000034413	20.8889	8.11111	34.2222	9.33333	25.6667	21.8889	-1.05445	1	1	ENSMUSG00000105591	Gm43083
ENSMUSG00000105591	51.5556	41.1111	68.3333	23.8889	65.3333	23.8889	-1.05565	1	1	ENSMUSG00000098840	Mir7679
ENSMUSG00000098840	1595.44	643.444	1227.56	767.167	1139.11	495.333	-1.05644	1	1	ENSMUSG00000026833	Olfm1
ENSMUSG00000016200	1992.11	1008.72	2437.56	1199.11	2519.78	1123.11	-1.06106	1	1	ENSMUSG00000034786	Gpsm3
ENSMUSG00000034786	228.556	114.444	179.667	104.333	214.833	81.2222	-1.0614	1	1	ENSMUSG00000035383	Pmch
ENSMUSG00000035383	49.6667	32.4444	66.3333	22.8889	51.1111	24.8889	-1.06178	1	1	ENSMUSG00000117003	Gm49937
ENSMUSG00000117003	35.3333	6	15.4444	11.6667	21.1111	15.8889	-1.06228	1	1	ENSMUSG00000059213	Ddn
ENSMUSG00000038523	43	27.4444	17.4444	9.33333	34.4444	8.88889	-1.06273	1	1	ENSMUSG00000117229	Gm35550
ENSMUSG00000117229	8.44444	10.3333	35	9.33333	25.6667	13.8889	-1.06413	1	1	ENSMUSG00000052396	Mogat2
ENSMUSG00000055184	72.1111	46.5556	70.3333	22.8889	59.4444	25.7778	-1.06609	1	1	ENSMUSG00000111132	Gm48142
ENSMUSG00000111132	72.1111	25.5556	32.3333	30.3333	73.5556	28.6667	-1.06634	1	1	ENSMUSG00000017943	Gdap1l1
ENSMUSG00000055748	58.8889	12.3333	43.6667	15.8889	45.7778	43.2222	-1.06942	1	1	ENSMUSG00000116376	Tmem249
ENSMUSG00000116376	60.7778	31.5556	37.7778	22.8889	69.1111	24.8889	-1.07039	1	1	ENSMUSG00000089151	Mir1950
ENSMUSG00000089151	371.667	157.556	321.778	162.111	375	188.889	-1.07052	1	1	ENSMUSG00000113786	Gm49384
ENSMUSG00000015880	371.667	174.889	387.667	171.056	348.222	180.944	-1.07208	1	1	ENSMUSG00000106415	Gm42893
ENSMUSG00000106415	212.222	86.1111	227.333	113.444	155.556	83.8889	-1.07209	1	1	ENSMUSG00000031709	Tbc1d9
ENSMUSG00000031709	417.556	145.056	271.056	220.222	375	141	-1.07229	1	1	ENSMUSG00000002076	Hsf2bp
ENSMUSG00000002076	17863.7	8262	17942.8	8267.56	18136.7	9115.78	-1.07273	1	1	ENSMUSG00000026355	Mcm6
ENSMUSG00000026355	109.111	35.4444	91.6667	43.2222	57.5556	45.3333	-1.07429	1	1	ENSMUSG00000026774	Potegl
ENSMUSG00000109489	146.556	39.4444	99.5556	98.2222	124.333	39.4444	-1.07584	1	1	ENSMUSG00000021278	Amn
ENSMUSG00000024211	220.833	96.2222	223	84.6667	171.667	110.611	-1.07696	1	1	ENSMUSG00000055202	Zfp811
ENSMUSG00000055202	74.3333	23.7778	76.3333	54.2222	95.1111	38.4444	-1.07866	1	1	ENSMUSG00000106188	Gm9710
ENSMUSG00000106188	248.722	128.444	237.111	118	262.444	108.222	-1.07929	1	1	ENSMUSG00000086893	Gm11365
ENSMUSG00000079502	204.444	109.111	238.167	98.2222	172.889	83.8889	-1.07957	1	1	ENSMUSG00000064158	Izumo1
ENSMUSG00000064158	314.222	162.056	346.333	158.444	362.889	163.667	-1.07973	1	1	ENSMUSG00000105388	Rpl36a-ps2
ENSMUSG00000030867	26560.8	12840	26370.4	12567.1	25866.8	11830.8	-1.08138	1	1	ENSMUSG00000032555	Topbp1
ENSMUSG00000032555	44.5556	12.3333	20.5556	11.6667	24.8889	18.8889	-1.08153	1	1	ENSMUSG00000109462	Gm6334
ENSMUSG00000021176	33.2222	11.3333	45.2222	23.8889	30.3333	15.8889	-1.08246	1	1	ENSMUSG00000111293	Gm34006
ENSMUSG00000055240	2206.67	965.278	2444.56	1123.22	2205.33	1146.89	-1.08381	1	1	ENSMUSG00000034311	Kif4
ENSMUSG00000034311	265.556	121.222	237.111	144.111	293.556	110.611	-1.08385	1	1	ENSMUSG00000102817	Gm6185
ENSMUSG00000102817	586.222	359.889	604.278	260.556	724.944	281.778	-1.08455	1	1	ENSMUSG00000019158	Tmem160
ENSMUSG00000019158	40	13.4444	36.5556	19.7778	27.4444	15.8889	-1.08573	1	1	ENSMUSG00000113812	Gm48699
ENSMUSG00000113812	1478	638.5	1099.22	710	1439.44	544.222	-1.08585	1	1	ENSMUSG00000027329	Spef1
ENSMUSG00000027329	87.2222	52.8889	158.556	89.6667	178.556	57.1111	-1.08746	1	1	ENSMUSG00000034219	Septin14
ENSMUSG00000034219	60.7778	32.4444	64.2222	14.6667	44.8889	33.3333	-1.08746	1	1	ENSMUSG00000036764	Dnajc12
ENSMUSG00000036764	37751.8	17391.8	34474.6	15551.1	36835.8	18378.7	-1.08751	1	1	ENSMUSG00000038943	Prc1
ENSMUSG00000038943	436.389	203.556	370	190.389	394.889	170.889	-1.08791	1	1	ENSMUSG00000077604	Snord1b
ENSMUSG00000069309	118	80	154.222	48	124.333	58.1111	-1.0902	1	1	ENSMUSG00000083207	Gm14780
ENSMUSG00000098793	1092.5	481.056	758.333	467	1157.61	463.556	-1.09106	1	1	ENSMUSG00000022012	Enox1
ENSMUSG00000022012	17.8889	15.4444	66.3333	15.8889	14.3333	14.8889	-1.09115	1	1	ENSMUSG00000075610	Tmem92
ENSMUSG00000075610	43	15.4444	43.6667	15.8889	43.0556	29.6667	-1.09163	1	1	ENSMUSG00000067764	Xlr5c
ENSMUSG00000062905	139.333	83	140.778	46.8889	167.889	80.2222	-1.09311	1	1	ENSMUSG00000117579	Gm50023
ENSMUSG00000117579	2551.44	1315.11	2684.89	1105.78	2729.33	1310.39	-1.09411	1	1	ENSMUSG00000048327	Ckap2l
ENSMUSG00000048327	105.556	22.7778	63.2778	22.8889	21.1111	43.2222	-1.09412	1	1	ENSMUSG00000094921	Vmn2r112
ENSMUSG00000094921	19268	9074.89	19731.3	9779.22	20121.1	8835.56	-1.09428	1	1	ENSMUSG00000028614	Ndc1
ENSMUSG00000028614	27.4444	58.7778	84.2222	30.3333	141.444	28.6667	-1.09464	1	1	ENSMUSG00000095664	Vmn2r67
ENSMUSG00000095664	109.111	42.1111	87.6667	54.2222	101.556	44.4444	-1.09472	1	1	ENSMUSG00000009876	Cox4i2
ENSMUSG00000009876	193.333	67	125.167	92.7778	200.889	83	-1.09478	1	1	ENSMUSG00000091900	Gm4353
ENSMUSG00000091900	17	8.11111	13.4444	4	17.2222	9.77778	-1.09516	1	1	ENSMUSG00000058101	1700084J12Rik
ENSMUSG00000058101	1513.11	620.111	1503.22	701.722	1415.44	752.111	-1.09522	1	1	ENSMUSG00000032549	Rab6b
ENSMUSG00000032549	283.833	139	180.667	118	377	137.333	-1.09562	1	1	ENSMUSG00000085500	Gm16976
ENSMUSG00000098711	33.2222	12.3333	11.4444	12.4444	33.3333	11.7778	-1.09686	1	1	ENSMUSG00000022375	Lrrc6
ENSMUSG00000030677	61.6667	16.5556	15.4444	16.8889	30.3333	15.8889	-1.09761	1	1	ENSMUSG00000094559	Cyp2d34
ENSMUSG00000094559	61.6667	16.5556	15.4444	16.8889	30.3333	15.8889	-1.09761	1	1	ENSMUSG00000118516	AC118710.1
ENSMUSG00000118516	959.333	267.333	633.333	419	518.556	300.444	-1.09827	1	1	ENSMUSG00000025271	Pfkfb1
ENSMUSG00000028873	87.2222	24.5556	78.3333	44.5556	72.5556	41.1111	-1.1004	1	1	ENSMUSG00000099879	Gm29123
ENSMUSG00000043618	60.7778	27.4444	66.3333	8.33333	30.3333	38.4444	-1.1048	1	1	ENSMUSG00000027409	1700020A23Rik
ENSMUSG00000027409	29.2778	24.5556	38.5556	17.8889	45.7778	9.77778	-1.10497	1	1	ENSMUSG00000109427	Gm45845
ENSMUSG00000109427	2928.67	1339.11	2907.33	1391.33	2909.22	1332.33	-1.10627	1	1	ENSMUSG00000020974	Pole2
ENSMUSG00000020974	5325.72	2551.67	4840.67	2393.28	5532.22	2345.11	-1.10668	1	1	ENSMUSG00000047534	Mis18bp1
ENSMUSG00000061863	102.667	90.3889	105.667	34.4444	107.889	22.7778	-1.10867	1	1	ENSMUSG00000074912	Gm14207
ENSMUSG00000074912	552.944	272.056	528.444	252.222	567.333	239.556	-1.10907	1	1	ENSMUSG00000065262	Gm23451
ENSMUSG00000084380	60.7778	24.5556	39.6667	17.8889	35.4444	19.8889	-1.11018	1	1	ENSMUSG00000045625	Pigz
ENSMUSG00000045625	67.3333	28.5556	36.5556	9.33333	44.8889	30.6667	-1.11064	1	1	ENSMUSG00000061540	Orm2
ENSMUSG00000041658	8189.22	3771.17	8445.28	3753	8132.67	3928.89	-1.11269	1	1	ENSMUSG00000036768	Kif15
ENSMUSG00000044201	120.667	48.8889	104.778	58.6667	74.5556	30.6667	-1.11468	1	1	ENSMUSG00000107178	Gm42531
ENSMUSG00000107178	19.8889	24.5556	48	15.8889	48.8889	13	-1.11548	1	1	ENSMUSG00000029618	Ocm
ENSMUSG00000051228	37.4444	18.4444	39.6667	12.4444	24.8889	16.7778	-1.11784	1	1	ENSMUSG00000109257	Gm45200
ENSMUSG00000087193	22.7778	16.5556	27.4444	6	25.6667	11.7778	-1.11864	1	1	ENSMUSG00000117534	Gm20161
ENSMUSG00000018656	49.6667	23.7778	52.4444	29.3333	44	13.8889	-1.12373	1	1	ENSMUSG00000118116	Gm3720
ENSMUSG00000098304	6372.11	2771.72	6403.5	2890.22	5572.17	2748.89	-1.12527	1	1	ENSMUSG00000025395	Prim1
ENSMUSG00000025395	25.5556	11.3333	35	9.33333	21.8889	17.7778	-1.12711	1	1	ENSMUSG00000083332	Gm7599
ENSMUSG00000083332	34.2222	10.3333	25.4444	16.8889	23.8889	11.1111	-1.12711	1	1	ENSMUSG00000081732	Gm15495
ENSMUSG00000081732	13.4444	14.4444	40.6667	14.6667	40.3333	13.8889	-1.12832	1	1	ENSMUSG00000108924	4933436H12Rik
ENSMUSG00000108924	27.4444	11.3333	32.3333	15.8889	35.4444	15.8889	-1.12832	1	1	ENSMUSG00000035473	Galm
ENSMUSG00000035473	26101.2	12100	25078	11606	24951.1	11116.8	-1.12842	1	1	ENSMUSG00000020914	Top2a
ENSMUSG00000118211	57.7778	28.5556	49	14.6667	44	24.8889	-1.12988	1	1	ENSMUSG00000082618	Gm14852
ENSMUSG00000061531	30567.3	12788	28414.2	13497.7	27773.4	13319.1	-1.13125	1	1	ENSMUSG00000035310	Lin54
ENSMUSG00000035310	596.333	297.111	668.278	256.333	789.111	383.667	-1.13161	1	1	ENSMUSG00000110393	Gm36445
ENSMUSG00000110393	73.3333	65.3333	78.3333	20.6667	100.556	28.6667	-1.13179	1	1	ENSMUSG00000116249	Gm49484
ENSMUSG00000116249	23.8889	26.5556	122.889	26.3333	23.8889	24.8889	-1.13245	1	1	ENSMUSG00000021620	Acot12
ENSMUSG00000021620	103.889	59.6667	72.3333	32.4444	63.4444	16.7778	-1.13268	1	1	ENSMUSG00000028214	Gem
ENSMUSG00000028214	1559.89	663.111	1470.56	686.222	1327.22	638.5	-1.13307	1	1	ENSMUSG00000035365	Parpbp
ENSMUSG00000035365	26.6667	17.4444	24.5556	7.33333	27.4444	11.7778	-1.13385	1	1	ENSMUSG00000088708	Gm25558
ENSMUSG00000088708	19.8889	9.33333	40.6667	17.8889	27.4444	13	-1.1375	1	1	ENSMUSG00000046580	Gm7862
ENSMUSG00000046580	74.3333	33.6667	77.4444	33.3333	36.4444	17.7778	-1.1375	1	1	ENSMUSG00000078519	2310026L22Rik
ENSMUSG00000078519	152	46.5556	74.3333	49.1111	103.5	54.2222	-1.1375	1	1	ENSMUSG00000060985	Tdrd5
ENSMUSG00000060985	40	14.4444	30.3333	7.33333	27.4444	22.7778	-1.14048	1	1	ENSMUSG00000110928	Gm48114
ENSMUSG00000025892	256.667	105	223.889	104.333	225	110.611	-1.1416	1	1	ENSMUSG00000065640	Snord1c
ENSMUSG00000065640	93.6667	48.8889	49.8889	33.3333	121.278	38.4444	-1.14296	1	1	ENSMUSG00000099418	Gm6657
ENSMUSG00000024989	2025.22	895.889	1947.06	873	1913.89	892.5	-1.14532	1	1	ENSMUSG00000026196	Bard1
ENSMUSG00000026196	162.222	28.5556	81.3333	37.7778	26.5556	55.2222	-1.14608	1	1	ENSMUSG00000095093	Vmn2r111
ENSMUSG00000000409	430.722	138.111	383.889	203.556	429.778	220.167	-1.1475	1	1	ENSMUSG00000033949	Trim36
ENSMUSG00000033949	33.2222	13.4444	67.3333	13.7778	44	38.4444	-1.14756	1	1	ENSMUSG00000013643	Lypd8
ENSMUSG00000013643	58.8889	35.4444	79.3333	32.4444	95.1111	38.4444	-1.14994	1	1	ENSMUSG00000028575	Eqtn
ENSMUSG00000028575	4323	2090.33	4866.22	2365.5	4910.56	1898	-1.14996	1	1	ENSMUSG00000026950	Neb
ENSMUSG00000097874	2610.44	1053.89	2326.22	1042.61	2401.89	1206.61	-1.15117	1	1	ENSMUSG00000037278	Tmem97
ENSMUSG00000037278	163.556	75.2222	169.333	83	207	84.6667	-1.152	1	1	ENSMUSG00000114165	Gm47513
ENSMUSG00000114165	724.778	419.889	702.889	285.889	638.056	223.444	-1.15309	1	1	ENSMUSG00000028480	Glipr2
ENSMUSG00000028480	83	49.8889	88.7222	35.4444	85.5556	30.6667	-1.15325	1	1	ENSMUSG00000087489	Gm15656
ENSMUSG00000087489	22.7778	6	51.5556	31.4444	34.4444	11.7778	-1.15347	1	1	ENSMUSG00000057534	Elobl
ENSMUSG00000057534	56.7778	23.7778	51.5556	13.7778	48.8889	33.3333	-1.15403	1	1	ENSMUSG00000083796	Gm13369
ENSMUSG00000083796	30.2222	6	27.4444	15.8889	21.1111	13	-1.15612	1	1	ENSMUSG00000110840	Gm47496
ENSMUSG00000110840	29.2778	11.3333	15.4444	11.6667	34.4444	11.7778	-1.15612	1	1	ENSMUSG00000113063	Gm34667
ENSMUSG00000074004	29.2778	13.4444	41.6111	19.7778	50	20.8889	-1.16398	1	1	ENSMUSG00000116912	Gm5487
ENSMUSG00000081778	9543.22	4102.33	8409.22	4081.11	8781.22	3744.89	-1.16427	1	1	ENSMUSG00000033031	Cip2a
ENSMUSG00000033031	954.444	381.444	1189.78	540.889	896.333	433.278	-1.16578	1	1	ENSMUSG00000053198	Prx
ENSMUSG00000053198	128.444	89.3333	94.1111	26.3333	107.889	32.4444	-1.16665	1	1	ENSMUSG00000008932	Slc1a7
ENSMUSG00000008932	98316.6	44821.2	96241.7	42462.1	95312.3	41819.8	-1.16689	1	1	ENSMUSG00000001435	Col18a1
ENSMUSG00000001435	337.444	140	345	166.333	367.333	160.556	-1.16752	1	1	ENSMUSG00000114279	H2bc14
ENSMUSG00000114279	86.4444	34.4444	81.3333	38.5556	77.7778	36.3333	-1.16845	1	1	ENSMUSG00000100622	Gm20379
ENSMUSG00000100622	144.778	66.3333	115.222	74.3333	129.111	33.3333	-1.169	1	1	ENSMUSG00000079710	Gm3448
ENSMUSG00000079710	206.667	135.833	203.5	57.6667	229.889	90.6667	-1.16936	1	1	ENSMUSG00000027254	Map1a
ENSMUSG00000027254	24.6667	10.3333	35	11.6667	29.6667	17.7778	-1.16992	1	1	ENSMUSG00000105740	Gm42685
ENSMUSG00000105740	13620.4	5999.22	13319.1	5914.72	13704.1	6142.89	-1.17045	1	1	ENSMUSG00000041431	Ccnb1
ENSMUSG00000041431	8660.33	4125.33	8666.89	3937.22	9631.33	3893.67	-1.17298	1	1	ENSMUSG00000030254	Rad18
ENSMUSG00000096916	1083.89	441	965.056	403.889	966.222	489.389	-1.1764	1	1	ENSMUSG00000028933	Xrcc2
ENSMUSG00000111786	14204.9	6170.11	12999.7	6160.5	13861	5806.89	-1.17901	1	1	ENSMUSG00000024795	Kif20b
ENSMUSG00000022385	28.4444	6	29.4444	6	11.4444	17.7778	-1.18057	1	1	ENSMUSG00000075146	Olfr1154
ENSMUSG00000075146	42	12.3333	30.3333	17.8889	29.6667	14.8889	-1.18057	1	1	ENSMUSG00000112105	Rps7-ps2
ENSMUSG00000098396	105.556	55.8889	91.6667	43.2222	124.333	43.2222	-1.18117	1	1	ENSMUSG00000088591	Gm23964
ENSMUSG00000033952	4478.11	1935.33	4223.44	1865.56	3920.78	1760.44	-1.18252	1	1	ENSMUSG00000034906	Ncaph
ENSMUSG00000085800	37.4444	15.4444	37.7778	9.33333	34.4444	23.8889	-1.18322	1	1	ENSMUSG00000086449	9030204H09Rik
ENSMUSG00000086449	203.556	60.6667	158.556	107.333	186.778	73.8889	-1.18442	1	1	ENSMUSG00000087128	Gm12655
ENSMUSG00000087128	913.722	453.333	725.833	373.111	942.444	310	-1.18453	1	1	ENSMUSG00000039396	Neil3
ENSMUSG00000039396	45.5556	28.5556	27.4444	10.4444	43.0556	11.7778	-1.18555	1	1	ENSMUSG00000083841	Gm1947
ENSMUSG00000083841	7379.11	3196.94	7881.11	4016.56	7555.44	2815.56	-1.18566	1	1	ENSMUSG00000039994	Timeless
ENSMUSG00000039994	2418.56	1137.22	2548.56	1070.11	2583	1110.33	-1.18679	1	1	ENSMUSG00000025912	Mybl1
ENSMUSG00000007021	258	113.444	350.389	163.556	334.889	137.333	-1.18763	1	1	ENSMUSG00000075042	4930431P03Rik
ENSMUSG00000075042	877.389	366.111	883.944	391.333	828.722	380	-1.18772	1	1	ENSMUSG00000099583	H3c4
ENSMUSG00000107758	11790	4788.56	10028	4725.22	10622	4708.61	-1.18955	1	1	ENSMUSG00000032400	Zwilch
ENSMUSG00000028312	242.444	227.222	418.111	99.2222	343.667	113.889	-1.19018	1	1	ENSMUSG00000037892	Pcdh18
ENSMUSG00000037892	73.3333	31.5556	66.3333	25	69.1111	34.3333	-1.19264	1	1	ENSMUSG00000019301	Hsd17b1
ENSMUSG00000037577	17.8889	12.3333	53.5	38.5556	63.4444	8	-1.19417	1	1	ENSMUSG00000086838	Gm16212
ENSMUSG00000086838	34.2222	21.5556	45.2222	23.8889	40.3333	6	-1.19438	1	1	ENSMUSG00000084625	Gm25544
ENSMUSG00000084625	8530.11	3991.56	9088.78	3957.33	9585.33	3936.11	-1.19468	1	1	ENSMUSG00000017978	Cadps2
ENSMUSG00000017978	8635.22	3803.33	7849.39	3783.89	7641.89	2948.56	-1.19526	1	1	ENSMUSG00000048922	Cdca2
ENSMUSG00000048922	38.4444	17.4444	38.5556	25	48.8889	13	-1.19592	1	1	ENSMUSG00000112141	4930563J15Rik
ENSMUSG00000112141	1013.33	572.889	1202.44	461.667	1085.33	404.778	-1.1964	1	1	ENSMUSG00000028654	Mycl
ENSMUSG00000039231	1532.89	543.056	1437.22	512.056	1370.22	836.778	-1.19778	1	1	ENSMUSG00000078773	Rad54b
ENSMUSG00000035455	292.111	91.5	295	129.222	260	147.667	-1.19874	1	1	ENSMUSG00000097399	Gm26555
ENSMUSG00000097399	161.556	79.1111	198.167	102.444	210.444	67.3333	-1.20062	1	1	ENSMUSG00000069300	H2bc11
ENSMUSG00000069300	449.333	125.444	348.222	222.556	387.444	166.667	-1.20102	1	1	ENSMUSG00000068758	Il3ra
ENSMUSG00000042029	40	21.5556	66.3333	19.7778	44	22.7778	-1.20645	1	1	ENSMUSG00000101801	1700020G17Rik
ENSMUSG00000041498	120.667	42.1111	49	48	127.778	39.4444	-1.20794	1	1	ENSMUSG00000044835	Ankrd45
ENSMUSG00000044835	39.2222	20.5556	42.5556	23.8889	51.7778	13	-1.20811	1	1	ENSMUSG00000098688	Gm27820
ENSMUSG00000098688	141.778	76.1111	136.111	48	131.111	53.2222	-1.20835	1	1	ENSMUSG00000079681	Zglp1
ENSMUSG00000079681	239.167	123.111	213.111	73.3333	223	96.2222	-1.20892	1	1	ENSMUSG00000021213	Akr1c13
ENSMUSG00000021213	376.944	170.333	217.889	179.667	368.611	67.3333	-1.20899	1	1	ENSMUSG00000021388	Aspn
ENSMUSG00000021388	536.333	232.5	554.556	203.556	574.389	283.889	-1.20945	1	1	ENSMUSG00000094338	H2bc13
ENSMUSG00000094338	188.889	52.8889	134.222	63.1111	104.778	69.2222	-1.21009	1	1	ENSMUSG00000064672	Gm22806
ENSMUSG00000006715	524.556	309.333	1304.78	454	798.056	370.778	-1.21254	1	1	ENSMUSG00000045102	Poln
ENSMUSG00000045102	41	13.4444	19.4444	20.6667	42.1111	9.77778	-1.21299	1	1	ENSMUSG00000095730	Vmn2r29
ENSMUSG00000095730	243.222	147.889	494.778	248.056	464.556	121.556	-1.21561	1	1	ENSMUSG00000038271	Iffo1
ENSMUSG00000038271	14.3333	30.6667	46.2222	15.8889	84	14.8889	-1.21573	1	1	ENSMUSG00000096861	Vmn2r68
ENSMUSG00000096861	121.556	67	150.111	57.6667	188	72.8889	-1.21613	1	1	ENSMUSG00000103611	Gm37195
ENSMUSG00000103611	37.4444	9.33333	32.3333	19.7778	23.8889	11.1111	-1.21723	1	1	ENSMUSG00000082674	Gm11914
ENSMUSG00000082674	72.1111	27.4444	50.7778	26.3333	62.5556	26.7778	-1.21723	1	1	ENSMUSG00000020627	Klhl29
ENSMUSG00000029910	52.5556	11.3333	10.3333	13.7778	21.1111	11.1111	-1.22239	1	1	ENSMUSG00000074248	4930432M17Rik
ENSMUSG00000074248	22.7778	18.4444	38.5556	14.6667	43.0556	11.7778	-1.22239	1	1	ENSMUSG00000098076	Gm6981
ENSMUSG00000098076	20.8889	20.5556	60.1111	20.6667	66.3333	20.8889	-1.22239	1	1	ENSMUSG00000020286	1700093K21Rik
ENSMUSG00000020286	59.6667	32.4444	62.4444	27.1111	79.3333	26.7778	-1.22479	1	1	ENSMUSG00000099061	Gm28050
ENSMUSG00000099061	46.5556	23.7778	77.4444	21.7778	56.4444	30.6667	-1.22507	1	1	ENSMUSG00000032024	Clmp
ENSMUSG00000022797	19.8889	8.11111	24.5556	11.6667	30.3333	11.7778	-1.22882	1	1	ENSMUSG00000040514	Tex47
ENSMUSG00000040514	1146.33	551.556	1257.17	501.444	1222.17	490.111	-1.23224	1	1	ENSMUSG00000022237	Ankrd33b
ENSMUSG00000022237	380.333	167.556	289.944	171.056	452.889	139.444	-1.23228	1	1	ENSMUSG00000031376	Atp2b3
ENSMUSG00000031376	35.3333	24.5556	65.1111	15.8889	26.5556	13	-1.2338	1	1	ENSMUSG00000112423	Gm6333
ENSMUSG00000027496	15716.1	5973.56	14914	6408.56	14304.2	6709.78	-1.23476	1	1	ENSMUSG00000041859	Mcm3
ENSMUSG00000044702	43.6667	17.4444	35.8889	13.7778	33.3333	16.7778	-1.23522	1	1	ENSMUSG00000083718	Ccnb2-ps
ENSMUSG00000083718	49.6667	30.6667	51.5556	19.7778	44	11.1111	-1.23563	1	1	ENSMUSG00000048621	Gm6377
ENSMUSG00000048621	51.5556	10.3333	40.6667	32.4444	39.4444	13.8889	-1.23704	1	1	ENSMUSG00000052850	Tas2r137
ENSMUSG00000062727	47.5556	21.5556	54.3333	20.6667	68.3333	28.6667	-1.23947	1	1	ENSMUSG00000102461	Gm37166
ENSMUSG00000027353	217.778	67	154.222	67.2222	153.444	87.5556	-1.24176	1	1	ENSMUSG00000030510	Cers3
ENSMUSG00000030510	24.6667	5	30.3333	15.8889	16.1111	8.88889	-1.24286	1	1	ENSMUSG00000117465	Gm49980
ENSMUSG00000117465	146.556	38.4444	109.556	42.1111	110	75.1111	-1.24351	1	1	ENSMUSG00000031362	Xlr4c
ENSMUSG00000031362	787.556	246.667	773.333	427.333	792.333	319.111	-1.24464	1	1	ENSMUSG00000032401	Lctl
ENSMUSG00000032401	110	85	311.944	95.1111	299.167	123.667	-1.24593	1	1	ENSMUSG00000031554	Adam5
ENSMUSG00000031554	1816.56	698.056	1823.22	733.056	1541.56	748.111	-1.24984	1	1	ENSMUSG00000027533	Fabp5
ENSMUSG00000027533	71.2222	25.5556	66.3333	25	63.4444	33.3333	-1.25154	1	1	ENSMUSG00000104074	Gm37025
ENSMUSG00000104074	171.111	68	189	109.333	240.222	75.1111	-1.25154	1	1	ENSMUSG00000021590	Spata9
ENSMUSG00000043631	7490.78	3260.17	6716.44	3112.78	7428.44	2705.11	-1.25292	1	1	ENSMUSG00000031066	Usp11
ENSMUSG00000031066	220.833	57.7778	164.778	60.6667	166.667	112.667	-1.25315	1	1	ENSMUSG00000067768	Xlr4b
ENSMUSG00000032292	927.889	330.333	849.833	363.889	793.667	384.333	-1.25453	1	1	ENSMUSG00000062248	Cks2
ENSMUSG00000093746	18.8889	10.3333	49.8889	12.4444	17.2222	13.8889	-1.25634	1	1	ENSMUSG00000058935	Tex48
ENSMUSG00000058935	34.2222	9.33333	26.4444	9.33333	25.6667	17.7778	-1.25634	1	1	ENSMUSG00000058147	Xlr3c
ENSMUSG00000034329	1850.33	793.667	1932.11	823.222	2029.06	813	-1.25783	1	1	ENSMUSG00000026039	Sgo2a
ENSMUSG00000026039	92.6667	24.5556	69.3333	25	70	47.1111	-1.25807	1	1	ENSMUSG00000073125	Xlr3b
ENSMUSG00000073125	2451.11	1055.44	2104.5	815.111	2063.67	887.778	-1.26299	1	1	ENSMUSG00000005233	Spc25
ENSMUSG00000005233	34.2222	13.4444	30.3333	9.33333	32.4444	17.7778	-1.26303	1	1	ENSMUSG00000113078	Gm48734
ENSMUSG00000113078	709	313.333	598.778	250.389	647.611	252.278	-1.26303	1	1	ENSMUSG00000059060	Rad51b
ENSMUSG00000097756	7119.11	2707.33	6442.83	2362.22	6446.11	3249.67	-1.26609	1	1	ENSMUSG00000027959	Sass6
ENSMUSG00000107263	15211.1	5678.22	14967.4	6190.44	13809.9	6408.56	-1.26708	1	1	ENSMUSG00000003779	Kif20a
ENSMUSG00000003779	6420.56	2572.89	5798.33	2644.56	6031.22	2349.11	-1.2701	1	1	ENSMUSG00000024423	Impact
ENSMUSG00000024423	30.2222	15.4444	43.6667	15.8889	24.8889	9.77778	-1.2718	1	1	ENSMUSG00000086067	Gm16183
ENSMUSG00000086067	64.6667	21.5556	40.6667	11.6667	51.1111	31.4444	-1.27225	1	1	ENSMUSG00000079598	Clec2l
ENSMUSG00000103260	422.333	159.667	439.167	171.056	417.944	198.167	-1.27368	1	1	ENSMUSG00000045273	Cenph
ENSMUSG00000029754	3015.83	1220.5	3041.78	1359.94	3024.78	1166.78	-1.27743	1	1	ENSMUSG00000026779	Mastl
ENSMUSG00000026779	12581.8	4071	10664.7	4502.33	10382.3	5280.44	-1.27951	1	1	ENSMUSG00000044906	4930503L19Rik
ENSMUSG00000026646	26.6667	10.3333	25.4444	7.33333	21.1111	13	-1.28293	1	1	ENSMUSG00000040432	Ltb4r2
ENSMUSG00000081256	4959.83	2016.17	4804.56	1913.5	5111.22	2173.33	-1.2854	1	1	ENSMUSG00000048279	Sacs
ENSMUSG00000080997	55.7222	17.4444	75.3333	38.5556	64.3333	23.8889	-1.2854	1	1	ENSMUSG00000095531	Gm25284
ENSMUSG00000095531	600.333	230.778	555.889	236.444	548	232.278	-1.28556	1	1	ENSMUSG00000051220	Ercc6l
ENSMUSG00000051220	137.556	53.8889	183.722	89.6667	214.833	76	-1.28742	1	1	ENSMUSG00000115344	Gm49364
ENSMUSG00000022945	748	284	517.056	211.222	631	280.111	-1.29069	1	1	ENSMUSG00000040189	Ccdc114
ENSMUSG00000040189	6039.89	2092.78	6073.06	2787.28	5169.78	2170.22	-1.29366	1	1	ENSMUSG00000037572	Wdhd1
ENSMUSG00000108011	76.2222	14.4444	53.5	16.8889	59.4444	46.1111	-1.29546	1	1	ENSMUSG00000054409	Tmem74
ENSMUSG00000028587	93.6667	51.6667	117.389	34.4444	79.3333	32.4444	-1.29727	1	1	ENSMUSG00000023267	Gabrr2
ENSMUSG00000023267	57.7778	12.3333	35	12.4444	24.8889	23.8889	-1.29768	1	1	ENSMUSG00000115946	Mirt2
ENSMUSG00000115946	334.222	126.556	318.667	132.778	360.444	152.111	-1.29792	1	1	ENSMUSG00000015342	Xk
ENSMUSG00000028794	31.2222	9.33333	28.4444	15.8889	42.1111	15.8889	-1.30066	1	1	ENSMUSG00000082049	Gm12105
ENSMUSG00000082049	2825.06	1299.44	2997.78	1085.44	2573.78	1021.72	-1.3018	1	1	ENSMUSG00000028884	Rpa2
ENSMUSG00000028884	51.5556	37.4444	146.556	38.5556	106.667	48.3333	-1.30319	1	1	ENSMUSG00000073876	Gm13305
ENSMUSG00000073876	66.3333	46.5556	44.4444	23.8889	122.333	22.7778	-1.30339	1	1	ENSMUSG00000070533	Wfdc8
ENSMUSG00000070533	28.4444	9.33333	20.5556	7.33333	29.6667	15.8889	-1.30378	1	1	ENSMUSG00000110873	Gm48652
ENSMUSG00000110873	190.444	81	246.111	84.6667	200.889	91.6667	-1.30392	1	1	ENSMUSG00000084968	Gm12743
ENSMUSG00000084968	37.4444	16.5556	21.4444	10.4444	62.5556	21.8889	-1.30415	1	1	ENSMUSG00000111193	Gm35288
ENSMUSG00000111193	64.6667	35.4444	75.3333	23.8889	70	25.7778	-1.30485	1	1	ENSMUSG00000018451	6330403K07Rik
ENSMUSG00000018451	70.2222	20.5556	61.2222	26.3333	37.4444	20.8889	-1.30485	1	1	ENSMUSG00000089908	Gm16558
ENSMUSG00000001943	170.111	74.3333	221.944	85.5556	145.111	57.1111	-1.30723	1	1	ENSMUSG00000061577	Adgrg5
ENSMUSG00000061577	4019.78	1666.56	4018.11	1715.89	4024.56	1488.83	-1.308	1	1	ENSMUSG00000000028	Cdc45
ENSMUSG00000000028	906.333	417.556	796.556	376	1002.06	297.778	-1.30866	1	1	ENSMUSG00000021594	Srd5a1
ENSMUSG00000021594	3580	1367.22	3326.78	1235.44	3185.78	1471	-1.30919	1	1	ENSMUSG00000029414	Kntc1
ENSMUSG00000029414	72.1111	15.4444	14.3333	15.8889	28.4444	14.8889	-1.30933	1	1	ENSMUSG00000028715	Cyp4a14
ENSMUSG00000028715	14.3333	15.4444	56.7778	15.8889	43.0556	14.8889	-1.30933	1	1	ENSMUSG00000073877	Gm13306
ENSMUSG00000073877	42	21.5556	35.8889	22.8889	66.3333	13	-1.31194	1	1	ENSMUSG00000101585	1600010M07Rik
ENSMUSG00000101585	5717.11	2313.67	6755.67	2865.22	6207.44	2339.11	-1.31307	1	1	ENSMUSG00000044934	Zfp367
ENSMUSG00000074476	651.222	262.556	565.333	184.556	532.778	254.111	-1.31699	1	1	ENSMUSG00000021876	Rnase4
ENSMUSG00000021876	1722.22	671.944	1575.17	632.556	1594	656.333	-1.31854	1	1	ENSMUSG00000020649	Rrm2
ENSMUSG00000020649	42	13.4444	78.3333	23.8889	10.3333	14.8889	-1.32193	1	1	ENSMUSG00000086054	Hnf1aos1
ENSMUSG00000086054	124.556	26.5556	25.4444	27.1111	50	25.7778	-1.32193	1	1	ENSMUSG00000066072	Cyp4a10
ENSMUSG00000066072	22.7778	6	33.2222	10.4444	44	23.8889	-1.32193	1	1	ENSMUSG00000067608	Pcna-ps2
ENSMUSG00000067608	49.6667	6	22.5556	21.7778	37.4444	15.8889	-1.32193	1	1	ENSMUSG00000084527	Gm24185
ENSMUSG00000022034	29.2778	7.33333	49.8889	29.3333	69.1111	22.7778	-1.32681	1	1	ENSMUSG00000078496	Zfp982
ENSMUSG00000078240	176.444	60.6667	181.667	83.8889	181.611	70.2222	-1.32862	1	1	ENSMUSG00000004655	Aqp1
ENSMUSG00000027699	107.333	55.8889	145.778	42.1111	106.667	45.3333	-1.33198	1	1	ENSMUSG00000085043	Gm13184
ENSMUSG00000085043	82	17.4444	16.5556	17.8889	32.4444	16.7778	-1.33298	1	1	ENSMUSG00000063929	Cyp4a32
ENSMUSG00000063929	67.3333	19.5556	61.2222	29.3333	66.3333	27.7778	-1.33313	1	1	ENSMUSG00000087302	Sox5os1
ENSMUSG00000025758	529.278	225.889	560.5	204.444	577.333	230.778	-1.33367	1	1	ENSMUSG00000069310	H3c3
ENSMUSG00000069310	196.333	70.2222	163	81.8889	209.222	72.8889	-1.33597	1	1	ENSMUSG00000005131	4930550C14Rik
ENSMUSG00000005131	12163.8	5240.11	12122	4441.22	12767.9	4994	-1.33627	1	1	ENSMUSG00000013089	Etv5
ENSMUSG00000029755	293.778	115.667	295	100.444	272.722	124.556	-1.33792	1	1	ENSMUSG00000099517	H3c8
ENSMUSG00000099517	2341.22	1176	2074.67	882.333	2748.11	775.722	-1.33793	1	1	ENSMUSG00000019647	Sema6a
ENSMUSG00000094595	2368.94	722.222	2080.78	888.556	2086.28	965.778	-1.34272	1	1	ENSMUSG00000022978	Mis18a
ENSMUSG00000022978	36.3333	15.4444	26.4444	11.6667	42.1111	13.8889	-1.34289	1	1	ENSMUSG00000088233	Gm25428
ENSMUSG00000088233	705.111	332.222	706.444	271.333	698.556	227.5	-1.34432	1	1	ENSMUSG00000072980	Oip5
ENSMUSG00000058290	17	7.33333	26.4444	8.33333	18.1111	8.88889	-1.34577	1	1	ENSMUSG00000098877	Gm27959
ENSMUSG00000082163	2682.44	1034.44	2856.61	1094.28	2723	1115.89	-1.34872	1	1	ENSMUSG00000027977	Ndst3
ENSMUSG00000022322	266.278	81	254.333	97.1111	178.556	96.2222	-1.35112	1	1	ENSMUSG00000061082	Plac1
ENSMUSG00000051378	295.167	111.222	305.722	144.111	303.111	99	-1.35257	1	1	ENSMUSG00000103983	Gm20045
ENSMUSG00000103983	57.7778	12.3333	11.4444	12.4444	23	11.7778	-1.35363	1	1	ENSMUSG00000084346	Cyp4a30b
ENSMUSG00000084346	43	19.5556	48	14.6667	23.8889	9.77778	-1.35364	1	1	ENSMUSG00000104416	Gm37067
ENSMUSG00000104416	266.278	96.2222	376	136.667	359.889	158.556	-1.35396	1	1	ENSMUSG00000043541	Casc1
ENSMUSG00000012443	15099.7	6394.67	15660.1	5592.56	15954.3	6252.78	-1.35667	1	1	ENSMUSG00000032254	Kif23
ENSMUSG00000032254	600.333	202.889	506.944	261.889	615.722	206.778	-1.35839	1	1	ENSMUSG00000039007	Cpq
ENSMUSG00000027326	274.167	97.3333	223	96.2222	268.111	105	-1.36015	1	1	ENSMUSG00000112612	Gm7775
ENSMUSG00000112612	2226.56	700.667	2341.22	783.778	2146.83	1128.78	-1.36113	1	1	ENSMUSG00000021714	Cenpk
ENSMUSG00000021714	166.111	105	189	42.1111	241.111	84.6667	-1.36119	1	1	ENSMUSG00000086641	Gm13663
ENSMUSG00000086641	167.889	87.3333	217.889	79.7778	182.278	54.2222	-1.36184	1	1	ENSMUSG00000102732	Gm37342
ENSMUSG00000053004	169.278	35.4444	34.2222	36.4444	68.3333	34.3333	-1.3679	1	1	ENSMUSG00000028712	Cyp4a31
ENSMUSG00000027249	12013.9	4840.67	11869.9	4623.56	13005.8	4797.06	-1.37105	1	1	ENSMUSG00000022673	Mcm4
ENSMUSG00000027379	937.889	356.556	923.278	375.222	784.778	290.333	-1.37242	1	1	ENSMUSG00000027654	Fam83d
ENSMUSG00000031004	64.6667	27.4444	114.222	36.4444	65.3333	31.4444	-1.37615	1	1	ENSMUSG00000084908	C79798
ENSMUSG00000084908	850.722	429	1163.11	228.889	739.222	402.333	-1.37694	1	1	ENSMUSG00000024352	Spata24
ENSMUSG00000024352	34.2222	11.3333	35.8889	14.6667	55	21.8889	-1.38082	1	1	ENSMUSG00000082072	Gm15785
ENSMUSG00000082072	61.6667	12.3333	57.8889	26.3333	46.5556	25.7778	-1.3837	1	1	ENSMUSG00000033906	Zdhhc15
ENSMUSG00000033906	12831.2	4602.89	12759.5	4852.11	12431.2	5098.56	-1.38542	1	1	ENSMUSG00000033590	Myo5c
ENSMUSG00000033590	79.3333	23.7778	63.2778	37.7778	87.5556	25.7778	-1.38606	1	1	ENSMUSG00000049357	Brd8dc
ENSMUSG00000080823	7234.44	3091.17	6769.33	2370.78	6336.28	2269.78	-1.39534	1	1	ENSMUSG00000041482	Piezo2
ENSMUSG00000027323	73.3333	23.7778	71.3333	22.8889	63.4444	31.4444	-1.40808	1	1	ENSMUSG00000106391	Gm42690
ENSMUSG00000106391	3112.78	1082.22	2939.44	956.556	2747.44	1270.44	-1.41094	1	1	ENSMUSG00000027985	Lef1
ENSMUSG00000017716	9.44444	6	34.2222	12.4444	37.4444	11.7778	-1.41504	1	1	ENSMUSG00000079264	Gm11077
ENSMUSG00000024791	473	222.5	508.111	171.056	477.167	153.333	-1.41702	1	1	ENSMUSG00000027220	Syt13
ENSMUSG00000069302	4007.33	1521.5	4337.89	1440.44	3493.22	1463.56	-1.41935	1	1	ENSMUSG00000041540	Sox5
ENSMUSG00000041540	41	12.3333	30.3333	22.8889	36.4444	5	-1.41954	1	1	ENSMUSG00000081670	Gm15697
ENSMUSG00000031262	14828.4	6073.56	17131.4	6340.78	15386.7	5232.78	-1.42374	1	1	ENSMUSG00000001228	Uhrf1
ENSMUSG00000017499	29.2778	8.11111	24.5556	7.33333	23.8889	13.8889	-1.42742	1	1	ENSMUSG00000087207	Gm13147
ENSMUSG00000019992	2245.44	743.556	2122.17	820.333	1971.56	779.556	-1.43528	1	1	ENSMUSG00000050410	Tcf19
ENSMUSG00000105433	801.778	292.111	677.5	258.167	706.944	255.222	-1.44189	1	1	ENSMUSG00000089940	Gm4117
ENSMUSG00000089940	33.2222	16.5556	30.3333	12.4444	43.0556	9.77778	-1.44252	1	1	ENSMUSG00000115657	Gm41325
ENSMUSG00000115657	1291.33	325.889	1026.11	808.611	1413.22	237.222	-1.44289	1	1	ENSMUSG00000028528	Dnajc6
ENSMUSG00000028528	3271.67	1357.33	3302.44	1247.67	3428.33	1072.17	-1.44369	1	1	ENSMUSG00000040212	Emp3
ENSMUSG00000040212	109.111	36.4444	147.667	63.1111	172.889	59.4444	-1.44441	1	1	ENSMUSG00000078497	Zfp978
ENSMUSG00000078497	63.6667	12.3333	11.4444	12.4444	23	11.7778	-1.44478	1	1	ENSMUSG00000078597	Cyp4a12b
ENSMUSG00000078597	2444.22	1107.5	2459.22	710	2264.67	813	-1.44596	1	1	ENSMUSG00000051235	Gen1
ENSMUSG00000051235	1023.94	455.889	1380.44	506.167	1246.06	375.444	-1.4489	1	1	ENSMUSG00000030246	Ldhb
ENSMUSG00000079304	46.5556	19.5556	50.7778	9.33333	12.3333	11.1111	-1.45943	1	1	ENSMUSG00000024353	Mzb1
ENSMUSG00000046591	310.889	92.5556	287.167	116.889	277	108.222	-1.46026	1	1	ENSMUSG00000090709	Gm17173
ENSMUSG00000090709	99.8889	38.4444	120.667	42.1111	84.7222	31.4444	-1.46297	1	1	ENSMUSG00000020411	Nipal4
ENSMUSG00000099349	5000.11	1808.83	4619.44	1844.67	5130.44	1679.39	-1.4676	1	1	ENSMUSG00000098090	2700099C18Rik
ENSMUSG00000098090	297.778	79.1111	299.333	129.222	302.111	117.111	-1.46788	1	1	ENSMUSG00000098356	Gm27552
ENSMUSG00000098356	33.2222	7.33333	18.4444	6	21.1111	13	-1.46948	1	1	ENSMUSG00000099143	Gm27483
ENSMUSG00000042429	78.3333	49.8889	94.1111	23.8889	96.7778	22.7778	-1.47155	1	1	ENSMUSG00000106241	Gm43143
ENSMUSG00000106241	44.5556	18.4444	59	21.7778	45.7778	13.8889	-1.47393	1	1	ENSMUSG00000085340	Gm16335
ENSMUSG00000027715	921.889	343.556	1155	338.944	1072.5	444.778	-1.48113	1	1	ENSMUSG00000022996	Wnt10b
ENSMUSG00000022996	191.444	71.2222	231.444	97.1111	211.556	59.4444	-1.48179	1	1	ENSMUSG00000104324	Gm37320
ENSMUSG00000104324	475.333	202	448.889	157.556	683.222	214.778	-1.48274	1	1	ENSMUSG00000055639	Dach1
ENSMUSG00000055639	485.222	219.111	620.556	254.111	598.556	135.444	-1.48763	1	1	ENSMUSG00000060275	Nrg2
ENSMUSG00000070471	281.444	91.5	348.222	133.778	296.389	98	-1.51346	0.939074	1	ENSMUSG00000057706	Mex3b
ENSMUSG00000057706	34.2222	6	35	12.4444	34.4444	17.7778	-1.51657	0.973691	1	ENSMUSG00000108127	Gm12845
ENSMUSG00000005410	124.556	32.4444	172.889	111.444	212.222	35.3333	-1.51862	0.964756	1	ENSMUSG00000034883	Lrr1
ENSMUSG00000001517	45.5556	14.4444	41.6111	14.6667	53.1111	19.8889	-1.52484	0.945503	1	ENSMUSG00000079259	Trim71
ENSMUSG00000042489	99	42.1111	118.389	42.1111	154.556	44.4444	-1.53916	0.884077	1	ENSMUSG00000089857	Zfp882
ENSMUSG00000021136	1006.11	465.889	983.556	287	1040.28	282.778	-1.54829	0.787282	1	ENSMUSG00000002104	Rapsn
ENSMUSG00000021676	66.3333	17.4444	166.778	33.3333	55	48.3333	-1.55521	0.909368	1	ENSMUSG00000097330	Gm26672
ENSMUSG00000097330	64.6667	28.5556	65.1111	16.8889	75.6667	23.8889	-1.55722	0.853491	1	ENSMUSG00000051956	Rnf133
ENSMUSG00000081418	285.778	136.889	345	113.444	318.667	70.2222	-1.56986	0.774382	1	ENSMUSG00000022422	Dscc1
ENSMUSG00000060429	230.889	153.111	376	132.778	458.611	70.2222	-1.58226	0.779591	1	ENSMUSG00000039200	Atf7ip2
ENSMUSG00000039200	61.6667	28.5556	60.1111	19.7778	65.3333	13	-1.5927	0.788079	1	ENSMUSG00000087570	Gm13647
ENSMUSG00000032262	6511	2125.56	6266.22	1976.44	5495.72	1925	-1.6002	0.183567	1	ENSMUSG00000079685	Ulbp1
ENSMUSG00000038623	34.2222	19.5556	55.8889	19.7778	89.5	18.8889	-1.60921	0.814486	1	ENSMUSG00000031927	1700012B09Rik
ENSMUSG00000031927	32.3333	18.4444	53.5	9.33333	34.4444	11.7778	-1.62149	0.778791	1	ENSMUSG00000115779	4930592A05Rik
ENSMUSG00000038379	25.5556	10.3333	20.5556	9.33333	23.8889	4	-1.62618	0.813825	1	ENSMUSG00000110208	Gm45442
ENSMUSG00000110208	298.5	90.3889	311.111	103.333	253.667	85.5556	-1.6291	0.467935	1	ENSMUSG00000064330	Pde6h
ENSMUSG00000081565	579.667	123.111	262.111	107.333	567.333	220.167	-1.64667	0.626913	1	ENSMUSG00000036908	Unc93b1
ENSMUSG00000037474	29.2778	9.33333	48	5.11111	33.3333	20.8889	-1.65208	0.771828	1	ENSMUSG00000050612	Txndc2
ENSMUSG00000050612	4779.56	1378.22	4938.56	1544.61	4485.44	1592.22	-1.6535	0.0228937	1	ENSMUSG00000006403	Adamts4
ENSMUSG00000022033	17.8889	10.3333	29.4444	10.4444	32.4444	5	-1.65992	0.757599	1	ENSMUSG00000078179	Rnf148
ENSMUSG00000078179	85.4444	13.4444	33.2222	13.7778	50	25.7778	-1.6644	0.731778	1	ENSMUSG00000029526	1700123K08Rik
ENSMUSG00000052117	8.44444	9.33333	51.5556	9.33333	25.6667	8.88889	-1.67138	0.801417	1	ENSMUSG00000027863	Cd2
ENSMUSG00000030641	4441.22	1452.06	4484.67	1233.22	4434.89	1475.83	-1.68303	0.0541853	1	ENSMUSG00000028068	Iqgap3
ENSMUSG00000028068	6251.44	1836.78	6506.11	2072.78	5872.33	1883	-1.68517	0.00525349	0.882762	ENSMUSG00000056569	Mpz
ENSMUSG00000020808	425.944	120.222	594.222	181	416.222	145.111	-1.68694	0.29163	1	ENSMUSG00000024030	Abcg1
ENSMUSG00000024030	7329.89	1799.44	7280.44	2415.22	6728.56	2410.06	-1.68772	0.0562352	1	ENSMUSG00000026649	Cfap126
ENSMUSG00000026649	4204.44	1553	4714.89	1190	4245	1337.78	-1.6896	0.033483	1	ENSMUSG00000020185	E2f7
ENSMUSG00000020185	27.4444	8.11111	35.8889	7.33333	31.4444	13.8889	-1.69661	0.69461	1	ENSMUSG00000110529	Gm45694
ENSMUSG00000110529	216.111	56.7778	174.889	60.6667	192.556	62.3889	-1.69797	0.314108	1	ENSMUSG00000049804	Armcx4
ENSMUSG00000093884	400.056	127.444	373.111	167.111	446.611	79.2222	-1.70963	0.363218	1	ENSMUSG00000024867	Pip5k1b
ENSMUSG00000024867	15.1111	8.11111	40.6667	8.33333	39.4444	13	-1.71187	0.682815	1	ENSMUSG00000107796	Gm44068
ENSMUSG00000107796	27.4444	8.11111	35	16.8889	43.0556	7	-1.71424	0.668377	1	ENSMUSG00000070891	Gm12689
ENSMUSG00000111617	191.444	28.5556	178.556	50.1111	175.667	84.6667	-1.7352	0.440257	1	ENSMUSG00000056498	Tmem154
ENSMUSG00000056498	49.6667	14.4444	61.2222	17.8889	48.8889	15.8889	-1.73697	0.51424	1	ENSMUSG00000081651	Gm15530
ENSMUSG00000026873	11476.8	2955.22	12248.2	3941	10703.7	3301	-1.75548	0.00476484	0.806025	ENSMUSG00000005677	Nr1i3
ENSMUSG00000061991	167.889	45.5556	192.444	52.2222	237	75.1111	-1.78696	0.224133	1	ENSMUSG00000058254	Tspan7
ENSMUSG00000058254	1825.33	586.222	1738.67	434.722	1576.33	462	-1.79325	0.00603377	0.974879	ENSMUSG00000025232	Hexa
ENSMUSG00000116890	19.8889	9.33333	15.4444	3	28.4444	6	-1.80735	0.586152	1	ENSMUSG00000093852	Gm24312
ENSMUSG00000093852	19.8889	9.33333	15.4444	3	28.4444	6	-1.80735	0.586152	1	ENSMUSG00000093893	n-R5s124
ENSMUSG00000093893	19.8889	9.33333	15.4444	3	28.4444	6	-1.80735	0.586152	1	ENSMUSG00000093960	n-R5s127
ENSMUSG00000093960	19.8889	9.33333	15.4444	3	28.4444	6	-1.80735	0.586152	1	ENSMUSG00000094003	n-R5s128
ENSMUSG00000094003	19.8889	9.33333	15.4444	3	28.4444	6	-1.80735	0.586152	1	ENSMUSG00000094097	n-R5s111
ENSMUSG00000094097	19.8889	9.33333	15.4444	3	28.4444	6	-1.80735	0.586152	1	ENSMUSG00000094178	n-R5s118
ENSMUSG00000094178	19.8889	9.33333	15.4444	3	28.4444	6	-1.80735	0.586152	1	ENSMUSG00000094265	n-R5s109
ENSMUSG00000094265	19.8889	9.33333	15.4444	3	28.4444	6	-1.80735	0.586152	1	ENSMUSG00000094270	Gm22291
ENSMUSG00000094270	19.8889	9.33333	15.4444	3	28.4444	6	-1.80735	0.586152	1	ENSMUSG00000094455	n-R5s129
ENSMUSG00000094455	19.8889	9.33333	15.4444	3	28.4444	6	-1.80735	0.586152	1	ENSMUSG00000094537	n-R5s106
ENSMUSG00000094537	19.8889	9.33333	15.4444	3	28.4444	6	-1.80735	0.586152	1	ENSMUSG00000094657	n-R5s142
ENSMUSG00000094657	19.8889	9.33333	15.4444	3	28.4444	6	-1.80735	0.586152	1	ENSMUSG00000094720	n-R5s100
ENSMUSG00000094720	19.8889	9.33333	15.4444	3	28.4444	6	-1.80735	0.586152	1	ENSMUSG00000094751	Gm25018
ENSMUSG00000094751	19.8889	9.33333	15.4444	3	28.4444	6	-1.80735	0.586152	1	ENSMUSG00000094760	n-R5s139
ENSMUSG00000094760	19.8889	9.33333	15.4444	3	28.4444	6	-1.80735	0.586152	1	ENSMUSG00000094801	n-R5s113
ENSMUSG00000094801	19.8889	9.33333	15.4444	3	28.4444	6	-1.80735	0.586152	1	ENSMUSG00000094916	Gm26391
ENSMUSG00000094916	19.8889	9.33333	15.4444	3	28.4444	6	-1.80735	0.586152	1	ENSMUSG00000094956	n-R5s122
ENSMUSG00000094956	19.8889	9.33333	15.4444	3	28.4444	6	-1.80735	0.586152	1	ENSMUSG00000095073	n-R5s101
ENSMUSG00000095073	19.8889	9.33333	15.4444	3	28.4444	6	-1.80735	0.586152	1	ENSMUSG00000095131	n-R5s110
ENSMUSG00000095131	19.8889	9.33333	15.4444	3	28.4444	6	-1.80735	0.586152	1	ENSMUSG00000095183	n-R5s138
ENSMUSG00000095183	19.8889	9.33333	15.4444	3	28.4444	6	-1.80735	0.586152	1	ENSMUSG00000095249	n-R5s103
ENSMUSG00000095249	19.8889	9.33333	15.4444	3	28.4444	6	-1.80735	0.586152	1	ENSMUSG00000095350	Gm23284
ENSMUSG00000095350	19.8889	9.33333	15.4444	3	28.4444	6	-1.80735	0.586152	1	ENSMUSG00000095376	Gm22109
ENSMUSG00000095376	19.8889	9.33333	15.4444	3	28.4444	6	-1.80735	0.586152	1	ENSMUSG00000095410	n-R5s121
ENSMUSG00000095410	19.8889	9.33333	15.4444	3	28.4444	6	-1.80735	0.586152	1	ENSMUSG00000095449	n-R5s112
ENSMUSG00000095449	19.8889	9.33333	15.4444	3	28.4444	6	-1.80735	0.586152	1	ENSMUSG00000095453	n-R5s149												Ighv4-1	Ighv6-2
ENSMUSG00000095453	19.8889	9.33333	15.4444	3	28.4444	6	-1.80735	0.586152	1	ENSMUSG00000095645	n-R5s143
ENSMUSG00000095645	19.8889	9.33333	15.4444	3	28.4444	6	-1.80735	0.586152	1	ENSMUSG00000095652	n-R5s123
ENSMUSG00000095652	19.8889	9.33333	15.4444	3	28.4444	6	-1.80735	0.586152	1	ENSMUSG00000095723	Gm23647
ENSMUSG00000095723	19.8889	9.33333	15.4444	3	28.4444	6	-1.80735	0.586152	1	ENSMUSG00000095749	n-R5s141
ENSMUSG00000095749	19.8889	9.33333	15.4444	3	28.4444	6	-1.80735	0.586152	1	ENSMUSG00000095915	n-R5s115
ENSMUSG00000095915	19.8889	9.33333	15.4444	3	28.4444	6	-1.80735	0.586152	1	ENSMUSG00000095966	n-R5s105
ENSMUSG00000095966	19.8889	9.33333	15.4444	3	28.4444	6	-1.80735	0.586152	1	ENSMUSG00000096015	n-R5s134
ENSMUSG00000096015	19.8889	9.33333	15.4444	3	28.4444	6	-1.80735	0.586152	1	ENSMUSG00000096037	n-R5s136
ENSMUSG00000096037	19.8889	9.33333	15.4444	3	28.4444	6	-1.80735	0.586152	1	ENSMUSG00000096092	n-R5s125
ENSMUSG00000096092	19.8889	9.33333	15.4444	3	28.4444	6	-1.80735	0.586152	1	ENSMUSG00000096132	n-R5s119
ENSMUSG00000096132	19.8889	9.33333	15.4444	3	28.4444	6	-1.80735	0.586152	1	ENSMUSG00000096170	n-R5s146
ENSMUSG00000096170	19.8889	9.33333	15.4444	3	28.4444	6	-1.80735	0.586152	1	ENSMUSG00000096300	Gm25212
ENSMUSG00000096300	19.8889	9.33333	15.4444	3	28.4444	6	-1.80735	0.586152	1	ENSMUSG00000096307	n-R5s104
ENSMUSG00000096307	19.8889	9.33333	15.4444	3	28.4444	6	-1.80735	0.586152	1	ENSMUSG00000096335	n-R5s108
ENSMUSG00000096335	19.8889	9.33333	15.4444	3	28.4444	6	-1.80735	0.586152	1	ENSMUSG00000096343	n-R5s133
ENSMUSG00000096343	19.8889	9.33333	15.4444	3	28.4444	6	-1.80735	0.586152	1	ENSMUSG00000096358	n-R5s131
ENSMUSG00000096358	19.8889	9.33333	15.4444	3	28.4444	6	-1.80735	0.586152	1	ENSMUSG00000096367	n-R5s107
ENSMUSG00000096367	19.8889	9.33333	15.4444	3	28.4444	6	-1.80735	0.586152	1	ENSMUSG00000096406	Rn5s
ENSMUSG00000096406	19.8889	9.33333	15.4444	3	28.4444	6	-1.80735	0.586152	1	ENSMUSG00000096599	n-R5s114
ENSMUSG00000096599	19.8889	9.33333	15.4444	3	28.4444	6	-1.80735	0.586152	1	ENSMUSG00000096613	n-R5s102
ENSMUSG00000096613	19.8889	9.33333	15.4444	3	28.4444	6	-1.80735	0.586152	1	ENSMUSG00000096710	n-R5s117
ENSMUSG00000096710	19.8889	9.33333	15.4444	3	28.4444	6	-1.80735	0.586152	1	ENSMUSG00000096765	n-R5s144
ENSMUSG00000096765	19.8889	9.33333	15.4444	3	28.4444	6	-1.80735	0.586152	1	ENSMUSG00000096785	n-R5s130
ENSMUSG00000096785	19.8889	9.33333	15.4444	3	28.4444	6	-1.80735	0.586152	1	ENSMUSG00000096855	n-R5s120
ENSMUSG00000096855	19.8889	9.33333	15.4444	3	28.4444	6	-1.80735	0.586314	1	ENSMUSG00000094541	Gm24089
ENSMUSG00000062510	251.278	72.3333	280.111	106.278	325.889	64.3333	-1.82429	0.134551	1	ENSMUSG00000044646	Zbtb7c
ENSMUSG00000021055	2048.78	630.889	2164.67	633.333	1915.11	447.444	-1.84081	0.005502	0.912355	ENSMUSG00000037846	Rtkn2
ENSMUSG00000113540	43.6667	39.4444	93.1111	6	48.8889	6	-1.86673	0.568937	1	ENSMUSG00000086720	Plxna4os3
ENSMUSG00000086720	5	7.33333	55.8889	10.4444	27.4444	7	-1.87447	0.610926	1	ENSMUSG00000048142	Nat8l
ENSMUSG00000017861	17.8889	24.5556	201.667	39.7778	91.4444	18.8889	-1.88845	0.526086	1	ENSMUSG00000070858	Gm1673
ENSMUSG00000070858	2176.56	508.056	2356.83	590.944	2220.67	723.278	-1.89043	0.000292665	0.063048	ENSMUSG00000045629	Sh3tc2
ENSMUSG00000108132	110	30.6667	75.3333	34.4444	98.6667	11.1111	-1.90182	0.262841	1	ENSMUSG00000079009	Gm14139
ENSMUSG00000079009	25.5556	6	25.4444	7.33333	23.8889	7	-1.90689	0.396172	1	ENSMUSG00000118336	Gm50172
ENSMUSG00000118336	276.889	85	200.889	53.2222	230.778	51.4444	-1.9074	0.0823511	1	ENSMUSG00000037991	Rmi2
ENSMUSG00000037759	1429.5	354.5	1544.61	391.333	1400.78	416.111	-1.91424	2.71851e-06	0.000736776	ENSMUSG00000103711	Tstd1
ENSMUSG00000103711	185.778	36.4444	183.722	52.2222	166.667	54.2222	-1.91903	0.0342627	1	ENSMUSG00000098965	Gm27844
ENSMUSG00000021707	45.5556	24.5556	75.3333	10.4444	44	8	-1.94006	0.346614	1	ENSMUSG00000117852	4930471G03Rik
ENSMUSG00000034206	1106.33	224.667	929.778	240.556	1049.72	323.222	-1.96764	0.000583553	0.116734	ENSMUSG00000078952	Lncenc1
ENSMUSG00000095943	515.667	127.444	595.111	143.222	629.611	171.889	-1.9778	0.00199133	0.361089	ENSMUSG00000029167	Ppargc1a
ENSMUSG00000029167	76.2222	15.4444	77.4444	19.7778	81	23.8889	-1.98772	0.143385	1	ENSMUSG00000044216	Kcnj4
ENSMUSG00000044216	1751.39	368	1496.56	270	1484.22	539.944	-2.00611	0.0567621	1	ENSMUSG00000051596	Otop1
ENSMUSG00000051596	559.667	182.667	604.278	150.778	614.556	101.889	-2.02867	0.0375777	1	ENSMUSG00000040606	Kazn
ENSMUSG00000094891	627.556	180.444	706.444	125.222	693.222	158.556	-2.12715	1.10841e-05	0.00282197	ENSMUSG00000029765	Plxna4
ENSMUSG00000029765	99.8889	30.6667	153.333	32.4444	94.2222	15.8889	-2.13501	0.0667115	1	ENSMUSG00000117922	Gm50397
ENSMUSG00000117922	2979.44	609.611	2983.28	666	2770.56	689.111	-2.15195	2.74982e-15	1.57521e-12	ENSMUSG00000030220	Arhgdib
ENSMUSG00000030220	166.111	28.5556	170.111	44.5556	152.889	35.3333	-2.16551	0.00172503	0.317651	ENSMUSG00000065905	Gm26110
ENSMUSG00000065905	170.111	29.6667	181.667	46.8889	162.056	36.3333	-2.18545	0.00108845	0.211033	ENSMUSG00000103727	Gm37097
ENSMUSG00000103727	248	59.6667	262.111	69.1111	256.667	39.4444	-2.19076	0.0158142	1	ENSMUSG00000039601	Rcan2
ENSMUSG00000109122	162.222	31.5556	172.889	39.7778	155.556	33.3333	-2.22533	0.000444805	0.0926554	ENSMUSG00000079137	Rpl27-ps1
ENSMUSG00000079137	162.222	30.6667	172.889	39.7778	152	33.3333	-2.22734	0.000521491	0.106863	ENSMUSG00000087747	Gm25151
ENSMUSG00000087747	836.667	146.222	858.333	200.889	780	179.111	-2.23429	1.4976e-10	6.18802e-08	ENSMUSG00000059089	Fcgr4
ENSMUSG00000059089	1234.89	217.556	1215.06	289.111	1202.11	256.333	-2.25893	2.86173e-13	1.38712e-10	ENSMUSG00000001622	Csn3
ENSMUSG00000001622	169.278	31.5556	176.667	35.4444	156.556	37.4444	-2.27397	0.000188735	0.0432461	ENSMUSG00000099119	Mir6546
ENSMUSG00000099119	6607.22	1141.22	6843.89	1509.44	6129.94	1345.78	-2.29283	8.85133e-19	6.19716e-16	ENSMUSG00000026656	Fcgr2b
ENSMUSG00000026656	2003	332.222	2092.78	458.444	1851.28	417.556	-2.29954	7.74015e-15	4.06439e-12	ENSMUSG00000058715	Fcer1g
ENSMUSG00000058715	473	81	488.5	107.333	443.222	97.2778	-2.30051	5.99826e-09	2.1598e-06	ENSMUSG00000103676	Gm38204
ENSMUSG00000103676	490.111	84.1111	518.278	112.556	462	99.7778	-2.30728	2.3553e-09	8.86051e-07	ENSMUSG00000038370	Pcp4l1
ENSMUSG00000038370	2653.22	433	2757.33	619.667	2449.78	525.444	-2.31643	7.5323e-15	4.03939e-12	ENSMUSG00000005681	Apoa2
ENSMUSG00000005681	473	81	488.5	103.333	443.222	97.2778	-2.3209	1.93572e-09	7.50612e-07	ENSMUSG00000104340	Gm10522
ENSMUSG00000104340	2968	493.556	3110.67	656.611	2802.89	609.111	-2.33531	8.64362e-20	6.40772e-17	ENSMUSG00000059498	Fcgr3
ENSMUSG00000000031	5586.17	940	5881	1257.33	5264.67	1111.78	-2.33814	7.19987e-21	5.85396e-18	ENSMUSG00000048865	Arhgap30
ENSMUSG00000086675	45.5556	8.11111	44.4444	4	32.4444	9.77778	-2.4713	0.0832266	1	ENSMUSG00000085003	Pip5k1bos
ENSMUSG00000084025	52.5556	18.4444	105.667	14.6667	77.7778	8.88889	-2.49642	0.0161008	1	ENSMUSG00000118117	Gm30961
ENSMUSG00000118117	50.5556	12.3333	49	9.33333	55	6	-2.52124	0.0341935	1	ENSMUSG00000111189	Gm48293												Gm49816
ENSMUSG00000091844	42	8.11111	55	4	42.1111	11.1111	-2.59538	0.0268572	1	ENSMUSG00000117983	Gm50398
ENSMUSG00000117983
																							Ighv12-2	Gm18551	Ighv13-1	Ighv9-2	Ighv12-1	Ighv3-6	Ighv9-1	Ighv9-4	Ighv6-2
																							Gm43978	Gm43976	Gm4736	Gm5154
																							Defb5
																							Vmn2r89	Gm7247
																							Ssxb1	Ssx9
																							Klra4	Klra7	Klra6	Gm22555	Gm15854	Klra10	Klra13-ps	Gm24072	Klra3	Klra5
																							Gm3774	Gm7786	Mir297-1	Gm38430	Zscan4d	Gm18204	Gm45279	Gm6909	Zscan4b	Gm18638	Gm9689	Gm39481	Gm7836	Gm4903	Gm5996	Gm9652	Gm7203
																							Gm48735	Gm22256	Gm49359	Gm48701	Platr25	Gm48699	Gm48734	Gm48691	Mir713	Selenok-ps6	Gm48690	Gm23855	Gm25933	Gm3604
																							Usf1	Gm25151	Tstd1	Rpl27-ps1	Ufc1	Usp21	Ppox	F11r
																							Serpina3l-ps	Serpina3d-ps	Serpina3m	Serpina3c	Serpina3b	Serpina3n	Gm24334	Serpina3a
																							Gm26553	Platr30	BC107364	Gm24830	Gm26232
																							Gm26135	Gm26611	Mthfsl
[truncated: 45 more columns]

## Sheet: CHD8 p<0.05 only
gene_id	gene_name	log2exp	log2FC	pval	pvalAdj
ENSMUSG00000022425	Enpp2	9.02052	4.06509	0	0
ENSMUSG00000020774	Aspa	6.3443	3.91965	1.72174e-89	1.14349e-87
ENSMUSG00000027750	Postn	9.45199	3.47645	0	0
ENSMUSG00000021250	Fos	11.0289	3.44973	0	0
ENSMUSG00000042268	Slc26a9	6.66323	3.39939	4.81205e-93	3.37345e-91
ENSMUSG00000037989	Wnk2	5.75933	3.23564	2.64722e-46	6.6066e-45
ENSMUSG00000050578	Mmp13	6.91588	3.23076	9.77762e-107	8.15744e-105
ENSMUSG00000057182	Scn3a	6.94804	3.21628	5.44003e-108	4.654e-106
ENSMUSG00000028009	1700061I17Rik	6.24634	3.16701	2.26402e-65	9.42485e-64
ENSMUSG00000026961	Lrrc26	6.80509	3.07225	2.14662e-87	1.3672e-85
ENSMUSG00000024087	Cyp1b1	8.52777	3.0534	3.32139e-255	1.31488e-252
ENSMUSG00000034607	Pof1b	5.98194	3.02841	2.86528e-54	9.05321e-53
ENSMUSG00000043029	Trpv3	7.80765	2.99718	1.35251e-156	2.00788e-154
ENSMUSG00000020423	Btg2	8.33353	2.99363	3.19625e-228	9.63168e-226
ENSMUSG00000033730	Egr3	9.36501	2.96236	0	0
ENSMUSG00000037370	Enpp1	8.32351	2.86057	6.47334e-217	1.71969e-214
ENSMUSG00000029154	Cwh43	6.68312	2.78165	9.80991e-72	4.57418e-70
ENSMUSG00000033377	Palmd	7.86396	2.76998	2.37196e-148	3.19265e-146
ENSMUSG00000030739	Myh14	12.4217	2.76648	0	0
ENSMUSG00000031790	Mmp15	10.2771	2.71846	0	0
ENSMUSG00000022602	Arc	5.41096	2.69969	2.5463e-35	4.50568e-34
ENSMUSG00000026971	Itgb6	7.83301	2.67955	6.01081e-150	8.26036e-148
ENSMUSG00000054753	AU018091	7.78524	2.5656	2.13608e-132	2.46442e-130
ENSMUSG00000074625	Arhgap40	6.11123	2.53788	3.70668e-46	9.19383e-45
ENSMUSG00000024379	Tslp	8.29177	2.51593	1.28738e-180	2.52352e-178
ENSMUSG00000040152	Thbs1	15.1368	2.51552	0	0
ENSMUSG00000026259	Ngef	7.99796	2.51427	2.74276e-139	3.39733e-137
ENSMUSG00000027375	Mal	6.96129	2.46586	8.45815e-76	4.26925e-74
ENSMUSG00000020865	Abcc3	8.91203	2.46055	8.2011e-210	1.948e-207
ENSMUSG00000021950	Anxa8	6.58148	2.42186	2.77751e-57	9.51141e-56
ENSMUSG00000045027	Prss22	9.15313	2.40362	1.86737e-253	7.25043e-251
ENSMUSG00000034159	Mab21l4	6.58788	2.3961	3.25965e-53	9.9867e-52
ENSMUSG00000043088	Il17re	8.49903	2.3681	1.6574e-175	3.07e-173
ENSMUSG00000057719	Sh3rf2	6.81176	2.36135	4.23321e-61	1.57691e-59
ENSMUSG00000024164	C3	10.4741	2.34767	0	0
ENSMUSG00000066026	Dhrs3	8.59854	2.34685	3.73293e-202	8.56454e-200
ENSMUSG00000029082	Bst1	6.01763	2.34229	8.51447e-39	1.71222e-37
ENSMUSG00000053886	Sh2d4a	7.98183	2.31505	1.00052e-127	1.08605e-125
ENSMUSG00000044786	Zfp36	10.5718	2.30168	0	0
ENSMUSG00000017002	Slpi	8.3827	2.24951	1.26635e-155	1.83939e-153
ENSMUSG00000026321	Tnfrsf11a	7.16276	2.24853	5.457e-77	2.82505e-75
ENSMUSG00000026822	Lcn2	9.48271	2.22194	1.14926e-300	5.94962e-298
ENSMUSG00000030761	Myo7a	7.64406	2.2155	1.27918e-95	9.39154e-94
ENSMUSG00000045545	Krt14	6.91378	2.21301	3.50213e-63	1.37564e-61
ENSMUSG00000024084	Qpct	5.17363	2.21105	3.42021e-22	3.58722e-21
ENSMUSG00000052688	Rab7b	5.54547	2.19849	9.43406e-27	1.20782e-25
ENSMUSG00000038178	Slc43a2	9.09444	2.19167	1.29236e-244	4.57767e-242
ENSMUSG00000003545	Fosb	11.9112	2.17462	0	0
ENSMUSG00000064262	Gimap8	4.5282	2.09679	2.54012e-14	1.78135e-13
ENSMUSG00000024190	Dusp1	8.25874	2.06793	5.18762e-134	6.12503e-132
ENSMUSG00000060961	Slc4a4	9.97899	2.05529	0	0
ENSMUSG00000102414	ENSMUSG00000102414	6.84095	2.04122	3.28523e-48	8.69315e-47
ENSMUSG00000050425	Mrgprb2	4.94121	2.01508	1.80612e-17	1.50934e-16
ENSMUSG00000101394	ENSMUSG00000101394	4.61362	2.00936	3.29452e-14	2.29288e-13
ENSMUSG00000030218	Mgp	6.04763	2.00853	4.82671e-33	7.87804e-32
ENSMUSG00000020911	Krt19	10.1578	2.00773	0	0
ENSMUSG00000020159	Gabrp	4.60925	2.00393	4.07683e-14	2.81695e-13
ENSMUSG00000108015	Gm32591	5.36211	2.00072	2.04615e-22	2.16974e-21
ENSMUSG00000044827	Tlr1	5.91665	1.99278	2.90951e-29	4.13102e-28
ENSMUSG00000035547	Capn5	9.43581	1.98216	1.7881e-220	4.87862e-218
ENSMUSG00000021903	Galnt15	8.42312	1.95787	7.11789e-116	6.71543e-114
ENSMUSG00000004609	Cd33	4.66244	1.95114	4.91511e-14	3.37768e-13
ENSMUSG00000021097	Clmn	7.12259	1.94787	2.95327e-58	1.04242e-56
ENSMUSG00000026639	Lamb3	10.6063	1.94441	0	0
ENSMUSG00000038567	Cyp24a1	6.52066	1.9436	1.90622e-39	3.91124e-38
ENSMUSG00000005951	Shpk	7.6681	1.94131	1.71237e-75	8.57886e-74
ENSMUSG00000027399	Il1a	7.16006	1.92035	3.72318e-55	1.1989e-53
ENSMUSG00000074063	Osgin1	9.12336	1.91593	2.0157e-171	3.50836e-169
ENSMUSG00000006143	Upk3bl	5.35298	1.90564	7.63885e-21	7.48682e-20
ENSMUSG00000019997	Ccn2	10.0109	1.89677	6.65559e-308	3.53622e-305
ENSMUSG00000022091	Sorbs3	7.27905	1.89116	6.96722e-59	2.48092e-57
ENSMUSG00000067006	Serpinb5	7.67216	1.87543	2.77837e-80	1.54532e-78
ENSMUSG00000086554	9530034E10Rik	5.84503	1.85586	2.64593e-23	2.93202e-22
ENSMUSG00000118219	ENSMUSG00000118219	4.73396	1.85085	7.43707e-13	4.77287e-12
ENSMUSG00000022510	Trp63	4.43494	1.84805	2.58365e-11	1.50806e-10
ENSMUSG00000025810	Nrp1	9.32734	1.83884	1.11559e-211	2.6814e-209
ENSMUSG00000090066	1110002E22Rik	6.49289	1.82612	1.05307e-35	1.89131e-34
ENSMUSG00000027446	Cstdc2	4.30986	1.82388	2.60558e-10	1.41378e-09
ENSMUSG00000007682	Dio2	9.07948	1.81599	3.63593e-179	6.92542e-177
ENSMUSG00000040640	Erc2	5.35102	1.81078	2.87206e-19	2.63218e-18
ENSMUSG00000006411	Nectin4	7.10852	1.80415	4.52007e-49	1.24164e-47
ENSMUSG00000022528	Hes1	9.46417	1.79817	4.16067e-222	1.20006e-219
ENSMUSG00000037613	Tnfrsf23	9.27431	1.7878	7.16899e-189	1.49218e-186
ENSMUSG00000005949	Ctns	10.8659	1.77787	0	0
ENSMUSG00000028766	Alpl	7.38058	1.77448	2.04388e-60	7.51657e-59
ENSMUSG00000015243	Abca1	5.35298	1.77205	2.10142e-18	1.83669e-17
ENSMUSG00000022231	Sema5a	9.52398	1.75957	5.55161e-160	8.68892e-158
ENSMUSG00000020681	Ace	8.37117	1.75103	2.44851e-95	1.78467e-93
ENSMUSG00000005803	Sqor	7.51307	1.72834	5.20377e-63	2.02436e-61
ENSMUSG00000017446	C1qtnf1	8.45377	1.72497	1.48683e-112	1.3645e-110
ENSMUSG00000020101	Vsir	8.07072	1.71947	4.91339e-89	3.24188e-87
ENSMUSG00000071656	Lrrn4cl	9.11711	1.71083	6.01341e-164	9.87078e-162
ENSMUSG00000100798	Gm19589	6.47708	1.68071	5.05762e-28	6.8212e-27
ENSMUSG00000027376	Prom2	10.3822	1.67019	1.96248e-295	9.90562e-293
ENSMUSG00000040998	Npnt	10.6311	1.66535	0	0
ENSMUSG00000025993	Slc40a1	8.54914	1.65316	1.14249e-108	9.98565e-107
ENSMUSG00000037306	Man1c1	7.97754	1.63625	2.25474e-75	1.12681e-73
ENSMUSG00000003541	Ier3	10.5667	1.63253	2.25226203017837e-311	0
ENSMUSG00000085498	Gm14023	5.42782	1.62632	1.36446e-16	1.09232e-15
ENSMUSG00000037868	Egr2	6.68689	1.62278	1.45746e-32	2.33355e-31
ENSMUSG00000021699	Pde4d	8.16723	1.6184	4.91852e-83	2.92935e-81
ENSMUSG00000078234	Klhdc7a	5.62341	1.61341	9.78724e-18	8.29922e-17
ENSMUSG00000026413	Pkp1	7.04743	1.61208	1.0017e-40	2.1424e-39
ENSMUSG00000029380	Cxcl1	8.52251	1.60624	1.33135e-95	9.73909e-94
ENSMUSG00000036256	Igfbp7	9.62986	1.60402	2.4961e-191	5.36131e-189
ENSMUSG00000046623	Gjb4	7.46163	1.59788	7.78252e-51	2.21934e-49
ENSMUSG00000058174	Gm5148	6.60115	1.59369	3.2716e-29	4.63209e-28
ENSMUSG00000051022	Hs3st1	6.50706	1.58997	2.56696e-28	3.50418e-27
ENSMUSG00000085585	ENSMUSG00000085585	4.41253	1.58373	6.32918e-09	3.11826e-08
ENSMUSG00000034353	Ramp1	4.74296	1.57869	8.88697e-11	5.01616e-10
ENSMUSG00000032515	Csrnp1	8.12288	1.57455	1.94167e-76	9.89956e-75
ENSMUSG00000048373	Fgfbp1	7.47408	1.57304	1.40159e-51	4.08933e-50
ENSMUSG00000032511	Scn5a	6.81236	1.57179	7.47279e-35	1.3029e-33
ENSMUSG00000072620	Slfn2	5.34446	1.57037	2.13964e-15	1.60175e-14
ENSMUSG00000035413	Tmem98	5.884	1.55757	8.01106e-20	7.52294e-19
ENSMUSG00000039865	Slc44a3	7.66639	1.53791	6.5871e-57	2.23895e-55
ENSMUSG00000070867	Trabd2b	7.09637	1.53668	2.30836e-38	4.59171e-37
ENSMUSG00000037211	Spry1	10.566	1.53136	3.55847e-281	1.67082e-278
ENSMUSG00000018916	Csf2	4.98405	1.52094	9.22741e-12	5.52823e-11
ENSMUSG00000000706	Btn1a1	6.8392	1.51747	2.98912e-32	4.74825e-31
ENSMUSG00000031274	Col4a5	10.2123	1.50553	1.32627e-238	4.38973e-236
ENSMUSG00000035934	Pknox2	5.33853	1.4936	5.2621e-14	3.61121e-13
ENSMUSG00000019970	Sgk1	10.2888	1.49179	1.06066e-249	3.96568e-247
ENSMUSG00000052331	Ankrd44	9.63849	1.48822	2.88692e-176	5.39694e-174
ENSMUSG00000035818	Plekhs1	4.98151	1.47828	6.24388e-11	3.56415e-10
ENSMUSG00000038058	Nod1	6.71335	1.47573	2.13624e-28	2.93007e-27
ENSMUSG00000025085	Ablim1	11.234	1.47139	0	0
ENSMUSG00000029304	Spp1	13.0472	1.47043	0	0
ENSMUSG00000075010	AW112010	6.02975	1.46828	5.92088e-19	5.35585e-18
ENSMUSG00000036390	Gadd45a	9.97445	1.46593	4.62122e-212	1.12413e-209
ENSMUSG00000115009	ENSMUSG00000115009	9.41807	1.46324	3.42832e-135	4.12011e-133
ENSMUSG00000053560	Ier2	11.4967	1.44936	5.8984369278703e-312	0
ENSMUSG00000105954	ENSMUSG00000105954	6.89583	1.42324	2.73704e-30	4.05435e-29
ENSMUSG00000028789	Azin2	8.10013	1.41977	3.01027e-63	1.18938e-61
ENSMUSG00000030630	Fah	9.0133	1.41718	5.74376e-113	5.31957e-111
ENSMUSG00000090326	Dthd1	7.27656	1.41494	3.38288e-37	6.46784e-36
ENSMUSG00000020032	Nuak1	10.5558	1.40208	6.60333e-258	2.66642e-255
ENSMUSG00000037185	Krt80	9.92787	1.39662	5.10021e-168	8.72654e-166
ENSMUSG00000041372	B4galnt3	9.23493	1.39618	4.26913e-124	4.55111e-122
ENSMUSG00000022037	Clu	11.6202	1.39518	0	0
ENSMUSG00000097472	ENSMUSG00000097472	6.80628	1.39431	2.79546e-25	3.34759e-24
ENSMUSG00000003617	Cp	12.175	1.39417	0	0
ENSMUSG00000024774	Ankrd22	4.3974	1.38866	2.65575e-07	1.13866e-06
ENSMUSG00000021822	Plau	10.3288	1.37788	3.64709e-200	8.27357e-198
ENSMUSG00000042532	Golga7b	4.90778	1.37754	1.16896e-09	6.05938e-09
ENSMUSG00000038067	Csf3	9.26253	1.37371	1.73756e-124	1.86603e-122
ENSMUSG00000028019	Pdgfc	9.47122	1.36854	1.22147e-131	1.39331e-129
ENSMUSG00000017607	Tns4	12.5056	1.36625	0	0
ENSMUSG00000025921	Rdh10	10.0578	1.36365	1.50406e-194	3.30076e-192
ENSMUSG00000025150	Cbr2	6.43818	1.36352	1.84631e-16	1.46414e-15
ENSMUSG00000023034	Nr4a1	9.66614	1.36092	5.27909e-151	7.35068e-149
ENSMUSG00000038903	Ccdc68	7.79862	1.36077	2.77862e-48	7.39135e-47
ENSMUSG00000065683	ENSMUSG00000065683	4.96963	1.35533	9.08286e-10	4.74798e-09
ENSMUSG00000036045	ENSMUSG00000036045	5.0605	1.35498	2.6661e-10	1.44623e-09
ENSMUSG00000026979	Psd4	5.5426	1.34639	2.28339e-12	1.42774e-11
ENSMUSG00000078922	Tgtp1	5.43987	1.3348	3.21436e-12	1.98344e-11
ENSMUSG00000034584	Exph5	7.91006	1.33369	2.06626e-50	5.84284e-49
ENSMUSG00000058672	Tubb2a	7.62517	1.32364	2.14527e-38	4.27994e-37
ENSMUSG00000020601	Trib2	9.28805	1.31937	1.23197e-113	1.15155e-111
ENSMUSG00000113845	ENSMUSG00000113845	4.72792	1.31905	3.75747e-08	1.73085e-07
ENSMUSG00000017723	Wfdc2	11.7807	1.31364	2.28877e-234	7.33496e-232
ENSMUSG00000101362	ENSMUSG00000101362	4.37182	1.30928	1.30874e-06	5.22512e-06
ENSMUSG00000037681	Esyt3	6.75105	1.30911	4.74327e-23	5.19623e-22
ENSMUSG00000045362	Tnfrsf26	5.38881	1.30635	7.88598e-12	4.74004e-11
ENSMUSG00000047671	Dynlt4	4.96792	1.29047	9.11225e-09	4.43103e-08
ENSMUSG00000050232	Cxcr3	5.4661	1.28538	5.28593e-12	3.21551e-11
ENSMUSG00000021390	Ogn	7.87076	1.27936	1.11208e-43	2.5957e-42
ENSMUSG00000091243	Vgll3	8.52331	1.26647	1.39003e-66	5.93332e-65
ENSMUSG00000006651	Aplp1	4.87447	1.2652	2.542e-08	1.18556e-07
ENSMUSG00000044716	Dok7	5.35951	1.25889	1.60873e-08	7.62626e-08
ENSMUSG00000037035	Inhbb	6.09686	1.25868	1.23912e-15	9.36643e-15
ENSMUSG00000028545	Bend5	7.60019	1.25535	8.24348e-35	1.43603e-33
ENSMUSG00000026768	Itga8	8.42537	1.24467	6.89995e-62	2.63346e-60
[truncated: 647 more rows]

## Sheet: BCL11A only target genes
gene_id	gene_name	log2exp	log2FC	pval	pvalAdj
[truncated: 256 more rows]

[truncated: 2 more sheets: CHD8 only target genes, BCL11A-CHD8 intersect]
