# Supplementary material for: CHD8 interacts with BCL11A to induce oncogenic transcription in triple negative breast cancer
Source: EMBO J. 2025 May 6;44(12):3448–67. doi: 10.1038/s44318-025-00447-8 (PMC12170886; doi:10.1038/s44318-025-00447-8)
Supplement: Supplementary file 16 — Dataset EV8 [file 44318_2025_447_MOESM16_ESM.xlsx]

## Sheet: Table Legend
Dataset EV8- gProfiler analysis of quadrant A RNAseq genes
Intersection of genes affected by either BCL11A or CHD8 knockdown identified a list of shared genes that are regulated by both proteins. Further inspection identified two major subsets of genes - those that increase upon knockdown of BCL11A or CHD8 (Quadrant A) and those that decrease upon knockdown of BCL11A or CHD8 (Quadrant C). The Quadrant A list is shown here and was used as input for gene s…

## Sheet: Quadrant A input list
Mmp13
Mab21l4
Slc26a9
Scn3a
Bst1
Mal
Postn
Mrgprb2
Mmp10
Cwh43
Myo7a
Il1a
Tslp
Enpp2
9930111J21Rik2
Klhdc7a
Slpi
Sh3rf2
Btg2
Tnfrsf23
ENSMUSG00000101362
Trpv3
Lrrn4cl
Clmn
Cyp1b1
Mgp
C3
Lcn2
Egr3
Thbs1
Fos
Abcc3
Sorbs3
Itgb6
Cp
Lrrc26
1700061I17Rik
Gm14023
4933405E24Rik
Csf2
Prss22
Dio2
AU018091
Trp63
Ogn
Spp1
ENSMUSG00000105954
Ngef
Anxa8
Krt14
Igfbp7
Ace
Hes1
Dapk2
Enpp1
Gm19589
Slc43a2
Gjb4
Fgfbp1
Pkp1
Galnt15
Slc4a4
Cxcr3
ENSMUSG00000113845
Abca1
Inhbb
Cbr2
Dhrs3
Gabrp
ENSMUSG00000036045
Npnt
Nrp1
Plau
Zfp36
Camk2n1
Egr2
Dthd1
Add2
Krt19
1110002E22Rik
Capn5
Il17re
Slc40a1
Lipg
Lamb3
Arhgap40
Man1c1
Sema5a
Alpl
Cx3cl1
Cxcl1
Golga7b
Aldh3a1
Upk3bl
Fah
Ramp1
Gm3716
Osgin1
Gm22748
Trabd2b
9530034E10Rik
Tmem86a
ENSMUSG00000085585
Myh14
Cstdc2
Gm5148
Coro6
Rab7b
Tm4sf1
Clu
Tubb2a
Mmp15
Ablim1
Trib2
Btn1a1
ENSMUSG00000102414
Ier3
Shpk
Vsir
Arc
Plekhs1
Aox1
Nuak1
Gm32591
Slc44a3
Ctns
Sardh
Pdgfc
Ccn2
Tcim
Scn5a
Csrnp1
Tgtp1
Col4a5
Tnfrsf26
Gadd45a
Itga8
Fosb
C1qtnf1
Nod1
Cd33
4930539M17Rik
Azin2
Palmd
Gm4779
Sh2d4a
Aldh3b1
Tnfrsf11b
Rgs16
Tlr1
B4galnt3
Ptgs1
Dusp1
Cyp24a1
Ctla2a
Eya2
Wfdc2
Tns4
Sphk1
Ltbp3
Pknox2
Ccdc68
Errfi1
Fam167a
Itga1
ENSMUSG00000115009
Myzap
Sgk1
ENSMUSG00000110730
Tcp11l2
Vgll3
Csf3
Hs3st1
Nr4a1
Kank3
Spry1
Ankrd22
Slfn2
Vdr
Cish
Serpinb9c
Qsox1
Tubb2b
Fas
Pls1
Car5b
Rdh10
Nectin4
Ier2
Ahr
Serpinb5
Gimap8
Sqor
Zfp185
Bend5
Dok7
Pof1b
Rassf5
Lgr6
Crispld2
Tnfrsf11a
Phlda1
Bmf
4930556M19Rik
Prom2
ENSMUSG00000065683
Aplp1
Esyt3
Lamb2
Pde4d
Exph5
Lurap1l
Ube2ql1
Krt80
Aspa
ENSMUSG00000101394
AW112010
ENSMUSG00000087684
Ikzf2
Sdf2l1
ENSMUSG00000118219
Junb
Tdo2
ENSMUSG00000097472
Mafb
Atp6v0a1
Sh3tc1
Psd4
Erc2
Wnk2
Tmem98
Apob
Qpct
Tlr6
Ankrd44
Mxra8
Dynlt4
Krt7

## Sheet: gProfiler_mmusculus_08-12-2022_
source	term_name	term_id	adjusted_p_value	negative_log10_of_adjusted_p_value	term_size	query_size	intersection_size	effective_domain_size	intersections
GO:MF	protein binding	GO:0005515	5.83852e-08	7.2337	10491	194	125	25299	MMP13,SLC26A9,SCN3A,POSTN,MYO7A,IL1A,TSLP,KLHDC7A,SLPI,SH3RF2,BTG2,TNFRSF23,TRPV3,LRRN4CL,CLMN,MGP,C3,LCN2,THBS1,FOS,SORBS3,ITGB6,CP,LRRC26,CSF2,DIO2,TRP63,OGN,SPP1,NGEF,ANXA8,KRT14,IGFBP7,ACE,HES1,DAPK2,ENPP1,GJB4,FGFBP1,PKP1,SLC4A4,CXCR3,ABCA1,INHBB,CBR2,NPNT,NRP1,PLAU,ZFP36,CAMK2N1,EGR2,DTHD1,ADD2,KRT19,IL17RE,SLC40A1,LIPG,SEMA5A,ALPL,CX3CL1,CXCL1,GOLGA7B,OSGIN1,TRABD2B,MYH14,CORO6,CLU,ABLIM1,…
GO:MF	protein-containing complex binding	GO:0044877	1.47785e-05	4.83037	1534	194	34	25299	MMP13,MYO7A,CLMN,THBS1,FOS,ITGB6,SPP1,ANXA8,KRT14,HES1,ENPP1,ABCA1,NPNT,ZFP36,ADD2,KRT19,LAMB3,CX3CL1,MYH14,CORO6,CLU,ABLIM1,CCN2,ITGA8,C1QTNF1,NOD1,PKNOX2,ITGA1,FAS,PLS1,AHR,ZFP185,POF1B,LAMB2
GO:MF	actin filament binding	GO:0051015	0.000643866	3.1912	215	194	11	25299	MYO7A,CLMN,ANXA8,ADD2,MYH14,CORO6,ABLIM1,PKNOX2,PLS1,ZFP185,POF1B
GO:MF	binding	GO:0005488	0.000949262	3.02261	16247	194	155	25299	MMP13,SLC26A9,SCN3A,POSTN,MRGPRB2,MMP10,MYO7A,IL1A,TSLP,ENPP2,9930111J21RIK2,KLHDC7A,SLPI,SH3RF2,BTG2,TNFRSF23,TRPV3,LRRN4CL,CLMN,CYP1B1,MGP,C3,LCN2,EGR3,THBS1,FOS,ABCC3,SORBS3,ITGB6,CP,LRRC26,CSF2,DIO2,TRP63,OGN,SPP1,NGEF,ANXA8,KRT14,IGFBP7,ACE,HES1,DAPK2,ENPP1,GJB4,FGFBP1,PKP1,GALNT15,SLC4A4,CXCR3,ABCA1,INHBB,CBR2,NPNT,NRP1,PLAU,ZFP36,CAMK2N1,EGR2,DTHD1,ADD2,KRT19,IL17RE,SLC40A1,LIPG,LAMB3,MAN1…
GO:MF	integrin binding	GO:0005178	0.00140257	2.85308	146	194	9	25299	THBS1,ITGB6,SPP1,NPNT,CX3CL1,CCN2,ITGA8,ITGA1,LAMB2
GO:MF	signaling receptor binding	GO:0005102	0.00342603	2.46521	1682	194	31	25299	MMP13,IL1A,TSLP,C3,THBS1,ITGB6,CSF2,OGN,SPP1,NGEF,ACE,ENPP1,ABCA1,INHBB,NPNT,SEMA5A,CX3CL1,CXCL1,OSGIN1,CLU,BTN1A1,PDGFC,CCN2,TCIM,ITGA8,TLR1,ITGA1,CSF3,APLP1,LAMB2,PDE4D
GO:MF	actin binding	GO:0003779	0.00738461	2.13167	449	194	14	25299	MYO7A,CLMN,ANXA8,ACE,ADD2,MYH14,CORO6,ABLIM1,ARC,TNS4,PKNOX2,PLS1,ZFP185,POF1B
GO:MF	cell adhesion molecule binding	GO:0050839	0.0116376	1.93414	291	194	11	25299	POSTN,THBS1,ITGB6,SPP1,PKP1,NPNT,CX3CL1,CCN2,ITGA8,ITGA1,LAMB2
GO:MF	growth factor activity	GO:0008083	0.0158798	1.79915	151	194	8	25299	CSF2,OGN,INHBB,CXCL1,OSGIN1,PDGFC,CCN2,CSF3
GO:MF	tumor necrosis factor receptor activity	GO:0005031	0.0170207	1.76902	8	194	3	25299	TNFRSF23,FAS,TNFRSF11A
GO:MF	enzyme binding	GO:0019899	0.0393796	1.40473	2280	194	35	25299	SLC26A9,SLPI,SH3RF2,TNFRSF23,LCN2,DIO2,ACE,HES1,ABCA1,NRP1,ZFP36,CAMK2N1,EGR2,ADD2,GOLGA7B,CLU,TRIB2,VSIR,SCN5A,TNFRSF26,GADD45A,CD33,SH2D4A,DUSP1,SPHK1,ERRFI1,ITGA1,SGK1,CSF3,SERPINB9C,FAS,DOK7,RASSF5,PDE4D,EXPH5
GO:MF	death receptor activity	GO:0005035	0.0493049	1.30711	11	194	3	25299	TNFRSF23,FAS,TNFRSF11A
GO:BP	positive regulation of biological process	GO:0048518	5.95881e-13	12.2248	6714	196	101	27350	MMP13,SLC26A9,BST1,MAL,POSTN,MRGPRB2,IL1A,TSLP,ENPP2,SH3RF2,BTG2,TNFRSF23,TRPV3,CYP1B1,C3,LCN2,EGR3,THBS1,FOS,SORBS3,LRRC26,CSF2,PRSS22,DIO2,TRP63,SPP1,ACE,HES1,DAPK2,FGFBP1,PKP1,SLC4A4,CXCR3,ABCA1,INHBB,NPNT,NRP1,PLAU,ZFP36,CAMK2N1,EGR2,SLC40A1,LIPG,SEMA5A,ALPL,CX3CL1,CXCL1,ALDH3A1,RAMP1,OSGIN1,TRABD2B,RAB7B,CLU,ABLIM1,TRIB2,BTN1A1,VSIR,ARC,CTNS,PDGFC,CCN2,TCIM,SCN5A,CSRNP1,TNFRSF26,GADD45A,ITGA…
GO:BP	regulation of multicellular organismal process	GO:0051239	2.68449e-12	11.5711	2933	196	62	27350	POSTN,IL1A,TSLP,ENPP2,TRPV3,CYP1B1,MGP,C3,LCN2,EGR3,THBS1,FOS,ITGB6,CSF2,DIO2,TRP63,SPP1,ACE,HES1,FGFBP1,CXCR3,ABCA1,INHBB,DHRS3,NPNT,NRP1,PLAU,ZFP36,EGR2,LIPG,SEMA5A,ALPL,CX3CL1,RAB7B,CLU,TRIB2,BTN1A1,VSIR,PDGFC,CCN2,TCIM,SCN5A,GADD45A,C1QTNF1,NOD1,CD33,TNFRSF11B,TLR1,PTGS1,CTLA2A,SPHK1,LTBP3,ERRFI1,SGK1,CSF3,NR4A1,SPRY1,VDR,FAS,PLS1,TNFRSF11A,PDE4D
GO:BP	anatomical structure morphogenesis	GO:0009653	4.50349e-12	11.3465	2794	196	60	27350	MMP13,POSTN,MYO7A,IL1A,ENPP2,CYP1B1,MGP,C3,LCN2,EGR3,THBS1,ITGB6,TRP63,NGEF,ACE,HES1,FGFBP1,CXCR3,DHRS3,NPNT,NRP1,PLAU,EGR2,KRT19,SLC40A1,LAMB3,SEMA5A,ALPL,CX3CL1,RAMP1,MYH14,TM4SF1,CLU,MMP15,ABLIM1,ARC,PDGFC,CCN2,CSRNP1,GADD45A,ITGA8,PALMD,TNFRSF11B,DUSP1,SPHK1,LTBP3,ERRFI1,ITGA1,SGK1,NR4A1,SPRY1,VDR,TUBB2B,PLS1,RDH10,SERPINB5,POF1B,CRISPLD2,APLP1,LAMB2
GO:BP	regulation of response to stimulus	GO:0048583	8.15296e-12	11.0887	4011	196	73	27350	BST1,MAL,POSTN,IL1A,TSLP,SH3RF2,TNFRSF23,CYP1B1,C3,THBS1,SORBS3,CSF2,TRP63,IGFBP7,ACE,HES1,DAPK2,ENPP1,FGFBP1,CXCR3,ABCA1,INHBB,DHRS3,NPNT,NRP1,PLAU,ZFP36,CAMK2N1,ARHGAP40,SEMA5A,CX3CL1,CXCL1,RAMP1,TRABD2B,RAB7B,CLU,BTN1A1,SHPK,VSIR,ARC,CTNS,PDGFC,CCN2,TCIM,SCN5A,GADD45A,ITGA8,C1QTNF1,NOD1,CD33,RGS16,TLR1,DUSP1,CTLA2A,EYA2,SPHK1,ERRFI1,ITGA1,CSF3,SPRY1,VDR,CISH,SERPINB9C,TUBB2B,FAS,AHR,LGR6,TNFRS…
GO:BP	response to external stimulus	GO:0009605	1.57474e-11	10.8028	3135	196	63	27350	BST1,POSTN,IL1A,TSLP,ENPP2,SLPI,BTG2,CYP1B1,C3,LCN2,EGR3,THBS1,FOS,ITGB6,DIO2,SPP1,ACE,DAPK2,CXCR3,ABCA1,INHBB,NPNT,NRP1,PLAU,ZFP36,CAMK2N1,EGR2,LIPG,SEMA5A,ALPL,CX3CL1,CXCL1,CSTDC2,RAB7B,CLU,ABLIM1,SHPK,NUAK1,TGTP1,GADD45A,FOSB,C1QTNF1,NOD1,TNFRSF11B,TLR1,DUSP1,CYP24A1,CTLA2A,WFDC2,SPHK1,ITGA1,CSF3,NR4A1,SLFN2,VDR,SERPINB9C,TUBB2B,FAS,CAR5B,TNFRSF11A,BMF,LAMB2,PDE4D
GO:BP	regulation of protein metabolic process	GO:0051246	1.97626e-11	10.7042	2631	196	57	27350	BST1,TSLP,ENPP2,SLPI,SH3RF2,BTG2,TNFRSF23,CYP1B1,C3,THBS1,CSF2,PRSS22,TRP63,ANXA8,ACE,HES1,ENPP1,INHBB,NRP1,PLAU,ZFP36,CAMK2N1,LIPG,CX3CL1,RAMP1,TRABD2B,CSTDC2,CLU,TRIB2,VSIR,NUAK1,PDGFC,CCN2,TCIM,GADD45A,NOD1,CD33,AZIN2,TLR1,DUSP1,CTLA2A,WFDC2,SPHK1,ERRFI1,ITGA1,CSF3,NR4A1,SPRY1,SERPINB9C,FAS,SERPINB5,DOK7,RASSF5,TNFRSF11A,PROM2,APLP1,PDE4D
GO:BP	response to stimulus	GO:0050896	3.07625e-11	10.512	10488	196	128	27350	MMP13,SCN3A,BST1,MAL,POSTN,MRGPRB2,IL1A,TSLP,ENPP2,9930111J21RIK2,SLPI,SH3RF2,BTG2,TNFRSF23,TRPV3,CYP1B1,C3,LCN2,EGR3,THBS1,FOS,SORBS3,ITGB6,CP,CSF2,DIO2,TRP63,OGN,SPP1,NGEF,ANXA8,IGFBP7,ACE,HES1,DAPK2,ENPP1,GJB4,FGFBP1,CXCR3,ABCA1,INHBB,DHRS3,GABRP,NPNT,NRP1,PLAU,ZFP36,CAMK2N1,EGR2,DTHD1,KRT19,IL17RE,SLC40A1,LIPG,ARHGAP40,SEMA5A,ALPL,CX3CL1,CXCL1,ALDH3A1,UPK3BL,RAMP1,OSGIN1,TRABD2B,CSTDC2,RAB7B,…
GO:BP	regulation of signal transduction	GO:0009966	4.53508e-11	10.3434	2941	196	60	27350	BST1,MAL,POSTN,IL1A,TSLP,SH3RF2,TNFRSF23,CYP1B1,C3,THBS1,SORBS3,CSF2,TRP63,IGFBP7,HES1,DAPK2,ENPP1,FGFBP1,ABCA1,INHBB,DHRS3,NPNT,NRP1,PLAU,ARHGAP40,SEMA5A,CX3CL1,RAMP1,TRABD2B,RAB7B,CLU,VSIR,ARC,CTNS,PDGFC,CCN2,TCIM,GADD45A,ITGA8,C1QTNF1,NOD1,RGS16,TLR1,DUSP1,EYA2,SPHK1,ERRFI1,ITGA1,CSF3,SPRY1,VDR,CISH,FAS,LGR6,TNFRSF11A,BMF,APLP1,LAMB2,PDE4D,LURAP1L
GO:BP	positive regulation of multicellular organismal process	GO:0051240	4.95571e-11	10.3049	1659	196	44	27350	POSTN,IL1A,TSLP,ENPP2,CYP1B1,C3,LCN2,EGR3,THBS1,FOS,CSF2,DIO2,TRP63,SPP1,ACE,HES1,CXCR3,ABCA1,INHBB,NPNT,NRP1,PLAU,EGR2,LIPG,SEMA5A,ALPL,CX3CL1,RAB7B,CLU,VSIR,PDGFC,CCN2,SCN5A,C1QTNF1,NOD1,TLR1,PTGS1,SPHK1,SGK1,SPRY1,VDR,PLS1,TNFRSF11A,PDE4D
GO:BP	regulation of cell communication	GO:0010646	6.11631e-11	10.2135	3502	196	66	27350	BST1,MAL,POSTN,IL1A,TSLP,SH3RF2,TNFRSF23,CYP1B1,C3,THBS1,SORBS3,ITGB6,CSF2,TRP63,SPP1,IGFBP7,ACE,HES1,DAPK2,ENPP1,FGFBP1,ABCA1,INHBB,DHRS3,NPNT,NRP1,PLAU,CAMK2N1,EGR2,ARHGAP40,SEMA5A,CX3CL1,RAMP1,TRABD2B,RAB7B,CLU,VSIR,ARC,CTNS,PDGFC,CCN2,TCIM,GADD45A,ITGA8,C1QTNF1,NOD1,RGS16,TLR1,DUSP1,EYA2,SPHK1,ERRFI1,ITGA1,CSF3,SPRY1,VDR,CISH,TUBB2B,FAS,LGR6,TNFRSF11A,BMF,APLP1,LAMB2,PDE4D,LURAP1L
GO:BP	regulation of signaling	GO:0023051	6.91637e-11	10.1601	3511	196	66	27350	BST1,MAL,POSTN,IL1A,TSLP,SH3RF2,TNFRSF23,CYP1B1,C3,THBS1,SORBS3,ITGB6,CSF2,TRP63,SPP1,IGFBP7,ACE,HES1,DAPK2,ENPP1,FGFBP1,ABCA1,INHBB,DHRS3,NPNT,NRP1,PLAU,CAMK2N1,EGR2,ARHGAP40,SEMA5A,CX3CL1,RAMP1,TRABD2B,RAB7B,CLU,VSIR,ARC,CTNS,PDGFC,CCN2,TCIM,GADD45A,ITGA8,C1QTNF1,NOD1,RGS16,TLR1,DUSP1,EYA2,SPHK1,ERRFI1,ITGA1,CSF3,SPRY1,VDR,CISH,TUBB2B,FAS,LGR6,TNFRSF11A,BMF,APLP1,LAMB2,PDE4D,LURAP1L
GO:BP	cellular response to chemical stimulus	GO:0070887	2.17435e-10	9.66267	3503	196	65	27350	SCN3A,BST1,POSTN,IL1A,TSLP,ENPP2,9930111J21RIK2,TNFRSF23,CYP1B1,LCN2,EGR3,THBS1,FOS,ITGB6,CSF2,TRP63,SPP1,ACE,HES1,DAPK2,ENPP1,FGFBP1,CXCR3,ABCA1,INHBB,NPNT,NRP1,ZFP36,CAMK2N1,EGR2,IL17RE,SLC40A1,ALPL,CX3CL1,CXCL1,UPK3BL,RAMP1,RAB7B,SHPK,VSIR,AOX1,PDGFC,CCN2,SCN5A,TGTP1,ITGA8,FOSB,NOD1,ALDH3B1,PTGS1,DUSP1,SPHK1,LTBP3,ERRFI1,ITGA1,SGK1,CSF3,NR4A1,SPRY1,VDR,FAS,AHR,TNFRSF11A,APLP1,PDE4D
GO:BP	regulation of biological process	GO:0050789	3.70198e-10	9.43157	13379	196	146	27350	MMP13,SLC26A9,SCN3A,BST1,MAL,POSTN,MRGPRB2,MMP10,IL1A,TSLP,ENPP2,SLPI,SH3RF2,BTG2,TNFRSF23,TRPV3,CLMN,CYP1B1,MGP,C3,LCN2,EGR3,THBS1,FOS,SORBS3,ITGB6,LRRC26,CSF2,PRSS22,DIO2,TRP63,OGN,SPP1,NGEF,ANXA8,IGFBP7,ACE,HES1,DAPK2,ENPP1,SLC43A2,FGFBP1,PKP1,SLC4A4,CXCR3,ABCA1,INHBB,DHRS3,GABRP,NPNT,NRP1,PLAU,ZFP36,CAMK2N1,EGR2,DTHD1,ADD2,KRT19,IL17RE,SLC40A1,LIPG,ARHGAP40,SEMA5A,ALPL,CX3CL1,CXCL1,ALDH3A1,RA…
GO:BP	positive regulation of cellular process	GO:0048522	5.08474e-10	9.29373	6028	196	89	27350	MMP13,BST1,MAL,POSTN,MRGPRB2,IL1A,TSLP,ENPP2,SH3RF2,BTG2,CYP1B1,C3,LCN2,EGR3,THBS1,FOS,SORBS3,LRRC26,CSF2,TRP63,SPP1,ACE,HES1,DAPK2,FGFBP1,SLC4A4,CXCR3,ABCA1,INHBB,NPNT,NRP1,PLAU,ZFP36,CAMK2N1,EGR2,SLC40A1,SEMA5A,CX3CL1,CXCL1,ALDH3A1,RAMP1,OSGIN1,TRABD2B,RAB7B,CLU,ABLIM1,TRIB2,VSIR,ARC,CTNS,PDGFC,CCN2,TCIM,SCN5A,CSRNP1,TNFRSF26,GADD45A,ITGA8,FOSB,C1QTNF1,NOD1,CD33,AZIN2,TLR1,DUSP1,EYA2,SPHK1,LTBP…
GO:BP	regulation of cell population proliferation	GO:0042127	6.2512e-10	9.20404	1785	196	44	27350	BST1,IL1A,TSLP,ENPP2,BTG2,CLMN,CYP1B1,EGR3,THBS1,CSF2,TRP63,OGN,ACE,HES1,FGFBP1,CXCR3,PLAU,ZFP36,CX3CL1,CXCL1,ALDH3A1,OSGIN1,CLU,BTN1A1,VSIR,PDGFC,CCN2,SCN5A,PTGS1,DUSP1,SPHK1,LTBP3,ERRFI1,ITGA1,CSF3,NR4A1,SPRY1,SLFN2,VDR,FAS,AHR,SERPINB5,RASSF5,PDE4D
GO:BP	signaling	GO:0023052	1.40644e-09	8.85188	7515	196	101	27350	SCN3A,BST1,MAL,POSTN,MRGPRB2,IL1A,TSLP,SH3RF2,TNFRSF23,CYP1B1,C3,LCN2,EGR3,THBS1,FOS,SORBS3,ITGB6,CSF2,DIO2,TRP63,OGN,SPP1,NGEF,IGFBP7,ACE,HES1,DAPK2,ENPP1,GJB4,FGFBP1,CXCR3,ABCA1,INHBB,DHRS3,GABRP,NPNT,NRP1,PLAU,ZFP36,CAMK2N1,EGR2,DTHD1,KRT19,IL17RE,ARHGAP40,SEMA5A,CX3CL1,CXCL1,RAMP1,OSGIN1,TRABD2B,MYH14,RAB7B,CLU,BTN1A1,VSIR,ARC,NUAK1,CTNS,PDGFC,CCN2,TCIM,SCN5A,CSRNP1,COL4A5,TNFRSF26,GADD45A,IT…
GO:BP	cell death	GO:0008219	1.71694e-09	8.76524	2238	196	49	27350	MAL,IL1A,TSLP,SH3RF2,BTG2,TNFRSF23,CYP1B1,LCN2,EGR3,THBS1,FOS,CSF2,TRP63,SPP1,ACE,DAPK2,CXCR3,INHBB,NRP1,PLAU,ZFP36,SLC40A1,CX3CL1,OSGIN1,CLU,IER3,CCN2,TCIM,CSRNP1,TNFRSF26,GADD45A,NOD1,TNFRSF11B,DUSP1,EYA2,TNS4,SPHK1,ITGA1,SGK1,CSF3,NR4A1,VDR,SERPINB9C,FAS,GIMAP8,RASSF5,PHLDA1,BMF,APLP1
GO:BP	cell migration	GO:0016477	1.76434e-09	8.75342	1539	196	40	27350	BST1,POSTN,MMP10,IL1A,ENPP2,SH3RF2,CYP1B1,LCN2,EGR3,THBS1,ITGB6,SPP1,ACE,HES1,DAPK2,FGFBP1,CXCR3,NRP1,PLAU,ADD2,LAMB3,CX3CL1,CXCL1,OSGIN1,CORO6,TUBB2A,VSIR,ARC,PDGFC,CCN2,GADD45A,DUSP1,SPHK1,ITGA1,NR4A1,TUBB2B,FAS,LGR6,LAMB2,PDE4D
GO:BP	anatomical structure development	GO:0048856	1.95609e-09	8.70861	6166	196	89	27350	MMP13,MAL,POSTN,MYO7A,IL1A,ENPP2,BTG2,CLMN,CYP1B1,MGP,C3,LCN2,EGR3,THBS1,FOS,ITGB6,CSF2,TRP63,SPP1,NGEF,KRT14,IGFBP7,ACE,HES1,ENPP1,FGFBP1,CXCR3,INHBB,DHRS3,NPNT,NRP1,PLAU,ZFP36,EGR2,ADD2,KRT19,SLC40A1,LAMB3,SEMA5A,ALPL,CX3CL1,CXCL1,RAMP1,MYH14,RAB7B,TM4SF1,CLU,TUBB2A,MMP15,ABLIM1,VSIR,ARC,CTNS,PDGFC,CCN2,TCIM,SCN5A,CSRNP1,GADD45A,ITGA8,PALMD,TNFRSF11B,PTGS1,DUSP1,CTLA2A,EYA2,SPHK1,LTBP3,ERRFI1,I…
GO:BP	multicellular organism development	GO:0007275	2.1153e-09	8.67463	5088	196	79	27350	MMP13,MAL,POSTN,MYO7A,IL1A,ENPP2,BTG2,CLMN,CYP1B1,MGP,C3,LCN2,EGR3,THBS1,FOS,ITGB6,CSF2,TRP63,SPP1,NGEF,ACE,HES1,FGFBP1,CXCR3,INHBB,DHRS3,NPNT,NRP1,PLAU,ZFP36,EGR2,ADD2,KRT19,SLC40A1,LAMB3,SEMA5A,ALPL,CX3CL1,CXCL1,RAMP1,RAB7B,TM4SF1,CLU,TUBB2A,MMP15,ABLIM1,VSIR,ARC,CTNS,PDGFC,CCN2,TCIM,SCN5A,CSRNP1,GADD45A,ITGA8,TNFRSF11B,DUSP1,CTLA2A,EYA2,SPHK1,LTBP3,ERRFI1,ITGA1,SGK1,CSF3,NR4A1,SPRY1,VDR,TUBB2B…
GO:BP	response to organic substance	GO:0010033	2.70701e-09	8.56751	3796	196	66	27350	MMP13,POSTN,IL1A,TSLP,9930111J21RIK2,SLPI,BTG2,TNFRSF23,CYP1B1,EGR3,THBS1,FOS,ITGB6,CSF2,DIO2,TRP63,SPP1,ACE,HES1,ENPP1,FGFBP1,CXCR3,ABCA1,INHBB,NPNT,NRP1,ZFP36,CAMK2N1,EGR2,KRT19,IL17RE,ALPL,CX3CL1,CXCL1,ALDH3A1,RAMP1,RAB7B,CLU,MMP15,SHPK,VSIR,PDGFC,CCN2,SCN5A,TGTP1,ITGA8,FOSB,NOD1,TNFRSF11B,TLR1,DUSP1,CYP24A1,SPHK1,LTBP3,ERRFI1,SGK1,CSF3,NR4A1,SPRY1,VDR,FAS,IER2,AHR,TNFRSF11A,APLP1,PDE4D
GO:BP	cell communication	GO:0007154	2.71096e-09	8.56688	7590	196	101	27350	SCN3A,BST1,MAL,POSTN,MRGPRB2,IL1A,TSLP,SH3RF2,TNFRSF23,CYP1B1,C3,LCN2,EGR3,THBS1,FOS,SORBS3,ITGB6,CSF2,DIO2,TRP63,OGN,SPP1,NGEF,IGFBP7,ACE,HES1,DAPK2,ENPP1,GJB4,FGFBP1,CXCR3,ABCA1,INHBB,DHRS3,GABRP,NPNT,NRP1,PLAU,ZFP36,CAMK2N1,EGR2,DTHD1,KRT19,IL17RE,ARHGAP40,SEMA5A,CX3CL1,CXCL1,RAMP1,OSGIN1,TRABD2B,MYH14,RAB7B,CLU,BTN1A1,VSIR,ARC,NUAK1,CTNS,PDGFC,CCN2,TCIM,SCN5A,CSRNP1,COL4A5,TNFRSF26,GADD45A,IT…
GO:BP	regulation of cell death	GO:0010941	6.12475e-09	8.21291	1831	196	43	27350	MAL,TSLP,SH3RF2,BTG2,TNFRSF23,CYP1B1,LCN2,EGR3,THBS1,FOS,CSF2,TRP63,SPP1,ACE,DAPK2,CXCR3,INHBB,NRP1,ZFP36,SLC40A1,CX3CL1,OSGIN1,CLU,IER3,CCN2,TCIM,TNFRSF26,GADD45A,NOD1,DUSP1,EYA2,SPHK1,ITGA1,SGK1,CSF3,NR4A1,VDR,SERPINB9C,FAS,GIMAP8,RASSF5,PHLDA1,BMF
GO:BP	positive regulation of metabolic process	GO:0009893	7.19886e-09	8.14274	3976	196	67	27350	SLC26A9,POSTN,IL1A,TSLP,ENPP2,SH3RF2,BTG2,TNFRSF23,CYP1B1,C3,LCN2,EGR3,THBS1,FOS,CSF2,PRSS22,DIO2,TRP63,SPP1,ACE,HES1,PKP1,SLC4A4,CXCR3,INHBB,NPNT,NRP1,PLAU,ZFP36,EGR2,SLC40A1,ALPL,CX3CL1,CXCL1,RAMP1,TRABD2B,RAB7B,CLU,ABLIM1,TRIB2,VSIR,PDGFC,CCN2,TCIM,CSRNP1,GADD45A,ITGA8,FOSB,C1QTNF1,NOD1,CD33,TLR1,EYA2,SPHK1,ITGA1,CSF3,NR4A1,VDR,FAS,RDH10,IER2,AHR,DOK7,RASSF5,TNFRSF11A,PROM2,PDE4D
GO:BP	apoptotic process	GO:0006915	7.74312e-09	8.11108	2003	196	45	27350	MAL,IL1A,TSLP,SH3RF2,BTG2,TNFRSF23,CYP1B1,LCN2,EGR3,THBS1,CSF2,TRP63,SPP1,ACE,DAPK2,CXCR3,INHBB,NRP1,ZFP36,SLC40A1,CX3CL1,OSGIN1,CLU,IER3,TCIM,CSRNP1,TNFRSF26,GADD45A,NOD1,TNFRSF11B,DUSP1,EYA2,TNS4,SPHK1,ITGA1,SGK1,NR4A1,VDR,SERPINB9C,FAS,GIMAP8,RASSF5,PHLDA1,BMF,APLP1
GO:BP	developmental process	GO:0032502	9.30603e-09	8.03124	6790	196	93	27350	MMP13,MAL,POSTN,MYO7A,IL1A,ENPP2,BTG2,CLMN,CYP1B1,MGP,C3,LCN2,EGR3,THBS1,FOS,ITGB6,CSF2,DIO2,TRP63,SPP1,NGEF,KRT14,IGFBP7,ACE,HES1,ENPP1,FGFBP1,CXCR3,INHBB,DHRS3,NPNT,NRP1,PLAU,ZFP36,EGR2,ADD2,KRT19,SLC40A1,LAMB3,SEMA5A,ALPL,CX3CL1,CXCL1,RAMP1,OSGIN1,MYH14,RAB7B,TM4SF1,CLU,TUBB2A,MMP15,ABLIM1,TRIB2,VSIR,ARC,CTNS,PDGFC,CCN2,TCIM,SCN5A,CSRNP1,GADD45A,ITGA8,PALMD,TNFRSF11B,PTGS1,DUSP1,CYP24A1,CTLA2A…
GO:BP	regulation of apoptotic process	GO:0042981	1.01965e-08	7.99155	1628	196	40	27350	MAL,TSLP,SH3RF2,BTG2,TNFRSF23,CYP1B1,LCN2,EGR3,THBS1,CSF2,TRP63,SPP1,ACE,DAPK2,CXCR3,INHBB,NRP1,ZFP36,SLC40A1,CX3CL1,OSGIN1,CLU,IER3,TCIM,TNFRSF26,GADD45A,NOD1,DUSP1,EYA2,SPHK1,ITGA1,SGK1,NR4A1,VDR,SERPINB9C,FAS,GIMAP8,RASSF5,PHLDA1,BMF
GO:BP	system development	GO:0048731	1.46603e-08	7.83386	4543	196	72	27350	MMP13,MAL,POSTN,MYO7A,IL1A,ENPP2,BTG2,CLMN,CYP1B1,MGP,C3,EGR3,THBS1,FOS,ITGB6,CSF2,TRP63,SPP1,NGEF,ACE,HES1,FGFBP1,CXCR3,INHBB,DHRS3,NPNT,NRP1,PLAU,ZFP36,EGR2,ADD2,SLC40A1,SEMA5A,ALPL,CX3CL1,CXCL1,RAMP1,RAB7B,CLU,TUBB2A,ABLIM1,VSIR,ARC,CTNS,PDGFC,CCN2,TCIM,SCN5A,CSRNP1,GADD45A,ITGA8,TNFRSF11B,CTLA2A,SPHK1,LTBP3,ERRFI1,ITGA1,SGK1,CSF3,NR4A1,SPRY1,VDR,TUBB2B,FAS,PLS1,RDH10,IER2,SERPINB5,CRISPLD2,TN…
GO:BP	cell motility	GO:0048870	1.66515e-08	7.77855	1731	196	41	27350	BST1,POSTN,MMP10,IL1A,ENPP2,SH3RF2,CYP1B1,LCN2,EGR3,THBS1,ITGB6,SPP1,ACE,HES1,DAPK2,FGFBP1,CXCR3,NRP1,PLAU,ADD2,LAMB3,CX3CL1,CXCL1,OSGIN1,CORO6,TUBB2A,VSIR,ARC,PDGFC,CCN2,GADD45A,DUSP1,SPHK1,ITGA1,NR4A1,TUBB2B,FAS,IER2,LGR6,LAMB2,PDE4D
GO:BP	regulation of programmed cell death	GO:0043067	1.82334e-08	7.73913	1659	196	40	27350	MAL,TSLP,SH3RF2,BTG2,TNFRSF23,CYP1B1,LCN2,EGR3,THBS1,CSF2,TRP63,SPP1,ACE,DAPK2,CXCR3,INHBB,NRP1,ZFP36,SLC40A1,CX3CL1,OSGIN1,CLU,IER3,TCIM,TNFRSF26,GADD45A,NOD1,DUSP1,EYA2,SPHK1,ITGA1,SGK1,NR4A1,VDR,SERPINB9C,FAS,GIMAP8,RASSF5,PHLDA1,BMF
GO:BP	programmed cell death	GO:0012501	1.89934e-08	7.7214	2057	196	45	27350	MAL,IL1A,TSLP,SH3RF2,BTG2,TNFRSF23,CYP1B1,LCN2,EGR3,THBS1,CSF2,TRP63,SPP1,ACE,DAPK2,CXCR3,INHBB,NRP1,ZFP36,SLC40A1,CX3CL1,OSGIN1,CLU,IER3,TCIM,CSRNP1,TNFRSF26,GADD45A,NOD1,TNFRSF11B,DUSP1,EYA2,TNS4,SPHK1,ITGA1,SGK1,NR4A1,VDR,SERPINB9C,FAS,GIMAP8,RASSF5,PHLDA1,BMF,APLP1
GO:BP	biological regulation	GO:0065007	2.09976e-08	7.67783	14096	196	147	27350	MMP13,SLC26A9,SCN3A,BST1,MAL,POSTN,MRGPRB2,MMP10,IL1A,TSLP,ENPP2,SLPI,SH3RF2,BTG2,TNFRSF23,TRPV3,CLMN,CYP1B1,MGP,C3,LCN2,EGR3,THBS1,FOS,SORBS3,ITGB6,CP,LRRC26,CSF2,PRSS22,DIO2,TRP63,OGN,SPP1,NGEF,ANXA8,IGFBP7,ACE,HES1,DAPK2,ENPP1,SLC43A2,FGFBP1,PKP1,SLC4A4,CXCR3,ABCA1,INHBB,DHRS3,GABRP,NPNT,NRP1,PLAU,ZFP36,CAMK2N1,EGR2,DTHD1,ADD2,KRT19,IL17RE,SLC40A1,LIPG,ARHGAP40,SEMA5A,ALPL,CX3CL1,CXCL1,ALDH3A1…
GO:BP	regulation of molecular function	GO:0065009	2.42868e-08	7.61463	3029	196	56	27350	IL1A,SLPI,SH3RF2,TNFRSF23,CYP1B1,C3,THBS1,LRRC26,PRSS22,TRP63,NGEF,ANXA8,ACE,HES1,NPNT,NRP1,PLAU,ZFP36,CAMK2N1,ADD2,ARHGAP40,CX3CL1,RAMP1,CSTDC2,RAB7B,CLU,TRIB2,VSIR,ARC,NUAK1,PDGFC,CCN2,TCIM,GADD45A,NOD1,CD33,AZIN2,RGS16,TLR1,DUSP1,WFDC2,SPHK1,ERRFI1,ITGA1,CSF3,NR4A1,SPRY1,VDR,CISH,SERPINB9C,FAS,SERPINB5,DOK7,TNFRSF11A,PROM2,PDE4D
GO:BP	response to chemical	GO:0042221	3.70076e-08	7.43171	5922	196	84	27350	MMP13,SCN3A,BST1,POSTN,IL1A,TSLP,ENPP2,9930111J21RIK2,SLPI,BTG2,TNFRSF23,CYP1B1,LCN2,EGR3,THBS1,FOS,ITGB6,CP,CSF2,DIO2,TRP63,SPP1,ACE,HES1,DAPK2,ENPP1,GJB4,FGFBP1,CXCR3,ABCA1,INHBB,NPNT,NRP1,ZFP36,CAMK2N1,EGR2,KRT19,IL17RE,SLC40A1,LIPG,SEMA5A,ALPL,CX3CL1,CXCL1,ALDH3A1,UPK3BL,RAMP1,RAB7B,CLU,MMP15,ABLIM1,SHPK,VSIR,AOX1,PDGFC,CCN2,SCN5A,TGTP1,ITGA8,FOSB,NOD1,ALDH3B1,TNFRSF11B,TLR1,PTGS1,DUSP1,CYP24…
GO:BP	negative regulation of biological process	GO:0048519	3.99231e-08	7.39878	6042	196	85	27350	POSTN,IL1A,TSLP,ENPP2,SLPI,SH3RF2,BTG2,TNFRSF23,TRPV3,CLMN,CYP1B1,C3,LCN2,EGR3,THBS1,SORBS3,CSF2,TRP63,OGN,SPP1,NGEF,ANXA8,ACE,HES1,ENPP1,SLC43A2,PKP1,CXCR3,INHBB,DHRS3,NRP1,PLAU,ZFP36,CAMK2N1,ADD2,SLC40A1,SEMA5A,CX3CL1,OSGIN1,TRABD2B,CSTDC2,RAB7B,CLU,TRIB2,BTN1A1,IER3,VSIR,ARC,CTNS,CCN2,TCIM,GADD45A,C1QTNF1,CD33,AZIN2,TNFRSF11B,RGS16,PTGS1,DUSP1,CTLA2A,EYA2,WFDC2,SPHK1,LTBP3,ERRFI1,ITGA1,SGK1,CS…
GO:BP	cell population proliferation	GO:0008283	6.16601e-08	7.21	2131	196	45	27350	BST1,IL1A,TSLP,ENPP2,BTG2,CLMN,CYP1B1,EGR3,THBS1,CSF2,TRP63,OGN,ACE,HES1,FGFBP1,CXCR3,PLAU,ZFP36,LIPG,CX3CL1,CXCL1,ALDH3A1,OSGIN1,CLU,BTN1A1,VSIR,PDGFC,CCN2,SCN5A,PTGS1,DUSP1,SPHK1,LTBP3,ERRFI1,ITGA1,CSF3,NR4A1,SPRY1,SLFN2,VDR,FAS,AHR,SERPINB5,RASSF5,PDE4D
GO:BP	regulation of phosphate metabolic process	GO:0019220	7.03771e-08	7.15257	1429	196	36	27350	BST1,TSLP,ENPP2,C3,THBS1,CSF2,ACE,HES1,ENPP1,SLC4A4,INHBB,NPNT,NRP1,CAMK2N1,CX3CL1,CLU,TRIB2,NUAK1,PDGFC,CCN2,TCIM,GADD45A,CD33,TLR1,DUSP1,SPHK1,ERRFI1,ITGA1,CSF3,SPRY1,CISH,FAS,DOK7,TNFRSF11A,PROM2,PDE4D
GO:BP	regulation of cellular process	GO:0050794	7.04035e-08	7.15241	12348	196	134	27350	MMP13,SCN3A,BST1,MAL,POSTN,MRGPRB2,MMP10,IL1A,TSLP,ENPP2,SH3RF2,BTG2,TNFRSF23,CLMN,CYP1B1,C3,LCN2,EGR3,THBS1,FOS,SORBS3,ITGB6,LRRC26,CSF2,TRP63,OGN,SPP1,NGEF,IGFBP7,ACE,HES1,DAPK2,ENPP1,SLC43A2,FGFBP1,PKP1,SLC4A4,CXCR3,ABCA1,INHBB,DHRS3,GABRP,NPNT,NRP1,PLAU,ZFP36,CAMK2N1,EGR2,DTHD1,ADD2,KRT19,IL17RE,SLC40A1,LIPG,ARHGAP40,SEMA5A,CX3CL1,CXCL1,ALDH3A1,RAMP1,OSGIN1,TRABD2B,RAB7B,CLU,ABLIM1,TRIB2,BTN1…
GO:BP	regulation of phosphorus metabolic process	GO:0051174	7.17651e-08	7.14409	1430	196	36	27350	BST1,TSLP,ENPP2,C3,THBS1,CSF2,ACE,HES1,ENPP1,SLC4A4,INHBB,NPNT,NRP1,CAMK2N1,CX3CL1,CLU,TRIB2,NUAK1,PDGFC,CCN2,TCIM,GADD45A,CD33,TLR1,DUSP1,SPHK1,ERRFI1,ITGA1,CSF3,SPRY1,CISH,FAS,DOK7,TNFRSF11A,PROM2,PDE4D
GO:BP	cellular response to stimulus	GO:0051716	7.70855e-08	7.11303	8864	196	108	27350	SCN3A,BST1,MAL,POSTN,MRGPRB2,IL1A,TSLP,ENPP2,9930111J21RIK2,SH3RF2,BTG2,TNFRSF23,CYP1B1,C3,LCN2,EGR3,THBS1,FOS,SORBS3,ITGB6,CSF2,TRP63,OGN,SPP1,NGEF,IGFBP7,ACE,HES1,DAPK2,ENPP1,FGFBP1,CXCR3,ABCA1,INHBB,DHRS3,GABRP,NPNT,NRP1,PLAU,ZFP36,CAMK2N1,EGR2,DTHD1,KRT19,IL17RE,SLC40A1,ARHGAP40,SEMA5A,ALPL,CX3CL1,CXCL1,UPK3BL,RAMP1,OSGIN1,TRABD2B,RAB7B,CLU,BTN1A1,SHPK,VSIR,ARC,AOX1,NUAK1,CTNS,PDGFC,CCN2,TCIM…
GO:BP	tissue development	GO:0009888	8.17485e-08	7.08752	2066	196	44	27350	MMP13,POSTN,MYO7A,IL1A,BTG2,CYP1B1,MGP,C3,LCN2,FOS,ITGB6,TRP63,SPP1,KRT14,HES1,ENPP1,NPNT,NRP1,ZFP36,EGR2,KRT19,SLC40A1,LAMB3,ALPL,MYH14,MMP15,ARC,CCN2,ITGA8,PTGS1,DUSP1,EYA2,LTBP3,ERRFI1,NR4A1,SPRY1,VDR,PLS1,RDH10,SERPINB5,POF1B,LAMB2,PDE4D,EXPH5
GO:BP	tube development	GO:0035295	1.17422e-07	6.93025	1166	196	32	27350	IL1A,ENPP2,CYP1B1,MGP,C3,LCN2,EGR3,THBS1,ITGB6,TRP63,SPP1,ACE,HES1,FGFBP1,CXCR3,INHBB,NPNT,NRP1,PLAU,CX3CL1,RAMP1,PDGFC,CCN2,GADD45A,SPHK1,LTBP3,ERRFI1,NR4A1,SPRY1,VDR,RDH10,CRISPLD2
GO:BP	extracellular matrix organization	GO:0030198	1.2001e-07	6.92078	300	196	17	27350	MMP13,POSTN,MMP10,CYP1B1,NPNT,LAMB3,MMP15,CCN2,COL4A5,ITGA8,TNFRSF11B,LTBP3,QSOX1,SERPINB5,CRISPLD2,APLP1,LAMB2
GO:BP	locomotion	GO:0040011	1.23844e-07	6.90713	1384	196	35	27350	BST1,POSTN,MMP10,IL1A,ENPP2,SH3RF2,CYP1B1,LCN2,EGR3,THBS1,SPP1,ACE,DAPK2,FGFBP1,CXCR3,NRP1,PLAU,EGR2,SEMA5A,CX3CL1,CXCL1,OSGIN1,ABLIM1,VSIR,PDGFC,GADD45A,DUSP1,SPHK1,ITGA1,NR4A1,TUBB2B,FAS,LGR6,LAMB2,PDE4D
GO:BP	external encapsulating structure organization	GO:0045229	1.26404e-07	6.89824	301	196	17	27350	MMP13,POSTN,MMP10,CYP1B1,NPNT,LAMB3,MMP15,CCN2,COL4A5,ITGA8,TNFRSF11B,LTBP3,QSOX1,SERPINB5,CRISPLD2,APLP1,LAMB2
GO:BP	extracellular structure organization	GO:0043062	1.33113e-07	6.87578	302	196	17	27350	MMP13,POSTN,MMP10,CYP1B1,NPNT,LAMB3,MMP15,CCN2,COL4A5,ITGA8,TNFRSF11B,LTBP3,QSOX1,SERPINB5,CRISPLD2,APLP1,LAMB2
GO:BP	regulation of metabolic process	GO:0019222	1.68287e-07	6.77395	7368	196	95	27350	SLC26A9,BST1,POSTN,IL1A,TSLP,ENPP2,SLPI,SH3RF2,BTG2,TNFRSF23,CYP1B1,C3,LCN2,EGR3,THBS1,FOS,SORBS3,ITGB6,CSF2,PRSS22,DIO2,TRP63,SPP1,ANXA8,IGFBP7,ACE,HES1,ENPP1,PKP1,SLC4A4,CXCR3,INHBB,NPNT,NRP1,PLAU,ZFP36,CAMK2N1,EGR2,SLC40A1,LIPG,ALPL,CX3CL1,CXCL1,RAMP1,TRABD2B,CSTDC2,RAB7B,CLU,ABLIM1,TRIB2,BTN1A1,VSIR,NUAK1,CTNS,PDGFC,CCN2,TCIM,CSRNP1,GADD45A,ITGA8,FOSB,C1QTNF1,NOD1,CD33,AZIN2,TLR1,DUSP1,CTLA2A…
GO:BP	regulation of primary metabolic process	GO:0080090	2.15361e-07	6.66683	6007	196	83	27350	BST1,IL1A,TSLP,ENPP2,SLPI,SH3RF2,BTG2,TNFRSF23,CYP1B1,C3,EGR3,THBS1,FOS,SORBS3,CSF2,PRSS22,TRP63,SPP1,ANXA8,IGFBP7,ACE,HES1,ENPP1,PKP1,SLC4A4,CXCR3,INHBB,NPNT,NRP1,PLAU,ZFP36,CAMK2N1,EGR2,SLC40A1,LIPG,CX3CL1,RAMP1,TRABD2B,CSTDC2,RAB7B,CLU,ABLIM1,TRIB2,VSIR,NUAK1,PDGFC,CCN2,TCIM,CSRNP1,GADD45A,ITGA8,FOSB,C1QTNF1,NOD1,CD33,AZIN2,TLR1,DUSP1,CTLA2A,EYA2,WFDC2,SPHK1,PKNOX2,ERRFI1,ITGA1,VGLL3,CSF3,NR4A…
GO:BP	cellular response to organic substance	GO:0071310	2.15556e-07	6.66644	2832	196	52	27350	IL1A,TSLP,9930111J21RIK2,TNFRSF23,CYP1B1,EGR3,THBS1,FOS,ITGB6,CSF2,TRP63,SPP1,ACE,HES1,ENPP1,FGFBP1,CXCR3,ABCA1,INHBB,NPNT,NRP1,ZFP36,CAMK2N1,EGR2,IL17RE,ALPL,CX3CL1,CXCL1,RAMP1,RAB7B,SHPK,VSIR,PDGFC,CCN2,TGTP1,ITGA8,FOSB,NOD1,DUSP1,SPHK1,LTBP3,ERRFI1,SGK1,CSF3,NR4A1,SPRY1,VDR,FAS,AHR,TNFRSF11A,APLP1,PDE4D
GO:BP	positive regulation of response to stimulus	GO:0048584	2.47035e-07	6.60724	2309	196	46	27350	MAL,IL1A,TSLP,SH3RF2,CYP1B1,C3,THBS1,SORBS3,TRP63,ACE,HES1,DAPK2,FGFBP1,CXCR3,INHBB,NPNT,NRP1,PLAU,CAMK2N1,SEMA5A,CX3CL1,CXCL1,CLU,BTN1A1,VSIR,CTNS,PDGFC,CCN2,TCIM,GADD45A,ITGA8,C1QTNF1,NOD1,TLR1,EYA2,SPHK1,ITGA1,CSF3,VDR,FAS,LGR6,TNFRSF11A,BMF,LAMB2,PDE4D,LURAP1L
GO:BP	regulation of protein modification process	GO:0031399	2.61268e-07	6.58291	1575	196	37	27350	BST1,TSLP,ENPP2,SH3RF2,C3,THBS1,CSF2,ACE,HES1,ENPP1,INHBB,NRP1,CAMK2N1,CX3CL1,RAMP1,TRABD2B,CLU,TRIB2,NUAK1,PDGFC,CCN2,TCIM,GADD45A,CD33,TLR1,DUSP1,SPHK1,ERRFI1,ITGA1,CSF3,SPRY1,FAS,DOK7,RASSF5,TNFRSF11A,PROM2,PDE4D
GO:BP	animal organ development	GO:0048513	3.33328e-07	6.47713	3824	196	62	27350	MMP13,MYO7A,IL1A,BTG2,CYP1B1,MGP,EGR3,FOS,ITGB6,CSF2,TRP63,SPP1,KRT14,IGFBP7,ACE,HES1,ENPP1,INHBB,DHRS3,NPNT,NRP1,PLAU,ZFP36,EGR2,ADD2,KRT19,SLC40A1,LAMB3,SEMA5A,ALPL,CXCL1,MYH14,RAB7B,CLU,VSIR,CTNS,PDGFC,CCN2,TCIM,SCN5A,CSRNP1,ITGA8,TNFRSF11B,PTGS1,CTLA2A,SPHK1,LTBP3,ERRFI1,CSF3,NR4A1,SPRY1,VDR,TUBB2B,FAS,PLS1,RDH10,SERPINB5,CRISPLD2,TNFRSF11A,APLP1,LAMB2,EXPH5
GO:BP	positive regulation of macromolecule metabolic process	GO:0010604	4.66336e-07	6.3313	3657	196	60	27350	SLC26A9,POSTN,IL1A,TSLP,ENPP2,SH3RF2,BTG2,TNFRSF23,CYP1B1,C3,LCN2,EGR3,THBS1,FOS,CSF2,PRSS22,TRP63,SPP1,ACE,HES1,PKP1,CXCR3,INHBB,NPNT,NRP1,ZFP36,EGR2,SLC40A1,CX3CL1,RAMP1,TRABD2B,RAB7B,CLU,ABLIM1,TRIB2,VSIR,PDGFC,CCN2,TCIM,CSRNP1,ITGA8,FOSB,C1QTNF1,NOD1,CD33,TLR1,EYA2,SPHK1,ITGA1,CSF3,NR4A1,VDR,FAS,IER2,AHR,DOK7,RASSF5,TNFRSF11A,PROM2,PDE4D
GO:BP	signal transduction	GO:0007165	5.58638e-07	6.25287	6926	196	90	27350	BST1,MAL,POSTN,MRGPRB2,IL1A,TSLP,SH3RF2,TNFRSF23,CYP1B1,C3,LCN2,THBS1,FOS,SORBS3,ITGB6,CSF2,TRP63,OGN,SPP1,NGEF,IGFBP7,HES1,DAPK2,ENPP1,FGFBP1,CXCR3,ABCA1,INHBB,DHRS3,GABRP,NPNT,NRP1,PLAU,ZFP36,DTHD1,KRT19,IL17RE,ARHGAP40,SEMA5A,CX3CL1,CXCL1,RAMP1,OSGIN1,TRABD2B,RAB7B,CLU,BTN1A1,VSIR,ARC,NUAK1,CTNS,PDGFC,CCN2,TCIM,CSRNP1,COL4A5,TNFRSF26,GADD45A,ITGA8,C1QTNF1,NOD1,CD33,TNFRSF11B,RGS16,TLR1,DUSP1,E…
GO:BP	negative regulation of cellular process	GO:0048523	5.69065e-07	6.24484	5016	196	73	27350	POSTN,IL1A,TSLP,ENPP2,SH3RF2,BTG2,TNFRSF23,CLMN,CYP1B1,LCN2,EGR3,THBS1,SORBS3,CSF2,TRP63,OGN,SPP1,NGEF,ACE,HES1,ENPP1,SLC43A2,PKP1,CXCR3,INHBB,DHRS3,NRP1,ZFP36,CAMK2N1,ADD2,SLC40A1,SEMA5A,CX3CL1,OSGIN1,TRABD2B,RAB7B,CLU,TRIB2,BTN1A1,IER3,VSIR,ARC,CTNS,CCN2,TCIM,GADD45A,C1QTNF1,TNFRSF11B,RGS16,PTGS1,DUSP1,EYA2,SPHK1,LTBP3,ERRFI1,ITGA1,SGK1,CSF3,NR4A1,KANK3,SPRY1,SLFN2,VDR,CISH,SERPINB9C,QSOX1,FAS,…
GO:BP	regulation of catalytic activity	GO:0050790	5.9071e-07	6.22863	2284	196	45	27350	IL1A,SLPI,SH3RF2,TNFRSF23,C3,THBS1,PRSS22,TRP63,NGEF,ANXA8,ACE,NPNT,NRP1,ZFP36,CAMK2N1,ARHGAP40,CX3CL1,CSTDC2,CLU,TRIB2,VSIR,NUAK1,PDGFC,CCN2,TCIM,GADD45A,NOD1,CD33,AZIN2,RGS16,TLR1,DUSP1,WFDC2,ERRFI1,ITGA1,NR4A1,SPRY1,VDR,CISH,SERPINB9C,FAS,SERPINB5,DOK7,TNFRSF11A,PROM2
GO:BP	positive regulation of cellular metabolic process	GO:0031325	6.18646e-07	6.20856	3198	196	55	27350	IL1A,TSLP,ENPP2,SH3RF2,BTG2,CYP1B1,C3,LCN2,EGR3,THBS1,FOS,CSF2,TRP63,SPP1,ACE,HES1,SLC4A4,CXCR3,INHBB,NPNT,NRP1,PLAU,ZFP36,EGR2,SLC40A1,CX3CL1,CXCL1,RAMP1,CLU,ABLIM1,TRIB2,PDGFC,CCN2,TCIM,CSRNP1,GADD45A,ITGA8,FOSB,NOD1,CD33,TLR1,EYA2,SPHK1,ITGA1,CSF3,NR4A1,VDR,FAS,RDH10,IER2,AHR,DOK7,TNFRSF11A,PROM2,PDE4D
GO:BP	positive regulation of signal transduction	GO:0009967	7.58427e-07	6.12009	1558	196	36	27350	MAL,IL1A,TSLP,SH3RF2,CYP1B1,C3,THBS1,SORBS3,TRP63,HES1,FGFBP1,INHBB,NPNT,NRP1,CX3CL1,CLU,VSIR,CTNS,PDGFC,CCN2,TCIM,GADD45A,ITGA8,C1QTNF1,NOD1,TLR1,SPHK1,ITGA1,CSF3,VDR,FAS,LGR6,TNFRSF11A,BMF,LAMB2,LURAP1L
GO:BP	regulation of nitrogen compound metabolic process	GO:0051171	8.48422e-07	6.07139	5829	196	80	27350	BST1,IL1A,TSLP,ENPP2,SLPI,SH3RF2,BTG2,TNFRSF23,CYP1B1,C3,EGR3,THBS1,FOS,SORBS3,CSF2,PRSS22,TRP63,SPP1,ANXA8,ACE,HES1,ENPP1,PKP1,SLC4A4,CXCR3,INHBB,NPNT,NRP1,PLAU,ZFP36,CAMK2N1,EGR2,SLC40A1,LIPG,CX3CL1,RAMP1,TRABD2B,CSTDC2,RAB7B,CLU,ABLIM1,TRIB2,VSIR,NUAK1,PDGFC,CCN2,TCIM,CSRNP1,GADD45A,ITGA8,FOSB,NOD1,CD33,AZIN2,TLR1,DUSP1,CTLA2A,EYA2,WFDC2,SPHK1,PKNOX2,ERRFI1,ITGA1,VGLL3,CSF3,NR4A1,SPRY1,VDR,SER…
GO:BP	positive regulation of nitrogen compound metabolic process	GO:0051173	9.16675e-07	6.03778	3232	196	55	27350	IL1A,TSLP,ENPP2,SH3RF2,BTG2,TNFRSF23,CYP1B1,C3,EGR3,THBS1,FOS,CSF2,PRSS22,TRP63,SPP1,ACE,HES1,SLC4A4,CXCR3,INHBB,NPNT,NRP1,ZFP36,EGR2,SLC40A1,CX3CL1,RAMP1,TRABD2B,CLU,ABLIM1,TRIB2,VSIR,PDGFC,CCN2,TCIM,CSRNP1,ITGA8,FOSB,NOD1,CD33,TLR1,EYA2,SPHK1,ITGA1,CSF3,NR4A1,VDR,FAS,IER2,AHR,DOK7,RASSF5,TNFRSF11A,PROM2,PDE4D
GO:BP	anatomical structure formation involved in morphogenesis	GO:0048646	9.56941e-07	6.01911	1195	196	31	27350	IL1A,ENPP2,CYP1B1,C3,EGR3,THBS1,ITGB6,TRP63,ACE,HES1,FGFBP1,CXCR3,NRP1,PLAU,EGR2,KRT19,SLC40A1,LAMB3,CX3CL1,RAMP1,TM4SF1,MMP15,CCN2,GADD45A,ITGA8,DUSP1,SPHK1,NR4A1,SPRY1,VDR,RDH10
GO:BP	positive regulation of cell death	GO:0010942	1.01225e-06	5.99471	667	196	23	27350	MAL,CYP1B1,LCN2,THBS1,FOS,TRP63,ACE,DAPK2,CXCR3,INHBB,OSGIN1,CLU,CCN2,TNFRSF26,GADD45A,NOD1,DUSP1,ITGA1,NR4A1,VDR,FAS,PHLDA1,BMF
GO:BP	response to lipid	GO:0033993	1.07265e-06	5.96954	1129	196	30	27350	IL1A,SLPI,CYP1B1,THBS1,FOS,DIO2,TRP63,SPP1,ACE,HES1,ABCA1,INHBB,ZFP36,ALPL,CX3CL1,CXCL1,ALDH3A1,MMP15,SHPK,FOSB,CYP24A1,ERRFI1,SGK1,CSF3,NR4A1,VDR,FAS,AHR,TNFRSF11A,PDE4D
GO:BP	regulation of phosphorylation	GO:0042325	1.07966e-06	5.96671	1274	196	32	27350	BST1,TSLP,ENPP2,C3,THBS1,CSF2,ACE,HES1,ENPP1,SLC4A4,INHBB,NRP1,CAMK2N1,CX3CL1,CLU,TRIB2,PDGFC,CCN2,TCIM,GADD45A,TLR1,DUSP1,SPHK1,ERRFI1,CSF3,SPRY1,CISH,FAS,DOK7,TNFRSF11A,PROM2,PDE4D
GO:BP	regulation of protein phosphorylation	GO:0001932	1.14172e-06	5.94244	1132	196	30	27350	BST1,TSLP,ENPP2,C3,THBS1,CSF2,ACE,HES1,ENPP1,INHBB,NRP1,CAMK2N1,CX3CL1,CLU,TRIB2,PDGFC,CCN2,TCIM,GADD45A,TLR1,DUSP1,SPHK1,ERRFI1,CSF3,SPRY1,FAS,DOK7,TNFRSF11A,PROM2,PDE4D
GO:BP	regulation of biological quality	GO:0065008	2.14254e-06	5.66907	4003	196	62	27350	MMP13,SCN3A,POSTN,IL1A,BTG2,TNFRSF23,CYP1B1,C3,LCN2,THBS1,ITGB6,CP,DIO2,TRP63,SPP1,NGEF,ANXA8,ACE,ENPP1,SLC4A4,CXCR3,ABCA1,INHBB,DHRS3,GABRP,NRP1,PLAU,ZFP36,CAMK2N1,EGR2,ADD2,SLC40A1,LIPG,ARHGAP40,SEMA5A,ALPL,CX3CL1,CXCL1,MYH14,CLU,ARC,CTNS,PDGFC,CCN2,SCN5A,C1QTNF1,TNFRSF11B,PTGS1,EYA2,SPHK1,LTBP3,ITGA1,SGK1,CSF3,NR4A1,KANK3,VDR,FAS,PLS1,RDH10,TNFRSF11A,PDE4D
GO:BP	response to endogenous stimulus	GO:0009719	3.10771e-06	5.50756	1805	196	38	27350	MMP13,BTG2,CYP1B1,EGR3,THBS1,FOS,ITGB6,TRP63,SPP1,ACE,HES1,ENPP1,FGFBP1,INHBB,NPNT,ZFP36,EGR2,KRT19,ALPL,ALDH3A1,RAMP1,VSIR,PDGFC,CCN2,ITGA8,FOSB,NOD1,TNFRSF11B,LTBP3,ERRFI1,SGK1,NR4A1,SPRY1,FAS,IER2,AHR,APLP1,PDE4D
GO:BP	positive regulation of protein modification process	GO:0031401	4.21655e-06	5.37504	1053	196	28	27350	TSLP,ENPP2,C3,THBS1,CSF2,ACE,HES1,INHBB,NRP1,CX3CL1,RAMP1,TRABD2B,CLU,TRIB2,PDGFC,CCN2,TCIM,CD33,TLR1,SPHK1,ITGA1,CSF3,FAS,DOK7,RASSF5,TNFRSF11A,PROM2,PDE4D
GO:BP	positive regulation of cell communication	GO:0010647	4.97771e-06	5.30297	1920	196	39	27350	MAL,IL1A,TSLP,SH3RF2,CYP1B1,C3,THBS1,SORBS3,TRP63,SPP1,HES1,FGFBP1,INHBB,NPNT,NRP1,CAMK2N1,CX3CL1,CLU,VSIR,ARC,CTNS,PDGFC,CCN2,TCIM,GADD45A,ITGA8,C1QTNF1,NOD1,TLR1,SPHK1,ITGA1,CSF3,VDR,FAS,LGR6,TNFRSF11A,BMF,LAMB2,LURAP1L
GO:BP	positive regulation of signaling	GO:0023056	5.43076e-06	5.26514	1926	196	39	27350	MAL,IL1A,TSLP,SH3RF2,CYP1B1,C3,THBS1,SORBS3,TRP63,SPP1,HES1,FGFBP1,INHBB,NPNT,NRP1,CAMK2N1,CX3CL1,CLU,VSIR,ARC,CTNS,PDGFC,CCN2,TCIM,GADD45A,ITGA8,C1QTNF1,NOD1,TLR1,SPHK1,ITGA1,CSF3,VDR,FAS,LGR6,TNFRSF11A,BMF,LAMB2,LURAP1L
GO:BP	cell adhesion	GO:0007155	6.07676e-06	5.21633	1445	196	33	27350	BST1,POSTN,IL1A,ENPP2,CYP1B1,EGR3,THBS1,SORBS3,ITGB6,SPP1,IGFBP7,HES1,PKP1,CXCR3,NPNT,NRP1,PLAU,ADD2,LAMB3,CX3CL1,BTN1A1,VSIR,NUAK1,CCN2,ITGA8,C1QTNF1,CD33,DUSP1,ITGA1,NECTIN4,APLP1,LAMB2,PDE4D
GO:BP	cell surface receptor signaling pathway	GO:0007166	6.18702e-06	5.20852	2829	196	49	27350	MAL,POSTN,IL1A,TSLP,TNFRSF23,CYP1B1,C3,LCN2,THBS1,FOS,ITGB6,CSF2,TRP63,NGEF,HES1,ENPP1,FGFBP1,CXCR3,ABCA1,INHBB,NPNT,NRP1,PLAU,KRT19,IL17RE,CX3CL1,CXCL1,TRABD2B,BTN1A1,VSIR,PDGFC,CCN2,TCIM,CSRNP1,COL4A5,TNFRSF26,GADD45A,ITGA8,EYA2,SPHK1,LTBP3,ERRFI1,ITGA1,SPRY1,FAS,LGR6,TNFRSF11A,LAMB2,PDE4D
GO:BP	positive regulation of protein metabolic process	GO:0051247	6.63705e-06	5.17802	1529	196	34	27350	TSLP,ENPP2,SH3RF2,TNFRSF23,CYP1B1,C3,THBS1,CSF2,PRSS22,ACE,HES1,INHBB,NRP1,CX3CL1,RAMP1,TRABD2B,CLU,TRIB2,VSIR,PDGFC,CCN2,TCIM,NOD1,CD33,TLR1,SPHK1,ITGA1,CSF3,FAS,DOK7,RASSF5,TNFRSF11A,PROM2,PDE4D
GO:BP	positive regulation of phosphate metabolic process	GO:0045937	7.60581e-06	5.11885	941	196	26	27350	TSLP,ENPP2,C3,THBS1,CSF2,ACE,HES1,SLC4A4,INHBB,NPNT,NRP1,CX3CL1,CLU,PDGFC,CCN2,TCIM,CD33,TLR1,SPHK1,ITGA1,CSF3,FAS,DOK7,TNFRSF11A,PROM2,PDE4D
GO:BP	positive regulation of phosphorus metabolic process	GO:0010562	7.60581e-06	5.11885	941	196	26	27350	TSLP,ENPP2,C3,THBS1,CSF2,ACE,HES1,SLC4A4,INHBB,NPNT,NRP1,CX3CL1,CLU,PDGFC,CCN2,TCIM,CD33,TLR1,SPHK1,ITGA1,CSF3,FAS,DOK7,TNFRSF11A,PROM2,PDE4D
GO:BP	cellular developmental process	GO:0048869	9.54448e-06	5.02025	4684	196	67	27350	MAL,POSTN,MYO7A,IL1A,ENPP2,BTG2,CLMN,MGP,C3,EGR3,FOS,ITGB6,CSF2,DIO2,TRP63,SPP1,NGEF,KRT14,ACE,HES1,ENPP1,INHBB,NPNT,NRP1,ZFP36,EGR2,KRT19,LAMB3,SEMA5A,CX3CL1,OSGIN1,MYH14,RAB7B,CLU,TUBB2A,MMP15,ABLIM1,TRIB2,VSIR,ARC,CCN2,ITGA8,TNFRSF11B,PTGS1,CYP24A1,CTLA2A,EYA2,SPHK1,LTBP3,ERRFI1,ITGA1,SGK1,CSF3,NR4A1,SPRY1,VDR,TUBB2B,FAS,PLS1,RDH10,IER2,POF1B,TNFRSF11A,APLP1,LAMB2,PDE4D,EXPH5
GO:BP	establishment of localization	GO:0051234	9.77354e-06	5.00995	4794	196	68	27350	MMP13,SLC26A9,SCN3A,MAL,MRGPRB2,MYO7A,IL1A,ENPP2,TRPV3,CLMN,C3,LCN2,THBS1,ABCC3,CP,LRRC26,CSF2,DIO2,AU018091,SPP1,ANXA8,ACE,HES1,ENPP1,SLC43A2,GJB4,SLC4A4,CXCR3,ABCA1,INHBB,GABRP,NPNT,NRP1,ZFP36,CAMK2N1,EGR2,ADD2,SLC40A1,LIPG,CX3CL1,CXCL1,GOLGA7B,RAMP1,RAB7B,CLU,ARC,SLC44A3,CTNS,CCN2,SCN5A,ITGA8,C1QTNF1,CD33,AZIN2,PTGS1,EYA2,SPHK1,SGK1,NR4A1,SPRY1,VDR,PLS1,TNFRSF11A,PROM2,APLP1,ESYT3,PDE4D,EXPH5
GO:BP	immune system process	GO:0002376	1.34652e-05	4.87079	2897	196	49	27350	BST1,MRGPRB2,IL1A,TSLP,ENPP2,SLPI,TNFRSF23,C3,LCN2,EGR3,THBS1,FOS,ITGB6,CSF2,SPP1,ACE,HES1,DAPK2,ENPP1,CXCR3,ZFP36,ADD2,SLC40A1,CX3CL1,CXCL1,CSTDC2,RAB7B,CLU,BTN1A1,SHPK,VSIR,TCIM,TGTP1,NOD1,CD33,TNFRSF11B,TLR1,DUSP1,CTLA2A,WFDC2,SPHK1,ITGA1,CSF3,SERPINB9C,FAS,AHR,RASSF5,TNFRSF11A,PDE4D
GO:BP	positive regulation of apoptotic process	GO:0043065	1.66598e-05	4.77833	585	196	20	27350	MAL,CYP1B1,LCN2,THBS1,TRP63,ACE,DAPK2,CXCR3,INHBB,OSGIN1,CLU,TNFRSF26,GADD45A,DUSP1,ITGA1,NR4A1,VDR,FAS,PHLDA1,BMF
GO:BP	cell differentiation	GO:0030154	1.84571e-05	4.73384	4652	196	66	27350	MAL,POSTN,MYO7A,IL1A,ENPP2,BTG2,CLMN,MGP,C3,EGR3,FOS,ITGB6,CSF2,DIO2,TRP63,SPP1,NGEF,KRT14,ACE,HES1,ENPP1,INHBB,NPNT,NRP1,ZFP36,EGR2,KRT19,LAMB3,SEMA5A,CX3CL1,OSGIN1,RAB7B,CLU,TUBB2A,MMP15,ABLIM1,TRIB2,VSIR,ARC,CCN2,ITGA8,TNFRSF11B,PTGS1,CYP24A1,CTLA2A,EYA2,SPHK1,LTBP3,ERRFI1,ITGA1,SGK1,CSF3,NR4A1,SPRY1,VDR,TUBB2B,FAS,PLS1,RDH10,IER2,POF1B,TNFRSF11A,APLP1,LAMB2,PDE4D,EXPH5
GO:BP	multicellular organismal process	GO:0032501	1.84984e-05	4.73286	8878	196	102	27350	MMP13,SCN3A,MAL,POSTN,MYO7A,IL1A,TSLP,ENPP2,BTG2,TRPV3,CLMN,CYP1B1,MGP,C3,LCN2,EGR3,THBS1,FOS,ITGB6,CSF2,DIO2,TRP63,SPP1,NGEF,ANXA8,KRT14,ACE,HES1,ENPP1,GJB4,FGFBP1,CXCR3,ABCA1,INHBB,DHRS3,GABRP,NPNT,NRP1,PLAU,ZFP36,CAMK2N1,EGR2,ADD2,KRT19,SLC40A1,LIPG,LAMB3,SEMA5A,ALPL,CX3CL1,CXCL1,RAMP1,MYH14,RAB7B,TM4SF1,CLU,TUBB2A,MMP15,ABLIM1,TRIB2,BTN1A1,VSIR,ARC,CTNS,PDGFC,CCN2,TCIM,SCN5A,CSRNP1,GADD45A,IT…
GO:BP	tube morphogenesis	GO:0035239	2.06537e-05	4.685	918	196	25	27350	IL1A,ENPP2,CYP1B1,MGP,C3,LCN2,EGR3,THBS1,TRP63,ACE,HES1,FGFBP1,CXCR3,NPNT,NRP1,PLAU,CX3CL1,RAMP1,CCN2,GADD45A,SPHK1,NR4A1,SPRY1,VDR,RDH10
GO:BP	positive regulation of programmed cell death	GO:0043068	2.20963e-05	4.65568	595	196	20	27350	MAL,CYP1B1,LCN2,THBS1,TRP63,ACE,DAPK2,CXCR3,INHBB,OSGIN1,CLU,TNFRSF26,GADD45A,DUSP1,ITGA1,NR4A1,VDR,FAS,PHLDA1,BMF
GO:BP	regulation of locomotion	GO:0040012	2.28054e-05	4.64196	1065	196	27	27350	BST1,POSTN,MMP10,IL1A,ENPP2,SH3RF2,CYP1B1,LCN2,THBS1,ACE,DAPK2,FGFBP1,CXCR3,NRP1,PLAU,SEMA5A,CX3CL1,OSGIN1,VSIR,PDGFC,GADD45A,DUSP1,SPHK1,TUBB2B,FAS,LGR6,PDE4D
GO:BP	regulation of cellular metabolic process	GO:0031323	2.88791e-05	4.53942	5698	196	75	27350	BST1,IL1A,TSLP,ENPP2,SH3RF2,BTG2,CYP1B1,C3,LCN2,EGR3,THBS1,FOS,SORBS3,CSF2,TRP63,SPP1,ACE,HES1,ENPP1,PKP1,SLC4A4,CXCR3,INHBB,NPNT,NRP1,PLAU,ZFP36,CAMK2N1,EGR2,SLC40A1,LIPG,CX3CL1,CXCL1,RAMP1,RAB7B,CLU,ABLIM1,TRIB2,NUAK1,CTNS,PDGFC,CCN2,TCIM,CSRNP1,GADD45A,ITGA8,FOSB,C1QTNF1,NOD1,CD33,TLR1,DUSP1,EYA2,SPHK1,PKNOX2,ERRFI1,ITGA1,VGLL3,CSF3,NR4A1,SPRY1,VDR,CISH,QSOX1,FAS,RDH10,IER2,AHR,BEND5,DOK7,TNFR…
GO:BP	regulation of macromolecule metabolic process	GO:0060255	3.01477e-05	4.52075	6862	196	85	27350	SLC26A9,BST1,POSTN,IL1A,TSLP,ENPP2,SLPI,SH3RF2,BTG2,TNFRSF23,CYP1B1,C3,LCN2,EGR3,THBS1,FOS,SORBS3,ITGB6,CSF2,PRSS22,TRP63,SPP1,ANXA8,ACE,HES1,ENPP1,PKP1,CXCR3,INHBB,NPNT,NRP1,PLAU,ZFP36,CAMK2N1,EGR2,SLC40A1,LIPG,CX3CL1,RAMP1,TRABD2B,CSTDC2,RAB7B,CLU,ABLIM1,TRIB2,BTN1A1,VSIR,NUAK1,PDGFC,CCN2,TCIM,CSRNP1,GADD45A,ITGA8,FOSB,C1QTNF1,NOD1,CD33,AZIN2,TLR1,DUSP1,CTLA2A,EYA2,WFDC2,SPHK1,PKNOX2,ERRFI1,ITG…
GO:BP	regulation of cell migration	GO:0030334	4.75258e-05	4.32307	958	196	25	27350	BST1,POSTN,MMP10,IL1A,ENPP2,SH3RF2,CYP1B1,LCN2,THBS1,ACE,DAPK2,FGFBP1,CXCR3,NRP1,PLAU,CX3CL1,OSGIN1,VSIR,PDGFC,GADD45A,DUSP1,SPHK1,FAS,LGR6,PDE4D
GO:BP	localization	GO:0051179	5.29511e-05	4.27612	5438	196	72	27350	MMP13,SLC26A9,SCN3A,MAL,MRGPRB2,MYO7A,IL1A,ENPP2,TRPV3,CLMN,C3,LCN2,THBS1,ABCC3,CP,LRRC26,CSF2,DIO2,AU018091,SPP1,ANXA8,ACE,HES1,ENPP1,SLC43A2,GJB4,SLC4A4,CXCR3,ABCA1,INHBB,GABRP,NPNT,NRP1,ZFP36,CAMK2N1,EGR2,ADD2,SLC40A1,LIPG,CX3CL1,CXCL1,GOLGA7B,RAMP1,RAB7B,CLU,ARC,SLC44A3,CTNS,CCN2,SCN5A,ITGA8,C1QTNF1,CD33,AZIN2,PTGS1,EYA2,TNS4,SPHK1,CCDC68,SGK1,NR4A1,SPRY1,VDR,PLS1,DOK7,RASSF5,TNFRSF11A,PROM2,…
GO:BP	phosphorylation	GO:0016310	5.51038e-05	4.25882	1921	196	37	27350	BST1,TSLP,ENPP2,C3,THBS1,CSF2,ACE,HES1,DAPK2,ENPP1,SLC4A4,INHBB,NRP1,PLAU,CAMK2N1,CX3CL1,CLU,TRIB2,SHPK,NUAK1,PDGFC,CCN2,TCIM,GADD45A,TLR1,DUSP1,SPHK1,ERRFI1,SGK1,CSF3,SPRY1,CISH,FAS,DOK7,TNFRSF11A,PROM2,PDE4D
GO:BP	regulation of cytokine production	GO:0001817	5.76095e-05	4.23951	760	196	22	27350	POSTN,IL1A,TSLP,CYP1B1,C3,THBS1,ITGB6,CSF2,INHBB,ZFP36,CX3CL1,RAB7B,CLU,TRIB2,BTN1A1,VSIR,NOD1,CD33,TLR1,SPHK1,ERRFI1,PDE4D
GO:BP	cytokine production	GO:0001816	6.6148e-05	4.17948	766	196	22	27350	POSTN,IL1A,TSLP,CYP1B1,C3,THBS1,ITGB6,CSF2,INHBB,ZFP36,CX3CL1,RAB7B,CLU,TRIB2,BTN1A1,VSIR,NOD1,CD33,TLR1,SPHK1,ERRFI1,PDE4D
GO:BP	regulation of multicellular organismal development	GO:2000026	7.92079e-05	4.10123	1525	196	32	27350	IL1A,ENPP2,CYP1B1,MGP,C3,EGR3,THBS1,FOS,TRP63,ACE,HES1,CXCR3,NRP1,ZFP36,EGR2,SEMA5A,CX3CL1,RAB7B,VSIR,CCN2,TCIM,GADD45A,TNFRSF11B,CTLA2A,SPHK1,LTBP3,ERRFI1,SGK1,CSF3,SPRY1,VDR,FAS
GO:BP	ion transport	GO:0006811	8.717e-05	4.05963	1614	196	33	27350	SLC26A9,SCN3A,IL1A,TRPV3,LCN2,ABCC3,CP,LRRC26,CSF2,AU018091,ACE,HES1,ENPP1,SLC43A2,SLC4A4,CXCR3,GABRP,ADD2,SLC40A1,CX3CL1,CXCL1,RAMP1,ARC,SLC44A3,CTNS,CCN2,SCN5A,CD33,PTGS1,SGK1,VDR,TNFRSF11A,PDE4D
GO:BP	response to oxygen-containing compound	GO:1901700	8.86878e-05	4.05214	2045	196	38	27350	POSTN,IL1A,SLPI,BTG2,CYP1B1,LCN2,THBS1,FOS,DIO2,SPP1,ACE,HES1,ENPP1,ABCA1,INHBB,ZFP36,CAMK2N1,EGR2,ALPL,CX3CL1,CXCL1,ALDH3A1,MMP15,SHPK,PDGFC,FOSB,NOD1,CYP24A1,SPHK1,ERRFI1,SGK1,CSF3,NR4A1,VDR,AHR,TNFRSF11A,APLP1,PDE4D
GO:BP	regulation of MAPK cascade	GO:0043408	9.02958e-05	4.04433	713	196	21	27350	IL1A,SH3RF2,TNFRSF23,C3,THBS1,SORBS3,NPNT,NRP1,CX3CL1,PDGFC,CCN2,GADD45A,C1QTNF1,NOD1,DUSP1,SPHK1,ERRFI1,ITGA1,SPRY1,FAS,TNFRSF11A
GO:BP	positive regulation of protein phosphorylation	GO:0001934	9.49835e-05	4.02235	782	196	22	27350	TSLP,ENPP2,C3,THBS1,CSF2,ACE,HES1,INHBB,NRP1,CX3CL1,CLU,PDGFC,CCN2,TCIM,TLR1,SPHK1,CSF3,FAS,DOK7,TNFRSF11A,PROM2,PDE4D
GO:BP	organonitrogen compound metabolic process	GO:1901564	9.6983e-05	4.0133	6554	196	81	27350	MMP13,BST1,MMP10,CWH43,TSLP,ENPP2,SLPI,SH3RF2,BTG2,TNFRSF23,CYP1B1,C3,THBS1,CSF2,PRSS22,DIO2,TRP63,SPP1,ANXA8,ACE,HES1,DAPK2,ENPP1,GALNT15,SLC4A4,ABCA1,INHBB,NRP1,PLAU,ZFP36,CAMK2N1,EGR2,CAPN5,LIPG,MAN1C1,ALPL,CX3CL1,GOLGA7B,FAH,RAMP1,TRABD2B,CSTDC2,CLU,MMP15,TRIB2,SHPK,VSIR,NUAK1,CTNS,SARDH,PDGFC,CCN2,TCIM,GADD45A,NOD1,CD33,AZIN2,TLR1,DUSP1,CTLA2A,EYA2,WFDC2,SPHK1,ERRFI1,ITGA1,SGK1,CSF3,HS3ST1,N…
GO:BP	positive regulation of phosphorylation	GO:0042327	0.000101945	3.99163	854	196	23	27350	TSLP,ENPP2,C3,THBS1,CSF2,ACE,HES1,SLC4A4,INHBB,NRP1,CX3CL1,CLU,PDGFC,CCN2,TCIM,TLR1,SPHK1,CSF3,FAS,DOK7,TNFRSF11A,PROM2,PDE4D
GO:BP	transport	GO:0006810	0.000103431	3.98535	4640	196	64	27350	MMP13,SLC26A9,SCN3A,MRGPRB2,MYO7A,IL1A,ENPP2,TRPV3,CLMN,C3,LCN2,THBS1,ABCC3,CP,LRRC26,CSF2,DIO2,AU018091,SPP1,ANXA8,ACE,HES1,ENPP1,SLC43A2,GJB4,SLC4A4,CXCR3,ABCA1,INHBB,GABRP,NRP1,ZFP36,CAMK2N1,EGR2,ADD2,SLC40A1,LIPG,CX3CL1,CXCL1,GOLGA7B,RAMP1,RAB7B,CLU,ARC,SLC44A3,CTNS,CCN2,SCN5A,C1QTNF1,CD33,AZIN2,PTGS1,EYA2,SPHK1,SGK1,NR4A1,VDR,PLS1,TNFRSF11A,PROM2,APLP1,ESYT3,PDE4D,EXPH5
GO:BP	protein phosphorylation	GO:0006468	0.000103727	3.98411	1626	196	33	27350	BST1,TSLP,ENPP2,C3,THBS1,CSF2,ACE,HES1,DAPK2,ENPP1,INHBB,NRP1,CAMK2N1,CX3CL1,CLU,TRIB2,NUAK1,PDGFC,CCN2,TCIM,GADD45A,TLR1,DUSP1,SPHK1,ERRFI1,SGK1,CSF3,SPRY1,FAS,DOK7,TNFRSF11A,PROM2,PDE4D
GO:BP	cell chemotaxis	GO:0060326	0.000106782	3.9715	310	196	14	27350	BST1,ENPP2,EGR3,THBS1,SPP1,DAPK2,CXCR3,NRP1,CX3CL1,CXCL1,DUSP1,ITGA1,NR4A1,PDE4D
GO:BP	cell-substrate adhesion	GO:0031589	0.000118117	3.92769	364	196	15	27350	BST1,POSTN,ENPP2,THBS1,SORBS3,ITGB6,SPP1,NPNT,NRP1,PLAU,LAMB3,CCN2,ITGA8,ITGA1,LAMB2
GO:BP	MAPK cascade	GO:0000165	0.000118509	3.92625	792	196	22	27350	IL1A,SH3RF2,TNFRSF23,C3,THBS1,SORBS3,NPNT,NRP1,ZFP36,CX3CL1,PDGFC,CCN2,GADD45A,C1QTNF1,NOD1,DUSP1,SPHK1,ERRFI1,ITGA1,SPRY1,FAS,TNFRSF11A
GO:BP	protein metabolic process	GO:0019538	0.000129689	3.8871	5555	196	72	27350	MMP13,BST1,MMP10,CWH43,TSLP,ENPP2,SLPI,SH3RF2,BTG2,TNFRSF23,CYP1B1,C3,THBS1,CSF2,PRSS22,TRP63,ANXA8,ACE,HES1,DAPK2,ENPP1,GALNT15,ABCA1,INHBB,NRP1,PLAU,ZFP36,CAMK2N1,EGR2,CAPN5,LIPG,MAN1C1,CX3CL1,GOLGA7B,RAMP1,TRABD2B,CSTDC2,CLU,MMP15,TRIB2,VSIR,NUAK1,PDGFC,CCN2,TCIM,GADD45A,NOD1,CD33,AZIN2,TLR1,DUSP1,CTLA2A,EYA2,WFDC2,SPHK1,ERRFI1,ITGA1,SGK1,CSF3,NR4A1,SPRY1,CISH,SERPINB9C,FAS,SERPINB5,DOK7,RASSF…
GO:BP	regulation of developmental process	GO:0050793	0.000131904	3.87974	2724	196	45	27350	POSTN,IL1A,ENPP2,CYP1B1,MGP,C3,LCN2,EGR3,THBS1,FOS,CSF2,TRP63,NGEF,ACE,HES1,ENPP1,CXCR3,NPNT,NRP1,ZFP36,EGR2,SEMA5A,CX3CL1,MYH14,RAB7B,CLU,TRIB2,VSIR,ARC,CCN2,TCIM,GADD45A,PALMD,TNFRSF11B,CTLA2A,SPHK1,LTBP3,ERRFI1,SGK1,CSF3,SPRY1,VDR,FAS,PLS1,LAMB2
GO:BP	positive regulation of developmental process	GO:0051094	0.000138043	3.85999	1480	196	31	27350	IL1A,ENPP2,CYP1B1,C3,LCN2,EGR3,THBS1,FOS,CSF2,TRP63,ACE,HES1,CXCR3,NPNT,NRP1,ZFP36,EGR2,SEMA5A,CX3CL1,RAB7B,CLU,VSIR,CCN2,SPHK1,LTBP3,SGK1,CSF3,SPRY1,VDR,PLS1,LAMB2
GO:BP	positive regulation of locomotion	GO:0040017	0.000143597	3.84286	603	196	19	27350	POSTN,IL1A,ENPP2,SH3RF2,CYP1B1,LCN2,THBS1,DAPK2,FGFBP1,CXCR3,NRP1,PLAU,SEMA5A,CX3CL1,VSIR,PDGFC,SPHK1,LGR6,PDE4D
GO:BP	regulation of cell motility	GO:2000145	0.00014983	3.8244	1017	196	25	27350	BST1,POSTN,MMP10,IL1A,ENPP2,SH3RF2,CYP1B1,LCN2,THBS1,ACE,DAPK2,FGFBP1,CXCR3,NRP1,PLAU,CX3CL1,OSGIN1,VSIR,PDGFC,GADD45A,DUSP1,SPHK1,FAS,LGR6,PDE4D
GO:BP	response to stress	GO:0006950	0.000183404	3.73659	4067	196	58	27350	BST1,IL1A,TSLP,9930111J21RIK2,SLPI,SH3RF2,BTG2,TNFRSF23,TRPV3,CYP1B1,C3,LCN2,THBS1,FOS,ITGB6,DIO2,TRP63,SPP1,ANXA8,ACE,CXCR3,ABCA1,INHBB,NRP1,PLAU,ZFP36,CAMK2N1,IL17RE,CX3CL1,CXCL1,ALDH3A1,UPK3BL,CSTDC2,RAB7B,CLU,SHPK,NUAK1,CCN2,TCIM,TGTP1,GADD45A,C1QTNF1,NOD1,ALDH3B1,TLR1,PTGS1,DUSP1,CTLA2A,EYA2,WFDC2,SPHK1,ERRFI1,SGK1,SERPINB9C,FAS,TNFRSF11A,BMF,LAMB2
GO:BP	regulation of hydrolase activity	GO:0051336	0.000183768	3.73573	1028	196	25	27350	SLPI,TNFRSF23,C3,THBS1,PRSS22,TRP63,NGEF,ANXA8,NPNT,CX3CL1,CSTDC2,VSIR,NUAK1,CCN2,NOD1,CD33,RGS16,WFDC2,ITGA1,NR4A1,SPRY1,SERPINB9C,FAS,SERPINB5,PROM2
GO:BP	regulation of response to external stimulus	GO:0032101	0.000200451	3.69799	959	196	24	27350	BST1,TSLP,C3,THBS1,ACE,DAPK2,CXCR3,NRP1,PLAU,ZFP36,CAMK2N1,SEMA5A,CX3CL1,CXCL1,SHPK,C1QTNF1,NOD1,DUSP1,CTLA2A,SPHK1,VDR,SERPINB9C,TUBB2B,TNFRSF11A
GO:BP	chemotaxis	GO:0006935	0.000204883	3.68849	617	196	19	27350	BST1,ENPP2,EGR3,THBS1,SPP1,DAPK2,CXCR3,NRP1,EGR2,SEMA5A,CX3CL1,CXCL1,ABLIM1,DUSP1,ITGA1,NR4A1,TUBB2B,LAMB2,PDE4D
GO:BP	taxis	GO:0042330	0.000215375	3.6668	619	196	19	27350	BST1,ENPP2,EGR3,THBS1,SPP1,DAPK2,CXCR3,NRP1,EGR2,SEMA5A,CX3CL1,CXCL1,ABLIM1,DUSP1,ITGA1,NR4A1,TUBB2B,LAMB2,PDE4D
GO:BP	positive regulation of transport	GO:0051050	0.000228848	3.64045	1040	196	25	27350	MMP13,IL1A,TRPV3,C3,LCN2,LRRC26,SPP1,CXCR3,ABCA1,INHBB,CAMK2N1,LIPG,CX3CL1,CXCL1,CLU,ARC,SCN5A,C1QTNF1,CD33,AZIN2,SPHK1,SGK1,VDR,TNFRSF11A,EXPH5
GO:BP	intracellular signal transduction	GO:0035556	0.000341041	3.46719	2527	196	42	27350	BST1,IL1A,SH3RF2,TNFRSF23,CYP1B1,C3,THBS1,SORBS3,TRP63,DAPK2,CXCR3,ABCA1,NPNT,NRP1,ZFP36,ARHGAP40,CX3CL1,CLU,NUAK1,CTNS,PDGFC,CCN2,TCIM,GADD45A,C1QTNF1,NOD1,TLR1,DUSP1,SPHK1,CCDC68,ERRFI1,ITGA1,MYZAP,SGK1,CSF3,SPRY1,CISH,FAS,AHR,TNFRSF11A,PDE4D,LURAP1L
GO:BP	positive regulation of molecular function	GO:0044093	0.000341508	3.4666	1542	196	31	27350	TNFRSF23,THBS1,LRRC26,PRSS22,NGEF,ACE,HES1,NPNT,ADD2,CX3CL1,RAMP1,RAB7B,CLU,TRIB2,VSIR,ARC,PDGFC,CCN2,TCIM,NOD1,CD33,AZIN2,RGS16,TLR1,SPHK1,ITGA1,CSF3,VDR,FAS,DOK7,TNFRSF11A
GO:BP	regulation of cell adhesion	GO:0030155	0.000394381	3.40408	779	196	21	27350	BST1,POSTN,IL1A,ENPP2,CYP1B1,EGR3,THBS1,SPP1,HES1,CXCR3,NPNT,NRP1,PLAU,CX3CL1,BTN1A1,VSIR,NUAK1,C1QTNF1,DUSP1,LAMB2,PDE4D
GO:BP	regulation of immune system process	GO:0002682	0.000433775	3.36274	1559	196	31	27350	BST1,IL1A,TSLP,C3,EGR3,THBS1,FOS,HES1,DAPK2,CXCR3,ZFP36,CX3CL1,CXCL1,RAB7B,BTN1A1,SHPK,VSIR,TCIM,NOD1,CD33,TNFRSF11B,TLR1,DUSP1,CTLA2A,SPHK1,CSF3,SERPINB9C,FAS,AHR,RASSF5,PDE4D
GO:BP	response to molecule of bacterial origin	GO:0002237	0.00044184	3.35474	461	196	16	27350	IL1A,SLPI,FOS,DIO2,ACE,ABCA1,ZFP36,ALPL,CX3CL1,CXCL1,SHPK,TLR1,CSF3,NR4A1,TNFRSF11A,PDE4D
GO:BP	animal organ morphogenesis	GO:0009887	0.000550682	3.2591	1090	196	25	27350	MMP13,MYO7A,ITGB6,TRP63,HES1,DHRS3,NPNT,NRP1,PLAU,SLC40A1,LAMB3,ALPL,PDGFC,CCN2,CSRNP1,ITGA8,TNFRSF11B,LTBP3,ERRFI1,SPRY1,VDR,PLS1,RDH10,SERPINB5,LAMB2
GO:BP	regulation of proteolysis	GO:0030162	0.000634698	3.19743	802	196	21	27350	SLPI,SH3RF2,TNFRSF23,C3,THBS1,PRSS22,TRP63,ANXA8,PLAU,CSTDC2,CLU,TRIB2,VSIR,CCN2,NOD1,CTLA2A,WFDC2,NR4A1,SERPINB9C,FAS,SERPINB5
GO:BP	negative regulation of multicellular organismal process	GO:0051241	0.000796378	3.09888	1112	196	25	27350	TRPV3,THBS1,TRP63,ACE,HES1,CXCR3,INHBB,NRP1,PLAU,ZFP36,SEMA5A,CX3CL1,TRIB2,BTN1A1,VSIR,GADD45A,C1QTNF1,CD33,TNFRSF11B,LTBP3,ERRFI1,SPRY1,VDR,FAS,PDE4D
GO:BP	apoptotic signaling pathway	GO:0097190	0.000814866	3.08891	609	196	18	27350	MAL,IL1A,TNFRSF23,CYP1B1,LCN2,THBS1,CSF2,TRP63,DAPK2,INHBB,NRP1,CX3CL1,CLU,TNFRSF26,EYA2,VDR,FAS,BMF
GO:BP	negative regulation of cell death	GO:0060548	0.000840959	3.07522	1194	196	26	27350	TSLP,SH3RF2,BTG2,TNFRSF23,LCN2,EGR3,THBS1,CSF2,SPP1,CXCR3,NRP1,SLC40A1,CX3CL1,CLU,IER3,CCN2,TCIM,DUSP1,EYA2,SPHK1,SGK1,CSF3,NR4A1,SERPINB9C,FAS,BMF
GO:BP	negative regulation of apoptotic process	GO:0043066	0.000869154	3.0609	1040	196	24	27350	TSLP,SH3RF2,BTG2,TNFRSF23,LCN2,EGR3,THBS1,CSF2,SPP1,CXCR3,NRP1,SLC40A1,CX3CL1,CLU,IER3,TCIM,DUSP1,EYA2,SPHK1,SGK1,NR4A1,SERPINB9C,FAS,BMF
GO:BP	inflammatory response	GO:0006954	0.000885977	3.05258	748	196	20	27350	BST1,IL1A,TSLP,C3,THBS1,ITGB6,ACE,CXCR3,ZFP36,CAMK2N1,IL17RE,CX3CL1,CXCL1,CLU,SHPK,TLR1,PTGS1,CTLA2A,SPHK1,TNFRSF11A
GO:BP	response to bacterium	GO:0009617	0.000899416	3.04604	1042	196	24	27350	IL1A,TSLP,SLPI,C3,LCN2,FOS,DIO2,ACE,ABCA1,ZFP36,ALPL,CX3CL1,CXCL1,SHPK,TGTP1,NOD1,TLR1,WFDC2,CSF3,NR4A1,SLFN2,CAR5B,TNFRSF11A,PDE4D
GO:BP	angiogenesis	GO:0001525	0.000908904	3.04148	549	196	17	27350	IL1A,ENPP2,CYP1B1,C3,EGR3,THBS1,ACE,FGFBP1,CXCR3,NRP1,PLAU,CX3CL1,RAMP1,CCN2,GADD45A,SPHK1,NR4A1
GO:BP	phosphate-containing compound metabolic process	GO:0006796	0.000977085	3.01007	2823	196	44	27350	BST1,CWH43,TSLP,ENPP2,C3,THBS1,CSF2,ACE,HES1,DAPK2,ENPP1,SLC4A4,INHBB,NPNT,NRP1,PLAU,CAMK2N1,ALPL,CX3CL1,CLU,TRIB2,SHPK,NUAK1,CTNS,PDGFC,CCN2,TCIM,GADD45A,CD33,TLR1,DUSP1,EYA2,SPHK1,ERRFI1,ITGA1,SGK1,CSF3,SPRY1,CISH,FAS,DOK7,TNFRSF11A,PROM2,PDE4D
GO:BP	cellular response to cytokine stimulus	GO:0071345	0.00103044	2.98698	1050	196	24	27350	IL1A,TSLP,9930111J21RIK2,TNFRSF23,CYP1B1,THBS1,CSF2,SPP1,HES1,CXCR3,INHBB,NPNT,ZFP36,IL17RE,CX3CL1,CXCL1,RAB7B,SHPK,TGTP1,DUSP1,SPHK1,CSF3,FAS,TNFRSF11A
GO:BP	positive regulation of cell migration	GO:0030335	0.00113748	2.94406	558	196	17	27350	POSTN,IL1A,ENPP2,SH3RF2,CYP1B1,LCN2,THBS1,DAPK2,FGFBP1,NRP1,PLAU,CX3CL1,VSIR,PDGFC,SPHK1,LGR6,PDE4D
GO:BP	regulation of intracellular signal transduction	GO:1902531	0.00114621	2.94073	1631	196	31	27350	BST1,IL1A,SH3RF2,TNFRSF23,C3,THBS1,SORBS3,DAPK2,ABCA1,NPNT,NRP1,ARHGAP40,CX3CL1,CLU,CTNS,PDGFC,CCN2,TCIM,GADD45A,C1QTNF1,NOD1,DUSP1,SPHK1,ERRFI1,ITGA1,CSF3,SPRY1,FAS,TNFRSF11A,PDE4D,LURAP1L
GO:BP	negative regulation of response to stimulus	GO:0048585	0.00114621	2.94073	1631	196	31	27350	SH3RF2,TNFRSF23,THBS1,CSF2,TRP63,ENPP1,DHRS3,NRP1,PLAU,ZFP36,SEMA5A,CX3CL1,TRABD2B,RAB7B,CLU,VSIR,TCIM,C1QTNF1,RGS16,DUSP1,CTLA2A,EYA2,ERRFI1,ITGA1,SPRY1,CISH,SERPINB9C,AHR,BMF,APLP1,PDE4D
GO:BP	cation transport	GO:0006812	0.00116768	2.93268	1215	196	26	27350	SCN3A,TRPV3,LCN2,CP,LRRC26,CSF2,AU018091,ACE,HES1,SLC43A2,SLC4A4,CXCR3,SLC40A1,CX3CL1,CXCL1,RAMP1,ARC,SLC44A3,CTNS,CCN2,SCN5A,CD33,PTGS1,SGK1,VDR,PDE4D
GO:BP	regulation of transport	GO:0051049	0.00119636	2.92214	1899	196	34	27350	MMP13,SCN3A,IL1A,TRPV3,C3,LCN2,THBS1,LRRC26,SPP1,ACE,HES1,ENPP1,SLC43A2,CXCR3,ABCA1,INHBB,CAMK2N1,LIPG,CX3CL1,CXCL1,CLU,ARC,SCN5A,C1QTNF1,CD33,AZIN2,PTGS1,SPHK1,SGK1,VDR,TNFRSF11A,PROM2,PDE4D,EXPH5
GO:BP	response to organic cyclic compound	GO:0014070	0.00119644	2.92211	1137	196	25	27350	IL1A,BTG2,CYP1B1,THBS1,FOS,TRP63,SPP1,ACE,HES1,ENPP1,INHBB,ZFP36,ALPL,ALDH3A1,MMP15,SCN5A,FOSB,CYP24A1,ERRFI1,SGK1,VDR,FAS,AHR,APLP1,PDE4D
GO:BP	phosphorus metabolic process	GO:0006793	0.00120857	2.91773	2845	196	44	27350	BST1,CWH43,TSLP,ENPP2,C3,THBS1,CSF2,ACE,HES1,DAPK2,ENPP1,SLC4A4,INHBB,NPNT,NRP1,PLAU,CAMK2N1,ALPL,CX3CL1,CLU,TRIB2,SHPK,NUAK1,CTNS,PDGFC,CCN2,TCIM,GADD45A,CD33,TLR1,DUSP1,EYA2,SPHK1,ERRFI1,ITGA1,SGK1,CSF3,SPRY1,CISH,FAS,DOK7,TNFRSF11A,PROM2,PDE4D
GO:BP	regulation of peptidase activity	GO:0052547	0.00126311	2.89856	499	196	16	27350	SLPI,TNFRSF23,C3,THBS1,PRSS22,TRP63,ANXA8,CSTDC2,VSIR,CCN2,NOD1,WFDC2,NR4A1,SERPINB9C,FAS,SERPINB5
GO:BP	negative regulation of programmed cell death	GO:0043069	0.00128138	2.89232	1063	196	24	27350	TSLP,SH3RF2,BTG2,TNFRSF23,LCN2,EGR3,THBS1,CSF2,SPP1,CXCR3,NRP1,SLC40A1,CX3CL1,CLU,IER3,TCIM,DUSP1,EYA2,SPHK1,SGK1,NR4A1,SERPINB9C,FAS,BMF
GO:BP	positive regulation of cell population proliferation	GO:0008284	0.00130285	2.88511	1064	196	24	27350	BST1,IL1A,TSLP,ENPP2,EGR3,THBS1,CSF2,TRP63,HES1,FGFBP1,CXCR3,PLAU,CX3CL1,CXCL1,ALDH3A1,CLU,PDGFC,CCN2,SCN5A,SPHK1,LTBP3,CSF3,NR4A1,PDE4D
GO:BP	cell-matrix adhesion	GO:0007160	0.00133161	2.87562	225	196	11	27350	BST1,POSTN,ENPP2,THBS1,ITGB6,NPNT,NRP1,PLAU,CCN2,ITGA8,ITGA1
GO:BP	tumor necrosis factor production	GO:0032640	0.001417	2.84863	181	196	10	27350	IL1A,THBS1,ZFP36,CX3CL1,CLU,VSIR,NOD1,CD33,TLR1,ERRFI1
GO:BP	response to glucocorticoid	GO:0051384	0.001417	2.84863	181	196	10	27350	CYP1B1,FOS,ACE,ZFP36,ALPL,ALDH3A1,FOSB,ERRFI1,SGK1,FAS
GO:BP	regulation of tumor necrosis factor production	GO:0032680	0.001417	2.84863	181	196	10	27350	IL1A,THBS1,ZFP36,CX3CL1,CLU,VSIR,NOD1,CD33,TLR1,ERRFI1
GO:BP	response to lipopolysaccharide	GO:0032496	0.00153113	2.81499	445	196	15	27350	IL1A,SLPI,FOS,DIO2,ACE,ABCA1,ZFP36,ALPL,CX3CL1,CXCL1,SHPK,CSF3,NR4A1,TNFRSF11A,PDE4D
GO:BP	vasculature development	GO:0001944	0.00153558	2.81373	775	196	20	27350	IL1A,ENPP2,CYP1B1,C3,EGR3,THBS1,ACE,HES1,FGFBP1,CXCR3,NRP1,PLAU,EGR2,CX3CL1,RAMP1,CCN2,GADD45A,SPHK1,ERRFI1,NR4A1
GO:BP	tumor necrosis factor superfamily cytokine production	GO:0071706	0.00164641	2.78346	184	196	10	27350	IL1A,THBS1,ZFP36,CX3CL1,CLU,VSIR,NOD1,CD33,TLR1,ERRFI1
GO:BP	regulation of tumor necrosis factor superfamily cytokine production	GO:1903555	0.00164641	2.78346	184	196	10	27350	IL1A,THBS1,ZFP36,CX3CL1,CLU,VSIR,NOD1,CD33,TLR1,ERRFI1
GO:BP	extrinsic apoptotic signaling pathway	GO:0097191	0.00165306	2.78171	230	196	11	27350	MAL,IL1A,TNFRSF23,LCN2,THBS1,CSF2,NRP1,CX3CL1,TNFRSF26,EYA2,FAS
GO:BP	response to cytokine	GO:0034097	0.00172088	2.76425	1160	196	25	27350	IL1A,TSLP,9930111J21RIK2,TNFRSF23,CYP1B1,THBS1,FOS,CSF2,SPP1,HES1,CXCR3,INHBB,NPNT,ZFP36,IL17RE,CX3CL1,CXCL1,RAB7B,SHPK,TGTP1,DUSP1,SPHK1,CSF3,FAS,TNFRSF11A
GO:BP	response to fibroblast growth factor	GO:0071774	0.00178184	2.74913	106	196	8	27350	EGR3,THBS1,FGFBP1,ZFP36,CCN2,NR4A1,SPRY1,IER2
GO:BP	positive regulation of MAPK cascade	GO:0043410	0.00186073	2.73032	514	196	16	27350	IL1A,SH3RF2,C3,THBS1,SORBS3,NPNT,NRP1,CX3CL1,PDGFC,CCN2,GADD45A,C1QTNF1,NOD1,SPHK1,ITGA1,TNFRSF11A
GO:BP	cell morphogenesis	GO:0000902	0.00192859	2.71476	1088	196	24	27350	POSTN,MYO7A,ENPP2,ITGB6,NGEF,HES1,NRP1,EGR2,LAMB3,SEMA5A,MYH14,CLU,ABLIM1,ARC,ITGA8,PALMD,ITGA1,SGK1,VDR,TUBB2B,PLS1,POF1B,APLP1,LAMB2
GO:BP	blood vessel morphogenesis	GO:0048514	0.00194002	2.71219	647	196	18	27350	IL1A,ENPP2,CYP1B1,C3,EGR3,THBS1,ACE,HES1,FGFBP1,CXCR3,NRP1,PLAU,CX3CL1,RAMP1,CCN2,GADD45A,SPHK1,NR4A1
GO:BP	positive regulation of cell motility	GO:2000147	0.00217068	2.6634	585	196	17	27350	POSTN,IL1A,ENPP2,SH3RF2,CYP1B1,LCN2,THBS1,DAPK2,FGFBP1,NRP1,PLAU,CX3CL1,VSIR,PDGFC,SPHK1,LGR6,PDE4D
GO:BP	negative regulation of protein metabolic process	GO:0051248	0.00282082	2.54962	1112	196	24	27350	SLPI,SH3RF2,BTG2,C3,THBS1,ANXA8,ENPP1,INHBB,PLAU,ZFP36,CAMK2N1,CSTDC2,CLU,GADD45A,AZIN2,DUSP1,CTLA2A,WFDC2,ERRFI1,NR4A1,SPRY1,SERPINB9C,SERPINB5,PDE4D
GO:BP	regulation of localization	GO:0032879	0.00283581	2.54732	2253	196	37	27350	MMP13,SCN3A,IL1A,TRPV3,C3,LCN2,THBS1,LRRC26,SPP1,ACE,HES1,ENPP1,SLC43A2,CXCR3,ABCA1,INHBB,ZFP36,CAMK2N1,LIPG,CX3CL1,CXCL1,CLU,ARC,SCN5A,C1QTNF1,CD33,AZIN2,PTGS1,SPHK1,SGK1,VDR,PLS1,RASSF5,TNFRSF11A,PROM2,PDE4D,EXPH5
GO:BP	extrinsic apoptotic signaling pathway in absence of ligand	GO:0097192	0.00291843	2.53485	79	196	7	27350	IL1A,TNFRSF23,LCN2,CSF2,CX3CL1,EYA2,FAS
GO:BP	signal transduction in absence of ligand	GO:0038034	0.00291843	2.53485	79	196	7	27350	IL1A,TNFRSF23,LCN2,CSF2,CX3CL1,EYA2,FAS
GO:BP	regulation of endopeptidase activity	GO:0052548	0.00293433	2.53249	469	196	15	27350	SLPI,TNFRSF23,C3,THBS1,TRP63,ANXA8,CSTDC2,VSIR,CCN2,NOD1,WFDC2,NR4A1,SERPINB9C,FAS,SERPINB5
GO:BP	stress-activated protein kinase signaling cascade	GO:0031098	0.00294447	2.53099	244	196	11	27350	IL1A,SH3RF2,TNFRSF23,ZFP36,CCN2,GADD45A,NOD1,DUSP1,SPHK1,ERRFI1,FAS
GO:BP	blood vessel development	GO:0001568	0.00328057	2.48405	742	196	19	27350	IL1A,ENPP2,CYP1B1,C3,EGR3,THBS1,ACE,HES1,FGFBP1,CXCR3,NRP1,PLAU,EGR2,CX3CL1,RAMP1,CCN2,GADD45A,SPHK1,NR4A1
GO:BP	response to hormone	GO:0009725	0.00329243	2.48248	965	196	22	27350	MMP13,BTG2,CYP1B1,FOS,TRP63,SPP1,ACE,HES1,ENPP1,INHBB,ZFP36,EGR2,KRT19,ALPL,ALDH3A1,RAMP1,FOSB,TNFRSF11B,ERRFI1,SGK1,NR4A1,FAS
GO:BP	ossification	GO:0001503	0.00335996	2.47367	413	196	14	27350	MMP13,MGP,TRP63,SPP1,ENPP1,DHRS3,NPNT,EGR2,ALPL,CCN2,CYP24A1,LTBP3,VDR,TNFRSF11A
GO:BP	regulation of response to stress	GO:0080134	0.00341018	2.46722	1371	196	27	27350	BST1,IL1A,TSLP,SH3RF2,TNFRSF23,C3,THBS1,ACE,PLAU,ZFP36,CAMK2N1,CX3CL1,CXCL1,CLU,SHPK,CCN2,GADD45A,C1QTNF1,NOD1,DUSP1,CTLA2A,EYA2,SPHK1,ERRFI1,SERPINB9C,FAS,TNFRSF11A
GO:BP	regulation of ion transport	GO:0043269	0.00347957	2.45847	745	196	19	27350	SCN3A,IL1A,TRPV3,LCN2,LRRC26,ACE,HES1,SLC43A2,CXCR3,CX3CL1,CXCL1,ARC,SCN5A,CD33,PTGS1,SGK1,VDR,TNFRSF11A,PDE4D
GO:BP	response to corticosteroid	GO:0031960	0.00350366	2.45548	200	196	10	27350	CYP1B1,FOS,ACE,ZFP36,ALPL,ALDH3A1,FOSB,ERRFI1,SGK1,FAS
GO:BP	positive regulation of cell differentiation	GO:0045597	0.00402212	2.39554	977	196	22	27350	ENPP2,EGR3,FOS,CSF2,TRP63,ACE,HES1,NPNT,NRP1,ZFP36,EGR2,SEMA5A,CX3CL1,RAB7B,CLU,VSIR,CCN2,LTBP3,SGK1,CSF3,VDR,LAMB2
GO:BP	epidermal cell differentiation	GO:0009913	0.00434441	2.36207	254	196	11	27350	MYO7A,IL1A,TRP63,KRT14,HES1,ZFP36,PTGS1,ERRFI1,VDR,PLS1,EXPH5
GO:BP	myeloid leukocyte activation	GO:0002274	0.00468566	2.32923	256	196	11	27350	MRGPRB2,TSLP,THBS1,ITGB6,CSF2,CX3CL1,CLU,SHPK,CD33,TLR1,SPHK1
GO:BP	regulation of cell differentiation	GO:0045595	0.00601554	2.22073	1766	196	31	27350	POSTN,IL1A,ENPP2,EGR3,FOS,CSF2,TRP63,ACE,HES1,ENPP1,NPNT,NRP1,ZFP36,EGR2,SEMA5A,CX3CL1,RAB7B,CLU,TRIB2,VSIR,CCN2,TNFRSF11B,CTLA2A,LTBP3,ERRFI1,SGK1,CSF3,SPRY1,VDR,FAS,LAMB2
GO:BP	cellular response to endogenous stimulus	GO:0071495	0.00611046	2.21393	1501	196	28	27350	CYP1B1,EGR3,THBS1,FOS,ITGB6,TRP63,ACE,HES1,ENPP1,FGFBP1,INHBB,NPNT,ZFP36,RAMP1,VSIR,PDGFC,CCN2,ITGA8,FOSB,NOD1,LTBP3,ERRFI1,SGK1,NR4A1,SPRY1,AHR,APLP1,PDE4D
GO:BP	supramolecular fiber organization	GO:0097435	0.00754667	2.12224	786	196	19	27350	MYO7A,CYP1B1,SORBS3,KRT14,PKP1,NRP1,ADD2,KRT19,ARHGAP40,CX3CL1,CORO6,CLU,CCN2,LTBP3,SGK1,CSF3,KANK3,PLS1,POF1B
GO:BP	regulation of peptidyl-tyrosine phosphorylation	GO:0050730	0.00780585	2.10758	270	196	11	27350	BST1,TSLP,ENPP2,CSF2,ACE,HES1,NRP1,PDGFC,ERRFI1,CSF3,DOK7
GO:BP	neutrophil migration	GO:1990266	0.00782721	2.10639	129	196	8	27350	BST1,IL1A,SPP1,DAPK2,CX3CL1,CXCL1,ITGA1,PDE4D
GO:BP	regulation of ERK1 and ERK2 cascade	GO:0070372	0.00833981	2.07884	327	196	12	27350	IL1A,C3,NPNT,NRP1,CX3CL1,PDGFC,CCN2,NOD1,DUSP1,ERRFI1,SPRY1,TNFRSF11A
GO:BP	circulatory system development	GO:0072359	0.00861455	2.06477	1187	196	24	27350	MMP13,IL1A,ENPP2,CYP1B1,C3,EGR3,THBS1,ACE,HES1,FGFBP1,CXCR3,DHRS3,NRP1,PLAU,EGR2,CX3CL1,RAMP1,CCN2,SCN5A,GADD45A,SPHK1,ERRFI1,NR4A1,SPRY1
GO:BP	response to extracellular stimulus	GO:0009991	0.00894005	2.04866	581	196	16	27350	POSTN,IL1A,CYP1B1,FOS,SPP1,ACE,INHBB,ZFP36,LIPG,ALPL,NUAK1,TNFRSF11B,CYP24A1,VDR,FAS,BMF
GO:BP	cellular response to tumor necrosis factor	GO:0071356	0.00924682	2.03401	223	196	10	27350	TNFRSF23,CYP1B1,THBS1,HES1,NPNT,ZFP36,CX3CL1,SPHK1,FAS,TNFRSF11A
GO:BP	regulation of apoptotic signaling pathway	GO:2001233	0.00947257	2.02353	390	196	13	27350	MAL,TNFRSF23,THBS1,CSF2,TRP63,DAPK2,INHBB,NRP1,CX3CL1,CLU,EYA2,FAS,BMF
GO:BP	positive regulation of response to external stimulus	GO:0032103	0.010244	1.98953	455	196	14	27350	TSLP,C3,THBS1,ACE,DAPK2,CXCR3,NRP1,PLAU,CAMK2N1,SEMA5A,CX3CL1,CXCL1,NOD1,TNFRSF11A
GO:BP	lung development	GO:0030324	0.0112427	1.94913	228	196	10	27350	MGP,ITGB6,ACE,HES1,CCN2,LTBP3,ERRFI1,SPRY1,RDH10,CRISPLD2
GO:BP	response to nutrient	GO:0007584	0.011516	1.9387	180	196	9	27350	POSTN,IL1A,CYP1B1,SPP1,LIPG,ALPL,TNFRSF11B,CYP24A1,VDR
GO:BP	macrophage activation	GO:0042116	0.0116026	1.93545	97	196	7	27350	THBS1,CSF2,CX3CL1,CLU,SHPK,TLR1,SPHK1
GO:BP	positive regulation of catalytic activity	GO:0043085	0.0123886	1.90698	1130	196	23	27350	TNFRSF23,THBS1,PRSS22,NGEF,ACE,NPNT,CX3CL1,CLU,TRIB2,VSIR,PDGFC,CCN2,TCIM,NOD1,CD33,AZIN2,RGS16,TLR1,ITGA1,VDR,FAS,DOK7,TNFRSF11A
GO:BP	respiratory tube development	GO:0030323	0.0126109	1.89925	231	196	10	27350	MGP,ITGB6,ACE,HES1,CCN2,LTBP3,ERRFI1,SPRY1,RDH10,CRISPLD2
GO:BP	response to growth factor	GO:0070848	0.0127836	1.89335	741	196	18	27350	EGR3,THBS1,FOS,ITGB6,HES1,FGFBP1,NPNT,NRP1,ZFP36,VSIR,CCN2,ITGA8,SPHK1,LTBP3,ERRFI1,NR4A1,SPRY1,IER2
GO:BP	stress-activated MAPK cascade	GO:0051403	0.0141209	1.85014	234	196	10	27350	IL1A,SH3RF2,TNFRSF23,ZFP36,CCN2,GADD45A,NOD1,DUSP1,SPHK1,FAS
GO:BP	cellular response to fibroblast growth factor stimulus	GO:0044344	0.0141987	1.84775	100	196	7	27350	EGR3,THBS1,FGFBP1,ZFP36,CCN2,NR4A1,SPRY1
GO:BP	cellular response to oxygen-containing compound	GO:1901701	0.0144846	1.83909	1483	196	27	27350	POSTN,IL1A,CYP1B1,LCN2,FOS,SPP1,ACE,HES1,ENPP1,ABCA1,INHBB,ZFP36,CAMK2N1,CX3CL1,CXCL1,SHPK,PDGFC,NOD1,SPHK1,ERRFI1,SGK1,CSF3,NR4A1,VDR,AHR,APLP1,PDE4D
GO:BP	ERK1 and ERK2 cascade	GO:0070371	0.0165666	1.78077	350	196	12	27350	IL1A,C3,NPNT,NRP1,CX3CL1,PDGFC,CCN2,NOD1,DUSP1,ERRFI1,SPRY1,TNFRSF11A
GO:BP	neutrophil chemotaxis	GO:0030593	0.0172597	1.76297	103	196	7	27350	BST1,SPP1,DAPK2,CX3CL1,CXCL1,ITGA1,PDE4D
GO:BP	response to organophosphorus	GO:0046683	0.017632	1.7537	144	196	8	27350	CYP1B1,FOS,ENPP1,INHBB,ALDH3A1,FOSB,AHR,PDE4D
GO:BP	cellular response to lipid	GO:0071396	0.0180018	1.74468	760	196	18	27350	IL1A,CYP1B1,TRP63,SPP1,ACE,HES1,ABCA1,INHBB,ZFP36,CX3CL1,CXCL1,SHPK,ERRFI1,SGK1,CSF3,VDR,AHR,PDE4D
GO:BP	positive regulation of intracellular signal transduction	GO:1902533	0.018316	1.73717	994	196	21	27350	IL1A,SH3RF2,C3,THBS1,SORBS3,NPNT,NRP1,CX3CL1,CLU,CTNS,PDGFC,CCN2,TCIM,GADD45A,C1QTNF1,NOD1,SPHK1,ITGA1,CSF3,TNFRSF11A,LURAP1L
GO:BP	response to nutrient levels	GO:0031667	0.0183269	1.73691	546	196	15	27350	POSTN,IL1A,CYP1B1,SPP1,ACE,INHBB,ZFP36,LIPG,ALPL,NUAK1,TNFRSF11B,CYP24A1,VDR,FAS,BMF
GO:BP	response to cAMP	GO:0051591	0.0208487	1.68092	106	196	7	27350	CYP1B1,FOS,INHBB,ALDH3A1,FOSB,AHR,PDE4D
GO:BP	response to tumor necrosis factor	GO:0034612	0.0218319	1.66091	246	196	10	27350	TNFRSF23,CYP1B1,THBS1,HES1,NPNT,ZFP36,CX3CL1,SPHK1,FAS,TNFRSF11A
GO:BP	response to steroid hormone	GO:0048545	0.0219481	1.6586	360	196	12	27350	CYP1B1,FOS,TRP63,SPP1,ACE,ZFP36,ALPL,ALDH3A1,FOSB,ERRFI1,SGK1,FAS
GO:BP	cell-cell signaling	GO:0007267	0.0235353	1.62828	1705	196	29	27350	IL1A,C3,EGR3,ITGB6,DIO2,TRP63,SPP1,ACE,HES1,GJB4,FGFBP1,ABCA1,INHBB,GABRP,CAMK2N1,EGR2,CX3CL1,TRABD2B,ARC,SCN5A,C1QTNF1,PTGS1,SPHK1,LTBP3,NR4A1,VDR,TUBB2B,LGR6,TNFRSF11A
GO:BP	regulation of epithelial cell proliferation	GO:0050678	0.0236789	1.62564	425	196	13	27350	EGR3,THBS1,TRP63,HES1,FGFBP1,CXCR3,PLAU,ZFP36,SCN5A,ERRFI1,NR4A1,VDR,SERPINB5
GO:BP	response to biotic stimulus	GO:0009607	0.0239611	1.62049	1799	196	30	27350	IL1A,TSLP,SLPI,C3,LCN2,FOS,ITGB6,DIO2,ACE,ABCA1,ZFP36,ALPL,CX3CL1,CXCL1,CSTDC2,RAB7B,CLU,SHPK,TGTP1,NOD1,TLR1,WFDC2,CSF3,NR4A1,SLFN2,SERPINB9C,CAR5B,AHR,TNFRSF11A,PDE4D
GO:BP	regulation of stress-activated MAPK cascade	GO:0032872	0.0257904	1.58854	199	196	9	27350	IL1A,SH3RF2,TNFRSF23,CCN2,GADD45A,NOD1,DUSP1,SPHK1,FAS
GO:BP	cell morphogenesis involved in differentiation	GO:0000904	0.0277548	1.55666	785	196	18	27350	POSTN,MYO7A,ENPP2,NGEF,HES1,NRP1,EGR2,LAMB3,SEMA5A,ABLIM1,ARC,ITGA8,SGK1,TUBB2B,PLS1,POF1B,APLP1,LAMB2
GO:BP	long-term memory	GO:0007616	0.0277558	1.55665	44	196	5	27350	LCN2,CAMK2N1,ARC,CTNS,SGK1
GO:BP	positive regulation of cytokine production	GO:0001819	0.0282323	1.54925	498	196	14	27350	POSTN,IL1A,TSLP,CYP1B1,C3,THBS1,CSF2,CX3CL1,RAB7B,CLU,NOD1,TLR1,SPHK1,PDE4D
GO:BP	cellular response to growth factor stimulus	GO:0071363	0.028907	1.539	712	196	17	27350	EGR3,THBS1,FOS,ITGB6,HES1,FGFBP1,NPNT,NRP1,ZFP36,VSIR,CCN2,ITGA8,SPHK1,LTBP3,ERRFI1,NR4A1,SPRY1
GO:BP	regulation of stress-activated protein kinase signaling cascade	GO:0070302	0.0290505	1.53685	202	196	9	27350	IL1A,SH3RF2,TNFRSF23,CCN2,GADD45A,NOD1,DUSP1,SPHK1,FAS
GO:BP	regulation of metal ion transport	GO:0010959	0.0295142	1.52997	434	196	13	27350	TRPV3,LCN2,LRRC26,ACE,HES1,CXCR3,CX3CL1,CXCL1,SCN5A,CD33,SGK1,VDR,PDE4D
GO:BP	regulation of system process	GO:0044057	0.0296362	1.52818	640	196	16	27350	IL1A,SPP1,ACE,INHBB,NPNT,EGR2,CX3CL1,CCN2,SCN5A,C1QTNF1,PTGS1,SPHK1,ERRFI1,NR4A1,VDR,PDE4D
GO:BP	biological process involved in interspecies interaction between organisms	GO:0044419	0.0298888	1.52449	1914	196	31	27350	IL1A,TSLP,SLPI,C3,LCN2,FOS,ITGB6,DIO2,ACE,ABCA1,NRP1,ZFP36,ALPL,CX3CL1,CXCL1,CSTDC2,RAB7B,CLU,SHPK,TGTP1,NOD1,TLR1,WFDC2,CSF3,NR4A1,SLFN2,SERPINB9C,CAR5B,NECTIN4,TNFRSF11A,PDE4D
GO:BP	epithelium development	GO:0060429	0.0304185	1.51686	1281	196	24	27350	MYO7A,IL1A,MGP,C3,LCN2,TRP63,KRT14,HES1,NPNT,NRP1,ZFP36,KRT19,SLC40A1,PTGS1,ERRFI1,SPRY1,VDR,PLS1,RDH10,SERPINB5,POF1B,LAMB2,PDE4D,EXPH5
GO:BP	respiratory system development	GO:0060541	0.0307996	1.51146	256	196	10	27350	MGP,ITGB6,ACE,HES1,CCN2,LTBP3,ERRFI1,SPRY1,RDH10,CRISPLD2
GO:BP	positive regulation of reactive oxygen species metabolic process	GO:2000379	0.0322836	1.49102	76	196	6	27350	CYP1B1,LCN2,THBS1,PLAU,CXCL1,GADD45A
GO:BP	granulocyte migration	GO:0097530	0.0330728	1.48053	157	196	8	27350	BST1,IL1A,SPP1,DAPK2,CX3CL1,CXCL1,ITGA1,PDE4D
GO:BP	cell activation	GO:0001775	0.0345281	1.46183	1205	196	23	27350	MRGPRB2,IL1A,TSLP,EGR3,THBS1,ITGB6,CSF2,HES1,CX3CL1,CLU,BTN1A1,SHPK,VSIR,CCN2,TCIM,C1QTNF1,CD33,TLR1,CTLA2A,SPHK1,FAS,AHR,RASSF5
GO:BP	cytoskeleton organization	GO:0007010	0.036516	1.43752	1472	196	26	27350	BST1,MYO7A,IL1A,SORBS3,KRT14,PKP1,NRP1,ADD2,KRT19,ARHGAP40,CX3CL1,MYH14,CORO6,TUBB2A,ABLIM1,ARC,CCN2,GADD45A,CCDC68,SGK1,CSF3,KANK3,SPRY1,TUBB2B,PLS1,POF1B
GO:BP	regulation of anatomical structure morphogenesis	GO:0022603	0.0384178	1.41547	963	196	20	27350	POSTN,IL1A,ENPP2,CYP1B1,C3,LCN2,THBS1,NGEF,HES1,CXCR3,NRP1,SEMA5A,MYH14,ARC,GADD45A,PALMD,TNFRSF11B,SPHK1,SGK1,SPRY1
GO:BP	negative regulation of cell communication	GO:0010648	0.0387151	1.41212	1388	196	25	27350	SH3RF2,TNFRSF23,THBS1,CSF2,TRP63,ENPP1,INHBB,DHRS3,NRP1,CX3CL1,TRABD2B,RAB7B,CLU,ARC,TCIM,RGS16,DUSP1,EYA2,ERRFI1,ITGA1,SPRY1,CISH,BMF,APLP1,PDE4D
GO:BP	actin filament-based process	GO:0030029	0.0387158	1.41211	805	196	18	27350	BST1,MYO7A,IL1A,SORBS3,NRP1,ADD2,KRT19,ARHGAP40,CX3CL1,MYH14,CORO6,CCN2,SCN5A,CSF3,KANK3,PLS1,POF1B,PDE4D
GO:BP	learning or memory	GO:0007611	0.0394642	1.4038	321	196	11	27350	BTG2,LCN2,FOS,CAMK2N1,EGR2,ARC,CTNS,ITGA8,PTGS1,SGK1,PDE4D
GO:BP	negative regulation of signaling	GO:0023057	0.0406059	1.39141	1392	196	25	27350	SH3RF2,TNFRSF23,THBS1,CSF2,TRP63,ENPP1,INHBB,DHRS3,NRP1,CX3CL1,TRABD2B,RAB7B,CLU,ARC,TCIM,RGS16,DUSP1,EYA2,ERRFI1,ITGA1,SPRY1,CISH,BMF,APLP1,PDE4D
GO:BP	response to other organism	GO:0051707	0.0406288	1.39117	1756	196	29	27350	IL1A,TSLP,SLPI,C3,LCN2,FOS,ITGB6,DIO2,ACE,ABCA1,ZFP36,ALPL,CX3CL1,CXCL1,CSTDC2,RAB7B,CLU,SHPK,TGTP1,NOD1,TLR1,WFDC2,CSF3,NR4A1,SLFN2,SERPINB9C,CAR5B,TNFRSF11A,PDE4D
GO:BP	immune response	GO:0006955	0.0411252	1.38589	1851	196	30	27350	MRGPRB2,IL1A,TSLP,ENPP2,SLPI,C3,LCN2,THBS1,ITGB6,CSF2,ENPP1,CXCR3,CX3CL1,CXCL1,CSTDC2,RAB7B,BTN1A1,VSIR,TCIM,TGTP1,NOD1,CD33,TLR1,WFDC2,CSF3,SERPINB9C,FAS,AHR,TNFRSF11A,PDE4D
GO:BP	memory	GO:0007613	0.0414621	1.38235	162	196	8	27350	LCN2,CAMK2N1,ARC,CTNS,ITGA8,PTGS1,SGK1,PDE4D
GO:BP	positive regulation of lipid localization	GO:1905954	0.0419598	1.37717	118	196	7	27350	IL1A,C3,SPP1,ABCA1,LIPG,C1QTNF1,TNFRSF11A
GO:BP	blood vessel endothelial cell migration	GO:0043534	0.0419598	1.37717	118	196	7	27350	CYP1B1,EGR3,THBS1,FGFBP1,NRP1,GADD45A,NR4A1
GO:BP	response to external biotic stimulus	GO:0043207	0.0423604	1.37304	1760	196	29	27350	IL1A,TSLP,SLPI,C3,LCN2,FOS,ITGB6,DIO2,ACE,ABCA1,ZFP36,ALPL,CX3CL1,CXCL1,CSTDC2,RAB7B,CLU,SHPK,TGTP1,NOD1,TLR1,WFDC2,CSF3,NR4A1,SLFN2,SERPINB9C,CAR5B,TNFRSF11A,PDE4D
GO:BP	response to inorganic substance	GO:0010035	0.0430448	1.36608	660	196	16	27350	IL1A,CYP1B1,LCN2,THBS1,FOS,CP,ENPP1,INHBB,SLC40A1,ALPL,SCN5A,FOSB,TNFRSF11B,SPHK1,NR4A1,FAS
GO:BP	enzyme-linked receptor protein signaling pathway	GO:0007167	0.0431928	1.36459	971	196	20	27350	THBS1,FOS,ITGB6,NGEF,HES1,ENPP1,FGFBP1,INHBB,NPNT,NRP1,VSIR,PDGFC,CCN2,CSRNP1,COL4A5,ITGA8,LTBP3,ERRFI1,ITGA1,SPRY1
GO:BP	positive regulation of ion transport	GO:0043270	0.0454747	1.34223	326	196	11	27350	IL1A,TRPV3,LCN2,LRRC26,CXCR3,CX3CL1,CXCL1,ARC,SCN5A,SGK1,TNFRSF11A
GO:BP	cell development	GO:0048468	0.0466673	1.33099	2449	196	36	27350	MAL,POSTN,MYO7A,IL1A,ENPP2,BTG2,CLMN,C3,TRP63,NGEF,ACE,HES1,INHBB,NRP1,EGR2,KRT19,LAMB3,SEMA5A,CX3CL1,CLU,ABLIM1,ARC,ITGA8,SPHK1,ITGA1,SGK1,SPRY1,TUBB2B,FAS,PLS1,RDH10,POF1B,APLP1,LAMB2,PDE4D,EXPH5
GO:BP	negative regulation of cell population proliferation	GO:0008285	0.0470994	1.32698	740	196	17	27350	IL1A,BTG2,CLMN,CYP1B1,THBS1,OGN,HES1,CXCR3,BTN1A1,VSIR,DUSP1,ITGA1,SPRY1,SLFN2,VDR,FAS,RASSF5
GO:BP	response to purine-containing compound	GO:0014074	0.0493966	1.3063	166	196	8	27350	CYP1B1,FOS,ENPP1,INHBB,ALDH3A1,FOSB,AHR,PDE4D
GO:BP	biomineral tissue development	GO:0031214	0.0493966	1.3063	166	196	8	27350	MMP13,MGP,ITGB6,SPP1,ENPP1,ALPL,LTBP3,VDR
GO:CC	extracellular region	GO:0005576	5.91962e-09	8.22771	2774	195	53	27145	MMP13,POSTN,MMP10,IL1A,TSLP,ENPP2,SLPI,MGP,C3,LCN2,THBS1,CP,CSF2,PRSS22,OGN,SPP1,IGFBP7,ACE,ENPP1,FGFBP1,INHBB,NPNT,PLAU,IL17RE,LIPG,LAMB3,ALPL,CX3CL1,CXCL1,RAMP1,CSTDC2,CLU,TUBB2A,ARC,PDGFC,CCN2,COL4A5,C1QTNF1,TNFRSF11B,CTLA2A,WFDC2,LTBP3,PKNOX2,CSF3,SERPINB9C,QSOX1,TUBB2B,FAS,SERPINB5,LGR6,CRISPLD2,PROM2,LAMB2
GO:CC	extracellular space	GO:0005615	5.81655e-08	7.23533	1984	195	42	27145	MMP13,POSTN,IL1A,TSLP,ENPP2,SLPI,MGP,C3,LCN2,THBS1,CP,CSF2,PRSS22,OGN,SPP1,IGFBP7,ACE,ENPP1,FGFBP1,INHBB,PLAU,LIPG,ALPL,CX3CL1,CXCL1,RAMP1,CSTDC2,CLU,PDGFC,CCN2,COL4A5,C1QTNF1,TNFRSF11B,CTLA2A,WFDC2,CSF3,SERPINB9C,QSOX1,FAS,SERPINB5,LGR6,CRISPLD2
GO:CC	cell periphery	GO:0071944	6.64848e-08	7.17728	6980	195	91	27145	MMP13,SLC26A9,SCN3A,MAL,POSTN,MRGPRB2,MMP10,MYO7A,IL1A,ENPP2,TNFRSF23,TRPV3,MGP,C3,THBS1,ABCC3,ITGB6,CP,LRRC26,CSF2,AU018091,OGN,ANXA8,KRT14,IGFBP7,ACE,ENPP1,SLC43A2,GJB4,FGFBP1,PKP1,SLC4A4,CXCR3,ABCA1,INHBB,GABRP,NPNT,NRP1,PLAU,ADD2,KRT19,IL17RE,SLC40A1,LAMB3,ALPL,CX3CL1,GOLGA7B,ALDH3A1,RAMP1,TRABD2B,TM4SF1,CLU,MMP15,BTN1A1,VSIR,ARC,CTNS,PDGFC,CCN2,TCIM,SCN5A,COL4A5,TNFRSF26,ITGA8,C1QTNF1,NOD1,C…
GO:CC	cell surface	GO:0009986	1.84493e-07	6.73402	1124	195	30	27145	SLC26A9,IL1A,TNFRSF23,C3,THBS1,ITGB6,ACE,ENPP1,FGFBP1,SLC4A4,CXCR3,ABCA1,NRP1,PLAU,CAPN5,LIPG,CX3CL1,RAMP1,CLU,BTN1A1,VSIR,PDGFC,SCN5A,TNFRSF26,ITGA8,CD33,ITGA1,FAS,TNFRSF11A,PROM2
GO:CC	extracellular matrix	GO:0031012	1.51767e-06	5.81882	503	195	19	27145	MMP13,POSTN,MMP10,MGP,THBS1,OGN,IGFBP7,NPNT,LAMB3,ALPL,CLU,MMP15,CCN2,COL4A5,TNFRSF11B,LTBP3,LGR6,CRISPLD2,LAMB2
GO:CC	external encapsulating structure	GO:0030312	1.61848e-06	5.79089	505	195	19	27145	MMP13,POSTN,MMP10,MGP,THBS1,OGN,IGFBP7,NPNT,LAMB3,ALPL,CLU,MMP15,CCN2,COL4A5,TNFRSF11B,LTBP3,LGR6,CRISPLD2,LAMB2
GO:CC	cytoplasm	GO:0005737	1.46629e-05	4.83378	11483	195	120	27145	MMP13,SCN3A,MAL,POSTN,CWH43,MYO7A,IL1A,ENPP2,9930111J21RIK2,SLPI,BTG2,TNFRSF23,CLMN,CYP1B1,MGP,LCN2,THBS1,FOS,SORBS3,LRRC26,TRP63,SPP1,NGEF,ANXA8,KRT14,ACE,HES1,DAPK2,PKP1,GALNT15,ABCA1,INHBB,CBR2,NPNT,NRP1,ZFP36,EGR2,ADD2,KRT19,CAPN5,IL17RE,SLC40A1,LIPG,ARHGAP40,MAN1C1,ALPL,CX3CL1,GOLGA7B,ALDH3A1,MYH14,RAB7B,CLU,TUBB2A,ABLIM1,TRIB2,SHPK,ARC,AOX1,NUAK1,CTNS,SARDH,PDGFC,CCN2,TCIM,SCN5A,TGTP1,TNFRS…
GO:CC	endomembrane system	GO:0012505	6.21468e-05	4.20658	4239	195	59	27145	MMP13,MAL,POSTN,CWH43,ENPP2,9930111J21RIK2,SLPI,TNFRSF23,CLMN,CYP1B1,MGP,THBS1,FOS,TRP63,SPP1,ANXA8,ACE,DAPK2,GALNT15,ABCA1,NRP1,SLC40A1,LIPG,MAN1C1,GOLGA7B,ALDH3A1,RAB7B,CLU,ARC,CTNS,CCN2,SCN5A,TGTP1,TNFRSF26,ITGA8,CD33,AZIN2,TLR1,B4GALNT3,PTGS1,SPHK1,ITGA1,MYZAP,SGK1,HS3ST1,NR4A1,SPRY1,SERPINB9C,QSOX1,FAS,RDH10,GIMAP8,BEND5,CRISPLD2,BMF,APLP1,ESYT3,PDE4D,EXPH5
GO:CC	Golgi apparatus	GO:0005794	0.000175161	3.75656	1529	195	30	27145	MMP13,MAL,POSTN,ENPP2,SLPI,TNFRSF23,SPP1,DAPK2,GALNT15,ABCA1,LIPG,MAN1C1,GOLGA7B,RAB7B,CCN2,TGTP1,TNFRSF26,CD33,AZIN2,TLR1,B4GALNT3,PTGS1,HS3ST1,SPRY1,SERPINB9C,QSOX1,GIMAP8,BEND5,APLP1,PDE4D
GO:CC	membrane	GO:0016020	0.000815756	3.08844	10323	195	106	27145	SLC26A9,SCN3A,BST1,MAL,MRGPRB2,CWH43,MYO7A,IL1A,ENPP2,9930111J21RIK2,KLHDC7A,TNFRSF23,TRPV3,LRRN4CL,CLMN,CYP1B1,C3,THBS1,FOS,ABCC3,ITGB6,CP,LRRC26,CSF2,DIO2,AU018091,NGEF,ANXA8,KRT14,ACE,ENPP1,SLC43A2,GJB4,FGFBP1,PKP1,GALNT15,SLC4A4,CXCR3,ABCA1,DHRS3,GABRP,NPNT,NRP1,PLAU,ADD2,KRT19,IL17RE,SLC40A1,MAN1C1,SEMA5A,ALPL,CX3CL1,GOLGA7B,ALDH3A1,UPK3BL,RAMP1,TRABD2B,TMEM86A,RAB7B,TM4SF1,CLU,MMP15,BTN1A1,…
GO:CC	plasma membrane	GO:0005886	0.00283109	2.54805	6504	195	74	27145	SLC26A9,SCN3A,MAL,MRGPRB2,MYO7A,IL1A,ENPP2,TNFRSF23,TRPV3,C3,THBS1,ABCC3,ITGB6,CP,LRRC26,CSF2,AU018091,ANXA8,KRT14,ACE,ENPP1,SLC43A2,GJB4,FGFBP1,PKP1,SLC4A4,CXCR3,ABCA1,GABRP,NRP1,PLAU,ADD2,KRT19,IL17RE,SLC40A1,ALPL,CX3CL1,GOLGA7B,ALDH3A1,RAMP1,TRABD2B,TM4SF1,MMP15,BTN1A1,VSIR,ARC,CTNS,PDGFC,TCIM,SCN5A,TNFRSF26,ITGA8,C1QTNF1,NOD1,CD33,ALDH3B1,TLR1,SPHK1,ERRFI1,ITGA1,MYZAP,SGK1,VDR,CISH,FAS,NECTIN…
GO:CC	membrane raft	GO:0045121	0.00286114	2.54346	408	195	13	27145	MAL,TNFRSF23,ABCA1,ADD2,ARC,SCN5A,TNFRSF26,RGS16,TLR1,ITGA1,VDR,FAS,PROM2
GO:CC	membrane microdomain	GO:0098857	0.00293668	2.53214	409	195	13	27145	MAL,TNFRSF23,ABCA1,ADD2,ARC,SCN5A,TNFRSF26,RGS16,TLR1,ITGA1,VDR,FAS,PROM2
GO:CC	intrinsic component of plasma membrane	GO:0031226	0.0042169	2.37501	1609	195	28	27145	SCN3A,ENPP2,TNFRSF23,TRPV3,ABCC3,ITGB6,CP,LRRC26,CSF2,ACE,GJB4,SLC4A4,ABCA1,GABRP,NRP1,CX3CL1,RAMP1,TRABD2B,TM4SF1,MMP15,SCN5A,ITGA8,C1QTNF1,NOD1,TLR1,ITGA1,PROM2,ESYT3
GO:CC	protein complex involved in cell adhesion	GO:0098636	0.0153354	1.8143	55	195	5	27145	ITGB6,PLAU,ITGA8,ITGA1,LAMB2
GO:CC	cell junction	GO:0030054	0.0194964	1.71005	2141	195	32	27145	MMP13,POSTN,MYO7A,EGR3,SORBS3,ITGB6,NGEF,GJB4,PKP1,GABRP,NRP1,CAMK2N1,ADD2,CAPN5,SLC40A1,CX3CL1,CLU,ABLIM1,ARC,SCN5A,COL4A5,ITGA8,TNS4,SPHK1,ITGA1,MYZAP,NR4A1,TUBB2B,NECTIN4,DOK7,POF1B,LAMB2
GO:CC	plasma membrane protein complex	GO:0098797	0.0236231	1.62666	572	195	14	27145	SCN3A,TNFRSF23,ITGB6,LRRC26,CSF2,GJB4,KRT19,RAMP1,SCN5A,ITGA8,TLR1,ITGA1,FAS,PDE4D
GO:CC	basal part of cell	GO:0045178	0.0243597	1.61333	304	195	10	27145	SCN3A,ABCC3,KRT14,ACE,SLC4A4,ABCA1,SLC40A1,NOD1,ITGA1,PROM2
GO:CC	integral component of plasma membrane	GO:0005887	0.0333068	1.47747	1525	195	25	27145	SCN3A,ENPP2,TRPV3,ABCC3,ITGB6,LRRC26,CSF2,ACE,GJB4,SLC4A4,ABCA1,GABRP,NRP1,CX3CL1,RAMP1,TRABD2B,TM4SF1,MMP15,SCN5A,ITGA8,C1QTNF1,TLR1,ITGA1,PROM2,ESYT3
KEGG	ECM-receptor interaction	KEGG:04512	8.39212e-05	4.07613	88	107	9	8875	THBS1,ITGB6,SPP1,NPNT,LAMB3,COL4A5,ITGA8,ITGA1,LAMB2
KEGG	IL-17 signaling pathway	KEGG:04657	0.00126559	2.89771	93	107	8	8875	MMP13,LCN2,FOS,CSF2,IL17RE,CXCL1,FOSB,CSF3
KEGG	Cytokine-cytokine receptor interaction	KEGG:04060	0.0149599	1.82507	289	107	12	8875	IL1A,TSLP,CSF2,CXCR3,INHBB,IL17RE,CX3CL1,CXCL1,TNFRSF11B,CSF3,FAS,TNFRSF11A
KEGG	Amoebiasis	KEGG:05146	0.0249455	1.60301	107	107	7	8875	CSF2,LAMB3,CXCL1,RAB7B,COL4A5,SERPINB9C,LAMB2
REAC	Extracellular matrix organization	REAC:R-MMU-1474244	0.0159257	1.7979	242	106	12	8384	MMP13,MMP10,ITGB6,SPP1,CAPN5,LAMB3,MMP15,COL4A5,ITGA8,LTBP3,ITGA1,LAMB2
WP	Endochondral ossification	WP:WP1270	0.0170946	1.76714	61	72	6	4471	MMP13,MGP,SPP1,ENPP1,PLAU,ALPL
WP	Cytokines and inflammatory response	WP:WP222	0.0359678	1.44409	27	72	4	4471	IL1A,CSF2,CXCL1,CSF3
WP	Spinal cord injury	WP:WP2432	0.041977	1.37699	99	72	7	4471	IL1A,BTG2,FOS,ZFP36,CXCL1,GADD45A,NR4A1
TF	Factor: NF-E2; motif: TGCTGAGTCAY; match class: 1	TF:M00037_1	0.000239228	3.62119	2204	193	44	21828	MMP13,MAB21L4,MRGPRB2,IL1A,9930111J21RIK2,SH3RF2,TNFRSF23,TRPV3,LRRN4CL,THBS1,PRSS22,AU018091,KRT14,GJB4,PLAU,DTHD1,ARHGAP40,MAN1C1,FAH,CSTDC2,MMP15,SHPK,AOX1,NUAK1,TCIM,SCN5A,CSRNP1,TNFRSF26,GADD45A,CD33,CTLA2A,EYA2,SPHK1,CCDC68,MYZAP,SGK1,VGLL3,ANKRD22,SLFN2,FAS,AHR,GIMAP8,SQOR,PDE4D
TF	Factor: JunD; motif: NNRTGAGTCAY; match class: 1	TF:M10274_1	0.00320706	2.49389	1268	193	29	21828	MMP13,MAB21L4,MRGPRB2,9930111J21RIK2,TRPV3,C3,THBS1,PRSS22,KRT14,GJB4,DTHD1,ARHGAP40,ALDH3A1,CSTDC2,CLU,AOX1,NUAK1,CSRNP1,GADD45A,CD33,EYA2,CCDC68,FAM167A,SGK1,ANKRD22,SLFN2,RDH10,GIMAP8,SQOR
TF	Factor: JunB; motif: TGACTCAN; match class: 1	TF:M03551_1	0.00357894	2.44625	803	193	22	21828	MAB21L4,MRGPRB2,9930111J21RIK2,TRPV3,C3,THBS1,PRSS22,DTHD1,CSTDC2,CLU,AOX1,NUAK1,CSRNP1,EYA2,CCDC68,FAM167A,SGK1,ANKRD22,SLFN2,RDH10,GIMAP8,SQOR
TF	Factor: JunB; motif: NTGAGTCAY; match class: 1	TF:M10273_1	0.00754377	2.12241	1325	193	29	21828	MMP13,MAB21L4,MRGPRB2,9930111J21RIK2,TRPV3,C3,THBS1,PRSS22,KRT14,GJB4,DTHD1,ARHGAP40,CSTDC2,CLU,AOX1,NUAK1,CSRNP1,GADD45A,CD33,EYA2,SPHK1,CCDC68,FAM167A,SGK1,ANKRD22,SLFN2,RDH10,GIMAP8,SQOR
TF	Factor: Fra-1; motif: NNNTGAGTCAYN; match class: 1	TF:M10236_1	0.00816446	2.08807	781	193	21	21828	MAB21L4,MRGPRB2,9930111J21RIK2,TRPV3,C3,THBS1,PRSS22,DTHD1,CSTDC2,CLU,AOX1,NUAK1,CSRNP1,EYA2,CCDC68,FAM167A,SGK1,ANKRD22,SLFN2,GIMAP8,SQOR
TF	Factor: AP-1; motif: RGTGACTMANN	TF:M00188	0.0341226	1.46696	4195	193	61	21828	MMP13,SCN3A,MRGPRB2,IL1A,TSLP,9930111J21RIK2,KLHDC7A,SH3RF2,TNFRSF23,TRPV3,LRRN4CL,C3,CP,LRRC26,PRSS22,AU018091,TRP63,KRT14,DAPK2,ENPP1,FGFBP1,PKP1,ABCA1,ADD2,KRT19,LAMB3,ARHGAP40,ALDH3A1,RAMP1,OSGIN1,CSTDC2,TM4SF1,TUBB2A,ARC,AOX1,CSRNP1,TNFRSF26,GADD45A,NOD1,PALMD,GM4779,SH2D4A,TNFRSF11B,TLR1,DUSP1,CYP24A1,EYA2,SPHK1,LTBP3,FAM167A,MYZAP,VGLL3,SLFN2,VDR,CISH,GIMAP8,SQOR,BMF,ESYT3,LAMB2,EXPH5
TF	Factor: KLF3; motif: CCMCRCCCNG; match class: 1	TF:M07460_1	0.0440319	1.35623	42	193	5	21828	SLC26A9,PRSS22,ANXA8,KRT19,LAMB2
HP	Abnormality of dental structure	HP:0011061	0.00145859	2.83607	317	55	15	4909	MMP13,MYO7A,TRPV3,ITGB6,TRP63,ENPP1,PKP1,LAMB3,ALPL,CCN2,LTBP3,VDR,NECTIN4,TNFRSF11A,PDE4D
HP	Carious teeth	HP:0000670	0.00861715	2.06464	156	55	10	4909	MMP13,MYO7A,TRPV3,TRP63,ENPP1,PKP1,LAMB3,ALPL,CCN2,VDR
HP	Abnormal blood phosphate concentration	HP:0100529	0.00994146	2.00255	67	55	7	4909	ENPP1,ALPL,FAH,CTNS,TNFRSF11B,VDR,PDE4D
HP	Abnormal blood ion concentration	HP:0003111	0.0117253	1.93087	327	55	14	4909	CP,ENPP1,SLC4A4,SLC40A1,LAMB3,ALPL,FAH,CTNS,SCN5A,TNFRSF11B,CYP24A1,VDR,TNFRSF11A,PDE4D
