# Supplementary material for: CHD8 interacts with BCL11A to induce oncogenic transcription in triple negative breast cancer
Source: EMBO J. 2025 May 6;44(12):3448–67. doi: 10.1038/s44318-025-00447-8 (PMC12170886; doi:10.1038/s44318-025-00447-8)
Supplement: Supplementary file 17 — Dataset EV9 [file 44318_2025_447_MOESM17_ESM.xlsx]

## Sheet: Table Legend
Dataset EV9- gProfiler analysis of quadrant C RNAseq genes
Intersection of genes affected by either BCL11A or CHD8 knockdown identified a list of shared genes that are regulated by both proteins. Further inspection identified two major subsets of genes - those that increase upon knockdown of BCL11A or CHD8 (Quadrant A) and those that decrease upon knockdown of BCL11A or CHD8 (Quadrant C). The Quadrant C list is shown here and was used as input for gene s…

## Sheet: Quadrant C input
Iqgap2
Tnfsf13b
Rad51ap1
ENSMUSG00000109122
Nsl1
Cdca5
Polq
Itgb7
Exo1
Mybl2
Fxyd4
Gm8251
Mcm10
Cdc6
Traip
Sh3rf3
Hrob
Mcm5
Ccna2
Recql4
Eme1
Troap
Trip13
Ttk
Chaf1a
Pole
Dhfr
Tm6sf1
Kifc5b
Blm
Kif18b
Nek2
Brca1
Fbln1
Dsn1
Sgo1
Dtl
Lck
Efcab11
Ska3
Erich6
Ddias
Foxm1
Gtse1
Stil
Ska1
Esam
Adora1
Prr18
Esco2
Gm6325
Pbk
Smc2
Mcm8
Aurkb
Camk1d
Olfr239
ENSMUSG00000109953
Wdr62
ENSMUSG00000109054
Shcbp1
Bub1
Kif2c
Olfr1564
Kifc1
Ticrr
Cenpf
Plk4
Asf1b
Birc5
Tet1
Brip1
H2ac12
2700099C18Rik
Ecm2
Neb
A3galt2
Ncapg
Ect2
Sapcd2
Aurka
Chaf1b
Ndc80
Espl1
Phf19
Palb2
Akap5
Rad51
Tfrc
Cdc25c
Kif15
Cdca8
Spc24
Aspm
Fancb
Kif11
Cdca7
Pcdhgc4
Pimreg
Kif14
Fanci
Cenpi
Mki67
Chek1
Melk
Nuf2
Plk1
Zfp850
Rad54b
Aunip
Dlgap5
Cit
Suv39h1
Mtfr2
Rtkn2
Mad2l1
Wdhd1
Tpx2
Spef1
Fancd2
Knl1
Cenpa
Kif4
Sobp
ENSMUSG00000107263
Clspn
Arhgap11a
Ncapg2
Cdc20
Gins1

## Sheet: gProfiler_mmusculus_08-12-2022_
source	term_name	term_id	adjusted_p_value	negative_log10_of_adjusted_p_value	term_size	query_size	intersection_size	effective_domain_size	intersections
GO:MF	ATP binding	GO:0005524	4.83973e-10	9.31518	1486	140	34	25299	WNK2,KIF4,CIT,RAD54B,PLK1,MELK,CHEK1,MKI67,KIF14,KIF11,KIF15,RAD51,AURKA,BRIP1,PLK4,KIFC1,KIF2C,BUB1,CAMK1D,AURKB,MCM8,SMC2,PBK,LCK,NEK2,KIF18B,BLM,KIFC5B,TTK,TRIP13,RECQL4,MCM5,CDC6,POLQ
GO:MF	microtubule binding	GO:0008017	9.28223e-10	9.03235	264	140	16	25299	KIF4,SPEF1,TPX2,PLK1,KIF14,KIF11,SPC24,KIF15,BIRC5,CENPF,KIFC1,KIF2C,SKA1,GTSE1,KIF18B,KIFC5B
GO:MF	adenyl ribonucleotide binding	GO:0032559	1.74249e-09	8.75883	1556	140	34	25299	WNK2,KIF4,CIT,RAD54B,PLK1,MELK,CHEK1,MKI67,KIF14,KIF11,KIF15,RAD51,AURKA,BRIP1,PLK4,KIFC1,KIF2C,BUB1,CAMK1D,AURKB,MCM8,SMC2,PBK,LCK,NEK2,KIF18B,BLM,KIFC5B,TTK,TRIP13,RECQL4,MCM5,CDC6,POLQ
GO:MF	adenyl nucleotide binding	GO:0030554	2.23175e-09	8.65135	1570	140	34	25299	WNK2,KIF4,CIT,RAD54B,PLK1,MELK,CHEK1,MKI67,KIF14,KIF11,KIF15,RAD51,AURKA,BRIP1,PLK4,KIFC1,KIF2C,BUB1,CAMK1D,AURKB,MCM8,SMC2,PBK,LCK,NEK2,KIF18B,BLM,KIFC5B,TTK,TRIP13,RECQL4,MCM5,CDC6,POLQ
GO:MF	ATP-dependent activity	GO:0140657	1.12749e-07	6.94789	547	140	19	25299	ATP6V0A1,KIF4,RAD54B,KIF14,KIF11,KIF15,RAD51,BRIP1,KIFC1,KIF2C,MCM8,SMC2,KIF18B,BLM,KIFC5B,TRIP13,RECQL4,MCM5,POLQ
GO:MF	protein binding	GO:0005515	1.30682e-07	6.88378	10491	140	95	25299	ASPA,IKZF2,SDF2L1,JUNB,TDO2,MAFB,ATP6V0A1,SH3TC1,ERC2,TMEM98,APOB,TLR6,ANKRD44,DYNLT4,KRT7,GINS1,CDC20,NCAPG2,SOBP,KIF4,CENPA,FANCD2,SPEF1,TPX2,WDHD1,MAD2L1,SUV39H1,CIT,PLK1,MELK,CHEK1,MKI67,FANCI,KIF14,KIF11,ASPM,SPC24,CDCA8,KIF15,CDC25C,TFRC,RAD51,AKAP5,PALB2,PHF19,NDC80,CHAF1B,AURKA,ECT2,NEB,ECM2,H2AC12,TET1,BIRC5,ASF1B,PLK4,CENPF,KIFC1,KIF2C,SHCBP1,WDR62,CAMK1D,AURKB,MCM8,SMC2,ADORA1,ESAM,SKA…
GO:MF	purine ribonucleoside triphosphate binding	GO:0035639	1.54328e-07	6.81155	1837	140	34	25299	WNK2,KIF4,CIT,RAD54B,PLK1,MELK,CHEK1,MKI67,KIF14,KIF11,KIF15,RAD51,AURKA,BRIP1,PLK4,KIFC1,KIF2C,BUB1,CAMK1D,AURKB,MCM8,SMC2,PBK,LCK,NEK2,KIF18B,BLM,KIFC5B,TTK,TRIP13,RECQL4,MCM5,CDC6,POLQ
GO:MF	tubulin binding	GO:0015631	1.74809e-07	6.75744	375	140	16	25299	KIF4,SPEF1,TPX2,PLK1,KIF14,KIF11,SPC24,KIF15,BIRC5,CENPF,KIFC1,KIF2C,SKA1,GTSE1,KIF18B,KIFC5B
GO:MF	nucleotide binding	GO:0000166	2.7071e-07	6.5675	2191	140	37	25299	WNK2,KIF4,CIT,RAD54B,PLK1,MELK,CHEK1,MKI67,KIF14,KIF11,KIF15,RAD51,AURKA,BRIP1,TET1,PLK4,KIFC1,KIF2C,BUB1,CAMK1D,AURKB,MCM8,SMC2,PBK,LCK,NEK2,KIF18B,BLM,KIFC5B,DHFR,POLE,TTK,TRIP13,RECQL4,MCM5,CDC6,POLQ
GO:MF	nucleoside phosphate binding	GO:1901265	2.7071e-07	6.5675	2191	140	37	25299	WNK2,KIF4,CIT,RAD54B,PLK1,MELK,CHEK1,MKI67,KIF14,KIF11,KIF15,RAD51,AURKA,BRIP1,TET1,PLK4,KIFC1,KIF2C,BUB1,CAMK1D,AURKB,MCM8,SMC2,PBK,LCK,NEK2,KIF18B,BLM,KIFC5B,DHFR,POLE,TTK,TRIP13,RECQL4,MCM5,CDC6,POLQ
GO:MF	purine ribonucleotide binding	GO:0032555	4.70019e-07	6.32789	1917	140	34	25299	WNK2,KIF4,CIT,RAD54B,PLK1,MELK,CHEK1,MKI67,KIF14,KIF11,KIF15,RAD51,AURKA,BRIP1,PLK4,KIFC1,KIF2C,BUB1,CAMK1D,AURKB,MCM8,SMC2,PBK,LCK,NEK2,KIF18B,BLM,KIFC5B,TTK,TRIP13,RECQL4,MCM5,CDC6,POLQ
GO:MF	purine nucleotide binding	GO:0017076	5.75141e-07	6.24023	1932	140	34	25299	WNK2,KIF4,CIT,RAD54B,PLK1,MELK,CHEK1,MKI67,KIF14,KIF11,KIF15,RAD51,AURKA,BRIP1,PLK4,KIFC1,KIF2C,BUB1,CAMK1D,AURKB,MCM8,SMC2,PBK,LCK,NEK2,KIF18B,BLM,KIFC5B,TTK,TRIP13,RECQL4,MCM5,CDC6,POLQ
GO:MF	ribonucleotide binding	GO:0032553	6.06729e-07	6.21701	1936	140	34	25299	WNK2,KIF4,CIT,RAD54B,PLK1,MELK,CHEK1,MKI67,KIF14,KIF11,KIF15,RAD51,AURKA,BRIP1,PLK4,KIFC1,KIF2C,BUB1,CAMK1D,AURKB,MCM8,SMC2,PBK,LCK,NEK2,KIF18B,BLM,KIFC5B,TTK,TRIP13,RECQL4,MCM5,CDC6,POLQ
GO:MF	carbohydrate derivative binding	GO:0097367	7.95442e-07	6.09939	2278	140	37	25299	WNK2,APOB,KIF4,CIT,RAD54B,PLK1,MELK,CHEK1,MKI67,KIF14,KIF11,KIF15,RAD51,AURKA,ECM2,BRIP1,PLK4,KIFC1,KIF2C,BUB1,CAMK1D,AURKB,MCM8,SMC2,PBK,ADORA1,LCK,NEK2,KIF18B,BLM,KIFC5B,TTK,TRIP13,RECQL4,MCM5,CDC6,POLQ
GO:MF	small molecule binding	GO:0036094	1.60671e-06	5.79406	2563	140	39	25299	TDO2,WNK2,KIF4,CIT,RAD54B,PLK1,MELK,CHEK1,MKI67,KIF14,KIF11,KIF15,RAD51,AURKA,BRIP1,TET1,PLK4,KIFC1,KIF2C,BUB1,CAMK1D,AURKB,MCM8,SMC2,PBK,ADORA1,LCK,NEK2,KIF18B,BLM,KIFC5B,DHFR,POLE,TTK,TRIP13,RECQL4,MCM5,CDC6,POLQ
GO:MF	microtubule motor activity	GO:0003777	1.73094e-06	5.76172	66	140	8	25299	KIF4,KIF14,KIF11,KIF15,KIFC1,KIF2C,KIF18B,KIFC5B
GO:MF	single-stranded DNA binding	GO:0003697	1.37909e-05	4.86041	121	140	9	25299	RAD51,MCM8,SMC2,BLM,RECQL4,MCM5,HROB,MCM10,RAD51AP1
GO:MF	anion binding	GO:0043168	1.78423e-05	4.74855	2442	140	36	25299	WNK2,KIF4,CIT,RAD54B,PLK1,MELK,CHEK1,MKI67,KIF14,KIF11,KIF15,RAD51,AURKA,BRIP1,PLK4,KIFC1,KIF2C,BUB1,CAMK1D,AURKB,MCM8,SMC2,PBK,LCK,NEK2,KIF18B,BLM,KIFC5B,DHFR,TTK,TRIP13,RECQL4,MCM5,CDC6,POLQ,IQGAP2
GO:MF	binding	GO:0005488	1.90933e-05	4.71912	16247	140	119	25299	ASPA,IKZF2,SDF2L1,JUNB,TDO2,MAFB,ATP6V0A1,SH3TC1,PSD4,ERC2,WNK2,TMEM98,APOB,QPCT,TLR6,ANKRD44,DYNLT4,KRT7,GINS1,CDC20,NCAPG2,CLSPN,SOBP,KIF4,CENPA,FANCD2,SPEF1,TPX2,WDHD1,MAD2L1,SUV39H1,CIT,AUNIP,RAD54B,ZFP850,PLK1,NUF2,MELK,CHEK1,MKI67,FANCI,KIF14,PCDHGC4,KIF11,ASPM,SPC24,CDCA8,KIF15,CDC25C,TFRC,RAD51,AKAP5,PALB2,PHF19,NDC80,CHAF1B,AURKA,ECT2,A3GALT2,NEB,ECM2,H2AC12,BRIP1,TET1,BIRC5,ASF1B,PLK4,C…
GO:MF	DNA helicase activity	GO:0003678	6.72969e-05	4.172	70	140	7	25299	RAD51,BRIP1,MCM8,BLM,RECQL4,MCM5,POLQ
GO:MF	cytoskeletal motor activity	GO:0003774	0.000115753	3.93647	112	140	8	25299	KIF4,KIF14,KIF11,KIF15,KIFC1,KIF2C,KIF18B,KIFC5B
GO:MF	DNA binding	GO:0003677	0.000140762	3.85152	2413	140	34	25299	IKZF2,JUNB,MAFB,CLSPN,KIF4,CENPA,WDHD1,SUV39H1,AUNIP,RAD54B,ZFP850,MKI67,RAD51,PALB2,PHF19,H2AC12,BRIP1,TET1,MCM8,SMC2,FOXM1,BRCA1,BLM,POLE,EME1,RECQL4,MCM5,HROB,CDC6,MCM10,MYBL2,EXO1,POLQ,RAD51AP1
GO:MF	ATP hydrolysis activity	GO:0016887	0.00016791	3.77492	328	140	12	25299	KIF14,KIF15,BRIP1,KIFC1,KIF2C,MCM8,SMC2,KIF18B,BLM,KIFC5B,TRIP13,MCM5
GO:MF	ATP-dependent activity, acting on DNA	GO:0008094	0.00021008	3.67761	121	140	8	25299	RAD54B,RAD51,BRIP1,MCM8,BLM,RECQL4,MCM5,POLQ
GO:MF	catalytic activity, acting on DNA	GO:0140097	0.000342663	3.46513	229	140	10	25299	RAD54B,RAD51,BRIP1,MCM8,BLM,POLE,RECQL4,MCM5,EXO1,POLQ
GO:MF	enzyme binding	GO:0019899	0.000379741	3.42051	2280	140	32	25299	SDF2L1,ATP6V0A1,APOB,DYNLT4,CDC20,FANCD2,TPX2,WDHD1,CIT,PLK1,FANCI,KIF14,KIF11,CDC25C,TFRC,RAD51,AKAP5,AURKA,ECT2,BIRC5,AURKB,MCM8,FOXM1,LCK,SGO1,BRCA1,NEK2,CCNA2,CDC6,MCM10,FXYD4,IQGAP2
GO:MF	ion binding	GO:0043167	0.000804168	3.09465	5904	140	58	25299	ASPA,IKZF2,TDO2,WNK2,QPCT,SOBP,KIF4,SUV39H1,CIT,RAD54B,ZFP850,PLK1,MELK,CHEK1,MKI67,KIF14,PCDHGC4,KIF11,KIF15,RAD51,PHF19,AURKA,A3GALT2,BRIP1,TET1,BIRC5,PLK4,KIFC1,KIF2C,BUB1,CAMK1D,AURKB,MCM8,SMC2,PBK,ESCO2,EFCAB11,LCK,FBLN1,BRCA1,NEK2,KIF18B,BLM,KIFC5B,DHFR,POLE,TTK,TRIP13,EME1,RECQL4,MCM5,SH3RF3,TRAIP,CDC6,MCM10,EXO1,POLQ,IQGAP2
GO:MF	helicase activity	GO:0004386	0.00124468	2.90494	153	140	8	25299	RAD54B,RAD51,BRIP1,MCM8,BLM,RECQL4,MCM5,POLQ
GO:MF	protein serine kinase activity	GO:0106310	0.00127733	2.8937	329	140	11	25299	CIT,PLK1,MELK,CHEK1,AURKA,PLK4,CAMK1D,AURKB,PBK,NEK2,TTK
GO:MF	cytoskeletal protein binding	GO:0008092	0.00165081	2.7823	1006	140	19	25299	KIF4,SPEF1,TPX2,PLK1,KIF14,KIF11,SPC24,KIF15,AKAP5,NEB,BIRC5,CENPF,KIFC1,KIF2C,SKA1,GTSE1,KIF18B,KIFC5B,IQGAP2
GO:MF	protein serine/threonine/tyrosine kinase activity	GO:0004712	0.00177665	2.7504	411	140	12	25299	CIT,PLK1,MELK,CHEK1,AURKA,PLK4,CAMK1D,AURKB,PBK,LCK,NEK2,TTK
GO:MF	D-loop DNA binding	GO:0062037	0.00180061	2.74458	6	140	3	25299	BLM,RECQL4,RAD51AP1
GO:MF	protein kinase activity	GO:0004672	0.00327559	2.48471	596	140	14	25299	WNK2,CIT,PLK1,MELK,CHEK1,AURKA,PLK4,BUB1,CAMK1D,AURKB,PBK,LCK,NEK2,TTK
GO:MF	protein serine/threonine kinase activity	GO:0004674	0.00339275	2.46945	438	140	12	25299	WNK2,CIT,PLK1,MELK,CHEK1,AURKA,PLK4,CAMK1D,AURKB,PBK,NEK2,TTK
GO:MF	single-stranded DNA helicase activity	GO:0017116	0.00402743	2.39497	23	140	4	25299	RAD51,MCM8,MCM5,POLQ
GO:MF	anaphase-promoting complex binding	GO:0010997	0.00747088	2.12663	9	140	3	25299	CDC20,CLSPN,PLK1
GO:MF	phosphotransferase activity, alcohol group as acceptor	GO:0016773	0.0198539	1.70215	701	140	14	25299	WNK2,CIT,PLK1,MELK,CHEK1,AURKA,PLK4,BUB1,CAMK1D,AURKB,PBK,LCK,NEK2,TTK
GO:MF	heterocyclic compound binding	GO:1901363	0.0220557	1.65648	6853	140	60	25299	IKZF2,JUNB,TDO2,MAFB,WNK2,CLSPN,KIF4,CENPA,WDHD1,SUV39H1,CIT,AUNIP,RAD54B,ZFP850,PLK1,MELK,CHEK1,MKI67,KIF14,KIF11,KIF15,TFRC,RAD51,PALB2,PHF19,AURKA,H2AC12,BRIP1,TET1,PLK4,KIFC1,KIF2C,BUB1,CAMK1D,AURKB,MCM8,SMC2,PBK,ADORA1,FOXM1,LCK,BRCA1,NEK2,KIF18B,BLM,KIFC5B,DHFR,POLE,TTK,TRIP13,EME1,RECQL4,MCM5,HROB,CDC6,MCM10,MYBL2,EXO1,POLQ,RAD51AP1
GO:MF	transferase activity, transferring phosphorus-containing groups	GO:0016772	0.0281583	1.55039	919	140	16	25299	WNK2,CIT,PLK1,MELK,CHEK1,AURKA,PLK4,BUB1,CAMK1D,AURKB,PBK,LCK,NEK2,POLE,TTK,POLQ
GO:MF	DNA secondary structure binding	GO:0000217	0.028286	1.54843	37	140	4	25299	CLSPN,BLM,RECQL4,RAD51AP1
GO:MF	organic cyclic compound binding	GO:0097159	0.0319132	1.49603	6934	140	60	25299	IKZF2,JUNB,TDO2,MAFB,WNK2,CLSPN,KIF4,CENPA,WDHD1,SUV39H1,CIT,AUNIP,RAD54B,ZFP850,PLK1,MELK,CHEK1,MKI67,KIF14,KIF11,KIF15,TFRC,RAD51,PALB2,PHF19,AURKA,H2AC12,BRIP1,TET1,PLK4,KIFC1,KIF2C,BUB1,CAMK1D,AURKB,MCM8,SMC2,PBK,ADORA1,FOXM1,LCK,BRCA1,NEK2,KIF18B,BLM,KIFC5B,DHFR,POLE,TTK,TRIP13,EME1,RECQL4,MCM5,HROB,CDC6,MCM10,MYBL2,EXO1,POLQ,RAD51AP1
GO:MF	DNA replication origin binding	GO:0003688	0.039493	1.40348	15	140	3	25299	MCM5,CDC6,MCM10
GO:MF	plus-end-directed microtubule motor activity	GO:0008574	0.039493	1.40348	15	140	3	25299	KIF14,KIF11,KIF18B
GO:MF	kinase binding	GO:0019900	0.0410513	1.38667	848	140	15	25299	TPX2,CIT,PLK1,KIF14,KIF11,CDC25C,TFRC,AKAP5,AURKA,AURKB,FOXM1,LCK,SGO1,CCNA2,CDC6
GO:BP	cell cycle	GO:0007049	2.29644e-48	47.6389	1799	142	76	27350	JUNB,GINS1,CDC20,NCAPG2,CLSPN,KIF4,CENPA,KNL1,FANCD2,TPX2,WDHD1,MAD2L1,SUV39H1,CIT,AUNIP,RAD54B,PLK1,NUF2,MELK,CHEK1,MKI67,FANCI,KIF14,PIMREG,KIF11,ASPM,SPC24,CDCA8,KIF15,CDC25C,RAD51,ESPL1,NDC80,CHAF1B,AURKA,SAPCD2,ECT2,NCAPG,BRIP1,BIRC5,PLK4,CENPF,TICRR,KIFC1,KIF2C,BUB1,WDR62,AURKB,MCM8,SMC2,ESCO2,SKA1,STIL,FOXM1,SKA3,DTL,SGO1,DSN1,BRCA1,NEK2,KIF18B,BLM,KIFC5B,POLE,CHAF1A,TTK,TRIP13,EME1,CCNA2,…
GO:BP	mitotic cell cycle	GO:0000278	1.34074e-46	45.8727	885	142	59	27350	GINS1,CDC20,NCAPG2,CLSPN,KIF4,CENPA,FANCD2,TPX2,WDHD1,MAD2L1,CIT,PLK1,NUF2,CHEK1,MKI67,KIF14,KIF11,SPC24,CDCA8,KIF15,CDC25C,RAD51,ESPL1,NDC80,AURKA,SAPCD2,ECT2,NCAPG,BIRC5,PLK4,CENPF,TICRR,KIFC1,KIF2C,BUB1,WDR62,AURKB,SMC2,SKA1,STIL,FOXM1,SKA3,DTL,SGO1,DSN1,BRCA1,NEK2,KIF18B,BLM,KIFC5B,POLE,TTK,TRIP13,EME1,CCNA2,CDC6,MYBL2,CDCA5,NSL1
GO:BP	mitotic cell cycle process	GO:1903047	1.58278e-45	44.8006	739	142	55	27350	GINS1,CDC20,NCAPG2,CLSPN,KIF4,CENPA,FANCD2,TPX2,MAD2L1,CIT,PLK1,NUF2,CHEK1,MKI67,KIF14,KIF11,SPC24,CDCA8,KIF15,CDC25C,RAD51,ESPL1,NDC80,AURKA,SAPCD2,ECT2,NCAPG,BIRC5,CENPF,TICRR,KIFC1,KIF2C,BUB1,WDR62,AURKB,SMC2,STIL,FOXM1,DTL,SGO1,DSN1,BRCA1,NEK2,KIF18B,BLM,KIFC5B,POLE,TTK,TRIP13,EME1,CCNA2,CDC6,MYBL2,CDCA5,NSL1
GO:BP	cell cycle process	GO:0022402	4.69719e-44	43.3282	1195	142	63	27350	GINS1,CDC20,NCAPG2,CLSPN,KIF4,CENPA,KNL1,FANCD2,TPX2,MAD2L1,CIT,AUNIP,RAD54B,PLK1,NUF2,CHEK1,MKI67,KIF14,KIF11,ASPM,SPC24,CDCA8,KIF15,CDC25C,RAD51,ESPL1,NDC80,AURKA,SAPCD2,ECT2,NCAPG,BRIP1,BIRC5,PLK4,CENPF,TICRR,KIFC1,KIF2C,BUB1,WDR62,AURKB,SMC2,ESCO2,STIL,FOXM1,DTL,SGO1,DSN1,BRCA1,NEK2,KIF18B,BLM,KIFC5B,POLE,TTK,TRIP13,EME1,CCNA2,CDC6,MYBL2,CDCA5,NSL1,RAD51AP1
GO:BP	nuclear division	GO:0000280	7.27164e-37	36.1384	467	142	42	27350	CDC20,NCAPG2,KIF4,FANCD2,TPX2,MAD2L1,RAD54B,PLK1,NUF2,CHEK1,MKI67,KIF14,KIF11,ASPM,SPC24,CDCA8,KIF15,RAD51,ESPL1,NDC80,AURKA,NCAPG,BRIP1,BIRC5,KIFC1,KIF2C,BUB1,AURKB,SMC2,SGO1,DSN1,NEK2,KIF18B,KIFC5B,TTK,TRIP13,EME1,CDC6,MYBL2,CDCA5,NSL1,RAD51AP1
GO:BP	chromosome segregation	GO:0007059	8.87948e-37	36.0516	367	142	39	27350	CDC20,NCAPG2,KIF4,KNL1,FANCD2,MAD2L1,PLK1,NUF2,MKI67,KIF14,SPC24,CDCA8,ESPL1,NDC80,ECT2,NCAPG,BRIP1,BIRC5,CENPF,KIFC1,KIF2C,BUB1,AURKB,SMC2,ESCO2,SKA1,SKA3,SGO1,DSN1,BRCA1,NEK2,KIF18B,KIFC5B,TTK,TRIP13,EME1,CDC6,CDCA5,NSL1
GO:BP	organelle fission	GO:0048285	2.55622e-36	35.5924	519	142	43	27350	CDC20,NCAPG2,KIF4,FANCD2,TPX2,MAD2L1,MTFR2,RAD54B,PLK1,NUF2,CHEK1,MKI67,KIF14,KIF11,ASPM,SPC24,CDCA8,KIF15,RAD51,ESPL1,NDC80,AURKA,NCAPG,BRIP1,BIRC5,KIFC1,KIF2C,BUB1,AURKB,SMC2,SGO1,DSN1,NEK2,KIF18B,KIFC5B,TTK,TRIP13,EME1,CDC6,MYBL2,CDCA5,NSL1,RAD51AP1
GO:BP	nuclear chromosome segregation	GO:0098813	1.07948e-33	32.9668	307	142	35	27350	CDC20,NCAPG2,KIF4,KNL1,FANCD2,MAD2L1,PLK1,NUF2,KIF14,SPC24,CDCA8,ESPL1,NDC80,ECT2,NCAPG,BRIP1,BIRC5,CENPF,KIFC1,KIF2C,BUB1,AURKB,SMC2,ESCO2,SGO1,DSN1,NEK2,KIF18B,KIFC5B,TTK,TRIP13,EME1,CDC6,CDCA5,NSL1
GO:BP	mitotic nuclear division	GO:0140014	1.07948e-33	32.9668	307	142	35	27350	CDC20,NCAPG2,KIF4,TPX2,MAD2L1,PLK1,NUF2,CHEK1,MKI67,KIF14,KIF11,SPC24,CDCA8,KIF15,ESPL1,NDC80,AURKA,NCAPG,BIRC5,KIFC1,KIF2C,BUB1,AURKB,SMC2,SGO1,DSN1,NEK2,KIF18B,KIFC5B,TTK,TRIP13,CDC6,MYBL2,CDCA5,NSL1
GO:BP	chromosome organization	GO:0051276	2.46606e-33	32.608	567	142	42	27350	GINS1,CDC20,NCAPG2,KIF4,CENPA,FANCD2,WDHD1,MAD2L1,SUV39H1,PLK1,NUF2,CENPI,KIF14,SPC24,CDCA8,RAD51,ESPL1,NDC80,NCAPG,BRIP1,BIRC5,KIFC1,KIF2C,BUB1,AURKB,MCM8,SMC2,ESCO2,SGO1,DSN1,NEK2,KIF18B,BLM,KIFC5B,TTK,TRIP13,RECQL4,MCM5,CDC6,POLQ,CDCA5,NSL1
GO:BP	mitotic sister chromatid segregation	GO:0000070	1.81263e-29	28.7417	191	142	28	27350	CDC20,NCAPG2,KIF4,MAD2L1,PLK1,NUF2,KIF14,SPC24,CDCA8,ESPL1,NDC80,NCAPG,BIRC5,KIFC1,KIF2C,BUB1,AURKB,SMC2,SGO1,DSN1,NEK2,KIF18B,KIFC5B,TTK,TRIP13,CDC6,CDCA5,NSL1
GO:BP	regulation of cell cycle process	GO:0010564	2.40622e-29	28.6187	709	142	42	27350	CDC20,NCAPG2,CLSPN,FANCD2,TPX2,MAD2L1,CIT,PLK1,NUF2,CHEK1,MKI67,KIF14,KIF11,SPC24,CDCA8,KIF15,CDC25C,RAD51,NDC80,AURKA,ECT2,NCAPG,BIRC5,PLK4,CENPF,TICRR,KIFC1,BUB1,WDR62,AURKB,SMC2,STIL,DTL,BRCA1,NEK2,BLM,TTK,TRIP13,EME1,CDC6,CDCA5,RAD51AP1
GO:BP	sister chromatid segregation	GO:0000819	2.73306e-29	28.5634	219	142	29	27350	CDC20,NCAPG2,KIF4,MAD2L1,PLK1,NUF2,KIF14,SPC24,CDCA8,ESPL1,NDC80,NCAPG,BIRC5,KIFC1,KIF2C,BUB1,AURKB,SMC2,ESCO2,SGO1,DSN1,NEK2,KIF18B,KIFC5B,TTK,TRIP13,CDC6,CDCA5,NSL1
GO:BP	cell division	GO:0051301	4.91115e-28	27.3088	616	142	39	27350	CDC20,NCAPG2,KIF4,CENPA,KNL1,TPX2,MAD2L1,CIT,PLK1,NUF2,KIF14,PIMREG,KIF11,ASPM,SPC24,CDCA8,CDC25C,NDC80,AURKA,SAPCD2,ECT2,NCAPG,BRIP1,BIRC5,PLK4,KIFC1,KIF2C,AURKB,SMC2,SKA1,SKA3,SGO1,DSN1,NEK2,KIF18B,BLM,CCNA2,CDC6,CDCA5
GO:BP	regulation of cell cycle	GO:0051726	1.33645e-27	26.874	1069	142	47	27350	JUNB,CDC20,NCAPG2,CLSPN,FANCD2,TPX2,MAD2L1,SUV39H1,CIT,PLK1,NUF2,CHEK1,MKI67,KIF14,KIF11,ASPM,SPC24,CDCA8,KIF15,CDC25C,RAD51,NDC80,AURKA,ECT2,NCAPG,BIRC5,PLK4,CENPF,TICRR,KIFC1,BUB1,WDR62,AURKB,SMC2,STIL,FOXM1,DTL,BRCA1,NEK2,BLM,TTK,TRIP13,EME1,CCNA2,CDC6,CDCA5,RAD51AP1
GO:BP	organelle organization	GO:0006996	4.10396e-24	23.3868	3438	142	71	27350	KRT80,KRT7,GINS1,CDC20,NCAPG2,KIF4,CENPA,FANCD2,SPEF1,TPX2,WDHD1,MAD2L1,MTFR2,SUV39H1,CIT,AUNIP,RAD54B,PLK1,NUF2,CHEK1,MKI67,CENPI,KIF14,KIF11,ASPM,SPC24,CDCA8,KIF15,TFRC,RAD51,ESPL1,NDC80,AURKA,SAPCD2,ECT2,NCAPG,NEB,BRIP1,BIRC5,PLK4,KIFC1,KIF2C,BUB1,WDR62,AURKB,MCM8,SMC2,ESCO2,ESAM,SKA1,STIL,SKA3,SGO1,DSN1,BRCA1,NEK2,KIF18B,BLM,KIFC5B,TTK,TRIP13,EME1,RECQL4,MCM5,CDC6,MYBL2,POLQ,CDCA5,NSL1,RAD51A…
GO:BP	DNA metabolic process	GO:0006259	7.26549e-22	21.1387	1028	142	41	27350	GINS1,CLSPN,FANCD2,WDHD1,SUV39H1,AUNIP,RAD54B,CHEK1,FANCI,FANCB,TFRC,RAD51,PALB2,CHAF1B,BRIP1,TET1,TICRR,AURKB,MCM8,SMC2,ESCO2,FOXM1,DTL,BRCA1,NEK2,BLM,POLE,CHAF1A,TRIP13,EME1,RECQL4,CCNA2,MCM5,HROB,TRAIP,CDC6,MCM10,EXO1,POLQ,CDCA5,RAD51AP1
GO:BP	mitotic cell cycle checkpoint signaling	GO:0007093	1.00896e-21	20.9961	139	142	21	27350	CDC20,CLSPN,FANCD2,MAD2L1,PLK1,NUF2,CHEK1,SPC24,CDCA8,NDC80,BIRC5,TICRR,BUB1,AURKB,DTL,BRCA1,BLM,TTK,TRIP13,EME1,CDC6
GO:BP	DNA repair	GO:0006281	4.74219e-21	20.324	557	142	32	27350	CLSPN,FANCD2,WDHD1,SUV39H1,AUNIP,RAD54B,CHEK1,FANCI,FANCB,RAD51,PALB2,CHAF1B,BRIP1,TICRR,MCM8,SMC2,ESCO2,FOXM1,DTL,BRCA1,BLM,POLE,CHAF1A,TRIP13,EME1,MCM5,HROB,TRAIP,EXO1,POLQ,CDCA5,RAD51AP1
GO:BP	cell cycle checkpoint signaling	GO:0000075	8.00743e-21	20.0965	179	142	22	27350	CDC20,CLSPN,FANCD2,MAD2L1,PLK1,NUF2,CHEK1,SPC24,CDCA8,RAD51,NDC80,BIRC5,TICRR,BUB1,AURKB,DTL,BRCA1,BLM,TTK,TRIP13,EME1,CDC6
GO:BP	microtubule cytoskeleton organization involved in mitosis	GO:1902850	9.58106e-21	20.0186	154	142	21	27350	CDC20,KIF4,CENPA,TPX2,MAD2L1,PLK1,NUF2,KIF11,CDCA8,KIF15,NDC80,AURKA,SAPCD2,BIRC5,KIFC1,WDR62,AURKB,STIL,NEK2,KIFC5B,MYBL2
GO:BP	cell cycle phase transition	GO:0044770	2.22202e-20	19.6533	536	142	31	27350	CDC20,CLSPN,FANCD2,MAD2L1,CIT,PLK1,NUF2,CHEK1,KIF14,SPC24,CDCA8,CDC25C,RAD51,NDC80,BIRC5,CENPF,TICRR,BUB1,AURKB,STIL,FOXM1,DTL,BRCA1,BLM,POLE,TTK,TRIP13,EME1,CCNA2,CDC6,CDCA5
GO:BP	microtubule cytoskeleton organization	GO:0000226	3.49241e-20	19.4569	647	142	33	27350	CDC20,KIF4,CENPA,SPEF1,TPX2,MAD2L1,AUNIP,PLK1,NUF2,CHEK1,KIF11,ASPM,CDCA8,KIF15,ESPL1,NDC80,AURKA,SAPCD2,BIRC5,PLK4,KIFC1,KIF2C,WDR62,AURKB,SKA1,STIL,SKA3,SGO1,BRCA1,NEK2,KIF18B,KIFC5B,MYBL2
GO:BP	mitotic cell cycle phase transition	GO:0044772	3.48268e-19	18.4581	442	142	28	27350	CDC20,CLSPN,MAD2L1,CIT,PLK1,NUF2,CHEK1,KIF14,SPC24,CDCA8,CDC25C,NDC80,BIRC5,CENPF,TICRR,BUB1,AURKB,STIL,FOXM1,DTL,BRCA1,BLM,POLE,TTK,TRIP13,CCNA2,CDC6,CDCA5
GO:BP	spindle organization	GO:0007051	5.06957e-19	18.295	185	142	21	27350	CDC20,KIF4,TPX2,AUNIP,PLK1,NUF2,KIF11,ASPM,CDCA8,KIF15,ESPL1,NDC80,AURKA,BIRC5,KIFC1,WDR62,AURKB,STIL,NEK2,KIFC5B,MYBL2
GO:BP	negative regulation of cell cycle process	GO:0010948	6.84912e-19	18.1644	287	142	24	27350	CDC20,CLSPN,FANCD2,MAD2L1,PLK1,NUF2,CHEK1,SPC24,CDCA8,RAD51,NDC80,BIRC5,TICRR,KIFC1,BUB1,AURKB,DTL,BRCA1,NEK2,BLM,TTK,TRIP13,EME1,CDC6
GO:BP	cellular response to DNA damage stimulus	GO:0006974	8.51351e-19	18.0699	836	142	35	27350	CLSPN,FANCD2,WDHD1,SUV39H1,AUNIP,RAD54B,PLK1,CHEK1,FANCI,FANCB,RAD51,PALB2,CHAF1B,BRIP1,TICRR,MCM8,SMC2,ESCO2,FOXM1,DDIAS,DTL,BRCA1,BLM,POLE,CHAF1A,TRIP13,EME1,MCM5,HROB,TRAIP,MCM10,EXO1,POLQ,CDCA5,RAD51AP1
GO:BP	regulation of cell cycle phase transition	GO:1901987	1.74698e-18	17.7577	423	142	27	27350	CDC20,CLSPN,FANCD2,MAD2L1,PLK1,NUF2,CHEK1,KIF14,SPC24,CDCA8,CDC25C,RAD51,NDC80,BIRC5,CENPF,TICRR,BUB1,AURKB,STIL,DTL,BRCA1,BLM,TTK,TRIP13,EME1,CDC6,CDCA5
GO:BP	microtubule-based process	GO:0007017	3.40629e-18	17.4677	937	142	36	27350	APOB,DYNLT4,CDC20,KIF4,CENPA,SPEF1,TPX2,MAD2L1,AUNIP,PLK1,NUF2,CHEK1,KIF14,KIF11,ASPM,CDCA8,KIF15,ESPL1,NDC80,AURKA,SAPCD2,BIRC5,PLK4,KIFC1,KIF2C,WDR62,AURKB,SKA1,STIL,SKA3,SGO1,BRCA1,NEK2,KIF18B,KIFC5B,MYBL2
GO:BP	mitotic spindle organization	GO:0007052	5.07021e-18	17.295	123	142	18	27350	CDC20,KIF4,TPX2,PLK1,NUF2,KIF11,CDCA8,KIF15,NDC80,AURKA,BIRC5,KIFC1,WDR62,AURKB,STIL,NEK2,KIFC5B,MYBL2
GO:BP	regulation of chromosome segregation	GO:0051983	5.07021e-18	17.295	123	142	18	27350	CDC20,NCAPG2,MAD2L1,PLK1,NUF2,MKI67,SPC24,CDCA8,NDC80,NCAPG,BIRC5,KIF2C,BUB1,AURKB,SMC2,TTK,TRIP13,CDC6
GO:BP	chromosome separation	GO:0051304	9.25746e-18	17.0335	127	142	18	27350	CDC20,NCAPG2,MAD2L1,PLK1,NUF2,SPC24,CDCA8,ESPL1,NDC80,NCAPG,BIRC5,BUB1,AURKB,SMC2,TTK,TRIP13,EME1,CDC6
GO:BP	negative regulation of cell cycle phase transition	GO:1901988	1.0495e-17	16.979	247	142	22	27350	CDC20,CLSPN,FANCD2,MAD2L1,PLK1,NUF2,CHEK1,SPC24,CDCA8,RAD51,NDC80,BIRC5,TICRR,BUB1,AURKB,DTL,BRCA1,BLM,TTK,TRIP13,EME1,CDC6
GO:BP	negative regulation of cell cycle	GO:0045786	1.43228e-17	16.844	368	142	25	27350	CDC20,CLSPN,FANCD2,MAD2L1,SUV39H1,PLK1,NUF2,CHEK1,SPC24,CDCA8,RAD51,NDC80,BIRC5,TICRR,KIFC1,BUB1,AURKB,DTL,BRCA1,NEK2,BLM,TTK,TRIP13,EME1,CDC6
GO:BP	regulation of mitotic cell cycle phase transition	GO:1901990	2.30289e-17	16.6377	333	142	24	27350	CDC20,CLSPN,MAD2L1,PLK1,NUF2,CHEK1,KIF14,SPC24,CDCA8,CDC25C,NDC80,BIRC5,CENPF,TICRR,BUB1,AURKB,STIL,DTL,BRCA1,BLM,TTK,TRIP13,CDC6,CDCA5
GO:BP	negative regulation of mitotic cell cycle	GO:0045930	4.2779e-17	16.3688	228	142	21	27350	CDC20,CLSPN,FANCD2,MAD2L1,PLK1,NUF2,CHEK1,SPC24,CDCA8,NDC80,BIRC5,TICRR,BUB1,AURKB,DTL,BRCA1,BLM,TTK,TRIP13,EME1,CDC6
GO:BP	regulation of mitotic cell cycle	GO:0007346	7.11384e-17	16.1479	488	142	27	27350	CDC20,CLSPN,FANCD2,MAD2L1,PLK1,NUF2,CHEK1,MKI67,KIF14,SPC24,CDCA8,CDC25C,NDC80,BIRC5,CENPF,TICRR,BUB1,AURKB,STIL,DTL,BRCA1,BLM,TTK,TRIP13,EME1,CDC6,CDCA5
GO:BP	negative regulation of mitotic cell cycle phase transition	GO:1901991	1.30603e-16	15.884	175	142	19	27350	CDC20,CLSPN,MAD2L1,PLK1,NUF2,CHEK1,SPC24,CDCA8,NDC80,BIRC5,TICRR,BUB1,AURKB,DTL,BRCA1,BLM,TTK,TRIP13,CDC6
GO:BP	regulation of chromosome separation	GO:1905818	3.90149e-16	15.4088	104	142	16	27350	CDC20,NCAPG2,MAD2L1,PLK1,NUF2,SPC24,CDCA8,NDC80,NCAPG,BIRC5,BUB1,AURKB,SMC2,TTK,TRIP13,CDC6
GO:BP	regulation of organelle organization	GO:0033043	8.081e-16	15.0925	1182	142	37	27350	CDC20,NCAPG2,SPEF1,TPX2,WDHD1,MAD2L1,CIT,PLK1,NUF2,CHEK1,MKI67,SPC24,CDCA8,KIF15,TFRC,NDC80,AURKA,ECT2,NCAPG,NEB,BIRC5,PLK4,KIFC1,BUB1,AURKB,SMC2,ESAM,SKA1,STIL,SKA3,NEK2,TTK,TRIP13,CDC6,CDCA5,RAD51AP1,IQGAP2
GO:BP	cytoskeleton organization	GO:0007010	3.13074e-15	14.5044	1472	142	40	27350	KRT80,KRT7,CDC20,KIF4,CENPA,SPEF1,TPX2,MAD2L1,CIT,AUNIP,PLK1,NUF2,CHEK1,KIF11,ASPM,CDCA8,KIF15,ESPL1,NDC80,AURKA,SAPCD2,ECT2,NEB,BIRC5,PLK4,KIFC1,KIF2C,WDR62,AURKB,ESAM,SKA1,STIL,SKA3,SGO1,BRCA1,NEK2,KIF18B,KIFC5B,MYBL2,IQGAP2
GO:BP	spindle assembly	GO:0051225	3.70521e-15	14.4312	119	142	16	27350	CDC20,KIF4,TPX2,PLK1,KIF11,ASPM,CDCA8,KIF15,NDC80,AURKA,BIRC5,KIFC1,AURKB,NEK2,KIFC5B,MYBL2
GO:BP	meiotic cell cycle process	GO:1903046	3.90252e-15	14.4087	209	142	19	27350	CDC20,FANCD2,RAD54B,PLK1,NUF2,ASPM,CDC25C,RAD51,ESPL1,NDC80,AURKA,BRIP1,BIRC5,SMC2,SGO1,TTK,TRIP13,EME1,RAD51AP1
GO:BP	negative regulation of mitotic nuclear division	GO:0045839	5.43879e-15	14.2645	58	142	13	27350	CDC20,MAD2L1,PLK1,NUF2,CHEK1,SPC24,CDCA8,NDC80,BIRC5,BUB1,AURKB,TTK,TRIP13
GO:BP	cell cycle G2/M phase transition	GO:0044839	1.32701e-14	13.8771	157	142	17	27350	CLSPN,CIT,PLK1,CHEK1,KIF14,CDC25C,NDC80,BIRC5,CENPF,TICRR,AURKB,FOXM1,DTL,BRCA1,BLM,CCNA2,CDC6
GO:BP	meiotic nuclear division	GO:0140013	2.03261e-14	13.6919	193	142	18	27350	CDC20,FANCD2,RAD54B,PLK1,NUF2,ASPM,RAD51,ESPL1,NDC80,AURKA,BRIP1,BIRC5,SMC2,SGO1,TTK,TRIP13,EME1,RAD51AP1
GO:BP	mitotic spindle checkpoint signaling	GO:0071174	2.62627e-14	13.5807	48	142	12	27350	CDC20,MAD2L1,PLK1,NUF2,SPC24,CDCA8,NDC80,BIRC5,BUB1,AURKB,TTK,TRIP13
GO:BP	mitotic spindle assembly checkpoint signaling	GO:0007094	2.62627e-14	13.5807	48	142	12	27350	CDC20,MAD2L1,PLK1,NUF2,SPC24,CDCA8,NDC80,BIRC5,BUB1,AURKB,TTK,TRIP13
GO:BP	spindle assembly checkpoint signaling	GO:0071173	2.62627e-14	13.5807	48	142	12	27350	CDC20,MAD2L1,PLK1,NUF2,SPC24,CDCA8,NDC80,BIRC5,BUB1,AURKB,TTK,TRIP13
GO:BP	meiotic cell cycle	GO:0051321	2.94728e-14	13.5306	357	142	22	27350	CDC20,FANCD2,RAD54B,PLK1,NUF2,MKI67,ASPM,CDC25C,RAD51,ESPL1,NDC80,AURKA,BRIP1,BIRC5,SMC2,SGO1,NEK2,TTK,TRIP13,EME1,EXO1,RAD51AP1
GO:BP	spindle checkpoint signaling	GO:0031577	3.46276e-14	13.4606	49	142	12	27350	CDC20,MAD2L1,PLK1,NUF2,SPC24,CDCA8,NDC80,BIRC5,BUB1,AURKB,TTK,TRIP13
GO:BP	regulation of chromosome organization	GO:0033044	4.17733e-14	13.3791	237	142	19	27350	CDC20,NCAPG2,WDHD1,MAD2L1,PLK1,NUF2,SPC24,CDCA8,NDC80,NCAPG,BIRC5,BUB1,AURKB,SMC2,NEK2,TTK,TRIP13,CDC6,CDCA5
GO:BP	negative regulation of nuclear division	GO:0051784	4.20339e-14	13.3764	67	142	13	27350	CDC20,MAD2L1,PLK1,NUF2,CHEK1,SPC24,CDCA8,NDC80,BIRC5,BUB1,AURKB,TTK,TRIP13
GO:BP	negative regulation of mitotic metaphase/anaphase transition	GO:0045841	4.53626e-14	13.3433	50	142	12	27350	CDC20,MAD2L1,PLK1,NUF2,SPC24,CDCA8,NDC80,BIRC5,BUB1,AURKB,TTK,TRIP13
GO:BP	cellular component organization	GO:0016043	4.65764e-14	13.3318	7478	142	87	27350	KRT80,TDO2,MAFB,ERC2,APOB,TLR6,KRT7,GINS1,CDC20,NCAPG2,KIF4,CENPA,FANCD2,SPEF1,TPX2,WDHD1,MAD2L1,MTFR2,SUV39H1,CIT,AUNIP,RAD54B,PLK1,NUF2,CHEK1,MKI67,CENPI,KIF14,PCDHGC4,KIF11,ASPM,SPC24,CDCA8,KIF15,TFRC,RAD51,AKAP5,PHF19,ESPL1,NDC80,CHAF1B,AURKA,SAPCD2,ECT2,NCAPG,NEB,ECM2,BRIP1,TET1,BIRC5,ASF1B,PLK4,KIFC1,KIF2C,BUB1,WDR62,CAMK1D,AURKB,MCM8,SMC2,ESCO2,ESAM,SKA1,STIL,SKA3,SGO1,DSN1,FBLN1,BRCA1,NEK…
GO:BP	DNA replication	GO:0006260	4.77974e-14	13.3206	278	142	20	27350	GINS1,WDHD1,RAD51,CHAF1B,TICRR,MCM8,ESCO2,DTL,BRCA1,BLM,POLE,CHAF1A,EME1,RECQL4,CCNA2,MCM5,TRAIP,CDC6,MCM10,POLQ
GO:BP	G2/M transition of mitotic cell cycle	GO:0000086	5.36868e-14	13.2701	140	142	16	27350	CLSPN,CIT,PLK1,CHEK1,KIF14,CDC25C,BIRC5,CENPF,TICRR,AURKB,FOXM1,DTL,BRCA1,BLM,CCNA2,CDC6
GO:BP	negative regulation of mitotic sister chromatid segregation	GO:0033048	5.90599e-14	13.2287	51	142	12	27350	CDC20,MAD2L1,PLK1,NUF2,SPC24,CDCA8,NDC80,BIRC5,BUB1,AURKB,TTK,TRIP13
GO:BP	negative regulation of sister chromatid segregation	GO:0033046	5.90599e-14	13.2287	51	142	12	27350	CDC20,MAD2L1,PLK1,NUF2,SPC24,CDCA8,NDC80,BIRC5,BUB1,AURKB,TTK,TRIP13
GO:BP	negative regulation of mitotic sister chromatid separation	GO:2000816	5.90599e-14	13.2287	51	142	12	27350	CDC20,MAD2L1,PLK1,NUF2,SPC24,CDCA8,NDC80,BIRC5,BUB1,AURKB,TTK,TRIP13
GO:BP	negative regulation of metaphase/anaphase transition of cell cycle	GO:1902100	7.64407e-14	13.1167	52	142	12	27350	CDC20,MAD2L1,PLK1,NUF2,SPC24,CDCA8,NDC80,BIRC5,BUB1,AURKB,TTK,TRIP13
GO:BP	mitotic spindle assembly	GO:0090307	9.4586e-14	13.0242	71	142	13	27350	CDC20,KIF4,TPX2,PLK1,KIF11,CDCA8,KIF15,BIRC5,KIFC1,AURKB,NEK2,KIFC5B,MYBL2
GO:BP	negative regulation of chromosome segregation	GO:0051985	9.83797e-14	13.0071	53	142	12	27350	CDC20,MAD2L1,PLK1,NUF2,SPC24,CDCA8,NDC80,BIRC5,BUB1,AURKB,TTK,TRIP13
GO:BP	negative regulation of chromosome separation	GO:1905819	9.83797e-14	13.0071	53	142	12	27350	CDC20,MAD2L1,PLK1,NUF2,SPC24,CDCA8,NDC80,BIRC5,BUB1,AURKB,TTK,TRIP13
GO:BP	regulation of mitotic sister chromatid segregation	GO:0033047	2.03211e-13	12.6921	56	142	12	27350	CDC20,MAD2L1,PLK1,NUF2,SPC24,CDCA8,NDC80,BIRC5,BUB1,AURKB,TTK,TRIP13
GO:BP	cellular component organization or biogenesis	GO:0071840	2.49131e-13	12.6036	7668	142	87	27350	KRT80,TDO2,MAFB,ERC2,APOB,TLR6,KRT7,GINS1,CDC20,NCAPG2,KIF4,CENPA,FANCD2,SPEF1,TPX2,WDHD1,MAD2L1,MTFR2,SUV39H1,CIT,AUNIP,RAD54B,PLK1,NUF2,CHEK1,MKI67,CENPI,KIF14,PCDHGC4,KIF11,ASPM,SPC24,CDCA8,KIF15,TFRC,RAD51,AKAP5,PHF19,ESPL1,NDC80,CHAF1B,AURKA,SAPCD2,ECT2,NCAPG,NEB,ECM2,BRIP1,TET1,BIRC5,ASF1B,PLK4,KIFC1,KIF2C,BUB1,WDR62,CAMK1D,AURKB,MCM8,SMC2,ESCO2,ESAM,SKA1,STIL,SKA3,SGO1,DSN1,FBLN1,BRCA1,NEK…
GO:BP	attachment of spindle microtubules to kinetochore	GO:0008608	3.44219e-13	12.4632	42	142	11	27350	KNL1,NUF2,SPC24,CDCA8,NDC80,ECT2,BIRC5,KIF2C,AURKB,SGO1,NEK2
GO:BP	cellular response to stress	GO:0033554	4.38191e-13	12.3583	1980	142	43	27350	SDF2L1,TLR6,CLSPN,FANCD2,WDHD1,SUV39H1,AUNIP,RAD54B,PLK1,MELK,CHEK1,FANCI,FANCB,RAD51,PALB2,CHAF1B,ECT2,BRIP1,TICRR,MCM8,SMC2,PBK,ESCO2,FOXM1,DDIAS,DTL,BRCA1,BLM,DHFR,POLE,CHAF1A,TRIP13,EME1,CCNA2,MCM5,HROB,SH3RF3,TRAIP,MCM10,EXO1,POLQ,CDCA5,RAD51AP1
GO:BP	non-membrane-bounded organelle assembly	GO:0140694	1.1527e-12	11.9383	375	142	21	27350	CDC20,KIF4,CENPA,TPX2,PLK1,KIF11,ASPM,CDCA8,KIF15,NDC80,AURKA,NEB,BIRC5,PLK4,KIFC1,WDR62,AURKB,STIL,NEK2,KIFC5B,MYBL2
GO:BP	regulation of mitotic nuclear division	GO:0007088	1.7611e-12	11.7542	113	142	14	27350	CDC20,MAD2L1,PLK1,NUF2,CHEK1,MKI67,SPC24,CDCA8,NDC80,BIRC5,BUB1,AURKB,TTK,TRIP13
GO:BP	regulation of mitotic metaphase/anaphase transition	GO:0030071	2.1147e-12	11.6748	89	142	13	27350	CDC20,MAD2L1,PLK1,NUF2,SPC24,CDCA8,NDC80,BIRC5,BUB1,AURKB,TTK,TRIP13,CDC6
GO:BP	regulation of nuclear division	GO:0051783	2.25334e-12	11.6472	144	142	15	27350	CDC20,MAD2L1,PLK1,NUF2,CHEK1,MKI67,SPC24,CDCA8,NDC80,BIRC5,BUB1,AURKB,TTK,TRIP13,RAD51AP1
GO:BP	metaphase/anaphase transition of mitotic cell cycle	GO:0007091	2.46088e-12	11.6089	90	142	13	27350	CDC20,MAD2L1,PLK1,NUF2,SPC24,CDCA8,NDC80,BIRC5,BUB1,AURKB,TTK,TRIP13,CDC6
GO:BP	regulation of mitotic sister chromatid separation	GO:0010965	2.85844e-12	11.5439	91	142	13	27350	CDC20,MAD2L1,PLK1,NUF2,SPC24,CDCA8,NDC80,BIRC5,BUB1,AURKB,TTK,TRIP13,CDC6
GO:BP	regulation of metaphase/anaphase transition of cell cycle	GO:1902099	3.31422e-12	11.4796	92	142	13	27350	CDC20,MAD2L1,PLK1,NUF2,SPC24,CDCA8,NDC80,BIRC5,BUB1,AURKB,TTK,TRIP13,CDC6
GO:BP	metaphase/anaphase transition of cell cycle	GO:0044784	3.83588e-12	11.4161	93	142	13	27350	CDC20,MAD2L1,PLK1,NUF2,SPC24,CDCA8,NDC80,BIRC5,BUB1,AURKB,TTK,TRIP13,CDC6
GO:BP	mitotic sister chromatid separation	GO:0051306	4.43199e-12	11.3534	94	142	13	27350	CDC20,MAD2L1,PLK1,NUF2,SPC24,CDCA8,NDC80,BIRC5,BUB1,AURKB,TTK,TRIP13,CDC6
GO:BP	positive regulation of cell cycle process	GO:0090068	4.6079e-12	11.3365	262	142	18	27350	NCAPG2,MAD2L1,CIT,KIF14,CDCA8,CDC25C,NDC80,ECT2,NCAPG,BIRC5,PLK4,AURKB,SMC2,STIL,DTL,CDC6,CDCA5,RAD51AP1
GO:BP	positive regulation of cell cycle	GO:0045787	5.93162e-12	11.2268	357	142	20	27350	NCAPG2,MAD2L1,CIT,CHEK1,KIF14,CDCA8,CDC25C,NDC80,ECT2,NCAPG,BIRC5,PLK4,AURKB,SMC2,STIL,DTL,BRCA1,CDC6,CDCA5,RAD51AP1
GO:BP	DNA recombination	GO:0006310	7.13686e-12	11.1465	313	142	19	27350	FANCD2,AUNIP,RAD54B,CHEK1,TFRC,RAD51,PALB2,BRIP1,MCM8,BRCA1,BLM,TRIP13,EME1,RECQL4,MCM5,HROB,EXO1,POLQ,RAD51AP1
GO:BP	regulation of sister chromatid segregation	GO:0033045	1.01898e-11	10.9918	100	142	13	27350	CDC20,MAD2L1,PLK1,NUF2,SPC24,CDCA8,NDC80,BIRC5,BUB1,AURKB,TTK,TRIP13,CDC6
GO:BP	meiosis I cell cycle process	GO:0061982	1.45258e-11	10.8379	131	142	14	27350	FANCD2,RAD54B,PLK1,CDC25C,RAD51,ESPL1,NDC80,AURKA,BRIP1,BIRC5,SGO1,TRIP13,EME1,RAD51AP1
GO:BP	double-strand break repair	GO:0006302	1.46591e-11	10.8339	280	142	18	27350	FANCD2,AUNIP,RAD54B,CHEK1,RAD51,PALB2,BRIP1,MCM8,ESCO2,FOXM1,BRCA1,BLM,TRIP13,EME1,MCM5,POLQ,CDCA5,RAD51AP1
GO:BP	negative regulation of chromosome organization	GO:2001251	1.28822e-10	9.89001	93	142	12	27350	CDC20,MAD2L1,PLK1,NUF2,SPC24,CDCA8,NDC80,BIRC5,BUB1,AURKB,TTK,TRIP13
GO:BP	metaphase plate congression	GO:0051310	1.53824e-10	9.81298	70	142	11	27350	NUF2,KIF14,CDCA8,NDC80,BIRC5,CENPF,KIFC1,KIF2C,AURKB,KIFC5B,CDCA5
GO:BP	meiosis I	GO:0007127	2.4207e-10	9.61606	127	142	13	27350	FANCD2,RAD54B,PLK1,RAD51,ESPL1,NDC80,AURKA,BRIP1,BIRC5,SGO1,TRIP13,EME1,RAD51AP1
GO:BP	cellular macromolecule metabolic process	GO:0044260	2.45809e-10	9.6094	3162	142	50	27350	APOB,GINS1,CDC20,CLSPN,FANCD2,WDHD1,SUV39H1,AUNIP,RAD54B,PLK1,CHEK1,FANCI,KIF14,FANCB,TFRC,RAD51,PALB2,PHF19,CHAF1B,AURKA,BRIP1,TET1,TICRR,AURKB,MCM8,SMC2,PBK,ESCO2,FOXM1,DTL,BRCA1,NEK2,BLM,DHFR,POLE,CHAF1A,TRIP13,EME1,RECQL4,CCNA2,MCM5,HROB,SH3RF3,TRAIP,CDC6,MCM10,EXO1,POLQ,CDCA5,RAD51AP1
GO:BP	mitotic metaphase plate congression	GO:0007080	3.76471e-10	9.42427	54	142	10	27350	NUF2,KIF14,CDCA8,NDC80,BIRC5,KIFC1,KIF2C,AURKB,KIFC5B,CDCA5
GO:BP	regulation of G2/M transition of mitotic cell cycle	GO:0010389	4.01551e-10	9.39626	102	142	12	27350	CLSPN,PLK1,CHEK1,KIF14,CDC25C,CENPF,TICRR,AURKB,DTL,BRCA1,BLM,CDC6
GO:BP	regulation of cellular component organization	GO:0051128	7.84292e-10	9.10552	2453	142	43	27350	TLR6,CDC20,NCAPG2,SPEF1,TPX2,WDHD1,MAD2L1,CIT,PLK1,NUF2,CHEK1,MKI67,KIF14,SPC24,CDCA8,KIF15,TFRC,AKAP5,NDC80,AURKA,ECT2,NCAPG,NEB,TET1,BIRC5,PLK4,KIFC1,BUB1,WDR62,CAMK1D,AURKB,SMC2,ESAM,SKA1,STIL,SKA3,NEK2,TTK,TRIP13,CDC6,CDCA5,RAD51AP1,IQGAP2
GO:BP	establishment of chromosome localization	GO:0051303	1.24148e-09	8.90606	84	142	11	27350	NUF2,KIF14,CDCA8,NDC80,BIRC5,CENPF,KIFC1,KIF2C,AURKB,KIFC5B,CDCA5
GO:BP	regulation of cell cycle G2/M phase transition	GO:1902749	1.73091e-09	8.76173	115	142	12	27350	CLSPN,PLK1,CHEK1,KIF14,CDC25C,CENPF,TICRR,AURKB,DTL,BRCA1,BLM,CDC6
GO:BP	DNA-templated DNA replication	GO:0006261	1.77058e-09	8.75188	148	142	13	27350	GINS1,WDHD1,RAD51,TICRR,BRCA1,BLM,POLE,EME1,MCM5,TRAIP,CDC6,MCM10,POLQ
GO:BP	chromosome localization	GO:0050000	2.70832e-09	8.5673	90	142	11	27350	NUF2,KIF14,CDCA8,NDC80,BIRC5,CENPF,KIFC1,KIF2C,AURKB,KIFC5B,CDCA5
GO:BP	centrosome cycle	GO:0007098	9.94702e-09	8.00231	133	142	12	27350	PLK1,CHEK1,KIF11,NDC80,AURKA,PLK4,KIFC1,WDR62,STIL,SGO1,BRCA1,NEK2
GO:BP	negative regulation of organelle organization	GO:0010639	1.89517e-08	7.72235	370	142	17	27350	CDC20,SPEF1,TPX2,MAD2L1,PLK1,NUF2,CHEK1,SPC24,CDCA8,TFRC,NDC80,BIRC5,KIFC1,BUB1,AURKB,TTK,TRIP13
GO:BP	mitotic DNA integrity checkpoint signaling	GO:0044774	2.62418e-08	7.58101	81	142	10	27350	CLSPN,FANCD2,PLK1,CHEK1,TICRR,DTL,BRCA1,BLM,EME1,CDC6
GO:BP	microtubule organizing center organization	GO:0031023	2.77863e-08	7.55617	145	142	12	27350	PLK1,CHEK1,KIF11,NDC80,AURKA,PLK4,KIFC1,WDR62,STIL,SGO1,BRCA1,NEK2
GO:BP	regulation of cell division	GO:0051302	5.21404e-08	7.28283	193	142	13	27350	CIT,PLK1,KIF14,ASPM,CDCA8,AURKA,ECT2,BIRC5,PLK4,AURKB,KIF18B,BLM,CDC6
GO:BP	DNA integrity checkpoint signaling	GO:0031570	6.04037e-08	7.21894	119	142	11	27350	CLSPN,FANCD2,PLK1,CHEK1,RAD51,TICRR,DTL,BRCA1,BLM,EME1,CDC6
GO:BP	recombinational repair	GO:0000725	6.58519e-08	7.18143	156	142	12	27350	AUNIP,RAD54B,CHEK1,RAD51,PALB2,MCM8,BRCA1,BLM,MCM5,HROB,POLQ,RAD51AP1
GO:BP	negative regulation of G2/M transition of mitotic cell cycle	GO:0010972	9.81325e-08	7.00819	65	142	9	27350	CLSPN,PLK1,CHEK1,TICRR,AURKB,DTL,BRCA1,BLM,CDC6
GO:BP	positive regulation of chromosome segregation	GO:0051984	9.8267e-08	7.00759	26	142	7	27350	NCAPG2,CDCA8,NCAPG,BIRC5,AURKB,SMC2,CDC6
GO:BP	negative regulation of cell cycle G2/M phase transition	GO:1902750	1.30113e-07	6.88568	67	142	9	27350	CLSPN,PLK1,CHEK1,TICRR,AURKB,DTL,BRCA1,BLM,CDC6
GO:BP	regulation of cytokinesis	GO:0032465	2.01085e-07	6.69662	99	142	10	27350	CIT,PLK1,KIF14,CDCA8,AURKA,ECT2,BIRC5,PLK4,AURKB,CDC6
GO:BP	meiotic chromosome segregation	GO:0045132	2.45809e-07	6.6094	101	142	10	27350	FANCD2,PLK1,NUF2,ESPL1,BRIP1,SMC2,SGO1,TTK,TRIP13,EME1
GO:BP	cytokinesis	GO:0000910	3.97849e-07	6.40028	182	142	12	27350	KIF4,CENPA,CIT,PLK1,KIF14,CDCA8,AURKA,ECT2,BIRC5,PLK4,AURKB,CDC6
GO:BP	mitotic DNA damage checkpoint signaling	GO:0044773	4.69851e-07	6.32804	77	142	9	27350	CLSPN,FANCD2,PLK1,CHEK1,TICRR,DTL,BRCA1,BLM,EME1
GO:BP	regulation of cellular process	GO:0050794	5.65233e-07	6.24777	12348	142	101	27350	ASPA,IKZF2,SDF2L1,JUNB,MAFB,ATP6V0A1,PSD4,ERC2,TMEM98,APOB,TLR6,GINS1,CDC20,NCAPG2,ARHGAP11A,CLSPN,FANCD2,SPEF1,TPX2,WDHD1,MAD2L1,RTKN2,SUV39H1,CIT,AUNIP,ZFP850,PLK1,NUF2,MELK,CHEK1,MKI67,KIF14,PCDHGC4,CDCA7,KIF11,ASPM,SPC24,CDCA8,KIF15,CDC25C,TFRC,RAD51,AKAP5,PALB2,PHF19,NDC80,AURKA,SAPCD2,ECT2,NCAPG,NEB,ECM2,H2AC12,BRIP1,TET1,BIRC5,PLK4,CENPF,TICRR,KIFC1,OLFR1564,KIF2C,BUB1,SHCBP1,WDR62,OLFR239…
GO:BP	mitotic G2/M transition checkpoint	GO:0044818	5.83211e-07	6.23417	53	142	8	27350	CLSPN,PLK1,CHEK1,TICRR,DTL,BRCA1,BLM,CDC6
GO:BP	intracellular signal transduction	GO:0035556	6.08518e-07	6.21573	2527	142	39	27350	PSD4,TLR6,CDC20,CLSPN,FANCD2,MAD2L1,RTKN2,CIT,PLK1,NUF2,MELK,CHEK1,KIF14,SPC24,CDCA8,TFRC,RAD51,AKAP5,NDC80,ECT2,BIRC5,TICRR,BUB1,AURKB,PBK,ADORA1,FOXM1,DDIAS,LCK,DTL,FBLN1,BRCA1,BLM,TTK,TRIP13,EME1,CCNA2,SH3RF3,CDC6
GO:BP	DNA damage checkpoint signaling	GO:0000077	6.89887e-07	6.16122	112	142	10	27350	CLSPN,FANCD2,PLK1,CHEK1,RAD51,TICRR,DTL,BRCA1,BLM,EME1
GO:BP	homologous recombination	GO:0035825	7.94216e-07	6.10006	55	142	8	27350	FANCD2,RAD54B,RAD51,BRIP1,BRCA1,TRIP13,EME1,RAD51AP1
GO:BP	attachment of mitotic spindle microtubules to kinetochore	GO:0051315	8.3699e-07	6.07728	19	142	6	27350	NUF2,CDCA8,NDC80,BIRC5,KIF2C,AURKB
GO:BP	double-strand break repair via homologous recombination	GO:0000724	9.19865e-07	6.03628	153	142	11	27350	AUNIP,RAD54B,CHEK1,RAD51,PALB2,MCM8,BRCA1,BLM,MCM5,POLQ,RAD51AP1
GO:BP	regulation of DNA metabolic process	GO:0051052	1.34731e-06	5.87053	556	142	18	27350	GINS1,SUV39H1,AUNIP,CHEK1,TFRC,RAD51,TET1,TICRR,AURKB,ESCO2,FOXM1,BRCA1,NEK2,BLM,CCNA2,MCM5,POLQ,RAD51AP1
GO:BP	mitotic G2 DNA damage checkpoint signaling	GO:0007095	1.46655e-06	5.8337	37	142	7	27350	CLSPN,PLK1,CHEK1,TICRR,DTL,BRCA1,BLM
GO:BP	protein phosphorylation	GO:0006468	1.85906e-06	5.73071	1626	142	30	27350	WNK2,TLR6,NCAPG2,CLSPN,TPX2,CIT,PLK1,MELK,CHEK1,KIF14,CDCA8,TFRC,RAD51,AKAP5,AURKA,ECT2,BIRC5,PLK4,BUB1,CAMK1D,AURKB,PBK,ADORA1,LCK,FBLN1,NEK2,BLM,TTK,CCNA2,CDC6
GO:BP	signal transduction in response to DNA damage	GO:0042770	3.00497e-06	5.52216	171	142	11	27350	CLSPN,FANCD2,PLK1,CHEK1,RAD51,TICRR,FOXM1,DTL,BRCA1,BLM,EME1
GO:BP	organelle assembly	GO:0070925	3.68922e-06	5.43307	911	142	22	27350	CDC20,KIF4,CENPA,SPEF1,TPX2,PLK1,KIF11,ASPM,CDCA8,KIF15,NDC80,AURKA,NEB,BIRC5,PLK4,KIFC1,WDR62,AURKB,STIL,NEK2,KIFC5B,MYBL2
GO:BP	positive regulation of spindle checkpoint	GO:0090232	5.00631e-06	5.30048	12	142	5	27350	MAD2L1,CDCA8,NDC80,BIRC5,AURKB
GO:BP	positive regulation of mitotic cell cycle spindle assembly checkpoint	GO:0090267	5.00631e-06	5.30048	12	142	5	27350	MAD2L1,CDCA8,NDC80,BIRC5,AURKB
GO:BP	negative regulation of cellular process	GO:0048523	5.95012e-06	5.22547	5016	142	56	27350	MAFB,TMEM98,TLR6,CDC20,NCAPG2,CLSPN,FANCD2,SPEF1,TPX2,MAD2L1,RTKN2,SUV39H1,CIT,AUNIP,PLK1,NUF2,CHEK1,KIF14,PCDHGC4,ASPM,SPC24,CDCA8,TFRC,RAD51,PALB2,PHF19,NDC80,AURKA,SAPCD2,H2AC12,BRIP1,TET1,BIRC5,CENPF,TICRR,KIFC1,BUB1,CAMK1D,AURKB,PBK,ADORA1,FOXM1,DDIAS,LCK,DTL,FBLN1,BRCA1,NEK2,BLM,DHFR,TTK,TRIP13,EME1,TRAIP,CDC6,POLQ
GO:BP	positive regulation of chromosome separation	GO:1905820	6.89326e-06	5.16158	26	142	6	27350	NCAPG2,CDCA8,NCAPG,BIRC5,AURKB,SMC2
GO:BP	response to stress	GO:0006950	8.15383e-06	5.08864	4067	142	49	27350	SDF2L1,TLR6,CLSPN,FANCD2,WDHD1,SUV39H1,AUNIP,RAD54B,PLK1,MELK,CHEK1,FANCI,FANCB,TFRC,RAD51,PALB2,CHAF1B,AURKA,ECT2,BRIP1,TICRR,CAMK1D,MCM8,SMC2,PBK,ESCO2,ADORA1,FOXM1,DDIAS,LCK,DTL,FBLN1,BRCA1,BLM,DHFR,POLE,CHAF1A,TRIP13,EME1,CCNA2,MCM5,HROB,SH3RF3,TRAIP,MCM10,EXO1,POLQ,CDCA5,RAD51AP1
GO:BP	regulation of cell cycle checkpoint	GO:1901976	8.57952e-06	5.06654	47	142	7	27350	MAD2L1,CDCA8,RAD51,NDC80,BIRC5,AURKB,BRCA1
GO:BP	mitotic cytokinesis	GO:0000281	1.12235e-05	4.94987	76	142	8	27350	KIF4,CENPA,CIT,PLK1,CDCA8,ECT2,BIRC5,AURKB
GO:BP	reciprocal meiotic recombination	GO:0007131	1.16175e-05	4.93489	49	142	7	27350	FANCD2,RAD54B,RAD51,BRIP1,TRIP13,EME1,RAD51AP1
GO:BP	reciprocal homologous recombination	GO:0140527	1.16175e-05	4.93489	49	142	7	27350	FANCD2,RAD54B,RAD51,BRIP1,TRIP13,EME1,RAD51AP1
GO:BP	negative regulation of cellular component organization	GO:0051129	1.20253e-05	4.91991	718	142	19	27350	CDC20,SPEF1,TPX2,MAD2L1,PLK1,NUF2,CHEK1,KIF14,SPC24,CDCA8,TFRC,NDC80,TET1,BIRC5,KIFC1,BUB1,AURKB,TTK,TRIP13
GO:BP	positive regulation of cytokinesis	GO:0032467	1.34504e-05	4.87126	50	142	7	27350	CIT,KIF14,CDCA8,ECT2,BIRC5,AURKB,CDC6
GO:BP	regulation of biological process	GO:0050789	1.52507e-05	4.81671	13379	142	103	27350	ASPA,IKZF2,SDF2L1,JUNB,MAFB,ATP6V0A1,PSD4,ERC2,TMEM98,APOB,TLR6,GINS1,CDC20,NCAPG2,ARHGAP11A,CLSPN,FANCD2,SPEF1,TPX2,WDHD1,MAD2L1,RTKN2,SUV39H1,CIT,AUNIP,ZFP850,PLK1,NUF2,MELK,CHEK1,MKI67,FANCI,KIF14,PCDHGC4,CDCA7,KIF11,ASPM,SPC24,CDCA8,KIF15,CDC25C,TFRC,RAD51,AKAP5,PALB2,PHF19,NDC80,AURKA,SAPCD2,ECT2,NCAPG,NEB,ECM2,H2AC12,BRIP1,TET1,BIRC5,PLK4,CENPF,TICRR,KIFC1,OLFR1564,KIF2C,BUB1,SHCBP1,WDR62,O…
GO:BP	establishment of organelle localization	GO:0051656	1.66923e-05	4.77748	435	142	15	27350	CENPA,MAD2L1,PLK1,NUF2,KIF14,CDCA8,NDC80,SAPCD2,BIRC5,CENPF,KIFC1,KIF2C,AURKB,KIFC5B,CDCA5
GO:BP	regulation of protein modification process	GO:0031399	1.6699e-05	4.77731	1575	142	28	27350	TLR6,CDC20,NCAPG2,CLSPN,TPX2,MAD2L1,SUV39H1,PLK1,CHEK1,FANCI,KIF14,CDCA8,TFRC,RAD51,AKAP5,PHF19,ECT2,TET1,BIRC5,AURKB,PBK,ADORA1,LCK,FBLN1,BRCA1,BLM,CCNA2,CDC6
GO:BP	cellular response to stimulus	GO:0051716	1.72782e-05	4.7625	8864	142	79	27350	SDF2L1,JUNB,PSD4,APOB,TLR6,CDC20,NCAPG2,ARHGAP11A,CLSPN,FANCD2,SPEF1,WDHD1,MAD2L1,RTKN2,SUV39H1,CIT,AUNIP,RAD54B,PLK1,NUF2,MELK,CHEK1,FANCI,KIF14,FANCB,ASPM,SPC24,CDCA8,TFRC,RAD51,AKAP5,PALB2,NDC80,CHAF1B,ECT2,A3GALT2,BRIP1,TET1,BIRC5,TICRR,OLFR1564,BUB1,SHCBP1,OLFR239,CAMK1D,AURKB,MCM8,SMC2,PBK,ESCO2,ADORA1,FOXM1,DDIAS,LCK,DTL,FBLN1,BRCA1,BLM,DHFR,POLE,CHAF1A,TTK,TRIP13,EME1,CCNA2,MCM5,HROB,SH3R…
GO:BP	positive regulation of cell cycle checkpoint	GO:1901978	1.87456e-05	4.7271	15	142	5	27350	MAD2L1,CDCA8,NDC80,BIRC5,AURKB
GO:BP	DNA duplex unwinding	GO:0032508	3.3153e-05	4.47948	87	142	8	27350	GINS1,RAD51,BRIP1,MCM8,BLM,RECQL4,MCM5,POLQ
GO:BP	interstrand cross-link repair	GO:0036297	4.6768e-05	4.33005	35	142	6	27350	FANCD2,FANCB,RAD51,MCM8,HROB,RAD51AP1
GO:BP	protein localization to chromosome	GO:0034502	4.75215e-05	4.32311	129	142	9	27350	CENPA,KNL1,PLK1,NDC80,AURKB,MCM8,ESCO2,TTK,CDCA5
GO:BP	regulation of attachment of spindle microtubules to kinetochore	GO:0051988	5.28176e-05	4.27722	18	142	5	27350	CDCA8,ECT2,BIRC5,AURKB,NEK2
GO:BP	DNA geometric change	GO:0032392	5.62899e-05	4.24957	93	142	8	27350	GINS1,RAD51,BRIP1,MCM8,BLM,RECQL4,MCM5,POLQ
GO:BP	phosphorylation	GO:0016310	8.36114e-05	4.07773	1921	142	30	27350	WNK2,TLR6,NCAPG2,CLSPN,TPX2,CIT,PLK1,MELK,CHEK1,KIF14,CDCA8,TFRC,RAD51,AKAP5,AURKA,ECT2,BIRC5,PLK4,BUB1,CAMK1D,AURKB,PBK,ADORA1,LCK,FBLN1,NEK2,BLM,TTK,CCNA2,CDC6
GO:BP	cellular process	GO:0009987	8.55321e-05	4.06787	20933	142	133	27350	KRT80,ASPA,IKZF2,SDF2L1,JUNB,TDO2,MAFB,ATP6V0A1,PSD4,ERC2,WNK2,TMEM98,APOB,TLR6,MXRA8,DYNLT4,KRT7,GINS1,CDC20,NCAPG2,ARHGAP11A,CLSPN,KIF4,CENPA,KNL1,FANCD2,SPEF1,TPX2,WDHD1,MAD2L1,RTKN2,MTFR2,SUV39H1,CIT,AUNIP,RAD54B,ZFP850,PLK1,NUF2,MELK,CHEK1,MKI67,CENPI,FANCI,KIF14,PIMREG,PCDHGC4,CDCA7,KIF11,FANCB,ASPM,SPC24,CDCA8,KIF15,CDC25C,TFRC,RAD51,AKAP5,PALB2,PHF19,ESPL1,NDC80,CHAF1B,AURKA,SAPCD2,ECT2,N…
GO:BP	organelle localization	GO:0051640	9.41684e-05	4.02609	571	142	16	27350	CENPA,MAD2L1,PLK1,NUF2,KIF14,ASPM,CDCA8,NDC80,SAPCD2,BIRC5,CENPF,KIFC1,KIF2C,AURKB,KIFC5B,CDCA5
GO:BP	DNA conformation change	GO:0071103	0.000116548	3.93349	102	142	8	27350	GINS1,RAD51,BRIP1,MCM8,BLM,RECQL4,MCM5,POLQ
GO:BP	cytoskeleton-dependent cytokinesis	GO:0061640	0.000116548	3.93349	102	142	8	27350	KIF4,CENPA,CIT,PLK1,CDCA8,ECT2,BIRC5,AURKB
GO:BP	blastocyst development	GO:0001824	0.000139042	3.85686	146	142	9	27350	JUNB,GINS1,NCAPG2,SUV39H1,CHEK1,PALB2,TET1,ASF1B,NEK2
GO:BP	mitotic spindle midzone assembly	GO:0051256	0.000159262	3.79789	9	142	4	27350	KIF4,CDCA8,BIRC5,AURKB
GO:BP	regulation of mitotic spindle checkpoint	GO:1903504	0.000159646	3.79684	22	142	5	27350	MAD2L1,CDCA8,NDC80,BIRC5,AURKB
GO:BP	regulation of mitotic cell cycle spindle assembly checkpoint	GO:0090266	0.000159646	3.79684	22	142	5	27350	MAD2L1,CDCA8,NDC80,BIRC5,AURKB
GO:BP	regulation of spindle checkpoint	GO:0090231	0.000159646	3.79684	22	142	5	27350	MAD2L1,CDCA8,NDC80,BIRC5,AURKB
GO:BP	protein modification process	GO:0036211	0.000176971	3.7521	3629	142	43	27350	WNK2,QPCT,TLR6,CDC20,NCAPG2,CLSPN,TPX2,MAD2L1,SUV39H1,CIT,PLK1,MELK,CHEK1,FANCI,KIF14,CDCA8,CDC25C,TFRC,RAD51,AKAP5,PHF19,AURKA,ECT2,TET1,BIRC5,PLK4,BUB1,CAMK1D,AURKB,PBK,ESCO2,ADORA1,LCK,DTL,FBLN1,BRCA1,NEK2,BLM,TTK,CCNA2,SH3RF3,TRAIP,CDC6
GO:BP	biological regulation	GO:0065007	0.000177494	3.75082	14096	142	104	27350	ASPA,IKZF2,SDF2L1,JUNB,MAFB,ATP6V0A1,PSD4,ERC2,TMEM98,APOB,TLR6,GINS1,CDC20,NCAPG2,ARHGAP11A,CLSPN,FANCD2,SPEF1,TPX2,WDHD1,MAD2L1,RTKN2,SUV39H1,CIT,AUNIP,ZFP850,PLK1,NUF2,MELK,CHEK1,MKI67,FANCI,KIF14,PCDHGC4,CDCA7,KIF11,ASPM,SPC24,CDCA8,KIF15,CDC25C,TFRC,RAD51,AKAP5,PALB2,PHF19,NDC80,AURKA,SAPCD2,ECT2,NCAPG,NEB,ECM2,H2AC12,BRIP1,TET1,BIRC5,PLK4,CENPF,TICRR,KIFC1,OLFR1564,KIF2C,BUB1,SHCBP1,WDR62,O…
GO:BP	reproductive process	GO:0022414	0.000188123	3.72556	1766	142	28	27350	JUNB,APOB,CDC20,FANCD2,RAD54B,PLK1,NUF2,MKI67,ASPM,CDC25C,RAD51,ESPL1,NDC80,AURKA,BRIP1,BIRC5,PLK4,MCM8,SMC2,SGO1,FBLN1,NEK2,TTK,TRIP13,EME1,HROB,EXO1,RAD51AP1
GO:BP	reproduction	GO:0000003	0.000204174	3.69	1773	142	28	27350	JUNB,APOB,CDC20,FANCD2,RAD54B,PLK1,NUF2,MKI67,ASPM,CDC25C,RAD51,ESPL1,NDC80,AURKA,BRIP1,BIRC5,PLK4,MCM8,SMC2,SGO1,FBLN1,NEK2,TTK,TRIP13,EME1,HROB,EXO1,RAD51AP1
GO:BP	mitotic spindle elongation	GO:0000022	0.000264365	3.5778	10	142	4	27350	KIF4,CDCA8,BIRC5,AURKB
GO:BP	spindle elongation	GO:0051231	0.000413755	3.38326	11	142	4	27350	KIF4,CDCA8,BIRC5,AURKB
GO:BP	DNA-templated DNA replication maintenance of fidelity	GO:0045005	0.000429495	3.36704	50	142	6	27350	RAD51,BRCA1,BLM,POLE,EME1,TRAIP
GO:BP	mitotic centrosome separation	GO:0007100	0.00061813	3.20892	12	142	4	27350	CHEK1,KIF11,AURKA,NEK2
GO:BP	negative regulation of biological process	GO:0048519	0.00071026	3.14858	6042	142	58	27350	MAFB,TMEM98,TLR6,CDC20,NCAPG2,CLSPN,FANCD2,SPEF1,TPX2,WDHD1,MAD2L1,RTKN2,SUV39H1,CIT,AUNIP,PLK1,NUF2,CHEK1,KIF14,PCDHGC4,ASPM,SPC24,CDCA8,TFRC,RAD51,AKAP5,PALB2,PHF19,NDC80,AURKA,SAPCD2,H2AC12,BRIP1,TET1,BIRC5,CENPF,TICRR,KIFC1,BUB1,CAMK1D,AURKB,PBK,ADORA1,FOXM1,DDIAS,LCK,DTL,FBLN1,BRCA1,NEK2,BLM,DHFR,TTK,TRIP13,EME1,TRAIP,CDC6,POLQ
GO:BP	macromolecule modification	GO:0043412	0.000746854	3.12676	3819	142	43	27350	WNK2,QPCT,TLR6,CDC20,NCAPG2,CLSPN,TPX2,MAD2L1,SUV39H1,CIT,PLK1,MELK,CHEK1,FANCI,KIF14,CDCA8,CDC25C,TFRC,RAD51,AKAP5,PHF19,AURKA,ECT2,TET1,BIRC5,PLK4,BUB1,CAMK1D,AURKB,PBK,ESCO2,ADORA1,LCK,DTL,FBLN1,BRCA1,NEK2,BLM,TTK,CCNA2,SH3RF3,TRAIP,CDC6
GO:BP	regulation of meiotic cell cycle	GO:0051445	0.000767019	3.11519	55	142	6	27350	CDC20,ASPM,CDC25C,TTK,TRIP13,RAD51AP1
GO:BP	spindle midzone assembly	GO:0051255	0.000889253	3.05097	13	142	4	27350	KIF4,CDCA8,BIRC5,AURKB
GO:BP	centrosome separation	GO:0051299	0.000889253	3.05097	13	142	4	27350	CHEK1,KIF11,AURKA,NEK2
GO:BP	positive regulation of protein modification process	GO:0031401	0.00103798	2.98381	1053	142	20	27350	TLR6,CDC20,CLSPN,TPX2,SUV39H1,PLK1,FANCI,KIF14,CDCA8,TFRC,AKAP5,PHF19,ECT2,TET1,BIRC5,AURKB,ADORA1,LCK,BRCA1,CDC6
GO:BP	spindle localization	GO:0051653	0.00105731	2.9758	58	142	6	27350	CENPA,MAD2L1,PLK1,ASPM,NDC80,SAPCD2
GO:BP	positive regulation of cell division	GO:0051781	0.00122519	2.9118	95	142	7	27350	CIT,KIF14,CDCA8,ECT2,BIRC5,AURKB,CDC6
GO:BP	inner cell mass cell proliferation	GO:0001833	0.001684	2.77366	15	142	4	27350	GINS1,NCAPG2,CHEK1,PALB2
GO:BP	regulation of cytoskeleton organization	GO:0051493	0.00202656	2.69324	548	142	14	27350	SPEF1,TPX2,CIT,PLK1,KIF15,ECT2,NEB,PLK4,KIFC1,ESAM,SKA1,STIL,SKA3,IQGAP2
GO:BP	positive regulation of protein metabolic process	GO:0051247	0.00212504	2.67263	1529	142	24	27350	TLR6,CDC20,CLSPN,TPX2,SUV39H1,PLK1,FANCI,KIF14,CDCA8,TFRC,AKAP5,PHF19,AURKA,ECT2,TET1,BIRC5,AURKB,ADORA1,LCK,DTL,FBLN1,BRCA1,SH3RF3,CDC6
GO:BP	establishment of mitotic spindle orientation	GO:0000132	0.0021557	2.66641	36	142	5	27350	CENPA,MAD2L1,PLK1,NDC80,SAPCD2
GO:BP	regulation of microtubule-based process	GO:0032886	0.00230364	2.63758	263	142	10	27350	SPEF1,TPX2,PLK1,KIF15,PLK4,KIFC1,WDR62,SKA1,STIL,SKA3
GO:BP	regulation of protein metabolic process	GO:0051246	0.00251211	2.59996	2631	142	33	27350	TMEM98,TLR6,CDC20,NCAPG2,CLSPN,TPX2,MAD2L1,SUV39H1,PLK1,CHEK1,FANCI,KIF14,CDCA8,TFRC,RAD51,AKAP5,PHF19,AURKA,ECT2,TET1,BIRC5,AURKB,PBK,ADORA1,LCK,DTL,FBLN1,BRCA1,BLM,DHFR,CCNA2,SH3RF3,CDC6
GO:BP	cell population proliferation	GO:0008283	0.00255495	2.59262	2131	142	29	27350	JUNB,GINS1,CDC20,NCAPG2,RTKN2,MELK,CHEK1,MKI67,KIF14,CDCA7,ASPM,TFRC,PALB2,SAPCD2,H2AC12,BRIP1,TET1,BIRC5,BUB1,SHCBP1,WDR62,ADORA1,FOXM1,FBLN1,BLM,CCNA2,CDC6,MCM10,TNFSF13B
GO:BP	regulation of DNA repair	GO:0006282	0.00265696	2.57562	207	142	9	27350	SUV39H1,AUNIP,CHEK1,RAD51,FOXM1,BRCA1,BLM,POLQ,RAD51AP1
GO:BP	establishment of mitotic spindle localization	GO:0040001	0.00284634	2.54571	38	142	5	27350	CENPA,MAD2L1,PLK1,NDC80,SAPCD2
GO:BP	meiotic spindle organization	GO:0000212	0.00291259	2.53572	17	142	4	27350	ASPM,ESPL1,NDC80,AURKA
GO:BP	response to ionizing radiation	GO:0010212	0.00304538	2.51636	156	142	8	27350	FANCD2,RAD54B,RAD51,ECT2,TICRR,BRCA1,BLM,RAD51AP1
GO:BP	regulation of protein phosphorylation	GO:0001932	0.00316455	2.49969	1132	142	20	27350	TLR6,NCAPG2,CLSPN,TPX2,PLK1,KIF14,CDCA8,TFRC,RAD51,AKAP5,ECT2,BIRC5,AURKB,PBK,ADORA1,LCK,FBLN1,BLM,CCNA2,CDC6
GO:BP	homologous chromosome segregation	GO:0045143	0.00353979	2.45102	71	142	6	27350	FANCD2,PLK1,ESPL1,BRIP1,SGO1,TRIP13
GO:BP	female meiotic nuclear division	GO:0007143	0.00370034	2.43176	40	142	5	27350	PLK1,NDC80,AURKA,TTK,TRIP13
GO:BP	protein localization to condensed chromosome	GO:1903083	0.00372967	2.42833	18	142	4	27350	KNL1,NDC80,AURKB,TTK
GO:BP	protein localization to kinetochore	GO:0034501	0.00372967	2.42833	18	142	4	27350	KNL1,NDC80,AURKB,TTK
GO:BP	response to stimulus	GO:0050896	0.0038957	2.40941	10488	142	82	27350	SDF2L1,JUNB,TDO2,PSD4,TMEM98,APOB,TLR6,CDC20,NCAPG2,ARHGAP11A,CLSPN,FANCD2,SPEF1,WDHD1,MAD2L1,RTKN2,SUV39H1,CIT,AUNIP,RAD54B,PLK1,NUF2,MELK,CHEK1,FANCI,KIF14,FANCB,ASPM,SPC24,CDCA8,TFRC,RAD51,AKAP5,PALB2,NDC80,CHAF1B,AURKA,ECT2,A3GALT2,BRIP1,TET1,BIRC5,TICRR,OLFR1564,BUB1,SHCBP1,OLFR239,CAMK1D,AURKB,MCM8,SMC2,PBK,ESCO2,ADORA1,FOXM1,DDIAS,LCK,DTL,FBLN1,BRCA1,BLM,DHFR,POLE,CHAF1A,TTK,TRIP13,EME1,CC…
GO:BP	establishment of spindle orientation	GO:0051294	0.00419673	2.37709	41	142	5	27350	CENPA,MAD2L1,PLK1,NDC80,SAPCD2
GO:BP	centrosome duplication	GO:0051298	0.00489279	2.31044	75	142	6	27350	NDC80,PLK4,KIFC1,WDR62,STIL,BRCA1
GO:BP	female gamete generation	GO:0007292	0.00506874	2.2951	167	142	8	27350	PLK1,ASPM,NDC80,AURKA,MCM8,TTK,TRIP13,HROB
GO:BP	chromosome organization involved in meiotic cell cycle	GO:0070192	0.00528962	2.27658	76	142	6	27350	FANCD2,RAD51,BRIP1,SMC2,SGO1,TRIP13
GO:BP	replication fork processing	GO:0031297	0.00534591	2.27198	43	142	5	27350	RAD51,BRCA1,BLM,EME1,TRAIP
GO:BP	kinetochore organization	GO:0051383	0.00720698	2.14225	21	142	4	27350	CENPA,NUF2,NDC80,SMC2
GO:BP	DNA unwinding involved in DNA replication	GO:0006268	0.00720698	2.14225	21	142	4	27350	GINS1,RAD51,BLM,MCM5
GO:BP	regulation of nitrogen compound metabolic process	GO:0051171	0.00734397	2.13407	5829	142	54	27350	IKZF2,JUNB,MAFB,TMEM98,TLR6,GINS1,CDC20,NCAPG2,CLSPN,FANCD2,TPX2,MAD2L1,RTKN2,SUV39H1,AUNIP,ZFP850,PLK1,CHEK1,FANCI,KIF14,CDCA7,CDCA8,TFRC,RAD51,AKAP5,PHF19,AURKA,ECT2,BRIP1,TET1,BIRC5,CENPF,TICRR,CAMK1D,AURKB,PBK,ESCO2,ADORA1,FOXM1,LCK,DTL,FBLN1,BRCA1,NEK2,BLM,DHFR,CCNA2,MCM5,SH3RF3,TRAIP,CDC6,MYBL2,POLQ,RAD51AP1
GO:BP	regulation of response to DNA damage stimulus	GO:2001020	0.00791383	2.10161	302	142	10	27350	SUV39H1,AUNIP,CHEK1,RAD51,FOXM1,DDIAS,BRCA1,BLM,POLQ,RAD51AP1
GO:BP	regulation of primary metabolic process	GO:0080090	0.00814124	2.08931	6007	142	55	27350	IKZF2,JUNB,MAFB,TMEM98,APOB,TLR6,GINS1,CDC20,NCAPG2,CLSPN,FANCD2,TPX2,MAD2L1,RTKN2,SUV39H1,AUNIP,ZFP850,PLK1,CHEK1,FANCI,KIF14,CDCA7,CDCA8,TFRC,RAD51,AKAP5,PHF19,AURKA,ECT2,BRIP1,TET1,BIRC5,CENPF,TICRR,CAMK1D,AURKB,PBK,ESCO2,ADORA1,FOXM1,LCK,DTL,FBLN1,BRCA1,NEK2,BLM,DHFR,CCNA2,MCM5,SH3RF3,TRAIP,CDC6,MYBL2,POLQ,RAD51AP1
GO:BP	positive regulation of chromosome condensation	GO:1905821	0.00874687	2.05815	7	142	3	27350	NCAPG2,NCAPG,SMC2
GO:BP	positive regulation of mitotic cytokinesis	GO:1903490	0.00874687	2.05815	7	142	3	27350	CDCA8,BIRC5,AURKB
GO:BP	cellular response to radiation	GO:0071478	0.00883527	2.05378	180	142	8	27350	CHEK1,RAD51,ECT2,AURKB,PBK,BRCA1,BLM,RAD51AP1
GO:BP	positive regulation of cellular process	GO:0048522	0.00909008	2.04143	6028	142	55	27350	ASPA,IKZF2,JUNB,MAFB,APOB,TLR6,GINS1,CDC20,NCAPG2,CLSPN,TPX2,MAD2L1,RTKN2,SUV39H1,CIT,PLK1,MELK,CHEK1,KIF14,ASPM,CDCA8,CDC25C,TFRC,RAD51,AKAP5,PHF19,NDC80,AURKA,SAPCD2,ECT2,NCAPG,ECM2,TET1,BIRC5,PLK4,WDR62,CAMK1D,AURKB,SMC2,ADORA1,STIL,FOXM1,LCK,DTL,FBLN1,BRCA1,NEK2,BLM,CCNA2,SH3RF3,CDC6,MYBL2,CDCA5,RAD51AP1,TNFSF13B
GO:BP	regulation of double-strand break repair	GO:2000779	0.00957097	2.01904	129	142	7	27350	AUNIP,CHEK1,RAD51,FOXM1,BLM,POLQ,RAD51AP1
GO:BP	response to radiation	GO:0009314	0.00974048	2.01142	459	142	12	27350	FANCD2,RAD54B,CHEK1,RAD51,ECT2,TICRR,AURKB,PBK,DTL,BRCA1,BLM,RAD51AP1
GO:BP	positive regulation of attachment of mitotic spindle microtubules to kinetochore	GO:1902425	0.0139417	1.85568	8	142	3	27350	CDCA8,BIRC5,AURKB
GO:BP	regulation of mitotic centrosome separation	GO:0046602	0.0139417	1.85568	8	142	3	27350	CHEK1,KIF11,NEK2
GO:BP	regulation of attachment of mitotic spindle microtubules to kinetochore	GO:1902423	0.0139417	1.85568	8	142	3	27350	CDCA8,BIRC5,AURKB
GO:BP	establishment of spindle localization	GO:0051293	0.0152866	1.81569	53	142	5	27350	CENPA,MAD2L1,PLK1,NDC80,SAPCD2
GO:BP	protein localization to chromosome, centromeric region	GO:0071459	0.0152866	1.81569	53	142	5	27350	CENPA,KNL1,NDC80,AURKB,TTK
GO:BP	DNA biosynthetic process	GO:0071897	0.0165029	1.78244	196	142	8	27350	GINS1,CHEK1,AURKB,DTL,NEK2,POLE,HROB,POLQ
GO:BP	sister chromatid cohesion	GO:0007062	0.0167765	1.7753	54	142	5	27350	CDC20,BUB1,ESCO2,SGO1,CDCA5
GO:BP	regulation of phosphorylation	GO:0042325	0.0184171	1.73478	1274	142	20	27350	TLR6,NCAPG2,CLSPN,TPX2,PLK1,KIF14,CDCA8,TFRC,RAD51,AKAP5,ECT2,BIRC5,AURKB,PBK,ADORA1,LCK,FBLN1,BLM,CCNA2,CDC6
GO:BP	regulation of mitotic cytokinesis	GO:1902412	0.0208329	1.68125	9	142	3	27350	CDCA8,BIRC5,AURKB
GO:BP	meiotic spindle assembly	GO:0090306	0.0208329	1.68125	9	142	3	27350	ASPM,NDC80,AURKA
GO:BP	blastocyst growth	GO:0001832	0.023969	1.62035	28	142	4	27350	GINS1,NCAPG2,CHEK1,PALB2
GO:BP	regulation of transferase activity	GO:0051338	0.0246275	1.60858	875	142	16	27350	TLR6,GINS1,CDC20,NCAPG2,CLSPN,TPX2,MAD2L1,PLK1,KIF14,ECT2,AURKB,ADORA1,NEK2,BLM,CCNA2,CDC6
GO:BP	microtubule-based movement	GO:0007018	0.0267684	1.57238	425	142	11	27350	APOB,DYNLT4,KIF4,SPEF1,KIF14,KIF11,KIF15,KIFC1,KIF2C,KIF18B,KIFC5B
GO:BP	mitotic DNA replication checkpoint signaling	GO:0033314	0.029648	1.528	10	142	3	27350	CLSPN,TICRR,CDC6
GO:BP	meiotic cell cycle phase transition	GO:0044771	0.029648	1.528	10	142	3	27350	CDC25C,NDC80,TTK
GO:BP	positive regulation of nitrogen compound metabolic process	GO:0051173	0.0301147	1.52122	3232	142	35	27350	IKZF2,JUNB,MAFB,TLR6,GINS1,CDC20,CLSPN,TPX2,SUV39H1,PLK1,FANCI,KIF14,CDCA8,TFRC,RAD51,AKAP5,PHF19,AURKA,ECT2,TET1,BIRC5,AURKB,ADORA1,FOXM1,LCK,DTL,FBLN1,BRCA1,NEK2,BLM,CCNA2,SH3RF3,CDC6,MYBL2,RAD51AP1
GO:BP	phosphate-containing compound metabolic process	GO:0006796	0.0310278	1.50825	2823	142	32	27350	TDO2,WNK2,TLR6,NCAPG2,CLSPN,TPX2,CIT,PLK1,MELK,CHEK1,KIF14,CDCA8,CDC25C,TFRC,RAD51,AKAP5,AURKA,ECT2,BIRC5,PLK4,BUB1,CAMK1D,AURKB,PBK,ADORA1,LCK,FBLN1,NEK2,BLM,TTK,CCNA2,CDC6
GO:BP	phosphorus metabolic process	GO:0006793	0.0362632	1.44053	2845	142	32	27350	TDO2,WNK2,TLR6,NCAPG2,CLSPN,TPX2,CIT,PLK1,MELK,CHEK1,KIF14,CDCA8,CDC25C,TFRC,RAD51,AKAP5,AURKA,ECT2,BIRC5,PLK4,BUB1,CAMK1D,AURKB,PBK,ADORA1,LCK,FBLN1,NEK2,BLM,TTK,CCNA2,CDC6
GO:BP	regulation of cellular response to stress	GO:0080135	0.0375405	1.4255	708	142	14	27350	TLR6,SUV39H1,AUNIP,CHEK1,RAD51,PBK,FOXM1,DDIAS,BRCA1,BLM,DHFR,SH3RF3,POLQ,RAD51AP1
GO:BP	positive regulation of attachment of spindle microtubules to kinetochore	GO:0051987	0.0406108	1.39136	11	142	3	27350	CDCA8,BIRC5,AURKB
GO:BP	regulation of cellular metabolic process	GO:0031323	0.0434844	1.36167	5698	142	51	27350	IKZF2,JUNB,MAFB,ATP6V0A1,TLR6,GINS1,CDC20,NCAPG2,CLSPN,FANCD2,TPX2,RTKN2,SUV39H1,AUNIP,ZFP850,PLK1,CHEK1,KIF14,CDCA7,CDCA8,TFRC,RAD51,AKAP5,PHF19,AURKA,ECT2,BRIP1,TET1,BIRC5,CENPF,TICRR,CAMK1D,AURKB,PBK,ESCO2,ADORA1,FOXM1,LCK,FBLN1,BRCA1,NEK2,BLM,DHFR,CCNA2,MCM5,SH3RF3,TRAIP,CDC6,MYBL2,POLQ,RAD51AP1
GO:BP	protein localization to chromatin	GO:0071168	0.0450985	1.34584	66	142	5	27350	CENPA,PLK1,MCM8,ESCO2,CDCA5
GO:BP	DNA replication initiation	GO:0006270	0.0469471	1.32839	33	142	4	27350	TICRR,MCM5,CDC6,MCM10
GO:CC	chromosome	GO:0005694	1.2902e-33	32.8893	1343	141	56	27145	GINS1,NCAPG2,CLSPN,KIF4,CENPA,KNL1,FANCD2,WDHD1,MAD2L1,SUV39H1,AUNIP,PLK1,NUF2,CHEK1,MKI67,CENPI,SPC24,CDCA8,RAD51,NDC80,CHAF1B,NCAPG,H2AC12,TET1,BIRC5,ASF1B,PLK4,CENPF,KIF2C,BUB1,AURKB,MCM8,SMC2,ESCO2,SKA1,SKA3,DTL,SGO1,DSN1,BRCA1,NEK2,BLM,POLE,CHAF1A,TTK,TRIP13,EME1,RECQL4,MCM5,HROB,TRAIP,MCM10,POLQ,CDCA5,NSL1,RAD51AP1
GO:CC	chromosomal region	GO:0098687	3.81113e-26	25.4189	367	141	31	27145	CENPA,KNL1,WDHD1,MAD2L1,SUV39H1,PLK1,NUF2,CHEK1,MKI67,CENPI,SPC24,CDCA8,RAD51,NDC80,NCAPG,H2AC12,BIRC5,CENPF,KIF2C,BUB1,AURKB,ESCO2,SKA1,SKA3,SGO1,DSN1,NEK2,BLM,TTK,RECQL4,NSL1
GO:CC	chromosome, centromeric region	GO:0000775	6.47507e-25	24.1888	260	141	27	27145	CENPA,KNL1,WDHD1,MAD2L1,SUV39H1,PLK1,NUF2,MKI67,CENPI,SPC24,CDCA8,NDC80,NCAPG,H2AC12,BIRC5,CENPF,KIF2C,BUB1,AURKB,ESCO2,SKA1,SKA3,SGO1,DSN1,NEK2,TTK,NSL1
GO:CC	condensed chromosome	GO:0000793	1.02829e-23	22.9879	360	141	29	27145	NCAPG2,CENPA,KNL1,FANCD2,MAD2L1,PLK1,NUF2,CHEK1,MKI67,CENPI,SPC24,RAD51,NDC80,NCAPG,BIRC5,CENPF,KIF2C,BUB1,AURKB,SMC2,SKA1,SKA3,SGO1,DSN1,BRCA1,NEK2,BLM,TTK,NSL1
GO:CC	spindle	GO:0005819	4.89983e-23	22.3098	421	141	30	27145	CDC20,TPX2,MAD2L1,DLGAP5,AUNIP,PLK1,KIF14,KIF11,ASPM,CDCA8,KIF15,ESPL1,AURKA,ECT2,BIRC5,PLK4,CENPF,KIFC1,KIF2C,SHCBP1,WDR62,AURKB,SKA1,SKA3,SGO1,NEK2,KIF18B,KIFC5B,TTK,CDC6
GO:CC	condensed chromosome, centromeric region	GO:0000779	9.40946e-21	20.0264	167	141	21	27145	CENPA,KNL1,MAD2L1,PLK1,NUF2,CENPI,SPC24,NDC80,NCAPG,BIRC5,CENPF,KIF2C,BUB1,AURKB,SKA1,SKA3,SGO1,DSN1,NEK2,TTK,NSL1
GO:CC	kinetochore	GO:0000776	1.08896e-19	18.963	159	141	20	27145	CENPA,KNL1,MAD2L1,PLK1,NUF2,CENPI,SPC24,NDC80,BIRC5,CENPF,KIF2C,BUB1,AURKB,SKA1,SKA3,SGO1,DSN1,NEK2,TTK,NSL1
GO:CC	microtubule cytoskeleton	GO:0015630	3.15442e-19	18.5011	1344	141	42	27145	DYNLT4,CDC20,KIF4,SPEF1,TPX2,MAD2L1,DLGAP5,AUNIP,PLK1,CHEK1,KIF14,KIF11,ASPM,CDCA8,KIF15,RAD51,ESPL1,NDC80,AURKA,ECT2,BIRC5,PLK4,CENPF,KIFC1,KIF2C,SHCBP1,WDR62,AURKB,SKA1,STIL,GTSE1,SKA3,LCK,DTL,SGO1,BRCA1,NEK2,KIF18B,KIFC5B,TTK,CDC6,IQGAP2
GO:CC	intracellular non-membrane-bounded organelle	GO:0043232	7.20204e-19	18.1425	6398	141	86	27145	KRT80,ERC2,APOB,DYNLT4,KRT7,GINS1,CDC20,NCAPG2,CLSPN,KIF4,CENPA,KNL1,FANCD2,SPEF1,TPX2,WDHD1,MAD2L1,SUV39H1,DLGAP5,AUNIP,PLK1,NUF2,CHEK1,MKI67,CENPI,KIF14,PIMREG,KIF11,ASPM,SPC24,CDCA8,KIF15,RAD51,AKAP5,ESPL1,NDC80,CHAF1B,AURKA,SAPCD2,ECT2,NCAPG,NEB,H2AC12,TET1,BIRC5,ASF1B,PLK4,CENPF,KIFC1,KIF2C,BUB1,SHCBP1,WDR62,AURKB,MCM8,SMC2,ESCO2,SKA1,STIL,GTSE1,SKA3,LCK,DTL,SGO1,DSN1,BRCA1,NEK2,KIF18B,BLM,K…
GO:CC	non-membrane-bounded organelle	GO:0043228	7.28115e-19	18.1378	6399	141	86	27145	KRT80,ERC2,APOB,DYNLT4,KRT7,GINS1,CDC20,NCAPG2,CLSPN,KIF4,CENPA,KNL1,FANCD2,SPEF1,TPX2,WDHD1,MAD2L1,SUV39H1,DLGAP5,AUNIP,PLK1,NUF2,CHEK1,MKI67,CENPI,KIF14,PIMREG,KIF11,ASPM,SPC24,CDCA8,KIF15,RAD51,AKAP5,ESPL1,NDC80,CHAF1B,AURKA,SAPCD2,ECT2,NCAPG,NEB,H2AC12,TET1,BIRC5,ASF1B,PLK4,CENPF,KIFC1,KIF2C,BUB1,SHCBP1,WDR62,AURKB,MCM8,SMC2,ESCO2,SKA1,STIL,GTSE1,SKA3,LCK,DTL,SGO1,DSN1,BRCA1,NEK2,KIF18B,BLM,K…
GO:CC	spindle pole	GO:0000922	8.79295e-15	14.0559	170	141	17	27145	CDC20,TPX2,MAD2L1,DLGAP5,AUNIP,PLK1,KIF11,ASPM,AURKA,PLK4,CENPF,KIFC1,WDR62,AURKB,SGO1,NEK2,CDC6
GO:CC	nucleoplasm	GO:0005654	1.11157e-14	13.9541	3831	141	61	27145	JUNB,MAFB,ATP6V0A1,GINS1,CDC20,NCAPG2,CLSPN,KIF4,CENPA,KNL1,FANCD2,TPX2,WDHD1,MAD2L1,SUV39H1,NUF2,CHEK1,MKI67,CENPI,FANCI,PIMREG,CDCA7,SPC24,CDCA8,CDC25C,RAD51,PALB2,PHF19,NDC80,CHAF1B,AURKA,SAPCD2,ECT2,BRIP1,TET1,ASF1B,CENPF,TICRR,BUB1,AURKB,SMC2,ESCO2,DTL,SGO1,DSN1,BRCA1,NEK2,KIF18B,BLM,POLE,RECQL4,CCNA2,MCM5,TRAIP,CDC6,MCM10,MYBL2,EXO1,POLQ,CDCA5,NSL1
GO:CC	supramolecular complex	GO:0099080	1.42681e-14	13.8456	1364	141	37	27145	KRT80,KRT7,KIF4,CENPA,KNL1,SPEF1,TPX2,MAD2L1,PLK1,NUF2,CENPI,KIF14,KIF11,ASPM,SPC24,KIF15,NDC80,AURKA,NEB,BIRC5,CENPF,KIFC1,KIF2C,BUB1,AURKB,SKA1,GTSE1,SKA3,SGO1,DSN1,FBLN1,NEK2,KIF18B,KIFC5B,TTK,NSL1,IQGAP2
GO:CC	cytoskeleton	GO:0005856	3.32624e-14	13.478	2332	141	47	27145	KRT80,ERC2,DYNLT4,KRT7,CDC20,KIF4,SPEF1,TPX2,MAD2L1,DLGAP5,AUNIP,PLK1,CHEK1,KIF14,KIF11,ASPM,CDCA8,KIF15,RAD51,AKAP5,ESPL1,NDC80,AURKA,ECT2,NEB,BIRC5,PLK4,CENPF,KIFC1,KIF2C,SHCBP1,WDR62,AURKB,SKA1,STIL,GTSE1,SKA3,LCK,DTL,SGO1,BRCA1,NEK2,KIF18B,KIFC5B,TTK,CDC6,IQGAP2
GO:CC	nucleus	GO:0005634	6.67859e-13	12.1753	10136	141	99	27145	ASPA,IKZF2,JUNB,MAFB,ATP6V0A1,MXRA8,DYNLT4,GINS1,CDC20,NCAPG2,ARHGAP11A,CLSPN,SOBP,KIF4,CENPA,KNL1,FANCD2,TPX2,WDHD1,MAD2L1,RTKN2,SUV39H1,CIT,DLGAP5,AUNIP,RAD54B,ZFP850,PLK1,NUF2,CHEK1,MKI67,CENPI,FANCI,KIF14,PIMREG,CDCA7,KIF11,FANCB,ASPM,SPC24,CDCA8,CDC25C,TFRC,RAD51,PALB2,PHF19,ESPL1,NDC80,CHAF1B,AURKA,SAPCD2,ECT2,NCAPG,H2AC12,BRIP1,TET1,BIRC5,ASF1B,PLK4,CENPF,TICRR,KIFC1,KIF2C,BUB1,WDR62,CAMK1…
GO:CC	microtubule organizing center	GO:0005815	5.58167e-12	11.2532	824	141	27	27145	DYNLT4,CDC20,DLGAP5,AUNIP,PLK1,CHEK1,ASPM,RAD51,ESPL1,NDC80,AURKA,BIRC5,PLK4,CENPF,KIFC1,KIF2C,WDR62,AURKB,SKA1,STIL,SKA3,LCK,DTL,SGO1,BRCA1,NEK2,KIFC5B
GO:CC	centrosome	GO:0005813	5.37712e-11	10.2695	624	141	23	27145	CDC20,DLGAP5,AUNIP,PLK1,CHEK1,ASPM,ESPL1,NDC80,AURKA,PLK4,CENPF,KIFC1,KIF2C,WDR62,AURKB,SKA1,STIL,SKA3,LCK,DTL,SGO1,BRCA1,NEK2
GO:CC	microtubule	GO:0005874	6.81065e-11	10.1668	447	141	20	27145	KIF4,SPEF1,TPX2,PLK1,KIF14,KIF11,ASPM,KIF15,AURKA,BIRC5,KIFC1,KIF2C,AURKB,SKA1,GTSE1,SKA3,NEK2,KIF18B,KIFC5B,IQGAP2
GO:CC	intracellular organelle	GO:0043229	7.90894e-11	10.1019	15810	141	122	27145	KRT80,ASPA,IKZF2,SDF2L1,JUNB,MAFB,ATP6V0A1,ERC2,TMEM98,APOB,TLR6,MXRA8,DYNLT4,KRT7,GINS1,CDC20,NCAPG2,ARHGAP11A,CLSPN,SOBP,KIF4,CENPA,KNL1,FANCD2,SPEF1,TPX2,WDHD1,MAD2L1,RTKN2,MTFR2,SUV39H1,CIT,DLGAP5,AUNIP,RAD54B,ZFP850,PLK1,NUF2,CHEK1,MKI67,CENPI,FANCI,KIF14,PIMREG,CDCA7,KIF11,FANCB,ASPM,SPC24,CDCA8,KIF15,CDC25C,TFRC,RAD51,AKAP5,PALB2,PHF19,ESPL1,NDC80,CHAF1B,AURKA,SAPCD2,ECT2,NCAPG,A3GALT2,NEB…
GO:CC	mitotic spindle	GO:0072686	1.40531e-10	9.85223	175	141	14	27145	TPX2,MAD2L1,PLK1,KIF11,ASPM,ESPL1,AURKA,ECT2,KIFC1,AURKB,SKA3,KIF18B,KIFC5B,CDC6
GO:CC	organelle	GO:0043226	5.6039e-10	9.25151	16136	141	122	27145	KRT80,ASPA,IKZF2,SDF2L1,JUNB,MAFB,ATP6V0A1,ERC2,TMEM98,APOB,TLR6,MXRA8,DYNLT4,KRT7,GINS1,CDC20,NCAPG2,ARHGAP11A,CLSPN,SOBP,KIF4,CENPA,KNL1,FANCD2,SPEF1,TPX2,WDHD1,MAD2L1,RTKN2,MTFR2,SUV39H1,CIT,DLGAP5,AUNIP,RAD54B,ZFP850,PLK1,NUF2,CHEK1,MKI67,CENPI,FANCI,KIF14,PIMREG,CDCA7,KIF11,FANCB,ASPM,SPC24,CDCA8,KIF15,CDC25C,TFRC,RAD51,AKAP5,PALB2,PHF19,ESPL1,NDC80,CHAF1B,AURKA,SAPCD2,ECT2,NCAPG,A3GALT2,NEB…
GO:CC	nuclear chromosome	GO:0000228	6.01431e-10	9.22081	333	141	17	27145	GINS1,NCAPG2,WDHD1,PLK1,CHEK1,RAD51,NCAPG,TET1,BIRC5,SMC2,BRCA1,NEK2,BLM,POLE,EME1,MCM5,MCM10
GO:CC	membrane-enclosed lumen	GO:0031974	2.94456e-09	8.53098	6347	141	70	27145	SDF2L1,JUNB,MAFB,ATP6V0A1,APOB,GINS1,CDC20,NCAPG2,ARHGAP11A,CLSPN,KIF4,CENPA,KNL1,FANCD2,TPX2,WDHD1,MAD2L1,SUV39H1,PLK1,NUF2,CHEK1,MKI67,CENPI,FANCI,PIMREG,CDCA7,SPC24,CDCA8,CDC25C,RAD51,PALB2,PHF19,NDC80,CHAF1B,AURKA,SAPCD2,ECT2,NCAPG,BRIP1,TET1,BIRC5,ASF1B,PLK4,CENPF,TICRR,BUB1,AURKB,SMC2,ESCO2,DTL,SGO1,DSN1,BRCA1,NEK2,KIF18B,BLM,DHFR,POLE,EME1,RECQL4,CCNA2,MCM5,TRAIP,CDC6,MCM10,MYBL2,EXO1,POLQ…
GO:CC	organelle lumen	GO:0043233	2.94456e-09	8.53098	6347	141	70	27145	SDF2L1,JUNB,MAFB,ATP6V0A1,APOB,GINS1,CDC20,NCAPG2,ARHGAP11A,CLSPN,KIF4,CENPA,KNL1,FANCD2,TPX2,WDHD1,MAD2L1,SUV39H1,PLK1,NUF2,CHEK1,MKI67,CENPI,FANCI,PIMREG,CDCA7,SPC24,CDCA8,CDC25C,RAD51,PALB2,PHF19,NDC80,CHAF1B,AURKA,SAPCD2,ECT2,NCAPG,BRIP1,TET1,BIRC5,ASF1B,PLK4,CENPF,TICRR,BUB1,AURKB,SMC2,ESCO2,DTL,SGO1,DSN1,BRCA1,NEK2,KIF18B,BLM,DHFR,POLE,EME1,RECQL4,CCNA2,MCM5,TRAIP,CDC6,MCM10,MYBL2,EXO1,POLQ…
GO:CC	nuclear lumen	GO:0031981	5.23347e-09	8.28121	5814	141	66	27145	JUNB,MAFB,ATP6V0A1,GINS1,CDC20,NCAPG2,CLSPN,KIF4,CENPA,KNL1,FANCD2,TPX2,WDHD1,MAD2L1,SUV39H1,PLK1,NUF2,CHEK1,MKI67,CENPI,FANCI,PIMREG,CDCA7,SPC24,CDCA8,CDC25C,RAD51,PALB2,PHF19,NDC80,CHAF1B,AURKA,SAPCD2,ECT2,NCAPG,BRIP1,TET1,BIRC5,ASF1B,PLK4,CENPF,TICRR,BUB1,AURKB,SMC2,ESCO2,DTL,SGO1,DSN1,BRCA1,NEK2,KIF18B,BLM,POLE,EME1,RECQL4,CCNA2,MCM5,TRAIP,CDC6,MCM10,MYBL2,EXO1,POLQ,CDCA5,NSL1
GO:CC	intracellular organelle lumen	GO:0070013	9.4952e-09	8.0225	6346	141	69	27145	SDF2L1,JUNB,MAFB,ATP6V0A1,GINS1,CDC20,NCAPG2,ARHGAP11A,CLSPN,KIF4,CENPA,KNL1,FANCD2,TPX2,WDHD1,MAD2L1,SUV39H1,PLK1,NUF2,CHEK1,MKI67,CENPI,FANCI,PIMREG,CDCA7,SPC24,CDCA8,CDC25C,RAD51,PALB2,PHF19,NDC80,CHAF1B,AURKA,SAPCD2,ECT2,NCAPG,BRIP1,TET1,BIRC5,ASF1B,PLK4,CENPF,TICRR,BUB1,AURKB,SMC2,ESCO2,DTL,SGO1,DSN1,BRCA1,NEK2,KIF18B,BLM,DHFR,POLE,EME1,RECQL4,CCNA2,MCM5,TRAIP,CDC6,MCM10,MYBL2,EXO1,POLQ,CDCA…
GO:CC	intracellular anatomical structure	GO:0005622	9.64119e-09	8.01587	17400	141	125	27145	KRT80,ASPA,IKZF2,SDF2L1,JUNB,MAFB,ATP6V0A1,ERC2,WNK2,TMEM98,APOB,TLR6,MXRA8,DYNLT4,KRT7,GINS1,CDC20,NCAPG2,ARHGAP11A,CLSPN,SOBP,KIF4,CENPA,KNL1,FANCD2,SPEF1,TPX2,WDHD1,MAD2L1,RTKN2,MTFR2,SUV39H1,CIT,DLGAP5,AUNIP,RAD54B,ZFP850,PLK1,NUF2,MELK,CHEK1,MKI67,CENPI,FANCI,KIF14,PIMREG,CDCA7,KIF11,FANCB,ASPM,SPC24,CDCA8,KIF15,CDC25C,TFRC,RAD51,AKAP5,PALB2,PHF19,ESPL1,NDC80,CHAF1B,AURKA,SAPCD2,ECT2,NCAPG,A…
GO:CC	polymeric cytoskeletal fiber	GO:0099513	3.11987e-08	7.50586	776	141	22	27145	KRT80,KRT7,KIF4,SPEF1,TPX2,PLK1,KIF14,KIF11,ASPM,KIF15,AURKA,BIRC5,KIFC1,KIF2C,AURKB,SKA1,GTSE1,SKA3,NEK2,KIF18B,KIFC5B,IQGAP2
GO:CC	intracellular membrane-bounded organelle	GO:0043231	9.62949e-08	7.0164	14477	141	111	27145	ASPA,IKZF2,SDF2L1,JUNB,MAFB,ATP6V0A1,ERC2,TMEM98,APOB,TLR6,MXRA8,DYNLT4,GINS1,CDC20,NCAPG2,ARHGAP11A,CLSPN,SOBP,KIF4,CENPA,KNL1,FANCD2,TPX2,WDHD1,MAD2L1,RTKN2,MTFR2,SUV39H1,CIT,DLGAP5,AUNIP,RAD54B,ZFP850,PLK1,NUF2,CHEK1,MKI67,CENPI,FANCI,KIF14,PIMREG,CDCA7,KIF11,FANCB,ASPM,SPC24,CDCA8,CDC25C,TFRC,RAD51,AKAP5,PALB2,PHF19,ESPL1,NDC80,CHAF1B,AURKA,SAPCD2,ECT2,NCAPG,A3GALT2,H2AC12,BRIP1,TET1,BIRC5,AS…
GO:CC	NMS complex	GO:0031617	1.3634e-07	6.86538	9	141	5	27145	KNL1,NUF2,SPC24,NDC80,DSN1
GO:CC	protein-containing complex	GO:0032991	1.46829e-07	6.83319	7045	141	71	27145	SDF2L1,JUNB,MAFB,ATP6V0A1,ERC2,APOB,TLR6,DYNLT4,GINS1,CDC20,NCAPG2,CENPA,KNL1,FANCD2,MAD2L1,SUV39H1,PLK1,NUF2,CHEK1,FANCI,KIF14,KIF11,FANCB,SPC24,CDCA8,KIF15,TFRC,RAD51,AKAP5,PALB2,PHF19,NDC80,CHAF1B,AURKA,ECT2,NCAPG,NEB,H2AC12,BRIP1,TET1,BIRC5,ASF1B,PLK4,CENPF,KIFC1,KIF2C,AURKB,MCM8,SMC2,ESAM,SKA1,STIL,SKA3,DTL,DSN1,BRCA1,NEK2,KIF18B,BLM,KIFC5B,POLE,CHAF1A,EME1,CCNA2,MCM5,MCM10,FXYD4,MYBL2,ITGB7…
GO:CC	microtubule associated complex	GO:0005875	1.66803e-07	6.7778	154	141	11	27145	DYNLT4,KIF14,CDCA8,KIF15,AURKA,BIRC5,KIFC1,KIF2C,AURKB,KIF18B,KIFC5B
GO:CC	supramolecular fiber	GO:0099512	1.75799e-07	6.75498	1020	141	24	27145	KRT80,KRT7,KIF4,SPEF1,TPX2,PLK1,KIF14,KIF11,ASPM,KIF15,AURKA,NEB,BIRC5,KIFC1,KIF2C,AURKB,SKA1,GTSE1,SKA3,FBLN1,NEK2,KIF18B,KIFC5B,IQGAP2
GO:CC	supramolecular polymer	GO:0099081	2.05377e-07	6.68745	1028	141	24	27145	KRT80,KRT7,KIF4,SPEF1,TPX2,PLK1,KIF14,KIF11,ASPM,KIF15,AURKA,NEB,BIRC5,KIFC1,KIF2C,AURKB,SKA1,GTSE1,SKA3,FBLN1,NEK2,KIF18B,KIFC5B,IQGAP2
GO:CC	spindle midzone	GO:0051233	3.0269e-07	6.519	38	141	7	27145	PLK1,KIF14,CDCA8,AURKA,AURKB,KIF18B,CDC6
GO:CC	membrane-bounded organelle	GO:0043227	3.46307e-07	6.46054	14940	141	112	27145	ASPA,IKZF2,SDF2L1,JUNB,MAFB,ATP6V0A1,ERC2,TMEM98,APOB,TLR6,MXRA8,DYNLT4,GINS1,CDC20,NCAPG2,ARHGAP11A,CLSPN,SOBP,KIF4,CENPA,KNL1,FANCD2,SPEF1,TPX2,WDHD1,MAD2L1,RTKN2,MTFR2,SUV39H1,CIT,DLGAP5,AUNIP,RAD54B,ZFP850,PLK1,NUF2,CHEK1,MKI67,CENPI,FANCI,KIF14,PIMREG,CDCA7,KIF11,FANCB,ASPM,SPC24,CDCA8,CDC25C,TFRC,RAD51,AKAP5,PALB2,PHF19,ESPL1,NDC80,CHAF1B,AURKA,SAPCD2,ECT2,NCAPG,A3GALT2,H2AC12,BRIP1,TET1,BI…
GO:CC	midbody	GO:0030496	3.67704e-07	6.4345	211	141	12	27145	KIF4,CIT,PLK1,KIF14,ASPM,CDCA8,ECT2,BIRC5,CENPF,SHCBP1,AURKB,NEK2
GO:CC	outer kinetochore	GO:0000940	8.4631e-07	6.07247	12	141	5	27145	PLK1,NDC80,CENPF,SKA1,SKA3
GO:CC	spindle microtubule	GO:0005876	2.8676e-06	5.54248	80	141	8	27145	PLK1,KIF11,AURKA,BIRC5,AURKB,SKA1,SKA3,KIF18B
GO:CC	chromosome passenger complex	GO:0032133	3.24343e-06	5.489	6	141	4	27145	CDCA8,AURKA,BIRC5,AURKB
GO:CC	DNA packaging complex	GO:0044815	1.3638e-05	4.86525	183	141	10	27145	NCAPG2,CENPA,KNL1,NUF2,SPC24,NDC80,NCAPG,H2AC12,SMC2,DSN1
GO:CC	cytoplasm	GO:0005737	2.50722e-05	4.60081	11483	141	91	27145	KRT80,ASPA,SDF2L1,ATP6V0A1,ERC2,WNK2,TMEM98,APOB,TLR6,MXRA8,DYNLT4,KRT7,GINS1,CDC20,ARHGAP11A,CLSPN,KIF4,KNL1,FANCD2,SPEF1,TPX2,MAD2L1,RTKN2,MTFR2,CIT,DLGAP5,AUNIP,PLK1,NUF2,MELK,CHEK1,MKI67,CENPI,FANCI,KIF14,CDCA7,KIF11,ASPM,CDCA8,KIF15,CDC25C,TFRC,RAD51,AKAP5,ESPL1,NDC80,CHAF1B,AURKA,SAPCD2,ECT2,NCAPG,A3GALT2,NEB,BRIP1,BIRC5,PLK4,CENPF,TICRR,KIFC1,KIF2C,BUB1,SHCBP1,WDR62,CAMK1D,AURKB,SMC2,ESCO2…
GO:CC	kinesin complex	GO:0005871	4.35412e-05	4.3611	46	141	6	27145	KIF14,KIF15,KIFC1,KIF2C,KIF18B,KIFC5B
GO:CC	condensed nuclear chromosome	GO:0000794	9.07521e-05	4.04214	171	141	9	27145	NCAPG2,PLK1,CHEK1,RAD51,NCAPG,SMC2,BRCA1,NEK2,BLM
GO:CC	Ndc80 complex	GO:0031262	0.000170841	3.76741	4	141	3	27145	NUF2,SPC24,NDC80
GO:CC	spindle pole centrosome	GO:0031616	0.000795202	3.09952	19	141	4	27145	DLGAP5,AURKA,KIFC1,AURKB
GO:CC	chromatin	GO:0000785	0.00101929	2.9917	690	141	15	27145	CENPA,SUV39H1,PLK1,CHEK1,RAD51,CHAF1B,H2AC12,TET1,ASF1B,SMC2,ESCO2,CHAF1A,EME1,CDCA5,RAD51AP1
GO:CC	pronucleus	GO:0045120	0.00148268	2.82895	22	141	4	27145	AURKA,CENPF,BLM,CCNA2
GO:CC	DNA repair complex	GO:1990391	0.00148268	2.82895	22	141	4	27145	FANCD2,FANCI,PALB2,BRCA1
GO:CC	condensin complex	GO:0000796	0.00235552	2.62791	8	141	3	27145	NCAPG2,NCAPG,SMC2
GO:CC	cellular anatomical entity	GO:0110165	0.00295019	2.53015	22747	141	135	27145	KRT80,ASPA,IKZF2,SDF2L1,JUNB,MAFB,ATP6V0A1,PSD4,ERC2,WNK2,TMEM98,APOB,TLR6,MXRA8,DYNLT4,KRT7,GINS1,CDC20,NCAPG2,ARHGAP11A,CLSPN,SOBP,KIF4,CENPA,KNL1,FANCD2,SPEF1,TPX2,WDHD1,MAD2L1,RTKN2,MTFR2,SUV39H1,CIT,DLGAP5,AUNIP,RAD54B,ZFP850,PLK1,NUF2,MELK,CHEK1,MKI67,CENPI,FANCI,KIF14,PIMREG,PCDHGC4,CDCA7,KIF11,FANCB,ASPM,SPC24,CDCA8,KIF15,CDC25C,TFRC,RAD51,AKAP5,PALB2,PHF19,ESPL1,NDC80,CHAF1B,AURKA,SAPCD2…
GO:CC	replication fork	GO:0005657	0.00881843	2.05461	68	141	5	27145	WDHD1,CHEK1,BLM,EME1,MCM10
GO:CC	mitotic spindle pole	GO:0097431	0.0155672	1.80779	39	141	4	27145	PLK1,ASPM,AURKA,AURKB
GO:CC	chromocenter	GO:0010369	0.0186344	1.72968	15	141	3	27145	CDCA8,AURKB,ESCO2
GO:CC	CAF-1 complex	GO:0033186	0.0250305	1.60153	3	141	2	27145	CHAF1B,CHAF1A
GO:CC	nuclear body	GO:0016604	0.0274029	1.5622	916	141	15	27145	ATP6V0A1,NCAPG2,KNL1,FANCD2,MKI67,CENPI,CDC25C,RAD51,ECT2,DSN1,BRCA1,KIF18B,BLM,EXO1,NSL1
GO:CC	lateral element	GO:0000800	0.0390851	1.40799	19	141	3	27145	RAD51,BRCA1,BLM
GO:CC	BRCA1-B complex	GO:0070532	0.0498902	1.30199	4	141	2	27145	BRIP1,BRCA1
GO:CC	mitotic checkpoint complex	GO:0033597	0.0498902	1.30199	4	141	2	27145	CDC20,MAD2L1
GO:CC	MIS12/MIND type complex	GO:0000444	0.0498902	1.30199	4	141	2	27145	DSN1,NSL1
KEGG	Fanconi anemia pathway	KEGG:03460	9.54345e-10	9.02029	50	54	9	8875	FANCD2,FANCI,FANCB,RAD51,PALB2,BRIP1,BRCA1,BLM,EME1
KEGG	Cell cycle	KEGG:04110	1.2892e-08	7.88968	125	54	11	8875	CDC20,MAD2L1,PLK1,CHEK1,CDC25C,ESPL1,BUB1,TTK,CCNA2,MCM5,CDC6
KEGG	Homologous recombination	KEGG:03440	3.20888e-07	6.49365	41	54	7	8875	RAD54B,RAD51,PALB2,BRIP1,BRCA1,BLM,EME1
KEGG	Oocyte meiosis	KEGG:04114	4.43132e-05	4.35347	120	54	8	8875	CDC20,MAD2L1,PLK1,CDC25C,ESPL1,AURKA,BUB1,SGO1
KEGG	Progesterone-mediated oocyte maturation	KEGG:04914	0.00147672	2.8307	92	54	6	8875	MAD2L1,PLK1,CDC25C,AURKA,BUB1,CCNA2
REAC	Cell Cycle	REAC:R-MMU-1640170	8.28429e-25	24.0817	560	81	41	8384	GINS1,CDC20,NCAPG2,CLSPN,CENPA,KNL1,TPX2,MAD2L1,PLK1,NUF2,CHEK1,CENPI,SPC24,CDCA8,CDC25C,ESPL1,NDC80,AURKA,NCAPG,H2AC12,BRIP1,BIRC5,PLK4,CENPF,KIF2C,AURKB,MCM8,SMC2,ESCO2,GTSE1,SGO1,DSN1,NEK2,BLM,POLE,CCNA2,MCM5,CDC6,MCM10,EXO1,CDCA5
REAC	Cell Cycle, Mitotic	REAC:R-MMU-69278	2.36237e-21	20.6267	483	81	36	8384	GINS1,CDC20,NCAPG2,CENPA,KNL1,TPX2,MAD2L1,PLK1,NUF2,CENPI,SPC24,CDCA8,CDC25C,ESPL1,NDC80,AURKA,NCAPG,H2AC12,BIRC5,PLK4,CENPF,KIF2C,AURKB,MCM8,SMC2,ESCO2,GTSE1,SGO1,DSN1,NEK2,POLE,CCNA2,MCM5,CDC6,MCM10,CDCA5
REAC	Cell Cycle Checkpoints	REAC:R-MMU-69620	5.80695e-20	19.2361	263	81	28	8384	CDC20,CLSPN,CENPA,KNL1,MAD2L1,PLK1,NUF2,CHEK1,CENPI,SPC24,CDCA8,CDC25C,NDC80,BRIP1,BIRC5,CENPF,KIF2C,AURKB,MCM8,GTSE1,SGO1,DSN1,BLM,CCNA2,MCM5,CDC6,MCM10,EXO1
REAC	Mitotic Prometaphase	REAC:R-MMU-68877	3.03864e-15	14.5173	178	81	21	8384	CDC20,CENPA,KNL1,MAD2L1,PLK1,NUF2,CENPI,SPC24,CDCA8,NDC80,NCAPG,BIRC5,PLK4,CENPF,KIF2C,AURKB,SMC2,SGO1,DSN1,NEK2,CDCA5
REAC	Amplification of signal from unattached kinetochores via a MAD2 inhibitory signal	REAC:R-MMU-141444	1.6962e-14	13.7705	85	81	16	8384	CDC20,CENPA,KNL1,MAD2L1,PLK1,NUF2,CENPI,SPC24,CDCA8,NDC80,BIRC5,CENPF,KIF2C,AURKB,SGO1,DSN1
REAC	Amplification of signal from the kinetochores	REAC:R-MMU-141424	1.6962e-14	13.7705	85	81	16	8384	CDC20,CENPA,KNL1,MAD2L1,PLK1,NUF2,CENPI,SPC24,CDCA8,NDC80,BIRC5,CENPF,KIF2C,AURKB,SGO1,DSN1
REAC	Resolution of Sister Chromatid Cohesion	REAC:R-MMU-2500257	7.48696e-14	13.1257	112	81	17	8384	CDC20,CENPA,KNL1,MAD2L1,PLK1,NUF2,CENPI,SPC24,CDCA8,NDC80,BIRC5,CENPF,KIF2C,AURKB,SGO1,DSN1,CDCA5
REAC	EML4 and NUDC in mitotic spindle formation	REAC:R-MMU-9648025	2.59707e-13	12.5855	100	81	16	8384	CDC20,CENPA,KNL1,MAD2L1,PLK1,NUF2,CENPI,SPC24,CDCA8,NDC80,BIRC5,CENPF,KIF2C,AURKB,SGO1,DSN1
REAC	Mitotic Spindle Checkpoint	REAC:R-MMU-69618	3.06321e-13	12.5138	101	81	16	8384	CDC20,CENPA,KNL1,MAD2L1,PLK1,NUF2,CENPI,SPC24,CDCA8,NDC80,BIRC5,CENPF,KIF2C,AURKB,SGO1,DSN1
REAC	M Phase	REAC:R-MMU-68886	7.69527e-12	11.1138	366	81	24	8384	CDC20,NCAPG2,CENPA,KNL1,MAD2L1,PLK1,NUF2,CENPI,SPC24,CDCA8,ESPL1,NDC80,NCAPG,H2AC12,BIRC5,PLK4,CENPF,KIF2C,AURKB,SMC2,SGO1,DSN1,NEK2,CDCA5
REAC	Separation of Sister Chromatids	REAC:R-MMU-2467813	1.02707e-11	10.9884	175	81	18	8384	CDC20,CENPA,KNL1,MAD2L1,PLK1,NUF2,CENPI,SPC24,CDCA8,ESPL1,NDC80,BIRC5,CENPF,KIF2C,AURKB,SGO1,DSN1,CDCA5
REAC	RHO GTPases Activate Formins	REAC:R-MMU-5663220	1.13643e-11	10.9445	126	81	16	8384	CDC20,CENPA,KNL1,MAD2L1,PLK1,NUF2,CENPI,SPC24,CDCA8,NDC80,BIRC5,CENPF,KIF2C,AURKB,SGO1,DSN1
REAC	Mitotic Anaphase	REAC:R-MMU-68882	2.09892e-10	9.678	208	81	18	8384	CDC20,CENPA,KNL1,MAD2L1,PLK1,NUF2,CENPI,SPC24,CDCA8,ESPL1,NDC80,BIRC5,CENPF,KIF2C,AURKB,SGO1,DSN1,CDCA5
REAC	Mitotic Metaphase and Anaphase	REAC:R-MMU-2555396	2.28005e-10	9.64206	209	81	18	8384	CDC20,CENPA,KNL1,MAD2L1,PLK1,NUF2,CENPI,SPC24,CDCA8,ESPL1,NDC80,BIRC5,CENPF,KIF2C,AURKB,SGO1,DSN1,CDCA5
REAC	RHO GTPase Effectors	REAC:R-MMU-195258	1.08836e-09	8.96323	298	81	20	8384	CDC20,CENPA,KNL1,MAD2L1,PLK1,NUF2,CENPI,KIF14,SPC24,CDCA8,CDC25C,NDC80,H2AC12,BIRC5,CENPF,KIF2C,AURKB,SGO1,DSN1,IQGAP2
REAC	Signaling by Rho GTPases	REAC:R-MMU-194315	7.64983e-07	6.11635	629	81	24	8384	CDC20,ARHGAP11A,CENPA,KNL1,MAD2L1,PLK1,NUF2,CENPI,KIF14,SPC24,CDCA8,CDC25C,TFRC,NDC80,ECT2,H2AC12,BIRC5,CENPF,KIF2C,AURKB,LCK,SGO1,DSN1,IQGAP2
REAC	Signaling by Rho GTPases, Miro GTPases and RHOBTB3	REAC:R-MMU-9716542	1.22524e-06	5.91178	644	81	24	8384	CDC20,ARHGAP11A,CENPA,KNL1,MAD2L1,PLK1,NUF2,CENPI,KIF14,SPC24,CDCA8,CDC25C,TFRC,NDC80,ECT2,H2AC12,BIRC5,CENPF,KIF2C,AURKB,LCK,SGO1,DSN1,IQGAP2
REAC	Homology Directed Repair	REAC:R-MMU-5693538	2.01402e-06	5.69594	110	81	11	8384	CLSPN,CHEK1,RAD51,PALB2,BRIP1,BLM,POLE,EME1,CCNA2,EXO1,POLQ
REAC	Activation of ATR in response to replication stress	REAC:R-MMU-176187	7.88191e-06	5.10337	34	81	7	8384	CLSPN,CHEK1,CDC25C,MCM8,MCM5,CDC6,MCM10
REAC	HDR through Homologous Recombination (HRR)	REAC:R-MMU-5685942	1.34805e-05	4.87029	55	81	8	8384	CHEK1,RAD51,PALB2,BRIP1,BLM,POLE,EME1,EXO1
REAC	DNA Double-Strand Break Repair	REAC:R-MMU-5693532	1.7422e-05	4.7589	135	81	11	8384	CLSPN,CHEK1,RAD51,PALB2,BRIP1,BLM,POLE,EME1,CCNA2,EXO1,POLQ
REAC	HDR through Homologous Recombination (HRR) or Single Strand Annealing (SSA)	REAC:R-MMU-5693567	1.98049e-05	4.70323	107	81	10	8384	CLSPN,CHEK1,RAD51,PALB2,BRIP1,BLM,POLE,EME1,CCNA2,EXO1
REAC	DNA Repair	REAC:R-MMU-73894	2.29639e-05	4.63895	287	81	15	8384	CLSPN,FANCD2,CHEK1,FANCI,RAD51,PALB2,H2AC12,BRIP1,DTL,BLM,POLE,EME1,CCNA2,EXO1,POLQ
REAC	G2/M Checkpoints	REAC:R-MMU-69481	5.52173e-05	4.25792	151	81	11	8384	CLSPN,CHEK1,CDC25C,BRIP1,MCM8,GTSE1,BLM,MCM5,CDC6,MCM10,EXO1
REAC	Resolution of D-loop Structures through Holliday Junction Intermediates	REAC:R-MMU-5693568	6.41824e-05	4.19258	28	81	6	8384	RAD51,PALB2,BRIP1,BLM,EME1,EXO1
REAC	Resolution of D-Loop Structures	REAC:R-MMU-5693537	6.41824e-05	4.19258	28	81	6	8384	RAD51,PALB2,BRIP1,BLM,EME1,EXO1
REAC	Regulation of TP53 Activity through Phosphorylation	REAC:R-MMU-6804756	0.000217066	3.66341	78	81	8	8384	TPX2,CHEK1,AURKA,BRIP1,AURKB,BLM,CCNA2,EXO1
REAC	Homologous DNA Pairing and Strand Exchange	REAC:R-MMU-5693579	0.000262032	3.58165	35	81	6	8384	CHEK1,RAD51,PALB2,BRIP1,BLM,EXO1
REAC	Kinesins	REAC:R-MMU-983189	0.00202716	2.69311	49	81	6	8384	KIF4,KIF11,KIF15,KIFC1,KIF2C,KIF18B
REAC	Activation of the pre-replicative complex	REAC:R-MMU-68962	0.00220283	2.65702	29	81	5	8384	MCM8,POLE,MCM5,CDC6,MCM10
REAC	APC/C-mediated degradation of cell cycle proteins	REAC:R-MMU-174143	0.00416105	2.3808	83	81	7	8384	CDC20,MAD2L1,PLK1,AURKA,AURKB,NEK2,CCNA2
REAC	Regulation of mitotic cell cycle	REAC:R-MMU-453276	0.00416105	2.3808	83	81	7	8384	CDC20,MAD2L1,PLK1,AURKA,AURKB,NEK2,CCNA2
REAC	Presynaptic phase of homologous DNA pairing and strand exchange	REAC:R-MMU-5693616	0.00427122	2.36945	33	81	5	8384	CHEK1,RAD51,BRIP1,BLM,EXO1
REAC	Regulation of TP53 Activity	REAC:R-MMU-5633007	0.0131618	1.88068	135	81	8	8384	TPX2,CHEK1,AURKA,BRIP1,AURKB,BLM,CCNA2,EXO1
REAC	S Phase	REAC:R-MMU-69242	0.0146225	1.83498	137	81	8	8384	GINS1,MCM8,ESCO2,POLE,CCNA2,MCM5,CDC6,CDCA5
REAC	Processing of DNA double-strand break ends	REAC:R-MMU-5693607	0.0277245	1.55714	77	81	6	8384	CLSPN,CHEK1,BRIP1,BLM,CCNA2,EXO1
REAC	Regulation of APC/C activators between G1/S and early anaphase	REAC:R-MMU-176408	0.0415498	1.38143	28	81	4	8384	CDC20,MAD2L1,PLK1,CCNA2
REAC	HDR through Single Strand Annealing (SSA)	REAC:R-MMU-5685938	0.0478453	1.32016	29	81	4	8384	RAD51,BRIP1,BLM,EXO1
TF	Factor: NF-Y; motif: RGCCAATCRGN	TF:M07302	1.45721e-06	5.83648	1878	145	37	21828	KRT80,JUNB,TDO2,MXRA8,ARHGAP11A,KIF4,RTKN2,CIT,PLK1,CDC25C,PHF19,ESPL1,AURKA,ECT2,NEB,BRIP1,ASF1B,CENPF,KIFC1,BUB1,WDR62,CAMK1D,MCM8,STIL,GTSE1,DDIAS,DTL,BRCA1,NEK2,KIF18B,BLM,KIFC5B,TTK,TROAP,MCM5,MCM10,CDCA5
TF	Factor: NF-YA; motif: CRGCCAATCAGNRN	TF:M02106	3.23006e-06	5.49079	2026	145	38	21828	KRT80,JUNB,TDO2,CLSPN,KIF4,CIT,PLK1,ASPM,CDC25C,PHF19,ESPL1,AURKA,ECT2,NEB,BRIP1,ASF1B,CENPF,KIFC1,BUB1,WDR62,CAMK1D,AURKB,MCM8,STIL,DDIAS,DTL,NEK2,KIF18B,KIFC5B,POLE,TTK,TROAP,RECQL4,MCM5,MCM10,EXO1,CDCA5,RAD51AP1
TF	Factor: NF-Y; motif: NNNRRCCAATSRGNNN	TF:M00287	7.75387e-06	5.11048	1997	145	37	21828	KRT80,JUNB,TDO2,KIF4,CENPA,TPX2,RTKN2,CIT,PLK1,ASPM,CDC25C,PHF19,ESPL1,AURKA,ECT2,NEB,BRIP1,ASF1B,CENPF,KIFC1,BUB1,CAMK1D,AURKB,MCM8,STIL,DDIAS,DTL,NEK2,KIF18B,KIFC5B,POLE,TTK,TROAP,RECQL4,CCNA2,MCM10,CDCA5
TF	Factor: Elk-1; motif: NNNNCCGGAARTNN	TF:M00025	4.55164e-05	4.34183	9847	145	98	21828	IKZF2,JUNB,ATP6V0A1,PSD4,WNK2,APOB,TLR6,ANKRD44,KRT7,GINS1,CDC20,NCAPG2,ARHGAP11A,SOBP,KIF4,FANCD2,TPX2,WDHD1,MAD2L1,RTKN2,MTFR2,SUV39H1,DLGAP5,RAD54B,ZFP850,PLK1,NUF2,MELK,CHEK1,MKI67,FANCI,PCDHGC4,CDCA7,KIF11,FANCB,ASPM,CDCA8,KIF15,RAD51,AKAP5,PALB2,ESPL1,NDC80,CHAF1B,AURKA,SAPCD2,ECT2,NCAPG,NEB,BRIP1,TET1,ASF1B,PLK4,CENPF,TICRR,KIFC1,KIF2C,BUB1,SHCBP1,WDR62,CAMK1D,AURKB,MCM8,SMC2,PBK,ADORA1,ST…
TF	Factor: PEA3; motif: RCCGGAAGYN	TF:M01991	0.000260671	3.58391	9984	145	97	21828	SDF2L1,JUNB,ATP6V0A1,ERC2,WNK2,TLR6,ANKRD44,DYNLT4,KRT7,GINS1,CDC20,ARHGAP11A,CLSPN,SOBP,KIF4,FANCD2,TPX2,WDHD1,MAD2L1,RTKN2,MTFR2,SUV39H1,DLGAP5,RAD54B,ZFP850,PLK1,NUF2,MELK,MKI67,FANCI,KIF14,PCDHGC4,CDCA7,KIF11,ASPM,CDCA8,KIF15,RAD51,PALB2,ESPL1,NDC80,CHAF1B,AURKA,ECT2,NCAPG,NEB,BRIP1,TET1,ASF1B,PLK4,CENPF,TICRR,KIFC1,KIF2C,BUB1,SHCBP1,WDR62,CAMK1D,AURKB,MCM8,SMC2,PRR18,ADORA1,STIL,GTSE1,FOXM1,…
TF	Factor: NF-Y; motif: RGCCAATCRGN; match class: 1	TF:M07302_1	0.000402582	3.39515	178	145	10	21828	CIT,AURKA,ECT2,BRIP1,ASF1B,KIFC1,BRCA1,KIFC5B,MCM10,CDCA5
TF	Factor: FOXN4; motif: NNWANNCGWMCGCGTCNNNNMT	TF:M04662	0.000408354	3.38896	16025	145	131	21828	KRT80,ASPA,IKZF2,SDF2L1,ENSMUSG00000118219,JUNB,MAFB,ATP6V0A1,WNK2,TMEM98,APOB,QPCT,TLR6,ANKRD44,MXRA8,KRT7,GINS1,CDC20,NCAPG2,ARHGAP11A,CLSPN,SOBP,KIF4,CENPA,KNL1,TPX2,WDHD1,MAD2L1,RTKN2,MTFR2,SUV39H1,CIT,DLGAP5,AUNIP,RAD54B,ZFP850,PLK1,NUF2,MELK,CHEK1,MKI67,CENPI,FANCI,PIMREG,PCDHGC4,CDCA7,KIF11,FANCB,ASPM,SPC24,CDCA8,KIF15,CDC25C,TFRC,RAD51,AKAP5,PALB2,PHF19,ESPL1,NDC80,CHAF1B,AURKA,SAPCD2,ECT…
TF	Factor: E2F-1; motif: GNGGGCGGGRMN	TF:M10209	0.000448109	3.34862	14278	145	122	21828	KRT80,IKZF2,SDF2L1,ENSMUSG00000118219,JUNB,MAFB,SH3TC1,WNK2,TMEM98,APOB,QPCT,ANKRD44,MXRA8,DYNLT4,KRT7,GINS1,CDC20,NCAPG2,ARHGAP11A,CLSPN,SOBP,KIF4,CENPA,KNL1,FANCD2,TPX2,WDHD1,MAD2L1,RTKN2,MTFR2,SUV39H1,CIT,DLGAP5,AUNIP,RAD54B,ZFP850,PLK1,NUF2,MELK,CHEK1,MKI67,FANCI,KIF14,PIMREG,PCDHGC4,CDCA7,KIF11,FANCB,ASPM,SPC24,KIF15,CDC25C,TFRC,RAD51,AKAP5,PALB2,PHF19,ESPL1,NDC80,CHAF1B,AURKA,SAPCD2,ECT2,NC…
TF	Factor: ELK-1; motif: ACCGGAWRTN	TF:M01981	0.000648882	3.18783	14719	145	124	21828	IKZF2,SDF2L1,ENSMUSG00000118219,JUNB,TDO2,MAFB,ATP6V0A1,PSD4,ERC2,WNK2,APOB,TLR6,ANKRD44,MXRA8,DYNLT4,KRT7,GINS1,CDC20,NCAPG2,ARHGAP11A,CLSPN,SOBP,KIF4,KNL1,FANCD2,TPX2,WDHD1,MAD2L1,RTKN2,MTFR2,SUV39H1,DLGAP5,RAD54B,ZFP850,PLK1,NUF2,MELK,CHEK1,MKI67,FANCI,KIF14,PIMREG,PCDHGC4,CDCA7,KIF11,FANCB,ASPM,SPC24,CDCA8,KIF15,CDC25C,RAD51,AKAP5,PALB2,ESPL1,NDC80,CHAF1B,AURKA,SAPCD2,ECT2,NCAPG,NEB,ECM2,BRIP…
TF	Factor: E2F-4; motif: NTTTCSCGCC	TF:M07380	0.00315802	2.50059	10590	145	98	21828	KRT80,IKZF2,SDF2L1,ENSMUSG00000118219,JUNB,MAFB,SH3TC1,TMEM98,ANKRD44,KRT7,GINS1,NCAPG2,ARHGAP11A,CLSPN,SOBP,CENPA,TPX2,WDHD1,MAD2L1,SUV39H1,CIT,DLGAP5,AUNIP,RAD54B,CHEK1,MKI67,CENPI,FANCI,PIMREG,PCDHGC4,CDCA7,KIF11,FANCB,ASPM,SPC24,KIF15,TFRC,RAD51,AKAP5,PHF19,ESPL1,NDC80,CHAF1B,AURKA,ECT2,NCAPG,H2AC12,BRIP1,TET1,BIRC5,ASF1B,PLK4,CENPF,KIFC1,BUB1,WDR62,CAMK1D,SMC2,PBK,ESCO2,PRR18,ADORA1,ESAM,SKA…
TF	Factor: Ets2; motif: ACCGGAWRYN	TF:M01989	0.00336287	2.47329	7927	145	80	21828	JUNB,ERC2,WNK2,TLR6,GINS1,CDC20,ARHGAP11A,SOBP,KIF4,FANCD2,TPX2,WDHD1,MAD2L1,RTKN2,MTFR2,SUV39H1,DLGAP5,ZFP850,PLK1,NUF2,MELK,MKI67,FANCI,KIF14,CDCA7,ASPM,CDCA8,KIF15,RAD51,PALB2,ESPL1,NDC80,CHAF1B,AURKA,ECT2,NCAPG,NEB,BRIP1,TET1,ASF1B,PLK4,CENPF,TICRR,KIFC1,KIF2C,BUB1,SHCBP1,WDR62,CAMK1D,AURKB,MCM8,ADORA1,STIL,GTSE1,FOXM1,DDIAS,ERICH6,SKA3,EFCAB11,DTL,SGO1,DSN1,FBLN1,BRCA1,KIF18B,BLM,KIFC5B,TM6S…
TF	Factor: ERG; motif: ACCGGAART	TF:M01752	0.00365776	2.43678	9547	145	91	21828	JUNB,PSD4,ERC2,WNK2,QPCT,TLR6,ANKRD44,DYNLT4,GINS1,CDC20,ARHGAP11A,SOBP,KIF4,FANCD2,TPX2,WDHD1,MAD2L1,RTKN2,MTFR2,SUV39H1,DLGAP5,RAD54B,ZFP850,PLK1,NUF2,MELK,MKI67,FANCI,PCDHGC4,CDCA7,KIF11,FANCB,ASPM,CDCA8,KIF15,RAD51,PALB2,ESPL1,NDC80,CHAF1B,AURKA,ECT2,NCAPG,NEB,BRIP1,TET1,ASF1B,PLK4,CENPF,TICRR,KIFC1,KIF2C,BUB1,SHCBP1,WDR62,CAMK1D,AURKB,MCM8,SMC2,ADORA1,STIL,GTSE1,FOXM1,DDIAS,ERICH6,SKA3,EFCAB…
TF	Factor: ZF5; motif: GSGCGCGR; match class: 1	TF:M00716_1	0.00428341	2.36821	12090	145	107	21828	KRT80,IKZF2,SDF2L1,ENSMUSG00000118219,JUNB,MAFB,WNK2,TMEM98,APOB,QPCT,TLR6,ANKRD44,KRT7,GINS1,CDC20,NCAPG2,ARHGAP11A,CLSPN,SOBP,KIF4,KNL1,FANCD2,TPX2,WDHD1,MAD2L1,MTFR2,SUV39H1,CIT,AUNIP,RAD54B,ZFP850,PLK1,MELK,CHEK1,MKI67,CENPI,FANCI,PIMREG,PCDHGC4,CDCA7,FANCB,ASPM,SPC24,KIF15,TFRC,RAD51,AKAP5,PALB2,PHF19,ESPL1,NDC80,CHAF1B,AURKA,SAPCD2,ECT2,H2AC12,BRIP1,BIRC5,ASF1B,PLK4,CENPF,TICRR,KIFC1,KIF2C,…
TF	Factor: NF-YA; motif: NYRRCCAATCAGAR	TF:M10313	0.00488276	2.31134	1374	145	25	21828	KRT80,TDO2,CENPA,CIT,PLK1,PHF19,AURKA,NEB,ASF1B,CENPF,WDR62,AURKB,MCM8,STIL,DDIAS,DTL,NEK2,KIF18B,BLM,POLE,TTK,TROAP,RECQL4,MCM10,CDCA5
TF	Factor: E2F; motif: TTTSGCGSG	TF:M00918	0.00586306	2.23188	4820	145	56	21828	SDF2L1,JUNB,TLR6,GINS1,NCAPG2,ARHGAP11A,CLSPN,DLGAP5,MELK,CHEK1,MKI67,FANCI,PCDHGC4,CDCA7,KIF11,SPC24,KIF15,TFRC,RAD51,AKAP5,PHF19,AURKA,ECT2,H2AC12,BRIP1,PLK4,CENPF,KIFC1,KIF2C,CAMK1D,MCM8,SMC2,ADORA1,SKA1,FOXM1,DDIAS,ERICH6,LCK,DTL,SGO1,BRCA1,NEK2,KIF18B,BLM,KIFC5B,DHFR,POLE,CHAF1A,MCM5,HROB,CDC6,MCM10,MYBL2,EXO1,CDCA5,RAD51AP1
TF	Factor: GABPalpha; motif: ACCGGAARYN	TF:M02039	0.00947686	2.02334	6187	145	66	21828	JUNB,TLR6,GINS1,ARHGAP11A,SOBP,KIF4,FANCD2,TPX2,WDHD1,MAD2L1,RTKN2,MTFR2,SUV39H1,DLGAP5,RAD54B,ZFP850,PLK1,MKI67,FANCI,KIF11,ASPM,CDCA8,KIF15,RAD51,PALB2,ESPL1,NDC80,CHAF1B,AURKA,NCAPG,BRIP1,ASF1B,PLK4,CENPF,KIFC1,KIF2C,BUB1,SHCBP1,WDR62,MCM8,SMC2,ADORA1,STIL,GTSE1,DDIAS,ERICH6,SKA3,EFCAB11,SGO1,FBLN1,BRCA1,BLM,KIFC5B,TM6SF1,DHFR,TTK,TRIP13,TROAP,EME1,MCM5,TRAIP,MCM10,EXO1,POLQ,CDCA5,NSL1
TF	Factor: ZF5; motif: GSGCGCGR	TF:M00716	0.0110365	1.95717	14878	145	122	21828	KRT80,IKZF2,SDF2L1,ENSMUSG00000118219,JUNB,MAFB,SH3TC1,ERC2,WNK2,TMEM98,APOB,QPCT,TLR6,ANKRD44,KRT7,GINS1,CDC20,NCAPG2,ARHGAP11A,CLSPN,SOBP,KIF4,KNL1,FANCD2,TPX2,WDHD1,MAD2L1,RTKN2,MTFR2,SUV39H1,CIT,DLGAP5,AUNIP,RAD54B,ZFP850,PLK1,NUF2,MELK,CHEK1,MKI67,CENPI,FANCI,PIMREG,PCDHGC4,CDCA7,KIF11,FANCB,ASPM,SPC24,CDCA8,KIF15,CDC25C,TFRC,RAD51,AKAP5,PALB2,PHF19,ESPL1,NDC80,CHAF1B,AURKA,SAPCD2,ECT2,NCAPG…
TF	Factor: E2F; motif: TTTSGCGSG	TF:M00939	0.0146773	1.83335	5474	145	60	21828	SDF2L1,JUNB,GINS1,NCAPG2,ARHGAP11A,CLSPN,KNL1,MTFR2,DLGAP5,AUNIP,MELK,CHEK1,MKI67,FANCI,PCDHGC4,CDCA7,KIF11,SPC24,KIF15,TFRC,RAD51,AKAP5,PHF19,AURKA,ECT2,H2AC12,BRIP1,PLK4,CENPF,KIFC1,CAMK1D,MCM8,SMC2,PBK,ADORA1,SKA1,FOXM1,DDIAS,ERICH6,LCK,DTL,SGO1,BRCA1,NEK2,KIF18B,BLM,KIFC5B,DHFR,POLE,CHAF1A,RECQL4,MCM5,HROB,SH3RF3,CDC6,MCM10,MYBL2,EXO1,CDCA5,RAD51AP1
TF	Factor: TEL1; motif: CNCGGAANNN	TF:M01993	0.0162894	1.7881	10449	145	95	21828	IKZF2,SDF2L1,JUNB,PSD4,TMEM98,APOB,TLR6,ANKRD44,DYNLT4,GINS1,CDC20,ARHGAP11A,CLSPN,KIF4,KNL1,FANCD2,TPX2,WDHD1,MAD2L1,RTKN2,MTFR2,SUV39H1,CIT,DLGAP5,AUNIP,ZFP850,PLK1,NUF2,MKI67,FANCI,PCDHGC4,CDCA7,KIF11,FANCB,ASPM,SPC24,CDCA8,KIF15,CDC25C,RAD51,PALB2,PHF19,ESPL1,NDC80,CHAF1B,AURKA,SAPCD2,ECT2,NCAPG,A3GALT2,BRIP1,TET1,BIRC5,ASF1B,PLK4,CENPF,TICRR,KIFC1,KIF2C,BUB1,WDR62,CAMK1D,AURKB,MCM8,SMC2,PBK,…
TF	Factor: GABP-alpha; motif: CTTCCK	TF:M01660	0.0177845	1.74996	10777	145	97	21828	SDF2L1,ENSMUSG00000118219,JUNB,MAFB,ATP6V0A1,ERC2,WNK2,TMEM98,TLR6,ANKRD44,GINS1,CDC20,ARHGAP11A,CLSPN,KIF4,KNL1,FANCD2,TPX2,WDHD1,MAD2L1,MTFR2,SUV39H1,DLGAP5,AUNIP,ZFP850,PLK1,MELK,MKI67,FANCI,KIF14,PCDHGC4,CDCA7,KIF11,FANCB,ASPM,SPC24,CDCA8,KIF15,TFRC,RAD51,PALB2,NDC80,CHAF1B,AURKA,NCAPG,A3GALT2,NEB,BRIP1,TET1,BIRC5,ASF1B,PLK4,CENPF,TICRR,KIFC1,KIF2C,BUB1,SHCBP1,WDR62,CAMK1D,AURKB,MCM8,PRR18,ES…
TF	Factor: CREB; motif: NNTKACGTCANNNS	TF:M00916	0.0181623	1.74083	5902	145	63	21828	KRT80,JUNB,MAFB,PSD4,TLR6,DYNLT4,GINS1,NCAPG2,SOBP,KNL1,FANCD2,WDHD1,AUNIP,CHEK1,MKI67,CENPI,FANCI,CDCA7,ASPM,KIF15,CDC25C,TFRC,RAD51,PALB2,PHF19,NDC80,CHAF1B,ECT2,H2AC12,BRIP1,BIRC5,PLK4,KIFC1,KIF2C,SHCBP1,WDR62,CAMK1D,SMC2,ESCO2,ESAM,STIL,FOXM1,EFCAB11,LCK,DTL,DSN1,FBLN1,BRCA1,BLM,KIFC5B,CHAF1A,TROAP,RECQL4,CCNA2,MCM5,HROB,TRAIP,CDC6,MCM10,GM8251,EXO1,CDCA5,RAD51AP1
TF	Factor: NF-Y; motif: NNNNRRCCAATSR	TF:M00775	0.0185934	1.73064	1881	145	29	21828	KRT80,TDO2,MXRA8,CIT,PLK1,FANCB,CDC25C,PHF19,ESPL1,AURKA,BRIP1,ASF1B,KIFC1,WDR62,CAMK1D,MCM8,SKA1,STIL,SKA3,BRCA1,NEK2,KIF18B,KIFC5B,TTK,TROAP,RECQL4,MCM5,MCM10,CDCA5
TF	Factor: c-ets-1; motif: ACCGGAWRYN	TF:M01986	0.0212651	1.67233	8416	145	81	21828	JUNB,ERC2,TLR6,GINS1,CDC20,ARHGAP11A,SOBP,KIF4,FANCD2,TPX2,WDHD1,MAD2L1,RTKN2,MTFR2,SUV39H1,DLGAP5,RAD54B,ZFP850,PLK1,NUF2,MELK,MKI67,KIF11,ASPM,CDCA8,KIF15,RAD51,PALB2,ESPL1,NDC80,CHAF1B,AURKA,SAPCD2,ECT2,NCAPG,NEB,BRIP1,TET1,ASF1B,PLK4,CENPF,KIFC1,KIF2C,BUB1,SHCBP1,WDR62,CAMK1D,AURKB,MCM8,SMC2,ADORA1,STIL,GTSE1,FOXM1,DDIAS,ERICH6,SKA3,EFCAB11,DTL,SGO1,DSN1,FBLN1,BRCA1,KIF18B,BLM,KIFC5B,TM6SF1,D…
TF	Factor: c-Ets-1; motif: NNNRCCGGAWRYNNNN	TF:M01078	0.0243878	1.61283	7310	145	73	21828	JUNB,ERC2,TLR6,CDC20,ARHGAP11A,KIF4,FANCD2,TPX2,WDHD1,MAD2L1,RTKN2,MTFR2,SUV39H1,DLGAP5,ZFP850,PLK1,MELK,MKI67,FANCI,PCDHGC4,CDCA7,ASPM,CDCA8,KIF15,RAD51,PALB2,NDC80,CHAF1B,AURKA,ECT2,NCAPG,NEB,BRIP1,TET1,ASF1B,PLK4,CENPF,TICRR,KIFC1,KIF2C,BUB1,SHCBP1,WDR62,MCM8,GTSE1,FOXM1,DDIAS,SKA3,EFCAB11,DTL,SGO1,DSN1,FBLN1,BRCA1,NEK2,KIF18B,BLM,KIFC5B,TM6SF1,DHFR,POLE,TRIP13,TROAP,EME1,TRAIP,CDC6,MCM10,EXO1…
TF	Factor: ELF4; motif: CCCGGAARTN	TF:M01979	0.0286477	1.54291	7202	145	72	21828	IKZF2,JUNB,PSD4,TLR6,DYNLT4,CDC20,ARHGAP11A,SOBP,KIF4,FANCD2,TPX2,WDHD1,MAD2L1,RTKN2,MTFR2,SUV39H1,DLGAP5,ZFP850,PLK1,NUF2,MKI67,PCDHGC4,KIF11,ASPM,CDCA8,KIF15,RAD51,PALB2,NDC80,CHAF1B,AURKA,ECT2,NCAPG,BRIP1,TET1,ASF1B,PLK4,CENPF,TICRR,KIFC1,KIF2C,BUB1,SHCBP1,WDR62,CAMK1D,AURKB,MCM8,SMC2,ADORA1,SKA1,GTSE1,FOXM1,SKA3,EFCAB11,SGO1,FBLN1,BRCA1,BLM,KIFC5B,TM6SF1,DHFR,TTK,TRIP13,TROAP,EME1,CCNA2,TRAIP…
TF	Factor: E2F-1; motif: TTTSGCGS	TF:M00431	0.0311054	1.50716	5997	145	63	21828	IKZF2,SDF2L1,ENSMUSG00000118219,JUNB,SH3TC1,ANKRD44,KRT7,GINS1,NCAPG2,ARHGAP11A,CLSPN,KNL1,FANCD2,MTFR2,SUV39H1,DLGAP5,AUNIP,MELK,CHEK1,MKI67,FANCI,PCDHGC4,CDCA7,KIF11,KIF15,TFRC,RAD51,AKAP5,PHF19,ECT2,NCAPG,H2AC12,BRIP1,PLK4,CENPF,KIFC1,WDR62,CAMK1D,MCM8,ADORA1,FOXM1,DDIAS,ERICH6,LCK,DTL,DSN1,BRCA1,NEK2,KIFC5B,DHFR,POLE,CHAF1A,RECQL4,CCNA2,MCM5,HROB,SH3RF3,CDC6,MCM10,EXO1,CDCA5,NSL1,RAD51AP1
TF	Factor: E2F; motif: NCSCGCSAAAN	TF:M00919	0.0317606	1.49811	5217	145	57	21828	SDF2L1,JUNB,GINS1,NCAPG2,ARHGAP11A,CLSPN,KNL1,MTFR2,AUNIP,MELK,CHEK1,MKI67,FANCI,PCDHGC4,CDCA7,KIF11,SPC24,KIF15,TFRC,RAD51,AKAP5,PHF19,AURKA,ECT2,H2AC12,BRIP1,PLK4,CENPF,KIFC1,CAMK1D,MCM8,SMC2,PBK,ADORA1,FOXM1,DDIAS,ERICH6,LCK,DTL,SGO1,BRCA1,KIF18B,BLM,KIFC5B,DHFR,POLE,CHAF1A,RECQL4,MCM5,HROB,SH3RF3,CDC6,MCM10,MYBL2,EXO1,CDCA5,RAD51AP1
TF	Factor: IRF4; motif: NNNAYTCTCGGWNNN	TF:M02872	0.033334	1.47711	14561	145	119	21828	KRT80,IKZF2,SDF2L1,ENSMUSG00000118219,JUNB,MAFB,ATP6V0A1,SH3TC1,WNK2,TMEM98,QPCT,TLR6,ANKRD44,MXRA8,DYNLT4,KRT7,GINS1,CDC20,NCAPG2,ARHGAP11A,CLSPN,SOBP,KIF4,KNL1,FANCD2,SPEF1,TPX2,WDHD1,MAD2L1,RTKN2,SUV39H1,CIT,DLGAP5,RAD54B,ZFP850,PLK1,NUF2,MELK,MKI67,CENPI,FANCI,KIF14,PCDHGC4,KIF11,FANCB,ASPM,SPC24,CDCA8,KIF15,CDC25C,TFRC,RAD51,AKAP5,PHF19,ESPL1,NDC80,CHAF1B,AURKA,SAPCD2,ECT2,NCAPG,A3GALT2,NEB,…
TF	Factor: E2F; motif: NKCGCGCSAAAN; match class: 1	TF:M00920_1	0.033424	1.47594	1067	145	20	21828	GINS1,ARHGAP11A,CLSPN,FANCI,PCDHGC4,KIF11,TFRC,PHF19,H2AC12,BRIP1,CAMK1D,MCM8,PBK,DTL,SGO1,DHFR,CHAF1A,MCM5,CDC6,RAD51AP1
TF	Factor: ZF5; motif: NRNGNGCGCGCWN; match class: 1	TF:M00333_1	0.0335658	1.4741	11224	145	99	21828	SDF2L1,ENSMUSG00000118219,JUNB,MAFB,PSD4,WNK2,TMEM98,QPCT,TLR6,ANKRD44,KRT7,CDC20,ARHGAP11A,SOBP,KIF4,CENPA,KNL1,TPX2,WDHD1,MAD2L1,RTKN2,MTFR2,SUV39H1,AUNIP,ZFP850,PLK1,NUF2,MELK,CHEK1,MKI67,CENPI,FANCI,KIF14,PIMREG,CDCA7,KIF11,ASPM,KIF15,TFRC,AKAP5,PALB2,PHF19,ESPL1,NDC80,CHAF1B,AURKA,SAPCD2,ECT2,NCAPG,H2AC12,BRIP1,BIRC5,ASF1B,PLK4,CENPF,TICRR,KIFC1,KIF2C,BUB1,CAMK1D,AURKB,MCM8,SMC2,PBK,ESCO2,PR…
TF	Factor: E2F-1; motif: TTTSGCGCGMNR	TF:M00516	0.0349464	1.4566	6018	145	63	21828	IKZF2,SDF2L1,ENSMUSG00000118219,JUNB,TLR6,KRT7,GINS1,NCAPG2,ARHGAP11A,CLSPN,KNL1,WDHD1,MTFR2,DLGAP5,AUNIP,MELK,CHEK1,MKI67,FANCI,PCDHGC4,CDCA7,KIF11,KIF15,TFRC,RAD51,AKAP5,PHF19,ECT2,NCAPG,H2AC12,BRIP1,PLK4,CENPF,KIFC1,CAMK1D,MCM8,PBK,ADORA1,SKA1,STIL,FOXM1,DDIAS,ERICH6,LCK,DTL,SGO1,BRCA1,NEK2,KIF18B,KIFC5B,DHFR,POLE,CHAF1A,RECQL4,MCM5,HROB,TRAIP,CDC6,MCM10,MYBL2,EXO1,CDCA5,RAD51AP1
TF	Factor: E2F; motif: TTTSGCGSG; match class: 1	TF:M00918_1	0.0352075	1.45336	982	145	19	21828	GINS1,ARHGAP11A,CLSPN,FANCI,PCDHGC4,KIF11,TFRC,PHF19,H2AC12,BRIP1,CAMK1D,MCM8,DTL,BRCA1,NEK2,DHFR,CHAF1A,MCM5,CDC6
TF	Factor: Kaiso; motif: SARNYCTCGCGAGAN	TF:M10276	0.0365336	1.43731	13535	145	113	21828	KRT80,ASPA,SDF2L1,ENSMUSG00000118219,JUNB,MAFB,SH3TC1,WNK2,TMEM98,QPCT,ANKRD44,MXRA8,DYNLT4,KRT7,GINS1,CDC20,NCAPG2,ARHGAP11A,CLSPN,SOBP,KIF4,CENPA,KNL1,SPEF1,TPX2,WDHD1,MAD2L1,MTFR2,SUV39H1,CIT,DLGAP5,AUNIP,RAD54B,ZFP850,PLK1,MELK,MKI67,CENPI,FANCI,KIF14,PIMREG,PCDHGC4,CDCA7,KIF11,FANCB,ASPM,SPC24,CDCA8,KIF15,CDC25C,TFRC,RAD51,PALB2,PHF19,CHAF1B,AURKA,SAPCD2,ECT2,NCAPG,NEB,H2AC12,BRIP1,TET1,BIRC…
TF	Factor: E2F; motif: NKCGCGCSAAAN	TF:M00920	0.0400431	1.39747	4873	145	54	21828	SDF2L1,JUNB,GINS1,NCAPG2,ARHGAP11A,CLSPN,KNL1,MTFR2,DLGAP5,AUNIP,MELK,CHEK1,MKI67,FANCI,PCDHGC4,CDCA7,KIF11,SPC24,KIF15,TFRC,RAD51,AKAP5,PHF19,AURKA,ECT2,H2AC12,BRIP1,PLK4,CENPF,KIFC1,CAMK1D,MCM8,PBK,ADORA1,ERICH6,LCK,DTL,SGO1,BRCA1,KIF18B,KIFC5B,DHFR,POLE,CHAF1A,RECQL4,MCM5,HROB,SH3RF3,CDC6,MCM10,MYBL2,EXO1,CDCA5,RAD51AP1
TF	Factor: E2F; motif: NCSCGCSAAAN; match class: 1	TF:M00919_1	0.0415483	1.38145	1175	145	21	21828	SDF2L1,GINS1,ARHGAP11A,CLSPN,FANCI,PCDHGC4,KIF11,TFRC,PHF19,H2AC12,BRIP1,CAMK1D,MCM8,PBK,DTL,SGO1,DHFR,CHAF1A,MCM5,CDC6,RAD51AP1
TF	Factor: E2F-4; motif: NTTTCSCGCC; match class: 1	TF:M07380_1	0.0421586	1.37511	5395	145	58	21828	ENSMUSG00000118219,JUNB,SH3TC1,TMEM98,ANKRD44,GINS1,NCAPG2,ARHGAP11A,CLSPN,CENPA,TPX2,WDHD1,SUV39H1,CIT,DLGAP5,AUNIP,RAD54B,MKI67,FANCI,CDCA7,FANCB,ASPM,KIF15,AKAP5,PHF19,NDC80,CHAF1B,NCAPG,H2AC12,BRIP1,BIRC5,PLK4,KIFC1,WDR62,CAMK1D,SMC2,PBK,PRR18,ADORA1,GTSE1,FOXM1,DDIAS,SKA3,EFCAB11,DTL,DSN1,FBLN1,KIFC5B,DHFR,RECQL4,CCNA2,MCM5,SH3RF3,CDC6,MYBL2,CDCA5,RAD51AP1,IQGAP2
TF	Factor: Atf-1; motif: NNNRTGACGTCAYNRN; match class: 1	TF:M02738_1	0.043954	1.357	5016	145	55	21828	KRT80,MAFB,PSD4,APOB,QPCT,ANKRD44,MXRA8,CDC20,NCAPG2,ARHGAP11A,CENPA,KNL1,FANCD2,DLGAP5,AUNIP,MKI67,CENPI,FANCI,KIF11,ASPM,KIF15,PALB2,PHF19,NDC80,ECM2,BRIP1,BIRC5,PLK4,CENPF,OLFR1564,SHCBP1,WDR62,CAMK1D,SMC2,ESCO2,ADORA1,ESAM,STIL,DDIAS,EFCAB11,LCK,DTL,DSN1,BRCA1,BLM,TROAP,CCNA2,MCM5,HROB,CDC6,MCM10,FXYD4,EXO1,CDCA5,RAD51AP1
TF	Factor: IRF4; motif: NNNAYTCTCGGWNNN; match class: 1	TF:M02872_1	0.047095	1.32703	8145	145	78	21828	KRT80,IKZF2,SDF2L1,ENSMUSG00000118219,WNK2,QPCT,DYNLT4,KRT7,GINS1,CDC20,NCAPG2,ARHGAP11A,CLSPN,SOBP,KNL1,FANCD2,SPEF1,WDHD1,RTKN2,SUV39H1,CIT,DLGAP5,RAD54B,PLK1,MELK,CENPI,PCDHGC4,KIF11,FANCB,ASPM,SPC24,CDCA8,KIF15,CDC25C,TFRC,RAD51,AKAP5,ESPL1,CHAF1B,ECT2,NCAPG,NEB,H2AC12,BRIP1,BIRC5,ASF1B,PLK4,CENPF,BUB1,SHCBP1,AURKB,MCM8,SMC2,ESCO2,PRR18,ADORA1,ESAM,GTSE1,DDIAS,EFCAB11,LCK,DTL,FBLN1,BRCA1,NEK2…
HP	Sloping forehead	HP:0000340	5.25813e-11	10.2792	169	46	17	4909	KNL1,FANCD2,CIT,FANCI,KIF14,KIF11,FANCB,ASPM,RAD51,PALB2,BRIP1,PLK4,BUB1,WDR62,STIL,BRCA1,TRIP13
HP	Myelodysplasia	HP:0002863	6.04481e-08	7.21862	99	46	12	4909	GINS1,FANCD2,FANCI,FANCB,RAD51,PALB2,BRIP1,BUB1,BRCA1,BLM,TRIP13,RECQL4
HP	Abnormality of globe size	HP:0100887	3.39824e-07	6.46875	289	46	17	4909	TMEM98,NCAPG2,FANCD2,FANCI,KIF14,KIF11,FANCB,RAD51,PALB2,BRIP1,PLK4,CENPF,BUB1,ESCO2,BRCA1,TRIP13,RECQL4
HP	Microphthalmia	HP:0000568	6.46236e-07	6.18961	259	46	16	4909	TMEM98,FANCD2,FANCI,KIF14,KIF11,FANCB,RAD51,PALB2,BRIP1,PLK4,CENPF,BUB1,ESCO2,BRCA1,TRIP13,RECQL4
HP	Abnormality of chromosome stability	HP:0003220	6.61193e-07	6.17967	51	46	9	4909	FANCD2,FANCI,CDCA7,FANCB,RAD51,PALB2,BRIP1,BRCA1,BLM
HP	Forearm undergrowth	HP:0009821	1.0212e-06	5.99089	74	46	10	4909	MAFB,FANCD2,FANCI,FANCB,RAD51,PALB2,BRIP1,ESCO2,BRCA1,RECQL4
HP	Pyridoxine-responsive sideroblastic anemia	HP:0005522	1.02918e-06	5.98751	23	46	7	4909	FANCD2,FANCI,FANCB,RAD51,PALB2,BRIP1,BRCA1
HP	Abnormal uterus morphology	HP:0031105	1.68348e-06	5.77379	131	46	12	4909	FANCD2,RAD54B,FANCI,FANCB,RAD51,PALB2,AURKA,BRIP1,BUB1,ESCO2,BRCA1,POLE
HP	Absent testis	HP:0010469	1.98996e-06	5.70116	25	46	7	4909	FANCD2,FANCI,FANCB,RAD51,PALB2,BRIP1,BRCA1
HP	Intrauterine growth retardation	HP:0001511	2.51256e-06	5.59988	535	46	21	4909	GINS1,NCAPG2,FANCD2,FANCI,KIF14,CDCA7,FANCB,RAD51,PALB2,BRIP1,PLK4,BUB1,ESCO2,BRCA1,BLM,POLE,TRIP13,RECQL4,MCM5,TRAIP,CDC6
HP	Upper limb undergrowth	HP:0009824	3.25335e-06	5.48767	83	46	10	4909	MAFB,FANCD2,FANCI,FANCB,RAD51,PALB2,BRIP1,ESCO2,BRCA1,RECQL4
HP	Aplasia/Hypoplasia of the radius	HP:0006501	3.25335e-06	5.48767	83	46	10	4909	MAFB,FANCD2,FANCI,FANCB,RAD51,PALB2,BRIP1,ESCO2,BRCA1,RECQL4
HP	Multiple cafe-au-lait spots	HP:0007565	3.51921e-06	5.45356	61	46	9	4909	FANCD2,FANCI,FANCB,RAD51,PALB2,BRIP1,BUB1,BRCA1,TRIP13
HP	Abnormal duodenum morphology	HP:0002246	3.66809e-06	5.43556	84	46	10	4909	FANCD2,FANCI,FANCB,RAD51,PALB2,BRIP1,CENPF,BUB1,BRCA1,TRIP13
HP	Small intestinal stenosis	HP:0012848	4.7998e-06	5.31878	28	46	7	4909	FANCD2,FANCI,FANCB,RAD51,PALB2,BRIP1,BRCA1
HP	Duodenal stenosis	HP:0100867	4.7998e-06	5.31878	28	46	7	4909	FANCD2,FANCI,FANCB,RAD51,PALB2,BRIP1,BRCA1
HP	Aplasia/Hypoplasia of the uvula	HP:0010293	4.7998e-06	5.31878	28	46	7	4909	FANCD2,FANCI,FANCB,RAD51,PALB2,BRIP1,BRCA1
HP	Hematological neoplasm	HP:0004377	5.14513e-06	5.2886	255	46	15	4909	GINS1,FANCD2,RAD54B,FANCI,KIF11,FANCB,RAD51,PALB2,BRIP1,BUB1,BRCA1,BLM,POLE,TRIP13,RECQL4
HP	Almond-shaped palpebral fissure	HP:0007874	5.15869e-06	5.28746	44	46	8	4909	FANCD2,FANCI,FANCB,KIF15,RAD51,PALB2,BRIP1,BRCA1
HP	Clubbing of toes	HP:0100760	6.28291e-06	5.20184	29	46	7	4909	FANCD2,FANCI,FANCB,RAD51,PALB2,BRIP1,BRCA1
HP	Decreased head circumference	HP:0040195	6.90348e-06	5.16093	1294	46	31	4909	ASPA,MAFB,GINS1,NCAPG2,KNL1,FANCD2,CIT,FANCI,KIF14,CDCA7,KIF11,FANCB,ASPM,KIF15,RAD51,PALB2,BRIP1,PLK4,CENPF,BUB1,WDR62,ESCO2,STIL,BRCA1,BLM,DHFR,POLE,TRIP13,MCM5,TRAIP,CDC6
HP	Renal hypoplasia/aplasia	HP:0008678	7.54208e-06	5.12251	306	46	16	4909	NCAPG2,KNL1,FANCD2,CIT,FANCI,KIF14,FANCB,ASPM,RAD51,PALB2,BRIP1,CENPF,WDR62,STIL,BRCA1,MCM5
HP	Abnormal forearm bone morphology	HP:0040073	1.12252e-05	4.94981	94	46	10	4909	MAFB,FANCD2,FANCI,FANCB,RAD51,PALB2,BRIP1,ESCO2,BRCA1,RECQL4
HP	Sideroblastic anemia	HP:0001924	1.32678e-05	4.8772	32	46	7	4909	FANCD2,FANCI,FANCB,RAD51,PALB2,BRIP1,BRCA1
HP	Abnormal shape of the palpebral fissure	HP:0200005	1.49894e-05	4.82421	50	46	8	4909	FANCD2,FANCI,FANCB,KIF15,RAD51,PALB2,BRIP1,BRCA1
HP	Bicornuate uterus	HP:0000813	1.76551e-05	4.75313	51	46	8	4909	FANCD2,FANCI,FANCB,RAD51,PALB2,BRIP1,ESCO2,BRCA1
HP	Aplasia/hypoplasia involving forearm bones	HP:0006503	2.06351e-05	4.68539	100	46	10	4909	MAFB,FANCD2,FANCI,FANCB,RAD51,PALB2,BRIP1,ESCO2,BRCA1,RECQL4
HP	Micrognathia	HP:0000347	2.22091e-05	4.65347	799	46	24	4909	MAFB,NCAPG2,KNL1,FANCD2,FANCI,KIF14,CDCA7,FANCB,RAD51,PALB2,NEB,BRIP1,PLK4,CENPF,BUB1,ESCO2,BRCA1,BLM,POLE,TRIP13,RECQL4,MCM5,TRAIP,CDC6
HP	Aplasia/Hypoplasia of the mandible	HP:0009118	2.3365e-05	4.63143	801	46	24	4909	MAFB,NCAPG2,KNL1,FANCD2,FANCI,KIF14,CDCA7,FANCB,RAD51,PALB2,NEB,BRIP1,PLK4,CENPF,BUB1,ESCO2,BRCA1,BLM,POLE,TRIP13,RECQL4,MCM5,TRAIP,CDC6
HP	Hypoplasia of the ulna	HP:0003022	2.42356e-05	4.61555	53	46	8	4909	FANCD2,FANCI,FANCB,RAD51,PALB2,BRIP1,BRCA1,RECQL4
HP	Abnormal preputium morphology	HP:0100587	2.59565e-05	4.58575	35	46	7	4909	FANCD2,FANCI,FANCB,RAD51,PALB2,BRIP1,BRCA1
HP	Aplasia/Hypoplasia involving bones of the skull	HP:0009116	3.00409e-05	4.52229	811	46	24	4909	MAFB,NCAPG2,KNL1,FANCD2,FANCI,KIF14,CDCA7,FANCB,RAD51,PALB2,NEB,BRIP1,PLK4,CENPF,BUB1,ESCO2,BRCA1,BLM,POLE,TRIP13,RECQL4,MCM5,TRAIP,CDC6
HP	Microcephaly	HP:0000252	3.02015e-05	4.51997	1281	46	30	4909	MAFB,GINS1,NCAPG2,KNL1,FANCD2,CIT,FANCI,KIF14,CDCA7,KIF11,FANCB,ASPM,KIF15,RAD51,PALB2,BRIP1,PLK4,CENPF,BUB1,WDR62,ESCO2,STIL,BRCA1,BLM,DHFR,POLE,TRIP13,MCM5,TRAIP,CDC6
HP	Abnormal morphology of ulna	HP:0040071	3.28338e-05	4.48368	55	46	8	4909	FANCD2,FANCI,FANCB,RAD51,PALB2,BRIP1,BRCA1,RECQL4
HP	External ear malformation	HP:0008572	5.73487e-05	4.24148	83	46	9	4909	MAFB,FANCD2,FANCI,FANCB,RAD51,PALB2,BRIP1,ESCO2,BRCA1
HP	Aplasia/Hypoplasia of the ulna	HP:0006495	6.6642e-05	4.17625	60	46	8	4909	FANCD2,FANCI,FANCB,RAD51,PALB2,BRIP1,BRCA1,RECQL4
HP	Upslanted palpebral fissure	HP:0000582	9.22259e-05	4.03515	269	46	14	4909	KNL1,FANCD2,CIT,FANCI,KIF14,KIF11,FANCB,ASPM,RAD51,PALB2,BRIP1,WDR62,STIL,BRCA1
HP	Triphalangeal thumb	HP:0001199	9.87921e-05	4.00528	63	46	8	4909	MAFB,FANCD2,FANCI,FANCB,RAD51,PALB2,BRIP1,BRCA1
HP	Abnormality of the ureter	HP:0000069	0.000156573	3.80528	328	46	15	4909	NCAPG2,KNL1,FANCD2,CIT,FANCI,KIF14,FANCB,ASPM,RAD51,PALB2,BRIP1,WDR62,STIL,BRCA1,RECQL4
HP	Aplasia/Hypoplasia affecting the eye	HP:0008056	0.00024386	3.61286	445	46	17	4909	MAFB,TMEM98,FANCD2,FANCI,KIF14,KIF11,FANCB,RAD51,PALB2,BRIP1,PLK4,CENPF,BUB1,ESCO2,BRCA1,TRIP13,RECQL4
HP	Abnormality of the female genitalia	HP:0010460	0.000258081	3.58824	564	46	19	4909	FANCD2,RAD54B,FANCI,KIF14,FANCB,RAD51,PALB2,AURKA,BRIP1,BUB1,MCM8,ESCO2,BRCA1,BLM,POLE,TRIP13,RECQL4,TRAIP,CDC6
HP	Slanting of the palpebral fissure	HP:0200006	0.000271684	3.56594	694	46	21	4909	KNL1,FANCD2,CIT,FANCI,KIF14,KIF11,FANCB,ASPM,KIF15,RAD51,PALB2,BRIP1,PLK4,BUB1,WDR62,ESCO2,STIL,BRCA1,TRIP13,RECQL4,TRAIP
HP	Aplasia/hypoplasia affecting bones of the axial skeleton	HP:0009122	0.000285049	3.54508	908	46	24	4909	MAFB,NCAPG2,KNL1,FANCD2,FANCI,KIF14,CDCA7,FANCB,RAD51,PALB2,NEB,BRIP1,PLK4,CENPF,BUB1,ESCO2,BRCA1,BLM,POLE,TRIP13,RECQL4,MCM5,TRAIP,CDC6
HP	Short palpebral fissure	HP:0012745	0.000321902	3.49228	101	46	9	4909	MAFB,FANCD2,FANCI,FANCB,KIF15,RAD51,PALB2,BRIP1,BRCA1
HP	Abnormal internal genitalia	HP:0000812	0.000348397	3.45793	514	46	18	4909	FANCD2,RAD54B,FANCI,KIF14,FANCB,RAD51,PALB2,AURKA,BRIP1,BUB1,MCM8,ESCO2,BRCA1,BLM,POLE,TRIP13,RECQL4,TRAIP
HP	Chromosome breakage	HP:0040012	0.000355501	3.44916	31	46	6	4909	FANCD2,FANCI,PALB2,BRIP1,BRCA1,BLM
HP	Hypoplasia of the frontal lobes	HP:0007333	0.000355501	3.44916	31	46	6	4909	KNL1,CIT,KIF14,ASPM,WDR62,STIL
HP	Aplasia/Hypoplasia of the cerebrum	HP:0007364	0.000405999	3.39147	1517	46	31	4909	MAFB,GINS1,NCAPG2,KNL1,FANCD2,CIT,FANCI,KIF14,CDCA7,KIF11,FANCB,ASPM,KIF15,RAD51,PALB2,BRIP1,PLK4,CENPF,BUB1,WDR62,ESCO2,STIL,BRCA1,BLM,DHFR,POLE,TRIP13,RECQL4,MCM5,TRAIP,CDC6
HP	Abnormal uvula morphology	HP:0000172	0.000436728	3.35979	174	46	11	4909	FANCD2,FANCI,KIF14,FANCB,RAD51,PALB2,BRIP1,STIL,BRCA1,RECQL4,CDC6
HP	Cafe-au-lait spot	HP:0000957	0.000462898	3.33451	175	46	11	4909	FANCD2,FANCI,FANCB,RAD51,PALB2,BRIP1,BUB1,ESCO2,BRCA1,BLM,TRIP13
HP	Abnormal mandible morphology	HP:0000277	0.000494446	3.30588	1011	46	25	4909	MAFB,NCAPG2,KNL1,FANCD2,FANCI,KIF14,CDCA7,KIF11,FANCB,RAD51,PALB2,NEB,BRIP1,PLK4,CENPF,BUB1,ESCO2,BRCA1,BLM,POLE,TRIP13,RECQL4,MCM5,TRAIP,CDC6
HP	Abnormal morphology of female internal genitalia	HP:0000008	0.000591304	3.22819	473	46	17	4909	FANCD2,RAD54B,FANCI,KIF14,FANCB,RAD51,PALB2,AURKA,BRIP1,BUB1,MCM8,ESCO2,BRCA1,BLM,POLE,TRIP13,RECQL4
HP	Arteriovenous malformation	HP:0100026	0.000598437	3.22298	54	46	7	4909	FANCD2,FANCI,FANCB,RAD51,PALB2,BRIP1,BRCA1
HP	Abnormality of skull size	HP:0000240	0.000629569	3.20096	1544	46	31	4909	ASPA,MAFB,GINS1,NCAPG2,KNL1,FANCD2,CIT,FANCI,KIF14,CDCA7,KIF11,FANCB,ASPM,KIF15,RAD51,PALB2,BRIP1,PLK4,CENPF,BUB1,WDR62,ESCO2,STIL,BRCA1,BLM,DHFR,POLE,TRIP13,MCM5,TRAIP,CDC6
HP	Abnormality of the uterus	HP:0000130	0.000643998	3.19112	222	46	12	4909	FANCD2,RAD54B,FANCI,FANCB,RAD51,PALB2,AURKA,BRIP1,BUB1,ESCO2,BRCA1,POLE
HP	Limb undergrowth	HP:0009826	0.000709671	3.14894	224	46	12	4909	MAFB,FANCD2,FANCI,FANCB,KIF15,RAD51,PALB2,BRIP1,ESCO2,BRCA1,POLE,RECQL4
HP	Simplified gyral pattern	HP:0009879	0.000723896	3.14032	81	46	8	4909	CIT,KIF14,KIF11,ASPM,PLK4,WDR62,STIL,TRAIP
HP	Abnormality of the palpebral fissures	HP:0008050	0.000833524	3.07908	811	46	22	4909	MAFB,KNL1,FANCD2,CIT,FANCI,KIF14,KIF11,FANCB,ASPM,KIF15,RAD51,PALB2,BRIP1,PLK4,BUB1,WDR62,ESCO2,STIL,BRCA1,TRIP13,RECQL4,TRAIP
HP	Hypopigmented skin patches	HP:0001053	0.00105966	2.97483	116	46	9	4909	MAFB,FANCD2,FANCI,FANCB,RAD51,PALB2,BRIP1,BRCA1,BLM
HP	Meckel diverticulum	HP:0002245	0.00111308	2.95347	59	46	7	4909	FANCD2,FANCI,FANCB,RAD51,PALB2,BRIP1,BRCA1
HP	Abnormal jaw morphology	HP:0030791	0.00120426	2.91928	1057	46	25	4909	MAFB,NCAPG2,KNL1,FANCD2,FANCI,KIF14,CDCA7,KIF11,FANCB,RAD51,PALB2,NEB,BRIP1,PLK4,CENPF,BUB1,ESCO2,BRCA1,BLM,POLE,TRIP13,RECQL4,MCM5,TRAIP,CDC6
HP	Aplasia/Hypoplasia involving the central nervous system	HP:0002977	0.00125777	2.9004	1787	46	33	4909	ASPA,MAFB,GINS1,NCAPG2,KNL1,FANCD2,CIT,FANCI,KIF14,CDCA7,KIF11,FANCB,ASPM,KIF15,RAD51,PALB2,BRIP1,PLK4,CENPF,BUB1,WDR62,ESCO2,STIL,FBLN1,BRCA1,BLM,DHFR,POLE,TRIP13,RECQL4,MCM5,TRAIP,CDC6
HP	Abnormal carotid artery morphology	HP:0005344	0.0013778	2.86081	88	46	8	4909	APOB,FANCD2,FANCI,FANCB,RAD51,PALB2,BRIP1,BRCA1
HP	Proptosis	HP:0000520	0.00149033	2.82672	240	46	12	4909	MAFB,FANCD2,FANCI,FANCB,ASPM,RAD51,PALB2,BRIP1,PLK4,ESCO2,BRCA1,RECQL4
HP	Chromosomal breakage induced by crosslinking agents	HP:0003221	0.00161989	2.79052	10	46	4	4909	FANCD2,FANCI,PALB2,BRIP1
HP	Clinodactyly of the 5th finger	HP:0004209	0.0019918	2.70075	345	46	14	4909	FANCD2,FANCI,FANCB,RAD51,PALB2,BRIP1,PLK4,BUB1,ESCO2,BRCA1,BLM,TRIP13,TRAIP,CDC6
HP	Deviation of the 5th finger	HP:0009179	0.00206242	2.68562	346	46	14	4909	FANCD2,FANCI,FANCB,RAD51,PALB2,BRIP1,PLK4,BUB1,ESCO2,BRCA1,BLM,TRIP13,TRAIP,CDC6
HP	Aplasia/Hypoplasia affecting the uvea	HP:0008055	0.0021361	2.67038	126	46	9	4909	MAFB,FANCD2,FANCI,FANCB,RAD51,PALB2,BRIP1,BRCA1,TRIP13
HP	Aplasia/Hypoplasia of the iris	HP:0008053	0.0021361	2.67038	126	46	9	4909	MAFB,FANCD2,FANCI,FANCB,RAD51,PALB2,BRIP1,BRCA1,TRIP13
HP	Spina bifida	HP:0002414	0.0022832	2.64146	127	46	9	4909	MAFB,FANCD2,FANCI,FANCB,RAD51,PALB2,BRIP1,BRCA1,RECQL4
HP	Abnormal ileum morphology	HP:0001549	0.00241929	2.61631	66	46	7	4909	FANCD2,FANCI,FANCB,RAD51,PALB2,BRIP1,BRCA1
HP	Cerebral hypoplasia	HP:0006872	0.00356442	2.44801	45	46	6	4909	KNL1,CIT,KIF14,ASPM,WDR62,STIL
HP	Hydroureter	HP:0000072	0.00362094	2.44118	70	46	7	4909	FANCD2,FANCI,FANCB,RAD51,PALB2,BRIP1,BRCA1
HP	Neoplasm of the large intestine	HP:0100834	0.0039567	2.40267	101	46	8	4909	RAD54B,PALB2,AURKA,BUB1,BRCA1,BLM,POLE,TRIP13
HP	Aplasia/Hypoplasia affecting the anterior segment of the eye	HP:0008062	0.00430692	2.36583	137	46	9	4909	MAFB,FANCD2,FANCI,FANCB,RAD51,PALB2,BRIP1,BRCA1,TRIP13
HP	Spinal dysraphism	HP:0010301	0.0048587	2.31348	139	46	9	4909	MAFB,FANCD2,FANCI,FANCB,RAD51,PALB2,BRIP1,BRCA1,RECQL4
HP	Recurrent urinary tract infections	HP:0000010	0.0051567	2.28763	140	46	9	4909	FANCD2,FANCI,FANCB,RAD51,PALB2,BRIP1,BRCA1,BLM,TRAIP
HP	Abnormal soft palate morphology	HP:0100736	0.00516762	2.28671	223	46	11	4909	FANCD2,FANCI,KIF14,FANCB,RAD51,PALB2,BRIP1,STIL,BRCA1,RECQL4,CDC6
HP	Finger clinodactyly	HP:0040019	0.00555793	2.25509	376	46	14	4909	FANCD2,FANCI,FANCB,RAD51,PALB2,BRIP1,PLK4,BUB1,ESCO2,BRCA1,BLM,TRIP13,TRAIP,CDC6
HP	Abnormal fallopian tube morphology	HP:0011027	0.00576013	2.23957	28	46	5	4909	FANCB,RAD51,PALB2,BRIP1,BRCA1
HP	Irregular hyperpigmentation	HP:0007400	0.00603387	2.2194	274	46	12	4909	MAFB,FANCD2,FANCI,FANCB,RAD51,PALB2,BRIP1,BUB1,ESCO2,BRCA1,BLM,TRIP13
HP	Abnormal eyelid morphology	HP:0000492	0.00637933	2.19523	1236	46	26	4909	MAFB,APOB,NCAPG2,KNL1,FANCD2,CIT,FANCI,KIF14,CDCA7,KIF11,FANCB,ASPM,KIF15,RAD51,PALB2,BRIP1,PLK4,BUB1,WDR62,ESCO2,STIL,BRCA1,BLM,TRIP13,RECQL4,TRAIP
HP	Abnormal localization of kidney	HP:0100542	0.00708219	2.14983	186	46	10	4909	MAFB,FANCD2,FANCI,FANCB,RAD51,PALB2,BRIP1,ESCO2,BRCA1,RECQL4
HP	Genital neoplasm	HP:0010787	0.00729697	2.13686	146	46	9	4909	RAD54B,RAD51,PALB2,AURKA,BRIP1,BUB1,BRCA1,POLE,TRIP13
HP	Primary peritoneal carcinoma	HP:0030406	0.00751223	2.12423	14	46	4	4909	RAD51,PALB2,BRIP1,BRCA1
HP	Aplasia/hypoplasia involving the skeleton	HP:0009115	0.00815674	2.08848	1166	46	25	4909	MAFB,NCAPG2,KNL1,FANCD2,FANCI,KIF14,CDCA7,FANCB,KIF15,RAD51,PALB2,NEB,BRIP1,PLK4,CENPF,BUB1,ESCO2,BRCA1,BLM,POLE,TRIP13,RECQL4,MCM5,TRAIP,CDC6
HP	Clinodactyly	HP:0030084	0.00816261	2.08817	570	46	17	4909	NCAPG2,FANCD2,FANCI,FANCB,KIF15,RAD51,PALB2,BRIP1,PLK4,BUB1,ESCO2,BRCA1,BLM,POLE,TRIP13,TRAIP,CDC6
HP	Dolichocephaly	HP:0000268	0.00898121	2.04666	191	46	10	4909	FANCD2,FANCI,FANCB,KIF15,RAD51,PALB2,BRIP1,BRCA1,BLM,TRAIP
HP	Abnormal leukocyte morphology	HP:0001881	0.00898296	2.04658	574	46	17	4909	GINS1,FANCD2,FANCI,CDCA7,KIF11,FANCB,TFRC,RAD51,PALB2,BRIP1,BUB1,LCK,BRCA1,BLM,TRIP13,RECQL4,MCM10
HP	Abnormal cellular immune system morphology	HP:0010987	0.00898296	2.04658	574	46	17	4909	GINS1,FANCD2,FANCI,CDCA7,KIF11,FANCB,TFRC,RAD51,PALB2,BRIP1,BUB1,LCK,BRCA1,BLM,TRIP13,RECQL4,MCM10
HP	Hypermelanotic macule	HP:0001034	0.00932219	2.03048	237	46	11	4909	FANCD2,FANCI,FANCB,RAD51,PALB2,BRIP1,BUB1,ESCO2,BRCA1,BLM,TRIP13
HP	Abnormal cerebral ventricle morphology	HP:0002118	0.00959339	2.01803	857	46	21	4909	NCAPG2,KNL1,FANCD2,CIT,FANCI,KIF14,CDCA7,FANCB,ASPM,RAD51,PALB2,BRIP1,CENPF,BUB1,WDR62,ESCO2,STIL,BRCA1,TRIP13,RECQL4,TRAIP
HP	Abnormal 5th finger morphology	HP:0004207	0.00983791	2.0071	453	46	15	4909	FANCD2,FANCI,FANCB,KIF15,RAD51,PALB2,BRIP1,PLK4,BUB1,ESCO2,BRCA1,BLM,TRIP13,TRAIP,CDC6
HP	Abnormal cerebral morphology	HP:0002060	0.0104515	1.98082	1940	46	33	4909	ASPA,MAFB,GINS1,NCAPG2,KNL1,FANCD2,CIT,FANCI,KIF14,CDCA7,KIF11,FANCB,ASPM,KIF15,RAD51,PALB2,BRIP1,PLK4,CENPF,BUB1,WDR62,ESCO2,STIL,FBLN1,BRCA1,BLM,DHFR,POLE,TRIP13,RECQL4,MCM5,TRAIP,CDC6
HP	Abnormal renal morphology	HP:0012210	0.0107008	1.97058	1018	46	23	4909	MAFB,APOB,NCAPG2,KNL1,FANCD2,CIT,FANCI,KIF14,FANCB,ASPM,RAD51,PALB2,BRIP1,CENPF,BUB1,WDR62,ESCO2,STIL,BRCA1,POLE,TRIP13,RECQL4,MCM5
HP	Cleft palate	HP:0000175	0.0111078	1.95437	583	46	17	4909	MAFB,FANCD2,FANCI,KIF14,FANCB,RAD51,PALB2,NEB,BRIP1,CENPF,BUB1,ESCO2,STIL,BRCA1,TRIP13,RECQL4,CDC6
HP	Abnormality of the ulna	HP:0002997	0.0113077	1.94662	154	46	9	4909	FANCD2,FANCI,FANCB,RAD51,PALB2,BRIP1,ESCO2,BRCA1,RECQL4
HP	Hip dislocation	HP:0002827	0.0118535	1.92615	243	46	11	4909	FANCD2,FANCI,FANCB,RAD51,PALB2,NEB,BRIP1,STIL,FBLN1,BRCA1,RECQL4
HP	Abnormal hard palate morphology	HP:0100737	0.0119111	1.92405	586	46	17	4909	MAFB,FANCD2,FANCI,KIF14,FANCB,RAD51,PALB2,NEB,BRIP1,CENPF,BUB1,ESCO2,STIL,BRCA1,TRIP13,RECQL4,CDC6
HP	Abnormal pinna morphology	HP:0000377	0.0120199	1.9201	1190	46	25	4909	MAFB,FANCD2,CIT,FANCI,KIF14,CDCA7,KIF11,FANCB,KIF15,RAD51,PALB2,NEB,BRIP1,PLK4,CENPF,BUB1,ESCO2,BRCA1,BLM,POLE,TRIP13,RECQL4,MCM5,TRAIP,CDC6
HP	Abnormality of the lower urinary tract	HP:0010936	0.0128334	1.89166	798	46	20	4909	NCAPG2,KNL1,FANCD2,CIT,FANCI,KIF14,CDCA7,FANCB,ASPM,RAD51,PALB2,NEB,BRIP1,WDR62,ESCO2,STIL,BRCA1,POLE,RECQL4,CDC6
HP	Deviation of the hand or of fingers of the hand	HP:0009484	0.0139264	1.85616	466	46	15	4909	MAFB,FANCD2,FANCI,FANCB,RAD51,PALB2,BRIP1,PLK4,BUB1,ESCO2,BRCA1,BLM,TRIP13,TRAIP,CDC6
HP	Hypopigmentation of the skin	HP:0001010	0.0141394	1.84957	201	46	10	4909	MAFB,FANCD2,FANCI,FANCB,RAD51,PALB2,BRIP1,BRCA1,BLM,RECQL4
HP	Abnormality of the amniotic fluid	HP:0001560	0.0144383	1.84049	408	46	14	4909	MAFB,FANCD2,FANCI,KIF14,FANCB,RAD51,PALB2,NEB,BRIP1,BUB1,ESCO2,BRCA1,TRIP13,TRAIP
HP	Abnormality of forebrain morphology	HP:0100547	0.0146141	1.83523	1966	46	33	4909	ASPA,MAFB,GINS1,NCAPG2,KNL1,FANCD2,CIT,FANCI,KIF14,CDCA7,KIF11,FANCB,ASPM,KIF15,RAD51,PALB2,BRIP1,PLK4,CENPF,BUB1,WDR62,ESCO2,STIL,FBLN1,BRCA1,BLM,DHFR,POLE,TRIP13,RECQL4,MCM5,TRAIP,CDC6
HP	Short stature	HP:0004322	0.0150694	1.8219	1291	46	26	4909	GINS1,NCAPG2,KNL1,FANCD2,CIT,FANCI,KIF14,CDCA7,KIF11,FANCB,ASPM,KIF15,RAD51,PALB2,BRIP1,PLK4,BUB1,WDR62,ESCO2,STIL,BRCA1,POLE,TRIP13,RECQL4,TRAIP,CDC6
HP	Abnormality of the radius	HP:0002818	0.0154332	1.81154	203	46	10	4909	MAFB,FANCD2,FANCI,FANCB,RAD51,PALB2,BRIP1,ESCO2,BRCA1,RECQL4
HP	Abnormality of the outer ear	HP:0000356	0.0154692	1.81053	1206	46	25	4909	MAFB,FANCD2,CIT,FANCI,KIF14,CDCA7,KIF11,FANCB,KIF15,RAD51,PALB2,NEB,BRIP1,PLK4,CENPF,BUB1,ESCO2,BRCA1,BLM,POLE,TRIP13,RECQL4,MCM5,TRAIP,CDC6
HP	Ocular anterior segment dysgenesis	HP:0007700	0.0159044	1.79848	301	46	12	4909	MAFB,NCAPG2,FANCD2,FANCI,FANCB,RAD51,PALB2,BRIP1,CENPF,BRCA1,TRIP13,RECQL4
HP	Abnormality of the kidney	HP:0000077	0.0162513	1.78911	1296	46	26	4909	MAFB,APOB,NCAPG2,KNL1,FANCD2,CIT,RAD54B,FANCI,KIF14,FANCB,ASPM,RAD51,PALB2,AURKA,BRIP1,CENPF,BUB1,WDR62,ESCO2,STIL,BRCA1,BLM,POLE,TRIP13,RECQL4,MCM5
HP	Abnormal immune system morphology	HP:0032251	0.0163984	1.7852	600	46	17	4909	GINS1,FANCD2,FANCI,CDCA7,KIF11,FANCB,TFRC,RAD51,PALB2,BRIP1,BUB1,LCK,BRCA1,BLM,TRIP13,RECQL4,MCM10
HP	Abnormality of the calvaria	HP:0002683	0.0166016	1.77985	964	46	22	4909	ASPA,MAFB,NCAPG2,FANCD2,FANCI,KIF11,FANCB,KIF15,RAD51,PALB2,NEB,BRIP1,PLK4,BUB1,ESCO2,BRCA1,BLM,POLE,TRIP13,RECQL4,TRAIP,CDC6
HP	Joint dislocation	HP:0001373	0.0170735	1.76768	357	46	13	4909	MAFB,FANCD2,FANCI,FANCB,RAD51,PALB2,NEB,BRIP1,STIL,FBLN1,BRCA1,RECQL4,CDC6
HP	Abnormality of the choanae	HP:0000415	0.0172927	1.76214	123	46	8	4909	FANCD2,FANCI,FANCB,RAD51,PALB2,BRIP1,BRCA1,RECQL4
HP	Abnormal leukocyte count	HP:0011893	0.0175699	1.75523	415	46	14	4909	GINS1,FANCD2,FANCI,CDCA7,FANCB,TFRC,RAD51,PALB2,BRIP1,LCK,BRCA1,BLM,RECQL4,MCM10
HP	Tracheoesophageal fistula	HP:0002575	0.0182143	1.73959	89	46	7	4909	FANCD2,FANCI,FANCB,RAD51,PALB2,BRIP1,BRCA1
HP	Facial asymmetry	HP:0000324	0.0218855	1.65984	127	46	8	4909	MAFB,FANCD2,FANCI,FANCB,RAD51,PALB2,BRIP1,BRCA1
HP	Agenesis of corpus callosum	HP:0001274	0.0229059	1.64005	312	46	12	4909	KNL1,FANCD2,CIT,FANCI,KIF14,ASPM,KIF15,RAD51,CENPF,WDR62,STIL,RECQL4
HP	Neoplasm of the genitourinary tract	HP:0007379	0.0235569	1.62788	213	46	10	4909	RAD54B,RAD51,PALB2,AURKA,BRIP1,BUB1,BRCA1,BLM,POLE,TRIP13
HP	Abnormality of the upper urinary tract	HP:0010935	0.0242553	1.61519	1323	46	26	4909	MAFB,APOB,NCAPG2,KNL1,FANCD2,CIT,RAD54B,FANCI,KIF14,FANCB,ASPM,RAD51,PALB2,AURKA,BRIP1,CENPF,BUB1,WDR62,ESCO2,STIL,BRCA1,BLM,POLE,TRIP13,RECQL4,MCM5
HP	Aplasia/Hypoplasia of the thumb	HP:0009601	0.0259697	1.58553	130	46	8	4909	MAFB,FANCD2,FANCI,FANCB,PALB2,BRIP1,ESCO2,RECQL4
HP	Hyperpigmentation of the skin	HP:0000953	0.027412	1.56206	373	46	13	4909	MAFB,FANCD2,FANCI,FANCB,RAD51,PALB2,BRIP1,BUB1,ESCO2,BRCA1,BLM,TRIP13,RECQL4
HP	Anorectal anomaly	HP:0012732	0.0277638	1.55652	318	46	12	4909	MAFB,FANCD2,FANCI,FANCB,RAD51,PALB2,BRIP1,ESCO2,STIL,BRCA1,POLE,RECQL4
HP	Unilateral renal agenesis	HP:0000122	0.02871	1.54197	64	46	6	4909	KNL1,CIT,KIF14,ASPM,WDR62,STIL
HP	Abnormal facial skeleton morphology	HP:0011821	0.028895	1.53918	1247	46	25	4909	MAFB,NCAPG2,KNL1,FANCD2,FANCI,KIF14,CDCA7,KIF11,FANCB,RAD51,PALB2,NEB,BRIP1,PLK4,CENPF,BUB1,ESCO2,BRCA1,BLM,POLE,TRIP13,RECQL4,MCM5,TRAIP,CDC6
HP	Atrial septal defect	HP:0001631	0.0301017	1.52141	435	46	14	4909	NCAPG2,FANCD2,FANCI,KIF11,FANCB,KIF15,RAD51,PALB2,BRIP1,BUB1,ESCO2,BRCA1,TRIP13,TRAIP
HP	Abnormality of calvarial morphology	HP:0002648	0.0303707	1.51754	844	46	20	4909	MAFB,NCAPG2,FANCD2,FANCI,KIF11,FANCB,KIF15,RAD51,PALB2,BRIP1,PLK4,BUB1,ESCO2,BRCA1,BLM,POLE,TRIP13,RECQL4,TRAIP,CDC6
HP	Abnormality of forearm bone	HP:0040072	0.0312357	1.50535	220	46	10	4909	MAFB,FANCD2,FANCI,FANCB,RAD51,PALB2,BRIP1,ESCO2,BRCA1,RECQL4
HP	Oral cleft	HP:0000202	0.0315027	1.50165	630	46	17	4909	MAFB,FANCD2,FANCI,KIF14,FANCB,RAD51,PALB2,NEB,BRIP1,CENPF,BUB1,ESCO2,STIL,BRCA1,TRIP13,RECQL4,CDC6
HP	Anal atresia	HP:0002023	0.0323977	1.48949	134	46	8	4909	FANCD2,FANCI,FANCB,RAD51,PALB2,BRIP1,BRCA1,RECQL4
HP	Abnormality of the anus	HP:0004378	0.0324918	1.48823	221	46	10	4909	FANCD2,FANCI,FANCB,RAD51,PALB2,BRIP1,ESCO2,STIL,BRCA1,RECQL4
HP	Abnormal ocular adnexa morphology	HP:0030669	0.0325421	1.48755	1434	46	27	4909	MAFB,APOB,NCAPG2,KNL1,FANCD2,CIT,FANCI,KIF14,CDCA7,KIF11,FANCB,ASPM,KIF15,TFRC,RAD51,PALB2,BRIP1,PLK4,BUB1,WDR62,ESCO2,STIL,BRCA1,BLM,TRIP13,RECQL4,TRAIP
HP	Abnormal atrial septum morphology	HP:0011994	0.0325443	1.48753	438	46	14	4909	NCAPG2,FANCD2,FANCI,KIF11,FANCB,KIF15,RAD51,PALB2,BRIP1,BUB1,ESCO2,BRCA1,TRIP13,TRAIP
HP	Abnormal cardiac atrium morphology	HP:0005120	0.0326748	1.48579	500	46	15	4909	NCAPG2,FANCD2,FANCI,KIF11,FANCB,KIF15,RAD51,PALB2,BRIP1,BUB1,ESCO2,BRCA1,TRIP13,TRAIP,MCM10
HP	Abnormality of the forearm	HP:0002973	0.0337911	1.4712	222	46	10	4909	MAFB,FANCD2,FANCI,FANCB,RAD51,PALB2,BRIP1,ESCO2,BRCA1,RECQL4
HP	Abnormal cornea morphology	HP:0000481	0.0343794	1.4637	704	46	18	4909	MAFB,APOB,NCAPG2,FANCD2,FANCI,KIF11,FANCB,RAD51,PALB2,BRIP1,PLK4,CENPF,BUB1,ESCO2,BRCA1,NEK2,TRIP13,RECQL4
HP	Macule	HP:0012733	0.0356872	1.44749	273	46	11	4909	FANCD2,FANCI,FANCB,RAD51,PALB2,BRIP1,BUB1,ESCO2,BRCA1,BLM,TRIP13
HP	Abnormal ureter morphology	HP:0025633	0.0360827	1.4427	136	46	8	4909	FANCD2,FANCI,KIF14,FANCB,RAD51,PALB2,BRIP1,BRCA1
HP	Abnormality of body height	HP:0000002	0.0368475	1.43359	1443	46	27	4909	GINS1,NCAPG2,KNL1,FANCD2,CIT,FANCI,KIF14,CDCA7,KIF11,FANCB,ASPM,KIF15,RAD51,PALB2,NEB,BRIP1,PLK4,BUB1,WDR62,ESCO2,STIL,BRCA1,POLE,TRIP13,RECQL4,TRAIP,CDC6
HP	Hypoplasia of the radius	HP:0002984	0.0401091	1.39676	41	46	5	4909	MAFB,FANCI,FANCB,ESCO2,RECQL4
HP	Abnormality of the ocular adnexa	HP:0032039	0.0416736	1.38014	1452	46	27	4909	MAFB,APOB,NCAPG2,KNL1,FANCD2,CIT,FANCI,KIF14,CDCA7,KIF11,FANCB,ASPM,KIF15,TFRC,RAD51,PALB2,BRIP1,PLK4,BUB1,WDR62,ESCO2,STIL,BRCA1,BLM,TRIP13,RECQL4,TRAIP
HP	Deviation of finger	HP:0004097	0.0420039	1.37671	448	46	14	4909	FANCD2,FANCI,FANCB,RAD51,PALB2,BRIP1,PLK4,BUB1,ESCO2,BRCA1,BLM,TRIP13,TRAIP,CDC6
HP	Vesicoureteral reflux	HP:0000076	0.0494792	1.30558	185	46	9	4909	NCAPG2,KNL1,CIT,FANCI,KIF14,ASPM,WDR62,STIL,RECQL4
