# Supplementary material for: CHD8 interacts with BCL11A to induce oncogenic transcription in triple negative breast cancer
Source: EMBO J. 2025 May 6;44(12):3448–67. doi: 10.1038/s44318-025-00447-8 (PMC12170886; doi:10.1038/s44318-025-00447-8)
Supplement: Supplementary file 18 — Dataset EV10 [file 44318_2025_447_MOESM18_ESM.xlsx]

## Sheet: Table Legend
Dataset EV10 - CHIPseq data
4T1 cells were independently transfected with shRNA against BCL11A or CHD8 to induce knockdown of each protein. shRNA-transfected cells were then used for CHIPseq to identify areas of the genome bound by either BCL11A or CHD8. Areas of the genome with differential binding were determined through comparison to a control shRNA transfection, identifying genomic binding peaks that were reduced when B…

## Sheet: BCL11A 0.5log
gene_id	Genename	log2exp	log2FC	pval	pvalAdj
chr12:115064863-115065338	Ighv8-5	8.04674	3.68742	8.62204e-07	0.0178134
chr5:4017899-4018142	Akap9	7.64268	3.55332	2.45857e-06	0.0178134
chrMT:4884-6559	mt-Co1;mt-Ty;mt-Tc;mt-Tn;mt-Ta;mt-Tw;mt-Ts1;mt-Td;mt-Nd2;mt-Co2;mt-Tm;mt-Tq;mt-Ti;mt-Tk;mt-Atp8;mt-Nd1;mt-Atp6;mt-Tl1;mt-Co3;mt-Tg;mt-Rnr2;mt-Nd3;mt-Tr;mt-Nd4l;mt-Tv;mt-Nd4;mt-Rnr1;mt-Tf;mt-Th	13.6554	3.53355	5.48729e-07	0.0178134
chr3:3137719-3137992	None	7.6935	3.45427	3.83444e-06	0.0178134
chr7:64468539-64469442	None	8.4317	3.43193	2.52575e-06	0.0178134
chr1:133594626-133595339	None	8.95401	3.42391	2.0302e-06	0.0178134
chr13:13754657-13755160	Lyst	8.0579	3.41737	3.46921e-06	0.0178134
chr12:115615206-115615447	Gm5660;Gm9245;Ighv1-68	8.3785	3.38338	3.37725e-06	0.0178134
chrMT:10948-11247	mt-Nd4;mt-Th;mt-Ts2;mt-Tl2;mt-Nd4l;mt-Tr;mt-Nd3;mt-Nd5;mt-Tg;mt-Co3;mt-Nd6;mt-Atp6;mt-Te;mt-Atp8;mt-Tk;mt-Cytb;mt-Co2;mt-Td;mt-Ts1;mt-Tt;mt-Tp;mt-Co1	11.6657	3.36583	1.64955e-06	0.0178134
chr1:127494497-127494831	Tmem163	8.30793	3.29953	5.48553e-06	0.0215632
chrGL456212.1:77720-78081	None	7.4324	3.24867	1.31402e-05	0.0398949
chrX:76598626-76599120	Cldn34d	11.7424	3.23778	3.51292e-06	0.0178134
chrMT:12132-13230	mt-Nd5;mt-Tl2;mt-Ts2;mt-Th;mt-Nd6;mt-Te;mt-Nd4;mt-Cytb;mt-Tt;mt-Nd4l;mt-Tp;mt-Tr;mt-Nd3;mt-Tg;mt-Co3;mt-Atp6;mt-Atp8;mt-Tk;mt-Co2	13.631	3.23287	3.39486e-06	0.0178134
chr5:64959298-64959839	Tlr6	7.30078	3.19112	1.93667e-05	0.0471274
chr9:13261068-13261409	Ccdc82	7.27818	3.16699	2.21277e-05	0.0513985
chrMT:14210-15206	mt-Cytb;mt-Te;mt-Tt;mt-Tp;mt-Nd6;mt-Nd5;mt-Tl2;mt-Ts2;mt-Th;mt-Nd4;mt-Nd4l;mt-Tr;mt-Nd3;mt-Tg;mt-Co3	13.1779	3.15439	5.44757e-06	0.0215632
chr12:115557293-115557732	None	7.24483	3.13133	2.69157e-05	0.0550178
chr15:61506605-61506934	None	8.38405	3.12428	1.32718e-05	0.0398949
chr9:12974715-12974940	None	7.23728	3.12325	2.81323e-05	0.055293
chr13:12854716-12855123	None	7.22838	3.11372	2.96368e-05	0.0560926
chrMT:3161-3484	mt-Nd1;mt-Ti;mt-Tq;mt-Tm;mt-Tl1;mt-Nd2;mt-Rnr2;mt-Tw;mt-Ta;mt-Tn;mt-Tc;mt-Ty;mt-Tv;mt-Rnr1;mt-Co1;mt-Tf;mt-Ts1;mt-Td;mt-Co2;mt-Tk;mt-Atp8;mt-Atp6	11.4198	3.04284	1.11416e-05	0.0379572
chr15:61503616-61503872	None	7.99185	3.04125	2.48493e-05	0.0529103
chr1:173407951-173408257	Aim2	7.13756	3.01624	5.02178e-05	0.062135
chr2:181917862-181918086	None	12.2596	2.98179	1.52027e-05	0.0419876
chr3:96160389-96160845	Mtmr11;Otud7b	7.23193	2.9626	5.96828e-05	0.0663024
chr17:23329033-23329599	None	7.73881	2.93518	4.85661e-05	0.062135
chr19:20390127-20390678	1500015L24Rik;Anxa1	7.05821	2.9307	7.913e-05	0.0762962
chr15:61451900-61452264	None	8.20722	2.9295	3.94112e-05	0.0579351
chr8:19751848-19752124	4930467E23Rik	8.66036	2.92446	3.39321e-05	0.0567121
chr11:43998115-43998530	Gm12153	7.33158	2.91717	6.85927e-05	0.070189
chr9:10183199-10183471	Cntn5	7.27869	2.91511	7.1894e-05	0.0720378
chr8:20944860-20945154	AY761185	7.49191	2.89434	6.86754e-05	0.070189
chr1:85112357-85112599	A530040E14Rik;Gm16038;A530032D15Rik;C130026I21Rik	7.75252	2.82056	8.4331e-05	0.0794511
chr15:63578803-63579079	Gm41335	6.95526	2.81913	0.0001415	0.0871195
chr1:171525814-171526050	Itln1	7.27535	2.79595	0.000125185	0.0856515
chr15:61532713-61533354	Gm49498;D030024E09Rik	9.2589	2.78229	6.12268e-05	0.0665705
chr5:135267352-135267751	9430007M09Rik	7.87977	2.78121	9.59518e-05	0.0802095
chr2:18048688-18049428	Skida1;1810059C17Rik	7.8252	2.77582	0.00010109	0.0802095
chr8:20558767-20559107	Gm21182	7.99147	2.76608	9.82738e-05	0.0802095
chr13:66431693-66432119	2410141K09Rik;Gm26754	7.84076	2.75936	0.000108713	0.0805134
chr12:77130009-77130587	None	7.81185	2.74631	0.000117411	0.0821912
chr9:13258277-13258525	Ccdc82	6.8849	2.7425	0.000209239	0.0987239
chr5:15643770-15644061	Gm21847	8.0862	2.74134	0.000106733	0.0802095
chr15:63106505-63106894	Gm30159	6.98768	2.7412	0.000195185	0.0982547
chr3:60502188-60502449	Mbnl1	6.87689	2.73375	0.000218702	0.0987239
chr11:3153868-3154242	Gm11400;Sfi1	8.76697	2.71925	9.53986e-05	0.0802095
chr3:157575464-157575728	Ptger3	7.00499	2.70836	0.000223054	0.0987239
chr1:97910686-97911317	Pam	7.27336	2.70766	0.000188097	0.0980828
chr10:67185660-67186019	Jmjd1c	6.85049	2.70489	0.000252896	0.104222
chr12:115205718-115206017	Ighv1-55	7.49291	2.70391	0.000168814	0.0917739
chr5:4053916-4054219	Akap9	9.12906	2.69429	9.97391e-05	0.0802095
chr15:5108427-5108901	Card6	7.50275	2.67535	0.000191945	0.0982547
chr2:122681531-122682114	Slc30a4	8.43332	2.67053	0.000134356	0.0869095
chr5:14962234-14962718	None	8.14644	2.66483	0.000152153	0.0888332
chr12:115601820-115602120	Ighv1-67	8.77769	2.6453	0.000138809	0.0871195
chr19:21862560-21862863	Cemip2	6.78906	2.63755	0.00035359	0.120291
chr17:13586224-13586490	2700054A10Rik;Gm49936	8.49229	2.63006	0.000161667	0.0888332
chr17:10118704-10119026	None	7.31793	2.61948	0.000274318	0.108171
chr7:59603387-59603805	Gm25017;Gm23575;Gm22253;Gm22391;Gm24100;Gm22449;Snhg14	7.79369	2.61844	0.000218855	0.0987239
chr8:20331916-20332313	None	9.19105	2.6154	0.000148143	0.0888332
chr19:40588910-40589491	Gm27042;Aldh18a1	7.17913	2.61431	0.000303794	0.112388
chr18:54990159-54990877	Gm4221;Zfp608	7.38929	2.61358	0.000271221	0.108171
chr5:3893963-3894506	Mterf1a	7.06769	2.60762	0.000334644	0.119587
chr9:33616168-33616457	None	7.71924	2.60332	0.000242807	0.102438
chr13:65494495-65494716	Gm48168;Gm48165;Gm48166	7.34814	2.59785	0.000297872	0.112287
chr5:15689333-15689615	Speer4cos	8.13956	2.58394	0.000226557	0.0987239
chr9:41582215-41582552	Gm28119;Mir125b-1;Gm49317;Mir100hg	7.09233	2.56825	0.000392479	0.122295
chr4:147452786-147453139	None	7.30496	2.556	0.000368516	0.120717
chr15:56851288-56851747	None	6.72261	2.55488	0.000526455	0.141594
chr1:173912711-173912996	Ifi211	7.24314	2.55285	0.000386225	0.121833
chr9:10900335-10900700	Gm32710;Cntn5	7.79265	2.54815	0.000305569	0.112388
chr15:61500861-61501120	None	6.73046	2.54238	0.000551939	0.141665
chr11:95981230-95981556	Igf2bp1	7.13884	2.5415	0.000430217	0.130089
chr8:13767107-13767347	Cdc16	6.72604	2.53126	0.000580129	0.146038
chr8:45719792-45720167	Sorbs2os;Sorbs2	7.1237	2.52946	0.000457622	0.133247
chr4:102568937-102569396	Pde4b	6.84551	2.52866	0.000542306	0.141665
chr17:26999957-27000474	Gm50253;Zbtb9	7.57508	2.52481	0.000373309	0.120739
chr15:59480547-59480812	Nsmce2	6.68512	2.52295	0.000617642	0.152126
chr17:13590383-13590633	2700054A10Rik;Gm49936	10.254	2.51854	0.000213509	0.0987239
chr4:145559474-145559862	Gm21978	7.28499	2.51604	0.000445763	0.131673
chrMT:567-931	mt-Rnr1;mt-Tv;mt-Tf;mt-Rnr2;mt-Tl1;mt-Nd1;mt-Ti;mt-Tq;mt-Tm;mt-Nd2;mt-Tw;mt-Ta;mt-Tn;mt-Tc;mt-Ty;mt-Co1	10.1813	2.50956	0.000225043	0.0987239
chr16:3246561-3246799	Gm23215	7.82238	2.50811	0.00036477	0.120291
chr12:115364612-115365239	None	7.757	2.49447	0.000398692	0.123478
chr16:95004640-95004886	None	6.8227	2.47219	0.000699481	0.161013
chr8:19727826-19728070	4930467E23Rik	6.63849	2.47125	0.00079011	0.165251
chrMT:3818-4395	mt-Tm;mt-Tq;mt-Nd2;mt-Ti;mt-Tw;mt-Nd1;mt-Ta;mt-Tn;mt-Tc;mt-Ty;mt-Tl1;mt-Co1;mt-Rnr2;mt-Ts1;mt-Td;mt-Tv;mt-Co2;mt-Rnr1;mt-Tk;mt-Atp8;mt-Tf;mt-Atp6;mt-Co3;mt-Tg	11.7894	2.46321	0.00026328	0.105938
chr9:41583727-41584367	Gm28119;Mir125b-1;Gm49317;Mir100hg	8.44469	2.45692	0.00038409	0.121833
chr1:173408134-173408361	Aim2	6.62298	2.45401	0.000857086	0.166443
chr7:3168256-3168890	AU018091	6.71893	2.44507	0.000836035	0.16543
chr10:17721581-17722124	Cited2	7.21636	2.44456	0.000634268	0.152889
chr9:37846819-37847130	None	7.03389	2.43687	0.000720624	0.164399
chr15:61422682-61422943	None	7.61794	2.43565	0.000552525	0.141665
chr11:100931536-100931809	Stat3	6.60166	2.43028	0.000958068	0.173242
chr8:20420896-20421142	2610005L07Rik	8.24643	2.41874	0.000485875	0.137178
chr16:49858701-49858982	Cd47	6.5878	2.41483	0.0010297	0.1753
chr3:3051622-3051838	None	6.67105	2.40972	0.000997335	0.173989
chr17:6923832-6924174	Rsph3b	7.04102	2.40244	0.000832966	0.16543
chr13:21914126-21914528	None	6.86748	2.40125	0.000919635	0.169962
chr19:8634179-8634494	None	6.79092	2.39229	0.000997588	0.173989
chr19:5018712-5019104	Slc29a2	7.29612	2.39153	0.000772049	0.165251
chr15:62654930-62655237	Gm24810;Gm41333	7.21263	2.38382	0.000829892	0.16543
chr8:64691577-64692228	Cpe	7.00121	2.38378	0.000921283	0.169962
chr2:113848947-113849408	Arhgap11a	6.62924	2.38202	0.00114669	0.183693
chr11:83114561-83115064	Slfn1	7.01935	2.38172	0.000920759	0.169962
chr10:99241295-99241952	Gm34777;Gm48884	7.22	2.37983	0.00084161	0.16543
chr17:13587414-13587675	2700054A10Rik;Gm49936	9.29022	2.37874	0.000480508	0.136416
chr8:48449434-48449897	Tenm3	6.55454	2.3777	0.00122304	0.185937
chr5:115484138-115484673	Sirt4;Gm24265	7.17967	2.37377	0.000880606	0.167289
chr7:64493783-64494180	None	8.22181	2.36692	0.000625149	0.152126
chr5:74864128-74864512	None	6.92113	2.36688	0.00103255	0.1753
chr8:94608431-94608732	Gm45797;Rspry1	6.94843	2.3637	0.00103161	0.1753
chr10:96635400-96635753	None	7.00215	2.36248	0.00100857	0.174712
chr2:105617875-105618111	Pax6os1	6.99632	2.35946	0.00102468	0.1753
chr2:5974218-5974494	Upf2	6.88162	2.35522	0.00110776	0.18154
chr15:62937207-62937431	None	6.88223	2.35148	0.00112493	0.18154
chr9:39557743-39557970	Olfr958	6.52599	2.34574	0.00141621	0.195597
chr2:150451228-150451549	Zfp442	7.05579	2.34435	0.00106105	0.177195
chrX:31145679-31146021	None	7.41477	2.33621	0.000937438	0.17054
chr8:20273983-20274244	6820431F20Rik	7.97017	2.33333	0.000783979	0.165251
chr1:173962882-173963117	Ifi202b	6.73333	2.32919	0.00133911	0.189651
chr19:27142436-27142740	Gm35438	6.70453	2.32056	0.00141013	0.195285
chr1:133595192-133595514	None	7.80389	2.31785	0.000885423	0.167581
chr14:55384520-55384776	Gm49023	6.88106	2.31452	0.00131415	0.189651
chr2:122681827-122682342	Slc30a4	8.70113	2.31154	0.000731155	0.165251
chr3:30048461-30048767	Mecomos;Mecom	6.76167	2.3079	0.00143897	0.195821
chrGL456211.1:183747-183985	None	6.56844	2.30775	0.0016071	0.200308
chr12:119390207-119390660	Macc1	7.1998	2.30707	0.0011653	0.183813
chr4:109212260-109212536	None	6.56652	2.30635	0.00161801	0.201177
chr15:61430277-61430739	None	8.52445	2.30187	0.000792186	0.165251
chr9:38059993-38060216	Olfr885	6.81793	2.3003	0.00144082	0.195821
chr4:145680354-145680918	Zfp980	7.28055	2.29436	0.00118963	0.183813
chr12:79990632-79990871	None	6.77732	2.29362	0.00151324	0.197403
chr1:85501281-85501537	Gm2427	6.62786	2.29234	0.00165183	0.202969
chr1:128066354-128066699	Zranb3	7.61619	2.2802	0.00111584	0.18154
chr7:99990467-99990715	None	6.51122	2.27748	0.00187598	0.210695
chr12:114681419-114681655	Ighv1-18;Ighv1-17	6.85523	2.27679	0.0015579	0.198039
chrGL456211.1:103187-103488	None	7.506	2.27581	0.00118254	0.183813
chr3:122748123-122748444	Pde5a	6.71841	2.27473	0.00168729	0.203532
chr15:61594909-61595145	D030024E09Rik	7.47892	2.27067	0.00122155	0.185937
chr5:128365500-128365862	Tmem132d	6.8089	2.26335	0.0016859	0.203532
chr3:116129398-116129621	Gm43109;Vcam1	6.7117	2.25701	0.00181982	0.210399
chr1:173940319-173940626	Ifi203	6.44235	2.25167	0.00216346	0.220864
chr9:57122941-57123249	Man2c1os;Sin3a	6.68203	2.24253	0.00196026	0.214964
chr15:61600735-61600965	D030024E09Rik	7.49852	2.23264	0.00143333	0.195821
chr9:32696794-32697045	Ets1	7.78005	2.22969	0.00132701	0.189651
chr19:60041645-60041914	None	6.93156	2.227	0.00184537	0.210695
chr10:25153496-25153775	None	6.5904	2.22467	0.00221189	0.223825
chr6:120357276-120357600	Ccdc77	6.86221	2.22388	0.00193135	0.213476
chr13:68294270-68294516	None	6.95688	2.21784	0.00189462	0.211395
chr11:102472710-102473021	Itga2b;Gpatch8	6.83997	2.21312	0.00204002	0.215218
chr17:13654627-13654939	Gm49936;2700054A10Rik	9.23749	2.21158	0.00108605	0.180192
chr15:11319990-11320235	Adamts12	7.04854	2.21103	0.00187177	0.210695
chr9:9547948-9548199	Gm46102	7.21257	2.20921	0.00176288	0.207096
chr14:79515540-79515902	Elf1	6.39772	2.2012	0.00270228	0.236294
chr16:77593941-77594360	Gm11146;Mir99a;Mir99ahg	6.54554	2.20009	0.00249801	0.231676
chr2:181930742-181930993	None	12.2504	2.19956	0.000987529	0.173989
chr5:98890879-98891138	None	6.39616	2.19943	0.00272329	0.236294
chr3:19429626-19430181	None	7.80498	2.19277	0.00155282	0.197885
chr2:18046124-18046445	Skida1	6.51445	2.19153	0.00262752	0.236294
chr18:64163710-64164011	St8sia3os	6.41356	2.18687	0.00283018	0.237728
chr14:76480030-76480613	Tsc22d1	7.38289	2.18624	0.00182494	0.210515
chr19:41061134-41061453	Opalin;Dntt	7.11569	2.18343	0.00204303	0.215218
chr11:98728920-98729739	Med24	7.56389	2.18114	0.00175609	0.206773
chr17:21973363-21973640	Gm49950;Zfp943	6.48724	2.17718	0.00282046	0.237728
chr19:41791482-41791888	Arhgap19	7.19717	2.17687	0.00203366	0.215218
chr13:21779106-21779481	H1f5;H3c11	6.51658	2.17164	0.0028368	0.237728
chr14:43257408-43257652	Gm49146;Gm8126	6.64639	2.16819	0.00268851	0.236294
chr1:24612948-24613340	Gm28438;Gm28437;Gm10222;Gm10925;Gm28439;Gm28661;Gm29216	8.33691	2.16798	0.00152995	0.197885
chr2:29089439-29089754	Gm13393;Gm13396;Ttf1	6.84893	2.16739	0.00244801	0.231088
chr4:141142543-141142828	Szrd1	7.30532	2.16146	0.00208525	0.21747
chr2:145862119-145862350	Rin2	6.56189	2.15935	0.00290642	0.239008
chr2:172204485-172205624	None	9.71084	2.1586	0.00133207	0.189651
chr9:9816623-9816999	Cntn5	7.66518	2.15667	0.00189437	0.211395
chr9:12816068-12816325	Gm7570	6.8668	2.15523	0.00255142	0.233112
chr18:34751673-34751927	2010110K18Rik;Cdc25c	6.73752	2.15093	0.00275482	0.236294
chr9:35836839-35837193	Gm36974;Pate5	6.75812	2.1501	0.00273735	0.236294
chr17:17031186-17031442	None	6.68238	2.1482	0.00285944	0.23817
chr7:41283677-41283892	Gm5592;Gm44748	6.34925	2.14614	0.00343038	0.252291
chr3:60526268-60526523	Mbnl1	6.52653	2.12837	0.00334011	0.248814
chr15:97404610-97404972	None	6.96261	2.12435	0.00277686	0.237296
chr15:8708618-8708895	Slc1a3	6.32809	2.12202	0.00380323	0.258455
chr3:108728840-108729176	None	7.81777	2.11916	0.00214007	0.219602
chr1:161036198-161036662	Gas5;Gm23212;Gm22357;Gm22489;Snord78;Gm50452;Gm26224;Snord80;Snord80;Snord47;Gm25789;Gm37634;Gm37362;Zbtb37;Dars2	7.20124	2.1107	0.00267959	0.236294
chr1:135271876-135272215	Rnpep	7.1772	2.11019	0.00270873	0.236294
chr9:33811261-33811611	None	6.88432	2.09699	0.00320475	0.246766
chrX:22069630-22069862	None	6.32741	2.09516	0.0042096	0.264117
chr19:61264107-61264483	None	9.85743	2.09162	0.0018046	0.209588
chr8:126392773-126393014	Slc35f3	6.66013	2.08986	0.00363786	0.253965
chr3:54780243-54780546	Smad9	7.41001	2.08968	0.00272817	0.236294
chr1:84650246-84650494	Dner	6.55176	2.08892	0.00384332	0.259458
chr10:60719078-60719367	Slc29a3	7.09398	2.08537	0.00309395	0.245127
chr1:177703149-177703483	None	6.9668	2.08003	0.00331925	0.248466
chr15:65746517-65746734	None	6.89857	2.08001	0.00341126	0.252291
chr12:115295816-115296050	Ighv8-8	7.16661	2.07553	0.00313825	0.245967
chr12:23237145-23237493	Gm20472	7.48703	2.07473	0.00283853	0.237728
chr17:44425942-44426217	None	7.2833	2.07426	0.00303161	0.243867
chr9:10507760-10508081	Cntn5	6.90796	2.07248	0.00350276	0.252822
chr3:96500657-96501065	None	7.65155	2.07118	0.002751	0.236294
chr17:73253294-73253650	E330032C10Rik	6.959	2.07005	0.00346643	0.252291
chr14:124801650-124801937	None	9.92162	2.06935	0.00199301	0.215218
chr11:66997200-66997445	Gm12299	6.28198	2.0693	0.00475161	0.267754
chr8:21710669-21710921	Gm7869	6.35859	2.06728	0.00459819	0.267754
chr6:146794170-146794409	Arntl2	6.69281	2.06556	0.00394257	0.261653
chr12:24056417-24056662	9030624G23Rik	6.68174	2.06218	0.00401476	0.262095
chr4:145679445-145679703	Zfp980	7.03705	2.05701	0.00354735	0.253256
chr8:61803798-61804132	Palld	6.83722	2.05354	0.00388771	0.260379
chrY:90797193-90797519	Gm47283	8.55347	2.05189	0.00248476	0.231676
chr13:112334369-112334730	Ankrd55	6.55365	2.05143	0.00443702	0.266127
chrJH584304.1:112972-113394	None	13.4409	2.04538	0.0020468	0.215218
chr15:62244368-62244699	Pvt1	7.39768	2.04449	0.00331023	0.248466
chr3:116380039-116380644	Cdc14a	7.20063	2.04214	0.00355833	0.253256
chrY:90819522-90819786	Gm47283	7.1152	2.04184	0.00366831	0.254628
chr13:110724862-110725158	None	6.37721	2.03936	0.0050579	0.272362
chr19:8944818-8945095	Mta2;Gm10353;Eml3	7.35921	2.03788	0.00344243	0.252291
chr3:83281879-83282163	Dchs2	6.78746	2.03353	0.00429417	0.264387
chr7:113502825-113503174	None	6.35292	2.03284	0.00524597	0.273317
chr3:35355243-35355516	None	6.39597	2.0323	0.00514558	0.272362
chr1:136685583-136686028	Gm19705	7.08741	2.03194	0.00385626	0.259458
chr9:123037907-123038171	Gm49323;Tgm4	7.30473	2.02599	0.00367737	0.254636
chr3:96629569-96630518	Rbm8a;Pex11b;6330549D23Rik;Gm42957;Lix1l	8.29603	2.02199	0.00295759	0.240883
chr19:36119108-36119362	Ankrd1	7.27955	2.02098	0.0037835	0.25818
chr8:23801642-23801940	Zmat4	6.4095	2.01381	0.00547868	0.276504
chr16:15252892-15253160	None	6.37594	2.01222	0.00560129	0.276504
chr19:12869019-12869239	None	6.35422	2.01138	0.00567879	0.276504
chr6:136112189-136112589	Grin2b	6.6225	1.9984	0.00527373	0.273519
chr17:24225211-24225475	Tedc2;BC028777;Ccnf	6.87015	1.98863	0.00495993	0.27197
chr19:9074962-9075193	Ahnak	6.44578	1.98732	0.00594792	0.280397
chr16:86820901-86821225	Gm32624	7.40519	1.98593	0.00421034	0.264117
chr5:23419006-23419233	5031425E22Rik	6.82331	1.98583	0.00510448	0.272362
chr7:3275566-3275893	None	6.30771	1.98461	0.00641321	0.286225
chr15:32163317-32163614	None	6.20667	1.98264	0.00679182	0.291307
chrJH584304.1:87722-88511	None	13.4416	1.98183	0.00275248	0.236294
chr9:41618558-41618852	Gm48737;Gm49317;Mir100hg	6.70972	1.97853	0.00549036	0.276504
chr1:119457954-119458225	None	6.20221	1.97748	0.0069355	0.29216
chr8:102681454-102681742	Cdh11	6.52135	1.97662	0.00598548	0.280615
chr15:63041749-63041978	None	6.2372	1.97606	0.00684996	0.291307
chr5:32138677-32139107	Fosl2	7.2687	1.9725	0.00462769	0.267754
chr15:61434483-61434737	None	7.32564	1.96894	0.00461735	0.267754
chr15:62392454-62392828	None	7.82127	1.96783	0.00409452	0.263172
chr4:101313679-101314024	Gm12796	6.77219	1.96686	0.00560419	0.276504
chr9:66761131-66761497	Car12	7.02841	1.96522	0.00514282	0.272362
chr15:44381318-44381566	Nudcd1	6.94939	1.96425	0.0053048	0.273548
chr4:145409952-145410501	Platr16	6.56039	1.95513	0.00638273	0.285613
chr15:32208968-32209200	None	6.4032	1.9544	0.00685459	0.291307
chr1:98084479-98085074	Pam	7.40203	1.95416	0.00480043	0.268198
chr13:21914552-21914851	None	6.25065	1.95154	0.00743804	0.29607
chr16:29296961-29297210	Atp13a5	6.2205	1.94944	0.00760481	0.297386
chr19:29403300-29403566	None	7.32834	1.94825	0.00501855	0.272362
chr4:44869102-44869414	Gm22639;Zcchc7	6.707	1.94518	0.00624729	0.284587
chr10:110911891-110912130	None	6.44721	1.94501	0.00695933	0.29216
chr18:83100416-83100658	1700095A13Rik	6.5146	1.94496	0.00676112	0.291307
chr9:12782076-12782291	Gm25365	6.8976	1.94411	0.00584614	0.279466
chr4:120815539-120816041	Nfyc	6.17268	1.9433	0.00795905	0.298577
chr16:45974225-45974545	Plcxd2;Gm15638	7.33227	1.94159	0.00515024	0.272362
chr4:89516045-89516571	None	6.23965	1.93878	0.00783014	0.298577
chr15:81264868-81265086	8430426J06Rik	6.76979	1.93697	0.00629505	0.284587
chr9:38269096-38269330	Olfr895	6.16658	1.93622	0.00818737	0.299514
chr1:119308942-119309225	Gm29456	7.19107	1.93121	0.00559292	0.276504
chr14:74852895-74853199	Lrch1	6.16137	1.93018	0.00838701	0.299514
chr11:4988729-4989044	Ap1b1	6.88569	1.92321	0.00636758	0.285435
chr9:3017951-3018713	Gm10719;Gm10720;Gm10721;Gm10718	15.4455	1.92106	0.00361537	0.25331
chr1:46854367-46854883	Slc39a10;Gm28151	6.58268	1.92043	0.00720638	0.29535
chr13:28664268-28664617	2610307P16Rik	7.22264	1.91825	0.00583553	0.279466
chr4:139070353-139070587	Htr6	6.3396	1.91532	0.00814012	0.299514
chr3:86301972-86302220	Lrba	6.76115	1.91158	0.00696025	0.29216
chr2:173064555-173064895	None	7.0743	1.91078	0.00628353	0.284587
chr19:36117733-36117983	Ankrd1	6.4657	1.91074	0.00783834	0.298577
chr1:38696123-38696699	None	7.97443	1.90817	0.00510019	0.272362
chr9:110162671-110163046	Smarcc1	7.24783	1.90587	0.00608715	0.282139
chr9:3025506-3025910	Gm10718;Gm10717;Gm10719	14.9848	1.90458	0.00389771	0.260708
chr1:186731253-186731602	Rrp15	7.6848	1.90328	0.00551786	0.276504
chrJH584304.1:78040-79439	None	14.4937	1.90038	0.00397615	0.261692
chr8:26168874-26169304	Thap1	7.44662	1.89726	0.00597838	0.280615
chr1:156173662-156173960	Fam163a	6.89715	1.89567	0.00705562	0.292856
chr2:116972426-116972756	Gm29340;Gm25514	6.42892	1.89494	0.00843613	0.299514
chr12:115634048-115634348	None	6.9927	1.89082	0.00696933	0.29216
chr14:73155404-73155685	Rcbtb2	6.58049	1.89075	0.00805909	0.298748
chr9:3015704-3016130	Gm10720;Gm10721;Gm10719	12.8925	1.89046	0.00418556	0.264117
chr9:36951305-36951598	Pknox2	7.61513	1.8891	0.00593826	0.280397
chr4:117189493-117189711	Gm25099	6.12123	1.88348	0.0100848	0.300943
chr9:3024083-3024561	Gm10718;Gm10719;Gm10717	17.8476	1.8828	0.00429024	0.264387
chr15:6747667-6747927	Rictor	6.85401	1.88278	0.00752176	0.29607
chr8:85811248-85811479	Itfg1	6.17449	1.88059	0.00993693	0.300294
chr1:85488006-85488238	AC147806.1	6.64517	1.88019	0.00817949	0.299514
chr5:115489083-115489503	Gm24265;Gm24407;Gm13836;Sirt4	7.55373	1.88019	0.0062435	0.284587
chr12:31060084-31060436	Gm25408	6.11744	1.87905	0.0102606	0.300953
chr5:15711828-15712202	Speer4c;Speer4cos	8.40327	1.87905	0.00538058	0.275234
chr19:47919529-47919891	Gm22240;Itprip;Cfap43	7.58974	1.8775	0.00626056	0.284587
chr4:108945968-108946242	8030443G20Rik;Rab3b	6.39839	1.87716	0.00911713	0.299514
chr14:64639617-64639894	None	6.73643	1.87621	0.00803189	0.298723
chr19:38454034-38454366	None	7.32429	1.8734	0.00678584	0.291307
chr14:26296463-26296772	None	6.73615	1.87152	0.00817625	0.299514
chr9:11908331-11908559	None	6.19286	1.87083	0.0101994	0.300953
chr3:38202388-38202660	5430434I15Rik	6.19385	1.86882	0.0102674	0.300953
chr12:98042359-98042626	None	6.77114	1.86831	0.00817553	0.299514
chr8:124985190-124985497	None	6.69563	1.86778	0.00841247	0.299514
chr3:146945948-146946201	Ttll7	6.1076	1.86757	0.0107304	0.303387
chr15:91091875-91092224	None	6.10601	1.86571	0.0108083	0.303769
chr8:42614274-42614522	None	6.10218	1.86123	0.0109978	0.303954
chr12:84575540-84575777	Vsx2	6.14904	1.85816	0.0108786	0.303769
chr10:78025394-78025761	Aire	6.38722	1.85722	0.00984555	0.300294
chr7:125285316-125285555	4933440M02Rik	6.57958	1.85447	0.00922333	0.299514
chrJH584304.1:94605-94991	None	11.5219	1.85109	0.00506315	0.272362
chr9:3403506-3404619	Cwf19l2	7.40223	1.8508	0.00728015	0.295787
chrJH584304.1:75384-75934	None	11.7248	1.84959	0.00508062	0.272362
chr4:142254465-142254730	None	6.84527	1.84946	0.00856479	0.299514
chr7:114309119-114309403	None	6.62319	1.84634	0.00935341	0.299514
chr10:78575816-78576103	Ilvbl	7.85678	1.84625	0.00673213	0.290872
chr19:30228352-30228640	Mbl2	6.27774	1.84607	0.0107265	0.303387
chrJH584304.1:100418-101203	None	12.4001	1.84603	0.00512038	0.272362
chr17:70706527-70706757	Dlgap1	6.63552	1.84571	0.00933369	0.299514
chr3:6565206-6565483	None	6.28974	1.84541	0.0106973	0.303387
chr18:65802430-65802688	Sec11c	6.08805	1.84469	0.011724	0.30803
chr8:84831672-84831908	Gadd45gip1;Rad23a;Dand5	6.54211	1.84222	0.00978497	0.300294
chr9:4215672-4215913	Gm5363	6.35025	1.84174	0.0105685	0.303387
chr18:36051087-36051356	Nrg2	6.31003	1.84084	0.0107805	0.303769
chr12:114736988-114737241	Ighv1-21-1;Ighv1-21	6.67242	1.84005	0.00940752	0.299514
chr19:37630860-37631112	Exoc6	6.94822	1.83881	0.00863417	0.299514
chr13:16133376-16133635	None	6.80701	1.83643	0.00911041	0.299514
chr15:57208026-57208302	None	7.41475	1.8358	0.00770347	0.297965
chr9:3029452-3029826	Gm10717;Gm10718;Gm17535	13.7922	1.83573	0.00531496	0.273795
chr7:45061490-45061832	Prrg2;Nosip	6.64786	1.83383	0.00971079	0.300294
chr7:92780714-92780970	Gm45200;Rab30	6.35023	1.83333	0.0108918	0.303769
chrGL456212.1:51070-51361	None	7.48969	1.83189	0.0076901	0.297965
chr19:44136176-44136427	Bloc1s2;Cwf19l1	6.19658	1.83124	0.011704	0.307946
chr2:98666641-98667280	Gm10800;Gm10801	22.9913	1.83064	0.00540841	0.275829
chr18:81272649-81272924	Gm30192	6.49484	1.82912	0.0104487	0.303013
chr9:3037200-3037441	Gm10715;Mir101c;Gm17535;Gm10717	11.0073	1.82861	0.00564539	0.276504
chr12:111559895-111560154	Gm48248	7.02995	1.82833	0.00877213	0.299514
chr8:31171479-31171830	Mak16	7.5569	1.82784	0.00769994	0.297965
chr2:148744378-148744658	None	6.46016	1.8267	0.0106807	0.303387
chr5:30436123-30436421	Otof	6.4144	1.82608	0.010896	0.303769
chr19:39169819-39170086	Cyp2c66	6.72008	1.82561	0.00976502	0.300294
chr13:63250768-63250994	Gm47603;Gm47586;Aopep	6.30862	1.8241	0.0114485	0.305823
chr9:3037870-3038200	Gm10715;Mir101c;Gm17535;Gm10717	13.5802	1.82338	0.00561593	0.276504
chr4:118040765-118041043	St3gal3	6.703	1.82289	0.00992164	0.300294
chr7:125911008-125911357	Gsg1l	6.60406	1.82273	0.010275	0.300953
chr14:54097502-54097903	Gm30275	7.10264	1.82257	0.00878649	0.299514
chrJH584304.1:73153-73420	None	13.115	1.81776	0.00576867	0.278367
chr17:19322344-19322600	Gm49752	7.02433	1.81694	0.00917788	0.299514
chr7:135736305-135736594	None	6.9623	1.81686	0.00934797	0.299514
chr16:64873506-64874104	None	7.39957	1.81529	0.00838296	0.299514
chr9:116965788-116966062	Rbms3	7.04516	1.81469	0.00920261	0.299514
chr16:45871446-45871673	Phldb2	6.78256	1.81335	0.0100133	0.300679
chr5:37881807-37882166	None	6.91683	1.81126	0.00967862	0.300294
chrJH584304.1:70680-71453	None	12.19	1.81002	0.00600854	0.281438
chr3:65308711-65308956	Kcnab1	6.0554	1.80639	0.0135739	0.316541
chr15:11398868-11399095	Tars	6.67508	1.8054	0.0106854	0.303387
chrJH584304.1:103281-104598	None	14.663	1.80399	0.00609528	0.282139
chr7:99876844-99877160	Gm38405;Xrra1	6.96975	1.80307	0.00982853	0.300294
chr9:97705054-97705325	Clstn2	6.05077	1.80095	0.013857	0.317474
chr8:45150204-45150519	Gm30504	6.90875	1.80082	0.010092	0.300943
chr9:39722940-39723164	Olfr966-ps1;Olfr965	6.28853	1.8005	0.0125465	0.313674
chr11:58188415-58188658	Gm12250	6.6507	1.79944	0.0110127	0.304037
chr19:37825327-37825582	None	6.73985	1.79941	0.0106928	0.303387
chr12:92886382-92887118	None	8.58743	1.79902	0.0073535	0.29607
chr6:135299360-135299649	Gm36640	6.95233	1.79743	0.0100917	0.300943
chr16:22439943-22440554	Etv5	7.60028	1.79735	0.00861423	0.299514
chr17:48827049-48827577	None	7.47812	1.7965	0.00886812	0.299514
chr3:116405541-116405811	Cdc14a	7.38366	1.79623	0.00906677	0.299514
chr2:61712619-61712862	Psmd14	6.04645	1.79588	0.0141256	0.319327
chr4:129522533-129522775	Hdac1	7.075	1.7942	0.00987039	0.300294
chr10:99242057-99242411	Gm34777;Gm48884	7.1976	1.79392	0.00956858	0.300294
chr14:19610686-19610957	Gm41102;4930469B13Rik	7.38619	1.79385	0.00914611	0.299514
chr5:48448819-48449231	Kcnip4	6.92866	1.7937	0.0103055	0.300953
chrJH584304.1:92767-93276	None	12.3656	1.79315	0.00645516	0.286546
chr14:79220683-79221089	Zfp957	6.90581	1.79176	0.0104509	0.303013
chr14:46960263-46960489	Gm15562;Samd4	6.20365	1.79126	0.0134153	0.316477
chr9:3016866-3017206	Gm10720;Gm10719;Gm10721	12.4727	1.79085	0.00651397	0.287458
chr12:114598022-114598257	Ighv1-10	7.39297	1.78985	0.00927578	0.299514
chr9:41287108-41287374	None	7.41988	1.78964	0.00922736	0.299514
chr1:120992528-120992789	None	6.43684	1.78897	0.0123411	0.312514
chr11:3877387-3877678	Gm11952	6.87546	1.78894	0.0106579	0.303387
chr9:3031703-3032745	Gm10717;Gm17535;Gm10715	15.2438	1.78567	0.00659534	0.288064
chr10:116264646-116264893	Ptprr	6.74002	1.78237	0.0113872	0.305823
chr14:19416930-19418265	Gm21738	19.5793	1.78032	0.0067393	0.290872
chr1:171470083-171470570	None	7.2056	1.77837	0.0101377	0.300953
chrJH584304.1:96854-97510	None	11.4571	1.77756	0.00698068	0.29216
chr11:51405260-51405520	Col23a1	6.4609	1.77533	0.012844	0.314496
chr13:32338978-32339359	A730091E23Rik;Gmds	6.88967	1.77506	0.0111783	0.305823
chr9:3034618-3035261	Gm17535;Gm10715;Mir101c;Gm10717	14.4957	1.7734	0.0069631	0.29216
chr15:32280019-32280261	Sema5a	6.68818	1.77247	0.0120071	0.310677
chr14:19418575-19418904	Gm21738	17.1316	1.77239	0.00697707	0.29216
chr5:143510875-143511165	Rac1;Daglb	7.23663	1.77226	0.0102998	0.300953
chr6:34862890-34863497	Gm43748;Tmem140;Agbl3	7.52089	1.77157	0.00969161	0.300294
chr19:47885038-47885492	Gsto2;Cfap43	7.75745	1.76936	0.00934181	0.299514
chr9:3020169-3020954	Gm10719;Gm10718;Gm10720;Gm10717	14.8544	1.7678	0.00712895	0.293536
chr8:12221761-12222053	None	6.5881	1.7675	0.0126362	0.313743
chr13:92791316-92791557	Thbs4	6.56706	1.76636	0.0127792	0.31408
chr7:45451437-45451743	Gys1	7.50179	1.76626	0.00993365	0.300294
chr13:13753406-13754190	Lyst	8.6642	1.76565	0.0083721	0.299514
chr6:66548093-66548329	Mad2l1;Vmn1r32	6.50481	1.76536	0.0131039	0.315021
chr8:20047858-20048076	None	6.10709	1.76375	0.0153513	0.320168
chr15:80246712-80246966	Mief1	6.88644	1.76331	0.0116895	0.307759
chr12:8367980-8368248	None	7.26652	1.76298	0.0105973	0.303387
chr3:51357937-51358312	None	7.15937	1.76183	0.0109239	0.303954
chr9:3003343-3003654	Gm11168;Gm10722	13.6336	1.76134	0.0073516	0.29607
chr9:3006421-3007824	Gm11168;Gm10722	16.4414	1.76089	0.00733367	0.29607
chr13:22497396-22497647	Vmn1r-ps108;Vmn1r202	6.70204	1.75902	0.0125562	0.313732
chr1:92912300-92912550	5033417F24Rik;Dusp28;Rnpepl1	7.58397	1.75738	0.0101162	0.300943
chr12:22080146-22080518	None	6.76329	1.7565	0.0124339	0.313035
chr3:102938829-102939082	Nr1h5;Sycp1	6.52039	1.75485	0.013533	0.316477
chr15:50235493-50235774	None	6.73942	1.75478	0.0126045	0.313743
chr11:80613715-80613959	Myo1d	6.36096	1.75448	0.0143427	0.319666
chr15:7838067-7838585	Gdnf	7.84369	1.7535	0.00980125	0.300294
chr11:54039390-54039633	None	7.39286	1.75251	0.0107231	0.303387
chr19:57273483-57273733	4930449E18Rik;Ablim1	6.93444	1.75199	0.012028	0.31106
chr9:3028571-3028880	Gm10717;Gm10718	13.0626	1.75143	0.00768931	0.297965
chr3:138254745-138255038	None	6.55271	1.75056	0.0135921	0.316541
chr1:150043143-150043458	None	6.18963	1.74909	0.0156059	0.32085
chr8:109438483-109438864	None	7.45819	1.74888	0.0107251	0.303387
chr10:99951256-99951534	None	6.20852	1.74835	0.0155293	0.32085
chr9:106147772-106148080	D030055H07Rik;Glyctk	7.27557	1.74809	0.0111961	0.305823
chr3:67355451-67355719	Rsrc1	7.2157	1.74604	0.0114427	0.305823
chr11:83270986-83271469	Gm23444;Slfn14	7.17872	1.74433	0.0116198	0.306553
chr1:9984473-9984845	Gm15818;Ppp1r42	6.43245	1.7436	0.0145228	0.319666
chr10:120478206-120478518	Hmga2	7.30079	1.74229	0.0113815	0.305823
chr9:41621416-41621647	Gm48737;Gm49317;Mir100hg	6.75232	1.74201	0.0131549	0.315085
chr8:97903069-97903322	None	6.32477	1.74198	0.0151859	0.320064
chrJH584304.1:110760-111270	None	11.862	1.7418	0.00808895	0.299451
chr8:20598324-20598941	Gm21112	9.13067	1.73831	0.00899969	0.299514
chr6:135000004-135000352	None	6.35273	1.73808	0.0152368	0.320064
chr15:66998975-66999240	Gm2895	6.34924	1.73394	0.0154784	0.32085
chr8:20581443-20581787	Gm21092	7.29371	1.73356	0.011786	0.308549
chrJH584304.1:68806-69708	None	13.2045	1.73345	0.0082967	0.299514
chr14:21866152-21866406	4931407E12Rik	6.37313	1.73318	0.0153859	0.320395
chr1:85080905-85081182	Gm18342;A530032D15Rik;C130026I21Rik	6.99921	1.73317	0.0126779	0.313743
chr1:172651259-172651547	None	6.58879	1.73191	0.0143597	0.319666
chr12:11868016-11868325	Gm34237	7.08664	1.73023	0.0125343	0.313674
chr8:26974706-26975092	Gm45371;Zfp703	7.25989	1.72951	0.0120606	0.311746
chr5:74737034-74737288	Gm15985	6.35878	1.728	0.0157476	0.321102
chr7:137710656-137710908	None	6.5212	1.72614	0.0149865	0.319666
chr13:104285959-104286255	Adamts6	6.52438	1.72579	0.0149895	0.319666
chr8:20499684-20499899	None	6.00961	1.72539	0.0181937	0.332134
chr15:78374462-78374713	Tex33	6.80849	1.72411	0.0138138	0.317474
chr8:60681669-60681988	Mfap3l	6.67363	1.72114	0.014533	0.319666
chr4:128730400-128730670	Phc2	6.71273	1.7211	0.014364	0.319666
chrJH584304.1:90134-91429	None	13.4791	1.72026	0.00876415	0.299514
chr19:41069582-41069897	Opalin	7.16667	1.71875	0.0128348	0.314422
chr1:177702686-177703466	None	8.1603	1.71864	0.0107398	0.303387
chr11:35062182-35062428	None	6.64515	1.71669	0.0148972	0.319666
chr9:3007396-3007662	Gm11168	12.4222	1.71561	0.00898996	0.299514
chr15:52879678-52879936	None	6.4674	1.71497	0.0158723	0.321102
chr15:72125223-72125468	None	7.29577	1.71429	0.0126759	0.313743
chr4:131896228-131896479	Srsf4;Gm12992	7.84406	1.713	0.0114966	0.306088
chr15:11320631-11320878	Adamts12	7.23462	1.7123	0.0129458	0.31474
chr9:3013728-3014317	Gm10721;Gm10720;Gm10719	13.1589	1.71217	0.00908095	0.299514
chr19:10296453-10296734	Gm30042;Dagla	7.09277	1.71094	0.0134515	0.316477
chr7:137414862-137415095	9430038I01Rik	6.48192	1.70865	0.0161509	0.322279
chr9:3013195-3013508	Gm10721;Gm10720;Gm10719	11.8748	1.7073	0.00935723	0.299514
chr2:164788705-164789152	Snx21;Acot8	7.21587	1.70725	0.0132505	0.315565
chr5:148736070-148736306	None	6.5957	1.70712	0.0156541	0.321102
chr19:32107094-32107506	Asah2	6.8222	1.70501	0.0147522	0.319666
chr17:70534926-70535164	Dlgap1	6.07353	1.70486	0.0189819	0.333054
chr6:5262770-5263039	Pon2	6.45186	1.70444	0.0165558	0.325524
chrJH584304.1:85496-85871	None	11.6189	1.69939	0.00970213	0.300294
chr5:73256937-73257250	Fryl	6.48679	1.69829	0.0167225	0.325988
chr1:190058274-190058842	None	7.53507	1.69763	0.0128692	0.31451
chr12:80877987-80878255	Susd6	7.25977	1.69497	0.0137422	0.317047
chr17:3327498-3327927	Tiam2	7.07659	1.69406	0.0143784	0.319666
chr9:3014071-3014318	Gm10721;Gm10720;Gm10719	12.6908	1.69215	0.00990298	0.300294
chr8:128653716-128654022	Gm45746;Gm26002	6.52891	1.69215	0.0168573	0.325988
chr13:44676274-44676574	None	7.2203	1.69169	0.014033	0.318962
chr9:25592366-25592585	Eepd1	6.23502	1.69161	0.0186668	0.333044
chr14:44521583-44522016	Gm17093;Gm17184	6.40675	1.69043	0.0176495	0.32917
chr5:38783917-38784218	Clnk	7.13251	1.68944	0.0144356	0.319666
chr1:192328098-192328337	Kcnh1	6.94277	1.68751	0.0152267	0.320064
chr2:3183362-3183585	Fam171a1	6.32192	1.68619	0.0184364	0.332671
chr9:3000277-3000634	Gm10722;Gm11168	17.6916	1.6855	0.0100951	0.300943
chrJH584304.1:108893-109366	None	12.3581	1.6842	0.0102609	0.300953
chr8:45001386-45001703	Fat1	6.86527	1.68385	0.015746	0.321102
chr10:121608131-121608381	Xpot	6.59112	1.68343	0.0170502	0.326942
chr5:147620383-147620800	Flt1	7.25196	1.68287	0.0144041	0.319666
chr12:112298177-112298436	None	6.80632	1.68089	0.0161696	0.322279
chr1:9630875-9631178	Vxn;2610203C22Rik	6.67068	1.68039	0.0168306	0.325988
chr15:57262294-57262510	Slc22a22	7.01911	1.67857	0.0154369	0.320594
chr3:141792680-141792949	Unc5c	6.32127	1.67812	0.0189579	0.333054
chr1:70137224-70137557	Spag16	7.05635	1.67786	0.0153391	0.320168
chr8:74776218-74776514	Gm11033	6.42613	1.67688	0.0183799	0.332663
chr16:43363283-43363516	Gm9968;Zbtb20	6.23644	1.67641	0.0196447	0.336711
chr16:44172427-44172716	Usf3	5.9453	1.67609	0.0219725	0.341714
chr10:122988308-122988538	D630033A02Rik;Mirlet7i;Mon2	6.14146	1.67467	0.0204565	0.337985
chr5:65746900-65747132	None	6.55722	1.67357	0.0178369	0.330605
chr10:44150759-44151105	Gm5949;Crybg1	7.36178	1.67348	0.0145844	0.319666
chr3:54480391-54480755	Gm5641	6.8213	1.67196	0.016631	0.325784
chr4:108834634-108834974	Btf3l4;Txndc12	6.21369	1.67186	0.0201124	0.337545
chr3:123122783-123123047	Synpo2	6.70011	1.67183	0.017205	0.327485
chr19:9437207-9437460	None	6.96769	1.67071	0.0160888	0.322212
chr12:113706097-113706458	Ighv5-12	7.25562	1.66886	0.0151655	0.320064
chr13:44156732-44157085	Gm33684	6.28836	1.66825	0.0198312	0.336711
chr9:10764906-10765139	Cntn5	7.07653	1.66221	0.0161701	0.322279
chr6:23178950-23179293	None	7.10588	1.66184	0.0160841	0.322212
chr12:20936774-20937021	None	6.42669	1.6604	0.0194537	0.335966
chr15:76219569-76219812	Mir1942;Plec	6.70275	1.66032	0.0179101	0.331106
chr17:31722071-31722396	None	6.78815	1.6592	0.0175653	0.328941
chr10:111010824-111011079	Zdhhc17	5.98973	1.65847	0.0228643	0.343841
chr15:55695565-55695893	Sntb1	7.22566	1.65775	0.0159054	0.321102
chr17:28824594-28824847	Gm35883;Brpf3	6.64948	1.65769	0.0183531	0.332624
chr13:67194427-67194773	Zfp455	7.42422	1.65758	0.0152948	0.320064
chr13:3372912-3373620	None	14.0975	1.65742	0.0113812	0.305823
chr16:45770971-45771206	Phldb2	6.99161	1.6568	0.0168264	0.325988
chr17:48183463-48183735	None	6.58575	1.65621	0.0187944	0.333044
chr2:72988872-72989288	Sp3os;Gm11084	6.95917	1.65337	0.0171714	0.327485
chr13:90797624-90797888	None	6.61807	1.65229	0.0188752	0.333044
chr14:61352191-61352454	Ebpl	6.37332	1.6518	0.0203855	0.337985
chr1:54713600-54713863	4930444A19Rik;Ankrd44	6.814	1.65114	0.0179559	0.331239
chr4:128865072-128865530	Gm12969;Gm12968	6.95763	1.64985	0.017398	0.328333
chr11:62075083-62075363	Specc1	6.2163	1.64955	0.0216596	0.341103
chr1:71814134-71814459	None	6.26173	1.64861	0.0213893	0.341103
chr9:95193902-95194650	Slc9a9	7.47926	1.64724	0.0157394	0.321102
chr7:100687538-100687802	None	6.15561	1.64719	0.0223043	0.343303
chr15:56498921-56499181	None	6.89212	1.64663	0.0178878	0.330991
chr6:43283950-43284244	Arhgef5	7.1356	1.6466	0.0168969	0.326301
chr17:30152437-30152691	Zfand3	6.77978	1.64634	0.0184316	0.332671
chr2:49733610-49734611	Kif5c	7.21962	1.64632	0.0166128	0.325784
chr19:4045866-4046159	Gstp2	6.9322	1.6461	0.017745	0.33003
chr10:3345691-3345973	None	6.08701	1.64599	0.0229577	0.344108
chr9:3000926-3001519	Gm10722;Gm11168	17.0718	1.64541	0.0119264	0.31012
chr9:41490348-41490597	Gm48742;Mir100hg;Gm49317	6.49836	1.6453	0.0200404	0.33721
chr18:67652026-67652355	Psmg2	7.02505	1.64485	0.0174354	0.328646
chr8:20411313-20411878	2610005L07Rik	8.71615	1.64477	0.0135713	0.316541
chr8:34511558-34512056	Gm8268	8.61745	1.64282	0.0137945	0.317474
chr5:118326947-118327255	None	6.90381	1.6427	0.0180893	0.331549
chr3:79153156-79153453	Rapgef2	6.02039	1.64149	0.0238838	0.346902
chr13:94069573-94069828	Lhfpl2	5.95456	1.64053	0.0245681	0.349669
chr15:36286716-36287015	Rnf19a	7.37422	1.63949	0.0165207	0.325207
chr11:98083124-98083414	Gm11632;Fbxl20	6.81508	1.63761	0.0188386	0.333044
chr19:22928473-22928836	Trpm3	7.10879	1.63729	0.0175857	0.328941
chr9:41692558-41692850	Gm35835;Mir100hg	7.15835	1.63713	0.0174077	0.328376
chr3:94787530-94787864	Cgn	6.87565	1.63438	0.0187677	0.333044
chr19:32360751-32361112	Sgms1	6.49841	1.62928	0.0211798	0.341103
chr9:32977086-32977402	Gm37192	8.00651	1.62892	0.0155588	0.32085
chr17:72299682-72300098	Alk	7.04667	1.62841	0.0184152	0.332671
chr7:44577656-44577929	Napsa;Gm15396	6.20768	1.62662	0.0234531	0.345442
chr3:122888471-122888756	4933405D12Rik	6.65297	1.62563	0.0205191	0.337985
chr13:40922138-40922534	Gm31683;Gcnt2	6.43888	1.62557	0.0218404	0.341103
chr2:84734001-84734318	Ypel4	6.8832	1.62541	0.019343	0.335187
chr3:131801842-131802156	Gm29865	5.90078	1.62287	0.0265482	0.354578
chr3:3004090-3004339	Gm28002	6.57024	1.62185	0.0212787	0.341103
chr5:118323890-118324170	None	7.20202	1.62171	0.0182501	0.332246
chr8:78122773-78123050	None	6.81381	1.62138	0.0199631	0.33721
chr10:6585434-6585667	None	6.84267	1.62109	0.0198402	0.336711
chr15:10640280-10640810	Rai14	7.70799	1.62108	0.0167182	0.325988
chr8:104555866-104556108	Gm45843	6.37396	1.6194	0.0227563	0.343427
chr5:100064108-100064359	Enoph1	7.22455	1.6189	0.0183544	0.332624
chr12:92889838-92890278	None	8.90962	1.61433	0.0150729	0.320064
chr1:113288046-113288395	Gm28189	6.79044	1.61406	0.0206077	0.338399
chr17:88432982-88433242	None	6.46802	1.61354	0.0225579	0.34336
chr5:64789990-64790298	Gm20033	6.33901	1.61257	0.0235445	0.345646
chr12:87294930-87295174	Ism2	6.87336	1.6079	0.0206353	0.338532
chr9:41551768-41552035	Gm48740;Gm49317;Mir100hg	7.88736	1.6072	0.0171692	0.327485
chrJH584304.1:81242-81652	None	13.3897	1.60568	0.0140955	0.319327
chr4:99055381-99055647	Dock7	6.38734	1.60407	0.0238684	0.346902
chr9:117484420-117484804	Rbms3	6.88303	1.60387	0.0208838	0.339299
chr8:14543882-14544292	Dlgap2	7.4432	1.60337	0.018651	0.333044
chr11:113953521-113953779	Sdk2	6.15573	1.60244	0.0258567	0.352552
chr9:75422693-75423018	4933433G15Rik	6.94786	1.60018	0.0208411	0.339248
chr8:80478059-80478367	None	7.3375	1.6001	0.0192381	0.33439
chr10:22142393-22142693	E030030I06Rik	13.1361	1.59978	0.01445	0.319666
chr15:6379914-6380187	Dab2	6.76149	1.5984	0.0219333	0.341714
chr2:152985792-152986024	Ttll9;Gm14199	6.75812	1.59811	0.0219742	0.341714
chr6:27520033-27520270	Grm8	6.69263	1.59784	0.022367	0.34336
chr5:41845217-41845511	Bod1l	6.78928	1.59556	0.0219997	0.341814
chr7:30361816-30362066	Lrfn3;Gm25259	6.14893	1.59427	0.0266196	0.354721
chr15:44552949-44553246	Pkhd1l1	7.00217	1.59384	0.0210586	0.340335
chr3:145989733-145989996	Syde2	5.87632	1.59348	0.0294155	0.362562
chr7:29905943-29906525	Mir7668;Zfp27;Zfp383	7.40917	1.59265	0.0195173	0.33661
chrJH584304.1:83629-84144	None	12.0108	1.59185	0.0150206	0.319666
chr6:8784678-8784928	None	7.68057	1.59155	0.0187523	0.333044
chr5:77804090-77804329	None	6.74257	1.58979	0.0227109	0.343427
chr9:54958464-54958752	Psma4	6.91264	1.58908	0.0218545	0.341115
chr1:167573526-167573866	None	6.97723	1.58859	0.0215747	0.341103
chr19:34435250-34435530	None	5.87182	1.58808	0.0299715	0.362691
chr2:68857038-68857344	Cers6	6.96149	1.58664	0.021801	0.341103
chr1:136698858-136699188	Gm24086;Platr22	6.80847	1.5849	0.0227292	0.343427
chr4:125915637-125916037	2610028E06Rik	7.34386	1.58297	0.0204562	0.337985
chr17:10323851-10324137	1700110C19Rik;Qk	6.26691	1.57933	0.0269084	0.356422
chr10:116159229-116159655	Ptprr	6.87149	1.57915	0.022849	0.343841
chr3:121926912-121927248	None	6.41809	1.57804	0.025818	0.352552
chr17:6828939-6829316	None	6.8524	1.57741	0.023091	0.344266
chr18:54990530-54992046	Gm4221;Zfp608	8.1986	1.5772	0.018528	0.333044
chr13:46092088-46092404	None	7.0831	1.5768	0.0219958	0.341814
chr17:45524408-45524645	Tcte1;Aars2	6.62377	1.57563	0.0245898	0.349669
chr15:56267854-56268167	None	7.11257	1.57551	0.0219648	0.341714
chr3:84228662-84228926	Trim2	6.97905	1.57313	0.0227816	0.343432
chr8:14406680-14406952	Dlgap2	6.81391	1.57255	0.0237004	0.346436
chr15:61597072-61597506	D030024E09Rik	7.94532	1.57228	0.019436	0.335773
chr7:19002518-19003401	Irf2bp1;Mypopos;Mypop	7.78456	1.5718	0.0198838	0.336922
chr9:95550860-95551164	Gm32281	6.80649	1.57168	0.0238146	0.346771
chr8:61606645-61607093	Palld	7.49627	1.57112	0.0208114	0.339128
chr15:55938403-55938651	Gm46516	6.35774	1.56963	0.0270291	0.357119
chr9:110487603-110487868	Kif9	6.83375	1.56895	0.0238885	0.346902
chrX:82233994-82234254	None	6.4853	1.56816	0.0261847	0.353244
chr8:90840228-90840700	Chd9	7.26441	1.56756	0.0219462	0.341714
chr2:144708344-144708601	Dtd1	6.46461	1.56692	0.0264471	0.354345
chr13:97030204-97030565	1700029F12Rik	7.12631	1.56673	0.0226016	0.34336
chr15:55135950-55136220	Deptor	7.70296	1.5614	0.0209016	0.339299
chr11:3963608-3964447	4930556J24Rik;Pes1	8.14249	1.56112	0.0198078	0.336711
chr13:111988187-111988427	Gm15322	6.705	1.56019	0.0253975	0.352024
chr7:28251782-28252030	None	7.07972	1.56008	0.0233601	0.344781
chr16:30439927-30440146	None	6.70156	1.55941	0.0254879	0.352024
chr5:103775834-103776067	Aff1	6.14638	1.55703	0.0300731	0.362691
chr11:75459854-75460628	Mir22;Mir22hg;Tlcd2	8.02616	1.55702	0.0203791	0.337985
chr1:88911869-88912245	None	7.07257	1.557	0.0236506	0.346203
chr2:24730727-24731024	Cacna1b	7.38019	1.55495	0.0225018	0.34336
chr17:48776991-48777240	None	5.96681	1.55384	0.0322601	0.367463
chr11:101657980-101658374	Rnu2-10	6.93541	1.5535	0.0246422	0.349669
chr11:84080227-84080528	Tada2a	6.7911	1.55308	0.0254949	0.352024
chr18:12741368-12741621	Gm7599;Cabyr;Ttc39c	7.24958	1.55191	0.0232781	0.344781
chr11:78987071-78987440	Lgals9	7.12398	1.5517	0.0238543	0.346899
chrX:145505042-145505402	Amot	6.45845	1.55037	0.0280052	0.358211
chr19:4017904-4018154	None	6.59417	1.55013	0.027031	0.357119
chr15:67514750-67515080	None	7.11605	1.55	0.0240361	0.347361
chr2:18049082-18049798	Skida1;1810059C17Rik	7.79142	1.54968	0.0215622	0.341103
chr3:89411654-89412157	Cks1b;Flad1	7.28357	1.54737	0.0235154	0.345646
chr5:60963940-60964322	None	7.61822	1.5468	0.0223238	0.343303
chr10:81168102-81168327	Pias4	6.06199	1.54636	0.0319897	0.366619
chr16:88197968-88198215	Grik1	6.50219	1.54582	0.0280991	0.358211
chr15:35025815-35026077	Stk3	5.83421	1.54267	0.0350107	0.373529
chr7:31002733-31003008	None	7.08534	1.54256	0.0248257	0.349669
chr17:71234099-71234333	Lpin2	6.18489	1.54045	0.0313461	0.365465
chr8:31158407-31158655	Tti2;Mak16	6.09514	1.53942	0.0323542	0.367905
chr6:91456654-91456911	None	6.26369	1.53833	0.0308161	0.363605
chr2:168956086-168956380	Zfp64	6.36549	1.53829	0.0299209	0.362562
chr1:88510015-88510409	Glrp1	7.89512	1.53774	0.0222374	0.343247
chr3:8755927-8756232	None	7.4702	1.53732	0.0236305	0.346203
chr13:96704378-96704615	None	6.69687	1.53646	0.0276022	0.358211
chr8:20598710-20599057	Gm21112	8.87019	1.53421	0.0206072	0.338399
chr3:156800406-156800649	Negr1	6.48025	1.53414	0.029391	0.362562
chr18:55369006-55369351	None	6.60392	1.53375	0.0285012	0.359747
chr10:19044207-19045138	None	7.04597	1.53223	0.0259453	0.352552
chr8:31372974-31373516	None	8.71143	1.53195	0.0210155	0.339976
chr17:31348043-31348285	Slc37a1	6.90297	1.53145	0.0267964	0.35586
chrJH584304.1:106634-106877	None	11.8101	1.5312	0.0191467	0.333792
chr7:112663269-112663508	2310014F06Rik	6.56072	1.53092	0.0290903	0.361716
chr2:22724020-22724294	None	6.10534	1.53012	0.0332212	0.369543
chr14:67188817-67189179	Gm30806	7.14002	1.52968	0.0257073	0.352517
chr6:29710769-29711070	Tspan33	6.67687	1.52805	0.0285401	0.359747
chr4:95106362-95106595	Junos	6.53188	1.52767	0.0296282	0.362562
chr12:54831142-54831385	None	6.2891	1.527	0.0317377	0.366255
chr4:131234272-131234516	Gm25261	6.48489	1.52649	0.0301122	0.362752
chr3:59530643-59530876	Gm4856	6.33775	1.52524	0.0314791	0.365933
chr15:38483968-38484224	Azin1	6.42241	1.52497	0.0307754	0.363605
chr2:75451253-75451507	None	6.49293	1.52472	0.0302264	0.363185
chr3:21963549-21964011	None	7.06658	1.52457	0.0265432	0.354578
chr15:57558240-57558545	None	6.53037	1.52317	0.030089	0.36273
chr3:130715005-130715225	None	6.73854	1.52312	0.028603	0.359747
chr10:22306412-22307041	C920009B18Rik;Raet1e;Gm26740	8.6773	1.52271	0.021817	0.341103
chr9:120013114-120013366	Gm49427;Xirp1;Cx3cr1	7.23486	1.52258	0.0259085	0.352552
chr14:63123218-63123561	Ctsb	7.15877	1.5215	0.0263661	0.354248
chr7:25842739-25843044	None	7.51744	1.52141	0.0248449	0.349669
chr1:126584761-126585030	Nckap5	6.50462	1.51877	0.0307373	0.363605
chrY:90777489-90777861	None	7.71547	1.51861	0.0244053	0.349149
chr10:118952208-118952441	None	6.47143	1.51623	0.0312665	0.365465
chr1:22357761-22358004	Rims1	7.37303	1.51552	0.0259517	0.352552
chr19:14425994-14426272	None	6.5956	1.51398	0.0305239	0.363297
chr10:121149884-121150137	None	7.05551	1.51259	0.0277365	0.358211
chr3:152641021-152641294	Ak5	7.07859	1.51176	0.0276943	0.358211
chr8:20525645-20525941	None	8.45397	1.51175	0.0231353	0.344266
chr6:48279054-48279293	None	6.57353	1.51117	0.03098	0.36387
chr14:104788350-104788598	D130009I18Rik	7.57399	1.50995	0.0256772	0.352517
chr13:21222613-21222872	None	6.24719	1.50926	0.0340266	0.371544
chr5:74704378-74704753	Gm15984;Lnx1	7.58517	1.5092	0.025705	0.352517
chr2:25354359-25354633	Dpp7;Man1b1	6.50017	1.50902	0.0317843	0.366297
chr2:11706328-11706572	Il15ra	6.89023	1.50853	0.0290783	0.361716
chr4:101244469-101244866	Jak1	6.74464	1.5085	0.0300178	0.362691
chr15:63061881-63062239	Gm30159	6.60514	1.5084	0.0310267	0.363991
chr9:122919702-122920070	Gm47145;Zfp105	6.68473	1.50739	0.0305485	0.363297
chr9:43212716-43213061	Rpl26-ps6;Pou2f3	7.22319	1.50708	0.0274206	0.358211
chr3:37692798-37693120	None	6.98733	1.50698	0.0286613	0.359747
chr6:128429858-128430101	Fkbp4;Itfg2	6.09838	1.50592	0.0359553	0.374746
chr7:41499150-41500336	AW146154;Gm20449	8.4098	1.50493	0.0238188	0.346771
chr18:70288708-70289185	None	6.40438	1.50304	0.0332381	0.369634
chr2:178137149-178137450	Phactr3	6.33842	1.503	0.0338421	0.370944
chr4:75380749-75380985	Gm11259	6.67016	1.50256	0.0311543	0.364898
chr14:32660461-32661113	3425401B19Rik	7.60749	1.50199	0.026298	0.354209
chr16:75767735-75767964	Gm22923;Gm15554;Hspa13	6.22372	1.50148	0.0351273	0.373663
chr17:56078392-56078654	Ubxn6;Hdgfl2	7.26085	1.50124	0.0278085	0.358211
chr6:120145544-120145803	Ninj2;Gm25327	6.96348	1.50124	0.0293735	0.362562
chr13:22020511-22020756	Gm11290	6.51364	1.49961	0.0326781	0.368513
chr9:124256370-124257190	None	13.7573	1.49927	0.0214817	0.341103
chr11:106972665-106972939	Gm11707	6.26825	1.49723	0.0351597	0.373663
chr15:6779612-6779953	Rictor	7.41167	1.49557	0.0276884	0.358211
chr6:60255904-60256291	n-R5s162	7.00498	1.49519	0.0297483	0.362562
chr1:3042859-3043271	None	7.50529	1.49427	0.0274291	0.358211
chr13:16016620-16016887	Inhba;B230303A05Rik	7.15733	1.49198	0.0292447	0.362283
chr5:26911976-26912213	Dpp6	6.63023	1.49028	0.0327663	0.368527
chr11:64248127-64248363	None	7.04255	1.48795	0.0302823	0.363297
chr8:103188651-103188973	None	6.57072	1.48775	0.0335135	0.370352
chr9:108290075-108290683	Nicn1	7.5458	1.48515	0.02817	0.358211
chr13:38338276-38338576	Gm47990	8.31779	1.48377	0.0259611	0.352552
chr11:48853329-48853670	Gm16170;Trim7	7.45385	1.48293	0.0287715	0.360054
chr13:25708836-25709094	None	5.885	1.4828	0.0413482	0.383788
chr15:79671820-79672114	Tomm22;Cby1;Josd1	7.77637	1.48183	0.0276589	0.358211
chr8:22778583-22778831	Plat	6.95068	1.48133	0.031529	0.366046
chr12:21312207-21312443	Iah1;Cpsf3	6.89656	1.48102	0.0319029	0.366619
chr11:69037206-69037603	Ctc1	7.40944	1.48087	0.0291744	0.362037
chr10:128803555-128803797	Tmem198b;Mmp19;Dnajc14;Gm47093	6.34251	1.4804	0.0363724	0.375723
chr13:67108229-67109012	Rslcan18;Gm28557	7.80974	1.47938	0.027791	0.358211
chr1:89019958-89020372	1700067G17Rik	6.95833	1.47857	0.0317794	0.366297
chr8:79559342-79559597	None	7.61423	1.47764	0.0286629	0.359747
chr8:36993556-36993805	AI429214;G630064G18Rik	6.97571	1.47741	0.0317995	0.366297
chr6:112918643-112918894	Srgap3	6.07012	1.47434	0.0400492	0.381471
chr12:96630474-96630790	None	7.00465	1.47403	0.031993	0.366619
chr6:72544595-72544941	Capg	6.99123	1.47385	0.0320933	0.36698
chr6:51713544-51713790	Gm38811	8.33551	1.47378	0.0268892	0.356409
chr15:44570081-44570303	Pkhd1l1	6.60911	1.47138	0.0350606	0.373576
chr2:72539310-72539638	None	6.38853	1.47105	0.0370383	0.376439
chr4:43586769-43587076	Msmp;Rgp1;Gm12472	6.83258	1.47037	0.0335074	0.370352
chr4:152008148-152008403	Gm9768;Klhl21	7.07904	1.46987	0.0320115	0.366619
chr1:13827297-13827607	None	6.49451	1.46986	0.0362068	0.375462
chr3:60528054-60528307	Mbnl1	6.1778	1.46918	0.0394451	0.38134
chr14:54476126-54476640	Rem2;Lrp10	7.88262	1.46906	0.0285988	0.359747
chr3:136753520-136753772	Ppp3ca	6.87791	1.46882	0.0333742	0.370195
chr10:62350707-62351000	Hk1os;Hk1	6.48166	1.46809	0.0365319	0.375727
chr16:32087740-32088116	Pigx	6.74169	1.46684	0.0345585	0.37244
chr11:8705059-8705380	None	6.92684	1.46674	0.0332874	0.369634
chr5:73427783-73428074	Cwh43	6.89407	1.46623	0.0335606	0.370352
chr11:73970325-73970714	Olfr397	7.01984	1.46612	0.0327767	0.368527
chr9:35784923-35785186	Gm27235;Pate6	7.56886	1.46514	0.0301451	0.362806
chr5:151425296-151425594	1700028E10Rik;D730045B01Rik;Gm42906	7.03122	1.4649	0.0328439	0.368664
chr11:76719214-76719554	None	6.43584	1.46451	0.0373805	0.377346
chr10:63225558-63225909	None	6.93563	1.46332	0.0336192	0.370542
chr13:107670064-107670537	None	7.11528	1.46189	0.0326906	0.368513
chr10:99204438-99204739	None	6.80174	1.46163	0.0347249	0.372692
chr3:93537210-93537631	None	7.11438	1.46044	0.0328584	0.368664
chr1:127773029-127773303	2900009J06Rik;Ccnt2	6.07193	1.46011	0.0418406	0.384781
chr18:61556613-61557119	Csnk1a1	6.58304	1.45886	0.0367561	0.375994
chr1:130892468-130892704	None	6.69	1.45838	0.0359444	0.374746
chr1:185727963-185728249	None	6.06059	1.45623	0.0424877	0.38647
chr10:45006648-45006950	Gm4795	6.61824	1.45607	0.0367987	0.376097
chr8:8353594-8353973	Gm31135	6.86604	1.45593	0.0349389	0.373429
chr19:40402238-40402520	Sorbs1	7.2576	1.45561	0.0326226	0.368513
chr7:45341220-45341612	Hrc;Ppfia3	7.06452	1.45423	0.0338591	0.370944
chr12:28791205-28791500	Gm48904;Eipr1	6.43809	1.45399	0.0386534	0.379757
chr17:18515801-18516041	None	6.45524	1.45309	0.0386044	0.379692
chr7:18779428-18779704	None	7.09526	1.44953	0.0342212	0.371743
chr16:89924837-89925072	Tiam1	7.01377	1.44943	0.0347298	0.372692
chr3:37760807-37761255	Gm42921	7.66379	1.44892	0.0315318	0.366046
chr12:115803955-115804317	Ighv1-74;Ighv8-14	7.71232	1.44873	0.0313656	0.365465
chr3:65994256-65994498	Gm19024	6.71743	1.44705	0.037099	0.376602
chr11:36498220-36498463	Tenm2	6.58667	1.44687	0.0381972	0.379161
chr7:101413112-101413408	Arap1;Gm45837	7.07796	1.44656	0.0346728	0.37258
chr9:12255273-12255523	None	6.58423	1.44637	0.0382811	0.379161
chr10:4612360-4612779	Esr1	7.02356	1.44488	0.0352072	0.373723
chr12:69716143-69716393	L2hgdh	7.16375	1.44466	0.0343949	0.372304
chr13:78200395-78200610	Nr2f1;A830082K12Rik	6.67583	1.44426	0.0377759	0.378812
chr8:24260930-24261192	None	6.86713	1.44255	0.0365343	0.375727
chr7:24470999-24471322	Plaur	7.5018	1.44224	0.0329668	0.368664
chr12:80577875-80578174	Galnt16;4933406B15Rik	6.7546	1.44041	0.0376321	0.378112
chr17:47508117-47508503	Ccnd3	7.31788	1.4386	0.0342745	0.371789
chr2:6380468-6380685	Usp6nl	7.16709	1.43683	0.0353078	0.374025
chr3:108147558-108148151	Gpr61;Gnai3	7.51633	1.4366	0.0335555	0.370352
chr16:35267419-35267863	Adcy5	7.11869	1.43616	0.035673	0.374094
chr1:5377910-5378200	None	6.34007	1.43606	0.0419485	0.385007
chr10:85715199-85715533	Gm6713;Gm47358	6.28169	1.43546	0.0426578	0.386916
chr14:74343084-74343330	Gm49171	6.01318	1.43511	0.0459762	0.391913
chr7:30657504-30657804	Haus5;Gm21982	7.44325	1.43427	0.0341671	0.371699
chr1:160472771-160473289	Rabgap1l	7.53282	1.43392	0.0337962	0.370898
chr10:127674765-127675218	Gm16230;Nemp1	6.77052	1.43372	0.0383494	0.379161
chr8:47049319-47049620	Enpp6	6.39965	1.43354	0.0416674	0.384259
chr5:151132202-151132517	Stard13;Gm42906	7.20082	1.43227	0.0356664	0.374094
chr18:63580643-63581006	Gm24848	6.45178	1.43201	0.0413518	0.383788
chr5:38858581-38858919	Clnk	6.96846	1.43193	0.0371456	0.376704
chr2:140694628-140694887	Macrod2	6.11084	1.43167	0.0451895	0.390112
chr19:4046029-4046326	Gstp2	7.0083	1.43165	0.0369165	0.376348
chr18:12955496-12956285	Impact	7.81706	1.43132	0.0329528	0.368664
chr11:117526240-117526479	Gm11734	6.49903	1.431	0.0410304	0.383393
chr18:75281246-75281561	Dym	6.44777	1.43033	0.0416149	0.384192
chr8:64422049-64422275	Gm35521	6.48483	1.42827	0.0415292	0.384135
chr17:12436842-12437061	Slc22a3	6.18956	1.42783	0.0447616	0.3893
chr17:14094619-14094931	None	6.76508	1.42703	0.0392488	0.380883
chr2:74715898-74716155	Hoxd4;Hoxd3os1;Hoxd3	7.09329	1.42521	0.03718	0.376829
chr1:64996832-64997224	Rpl10a-ps1;Gm24788	7.33373	1.42501	0.0358308	0.374664
chr4:82511088-82511411	Nfib;Gm11266	5.73668	1.42373	0.0517892	0.398736
chr4:107756368-107756607	Gm12906;1700047F07Rik	6.88177	1.42338	0.0388375	0.379757
chr11:43773692-43773964	Adra1b	6.88363	1.42326	0.0388391	0.379757
chr10:99913964-99914225	None	6.04766	1.42322	0.0472084	0.393294
chr16:8899301-8899704	None	8.22688	1.42321	0.0325874	0.368513
chr9:33617233-33617505	None	7.46111	1.42299	0.0354394	0.374094
chr5:136439333-136439657	Cux1	6.7139	1.42197	0.0403236	0.381618
chr10:122980187-122980427	D630033A02Rik	7.31994	1.42127	0.0363657	0.375723
chr9:19622028-19622460	Zfp317	7.12886	1.42018	0.0375959	0.377918
chr18:73948566-73948855	Mapk4	6.1321	1.41983	0.046601	0.392776
chr12:114789872-114790117	Ighv1-26	6.63743	1.41914	0.0413509	0.383788
chr9:78829979-78830218	None	5.9381	1.41865	0.049407	0.395887
chr3:94680869-94681140	None	7.35776	1.41834	0.0365319	0.375727
chr6:11676958-11677201	None	6.94243	1.41742	0.0391774	0.380689
chr4:123007046-123007320	Mycl	6.40952	1.4167	0.0438607	0.387934
chrGL456211.1:64075-64331	None	6.60351	1.41663	0.0419918	0.385007
chr4:122884920-122885193	Cap1	6.35223	1.4156	0.0446238	0.389269
chr8:127639152-127639462	None	7.08382	1.41529	0.0385046	0.379564
chr8:47517154-47517481	Trappc11	6.69061	1.41455	0.0415107	0.384135
chr5:99499593-99500080	Rasgef1b	7.00121	1.41227	0.0394444	0.38134
chr3:145863499-145863826	Ddah1	7.15838	1.41193	0.0384749	0.379523
chr11:100157524-100157791	None	6.79507	1.41038	0.0412169	0.383606
chr7:98875412-98875648	None	6.64814	1.40976	0.0425342	0.386621
chr8:34047969-34048242	Gm9951	6.45073	1.40971	0.0444179	0.389139
chr7:10495044-10495535	Gm18193;Zik1	7.41481	1.40939	0.0373713	0.377346
chr6:85270873-85271115	Sfxn5	6.35952	1.40853	0.0455499	0.391143
chr7:140944186-140944495	Pgghg;Ifitm5;Gm45717	7.54289	1.4075	0.0369888	0.376397
chr1:58330337-58330814	Aox2	7.30539	1.40542	0.038468	0.379523
chr9:66920121-66920474	Rab8b	6.62176	1.40506	0.0434239	0.387608
chr12:97735340-97735634	Gm35274	6.73512	1.40456	0.0425025	0.38647
chr8:20430786-20431199	None	8.62468	1.40409	0.0338816	0.370944
chr13:84349433-84349665	None	6.01073	1.40365	0.0506271	0.396935
chr9:31117234-31117580	St14	7.22428	1.40275	0.0392845	0.38115
chr1:43768565-43768912	Uxs1	6.77938	1.40249	0.0424235	0.386302
chr10:4608121-4608379	Esr1	6.41163	1.40222	0.0458993	0.391913
chr17:10532807-10533079	Gm16168;Pacrg	7.09905	1.40207	0.040151	0.381618
chr15:10492246-10492504	Rad1	7.04319	1.40095	0.0406728	0.382784
chr13:4608773-4609210	Rpl29-ps2;Akr1e1	6.7299	1.39987	0.0432013	0.387608
chrX:153723541-153723972	Gm45022;Nbdy	7.21374	1.39978	0.0397429	0.381471
chr4:32311756-32312080	Bach2	6.36624	1.39919	0.0468336	0.392999
chr2:160374008-160374351	None	6.8671	1.39849	0.0422834	0.385784
chr11:79806645-79806979	9130204K15Rik	7.07249	1.39785	0.040898	0.382816
chr1:171043775-171044099	None	6.56706	1.39755	0.045003	0.389537
chr8:60430978-60431336	Gm10283	7.6373	1.39657	0.0379702	0.379057
chr3:133914597-133914885	Gm26691	6.26176	1.39633	0.0484628	0.395384
chr10:22402776-22403300	Gm10825	7.39765	1.39455	0.0394048	0.38134
chr2:117838553-117838888	4930412B13Rik	7.32421	1.3943	0.0398393	0.381471
chr16:96265330-96265569	B3galt5	6.08732	1.39314	0.0511842	0.397631
chr17:77798450-77798793	None	6.70175	1.39175	0.0446022	0.389269
chr1:58761317-58762043	Cflar	7.83214	1.39147	0.0378241	0.378986
chr1:7581052-7581305	None	6.79495	1.3892	0.0441744	0.38861
chr5:46815718-46816122	None	6.56063	1.38913	0.0462951	0.391944
chr8:7165146-7165399	None	7.30531	1.38879	0.0406978	0.382816
chr15:11573557-11573915	None	6.64744	1.38654	0.0458521	0.391763
chr4:97773250-97773471	E130114P18Rik;Nfia	6.28719	1.38627	0.0496907	0.395923
chr15:97559809-97560251	Gm49506	6.8743	1.38511	0.0441235	0.38861
chr11:60301917-60302153	Gm27711;Tom1l2	6.74014	1.38499	0.0452501	0.390172
chr3:152193697-152193970	Dnajb4	7.28157	1.38341	0.041581	0.384135
chr9:9546113-9546393	Gm46102	6.5081	1.3833	0.0476921	0.394235
chr7:75849938-75850295	Klhl25	6.61331	1.38276	0.0467326	0.392988
chr12:79879555-79879788	None	6.0406	1.38264	0.0535014	0.40074
chr11:89180378-89180688	None	6.9083	1.38221	0.0442787	0.38881
chr5:15703011-15703640	Speer4cos	7.80103	1.38207	0.0392023	0.380713
chrY:90774183-90774469	None	7.17568	1.3807	0.0426143	0.386895
chr15:55121023-55121258	Deptor	7.58591	1.38059	0.0403544	0.381618
chr8:67605605-67606126	None	8.03576	1.3797	0.0386366	0.379757
chr7:98742505-98742798	None	6.53266	1.37885	0.048117	0.394862
chr1:190067455-190067695	None	6.31403	1.37771	0.0507035	0.396935
chr1:171281425-171281743	Ppox;Usp21;B4galt3	7.70913	1.37747	0.0402205	0.381618
chr18:15941680-15942101	None	6.29221	1.37648	0.0511591	0.397631
chr15:84419737-84420036	Shisal1	6.84479	1.37413	0.0459744	0.391913
chr16:11456209-11456783	Snx29	7.86488	1.374	0.040049	0.381471
chr1:38766552-38766786	2610300A13Rik	6.55393	1.37296	0.0488064	0.395576
chr7:104353078-104353442	Trim12c;Trim30b	6.29155	1.37272	0.0517662	0.398637
chr5:76980260-76980577	Srp72	7.34622	1.37182	0.0428491	0.387389
chrX:75764210-75764767	4933407K13Rik	6.50349	1.3715	0.049555	0.395887
chr2:132286333-132286616	Cds2	6.09999	1.37081	0.0545873	0.402064
chr1:56802109-56802421	Satb2	7.14792	1.3699	0.0443576	0.388983
chr9:41585827-41586061	Gm28119;Mir125b-1;Gm49317;Mir100hg	7.40394	1.36941	0.0428711	0.387389
chr4:150389842-150390083	Rere	6.38219	1.36747	0.0515294	0.398176
chr6:137582297-137582709	Eps8	7.2857	1.36746	0.0438411	0.387934
chr16:23985022-23985419	Gm37419;Bcl6	6.82038	1.36696	0.0472627	0.393376
chr7:29767088-29767630	Gm44954;Zfp84	6.39473	1.36652	0.0515372	0.398176
chr3:79864815-79865070	Gm36569	6.32132	1.36649	0.0524067	0.399542
chr9:124257533-124257849	None	12.8719	1.36619	0.0355739	0.374094
chr15:61609623-61609839	D030024E09Rik	8.09699	1.36561	0.0403604	0.381618
chr3:84103409-84103809	Mnd1	7.00594	1.36556	0.0460029	0.391913
chr10:31100558-31100883	None	7.32647	1.36503	0.0439537	0.388065
chr12:82379639-82379925	Sipa1l1	6.20354	1.36437	0.0542409	0.40166
chr7:98163977-98164314	Capn5	7.31542	1.36399	0.0441723	0.38861
chr4:41153389-41153632	Ube2r2	7.38606	1.36394	0.0437684	0.387934
chr7:107658235-107658802	Ppfibp2	6.67365	1.3637	0.0490784	0.395576
chr6:33194295-33194541	None	6.6247	1.36258	0.0497263	0.395923
chrX:136740928-136741196	Morf4l2;BC065397	6.14512	1.36198	0.0554278	0.404523
chr7:82162268-82162607	Gm32850	7.10888	1.36132	0.0459045	0.391913
chr19:35411308-35411622	None	6.4492	1.3611	0.0517967	0.398736
chr17:84301510-84301798	Thada	6.57182	1.36102	0.0505014	0.39679
chr8:95853135-95853585	Slc38a7	8.34944	1.36065	0.0402611	0.381618
chr7:98522898-98523276	None	7.51572	1.36056	0.0435588	0.387608
chr13:119196031-119196265	None	6.6096	1.36023	0.0502471	0.396644
chr18:63734640-63734896	Wdr7	6.14862	1.35983	0.0557403	0.405191
chr2:120009938-120010249	Mapkbp1	6.75678	1.35923	0.0490156	0.395576
chr18:56617439-56617663	Gm50288	6.53733	1.35781	0.051375	0.398167
chr15:12081833-12082069	Gm34759	7.06321	1.35772	0.0467773	0.392997
chr4:109906974-109907243	Faf1	6.11405	1.35753	0.0566144	0.405966
chr3:14269702-14269958	Gm23112	7.02762	1.35697	0.0471536	0.393294
chr4:92947740-92948007	None	6.69019	1.35649	0.050062	0.396288
chr12:79296018-79296421	Zfyve26;Rad51b	6.90324	1.35557	0.0483383	0.395103
chr10:127521809-127522482	Shmt2;Ndufa4l2;Nxph4	8.57622	1.35518	0.0404222	0.381751
chr3:31234393-31234637	Slc7a14	6.33908	1.35369	0.0542983	0.40166
chr6:100800605-100800822	Gxylt2	6.86041	1.35329	0.049052	0.395576
chr10:117611926-117612175	Gm32365	6.05707	1.35296	0.0582313	0.409009
chr3:86850773-86851025	Dclk2	6.82447	1.35215	0.0495395	0.395887
chr5:101721004-101721241	None	6.94956	1.35169	0.0485756	0.395576
chr12:69448028-69448727	None	7.5812	1.35145	0.0445761	0.389269
chr9:13092533-13092779	4930568E12Rik	7.81985	1.3508	0.0435602	0.387608
chr8:76369091-76369507	Gm45740	7.04185	1.35019	0.0481037	0.394828
chr9:56548675-56548914	Gm47178	6.21003	1.35007	0.0565646	0.405966
chr17:34960848-34961105	Hspa1b	6.21239	1.3493	0.0566649	0.405966
chr17:16951110-16951853	BC002059	7.53688	1.34928	0.0451339	0.389929
chr8:112321715-112321951	None	6.04296	1.34925	0.0590921	0.409009
chr11:113856061-113856364	Sdk2	7.25788	1.34807	0.0469401	0.393131
chr18:42261758-42262065	Lars	7.1198	1.34776	0.0479195	0.394382
chr1:120121247-120121664	Dbi;3110009E18Rik	7.49152	1.34742	0.04566	0.391393
chr1:160472503-160472745	Rabgap1l	6.7275	1.34596	0.0514135	0.398176
chr10:120320844-120321136	None	6.75931	1.34503	0.0512712	0.397944
chr10:107888037-107888329	Otogl	6.44238	1.34475	0.0545804	0.402064
chr10:18709609-18710138	Arfgef3	7.87731	1.3443	0.0442911	0.38881
chr7:24207662-24208279	Zfp111;Gm44796	7.85554	1.34422	0.0443951	0.389138
chr12:24052277-24052520	9030624G23Rik	7.0268	1.34403	0.0491938	0.395777
chr8:116903267-116903562	Cmc2	6.57285	1.34403	0.0532684	0.40035
chr3:4190550-4190862	None	6.71261	1.34259	0.0521088	0.399212
chrX:103622131-103622453	Gm27321;Ftx	5.87613	1.34051	0.0633636	0.415834
chr5:66209837-66210063	Gm3822	5.7819	1.34027	0.0650878	0.416899
chr19:13490188-13490504	Olfr1476-ps1	6.68789	1.3399	0.0527946	0.399542
chr7:24971435-24971678	Rabac1;Mir7046	6.95607	1.33989	0.0504174	0.396644
chr7:6433336-6433678	Gm20715;Smim17	6.97968	1.33871	0.0504208	0.396644
chr17:25399334-25399658	Cacna1h	6.99361	1.33809	0.0504114	0.396644
chr4:80685798-80686064	None	7.20011	1.33794	0.0489232	0.395576
chrJH584292.1:14213-14619	None	7.87272	1.33743	0.0453591	0.390357
chr2:170319098-170319359	None	7.10983	1.33732	0.0496572	0.395887
chr2:27565118-27565382	None	6.10385	1.33693	0.0603744	0.411038
chr10:18239316-18239612	Gm10827;Ccdc28a	7.04912	1.33643	0.0502541	0.396644
chrX:72595854-72596106	Mir105;Gabra3	5.66577	1.33611	0.0681112	0.420368
chrY:90776386-90776705	None	7.26845	1.33599	0.0487819	0.395576
chr2:35285771-35286262	Gsn;Gm43128	7.26095	1.33522	0.0489538	0.395576
chr4:88955818-88956045	None	6.45505	1.33446	0.0562005	0.405725
chr15:86375851-86376111	Tbc1d22a	6.72333	1.33432	0.0533902	0.400592
chr13:68084389-68084686	None	7.84263	1.33388	0.0460387	0.391913
chr8:82891110-82891375	Rnf150	6.78287	1.33349	0.0529713	0.399784
chr3:142955963-142956280	None	7.53782	1.33254	0.0477333	0.394321
chr6:129336507-129336919	Clec2m	7.16782	1.33181	0.0501414	0.396407
chrX:8251946-8252730	Ftsj1	7.0579	1.33162	0.0509767	0.397409
chr1:48027728-48028004	None	6.04646	1.33153	0.0622274	0.413409
chr11:6962226-6962477	None	7.30877	1.33128	0.0492828	0.395887
chr11:103052092-103052336	Nmt1	6.85532	1.33124	0.0526984	0.399542
chr13:104287666-104288047	Adamts6	5.66144	1.33073	0.0692403	0.420411
chr14:121435558-121435796	None	6.68333	1.3307	0.0543989	0.40166
chr1:62771387-62771651	Nrp2	6.53018	1.32972	0.0561757	0.405725
chr8:3689956-3690269	Fcer2a	6.71458	1.32601	0.0548987	0.403018
chr15:8693333-8693567	Slc1a3	7.1971	1.32584	0.0509215	0.397409
chr14:69099992-69100297	None	6.18149	1.3245	0.0615102	0.412518
chr9:65890121-65890647	Pclaf;Trip4	7.54973	1.32357	0.0491161	0.395576
chr9:95189430-95189841	Slc9a9	7.22131	1.3233	0.0511774	0.397631
chr3:97891254-97891661	Gm15999;Pde4dip	7.06678	1.32303	0.0523477	0.399542
chr15:76269533-76269886	Mirt2;Mirt2;Spatc1	7.01856	1.32293	0.0527408	0.399542
chr3:151363472-151363751	None	7.39532	1.3227	0.0501501	0.396407
chr9:7897798-7898071	None	6.64042	1.32194	0.0563577	0.405725
chr6:97312027-97312536	Frmd4b	7.55338	1.32138	0.0494562	0.395887
chr16:78978396-78978622	Tmprss15	6.08307	1.32035	0.0637446	0.415834
chr11:74483726-74484005	Rap1gap2	7.29352	1.31973	0.0512909	0.397944
chr13:119601867-119602335	Tmem267	12.503	1.31816	0.0423798	0.386248
chr2:165286752-165287064	Slc35c2;Elmo2	7.17057	1.31795	0.0524392	0.399542
chr10:99243998-99244298	Gm34777	6.78117	1.31574	0.0560539	0.405706
chr11:58235923-58236223	Gm5038	6.69405	1.31556	0.0569403	0.406389
chr3:65872020-65872312	Gm37359	7.4768	1.31514	0.0509261	0.397409
chr19:38394146-38394397	Slc35g1	7.30776	1.31461	0.0520629	0.399212
chr9:120287359-120287718	None	7.88356	1.31397	0.0490552	0.395576
chr9:11471895-11472116	None	6.37803	1.31364	0.0608729	0.411403
chr15:82532976-82533255	None	6.91317	1.31345	0.0552592	0.404186
chr9:98601712-98601957	Mrps22	6.6026	1.31324	0.0583157	0.409009
chr17:64588168-64588400	None	6.25307	1.3131	0.0626283	0.414184
chr7:135196778-135197033	1700120G07Rik	6.7591	1.31296	0.0567616	0.405966
chr16:37790387-37790731	Fstl1	7.2452	1.31232	0.052877	0.399542
chr11:109120438-109120688	None	6.07744	1.312	0.0654247	0.417444
chr13:81510237-81510490	Adgrv1	7.10107	1.31129	0.0541035	0.40166
chr5:140388188-140388425	Snx8	6.87494	1.31074	0.0560766	0.405706
chr9:39601185-39601423	AW551984	5.98931	1.31047	0.0671462	0.419806
chr10:78132024-78132426	Gm47922	7.26753	1.31019	0.0530911	0.399981
chr4:139758694-139759031	Pax7	6.65278	1.30946	0.0584667	0.409009
chr8:18882904-18883202	Agpat5	7.12913	1.3087	0.0543442	0.40166
chr13:22310093-22310382	None	6.48773	1.3085	0.0604853	0.411215
chr2:132052986-132053309	Slc23a2	7.19402	1.30846	0.0539086	0.40117
chr5:76844002-76844261	C530008M17Rik	6.68448	1.30754	0.0584872	0.409009
chr7:42692508-42693069	Zfp975	7.41569	1.30745	0.0526043	0.399542
chrX:23693802-23694032	Wdr44	5.74514	1.30697	0.0722923	0.423007
chr11:116720167-116720489	None	6.93605	1.30647	0.0562996	0.405725
chr14:57035740-57035986	Gja3	6.63283	1.30613	0.0592905	0.409109
chr16:51975973-51976270	Gm29686	5.81694	1.30525	0.0712512	0.421789
chr6:97518574-97518910	Frmd4b	7.36841	1.30504	0.0533201	0.40035
chr1:153642395-153642643	None	7.10116	1.30486	0.0552363	0.404186
chr13:50135155-50135400	Gm48054;4933433N18Rik	7.29143	1.30477	0.0538732	0.401024
chr8:104334841-104335239	Cmtm3;Cmtm2b	7.30266	1.30454	0.0538378	0.400996
chr10:84792212-84792496	Rfx4	6.58588	1.30446	0.0601121	0.410735
chr3:126507574-126507814	None	6.59753	1.30321	0.0602157	0.410735
chr1:40773442-40773713	Gm37915;Mfsd9;Slc9a2	6.83014	1.30296	0.057891	0.408365
chr7:43423067-43423399	Gm38999;Lim2;Siglecg	6.71619	1.30229	0.0591266	0.409009
chr15:40508109-40508532	Gm16294	7.37347	1.30052	0.0540792	0.40166
chr4:138440442-138440792	Mul1	7.03385	1.30024	0.0565994	0.405966
chr9:101123724-101123967	Gm37621;Ppp2r3a	7.12184	1.29991	0.0559616	0.405706
chr7:65629584-65629985	Gm7546	6.71577	1.29921	0.0597038	0.410024
chr17:70752010-70752445	5031415H12Rik;Dlgap1	7.99663	1.29738	0.0513684	0.398167
chr5:27987123-27987377	None	6.32717	1.29733	0.0646359	0.416481
chr5:148965392-148965742	1810059H22Rik;Gm15409;Gm15406;Gm42791	6.82286	1.29701	0.0590557	0.409009
chr10:27581293-27581599	Lama2	6.91204	1.29527	0.0585538	0.409009
chr9:69442431-69442726	Gm18587	7.01223	1.29521	0.0576951	0.407982
chr17:49641745-49641978	Kif6	6.47044	1.29491	0.0632657	0.415798
chr3:93672633-93672876	Tdpoz1	6.36821	1.29488	0.0645677	0.416481
chr15:56841490-56841883	None	8.34006	1.29455	0.0505741	0.396935
chr8:31149826-31150417	Snord13;Tti2	7.27208	1.29119	0.0564365	0.405725
chr2:168466189-168466482	None	6.89146	1.29117	0.0595049	0.409445
chr3:94855975-94856440	Pogz	7.62719	1.29105	0.054252	0.40166
chr3:85127148-85127395	Gm37240	5.72275	1.28991	0.0763032	0.428968
chr7:30966806-30967090	Lsr	6.62276	1.2899	0.0624584	0.413744
chr11:35701862-35702099	Slit3	6.21019	1.2899	0.0677552	0.420095
chr1:185121505-185121750	None	6.10012	1.28969	0.0694867	0.420463
chr15:80706679-80707120	Tnrc6b	7.23704	1.28967	0.0569643	0.406391
chr1:88531653-88531887	None	6.21412	1.28881	0.0679153	0.420272
chr13:23430807-23431440	C230035I16Rik	6.90138	1.28786	0.0600359	0.410735
chr6:68249049-68249293	None	7.86236	1.28763	0.0536721	0.400928
chr9:3335166-3335929	Alkbh8	7.62289	1.2868	0.0550412	0.403477
chr17:3331614-3331872	Tiam2	6.98187	1.28653	0.0595704	0.409547
chr3:31277095-31277527	Slc7a14	7.60058	1.28639	0.0552397	0.404186
chr12:116011500-116011740	Ighv1-86	7.05636	1.28581	0.0590755	0.409009
chr6:127676862-127677170	Cracr2a	6.91353	1.28454	0.0605557	0.411215
chr5:110023576-110023920	None	7.60583	1.28427	0.055596	0.404988
chr13:119600262-119600589	Tmem267	11.7784	1.28426	0.0479668	0.3944
chr19:57031773-57032130	Ablim1	7.16129	1.28418	0.0585477	0.409009
chr13:93915736-93916008	Arsb	6.90076	1.28411	0.0607561	0.411305
chr17:86436749-86437167	Prkce	7.67606	1.28382	0.0552919	0.404224
chr8:89007135-89007387	None	7.22322	1.28362	0.0581853	0.409009
chr3:65244911-65245203	A330015K06Rik;Kcnab1	6.40946	1.28272	0.0664322	0.419034
chr7:37060970-37061355	None	6.63564	1.28265	0.0637246	0.415834
chr7:82995132-82995472	Gm22934	6.49213	1.28219	0.0654946	0.417557
chr17:34577171-34577554	Notch4	6.97491	1.28098	0.0606863	0.411277
chr4:126114051-126114430	Stk40	7.02469	1.28092	0.0602687	0.410735
chr3:96576385-96577256	Gm16253;Polr3gl	8.18163	1.27984	0.0537188	0.400977
chr7:37623837-37624092	Zfp536	6.38425	1.27959	0.0673955	0.420093
chr7:145283667-145284086	Tpcn2	7.2106	1.27915	0.0591207	0.409009
chr4:32491545-32491824	Bach2	6.32577	1.27891	0.0683266	0.420368
chr15:56869017-56869422	None	7.92878	1.27863	0.0549884	0.403217
chr15:35859880-35860148	Gm48961;Gm48965;Vps13b	6.54342	1.27863	0.0655838	0.417557
chr7:101978755-101979179	Gm45313;Numa1	6.53754	1.2784	0.0656989	0.417557
chr10:43815605-43815839	None	5.93491	1.27824	0.0746848	0.427145
chr4:148579255-148579540	Exosc10	6.69389	1.27692	0.0642179	0.416177
chr2:53845026-53845292	None	6.57942	1.27681	0.0655222	0.417557
chr8:92724039-92724391	None	7.08431	1.27654	0.0606086	0.411215
chr5:142137815-142138060	Sdk1	6.79561	1.27636	0.0632704	0.415798
chr3:87335602-87335921	None	6.8286	1.27593	0.0630278	0.415111
chr12:70967545-70967826	Actr10	6.39686	1.27583	0.0679923	0.420319
chr3:55461765-55462060	Gm21954;Dclk1	7.84801	1.27443	0.0561388	0.405725
chr1:155720076-155720335	Lhx4	6.98588	1.27436	0.0618707	0.41307
chr15:23536797-23537057	None	6.70239	1.27435	0.0646379	0.416481
chr6:34807984-34808216	Gm13862;Agbl3	6.39572	1.27336	0.0685142	0.420368
chr11:87422768-87423072	Rnu1a1;Gm22068;Tex14	6.24241	1.27274	0.0707972	0.42132
chr14:75833601-75834232	None	7.67978	1.27221	0.0574172	0.407066
chr6:122602154-122602789	Gdf3;Apobec1	7.51563	1.2717	0.0584648	0.409009
chrX:140956437-140956811	Psmd10;Atg4a	6.72035	1.27154	0.0650074	0.416762
chr5:40413912-40414260	None	7.00702	1.27141	0.0622605	0.413575
chr4:32751930-32752169	Mdn1	6.54316	1.27118	0.0670904	0.419806
chr10:18240283-18240539	Gm10827	6.07777	1.27015	0.0739317	0.426489
chr1:132288592-132289119	Gm7241	7.73997	1.27001	0.0575087	0.407279
chr8:68352632-68353004	Sh2d4a;Csgalnact1	7.43589	1.26948	0.0593915	0.409229
chr12:76837266-76838068	Fntb	8.65529	1.26893	0.0541525	0.40166
chr9:61803149-61803500	None	6.12789	1.26875	0.07341	0.425577
chr8:11476477-11476865	E230013L22Rik;Rab20	7.57021	1.26768	0.0589019	0.409009
chr6:29137384-29137686	Rbm28	6.63626	1.26739	0.0667735	0.419196
chr1:131382342-131382654	Gm37954;Srgap2	6.60466	1.26539	0.0675482	0.420093
chr1:125678536-125679114	Gpr39	6.73808	1.26506	0.0661275	0.418379
chr4:125469821-125470155	None	6.89152	1.26469	0.0646533	0.416481
chr2:157567433-157567960	Blcap;Gm23134;Nnat	8.11624	1.26336	0.0570154	0.40643
chr16:22869440-22869741	Dnajb11	6.54962	1.26276	0.0687491	0.420404
chr10:10478439-10478676	None	6.31109	1.26271	0.0719129	0.422586
chr16:93973475-93973746	Cldn14	7.06712	1.2625	0.0635096	0.415834
chr1:127022048-127022310	None	6.80539	1.26247	0.0659561	0.418201
chr1:167077702-167077935	Fam78b	5.96871	1.26139	0.0777379	0.430615
chr4:116123662-116124112	Rad54l;Pomgnt1	7.78931	1.26056	0.0590562	0.409009
chr13:119617204-119617501	Gm48265	8.53481	1.26025	0.0561139	0.405706
chr5:151054535-151054883	Stard13	6.99617	1.26019	0.0645936	0.416481
chr15:97373766-97374055	Pced1b	6.74339	1.25937	0.0672399	0.419806
chrX:94152122-94152554	None	6.90825	1.25878	0.0656938	0.417557
chr7:98924543-98924850	Uvrag	6.44368	1.25832	0.0710248	0.421337
chr9:38306760-38307014	Olfr897-ps1	6.02627	1.25728	0.0776237	0.430356
chr10:40363232-40363540	Cdk19	7.64662	1.25709	0.0605083	0.411215
chr7:132649653-132649969	Lhpp;Fgfr2	6.4567	1.25658	0.0712252	0.421706
chr2:9297182-9297507	None	6.96898	1.25627	0.0656393	0.417557
chr15:65070284-65070621	None	6.27581	1.25596	0.0738816	0.426321
chr10:126553264-126553497	None	6.4945	1.25571	0.070921	0.42132
chr17:31121876-31122230	Tff3;Abcg1	6.90678	1.25473	0.0665402	0.419034
chr8:11542153-11542400	Cars2	6.85539	1.25457	0.0670777	0.419806
chr15:6049073-6049321	None	6.74467	1.25441	0.0682576	0.420368
chr5:143195781-143196248	Spdye4b	7.73802	1.25434	0.0605403	0.411215
chr1:172413941-172414396	None	7.34679	1.25271	0.0632984	0.415821
chr16:34452112-34452479	Kalrn	7.64901	1.2522	0.0614605	0.412498
chr14:79397702-79398114	Mtrf1	6.9041	1.25208	0.0671155	0.419806
chr9:66237624-66238034	Dapk2	6.9184	1.25186	0.0670243	0.419806
chr13:70306155-70306412	None	6.44952	1.25156	0.0723985	0.423067
chr1:43715009-43715243	None	5.75666	1.25058	0.084367	0.437313
chr2:169617827-169618162	None	6.66124	1.25054	0.0700044	0.420933
chr4:123214130-123214603	Nt5c1a	7.08069	1.2505	0.0658323	0.417849
chr5:26939508-26939847	Dpp6	6.9132	1.2504	0.0673791	0.420093
chr4:8816870-8817130	Chd7	6.75558	1.25019	0.069029	0.420411
chr15:75156520-75156824	Ly6g	6.87317	1.25019	0.0678148	0.420272
chr2:76070475-76070792	Pde11a	6.80229	1.2499	0.0685959	0.420368
chr3:20484510-20484754	None	6.41307	1.24938	0.0733619	0.425562
chr3:100469376-100469630	Tent5c	6.94707	1.24917	0.0673133	0.419992
chr9:60768266-60768570	1700036A12Rik	6.68598	1.24903	0.0700449	0.420933
chr3:35072003-35072396	None	7.12177	1.24889	0.0658176	0.417815
chr2:33933937-33934318	Gm13403	8.72012	1.24797	0.0579192	0.408415
chr10:7149327-7149549	Cnksr3	6.57752	1.24674	0.0718121	0.422482
chr8:93261501-93261737	Ces1f	6.05122	1.24663	0.0795854	0.432321
chr13:119599790-119600596	Tmem267	12.6471	1.24511	0.0547437	0.40281
chr8:111965198-111965436	Adat1	6.85095	1.2448	0.0691779	0.420411
chr1:156958943-156959211	None	7.26306	1.24427	0.0656447	0.417557
chr12:80545464-80545765	Galnt16	7.13464	1.24413	0.0667013	0.419143
chr5:136021536-136021883	Dtx2	7.98701	1.24319	0.0615122	0.412518
chr19:47500604-47500838	Stn1	6.61328	1.24292	0.0722099	0.422882
chr9:121141887-121142186	Ulk4	7.19784	1.24277	0.0664688	0.419034
chr2:48498266-48498592	None	6.97075	1.2424	0.0685186	0.420368
chr11:104298250-104298561	Mapt	7.60917	1.24185	0.0637894	0.415834
chr2:159235082-159235374	None	6.32895	1.24177	0.0762334	0.428968
chr19:8802133-8802955	Zbtb3;Polr2g	8.39577	1.24143	0.0602147	0.410735
chr13:96513622-96513983	Polk	6.87016	1.24078	0.0698439	0.420933
chr11:90097593-90097957	None	6.81995	1.23979	0.0705732	0.42132
chr3:121025726-121026003	Gm42926;Gm43444	7.09135	1.23945	0.0680579	0.420342
chr5:23435452-23435966	5031425E22Rik;Kmt2e	6.85812	1.23797	0.0705721	0.42132
chr17:12408047-12408292	Plg	6.86101	1.23786	0.0705671	0.42132
chr10:31482607-31482840	None	6.72875	1.23599	0.0723894	0.423067
chr1:120601579-120601897	En1	6.56197	1.23588	0.0743922	0.427121
chr3:132427127-132427474	None	6.9357	1.23553	0.070328	0.42132
chr17:66351679-66351978	Mtcl1	7.14579	1.23404	0.068749	0.420404
chr10:115567002-115567349	A930009A15Rik;Lgr5	7.18559	1.23328	0.0685812	0.420368
chr14:25045780-25046061	None	6.47472	1.23323	0.076119	0.428968
chr17:35328622-35328972	H2-Q1	7.59902	1.23307	0.0656738	0.417557
chr6:121130125-121130393	Mical3	6.94211	1.23297	0.070823	0.42132
chr11:6825500-6825761	Gm11982	6.63823	1.2324	0.0742336	0.427072
chr6:16989548-16989853	None	6.65361	1.23181	0.0741831	0.427072
chr5:62980959-62981316	None	6.51326	1.23162	0.0759732	0.428968
chr9:82650581-82650939	None	7.32164	1.23156	0.067883	0.420272
chr15:7045306-7045555	None	7.27853	1.23043	0.0684541	0.420368
chrY:90769018-90769360	None	10.306	1.23042	0.0586732	0.409009
chr8:94704065-94704702	None	8.17157	1.22945	0.0635077	0.415834
chr8:22702549-22703002	Ikbkb	7.16691	1.22895	0.0696715	0.420613
chr9:115031767-115032152	Osbpl10	7.5201	1.22894	0.0670509	0.419806
chr8:48977740-48977986	None	6.68167	1.22829	0.0746421	0.427145
chr4:128728882-128729118	Phc2	6.31725	1.2281	0.0795295	0.432321
chr7:3261148-3261398	Gm20553	6.18086	1.2272	0.081886	0.43528
chr17:47065513-47066051	None	7.3574	1.22624	0.0687635	0.420411
chr7:143296100-143296867	Gm27539;Gm37364;Kcnq1;Kcnq1ot1	7.37535	1.22497	0.0689074	0.420411
chrX:151016921-151017848	Gnl3l	7.65977	1.22437	0.0671548	0.419806
chr4:54946090-54946432	Zfp462	6.98483	1.22353	0.072498	0.423067
chr7:122290132-122290402	Prkcb	6.5425	1.22287	0.0775935	0.430356
chr4:59199644-59200097	Ugcg	7.74941	1.22204	0.0671325	0.419806
chr15:63206956-63207204	Gm41335	7.09611	1.2206	0.0721243	0.422882
chr14:67853082-67853372	Dock5	6.88833	1.21826	0.074644	0.427145
chr13:117167662-117167993	None	6.33541	1.21754	0.0817414	0.435165
chr5:125541392-125541653	Tmem132b	7.01977	1.21733	0.0735603	0.425761
chr7:130451409-130451712	Ate1;Gm45719;Fgfr2	6.67158	1.21681	0.0773885	0.430203
chr13:111074128-111074426	None	6.561	1.21671	0.0787888	0.431622
chr5:111140338-111140582	Ttc28	6.71411	1.21666	0.0769208	0.429713
chr5:138810055-138810371	Fam20c	6.96853	1.21598	0.0743582	0.427121
chr12:111731668-111731921	Gm15996;Apopt1;Gm15995	7.25518	1.21526	0.071973	0.42267
chr3:88512104-88513167	Lmna	8.78598	1.21437	0.0645672	0.416481
chr15:63819026-63819285	1700065I16Rik	7.42666	1.21423	0.0709022	0.42132
chr8:30559364-30559675	None	5.72905	1.21412	0.0938683	0.446392
chr16:8995498-8995830	Gm49447	6.82343	1.21383	0.0763479	0.428968
chrGL456212.1:58376-58896	None	6.88511	1.21345	0.0757794	0.428798
chrY:90774382-90775083	None	8.1067	1.21339	0.0672028	0.419806
chr8:83210152-83210452	Tbc1d9	6.62183	1.21297	0.0788934	0.431622
chr1:181399817-181400174	Gm16547;Cnih3	7.29042	1.21291	0.0722231	0.42291
chr15:40963537-40963798	Gm49526;Zfpm2	6.50013	1.21264	0.0805546	0.433835
chr11:86202052-86202575	Brip1os;Brip1	7.68415	1.21229	0.069643	0.420613
chr11:86646161-86646840	Vmp1	6.84549	1.21222	0.0764844	0.42914
chr3:19168489-19168907	None	7.33109	1.21215	0.0720769	0.42283
chr13:29956802-29957071	E2f3	6.25436	1.21188	0.0843609	0.437313
chr12:110012720-110013061	Gm34667	7.56996	1.21145	0.0705442	0.42132
chr9:122312703-122312983	Gm26797	7.15299	1.21103	0.073787	0.426016
chrX:17571581-17572350	Fundc1	7.36065	1.21082	0.0721534	0.422882
chr16:21494886-21495178	Vps8	6.90765	1.2108	0.0761604	0.428968
chr3:136656771-136657075	None	6.56337	1.20965	0.0804254	0.433442
chr4:101202429-101202699	Jak1	7.13658	1.20947	0.0742868	0.427072
chr11:30026097-30026440	Eml6	6.90308	1.20933	0.0765485	0.42914
chr13:35277298-35277597	None	7.12915	1.20897	0.0744682	0.427121
chr15:28179704-28180002	None	6.76785	1.20875	0.0781504	0.430787
chr3:27886713-27887282	Tmem212	7.61457	1.20868	0.070878	0.42132
chr2:72170945-72171204	Rapgef4	6.46214	1.20801	0.0821869	0.435639
chr16:30186709-30187321	None	8.10967	1.20745	0.0684919	0.420368
chr16:21845691-21846121	Gm26744;Gm5962;Map3k13	6.80278	1.20725	0.0781112	0.430775
chr14:64149498-64149784	Msra	6.66171	1.20644	0.0799494	0.432774
chr3:75579342-75579605	Serpini1	6.38931	1.20598	0.0837234	0.437313
chr7:27688929-27689621	Zfp607b	7.98049	1.20524	0.0695924	0.420613
chr1:182349724-182349979	None	6.54972	1.20425	0.0819016	0.43528
chr10:93672825-93673084	Gm15915;Ntn4	6.57336	1.20413	0.0816207	0.434873
chr3:36489267-36489596	None	7.91937	1.20317	0.0703668	0.42132
chr8:104327398-104327752	Cmtm2b;Gm45878	7.5642	1.20256	0.0725917	0.42342
chr10:71295069-71295344	Gm34376	7.11451	1.20248	0.0761035	0.428968
chr10:110356929-110357213	Nav3	7.35934	1.2018	0.0742246	0.427072
chr11:100721968-100722233	Rab5c	6.7358	1.20131	0.080291	0.433357
chr7:6283434-6283948	Gm45069;Zfp667;Epp13	7.47898	1.20077	0.0735847	0.425761
chr12:69662352-69662608	Sos2	6.68869	1.2002	0.0811202	0.4348
chr6:49151554-49151833	Igf2bp3	6.9768	1.20001	0.0779939	0.430696
chr8:34511934-34512396	Gm8268	8.56981	1.19881	0.0686198	0.420368
chrX:135051117-135051568	3632454L22Rik	7.45439	1.19849	0.0742875	0.427072
chr7:139577803-139578053	Nkx6-2;Inpp5a	6.25174	1.1984	0.087738	0.440518
chr4:150446755-150447001	Rere	6.24146	1.19837	0.0879147	0.440763
chr15:75929358-75930006	Tsta3	7.75356	1.19822	0.0724063	0.423067
chr9:85943175-85943487	Gm47604	7.38265	1.19761	0.075023	0.427541
chr5:64901639-64901874	AC161757.1	6.48868	1.19669	0.084584	0.437313
chr7:80550579-80550829	None	6.49492	1.1965	0.0845435	0.437313
chr1:188973062-188973354	Kctd3	6.57586	1.19648	0.0834531	0.437313
chr14:65541711-65541978	Elp3	6.08889	1.19555	0.0912764	0.445037
chr17:13462521-13462816	None	6.67738	1.19463	0.082616	0.436141
chr9:59536999-59537283	Tmem202;Hexa	6.52534	1.19461	0.0845919	0.437313
chr12:105766644-105766896	Ak7	6.88494	1.19429	0.0803154	0.433357
chr4:155283152-155283738	Prkcz	8.21019	1.19378	0.0711225	0.421523
chr15:67946899-67947201	Gm49409	6.28533	1.1937	0.0883794	0.44131
chr8:122157660-122157968	Galnt2l	7.2953	1.19328	0.0767264	0.429543
chr12:109856813-109857145	None	8.33485	1.19304	0.0707769	0.42132
chr10:83984222-83984485	None	6.49467	1.19189	0.085694	0.438089
chr1:112589991-112590306	None	7.70194	1.19076	0.0744464	0.427121
chr4:86684228-86684460	None	6.27989	1.19064	0.0892462	0.441812
chr14:105588319-105589624	9330188P03Rik	7.99133	1.19052	0.0728924	0.423988
chr8:84782153-84782676	Nfix	7.50743	1.19019	0.0758603	0.428968
chr2:172623899-172624175	None	6.57646	1.1896	0.085155	0.437529
chr6:68249228-68249690	None	8.78887	1.18948	0.0700461	0.420933
chr9:34551132-34551375	Kirrel3	6.24817	1.18936	0.0900953	0.443086
chr10:47177616-47177884	None	6.4687	1.1891	0.0867653	0.439226
chr11:87745687-87746042	Supt4a	7.13778	1.18899	0.0791054	0.431752
chr6:125166155-125166540	Gapdh;Iffo1;Ncapd2	7.4936	1.18846	0.0763683	0.428968
chr2:23396418-23396840	Nxph2	7.69874	1.18814	0.0750845	0.427645
chr9:17956909-17957171	None	6.30188	1.18796	0.0895799	0.442303
chr1:171110706-171111378	Cfap126	7.73878	1.18703	0.0751024	0.427645
chr15:11379851-11380102	Tars	7.34151	1.18678	0.0779127	0.43067
chr5:38479074-38479351	Slc2a9	7.60862	1.18574	0.0762295	0.428968
chr3:57294241-57295588	Tm4sf1	8.57906	1.18435	0.0718844	0.422503
chr17:3082940-3083292	Pisd-ps2	7.10898	1.18304	0.0808218	0.434461
chr17:25823504-25823952	Wdr24;Jmjd8;Fbxl16	7.47525	1.18303	0.0778022	0.430661
chr11:119573777-119574018	Gm11762	6.36236	1.18262	0.0900037	0.442886
chr2:152651878-152652305	1700030C14Rik	7.66205	1.18254	0.0766482	0.429326
chr19:21603289-21603561	1110059E24Rik	7.38222	1.18242	0.0786482	0.431567
chr1:118894952-118895344	Gli2	7.36439	1.18215	0.0788524	0.431622
chr1:171280376-171280662	Ppox;Usp21;B4galt3	7.33143	1.18215	0.0791139	0.431752
chr7:3831882-3832161	Pira2	7.36337	1.18137	0.0790508	0.431752
chr7:71669689-71669960	None	6.71985	1.18104	0.0854855	0.437849
chr16:72523389-72523635	Robo1	6.52324	1.18033	0.0882316	0.441132
chr1:170609947-170610185	None	7.11029	1.17977	0.0816197	0.434873
chrX:13846890-13847327	Cask	6.48758	1.1786	0.0891806	0.441728
chr17:70754377-70755519	5031415H12Rik;Dlgap1	8.25983	1.1774	0.0747372	0.42722
chr8:21905975-21906305	Defb11;Gm36879	6.36181	1.17726	0.0914093	0.445195
chr6:100800367-100800808	Gxylt2	7.57791	1.17695	0.0785589	0.431219
chr5:31543805-31544117	Slc4a1ap	6.98731	1.17678	0.0835695	0.437313
chr3:101851417-101851721	Mab21l3;Slc22a15	7.18765	1.17671	0.0816719	0.434978
chr7:6421318-6421707	Gm20715;Smim17	6.51982	1.17643	0.0892865	0.441859
chr13:56226446-56226728	4930550C17Rik	6.60309	1.17515	0.0884818	0.441379
chr9:122905923-122906206	Zkscan7;A530083I20Rik	7.02095	1.1745	0.0838043	0.437313
chr5:35555707-35556028	Plk-ps1;Gm43860;Trmt44	7.16632	1.17427	0.0824765	0.435809
chr2:125789369-125789665	None	6.38949	1.17403	0.0918306	0.445469
chr4:81880228-81880509	None	6.53476	1.17331	0.089892	0.44272
chr17:66098676-66098932	Gm49927;Ndufv2	6.84533	1.17322	0.086002	0.438547
chr15:103214967-103215442	Cbx5	6.92819	1.17308	0.0851265	0.437529
chr8:46113990-46114259	Snx25	7.14647	1.17254	0.0830915	0.437171
chr14:86521888-86522262	None	7.2616	1.17241	0.0821036	0.435588
chr10:43118247-43118491	Sobp	6.07385	1.17139	0.0979482	0.449647
chr11:95125462-95125696	Dlx3	7.007	1.17088	0.0848663	0.437313
chrX:134585441-134586255	Rpl36a;Gla;Btk	7.26145	1.17056	0.0825707	0.436106
chr3:54541431-54541681	None	7.08882	1.17044	0.0841692	0.437313
chr9:105938194-105938453	Col6a5	6.82087	1.17041	0.087005	0.439576
chr18:66661601-66661931	Gm30190	7.34851	1.17024	0.0819262	0.43528
chr16:18738832-18739123	None	6.87378	1.16993	0.0865283	0.439226
chr15:81859494-81860067	Gm49476;Tob2;Phf5a	8.11661	1.16985	0.0772057	0.42998
chr16:64302388-64302807	None	7.61377	1.16982	0.0800742	0.43288
chr9:122904376-122904777	Zkscan7;A530083I20Rik	7.83771	1.16911	0.0788534	0.431622
chr13:38793329-38793730	Gm47509;Gm46392	6.84627	1.16888	0.0871113	0.439703
chr4:34615472-34615718	Rars2;Orc3	6.45224	1.16815	0.0924412	0.445469
chr8:61666861-61667156	Palld	7.21417	1.1677	0.083707	0.437313
chr17:86442912-86443159	Prkce	6.52662	1.16753	0.0915291	0.445439
chr16:9013769-9014091	None	6.98297	1.16722	0.0860535	0.438593
chr4:82288176-82288420	Nfib	6.43311	1.16719	0.0929829	0.445469
chr5:134833092-134833353	None	7.68835	1.16667	0.080371	0.433357
chr4:55517912-55518179	None	6.81349	1.16665	0.0880691	0.440809
chrX:26108887-26109140	None	6.93993	1.1665	0.0866944	0.439226
chr3:130774259-130774517	Gm42997	6.61852	1.16611	0.0906434	0.444152
chr1:78489365-78489593	Farsb	6.10385	1.16596	0.098868	0.45054
chr11:4605918-4606161	None	6.96432	1.16573	0.0866325	0.439226
chr9:37048985-37049602	Pknox2	8.62448	1.16525	0.0762843	0.428968
chr9:14940458-14940793	None	7.07589	1.16522	0.0856312	0.437941
chr1:38381266-38381681	Gm16152;Aff3	6.55304	1.16519	0.0917797	0.445469
chr15:34037751-34038021	Gm41290	6.29941	1.16483	0.0957292	0.448202
chr8:114379498-114379795	None	6.90808	1.1643	0.0876115	0.440358
chr3:9601427-9601737	Zfp704	7.24825	1.16373	0.0844239	0.437313
chr8:12607207-12607537	None	7.58823	1.16371	0.0817819	0.435248
chr1:190261495-190261747	None	6.76365	1.1637	0.0894342	0.4421
chr13:23610853-23611400	H2bc6	7.06055	1.16367	0.0861839	0.438593
chr7:94842338-94842661	None	6.99748	1.16337	0.0869009	0.439447
chr10:19043664-19043938	None	7.15369	1.16291	0.0854858	0.437849
chr13:66431155-66431408	2410141K09Rik;Gm26754	6.85944	1.16183	0.0888037	0.44163
chr1:167327202-167327484	Tmco1	7.60072	1.16167	0.0822141	0.435639
chr16:70169767-70170044	None	6.69403	1.16156	0.0908661	0.444589
chr2:19141733-19142119	None	7.31093	1.16028	0.0847755	0.437313
chr11:90556648-90556893	Stxbp4	6.17989	1.15975	0.0991849	0.450716
chr6:75960688-75961148	None	7.0405	1.1595	0.0874732	0.440168
chr1:112201747-112202071	None	6.8432	1.15943	0.0896247	0.442303
chr2:144338704-144338982	None	6.54719	1.15907	0.0935032	0.445996
chr12:22947213-22947642	None	6.17231	1.15887	0.0995672	0.450951
chr8:44682058-44682299	None	6.63019	1.15823	0.0925911	0.445469
chr5:148996157-148996632	5930430L01Rik;Gm15411;Gm15406;Gm42791	7.46105	1.15724	0.0843606	0.437313
chr6:146942014-146942260	Ppfibp1	7.74552	1.15706	0.082441	0.435784
chr12:18517706-18517970	5730507C01Rik	6.65364	1.15642	0.0927701	0.445469
chr4:97782648-97782925	E130114P18Rik;Nfia	5.66505	1.15588	0.111327	0.461938
chr18:3005486-3005911	None	13.4348	1.1558	0.0738468	0.426264
chr8:127073222-127073628	Pard3	7.62583	1.15568	0.0835762	0.437313
chr10:58233552-58233970	Gm4981;Duxf3;Gm10807	9.71543	1.15527	0.076128	0.428968
chr1:4526563-4526862	Gm7357;Gm22307	7.15556	1.15521	0.0874807	0.440168
chr9:54734273-54734682	Wdr61	7.88292	1.15443	0.0822931	0.435784
chr3:100684282-100684574	Gm12485;Gm43463;Man1a2	7.2899	1.15381	0.0866417	0.439226
chr16:61518821-61519127	None	6.41283	1.15366	0.0969744	0.449256
chr5:145711025-145711277	Cyp3a41a	6.3574	1.15356	0.0978788	0.449618
chr13:28853221-28853479	2610307P16Rik	7.03783	1.15318	0.0891708	0.441728
chr9:13689072-13689491	Maml2	7.9969	1.15256	0.0821444	0.435639
chr5:99798702-99799102	None	7.43197	1.15254	0.0858089	0.438376
chr5:32838897-32839336	Gm2623;Prr14l	6.834	1.15211	0.0916919	0.445469
chr5:104353763-104354028	None	7.0591	1.15199	0.0892738	0.441859
chr14:25222798-25223086	None	7.18478	1.15092	0.0883438	0.44123
chr9:32286850-32287338	None	8.75002	1.15063	0.0795142	0.432321
chr12:4119434-4119722	None	6.77692	1.15005	0.0929347	0.445469
chr1:180848059-180848331	Sde2	6.91259	1.15002	0.0913561	0.445088
chr17:3462861-3463109	Gm7043;Tiam2	7.02941	1.1495	0.0902422	0.44359
chr2:131056391-131056755	Adam33	7.22181	1.14904	0.0885047	0.441379
chr8:34605154-34605373	Gm34096;B930018H19Rik	6.28194	1.14792	0.100711	0.451971
chr17:15977589-15977847	None	6.29491	1.14781	0.100523	0.451875
chr5:20874920-20875156	Phtf2	5.59308	1.14747	0.115688	0.466567
chr8:83601658-83602031	Gm18001;Tecr	6.94948	1.14677	0.0918322	0.445469
chr4:152979301-152979725	None	7.16004	1.14645	0.0897732	0.442305
chr8:30968491-30968738	None	5.95472	1.1463	0.107412	0.45833
chr3:84313090-84313378	None	7.12193	1.14574	0.0903312	0.443771
chr3:153453494-153453801	St6galnac3	6.42416	1.14546	0.0990858	0.450716
chr15:31063873-31064178	None	7.02733	1.14523	0.0914202	0.445195
chr6:116645272-116645507	Mir7043;Rassf4	6.95448	1.14467	0.0923504	0.445469
chr17:35601693-35601967	Sfta2	7.16161	1.14375	0.0904865	0.444114
chr7:45062134-45062936	Prrg2;Nosip	7.27948	1.14373	0.0894163	0.442081
chr15:80799117-80799515	Tnrc6b	6.47121	1.14254	0.0991896	0.450716
chr9:102487471-102487792	Gm47983	6.85713	1.1425	0.0940468	0.446736
chr6:21815847-21816235	Tspan12	7.03974	1.14153	0.0923034	0.445469
chr14:79174801-79175164	Gm4632;Vwa8	7.0286	1.14138	0.0924585	0.445469
chr3:97929547-97929781	Gm5544	7.26071	1.1404	0.0904863	0.444114
chr16:4987395-4987698	Septin12	7.43649	1.14006	0.0890969	0.441728
chr10:119860037-119860489	Grip1	7.58362	1.14001	0.0880024	0.440809
chr16:21818136-21818424	Map3k13	6.51798	1.13995	0.0992243	0.450716
chr7:101441060-101441455	Gm45837;Pde2a	7.42868	1.1393	0.0893673	0.441961
chr3:6379128-6379370	Gm18658	6.47268	1.13874	0.100246	0.451717
chr12:69879153-69879959	Map4k5	7.49684	1.13852	0.0890472	0.441728
chr7:45919273-45919552	Emp3;Gm45442;Tmem143;Ccdc114	7.21998	1.13851	0.0913707	0.445107
chr8:127165494-127165761	Pard3	5.82659	1.13817	0.112661	0.463123
chr9:121772331-121772592	Gm47108;Zfp651	6.70862	1.13808	0.0971115	0.449256
chr3:108520029-108520326	5330417C22Rik	6.54377	1.13757	0.0995237	0.450879
chr6:120039134-120039467	Mir706;Wnk1	6.54962	1.13699	0.0996051	0.451042
chr5:117599246-117599498	Ksr2	6.74513	1.13651	0.0970854	0.449256
chr3:96227093-96227348	H2bc21	6.75691	1.13642	0.0969613	0.449256
chr6:112717301-112717555	Srgap3	6.23473	1.13526	0.105178	0.456366
chr7:28825061-28825614	Ech1;Hnrnpl	7.57895	1.13513	0.0893564	0.441961
chr17:57248004-57248255	Gpr108;Trip10	6.56742	1.13487	0.0999526	0.45137
chr9:41579463-41580392	Mir125b-1;Gm28119;Gm49317;Mir100hg	8.72652	1.13462	0.0837388	0.437313
chr1:106361832-106362146	Phlpp1	7.65206	1.13391	0.0891721	0.441728
chr19:32159638-32159948	Sgms1	7.18283	1.13338	0.0931351	0.445469
chr11:68163335-68163790	Stx8	7.01115	1.13293	0.0949898	0.448016
chr8:24809433-24809690	Adam5	6.81015	1.13274	0.0973439	0.449256
chr4:140497332-140497593	None	6.89359	1.13272	0.0963571	0.4487
chrX:93675108-93675364	Pcyt1b	6.57157	1.13224	0.100649	0.451875
chr18:61099778-61100044	Csf1r	6.98909	1.13214	0.0954503	0.448202
chr8:91738151-91738927	None	7.40892	1.13186	0.0915624	0.445469
chr9:41207516-41208080	1700063D05Rik	7.97651	1.13125	0.0878863	0.440763
chr10:26338531-26338810	L3mbtl3	6.89156	1.13117	0.0968183	0.449256
chr8:70930849-70931127	Gm10654	7.18849	1.13056	0.0938676	0.446392
chr9:35791715-35791958	Pate6;Gm27235	7.30966	1.13053	0.0927715	0.445469
chr6:34353895-34354323	Akr1b8	6.89799	1.12993	0.0970974	0.449256
chr12:15253567-15253848	None	7.55694	1.12854	0.0913308	0.445088
chr15:6338977-6339313	Dab2	6.39346	1.12836	0.104497	0.455791
chr17:77856043-77856297	None	6.49046	1.12823	0.103012	0.454183
chr19:5872651-5873125	Slc25a45;Frmd8	8.11324	1.12781	0.0880977	0.440873
chr5:30485504-30485800	Fam166c;Cib4	6.98229	1.12671	0.0970641	0.449256
chr6:84923780-84924088	Gm44012;Exoc6b	7.29838	1.12665	0.0939568	0.446557
chr10:68278511-68278792	Arid5b	7.04003	1.12662	0.0964693	0.44884
chr9:48976717-48977121	None	7.35733	1.12608	0.0936055	0.446093
chr4:57023410-57023652	Epb41l4b	6.78177	1.1257	0.0997123	0.451209
chr11:72497144-72497488	Spns3	7.23111	1.12563	0.0948542	0.447735
chr3:137952594-137953019	Dapp1	6.9839	1.12547	0.0973994	0.449256
chr11:58391058-58391432	Gm12251;Gm12252;Lypd8	6.44896	1.12449	0.104754	0.456279
chr2:11418116-11418356	Gm13296	6.703	1.12445	0.10109	0.452317
chr7:99828055-99828528	Neu3	8.10499	1.12402	0.0891788	0.441728
chr8:68824601-68824864	Ints10	6.85469	1.12382	0.0993599	0.450716
chr3:145473177-145473396	Col24a1	5.94924	1.12372	0.114281	0.4653
chr13:48276818-48277155	A330048O09Rik	6.55651	1.12353	0.103405	0.454596
chr2:32768841-32769086	Ttc16	6.72019	1.12342	0.101165	0.452345
chr3:36715764-36716079	None	6.48971	1.1231	0.104533	0.45583
chr1:160998293-160998594	Gm37072;Serpinc1;Zbtb37	6.80642	1.12235	0.100376	0.451734
chr1:43785968-43786270	Gm16103;Uxs1	7.02682	1.12209	0.0979064	0.449618
chr12:71918326-71918711	Daam1	6.64022	1.12165	0.102764	0.454183
chr8:127500412-127500697	Pard3	6.45478	1.12148	0.105555	0.456387
chr15:8803915-8804159	None	6.24492	1.12124	0.109163	0.460308
chr18:31795919-31796250	Polr2d	6.87347	1.12107	0.0999327	0.45137
chr17:19633358-19633598	None	6.33571	1.12011	0.107912	0.459051
chr1:83530995-83531334	None	7.31055	1.12009	0.09571	0.448202
chr12:108219421-108219696	Ccdc85c	7.09084	1.11986	0.0978777	0.449618
chr5:33042473-33042782	None	6.67833	1.11985	0.102771	0.454183
chr12:77060419-77060742	None	7.34008	1.11955	0.0956061	0.448202
chr13:16016221-16016921	Inhba;B230303A05Rik	7.91511	1.11919	0.0915689	0.445469
chr1:90770597-90770981	Col6a3	7.17181	1.11894	0.0973317	0.449256
chr12:20803687-20804012	Gm28503;1700030C10Rik	6.88308	1.11888	0.100457	0.451875
chr4:97794113-97794360	Nfia	6.64226	1.11884	0.103565	0.454792
chr10:66729439-66729900	None	7.19977	1.11795	0.0973473	0.449256
chr3:84789389-84789621	Gm37240	7.07377	1.11791	0.0986182	0.450403
chr16:16117653-16117989	Spidr	6.7983	1.1179	0.10178	0.453023
chr4:155405587-155405837	5830444B04Rik;Cfap74	6.72522	1.11764	0.102796	0.454183
chr1:85008689-85009240	Gm27907;Rpl19-ps1;C130026I21Rik	7.85713	1.11687	0.0925692	0.445469
chr1:178188429-178188670	Desi2	6.6565	1.11681	0.103971	0.455253
chr16:35652061-35652353	Sema5b	7.21423	1.11652	0.0976208	0.449567
chr3:96396779-96397065	4930477E14Rik	6.72432	1.11569	0.103385	0.454596
chr13:21974303-21974936	None	7.22987	1.11515	0.0978703	0.449618
chr5:124611121-124611353	Tctn2	6.96262	1.11506	0.100656	0.451875
chrX:166239441-166239713	Gpm6b	6.81186	1.11485	0.102509	0.454101
chr3:90344848-90345102	Gatad2b	6.00152	1.11472	0.11594	0.466959
chr4:98314402-98314635	None	6.29724	1.11458	0.110254	0.460987
chr14:120830549-120830851	Gm9391	7.35204	1.11419	0.0970452	0.449256
chr17:6809320-6809618	4933426B08Rik	6.50335	1.11385	0.107088	0.458059
chr17:45780051-45780373	F630040K05Rik	7.54531	1.11382	0.0955776	0.448202
chr14:106117325-106117673	Trim52	7.11055	1.11363	0.099486	0.450863
chr10:49990746-49991017	None	7.12044	1.11316	0.0995249	0.450879
chr17:25474643-25474953	Tekt4	7.52144	1.11275	0.0960682	0.44827
chr12:90532665-90532921	None	6.22699	1.11257	0.112136	0.462928
chr12:78996581-78996888	Tmem229b	6.9639	1.11238	0.101434	0.452509
chr6:10337358-10337605	Gm18421	6.86803	1.11194	0.102686	0.454183
chr6:52076781-52077027	None	6.19179	1.1111	0.113247	0.463916
chr1:166297702-166297985	Ildr2	6.73681	1.11101	0.10462	0.456012
chr4:40772891-40773347	Psenen-ps	6.6554	1.11044	0.105894	0.456742
chr5:140618036-140618274	Lfng;Ttyh3	6.8269	1.10917	0.104016	0.455253
chr1:191370035-191370311	Ppp2r5a	7.32384	1.10899	0.0988077	0.450425
chr8:14757076-14757514	Dlgap2	7.3152	1.1088	0.0989418	0.450635
chr9:66067316-66067696	Snx22;Ppib	7.3277	1.10827	0.098985	0.450716
chr1:119153585-119154072	Gm8321	6.51015	1.10707	0.109047	0.460195
chr1:128112904-128113192	R3hdm1	6.98535	1.10696	0.102805	0.454183
chr10:59838217-59838467	Micu1	6.16121	1.10619	0.115365	0.466249
chr10:35221610-35221901	None	6.77354	1.10602	0.105645	0.456517
chr3:50442925-50443533	Slc7a11	8.05355	1.10542	0.0947093	0.447667
chr10:30780967-30781440	Gm5171;Ncoa7	7.19317	1.10521	0.101148	0.452345
chr10:75845639-75845914	None	6.62659	1.10495	0.10797	0.459214
chr4:149821934-149822276	Gm47301;n-R5s193	7.04755	1.10442	0.102881	0.454183
chr6:149141206-149141761	Etfbkmt	6.84952	1.10422	0.105231	0.456366
chr1:9756269-9756514	1700034P13Rik	6.19107	1.10393	0.1155	0.466273
chr1:93040431-93040673	Kif1a	6.97389	1.10305	0.104112	0.455396
chr15:100914716-100915126	Scn8a	7.17399	1.10303	0.101988	0.453213
chr17:65022677-65022981	None	6.50765	1.10295	0.110356	0.461029
chr19:55303834-55304118	Zdhhc6	6.75223	1.10224	0.107076	0.458042
chr6:57468400-57468692	None	6.54907	1.10157	0.110151	0.460858
chr1:38765026-38765355	2610300A13Rik	6.94214	1.10043	0.10527	0.456366
chr1:188046707-188047018	Esrrg	7.15368	1.09938	0.103292	0.454561
chr4:147449961-147450334	None	7.38262	1.09929	0.101172	0.452345
chr9:21610028-21610371	Gm7904;Mir1946b	6.87795	1.0989	0.106505	0.457249
chr8:47355333-47355578	Stox2	6.99622	1.0972	0.105638	0.456517
chr15:57792894-57793474	Zhx2	8.95382	1.0964	0.0936469	0.446093
chr8:20283133-20283373	6820431F20Rik	6.91638	1.09608	0.106909	0.457794
chr13:98540643-98540977	None	6.6933	1.09598	0.109804	0.460614
chr7:16405762-16406288	Gm45509;Gm45508;Zc3h4	7.896	1.09597	0.0983983	0.450325
chr18:65805699-65805944	Sec11c	6.99032	1.09575	0.106149	0.456782
chr9:62624178-62624438	None	6.98117	1.09568	0.106275	0.456887
chr19:28143421-28143682	Gm35781	6.69892	1.09527	0.109948	0.460713
chr7:3274771-3275223	None	7.08116	1.09519	0.105324	0.45637
chr4:124195787-124196172	None	6.956	1.09489	0.106811	0.457677
chr17:71826508-71826899	Clip4	7.7354	1.09442	0.0999065	0.45137
chr9:14585740-14586032	Amotl1	6.94715	1.09348	0.107348	0.458262
chr18:65739951-65740218	Oacyl	6.66833	1.09275	0.111164	0.461747
chr5:116342675-116342969	None	6.7842	1.09189	0.109861	0.460628
chr8:78584294-78584617	Slc10a7	7.18889	1.09149	0.105349	0.45637
chr7:139763900-139764441	None	8.04055	1.09084	0.0990823	0.450716
chr8:118925030-118925317	Cdh13	6.73367	1.09066	0.11092	0.461695
chr8:91059438-91059678	Gm22428;Gm45363;Chd9	7.25252	1.09013	0.105147	0.456366
chr13:93841520-93841854	Arsb	6.21392	1.08964	0.119642	0.470169
chr5:147683103-147683335	Flt1	6.01697	1.08901	0.123849	0.474803
chr3:122620549-122620835	Gm43568;Fnbp1l	7.31511	1.08868	0.105006	0.456366
chr13:31185786-31186035	None	5.92858	1.08837	0.12603	0.476571
chr7:3168724-3169190	AU018091	6.77835	1.08809	0.111134	0.461747
chr12:85277299-85277761	Acyp1;Zc2hc1c	6.87438	1.08797	0.109945	0.460713
chr8:96008443-96008730	None	6.78498	1.08729	0.111299	0.461938
chr17:55712296-55712841	Pot1b	7.73414	1.08699	0.102165	0.453699
chr11:55098100-55098418	Gm2a	7.97315	1.08697	0.100642	0.451875
chr12:52795898-52796165	Akap6	7.01188	1.08656	0.108763	0.460012
chr13:23329548-23330052	4930586N03Rik	6.62329	1.08647	0.113802	0.464553
chr12:69541899-69542388	None	7.01938	1.08638	0.108734	0.459939
chr3:147076752-147077022	None	7.53107	1.08633	0.103878	0.455125
chr5:7324584-7324819	Zfp804b	6.83728	1.08627	0.110947	0.461695
chr8:114656030-114656381	Wwox	6.87611	1.0846	0.11099	0.461732
chr13:23752354-23752739	H3c2;Gm44484;H2ac4;4930558J22Rik;H4c2	6.62113	1.08453	0.114457	0.465648
chr5:130480614-130480905	Caln1	6.89033	1.08449	0.110848	0.461695
chr8:119022640-119022916	Cdh13	7.07709	1.08444	0.108707	0.459861
chr8:120205174-120205467	A330074K22Rik;Galnt2l	7.7161	1.0843	0.103116	0.454183
chr13:104177837-104179252	Shld3;Trim23;Trappc13	9.01927	1.08345	0.0972894	0.449256
chr10:60175327-60175626	None	7.13808	1.08333	0.108409	0.459482
chr5:28175218-28175454	En2	6.99836	1.08286	0.110085	0.460814
chr5:112690588-112690824	Myo18b	6.43761	1.08229	0.118051	0.469065
chr6:51413910-51414352	None	6.69234	1.08201	0.114244	0.4653
chr12:51377180-51377917	G2e3;Scfd1	7.88875	1.08157	0.102809	0.454183
chr6:64173746-64174158	Grid2	6.77261	1.08142	0.113335	0.463916
chr1:20926893-20927249	Paqr8	7.48907	1.08057	0.106011	0.456742
chr13:74493693-74494498	Gm49763;Zfp825	7.741	1.08024	0.1042	0.455396
chr3:123984509-123984924	Gm15399	5.75542	1.07965	0.133179	0.483474
chr6:97211316-97211654	Arl6ip5	7.03341	1.07928	0.110824	0.461695
chr7:123557535-123557806	None	7.00915	1.0792	0.111125	0.461747
chr2:132253403-132253642	Pcna;AV099323	6.68015	1.07861	0.115516	0.466273
chr6:48619356-48619772	Gm38804;Zfp775;Gm44965	7.36174	1.07805	0.107903	0.459051
chr19:44280794-44281154	Gm35183	7.03719	1.07791	0.11122	0.461896
chr15:82334027-82334457	Naga;Pheta2;Smdt1	7.65553	1.07763	0.105627	0.456517
chr8:92275288-92275523	None	6.89602	1.07733	0.113068	0.463797
chr4:80231339-80231625	None	5.91095	1.07715	0.13021	0.480537
chr14:121822919-121823321	None	6.84483	1.07703	0.113807	0.464553
chr19:56201431-56201700	None	6.44666	1.07699	0.119639	0.470169
chr4:154311942-154312235	Prdm16	7.54619	1.07693	0.10669	0.45758
chr10:30729616-30730000	Ncoa7	7.02222	1.07676	0.111757	0.462338
chr3:97062791-97063027	4930573H18Rik;Gja5	6.96427	1.07649	0.112517	0.463086
chr3:89436649-89436926	Pygo2;Pbxip1	7.59949	1.07629	0.106472	0.457183
chr9:21545435-21545921	AB124611;Carm1	7.75084	1.07595	0.10547	0.45637
chr13:109212230-109212478	Pde4d	7.28811	1.07594	0.109255	0.460308
chrX:106186721-106187275	Pgk1	11.1313	1.07555	0.0964365	0.44884
chr5:77806362-77806626	None	6.11672	1.07512	0.126376	0.476821
chr12:62424988-62425327	None	7.02373	1.07494	0.112329	0.463086
chr8:68624651-68625056	Gm15654;Csgalnact1	7.29147	1.07477	0.109594	0.460614
chr3:121378806-121379327	Gm5711	8.13177	1.07428	0.103657	0.454882
chr9:114968594-114968815	None	6.94485	1.07417	0.113496	0.464175
chr13:67360135-67360739	Gm28041;Gm17039;Zfp456;Zfp953;Gm28044	6.58797	1.07371	0.118475	0.469434
chr10:100481122-100481469	Tmtc3	7.29193	1.07354	0.109984	0.460713
chr3:38066226-38066516	None	6.24634	1.07353	0.124349	0.475204
chr8:71947987-71948238	Zfp961	5.89374	1.0734	0.131901	0.482149
chr6:125333132-125333395	Scnn1a	6.6214	1.07321	0.11814	0.469106
chr11:82917006-82917284	Unc45b	7.1475	1.07286	0.111647	0.462192
chr3:6799784-6800067	None	5.84482	1.07243	0.133414	0.483749
chr2:23290426-23290750	None	6.26315	1.07169	0.12465	0.475204
chr7:4884806-4885129	Isoc2a	7.12817	1.07169	0.11223	0.463086
chr19:6475158-6475410	Nrxn2	7.38006	1.07154	0.109812	0.460614
chr9:54068126-54068638	Tnfaip8l3	7.44422	1.07145	0.109276	0.460308
chr6:104362173-104362453	None	6.48877	1.0713	0.120836	0.471571
chr2:130291359-130291967	Ebf4	7.73886	1.07095	0.107137	0.458132
chr9:19028424-19028727	Gm45814;Olfr835	7.15258	1.07079	0.112263	0.463086
chr2:163325616-163326001	Tox2	6.31584	1.07033	0.124137	0.474924
chr7:80837739-80838157	None	6.98905	1.06985	0.114379	0.465515
chr2:28306790-28307206	None	6.58028	1.06973	0.119911	0.470323
chr9:48779311-48779547	Zbtb16	6.76354	1.0697	0.117277	0.468056
chr10:122227038-122227320	None	6.44245	1.06967	0.122145	0.472804
chrGL456387.1:4334-4612	None	7.52502	1.06961	0.109187	0.460308
chr8:122342930-122343324	Gm45353;Galnt2l	7.81596	1.06953	0.107059	0.458008
chr11:116499096-116499333	Prpsap1	6.44547	1.06935	0.122203	0.472804
chr9:39903618-39903944	Olfr229	8.21534	1.06904	0.104866	0.456366
chr11:40693369-40693957	Mat2b	7.50973	1.06856	0.109652	0.460614
chr12:110045903-110046261	Gm34719	8.19472	1.06853	0.105135	0.456366
chr11:100692153-100692542	Dhx58os;Dhx58;Zfp385c	7.74144	1.06721	0.108311	0.459482
chr5:74499966-74500248	Scfd2	7.24728	1.06718	0.112475	0.463086
chr10:68279867-68280598	Arid5b	7.64377	1.0671	0.109063	0.460195
chr8:85719802-85720062	Itfg1	7.70334	1.067	0.108652	0.459782
chr2:49694848-49695133	Kif5c	6.78896	1.06644	0.118012	0.469058
chr18:65801736-65802190	Sec11c	6.23977	1.06611	0.12699	0.477272
chr4:89460531-89460775	Gm12610	6.76568	1.06608	0.118449	0.469434
chr14:118652650-118652885	Abcc4	6.55356	1.06575	0.121661	0.472272
chr10:18469964-18470241	Nhsl1	6.45022	1.06567	0.123361	0.474251
chr3:55623203-55623438	Nbea	6.99339	1.06553	0.115751	0.466692
chr15:66523114-66523418	Tmem71	7.56893	1.06531	0.110223	0.460905
chr16:18696549-18697059	None	8.22489	1.06484	0.106152	0.456782
chr16:95289158-95289487	Kcnj15;Gm31641	6.70018	1.06451	0.119885	0.470323
chr19:14307868-14308133	None	5.81815	1.06447	0.136853	0.488002
chr12:107550852-107551125	None	6.40754	1.0644	0.124519	0.475204
chr3:26830088-26830442	Spata16	7.28761	1.06377	0.113193	0.463892
chr9:78061326-78061719	Gcm1	6.61603	1.06376	0.12137	0.472164
chr5:128803488-128804041	Rimbp2	7.56708	1.06355	0.110806	0.461695
chr12:106218161-106218411	Gm24986	6.52199	1.06172	0.123523	0.474465
chr16:94931890-94932200	Kcnj6	6.97053	1.06107	0.117502	0.468401
chr13:11017661-11017894	None	5.90325	1.06107	0.135967	0.487228
chr10:93604857-93605144	4933408J17Rik	6.67318	1.06041	0.121657	0.472272
chr3:96022161-96022414	Vps45	6.72465	1.05968	0.121165	0.472005
chr14:52315856-52316453	Sall2	8.02246	1.05959	0.108953	0.460195
chr7:30198567-30198872	Gm26810;Capns1	6.29747	1.05943	0.128198	0.478607
chr2:13409940-13410347	Cubn	6.69207	1.05912	0.12182	0.472578
chr12:55490446-55490709	Nfkbia	7.1112	1.05909	0.116555	0.467497
chr13:72297363-72297737	None	7.05743	1.05717	0.117796	0.468742
chr11:60451109-60451538	Gm12267;Gm12268;Drg2;Gid4	7.05436	1.05655	0.118039	0.469065
chr17:79878833-79879106	Atl2	6.65164	1.05618	0.123412	0.474251
chr19:59584543-59584790	None	7.08381	1.05596	0.117905	0.468959
chr13:71458482-71458876	None	7.24244	1.05552	0.116373	0.467339
chr17:43567773-43568025	Pla2g7	6.95642	1.05484	0.119766	0.470169
chr8:20321336-20321650	None	8.93153	1.05471	0.106528	0.457307
chr6:107117574-107117868	None	6.71398	1.05433	0.123139	0.474023
chr8:84792544-84792785	Nfix	7.66987	1.05428	0.113054	0.463797
chr4:89478898-89479489	None	7.91974	1.05363	0.111535	0.462006
chr5:32982017-32982413	Gm43693;Depdc5	6.77173	1.05338	0.122656	0.473412
chr6:73003098-73003377	None	6.36964	1.05316	0.129059	0.479056
chr9:68163432-68163672	None	6.4561	1.05284	0.127665	0.477929
chr15:62356111-62356458	Pvt1	7.78657	1.0517	0.113063	0.463797
chr9:22594646-22594925	Bbs9	7.63436	1.0508	0.114486	0.465677
chr17:79008969-79009245	Prkd3	6.45227	1.04972	0.128822	0.479023
chr3:51120521-51120886	None	7.87335	1.04965	0.113158	0.463892
chr5:143124212-143124505	None	7.65264	1.04956	0.114761	0.465871
chr2:31828067-31828663	Fibcd1	7.62943	1.0491	0.115095	0.466125
chr11:99300944-99301276	Gm12358	6.31716	1.04904	0.131463	0.481683
chr7:16783086-16783352	Slc1a5	6.72283	1.04885	0.124902	0.475204
chr12:98549798-98550107	Kcnk10	6.92595	1.048	0.122481	0.473094
chr2:170669698-170670015	None	7.27255	1.04789	0.11865	0.469497
chr2:74019416-74019674	None	5.79214	1.04675	0.143877	0.494646
chr8:124019773-124019999	Mir1967;Taf5l;Urb2;Galnt2l	6.57701	1.04633	0.127968	0.478132
chr5:108332609-108332866	Pigg	6.57831	1.0459	0.128101	0.478453
chr8:60859814-60860080	None	6.89035	1.04563	0.123751	0.474803
chr4:127637117-127637374	None	6.3309	1.04513	0.132597	0.482858
chr7:24133963-24134481	Zfp235	8.06251	1.04501	0.113535	0.464224
chr4:119690786-119691098	None	6.2797	1.04468	0.133719	0.484131
chr7:19300532-19301091	Gm26802;Fosb;Rtn2	7.21949	1.04463	0.120303	0.470734
chr15:34231824-34232172	None	7.76058	1.04445	0.115683	0.466567
chr3:107165369-107165604	None	7.09955	1.04397	0.12182	0.472578
chr10:4241497-4241772	None	6.41546	1.04316	0.131776	0.482069
chr8:87277490-87277805	Gm27169	6.5888	1.04306	0.128937	0.479023
chr13:88326076-88326352	None	7.09833	1.04297	0.122182	0.472804
chr5:37647114-37647403	Stk32b	5.66705	1.04296	0.148652	0.4992
chr1:13159974-13160239	Ncoa2	7.11495	1.04283	0.122042	0.47277
chr10:79866378-79866621	Plppr3;Gm17134;Mir6910;Ptbp1	7.2251	1.04271	0.120908	0.471588
chr5:119378569-119378881	None	6.95121	1.04251	0.124071	0.47488
chr2:84650413-84650784	Gm28635;Ctnnd1	6.77164	1.04249	0.126436	0.476861
chr2:101773897-101774197	Prr5l	6.83748	1.04193	0.125736	0.476128
chr6:125039221-125040480	Ing4;Gm44597;4930557K07Rik;Zfp384	8.20759	1.04168	0.11385	0.464568
chr2:25349442-25349682	Dpp7;Man1b1	6.65927	1.04154	0.128392	0.478805
chr8:34233776-34234069	None	7.27917	1.04081	0.121017	0.471873
chr19:53167611-53167928	Add3	7.48184	1.0407	0.119167	0.469844
chr12:117903013-117903272	Dnah11	6.50058	1.04061	0.131231	0.48157
chr12:86715557-86715933	Gm17138;Angel1	6.89972	1.04046	0.125438	0.475988
chr5:23774037-23774682	Pus7	7.78935	1.03972	0.11709	0.467788
chr7:43671679-43672265	Gm36546;Ctu1	7.62771	1.03969	0.118306	0.46922
chr6:129236938-129237166	Gm47861;2310001H17Rik	6.08172	1.03925	0.139724	0.490681
chr15:98568644-98569096	9330020H09Rik;4930415O20Rik;Ccnt1	6.93084	1.03906	0.125534	0.476044
chr18:32280410-32280932	None	7.0053	1.03906	0.124621	0.475204
chr13:21200468-21200830	None	7.43235	1.03869	0.1203	0.470734
chr15:73186785-73187274	Ago2	9.00369	1.03849	0.111656	0.462192
chr12:69362375-69362794	Rn7s2;Gm47305;Gm47299	7.14602	1.03821	0.123311	0.474251
chr15:102647488-102647822	None	6.60589	1.03813	0.130421	0.480829
chr5:115166569-115166879	Cabp1	7.91861	1.03759	0.116942	0.467759
chr4:99296821-99297087	Gm12689	6.85937	1.03742	0.127035	0.477298
chr3:96557274-96557788	Txnip;Gm15441	8.09223	1.03736	0.115955	0.466959
chr7:66928865-66929152	Adamts17	6.54421	1.03627	0.13207	0.482384
chr3:53014450-53014742	Cog6	7.01987	1.03549	0.125706	0.476122
chr10:57450720-57451228	None	7.80325	1.03527	0.118524	0.469451
chr16:11008485-11009269	Litaf	8.48385	1.03526	0.114686	0.465871
chr19:5683811-5684147	Mir6987;Pcnx3;Map3k11	7.76348	1.0348	0.118969	0.469793
chr2:157975392-157975807	None	7.36583	1.03468	0.122312	0.472804
chr13:119598898-119599131	Tmem267	12.5816	1.03439	0.108912	0.460195
chr4:56930508-56930815	Tmem245	7.08273	1.03424	0.125415	0.475988
chr3:100648752-100649128	Man1a2	6.74323	1.03278	0.130285	0.480705
chr2:165392711-165393089	Ocstamp;Zfp334	7.21475	1.03276	0.124492	0.475204
chr3:15019334-15019676	None	6.53243	1.03265	0.133568	0.483809
chr18:66940030-66940454	Gm19784	6.66487	1.03207	0.131693	0.482008
chr13:28417790-28418199	Gm40841	7.12593	1.03186	0.12577	0.476188
chr11:46039179-46039593	Gm12165	7.53412	1.03153	0.121908	0.472665
chr9:109539136-109539369	Gm43089;Gm42756;Fbxw23	5.50554	1.03116	0.1579	0.508343
chr17:80294342-80294600	Morn2;Dhx57	7.05923	1.03093	0.126862	0.47722
chr8:90955257-90955635	Chd9	7.30063	1.0303	0.124487	0.475204
chr5:73146642-73146921	Fryl	6.7682	1.03024	0.130847	0.481255
chr19:8991863-8992250	Ahnak	7.70355	1.0299	0.121123	0.471899
chr4:95163227-95163583	Junos	6.54716	1.02888	0.134699	0.48567
chr2:94136087-94136338	Hsd17b12	6.2933	1.02876	0.13925	0.49018
chr12:100093682-100093914	4930477G07Rik	6.92386	1.02865	0.129331	0.479339
chr12:108974681-108974993	Wdr25	5.94094	1.02857	0.146909	0.498329
chr1:134370778-134371023	None	6.17269	1.02841	0.141788	0.492634
chr8:20131790-20132036	Gm21811	6.84989	1.02821	0.130456	0.480885
chr3:103672915-103673159	None	6.72305	1.0281	0.132271	0.4826
chr1:105566531-105566879	Gm28404;Pign;Gm28403	7.02249	1.02803	0.128332	0.478776
chr4:129623582-129623915	Ccdc28b;Iqcc;Txlna;Tmem234	7.00123	1.02684	0.129018	0.479023
chr15:63536205-63536457	Gm41335	5.80245	1.02678	0.151065	0.50115
chr3:98180110-98180363	None	6.1608	1.02637	0.142798	0.493635
chr1:135750370-135750660	Csrp1	7.37027	1.02606	0.125318	0.475887
chr13:65782672-65783020	None	7.71404	1.02547	0.122606	0.473412
chr4:4732024-4732318	Gm26436	7.04193	1.0254	0.12905	0.479056
chr8:123284330-123284640	Fanca;Galnt2l	7.68937	1.02499	0.122965	0.473846
chr5:20978763-20979171	None	9.33269	1.0248	0.115416	0.466249
chr3:88512933-88513162	Lmna	7.45598	1.02409	0.12523	0.475856
chr17:50228378-50228648	Gm18735	6.63535	1.02408	0.135056	0.486061
chr7:25015271-25015520	Grik5	7.25464	1.02405	0.127187	0.477519
chr9:39623698-39623965	Olfr960	6.8279	1.02379	0.132362	0.482609
chr13:111641135-111641370	Gm15286	6.15015	1.02377	0.143998	0.494861
chr6:47953610-47953883	Zfp783;Zfp956	6.58586	1.02372	0.13597	0.487228
chr10:70095068-70095937	Ccdc6	7.96495	1.02321	0.121662	0.472272
chr16:8864257-8864791	None	7.65778	1.02318	0.123856	0.474803
chr1:179625030-179625456	Cnst	7.38953	1.02317	0.126171	0.476632
chr4:117191840-117192265	Gm25099	6.80315	1.02292	0.133021	0.483376
chr16:18451787-18452128	Txnrd2	7.42498	1.02254	0.126069	0.476619
chr8:22433324-22433601	Mrps31	7.33274	1.02217	0.127078	0.477361
chr7:80550363-80550621	None	6.48709	1.02216	0.138182	0.489443
chr5:57618151-57618427	Gm43002;4932441J04Rik	6.44794	1.02193	0.138946	0.48996
chr1:106540925-106541331	D630008O14Rik;Bcl2	7.34027	1.02181	0.127134	0.477427
chr2:30998217-30998480	Usp20	6.79647	1.02178	0.133533	0.483761
chr10:85731788-85732041	Gm21026;Gm6714	6.59056	1.02149	0.136719	0.487896
chr14:24362134-24362512	Gm18276;AC161374.1	6.30993	1.02137	0.141681	0.492485
chr2:35478525-35479041	Gm13444	7.48424	1.02084	0.126147	0.476632
chr11:8821475-8821720	Pkd1l1	6.48302	1.02043	0.138896	0.489902
chr2:70057036-70057362	Myo3b	6.90009	1.02036	0.132653	0.482942
chr13:75839952-75840443	Glrx	7.17604	1.02019	0.129415	0.479474
chr6:107348632-107348887	Gm44399	5.94909	1.01963	0.150113	0.500233
chr6:140402966-140403375	None	6.31397	1.01957	0.142284	0.493025
chr12:19312484-19312862	None	7.34175	1.01928	0.128036	0.478318
chr19:24301068-24301344	Pip5k1b	6.9739	1.01907	0.132184	0.482473
chr3:96269546-96270237	H2bc18;H3c13;Gm20628;Gm42743;Gm38227	8.07562	1.01852	0.122646	0.473412
chr17:35997762-35998006	Gm20508;A930015D03Rik	7.71068	1.01764	0.125437	0.475988
chr10:130542353-130542598	Gm31793	7.60912	1.01752	0.126282	0.476751
chr9:62542706-62543114	None	6.57632	1.01714	0.138569	0.489643
chr1:194749774-194750094	Plxna2	7.01543	1.01665	0.132563	0.482841
chr6:31037886-31038270	None	7.65595	1.01642	0.126303	0.476754
chr13:56647699-56647954	None	7.22611	1.01628	0.130307	0.480715
chr15:97953742-97954012	None	6.7636	1.01612	0.136092	0.487313
chr1:194782476-194782795	Plxna2	6.32127	1.01603	0.143481	0.494238
chr15:35914812-35915072	Vps13b	7.18694	1.0159	0.130869	0.481259
chr3:65196212-65196566	A330015K06Rik;Kcnab1	6.78572	1.01571	0.135928	0.487228
chr1:104736786-104737108	None	6.65862	1.0152	0.137997	0.489289
chr5:142983236-142983597	None	7.46573	1.01517	0.128371	0.478799
chrX:102156781-102157229	Ercc6l	7.34434	1.01427	0.129843	0.479978
chr4:129851679-129851918	Gm10571;Ptp4a2	6.89082	1.01365	0.13526	0.486218
chr2:170457419-170457764	None	7.36161	1.0133	0.13003	0.480317
chr4:41508286-41508619	1110017D15Rik	6.99566	1.01329	0.13405	0.484633
chr6:29451653-29451905	Flnc	7.16433	1.01324	0.132096	0.482444
chr3:79999200-79999487	None	6.40474	1.01263	0.143218	0.494107
chr19:33673326-33673567	Gm18293;Gm19755;Gm8980;Lipo3	6.87232	1.01257	0.135909	0.487228
chr12:69227829-69228302	Gm47545;Pole2	7.70707	1.01254	0.127315	0.477763
chr6:50713146-50713429	None	7.20731	1.01248	0.131911	0.482149
chrX:150477999-150478513	None	6.61559	1.0117	0.139988	0.491052
chr3:52069273-52070362	5430420F09Rik;Maml3	8.70235	1.01133	0.122176	0.472804
chrY:90778394-90778730	None	7.89713	1.01107	0.12648	0.476895
chr19:55773842-55774130	Tcf7l2	7.32527	1.01067	0.13136	0.48157
chr3:142659597-142659853	Gbp2-ps;Gm19166	6.46988	1.01048	0.142878	0.493635
chr17:83104304-83104632	Gm46606	7.59483	1.00915	0.12946	0.479569
chr15:6742495-6742875	Rictor	7.40529	1.00832	0.131455	0.481683
chr1:89951180-89951413	Asb18	6.48844	1.00829	0.143394	0.494238
chr8:120528033-120528299	Gse1;Galnt2l	6.8571	1.00812	0.137788	0.489008
chr14:33557362-33557632	Frmpd2	7.24799	1.00746	0.133344	0.483682
chr3:62003791-62004008	None	5.51125	1.00691	0.167261	0.51462
chr1:168954510-168954771	None	7.01241	1.00683	0.136267	0.487465
chr16:76365611-76366069	Nrip1	7.90008	1.00672	0.128057	0.478326
chr1:9356834-9357156	None	7.56447	1.00665	0.130645	0.480892
chr7:43970374-43970645	Klk1b1;Gm45198;Gm44756	7.29287	1.00663	0.133188	0.483474
chr1:191269728-191269976	Gm37168	6.90286	1.00656	0.137765	0.488962
chr14:27770478-27770723	Erc2	6.708	1.00616	0.140666	0.491983
chr7:126547072-126547346	Eif3c	6.82251	1.0058	0.139146	0.490135
chr11:86845635-86845965	None	6.61088	1.00554	0.142409	0.493214
chr11:60756440-60756742	Top3a	7.17857	1.00441	0.13524	0.486214
chr6:113761935-113762501	Atp2b2	8.24252	1.00422	0.126897	0.47722
chr4:125916564-125916872	2610028E06Rik	6.84958	1.00416	0.139394	0.490268
chr18:36536808-36537041	Slc4a9	6.20284	1.00401	0.150476	0.500644
chr6:34598519-34598781	Cald1	7.23666	1.00398	0.134771	0.485707
chr3:129570456-129570723	Elovl6	7.03438	1.00365	0.137201	0.488431
chr7:136085245-136085479	None	6.21182	1.00226	0.150975	0.501143
chr3:55328542-55328896	Gm19817;Dclk1	7.1915	1.00158	0.136168	0.487456
chr18:32520931-32521177	None	6.32005	1.00143	0.149132	0.499538
chr1:71460795-71461095	None	7.29323	1.00125	0.135213	0.486214
chr4:109440330-109440582	Ttc39a	5.80903	1.00103	0.160955	0.510305
chr3:101477365-101477660	None	6.9478	1.00068	0.139419	0.490268
chr5:9039040-9039313	Gm40264	7.21678	1.00033	0.136367	0.487609
chr13:13523786-13524052	None	7.0284	0.999174	0.138981	0.48996
chr10:48915768-48916015	None	7.02644	0.999054	0.139051	0.489986
chr12:112294652-112295017	None	7.00741	0.998731	0.13941	0.490268
chr3:19629083-19629454	1700064H15Rik	7.16439	0.998566	0.137618	0.488871
chr5:67150207-67150470	None	6.70547	0.998262	0.143745	0.494378
chr5:149640232-149640576	Gm20005;Hsph1	7.35182	0.997568	0.136021	0.487256
chr8:34743172-34743485	None	7.17865	0.996532	0.138238	0.489485
chr6:120971619-120971887	Gm43915;Mical3	7.49335	0.996462	0.135103	0.486061
chr17:3022496-3022838	None	8.33411	0.996399	0.129325	0.479339
chr8:102342841-102343137	None	5.95139	0.996151	0.159279	0.509308
chr11:119407583-119407851	Rnf213	7.02627	0.996074	0.1402	0.491491
chr11:73265551-73265822	Trpv1;Trpv3	6.87948	0.995772	0.142215	0.493025
chr7:3705780-3706214	Rps9;Tsen34	7.60787	0.995399	0.134511	0.485472
chr8:71802259-71802600	None	7.864	0.995302	0.132577	0.482841
chr19:37175131-37175369	Gm23918;A330032B11Rik;Cpeb3	6.50849	0.994849	0.148269	0.499038
chr4:154503485-154503760	Prdm16	7.12363	0.994425	0.139675	0.490628
chr2:101885952-101886595	Commd9;Gm13905;Prr5l	7.84445	0.99427	0.133108	0.483376
chr9:36727288-36727532	Chek1;Stt3a	7.02649	0.994225	0.140913	0.491983
chr19:26748316-26748554	Smarca2	5.94121	0.993781	0.160485	0.510043
chr16:35122829-35123213	None	6.52419	0.993695	0.148455	0.499075
chr8:20379303-20380213	Gm7807	10.9111	0.99355	0.124172	0.474924
chr18:77608050-77608360	None	6.05068	0.992774	0.158277	0.508634
chr18:66328652-66328966	None	6.11039	0.99235	0.157094	0.50748
chr6:52179825-52180069	5730596B20Rik;Gm29430;Gm28308;Hoxa3;Hoxaas3	6.39049	0.992108	0.151474	0.501728
chr5:86727322-86727590	Tmprss11e;Gm16579;Gm43055	6.88355	0.992004	0.143628	0.494351
chr6:115973562-115973860	Plxnd1	7.24679	0.991734	0.139346	0.490247
chr1:4802722-4803081	Lypla1;Gm37988	6.98677	0.990684	0.142789	0.493635
chr8:24440336-24440573	Tcim;Gm26714	7.08137	0.990504	0.141694	0.492485
chr5:106698000-106698289	Zfp644;Gm28039	7.39283	0.990354	0.138391	0.489559
chr12:69542162-69542764	None	7.11628	0.989639	0.14162	0.492485
chr2:128465307-128465546	Morrbid	6.63776	0.989486	0.148243	0.499029
chr11:102963438-102963831	2410004I01Rik	7.43884	0.989298	0.13836	0.489559
chr15:96346508-96346807	Arid2	6.22579	0.989054	0.15594	0.506229
chr11:97590078-97590374	None	7.20991	0.988386	0.141048	0.491983
chr3:87919437-87920059	Mrpl24;Rrnad1;Hdgf	7.72532	0.988091	0.136366	0.487609
chr6:51423470-51423762	None	6.16467	0.987952	0.15768	0.508057
chr3:131775462-131775715	Gm29865	6.64681	0.987849	0.148749	0.4992
chr7:25097398-25097667	Mir6537;Pou2f2	6.64462	0.987357	0.14898	0.499453
chr7:128704485-128704829	Mcmbp	6.61865	0.986484	0.149745	0.499926
chr1:38181170-38181456	Aff3	7.22676	0.985978	0.141807	0.492645
chr8:73655494-73655934	None	6.8043	0.985472	0.147313	0.498431
chr7:44986818-44987658	Gm15545;Prmt1;Bcl2l12	8.08722	0.985247	0.134958	0.485984
chr5:105637011-105637414	None	7.93946	0.985162	0.135942	0.487228
chr8:28186384-28186713	Gm8100	6.88717	0.985005	0.146339	0.497341
chr7:105474884-105475191	Cavin3;Cckbr	6.44683	0.984833	0.153353	0.503551
chrX:33353524-33353914	Gm2182	7.43077	0.984676	0.140238	0.491491
chr10:127167619-127167888	B4galnt1;Slc26a10	7.43983	0.984433	0.140247	0.491491
chr15:97906926-97907477	Vdr	7.60544	0.983861	0.138986	0.48996
chr15:51992167-51992396	Rad21	6.44775	0.983766	0.153767	0.504164
chr3:41182226-41182570	None	7.52582	0.983689	0.139747	0.490681
chr5:64047698-64048261	5830416I19Rik	7.64107	0.983609	0.138786	0.489761
chr2:139671397-139671648	Gm14066	6.6994	0.983066	0.149837	0.499998
chr3:47432535-47432787	None	6.56633	0.982703	0.152126	0.502161
chr11:94543463-94544302	Rsad1	7.91073	0.982661	0.137111	0.488408
chr1:91652173-91652415	None	6.58901	0.98263	0.151777	0.501884
chr10:108077070-108077321	None	6.69349	0.98218	0.150284	0.50038
chr17:75112866-75113255	Ltbp1	7.7889	0.982117	0.138203	0.489443
chr4:138796550-138796799	Pla2g5	6.14685	0.981243	0.160806	0.510176
chr2:28477406-28477846	Rpsa-ps9	7.33263	0.981198	0.142575	0.493579
chr7:80755499-80755869	Gm44649;Iqgap1	7.57573	0.981002	0.140363	0.491624
chr8:104419847-104420186	Dync1li2	7.44879	0.980952	0.141532	0.492465
chr15:25968715-25969090	Retreg1	7.35663	0.980345	0.14267	0.493579
chr13:59757854-59758150	Isca1;Gm49354	7.36334	0.980239	0.142645	0.493579
chr4:73834501-73834786	None	6.80376	0.980161	0.149446	0.499542
chr2:160160794-160161078	None	6.32045	0.980095	0.157666	0.508057
chr9:70260558-70260861	Myo1e	6.95922	0.980087	0.14734	0.498431
chr6:129237562-129238563	Gm47861;2310001H17Rik	8.17242	0.979657	0.136622	0.48779
chr4:148858822-148859253	Casz1	6.29911	0.979499	0.158333	0.508643
chr7:45656229-45656481	Fut2	6.05174	0.979233	0.163788	0.512522
chr14:36799891-36800158	None	6.65759	0.978769	0.152225	0.502244
chrY:90763744-90764008	Mid1-ps1	6.51341	0.978255	0.154837	0.505444
chr3:149267202-149267446	None	6.69784	0.977972	0.151916	0.502052
chr2:158333224-158333607	Lbp	6.97658	0.977932	0.147979	0.498749
chr6:52864673-52864977	Jazf1	6.97918	0.977589	0.148083	0.498822
chr4:69786907-69787155	None	7.10691	0.977338	0.146602	0.497916
chr6:38352698-38352952	Zc3hav1	6.1624	0.977247	0.162115	0.511569
chr10:12796360-12796608	Gm23044;Utrn	6.88758	0.977186	0.149466	0.499542
chr9:39554183-39554416	Olfr958	6.96827	0.977087	0.148427	0.499075
chr13:89239021-89239255	Edil3	6.74008	0.976815	0.15174	0.501884
chr1:35549595-35549841	None	6.90345	0.976793	0.149408	0.499542
chr9:121973409-121973671	Gask1a	7.08666	0.976417	0.147214	0.498431
chr3:33768279-33768939	None	7.27236	0.976167	0.145208	0.496224
chr8:16794044-16794327	Csmd1	7.1736	0.97592	0.146396	0.497447
chr7:97277870-97278165	Gab2	6.02398	0.975842	0.165852	0.513436
chr17:75180848-75181206	Ltbp1	6.49362	0.975779	0.156198	0.50641
chr3:120955757-120955996	None	6.99613	0.975269	0.148802	0.4992
chr11:41709815-41710279	A230004M16Rik	7.26531	0.975096	0.145713	0.496906
chr12:3035763-3036176	Gm18244	6.09196	0.974516	0.164822	0.513349
chr4:146060159-146060558	Gm13036	7.52568	0.974482	0.143394	0.494238
chr9:33631992-33632489	None	7.49349	0.974423	0.143711	0.494378
chr18:84731835-84732259	Dipk1c;Gm22014	6.77812	0.973947	0.15234	0.502244
chr19:4793395-4794397	Rbm4;Gm21992	8.76681	0.973852	0.136045	0.487256
chrX:26243052-26243327	None	6.83775	0.973786	0.151541	0.501769
chr19:32526462-32526714	None	6.78944	0.973783	0.15224	0.502244
chr8:121974481-121974749	Gm17709;Mir7237;Banp;Galnt2l	7.17228	0.973087	0.147553	0.498435
chr17:65931620-65931895	Twsg1	7.13504	0.972608	0.148178	0.49899
chr11:52907495-52907762	Fstl4	5.87284	0.972021	0.17123	0.517937
chr6:135011467-135012025	Ddx47	7.5558	0.971907	0.144157	0.495043
chr3:116485206-116485497	Rtca	7.34934	0.971719	0.146196	0.497341
chr3:69960030-69960328	Gm23484;Gm37784;Gm17895	6.82667	0.971332	0.152702	0.502633
chr2:30349888-30350232	Sh3glb2	7.16452	0.971103	0.148446	0.499075
chr17:57242684-57243023	Gpr108	7.10726	0.970641	0.149305	0.499542
chr8:82827280-82827566	None	7.08476	0.970145	0.149778	0.499926
chr14:68927782-68928093	None	6.78328	0.969975	0.153891	0.504331
chr2:136891934-136892462	AL731706.1;Mkks;Slx4ip	7.49845	0.969796	0.145528	0.496732
chr16:26993230-26993772	Gmnc	8.40634	0.969378	0.139416	0.490268
chr11:74224235-74224615	None	5.95978	0.968906	0.170334	0.517134
chr9:67832304-67832550	C2cd4a	7.19221	0.968889	0.149032	0.499488
chr19:55440522-55440860	Vti1a	7.52515	0.968215	0.145923	0.496989
chr10:24425720-24426048	None	7.0301	0.968045	0.151314	0.501454
chr7:63874542-63874775	None	6.11527	0.966777	0.167548	0.514886
chr8:109750762-109751141	None	7.42394	0.965593	0.147943	0.498692
chr2:136286637-136286935	Pak7	6.65647	0.96557	0.157671	0.508057
chr10:118819836-118820171	None	6.17847	0.965539	0.16667	0.51403
chr11:115133892-115134207	Rab37;Cd300lf	6.64842	0.965536	0.157815	0.508189
chr10:44789609-44789923	Gm47392	6.55127	0.965002	0.159659	0.50945
chr2:31619435-31619813	Fubp3	7.14701	0.964628	0.151299	0.501454
chr6:85817595-85817838	Nat8f5;Nat8f6	7.0779	0.964026	0.152375	0.502244
chr13:70433483-70433730	None	6.26997	0.963436	0.165624	0.513436
chr17:80936014-80936324	Gm9386;C230072F16Rik	7.26229	0.963423	0.150496	0.500644
chr14:30593776-30594043	Prkcd	6.95277	0.963343	0.154256	0.504629
chr15:84866782-84867031	Gm4217	7.05126	0.963306	0.153003	0.503104
chr15:75934643-75934955	Tsta3	6.98289	0.963125	0.15395	0.504331
chr13:74232514-74232781	Ahrr	6.56474	0.962697	0.160396	0.510043
chr11:48829254-48829576	Gm12184;Trim7	6.50969	0.96213	0.161593	0.511251
chr3:121400207-121400471	None	7.17002	0.961641	0.152267	0.502244
chr13:32611668-32611968	AL645799.1	6.9323	0.961313	0.155376	0.5058
chr3:107496852-107497182	Slc6a17	6.71359	0.960935	0.158707	0.508672
chr4:49266228-49266615	Plppr1	6.50366	0.960681	0.162312	0.511569
chr8:19917815-19918095	Gm31371	7.65468	0.960001	0.14815	0.498962
chr12:4731140-4731400	Fam228a	6.89319	0.959991	0.156464	0.506592
chrX:20060515-20060752	Chst7	6.08613	0.959917	0.171143	0.517937
chr7:102222253-102222486	Pgap2	6.46141	0.959911	0.163401	0.512232
chr19:11537308-11537637	Ms4a4d	6.93552	0.959769	0.155978	0.506229
chr17:13059933-13060240	Tcp10b	7.57268	0.959611	0.149018	0.499488
chr5:103377243-103377619	None	6.89791	0.959609	0.156559	0.506646
chr5:134172633-134172918	B230377A18Rik;Rcc1l	7.1309	0.959019	0.153816	0.504199
chr16:37684999-37685377	None	6.99466	0.958822	0.155592	0.505907
chr8:12651402-12651695	Tubgcp3	7.28855	0.958456	0.152271	0.502244
chr9:43284314-43284584	D630033O11Rik	7.33383	0.958333	0.151844	0.501911
chr1:167803670-167803962	Lmx1a	6.74941	0.957157	0.159749	0.509549
chr2:10874844-10875158	None	6.23348	0.957114	0.169087	0.516242
chr5:125629671-125630187	Tmem132b	7.33179	0.957104	0.152377	0.502244
chr9:10015291-10015545	Cntn5	7.22561	0.957061	0.153542	0.503873
chr17:35803348-35803595	None	6.39526	0.95657	0.166063	0.513624
chr11:8980484-8980955	None	7.06791	0.956405	0.155676	0.505931
chr12:111687834-111688171	Trmt61a	7.85466	0.955956	0.148248	0.499029
chr2:34963452-34964056	Gm13450;Traf1	7.25426	0.955924	0.153701	0.504101
chr10:118787331-118787596	None	6.70458	0.955816	0.161012	0.510394
chr7:127369933-127370318	Zfp747	6.90735	0.955652	0.158094	0.508493
chr2:23420943-23421198	None	6.6855	0.954873	0.161715	0.511478
chr11:95619068-95619325	Gm11528	7.27551	0.954621	0.154015	0.504362
chr8:119790541-119790777	None	6.28742	0.95458	0.169055	0.516242
chr11:67664785-67665074	Glp2r;Gas7	6.78238	0.954148	0.160528	0.510049
chr18:25763992-25764262	None	6.25865	0.954142	0.16984	0.516791
chr4:82507866-82508646	Nfib;Gm11266	7.91715	0.95353	0.148803	0.4992
chr5:147917989-147918486	None	7.39104	0.953457	0.153297	0.503472
chr5:107551762-107552012	Gm42669;1700028K03Rik;Glmn	6.91703	0.953453	0.158893	0.508698
chr8:11567199-11567521	Ing1	7.53902	0.952948	0.152093	0.502144
chr13:41803224-41803542	Adtrp;1700061E18Rik	6.85437	0.952945	0.159987	0.509676
chr14:69755211-69755524	None	6.74185	0.95267	0.161773	0.511503
chr10:88943971-88944235	Ano4	6.9402	0.952183	0.159117	0.50915
chr16:91854355-91854601	Itsn1;Atp5o	6.74553	0.952035	0.161988	0.511569
chr5:147309333-147309571	Cdx2	6.92155	0.951642	0.159601	0.509441
chr19:39834742-39835030	None	7.2106	0.951482	0.156059	0.506248
chr19:8850406-8851087	Lrrn4cl;Bscl2	8.07127	0.951123	0.148769	0.4992
chr8:34600814-34601080	B930018H19Rik	7.40302	0.950906	0.154252	0.504629
chr11:27721400-27721673	None	6.63141	0.950594	0.164425	0.51309
chr4:41399940-41400230	Kif24	7.08696	0.950488	0.157943	0.508343
chr10:6749226-6749487	Gm10945	7.56728	0.950422	0.152899	0.502861
chr9:72530356-72530583	4930509E16Rik;Rfx7	6.83558	0.950293	0.16139	0.510987
chr15:98510546-98510856	None	7.50765	0.950292	0.1535	0.503832
chr11:16592251-16593109	None	8.24302	0.949655	0.148344	0.499075
chr2:104237109-104237422	D430041D05Rik	6.10562	0.949518	0.175211	0.520016
chr5:138646961-138647228	A430033K04Rik	6.87743	0.949147	0.161282	0.510846
chr1:150343923-150344169	2310030A07Rik	6.93531	0.948924	0.160574	0.510049
chr2:151924391-151924710	Angpt4	6.53252	0.9487	0.166932	0.514386
chr5:117936107-117936461	Gm26995;Nos1	7.50552	0.948554	0.154254	0.504629
chr14:35821619-35821888	Gm49039	6.84537	0.948544	0.161998	0.511569
chr4:131160992-131161235	None	6.77718	0.948363	0.163082	0.512032
chr3:153911358-153911756	Gm24494;Snord45c;Snord45b;Rabggtb;Gm43400	6.86753	0.948094	0.161874	0.511539
chr7:65514044-65514281	Tjp1	5.50323	0.947805	0.192712	0.535331
chr5:148361416-148361885	Slc7a1	7.62628	0.947671	0.153542	0.503873
chr2:7874115-7874463	None	7.48921	0.947579	0.154822	0.505444
chr11:58243002-58243353	None	7.22733	0.947568	0.157534	0.507977
chr13:55132521-55132839	Gm17617;Gm46415;Zfp346	6.21059	0.947378	0.173807	0.518946
chr11:101943121-101943356	Rpl27-ps2	6.75669	0.94715	0.163917	0.512595
chr12:34937526-34937856	None	6.22665	0.947064	0.1736	0.518946
chr18:63150280-63150564	Piezo2	6.35784	0.946779	0.171028	0.517858
chr15:72548334-72548693	Kcnk9	7.70326	0.946464	0.153404	0.503647
chr7:137857764-137858176	None	6.21982	0.946408	0.174035	0.518946
chr5:145953137-145953528	Gm43624	7.49629	0.946297	0.155299	0.505742
chr10:128499287-128499650	Myl6b	6.89634	0.946036	0.162354	0.511569
chr9:41819197-41819476	Gm35940;AC160966.1	6.45424	0.945992	0.169527	0.516486
chr12:29089831-29090083	None	6.25958	0.945664	0.173517	0.518946
chr6:11340640-11341320	None	7.91508	0.945277	0.152284	0.502244
chr19:23960959-23961231	None	6.91598	0.94494	0.162554	0.511725
chr8:82100906-82101453	Inpp4b	7.72055	0.944882	0.153935	0.504331
chr4:55050073-55050409	Zfp462	6.89836	0.944766	0.162875	0.51182
chr4:45212503-45212835	Frmpd1	7.42528	0.944763	0.15664	0.506717
chr5:52910282-52910584	None	7.09444	0.944293	0.160503	0.510046
chr1:171038071-171038643	None	7.83492	0.944199	0.153329	0.50353
chr7:3629481-3630121	Tfpt;Prpf31;Gm15927	7.8726	0.943676	0.153271	0.503469
chr8:97447888-97448135	None	7.0792	0.942822	0.161327	0.510912
chr17:84667073-84667461	Abcg5	7.76773	0.942565	0.154544	0.504971
chr15:83800161-83800394	Mpped1	6.46698	0.942433	0.170851	0.517537
chr1:130790444-130790804	None	7.53863	0.942345	0.156594	0.506697
chr6:72417839-72418103	Ggcx	6.59155	0.942327	0.168686	0.515972
chr8:85943945-85944209	Phkb	6.25145	0.941572	0.175495	0.520346
chr4:147848007-147848754	Zfp933	8.02242	0.940229	0.153692	0.504101
chr13:55678038-55678315	Ddx46	6.68546	0.940005	0.168148	0.515659
chr9:107934156-107934476	Gm37974;Actl11;Camkv	7.07508	0.939405	0.162862	0.51182
chr4:134663251-134663526	Man1c1	6.89436	0.939157	0.165371	0.513436
chr2:4409614-4409873	Frmd4a	6.97264	0.939031	0.164352	0.513054
chr17:65759906-65760199	Rab31	6.77975	0.938948	0.167138	0.514432
chr16:92825266-92825761	Runx1	6.65755	0.938669	0.169189	0.516313
chr1:131838665-131839108	Slc41a1	7.68418	0.938396	0.157014	0.50735
chr3:107706116-107706504	None	8.10368	0.938215	0.154027	0.504362
chr5:118409785-118410100	None	6.95117	0.938144	0.165029	0.513349
chr18:51405114-51405380	Prr16	6.78392	0.938092	0.167452	0.51479
chr16:62833314-62833780	Arl13b	7.23798	0.938011	0.161534	0.511251
chr8:20288820-20289230	6820431F20Rik	7.82239	0.937928	0.15611	0.506284
chrGL456212.1:43183-43451	None	6.65516	0.937829	0.169599	0.516486
chr7:46872937-46873194	Ldhc	7.01341	0.937567	0.164453	0.51309
chr17:56163581-56163863	Tnfaip8l1	6.74528	0.937514	0.168298	0.515764
chr19:42018004-42018400	Ubtd1	7.31686	0.937372	0.160946	0.510305
chr8:94812552-94812820	Ccl17	7.58449	0.937332	0.158339	0.508643
chr13:113046119-113046488	Gpx8;Gm10735;Cdc20b	6.5129	0.937202	0.172325	0.51867
chr3:78917911-78918271	Gm10291	6.52973	0.936992	0.172117	0.51855
chr13:109211968-109212462	Pde4d	8.07583	0.935978	0.155167	0.505648
chr11:69459959-69460327	Dnah2	7.29871	0.935741	0.161853	0.51153
chr2:158305956-158306317	Lbp	7.50596	0.935609	0.15981	0.509585
chr19:7851420-7851684	Gm7096	7.07388	0.935502	0.164585	0.513242
chr10:50517215-50517488	Gm46199	6.89208	0.935484	0.167017	0.514432
chr6:86090772-86091016	Gm44089;Add2	6.55096	0.934543	0.17283	0.518856
chr13:113310336-113310622	BC067074	6.91444	0.934504	0.167136	0.514432
chr10:67673757-67674039	None	7.00126	0.933604	0.166356	0.513917
chr8:34225423-34225730	Gm29243	8.04812	0.933536	0.156405	0.506592
chr8:116906866-116907152	Cmc2	6.58326	0.932979	0.172965	0.518856
chr8:84778047-84778323	Nfix	6.82244	0.932929	0.169156	0.516265
chr19:57559769-57560017	None	7.41853	0.932872	0.161858	0.51153
chr4:118388441-118388695	Szt2	7.29109	0.932835	0.16321	0.512149
chr1:89069612-89069866	Sh3bp4	7.25085	0.932454	0.163823	0.512541
chr10:69844237-69844503	Ank3	7.03708	0.932133	0.166539	0.514012
chr7:112823610-112823863	Tead1	6.86304	0.931791	0.169068	0.516242
chr4:128429447-128429760	Csmd2	6.58721	0.931723	0.173459	0.518946
chr12:112486492-112486734	A530016L24Rik	7.16492	0.931233	0.165354	0.513436
chr8:24518552-24519094	None	7.86486	0.931093	0.158756	0.508672
chr5:76159467-76159790	Srd5a3	6.64934	0.9309	0.172777	0.518856
chr7:4922735-4923032	Nat14;Zfp628;Ssc5d	6.96476	0.930459	0.168238	0.515741
chr1:73846212-73846477	Gm29183;6030407O03Rik	6.75414	0.930074	0.171465	0.517937
chr11:63419705-63419965	B130011K05Rik	7.25152	0.929758	0.165006	0.513349
chr18:38795468-38795779	Arhgap26	6.31528	0.929563	0.179551	0.524506
chr9:15167531-15167811	None	6.21271	0.92915	0.181909	0.526185
chr15:61097914-61098289	None	7.34618	0.929082	0.164274	0.513028
chrX:134601214-134601687	Hnrnph2;Gla	7.21	0.929081	0.165779	0.513436
chr17:49725004-49725283	Kif6	6.66832	0.928733	0.173436	0.518937
chr12:30578667-30578955	None	9.05951	0.928459	0.153769	0.504164
chr11:67795682-67796007	Dhrs7c	7.35212	0.928146	0.164626	0.513242
chr18:34409119-34409499	Pkd2l2	7.25529	0.927625	0.165911	0.513436
chr10:95630950-95631222	Gm33336;Gm47667	7.67533	0.927621	0.161794	0.511514
chr6:67102011-67102272	None	6.84201	0.927133	0.171457	0.517937
[truncated: 29,778 more rows]

## Sheet: CHD8 0.5log
gene_id	Genename	log2exp	log2FC	pval	pvalAdj		chr1:10231578-10233510
chr18:5591927-5592338	Gm2238;Gm10125;Zeb1	7.04571	-2.13548	0.000363965	0.282232		chr1:102607169-102607525
chr18:76241912-76242429	Smad2	9.69384	-1.89799	0.000733096	0.32862		chr1:105989728-105992213
chr18:53862360-53863000	Csnk1g3	9.58	-1.75105	0.00175709	0.45403		chr1:105993516-105994248
chr18:76241144-76242494	Smad2	10.9184	-1.72254	0.00192727	0.464473		chr1:106171320-106173476
chr13:55570937-55571302	Tmed9;Fam193b	9.56464	-1.70095	0.00233753	0.518001		chr1:114229908-114230305
chr17:26844359-26844858	Nkx2-5	7.12481	-1.67931	0.00409271	0.611576		chr1:114557511-114558512
chr6:52217543-52217891	Hoxa7;Hoxaas3;Hoxa3;Gm28308	7.63339	-1.67201	0.00365825	0.578774		chr1:115447339-115448118
chr13:43480950-43481650	Ranbp9	10.0235	-1.6305	0.00335824	0.565386		chr1:119836654-119837758
chr1:177442336-177443018	Zbtb18;Gm26801	9.58252	-1.6271	0.00351445	0.570144		chr1:125434712-125436082
chr16:32643762-32644835	Tnk2	10.5851	-1.59172	0.00405412	0.611132		chr1:131096669-131098013
chr7:127208035-127208711	Mylpf;Tbc1d10b	9.74658	-1.56655	0.00482308	0.632205		chr1:131137707-131138699
chrX:135008695-135009306	Zmat1	8.72587	-1.55458	0.00558736	0.657215		chr1:132315982-132316568
chr2:155472988-155474140	Ncoa6	11.1913	-1.54039	0.00526133	0.644759		chr1:132390999-132391941
chr16:4212864-4214479	Crebbp	11.3218	-1.5066	0.00627954	0.677392		chr1:13372097-13374783
chr13:111685770-111687762	Mier3	11.3151	-1.48938	0.0068752	0.697326		chr1:134326374-134326989
chr18:67464736-67465119	Gm24900;Prelid3a	7.92111	-1.48251	0.00899127	0.728165		chr1:134415166-134416021
chrX:74023598-74024024	Mir718;Mir5132;Irak1;Mecp2	9.26208	-1.48031	0.00780821	0.70655		chr1:134559947-134561747
chr18:24204970-24206649	Galnt1	10.9397	-1.47807	0.00734926	0.701515		chr1:135146417-135147804
chr18:82691622-82693430	Gm10524;Gm46620;Zfp236	12.4848	-1.47698	0.00723	0.701515		chr1:135429957-135430795
chr13:55570353-55571419	Tmed9;Fam193b	10.1941	-1.47566	0.00761007	0.701515		chr1:135818507-135819373
chr5:134796630-134797088	Gm30003	7.2844	-1.46926	0.0108948	0.786349		chr1:135889660-135890008
chr2:132144436-132145626	Gm14051;Slc23a2	10.2372	-1.46243	0.00813317	0.711634		chr1:136624400-136625764
chr13:43479895-43481802	Ranbp9	10.7797	-1.4585	0.00816319	0.711634		chr1:138788860-138789679
chr2:34913900-34914302	Gm13448;Gm24905;Phf19	10.4807	-1.45813	0.00824735	0.711634		chr1:138871826-138872397
chr2:68547959-68548292	None	6.21094	-1.45282	0.016483	0.836461		chr1:138963288-138964372
chrX:105764442-105764743	Fgf16	6.92954	-1.44464	0.0133853	0.817226		chr1:13897111-13897498
chr13:58273558-58274986	Gkap1	10.8408	-1.42106	0.00986697	0.758228		chr1:143702159-143703274
chr2:32150421-32152362	Prrc2b	11.6573	-1.4195	0.00980418	0.755894		chr1:143716912-143717217
chr11:11462033-11462345	Spata48;Zpbp	7.31793	-1.41453	0.0139511	0.823246		chr1:14755781-14756113
chr14:115040393-115042531	Mir17;Mir18;Mir19a;Mir20a;Mir19b-1;Mir92-1;Mir17hg	11.8009	-1.40965	0.0102872	0.777654		chr1:150337877-150338420
chrX:14416722-14417210	None	7.05805	-1.40147	0.0157275	0.828058		chr1:153486703-153487893
chr17:27909541-27909829	Gm49801;Taf11;Anks1	8.80264	-1.39764	0.0122238	0.803212		chr1:153487415-153487814
chr15:88858319-88858681	Pim3	7.14188	-1.39764	0.0156816	0.828058		chr1:154799282-154799650
chr2:181592023-181593263	Samd10;Mir7006;Zfp512b;Prpf6	11.4806	-1.3923	0.0112715	0.78972		chr1:156036413-156036650
chr12:113097433-113099887	Mta1	11.8859	-1.38752	0.0114867	0.793234		chr1:156303247-156303767
chr19:43118417-43118842	Hpse2	7.51717	-1.37359	0.0161801	0.830378		chr1:156718352-156719312
chr17:5840700-5841981	Gm26622;Snx9	11.6503	-1.37063	0.012528	0.807321		chr1:15805326-15806219
chr2:30845289-30845777	Prrx2	7.65096	-1.363	0.0165917	0.837813		chr1:160791944-160793229
chr13:31382960-31383573	G630018N14Rik	6.58202	-1.36116	0.0213627	0.906623		chr1:160905916-160907188
chr9:103111599-103112792	Rab6b	9.7871	-1.35962	0.0138403	0.821447		chr1:163779507-163780064
chr18:57877903-57879660	Slc12a2	11.0569	-1.35917	0.0133755	0.817226		chr1:16518459-16520168
chr7:122020994-122021309	Gga2	8.03789	-1.35228	0.0164621	0.83638		chr1:166001350-166003640
chr16:64851972-64852943	Cggbp1;Zfp654	10.1422	-1.34799	0.0144509	0.824615		chr1:169174749-169175265
chrX:7679866-7680196	Magix	7.1546	-1.34531	0.0197568	0.886803		chr1:16953591-16953933
chr6:100287652-100288004	Rybp	8.73702	-1.338	0.0163588	0.835133		chr1:170255297-170255889
chr13:97070982-97072173	Fam169a	10.2671	-1.33676	0.0151985	0.828058		chr1:171287386-171288112
chr16:8738684-8739043	Usp7	10.3891	-1.33209	0.0154914	0.828058		chr1:171328633-171330274
chr6:119108571-119109044	Cacna1c	6.98933	-1.33148	0.0217832	0.907538		chr1:172206166-172206917
chr17:26414476-26415405	Neurl1b	9.8581	-1.32472	0.0163309	0.835133		chr1:172562735-172563662
chr18:84085010-84086203	Zadh2;Tshz1	10.1285	-1.31904	0.0166218	0.838488		chr1:172632761-172632985
chr13:111807703-111809928	Gm15327;Map3k1	11.2356	-1.31657	0.0164071	0.83638		chr1:177257116-177259218
chr15:53346223-53346610	Ext1	9.0054	-1.30977	0.0183138	0.8634		chr1:177441517-177443122
chr7:28451775-28452544	Lrfn1;Gmfg;Samd4b	8.20277	-1.30791	0.0198046	0.886803		chr1:177442336-177443018
chr18:78047208-78047621	Siglec15	7.16226	-1.30749	0.0232793	0.913531		chr1:177723982-177724305
chr4:103214370-103215556	Gm44037;Slc35d1	11.2755	-1.30669	0.0171941	0.848115		chr1:178275966-178276627
chr6:134566075-134567524	Lrp6	11.9984	-1.30307	0.0173528	0.850202		chr1:178318085-178319577
chr7:80401414-80403333	Gm44851;Furin	11.4176	-1.30091	0.0176424	0.852616		chr1:178336297-178338173
chr19:41482145-41483611	Lcor	11.5957	-1.30047	0.0176408	0.852616		chr1:179959405-179960702
chr11:6474871-6476453	Gm22123;Purb;Gm11973	11.6143	-1.29787	0.0178579	0.85447		chr1:179960333-179960641
chr10:45084116-45084633	Prep	7.56921	-1.29775	0.0225667	0.912933		chr1:180640653-180641837
chr13:48968076-48968701	Fam120a	10.8342	-1.28753	0.0189748	0.872031		chr1:180812484-180814548
chr9:54981324-54981921	Chrna5	7.50033	-1.28613	0.0240197	0.913531		chr1:181150840-181151382
chr2:37793523-37793780	Crb2	6.87063	-1.28354	0.0274781	0.934789		chr1:181210763-181212711
chr13:69533303-69535567	Tent4a;Nsun2	11.3459	-1.2817	0.0193482	0.882237		chr1:181841501-181843180
chr12:102877533-102878802	Gm47167;Btbd7	11.3915	-1.28011	0.0194821	0.884169		chr1:182018883-182020801
chr16:65473501-65474040	None	7.68096	-1.27975	0.0240237	0.913531		chr1:182408558-182409694
chr18:35661636-35662356	Spata24;Gm50318	10.3086	-1.27889	0.0199998	0.887468		chr1:182409230-182409571
chr17:65783610-65784010	Ppp4r1	9.48761	-1.27455	0.0210117	0.900032		chr1:183369057-183369886
chr14:103098644-103099793	Fbxl3	11.1866	-1.2743	0.0200797	0.888409		chr1:184956410-184956815
chr18:32559353-32560147	Gypc	7.67726	-1.26922	0.0251773	0.917248		chr1:185283416-185283786
chr7:24777049-24777341	Ceacam10	6.32501	-1.26907	0.0336669	0.964813		chr1:189006966-189008001
chr4:134551784-134552286	Selenon	8.55209	-1.26861	0.0229042	0.913072		chr1:191396052-191397863
chr9:82974144-82976152	Phip	13.2569	-1.26668	0.0204842	0.895451		chr1:192136457-192138916
chr6:48047259-48049231	Gm24563;Gm45738;Zfp777	11.4716	-1.26492	0.0209066	0.900032		chr1:192190684-192191122
chr5:118559588-118561552	Gm43785;Med13l	11.3925	-1.26475	0.0209437	0.900032		chr1:192854384-192856149
chr16:84703241-84703642	Mir155hg	8.79347	-1.26416	0.0229397	0.913072		chr1:195165961-195166245
chr6:48048350-48049156	Gm24563;Gm45738;Zfp777	10.0975	-1.26183	0.0217877	0.907538		chr1:19799185-19799834
chr9:110757899-110758196	Myl3	6.97149	-1.25999	0.0296612	0.952551		chr1:23382602-23383457
chr9:72531703-72533283	4930509E16Rik;Rfx7	11.3569	-1.25788	0.0216379	0.907538		chr1:23921733-23922520
chr2:167348387-167349854	B4galt5	10.5159	-1.25491	0.022256	0.908949		chr1:24678258-24679205
chr15:79441374-79442408	Csnk1e	10.4832	-1.25081	0.0227	0.913072		chr1:30872862-30874232
chr5:104046936-104047182	Mir5619;Gm43545;Nudt9	9.12986	-1.2476	0.0242153	0.913531		chr1:30948952-30950197
chr5:124353394-124354953	Cdk2ap1	11.0152	-1.24687	0.0228855	0.913072		chr1:33757241-33758077
chr13:112464155-112464579	Il6st	8.97413	-1.24601	0.0246146	0.913531		chr1:33907492-33908677
chr17:10320027-10320294	1700110C19Rik;Qk	9.48013	-1.2439	0.0242027	0.913531		chr1:34236252-34236780
chr17:36248911-36249283	Gm4252;Gm20546;Gm6633	7.31176	-1.24375	0.0297685	0.952551		chr1:34520084-34520673
chr13:52981289-52981597	Nfil3	8.39127	-1.24323	0.0260313	0.922505		chr1:36068088-36069591
chr6:100286508-100288172	Rybp	10.8901	-1.24293	0.0233544	0.913531		chr1:36511512-36513134
chr2:70824714-70826042	Tlk1	11.5109	-1.24023	0.0234456	0.913531		chr1:36557193-36558515
chr15:5143432-5144426	Prkaa1	11.2787	-1.23695	0.0238711	0.913531		chr1:36938970-36940185
chrX:74022968-74024095	Mir5132;Mir718;Irak1;Mecp2	9.87876	-1.23685	0.0246145	0.913531		chr1:37719338-37720409
chr16:8737534-8739249	Usp7	11.5984	-1.23473	0.0240272	0.913531		chr1:38128901-38130300
chr18:6489827-6491336	Mir1893;Gm28529;Epc1	12.0179	-1.23015	0.0244492	0.913531		chr1:38835736-38836455
chr13:10301897-10302152	Chrm3	6.5863	-1.22995	0.0366423	0.966393		chr1:38836208-38836810
chr15:100227360-100228663	Atf1	11.6637	-1.22623	0.024971	0.917248		chr1:39535474-39536436
chr18:70567999-70569256	Mbd2	10.657	-1.22582	0.0253738	0.917248		chr1:39900223-39901703
chr2:173659850-173660301	Rab22a;Ppp4r1l-ps	10.6449	-1.2257	0.0253933	0.917248		chr1:42491657-42492042
chr19:4305494-4306685	Grk2	11.3684	-1.22451	0.0252487	0.917248		chr1:42697333-42697837
chr12:54795137-54795977	Snx6	10.6172	-1.2236	0.0256528	0.918735		chr1:43092140-43092960
chr15:73645137-73645890	1700010B13Rik;Slc45a4	9.43809	-1.22238	0.026733	0.93186		chr1:43933585-43934663
chr11:69633001-69633263	Gm12309;Gm12308;Mir467f;Fxr2	9.73235	-1.2219	0.0264806	0.927491		chr1:4807472-4808236
chr7:19075971-19076813	Dmwd;Rsph6a	10.98	-1.21948	0.0259743	0.922505		chr1:5189143-5189755
chr8:107436008-107436984	Rps26-ps1;Wwp2	11.6511	-1.21933	0.0257776	0.920073		chr1:51915071-51916234
chr13:111725540-111725991	Gm15488;Gm15287	8.78143	-1.21875	0.0281627	0.939994		chr1:52499655-52500921
chr14:52014602-52014999	Zfp219;Tmem253	8.69745	-1.21782	0.0284428	0.941331		chr1:52726486-52727554
chr13:59675429-59675841	Golm1	7.91333	-1.21761	0.030581	0.95581		chr1:53296723-53297465
chr5:121710989-121713268	Gm43571;Gm16552;Atxn2	12.72	-1.2151	0.02609	0.922803		chr1:54925590-54926699
chr18:25754120-25754673	Celf4	7.70643	-1.21427	0.0318201	0.959481		chr1:55052786-55053375
chr2:3118165-3119292	Fam171a1	10.5503	-1.2138	0.0268596	0.932459		chr1:55362526-55363594
chr5:33820999-33821438	Nsd2	10.6626	-1.21184	0.0270406	0.933037		chr1:57377424-57378169
chr8:84799019-84800859	Nfix	11.559	-1.211	0.026802	0.932248		chr1:58393288-58393854
chrX:13071889-13073015	Usp9x	10.1881	-1.20941	0.0276294	0.934789		chr1:59762731-59764300
chr6:50109701-50110981	Gm3455;Mpp6	10.5488	-1.20413	0.0280636	0.939994		chr1:59912507-59914055
chr6:72899951-72900484	D530018E20Rik;Kcmf1	10.2069	-1.20308	0.0284153	0.941331		chr1:60180245-60181194
chr7:127207275-127208732	Mylpf;Tbc1d10b	10.4173	-1.20266	0.0283288	0.940444		chr1:6026743-6027153
chr2:33430582-33431738	Zbtb34	10.9775	-1.20141	0.0281987	0.939994		chr1:60409167-60410274
chr12:69241695-69242374	Gm47545;Klhdc1	9.6027	-1.20072	0.0292651	0.952551		chr1:6214241-6215349
chr7:45525796-45526394	Ppp1r15a;Plekha4;Tulp2	9.05148	-1.20029	0.0300704	0.95264		chr1:63112975-63114950
chr14:81045265-81046081	None	7.2397	-1.19936	0.0362963	0.966393		chr1:63309199-63309879
chr2:117119690-117122038	Spred1	12.6443	-1.1982	0.0281888	0.939994		chr1:63309557-63309907
chr18:84087233-84089331	Zadh2;Tshz1	11.3089	-1.1958	0.0287941	0.946871		chr1:63446142-63446523
chr9:45138324-45139048	Scn4b;Gm10684	8.12554	-1.19475	0.032998	0.964813		chr1:64531973-64533763
chr18:60747548-60749078	Rps14;Ndst1	10.9813	-1.19443	0.0290989	0.951479		chr1:64690277-64691714
chr13:58214904-58216262	Gm48432;Ubqln1	11.0195	-1.19307	0.0292621	0.952551		chr1:64690979-64691322
chr4:3938858-3939273	Chchd7;Plag1	9.12285	-1.19217	0.0310511	0.959481		chr1:64736979-64737911
chr17:25188102-25189080	BC003965;Unkl	10.829	-1.19141	0.0295676	0.952551		chr1:65178759-65179374
chr16:58408215-58409275	4930461C15Rik;Dcbld2	10.1189	-1.18878	0.0303663	0.955169		chr1:66862702-66863567
chrX:8074330-8074598	Suv39h1;Gm14820	8.6699	-1.18823	0.0324564	0.96179		chr1:67038538-67039124
chr17:13759924-13761850	Tcte2;Afdn;Gm49936	11.6802	-1.186	0.0299784	0.95264		chr1:69686970-69687914
chr17:46704619-46704945	Ppp2r5d	9.08255	-1.18558	0.0320316	0.959481		chr1:74236100-74237242
chr2:166995669-166996585	Stau1	10.5358	-1.18541	0.0305341	0.955641		chr1:74284952-74285334
chr12:112673209-112675472	Zbtb42;Akt1	12.037	-1.18455	0.0300881	0.95264		chr1:74303563-74304416
chr10:19907281-19907800	Pex7	9.74963	-1.1836	0.0314165	0.959481		chr1:74304010-74304319
chr7:44839419-44839943	Tbc1d17;Il4i1	7.18921	-1.1822	0.0392786	0.969344		chr1:75478551-75480243
chr15:98608654-98610212	Adcy6	10.9536	-1.17539	0.0317035	0.959481		chr1:75506094-75506381
chr2:130294959-130295965	Ebf4	8.75454	-1.17516	0.034163	0.964813		chr1:78216490-78217407
chr18:63107778-63108140	Piezo2	6.60985	-1.17451	0.045347	0.983314		chr1:79858357-79859101
chr17:74294115-74295937	Dpy30;Memo1	11.8195	-1.17134	0.0319743	0.959481		chr1:80339732-80341295
chr13:55692728-55693830	B230219D22Rik	11.0921	-1.17029	0.0323685	0.96179		chr1:80340702-80340977
chr7:120677050-120678263	9030407P20Rik;4930588G17Rik;Mosmo	10.5342	-1.16971	0.0327442	0.964434		chr1:82291495-82291965
chr11:116581180-116581631	Aanat;Ube2o	9.31931	-1.16889	0.0340745	0.964813		chr1:82839265-82840287
chr12:17545034-17545307	Gm22748;Odc1	8.59025	-1.16758	0.0356881	0.966393		chr1:84838357-84840428
chr6:42350073-42350691	Zyx;Gm44284	9.77656	-1.16554	0.0339923	0.964813		chr1:85470649-85471012
chr12:76417478-76417822	Gm25563;Ppp1r36	6.69883	-1.16542	0.046078	0.983314		chr1:85793284-85794813
chr6:50261601-50262100	Gsdme	7.91402	-1.16402	0.0384215	0.966393		chr1:86018322-86018655
chr14:73325215-73326486	Rb1	10.6438	-1.16376	0.0335495	0.964813		chr1:86358518-86360156
chr17:69382437-69384670	Gm49894;Zbtb14	11.6427	-1.16366	0.0331358	0.964813		chr1:87853116-87854439
chr10:71159077-71159606	Gm6331;Bicc1	7.34209	-1.16281	0.0415031	0.971369		chr1:88360146-88360415
chr4:138216273-138217776	2310026L22Rik;Hp1bp3	11.2068	-1.162	0.0335322	0.964813		chr1:89454100-89456074
chr4:128805338-128807056	Zfp362	11.1084	-1.15954	0.0339406	0.964813		chr1:91398205-91399110
chr12:98746736-98747670	Zc3h14	10.7665	-1.15937	0.0341353	0.964813		chr1:92179518-92181228
chr2:118745274-118746881	Inafm2	11.2197	-1.15936	0.0339218	0.964813		chr1:92830798-92832889
chr15:27466073-27467304	Gm36899;Ank	10.6567	-1.15809	0.0343915	0.964813		chr1:92906604-92907647
chr13:58157504-58158017	Gm48295;Idnk	8.44144	-1.1577	0.0376337	0.966393		chr1:92910430-92911658
chr15:50890174-50890447	Mir1907;Trps1	8.57277	-1.15578	0.0375843	0.966393		chr1:93343688-93344059
chr18:36285938-36288109	Pura	11.4545	-1.15537	0.0344354	0.964813		chr1:93479024-93479296
chr13:48869684-48871575	Phf2os1;Phf2	11.5487	-1.1547	0.0345064	0.964813		chr1:93803473-93804458
chr9:90270272-90270952	Tbc1d2b	9.31332	-1.15463	0.0362647	0.966393		chr1:94260673-94260976
chr9:57261948-57262848	1700017B05Rik	10.4221	-1.15414	0.0351474	0.966393		chr1:9699780-9700900
chr6:35177244-35178227	Nup205	10.8837	-1.1528	0.0350727	0.966393		chr1:97660496-97662327
chr12:104751160-104752568	Dicer1	11.667	-1.15255	0.0347988	0.964813		chr1:98094714-98096095
chr1:64690979-64691322	2810408I11Rik;Ccnyl1	8.9885	-1.15252	0.037167	0.966393		chr1:9943627-9944492
chr10:128890826-128892334	Gdf11	10.3417	-1.15198	0.0355417	0.966393		chr10:100015408-100016648
chr6:145249263-145250775	Gm15706;Kras	10.8827	-1.15113	0.0353317	0.966393		chr10:105573864-105574326
chr2:18676244-18677979	Commd3;Bmi1	12.0875	-1.15001	0.0350793	0.966393		chr10:105840953-105841865
chr2:153345288-153346945	2500004C02Rik;Asxl1	11.653	-1.1499	0.0352108	0.966393		chr10:10667160-10667762
chr2:77280027-77281149	Sestd1	10.5914	-1.14986	0.0356991	0.966393		chr10:108113474-108113861
chr18:24529931-24530356	Rprd1a	10.174	-1.14963	0.0360446	0.966393		chr10:108161457-108163012
chr9:114070556-114071090	Susd5	7.49544	-1.14864	0.0430382	0.976802		chr10:108331646-108333774
chr8:106136661-106137041	1810019D21Rik;Esrp2	9.89479	-1.14632	0.0368359	0.966393		chr10:110744842-110745882
chr18:53861576-53863122	Csnk1g3	10.4647	-1.14598	0.0363954	0.966393		chr10:111009420-111010545
chr15:93335947-93337475	Yaf2	10.5285	-1.14597	0.0363528	0.966393		chr10:111164397-111165659
chr9:32031961-32033166	None	11.0567	-1.14584	0.036075	0.966393		chr10:111472817-111473932
chrX:12080046-12080460	Bcor	8.56806	-1.14375	0.0395717	0.969344		chr10:11280483-11282158
chr13:86288064-86288368	None	7.05447	-1.14327	0.046994	0.983314		chr10:114800829-114801696
chr13:47105306-47106664	1700026N04Rik;Dek	11.6206	-1.14319	0.0362755	0.966393		chr10:115314851-115316065
chr14:55510299-55510727	Cpne6;Carmil3	7.08599	-1.14125	0.0471233	0.983314		chr10:115384052-115385964
chr18:35771169-35772570	Gm16490;Ube2d2a	11.7745	-1.14122	0.0365435	0.966393		chr10:116580508-116582336
chr17:45545218-45545937	Tmem151b;Tcte1	8.14544	-1.14046	0.0414663	0.971369		chr10:117147806-117148909
chr17:10317923-10320433	1700110C19Rik;Qk	11.8157	-1.14034	0.0366731	0.966393		chr10:117375902-117377182
chr4:117128209-117128535	Tctex1d4;Plk3;Btbd19	7.24395	-1.13801	0.046559	0.983314		chr10:117746120-117746621
chr19:4217022-4217556	Clcf1;Gm26115;Gm45928	8.34128	-1.13761	0.0412879	0.971369		chr10:117845141-117846508
chr15:89211276-89212068	Ppp6r2	10.4176	-1.13689	0.037901	0.966393		chr10:118867681-118869911
chr13:17943519-17944810	Gm32699;Rala	11.3155	-1.13633	0.0374911	0.966393		chr10:119238945-119240945
chr6:42323791-42325169	Fam131b;Gm44284	9.78745	-1.13613	0.0386199	0.966393		chr10:120226821-120227488
chr6:124755657-124757279	Atn1;Eno2;Gm45234	11.3897	-1.13544	0.037608	0.966393		chr10:120476717-120477856
chr16:64851053-64852840	Cggbp1;Zfp654	11.0216	-1.13411	0.0379875	0.966393		chr10:121033735-121034139
chr6:136470821-136471181	None	8.16319	-1.13407	0.0425206	0.976512		chr10:121578798-121579137
chr16:33380390-33381616	1700007L15Rik;Zfp148	11.4816	-1.13313	0.0379545	0.966393		chr10:121586213-121587270
chr18:44661694-44662406	A930012L18Rik;Mcc	8.87107	-1.13303	0.0406513	0.96949		chr10:121739521-121740398
chr2:26139687-26140662	1810012K08Rik;Tmem250-ps	10.7897	-1.13284	0.0383242	0.966393		chr10:122096563-122097354
chr1:156718352-156719312	Fam20b	11.0354	-1.13231	0.0382799	0.966393		chr10:122985205-122986704
chr18:63691669-63692796	Txnl1	10.4383	-1.13212	0.0386777	0.966393		chr10:123196074-123197571
chr10:70096463-70098282	Ccdc6	11.3904	-1.13202	0.0381735	0.966393		chr10:125965960-125967028
chrX:8073770-8074889	Suv39h1;Gm14820	9.94469	-1.13176	0.0391786	0.969344		chr10:125966500-125966865
chr13:67779764-67780118	Zfp493	8.36947	-1.13155	0.0422579	0.974453		chr10:126905747-126906078
chr6:128362255-128363542	Rhno1;Gm44371;Gm26770;Foxm1	11.0017	-1.13145	0.0384403	0.966393		chr10:126978348-126980181
chr2:29802462-29803179	Slc27a4;Coq4	9.57155	-1.13107	0.0397463	0.969344		chr10:127040950-127042255
chr2:103797122-103797537	Caprin1	9.78541	-1.13082	0.039517	0.969344		chr10:127041765-127042256
chr14:7488033-7489232	Gm3752;4933406F09Rik	8.15918	-1.13027	0.043213	0.978726		chr10:127048216-127048510
chr2:34913115-34914445	Gm13448;Gm24905;Phf19	11.3056	-1.12983	0.038573	0.966393		chr10:127049684-127049960
chr6:52217002-52217998	Hoxa7;Hoxaas3;Hoxa3;Gm28308	8.96335	-1.12947	0.041068	0.971369		chr10:127059192-127060721
chr9:46012571-46013476	Pafah1b2;Sik3	10.6002	-1.12927	0.0390409	0.968951		chr10:127188150-127189457
chr2:28205371-28206354	Olfm1	8.80452	-1.12806	0.0416709	0.971472		chr10:127194908-127196118
chr12:64918080-64918388	Gm527	8.43758	-1.12639	0.0429656	0.976802		chr10:127210942-127211788
chr12:111255282-111255547	Traf3	6.99477	-1.12562	0.0508903	0.984834		chr10:127288408-127289565
chr4:130573547-130574387	Nkain1	9.65656	-1.12507	0.0406671	0.96949		chr10:127339276-127339665
chr18:67245011-67245844	Mppe1	9.94791	-1.12495	0.0403409	0.969344		chr10:127380239-127381335
chr7:14622402-14622916	Nlrp5-ps	7.45056	-1.12408	0.047824	0.984834		chr10:127533764-127534707
chr17:65782484-65784113	Ppp4r1	11.4527	-1.12359	0.0395717	0.969344		chr10:127619818-127622330
chr2:112379096-112379752	Katnbl1;Gm21985	10.5589	-1.12323	0.040103	0.969344		chr10:127676749-127677592
chr18:3382843-3383673	Cul2	10.1116	-1.1224	0.0406172	0.96949		chr10:127739080-127740211
chr18:9449207-9450470	Ccny	10.8703	-1.12117	0.0402618	0.969344		chr10:128035175-128036514
chr13:95325197-95325542	Zbed3	9.66451	-1.12016	0.041518	0.971369		chr10:128058330-128059942
chr17:31564166-31565692	Gm24970;Gm50455;Gm50108;Gm50107;Pknox1	11.5937	-1.11962	0.0402068	0.969344		chr10:128096610-128097939
chr2:60124547-60125698	Gm13620;Baz2b	10.3922	-1.11907	0.0409533	0.971369		chr10:128368074-128369335
chr10:81582608-81582912	Tle2	6.87359	-1.11829	0.0534791	0.984834		chr10:128376514-128377736
chr7:34312862-34313839	4931406P16Rik	10.7886	-1.11608	0.041204	0.971369		chr10:128458491-128460079
chr18:73571883-73574018	Mex3c	11.0909	-1.11498	0.041232	0.971369		chr10:128524743-128526173
chr9:44604872-44605371	Ddx6	10.6879	-1.11478	0.0414994	0.971369		chr10:12869024-12869687
chr4:141444374-141445344	Zbtb17	10.8088	-1.11458	0.0414585	0.971369		chr10:128890826-128892334
chr12:53252225-53253704	Npas3	9.73968	-1.11293	0.0427182	0.976802		chr10:128909440-128910852
chr2:92182793-92185792	Phf21a	12.5413	-1.11279	0.041165	0.971369		chr10:12963966-12964795
chr13:74259755-74260107	Ahrr	6.72201	-1.11265	0.0562106	0.984834		chr10:13008160-13008957
chr7:16781834-16782594	Slc1a5	9.27963	-1.11191	0.0436024	0.979719		chr10:13192685-13193290
chr6:83455804-83457380	Tet3	11.8038	-1.11146	0.0415781	0.971369		chr10:13324011-13324460
chr10:82741511-82741855	Hcfc2	6.86455	-1.111	0.0550912	0.984834		chr10:13605551-13606029
chr6:51470511-51470902	Hnrnpa2b1;Cbx3	10.2237	-1.11092	0.0425559	0.976512		chr10:13868414-13869232
chr6:83197329-83197869	Dctn1	7.49033	-1.10975	0.0503918	0.984834		chr10:14544890-14545779
chr10:17947720-17948008	Heca	8.82834	-1.10934	0.0450237	0.981709		chr10:14705086-14705795
chr4:137276937-137277386	Wnt4	6.84175	-1.10892	0.0557595	0.984834		chr10:17722081-17724668
chr17:24414345-24415280	D330041H03Rik;Rnps1;Abca3	11.1574	-1.10871	0.0423244	0.974453		chr10:17724147-17724587
chr14:52013838-52015064	Zfp219;Tmem253	9.89675	-1.10752	0.0435176	0.978726		chr10:17946927-17948319
chr12:111165844-111167202	4930595D18Rik;Traf3	10.7494	-1.10598	0.0430522	0.976802		chr10:17947720-17948008
chr12:109749788-109750235	Mir3072;Mirg	7.33328	-1.10569	0.0522719	0.984834		chr10:18055199-18056408
chr16:94568754-94571284	Dyrk1a	12.1292	-1.10473	0.0427077	0.976802		chr10:18318192-18319699
chr17:32363850-32364765	Wiz	11.2997	-1.10406	0.043111	0.9774		chr10:19872400-19872710
chr2:178413882-178414121	Ppp1r3d;Fam217b	6.77322	-1.10379	0.0575778	0.984834		chr10:19907281-19907800
chr10:122985205-122986704	D630033A02Rik;Mirlet7i	12.8218	-1.10205	0.0430655	0.976802		chr10:19985223-19985556
chr13:55329298-55330553	Mxd3;Prelid1	10.4067	-1.10129	0.0441748	0.981334		chr10:21158997-21161788
chr2:73774863-73775722	Chn1	9.71926	-1.10064	0.0450301	0.981709		chr10:21160600-21161357
chr12:90840823-90841443	4930544I03Rik;Gm26512	7.33818	-1.10041	0.0533373	0.984834		chr10:21161023-21161363
chr9:87426109-87426768	None	7.61192	-1.10027	0.0515814	0.984834		chr10:22730724-22732235
chr16:10992841-10993139	Gm24961;Litaf	8.56699	-1.10025	0.0474836	0.983586		chr10:22731508-22732128
chr2:23571602-23572211	Spopl	10.0867	-1.09999	0.0447187	0.981709		chr10:24223439-24224039
chr6:54816424-54817627	Znrf2	10.3678	-1.09986	0.0444785	0.981682		chr10:25296700-25297376
chr2:38647516-38647774	Psmb7	6.83247	-1.09945	0.0579118	0.984834		chr10:25359436-25360598
chr16:3106471-3106827	Gm49554	7.50994	-1.09914	0.0524426	0.984834		chr10:26373127-26375798
chr16:96081443-96083112	1700093J21Rik;Brwd1	12.366	-1.09898	0.0437191	0.980106		chr10:29313001-29313683
chr13:58358607-58359375	Kif27	8.79336	-1.0988	0.0471364	0.983314		chr10:29361369-29362463
chr15:96286319-96288783	Arid2;2610037D02Rik	11.6579	-1.09843	0.0440173	0.980118		chr10:30200103-30200688
chr11:23305866-23307495	Usp34	12.0547	-1.09841	0.0438995	0.980106		chr10:30472902-30473333
chr7:56019098-56019876	Gm44510;Rps12l1;Nipa1	8.87468	-1.09792	0.0471059	0.983314		chr10:30802498-30803785
chr5:137532864-137533434	Gnb2;Gm17112;Mir6418;Gigyf1;Epo	12.8491	-1.09767	0.0438764	0.980106		chr10:31445680-31446075
chr17:35896708-35897958	2310061I04Rik;Atat1;Gm16279;Dhx16	11.3055	-1.09651	0.0445209	0.981682		chr10:31608334-31610087
chr9:59353128-59353680	Bbs4	8.76333	-1.0954	0.0478854	0.984834		chr10:34206444-34208000
chr13:58401214-58403411	Rmi1;Hnrnpk	12.2353	-1.09483	0.044532	0.981682		chr10:35310313-35310721
chr12:64917676-64918401	Gm527	9.67104	-1.0929	0.0465904	0.983314		chr10:3621001-3621679
chr5:140829742-140830835	Gna12	10.4503	-1.09263	0.0457924	0.983314		chr10:38846698-38846951
chr11:55469614-55470210	G3bp1	10.6288	-1.09213	0.0457505	0.983314		chr10:39730939-39733059
chr10:70097444-70097927	Ccdc6	9.40536	-1.09117	0.0473455	0.983314		chr10:39898724-39899550
chr9:63602122-63603049	Aagab;Iqch	10.4572	-1.09082	0.0461382	0.983314		chr10:40042402-40042741
chr18:75456712-75456997	Ctif	7.19246	-1.09052	0.0565753	0.984834		chr10:40300739-40302971
chr2:32271805-32272102	Gm13611	7.13729	-1.09044	0.0570511	0.984834		chr10:40465415-40465743
chr2:156196416-156197344	Phf20	10.9006	-1.09044	0.0458989	0.983314		chr10:40683020-40683690
chr9:98956423-98956772	Foxl2;Foxl2os	7.46484	-1.08915	0.0548573	0.984834		chr10:41302745-41303449
chr6:97205017-97205724	Uba3;Arl6ip5	9.69705	-1.0886	0.0474005	0.983314		chr10:41518824-41520175
chr9:47531453-47531897	Cadm1	7.58844	-1.08831	0.0542419	0.984834		chr10:41519535-41519973
chr18:10725408-10726705	Mib1	10.5428	-1.08807	0.0466092	0.983314		chr10:42163616-42163960
chr13:103919687-103921893	Erbin	11.4809	-1.08743	0.0461958	0.983314		chr10:42275103-42278672
chr16:4756792-4757166	Hmox2;Cdip1	8.55922	-1.08728	0.0501136	0.984834		chr10:42501584-42502777
chr13:13393303-13393747	Gpr137b	8.74422	-1.08712	0.0496049	0.984834		chr10:42761296-42762429
chr13:37993550-37994306	Ssr1	10.0239	-1.08665	0.047377	0.983314		chr10:43478364-43480269
chr7:28435692-28436932	Gmfg;Samd4b	10.232	-1.08601	0.047288	0.983314		chr10:4386640-4388649
chr2:162930888-162932525	Srsf6	11.9701	-1.08566	0.046375	0.983314		chr10:44148589-44149031
chr18:75000279-75001260	Rpl17;Snord58b;Gm23301;Gm26202;Gm50313;BC031181	11.2396	-1.08541	0.0467003	0.983314		chr10:44268185-44268804
chr6:39724771-39725687	Braf	10.6156	-1.08465	0.0472304	0.983314		chr10:45084116-45084633
chr13:51594849-51595170	None	6.88183	-1.08453	0.060769	0.984834		chr10:52417268-52418374
chr2:92024111-92024479	Creb3l1	7.1804	-1.0818	0.0586216	0.984834		chr10:53596405-53597987
chr2:163418920-163420102	2900093K20Rik;Oser1	10.6795	-1.08151	0.0478109	0.984834		chr10:53629357-53630220
chr6:7613784-7614283	None	7.64744	-1.0808	0.0555144	0.984834		chr10:54074451-54076200
chr16:69296037-69296398	None	7.01093	-1.08028	0.0604763	0.984834		chr10:54075559-54076078
chr5:122614031-122614701	Ift81	10.0422	-1.08026	0.0486429	0.984834		chr10:57766687-57767130
chr19:5729202-5729912	Gm16538;Gm50387;Fam89b;Znrd2;Ehbp1l1	9.84568	-1.07932	0.0490724	0.984834		chr10:5804628-5806302
chr5:124444777-124446959	Kmt5a	10.28	-1.07888	0.0486779	0.984834		chr10:5823269-5824559
chr18:56707268-56709288	Lmnb1	11.3687	-1.07838	0.048047	0.984834		chr10:58322718-58324014
chr13:48966732-48968855	Fam120a	11.6912	-1.07835	0.0479224	0.984834		chr10:58323488-58323864
chr10:4386640-4388649	Gm21781;Zbtb2	12.0095	-1.07764	0.047965	0.984834		chr10:58446378-58447515
chr14:87415789-87417581	Tdrd3	11.6065	-1.07733	0.0481614	0.984834		chr10:58447093-58447453
chr5:146794021-146795256	1700041I07Rik;Usp12	11.0314	-1.07726	0.0484461	0.984834		chr10:59616449-59616735
chrX:111463079-111463609	Rps6ka6	9.33603	-1.07677	0.050397	0.984834		chr10:60106665-60107377
chr18:21001929-21002387	Rnf138	9.44582	-1.07561	0.0504422	0.984834		chr10:60185510-60185831
chr1:179959405-179960702	Cdc42bpa	11.1439	-1.07434	0.0489811	0.984834		chr10:60277460-60278264
chr11:83964254-83964804	Ddx52;Synrg	10.0747	-1.07414	0.0498666	0.984834		chr10:60463086-60463691
chr16:92252726-92252966	None	6.35187	-1.07385	0.0700131	0.984834		chr10:60929907-60930184
chr13:55727058-55727908	Txndc15;Pcbd2	10.201	-1.07283	0.0500035	0.984834		chr10:61146152-61148067
chr13:34875192-34876153	Gm36839;Prpf4b	11.1991	-1.07268	0.049295	0.984834		chr10:61147117-61148039
chr11:74522382-74522938	Rap1gap2	8.70233	-1.07243	0.0528073	0.984834		chr10:61273005-61273869
chr11:5443811-5445431	Znrf3	10.9706	-1.07186	0.0495942	0.984834		chr10:61382807-61383761
chr13:46726876-46728435	Nup153	11.2974	-1.07184	0.0494207	0.984834		chr10:61680096-61680759
chr14:103649945-103651227	Gm22877;Slain1	10.4918	-1.07178	0.049953	0.984834		chr10:62110632-62111155
chr10:81426892-81427245	Nfic	9.3278	-1.07115	0.0515954	0.984834		chr10:62133766-62134112
chr13:58127162-58129742	Hnrnpa0	12.3204	-1.07074	0.0492965	0.984834		chr10:62231028-62231288
chr5:33819650-33821687	Nsd2	11.951	-1.07013	0.0495241	0.984834		chr10:62725616-62726293
chr2:27677515-27677875	Rxra	9.14981	-1.06966	0.052276	0.984834		chr10:62791548-62792925
chr10:79874208-79874795	Prtn3;Plppr3	8.28465	-1.06927	0.0549231	0.984834		chr10:62980036-62980892
chr12:112941776-112942461	Nudt14;Gm26583	10.7813	-1.06882	0.0503507	0.984834		chr10:63022989-63024812
chr18:42511164-42512376	Tcerg1	10.5078	-1.06721	0.0509008	0.984834		chr10:63338161-63339673
chr13:99516242-99516944	Gm26559;Map1b	9.34357	-1.06677	0.0525052	0.984834		chr10:63779815-63780481
chr13:58402674-58403209	Rmi1;Hnrnpk	9.78031	-1.0663	0.0518928	0.984834		chr10:67126550-67127597
chr10:78351625-78352770	Gm40709;Agpat3	11.577	-1.06557	0.0506122	0.984834		chr10:67547719-67549745
chr13:63567757-63568347	A930032L01Rik;Ptch1	9.81576	-1.06422	0.0522928	0.984834		chr10:68224983-68225696
chr15:88751690-88752253	Zbed4	9.59992	-1.06405	0.0526487	0.984834		chr10:69173140-69173549
chr13:112800691-112801599	Plpp1	9.86239	-1.06386	0.0523067	0.984834		chr10:69212398-69213812
chr7:16286361-16286769	Ccdc9	10.2818	-1.06386	0.0518239	0.984834		chr10:69351960-69353132
chr2:158028001-158029285	Tti1;Rprd1b	12.2387	-1.06339	0.0508622	0.984834		chr10:70096463-70098282
chr4:107084903-107085179	Cyb5rl	6.62954	-1.06265	0.068955	0.984834		chr10:70097444-70097927
chrX:134307991-134308372	Tmem35a;Cenpi	7.02235	-1.06251	0.0645865	0.984834		chr10:71159077-71159606
chr5:5379750-5380997	Cdk14	10.9586	-1.06096	0.0519102	0.984834		chr10:71237477-71238299
chr18:67448542-67449333	Afg3l2	10.0199	-1.0607	0.0527954	0.984834		chr10:71284583-71285535
chrX:48341260-48342446	Bcorl1	10.0515	-1.05972	0.0529713	0.984834		chr10:74990978-74991383
chr2:37702411-37703920	Strbp	10.8021	-1.05829	0.0525948	0.984834		chr10:75060175-75062767
chr5:135632507-135633077	Gm15607;Rhbdd2	9.78559	-1.05769	0.0537636	0.984834		chr10:76032186-76033303
chr3:40531446-40532095	Intu	8.50022	-1.05731	0.0568109	0.984834		chr10:76317802-76318094
chr9:58822158-58822562	Hcn4	6.72498	-1.05702	0.0691951	0.984834		chr10:76344410-76345652
chr12:80270938-80271290	None	7.3025	-1.05563	0.0637732	0.984834		chr10:7662467-7663834
chr11:115707954-115708780	Grb2	10.8086	-1.05498	0.0533186	0.984834		chr10:7680693-7681958
chr18:57354534-57355375	Prrc1	11.1542	-1.05419	0.0532758	0.984834		chr10:77117453-77117707
chr13:9763521-9765366	Zmynd11	12.089	-1.05386	0.0529675	0.984834		chr10:77137032-77137354
chr17:34894067-34895504	Zbtb12;Ehmt2;C2	11.4443	-1.05371	0.0532367	0.984834		chr10:77258767-77259765
chr3:103663103-103663417	Gm25325	7.1941	-1.05239	0.0654902	0.984834		chr10:77500967-77501288
chr18:44374664-44375236	None	7.51686	-1.05231	0.0629628	0.984834		chr10:77605899-77607057
chr11:52099209-52099503	Gm24157;Ppp2ca	10.553	-1.05171	0.054242	0.984834		chr10:78351625-78352770
chr6:100833883-100834255	Ppp4r2	9.66024	-1.05134	0.0553744	0.984834		chr10:78425790-78426075
chr7:144738229-144738795	Gm44930;Ano1	7.67903	-1.05094	0.0622151	0.984834		chr10:78464421-78465342
chr15:102406044-102406977	Sp1	10.8359	-1.05073	0.0542439	0.984834		chr10:7955125-7957017
chr17:6960707-6961215	Tagap1;Gm49719	9.96614	-1.05059	0.0551096	0.984834		chr10:79554397-79555509
chr4:16163060-16164256	Ripk2;A530072M11Rik	9.98385	-1.05055	0.0550951	0.984834		chr10:79637444-79638047
chr2:132846427-132847341	Gm14104;Crls1;Mcm8	10.6751	-1.05045	0.0544265	0.984834		chr10:79681301-79683346
chrX:9199961-9201054	Lancl3	9.20933	-1.05037	0.0564323	0.984834		chr10:79716302-79717352
chr9:74853857-74854492	Gm28182;Gm16551;Gm20649	7.76453	-1.0503	0.0618482	0.984834		chr10:79766350-79767642
chr11:121259301-121260707	Narf;Foxk2	11.0513	-1.05002	0.0542642	0.984834		chr10:79793557-79794091
chr4:136021327-136021662	Gm24362;Eloa	9.61201	-1.04977	0.0558082	0.984834		chr10:79802316-79802593
chr2:102400375-102401416	Trim44	10.6248	-1.0495	0.0546806	0.984834		chr10:79853211-79855514
chr4:134468524-134469182	Gm23634;Stmn1	9.85228	-1.0492	0.0555758	0.984834		chr10:79854987-79855283
chr12:69680764-69682452	Sos2	10.9029	-1.04873	0.0546496	0.984834		chr10:79874208-79874795
chr18:24020107-24021181	Zfp24	10.9598	-1.04863	0.0546345	0.984834		chr10:79950678-79950989
chr15:81308890-81309169	8430426J06Rik	6.70542	-1.0483	0.071694	0.984834		chr10:79959608-79960586
chr15:82898700-82900299	Tcf20;Gm20324	10.9271	-1.04783	0.0548353	0.984834		chr10:79970741-79971346
chr7:45866034-45866816	Grin2d	9.75945	-1.04768	0.0560578	0.984834		chr10:79982978-79985297
chr13:51100900-51101581	Spin1	10.8386	-1.04748	0.0549759	0.984834		chr10:80036458-80036783
chr18:34860643-34861055	Egr1	9.16208	-1.04673	0.0573778	0.984834		chr10:80070784-80071143
chr13:108315994-108316754	Gm2822;Depdc1b	9.18792	-1.04656	0.0573583	0.984834		chr10:80102088-80102877
chr6:47819948-47820422	Rpl35a-ps7;Zfp786	7.04742	-1.04566	0.0685638	0.984834		chr10:80129757-80130138
chr8:69973517-69974734	Gatad2a	11.3838	-1.04525	0.0551644	0.984834		chr10:80138744-80139577
chr5:115631390-115632629	1110006O24Rik;Rab35	11.1295	-1.04493	0.0553706	0.984834		chr10:80179393-80179836
chr11:3202868-3203182	Eif4enif1;Drg1	9.34746	-1.04468	0.0574614	0.984834		chr10:80190238-80190708
chr14:18893131-18894288	Ube2e2	9.77104	-1.04464	0.0567415	0.984834		chr10:80226171-80227298
chr9:52047725-52049169	Rdx	12.0915	-1.04445	0.0550755	0.984834		chr10:80322912-80324072
chr7:5368291-5368679	None	7.54835	-1.04428	0.0647227	0.984834		chr10:80335331-80335840
chr18:31803865-31804662	Wdr33	10.5838	-1.04419	0.0559231	0.984834		chr10:80381001-80381411
chr4:140701030-140703151	Rcc2	11.6322	-1.04412	0.0553109	0.984834		chr10:80386236-80388027
chr16:30388018-30388993	Atp13a3	10.3585	-1.04355	0.056277	0.984834		chr10:80398542-80400203
chr14:30715184-30716694	Sfmbt1	10.9813	-1.0424	0.0560427	0.984834		chr10:80419199-80419762
chr3:103790607-103791726	Gm15886;Hipk1	11.3829	-1.04206	0.055894	0.984834		chr10:80576120-80578787
chr2:27676151-27678209	Rxra	10.877	-1.04147	0.0563255	0.984834		chr10:80621898-80623797
chrX:12079146-12080699	Bcor	9.76265	-1.03977	0.0578914	0.984834		chr10:80741596-80742542
chr17:34024206-34025447	Gm26940;Mir219a-1;Mir219c;Ring1;H2-Ke6;Gm20427;Slc39a7	11.7112	-1.03806	0.0566795	0.984834		chr10:80754884-80755798
chr6:92090951-92092661	Nr2c2	11.7989	-1.03752	0.0567715	0.984834		chr10:80797525-80799340
chr12:95695141-95695926	Flrt2	7.6519	-1.03715	0.0658129	0.984834		chr10:80798592-80798926
chr10:43478364-43480269	Bend3	12.0487	-1.03708	0.0567895	0.984834		chr10:80930942-80931473
chr6:71271502-71272343	Mir8112;Smyd1;Gm44321;Krcc1	10.5642	-1.03697	0.057622	0.984834		chr10:81105449-81106737
chr5:33782108-33782955	Letm1	10.9654	-1.03654	0.057419	0.984834		chr10:81135023-81138847
chr3:35932913-35933165	Dcun1d1;Gm15952	9.37758	-1.03629	0.0593879	0.984834		chr10:81143943-81145205
chr4:134579595-134580001	Man1c1	7.11855	-1.0362	0.0703326	0.984834		chr10:81167285-81168035
chr18:58659187-58660098	Isoc1	9.71218	-1.03528	0.0590351	0.984834		chr10:81176310-81177619
chr13:81657557-81658095	Lysmd3	9.03765	-1.0349	0.0604877	0.984834		chr10:81232925-81233506
chr2:73012734-73013043	None	8.28372	-1.03357	0.0633241	0.984834		chr10:81377877-81379277
chr18:34220635-34221739	Gm10548;Apc	10.4041	-1.03355	0.0585821	0.984834		chr10:81424194-81427435
chr11:77488417-77490182	Ankrd13b;Git1	10.8764	-1.03246	0.0584458	0.984834		chr10:81426053-81427340
chr18:84085732-84086144	Zadh2;Tshz1	8.68172	-1.03185	0.0622594	0.984834		chr10:81426892-81427245
chr15:38077774-38079272	Gm49312;Ubr5	11.8711	-1.0318	0.0580946	0.984834		chr10:81429715-81431400
chr18:40218896-40219628	Yipf5	9.60703	-1.0296	0.0605842	0.984834		chr10:81559117-81561389
chr18:20895769-20896709	Trappc8	9.88351	-1.02759	0.0606432	0.984834		chr10:81580277-81580720
chr4:151994684-151997051	Phf13	12.0076	-1.02715	0.0591657	0.984834		chr10:81582608-81582912
chr18:14682157-14683392	Ss18	10.8483	-1.02697	0.0597919	0.984834		chr10:81634591-81635228
chr18:21001148-21002638	Rnf138	10.764	-1.02696	0.0598565	0.984834		chr10:82741511-82741855
chr9:120932970-120934585	4930593C16Rik;Ctnnb1	12.6764	-1.02679	0.0590769	0.984834		chr10:82763308-82764401
chr8:25201439-25201690	Tacc1	7.72733	-1.02614	0.068161	0.984834		chr10:82984776-82986106
chr4:132535457-132536034	Gm12999;Atpif1;Dnajc8	9.68561	-1.02596	0.0613484	0.984834		chr10:83359920-83360843
chr5:31199782-31200045	Zfp513;Snx17;Ppm1g	7.03813	-1.02549	0.074017	0.984834		chr10:83360496-83360806
chr14:20793123-20794541	Gm30108;Camk2g	11.0669	-1.02544	0.0600151	0.984834		chr10:83543624-83544421
chr2:93797721-93798302	Gm13818;Ext2	7.42568	-1.0253	0.0705391	0.984834		chr10:84439988-84441771
chrX:19236920-19238363	Gm26652	9.22101	-1.02457	0.0625959	0.984834		chr10:84533264-84534471
chr1:42697333-42697837	Pou3f3;Gm20646;Pantr1	7.30563	-1.02438	0.0717821	0.984834		chr10:85331280-85331584
chr14:105258648-105259373	Ndfip2	10.0538	-1.02391	0.0613212	0.984834		chr10:85386729-85387871
chr13:100744037-100744773	Mrps36	10.8369	-1.02305	0.0607603	0.984834		chr10:85916282-85917429
chr10:81429715-81431400	Nfic	12.2402	-1.02249	0.060232	0.984834		chr10:85928470-85928955
chr13:24761415-24762211	Gmnn	10.5226	-1.02216	0.0612423	0.984834		chr10:85957317-85957972
chr2:144009936-144011673	Rrbp1	11.5424	-1.022	0.0606057	0.984834		chr10:86021731-86022532
chr13:73937194-73938124	Brd9;Trip13	10.6401	-1.02166	0.0612607	0.984834		chr10:86779062-86779444
chr18:73702929-73704266	Smad4	10.5263	-1.02166	0.0613625	0.984834		chr10:86793272-86793684
chr5:118027665-118028089	Gm42545;Tesc	7.97776	-1.0212	0.0679769	0.984834		chr10:88378978-88379967
chr6:58640426-58640820	Abcg2	7.72309	-1.02045	0.0696948	0.984834		chr10:88459496-88459970
chr12:54862236-54863174	1700081N11Rik;Cfl2	11.578	-1.01991	0.0611052	0.984834		chr10:88503494-88504316
chr15:54745609-54746022	Ccn3	7.74785	-1.01989	0.0696842	0.984834		chr10:8885649-8886767
chr15:76477022-76478192	Hsf1;Bop1	11.1602	-1.01972	0.0613707	0.984834		chr10:89443142-89444259
chr17:72836400-72837784	Ypel5	11.452	-1.01963	0.061235	0.984834		chr10:91082101-91083506
chr3:31095053-31095578	Skil	10.4928	-1.01947	0.0619419	0.984834		chr10:91123185-91124256
chr18:67133513-67133809	Gnal	6.81264	-1.01795	0.0786777	0.984834		chr10:91170645-91172138
chr13:45001839-45002224	Dtnbp1	8.87155	-1.01774	0.0652391	0.984834		chr10:93160453-93161953
chr4:136835803-136836091	Ephb2	8.65135	-1.01712	0.0661014	0.984834		chr10:93308980-93311434
chr7:141620450-141620836	Mir7063;Ap2a2	6.97867	-1.01661	0.0771265	0.984834		chr10:93311034-93311316
chr17:35969331-35969895	Abcf1;Prr3	10.3013	-1.01607	0.0629943	0.984834		chr10:93640793-93641591
chr15:6707526-6709370	Rictor	11.8889	-1.01522	0.0621551	0.984834		chr10:93833574-93834438
chr11:70687255-70688244	Inca1;Camta2	10.3986	-1.01496	0.0631741	0.984834		chr10:93889003-93890221
chr19:59166208-59166993	Vax1	8.27336	-1.01473	0.0682224	0.984834		chr10:94035108-94036894
chr13:70738748-70739014	Adamts16	6.84323	-1.01472	0.0792304	0.984834		chr10:94147607-94148607
chr2:151038727-151039682	Nanp;Ninl	10.1193	-1.01378	0.0637916	0.984834		chr10:94514236-94515779
chr12:110738201-110738687	Wdr20	10.1192	-1.01335	0.0639016	0.984834		chr10:95415679-95416079
chr2:93835862-93836241	Accs	7.16972	-1.01301	0.0761658	0.984834		chr10:95514485-95515939
chr18:37498827-37499173	Pcdhb19;Pcdhb18;Gm37388;Gm37013;Gm42416	6.97351	-1.01247	0.0783617	0.984834		chr10:95940296-95941481
chr8:83442049-83442624	Scoc	9.69244	-1.01228	0.0647991	0.984834		chr10:97110773-97111083
chr4:149586103-149587755	Clstn1	11.5802	-1.01153	0.0632185	0.984834		chr10:98913753-98915921
chr18:77713209-77714624	4930465K10Rik;8030462N17Rik	11.1118	-1.01132	0.063525	0.984834		chr10:9900314-9902041
chr17:80061133-80062845	Hnrnpll	11.5956	-1.0084	0.0640152	0.984834		chr10:99263585-99264189
chr11:58008301-58010320	Larp1	11.5082	-1.00822	0.0641033	0.984834		chr11:100374098-100374563
chr17:23699184-23700412	AC122821.1;1520401A03Rik	10.8836	-1.00797	0.064546	0.984834		chr11:100440681-100441308
chr14:27508176-27508762	Ccdc66	9.83741	-1.00794	0.0656984	0.984834		chr11:100622746-100623251
chr2:155276714-155277021	Map1lc3a;Pigu	9.16305	-1.00723	0.0672089	0.984834		chr11:100708400-100708750
chr5:115134241-115135102	Unc119b	10.9168	-1.00715	0.0647351	0.984834		chr11:100711979-100712799
chr5:25497743-25500103	Kmt2c	11.7321	-1.0053	0.0647631	0.984834		chr11:100849952-100851759
chr15:79120648-79120926	Micall1	7.48436	-1.00475	0.0757404	0.984834		chr11:101069618-101070650
chr13:54071656-54072469	Sfxn1	10.6764	-1.00469	0.0655687	0.984834		chr11:101155741-101156204
chr16:22265719-22266103	Tra2b	9.89248	-1.00464	0.0664852	0.984834		chr11:101169579-101171627
chr7:112679623-112680237	2310014F06Rik;Tead1	9.54779	-1.00459	0.0670782	0.984834		chr11:101171053-101171627
chr13:117025332-117026025	Parp8	9.2113	-1.00439	0.0678509	0.984834		chr11:101172079-101172505
chr18:34372461-34373713	Reep5	10.3927	-1.00383	0.0660681	0.984834		chr11:101173336-101174293
chr18:42429199-42429498	None	6.29707	-1.0034	0.0907467	0.984834		chr11:101225596-101226624
chr7:81992163-81992697	4833418N17Rik;Bnc1	9.65285	-1.0033	0.0672286	0.984834		chr11:101424952-101425688
chr4:34886568-34887305	Zfp292	9.31281	-1.0025	0.0681226	0.984834		chr11:101784155-101785860
chr3:139075569-139075874	Rap1gds1	8.90739	-1.00249	0.0691753	0.984834		chr11:101870092-101870500
chr12:112950034-112950727	Gm26583	9.1977	-1.00203	0.0685185	0.984834		chr11:101963956-101964306
chr18:35561908-35563308	Gm49347;Snora74a;Snhg4;Snhg4;Matr3	11.1876	-1.00148	0.0660434	0.984834		chr11:101984269-101985005
chr5:124248833-124250161	Mphosph9;Pitpnm2	9.50357	-1.00135	0.0680305	0.984834		chr11:102026446-102027370
chr17:56009231-56009555	Mpnd;Gm16276;Stap2	9.38442	-1.00114	0.0683332	0.984834		chr11:102184572-102185421
chr17:71615645-71617016	Gm30091;Wdr43	11.1616	-1.00099	0.0661891	0.984834		chr11:102202209-102202798
chr19:11965439-11966513	Osbp	10.8025	-1.00071	0.066519	0.984834		chr11:102245045-102245504
chr16:30039164-30039505	9030404E10Rik	6.7866	-1.00055	0.0841152	0.984834		chr11:102295603-102297729
chr6:124917055-124918371	Ptms;A230083G16Rik	11.0374	-0.999891	0.0665626	0.984834		chr11:102316325-102320608
chr3:107459917-107460416	Kcnc4	7.49729	-0.999795	0.0770554	0.984834		chr11:102555566-102556577
chr2:122028590-122029155	Gm47314;Eif3j1	9.93072	-0.99962	0.0677689	0.984834		chr11:102774496-102774751
chr9:21607880-21608125	Gm7904	6.95237	-0.99957	0.0823782	0.984834		chr11:102818468-102819698
chr6:13607379-13608333	Tmem168	10.5917	-0.999415	0.0670454	0.984834		chr11:103199013-103199908
chr8:13338287-13339572	Tfdp1	11.3679	-0.999396	0.0664934	0.984834		chr11:103649687-103650445
chr18:77254218-77254806	St8sia5	6.93191	-0.999227	0.0827194	0.984834		chr11:103749624-103749881
chr18:68481325-68481845	None	6.46668	-0.999168	0.0891738	0.984834		chr11:103966342-103967499
chr2:118779519-118779827	Phgr1;Disp2	7.52236	-0.998576	0.0772098	0.984834		chr11:104441376-104443215
chr2:50296188-50296919	Mmadhc;Gm13483	11.3696	-0.99854	0.0667212	0.984834		chr11:104468588-104469791
chr12:105784190-105785454	Papola;Ak7	11.9966	-0.998143	0.0665515	0.984834		chr11:104685518-104685955
chr12:111574015-111575339	2810029C07Rik;Mark3	11.9308	-0.99788	0.0666454	0.984834		chr11:105180547-105182615
chr17:26948295-26949553	Mir3083;Syngap1	10.0279	-0.997679	0.0681549	0.984834		chr11:105589166-105590557
chr4:120569523-120570768	Ctps	10.992	-0.997558	0.0672187	0.984834		chr11:106083756-106085618
chr17:33628979-33629520	Zfp414;Gm20507	10.7079	-0.997537	0.0674462	0.984834		chr11:106084904-106085269
chr9:56574452-56574723	None	6.32885	-0.997312	0.0920933	0.984834		chr11:106159309-106160689
chr15:68362075-68363693	Gm20732	11.5444	-0.996905	0.06707	0.984834		chr11:106487170-106487977
chr15:80711534-80712203	Gm49512;Tnrc6b	10.1286	-0.996899	0.0682323	0.984834		chr11:106612165-106613416
chr6:142756571-142757303	Cmas	9.88498	-0.996826	0.0685938	0.984834		chr11:106919660-106921193
chr8:33599421-33600401	Ppp2cb	10.8049	-0.996623	0.0676119	0.984834		chr11:107130975-107132672
chr4:55532700-55533165	Klf4	9.14896	-0.996594	0.070122	0.984834		chr11:107479305-107479969
chr18:53176159-53177107	Snx2	10.0254	-0.996529	0.0684705	0.984834		chr11:109362408-109363624
chr2:32606850-32607866	St6galnac6	9.97637	-0.996502	0.0685469	0.984834		chr11:109472960-109474175
chr18:65431034-65431622	Gm22567;Malt1	9.1677	-0.996321	0.0701498	0.984834		chr11:109650242-109652019
chr19:21778369-21778904	Cemip2	9.76028	-0.996047	0.069005	0.984834		chr11:113648994-113650152
chr13:78197741-78199627	Nr2f1;A830082K12Rik	11.111	-0.995752	0.0676249	0.984834		chr11:11462033-11462345
chr12:108422654-108423651	Eml1	10.3391	-0.9954	0.068387	0.984834		chr11:114668416-114669492
chr13:111725060-111725969	Gm15488;Gm15287	9.43078	-0.995195	0.0698556	0.984834		chr11:114751623-114752065
chr5:121545095-121546337	Mapkapk5;Gm42878;Adam1a	11.264	-0.994015	0.0680008	0.984834		chr11:115374140-115374594
chr13:54610894-54611682	Cltb	9.68281	-0.993718	0.0697768	0.984834		chr11:115535286-115536622
chr12:5375397-5375845	2810032G03Rik;Klhl29	7.33332	-0.993714	0.0802218	0.984834		chr11:115603387-115604613
chr18:39488967-39492066	Nr3c1	11.8657	-0.992886	0.0680173	0.984834		chr11:115612360-115613191
chr17:26138287-26139515	Axin1	11.2716	-0.991452	0.0686953	0.984834		chr11:115707954-115708780
chr18:84588754-84590230	Zfp407	11.3865	-0.991229	0.0686916	0.984834		chr11:115855245-115855593
chr4:91400459-91400855	Elavl2	7.2774	-0.991151	0.0815009	0.984834		chr11:115957932-115958828
chr17:69416999-69418034	C030034I22Rik;A930029G22Rik	11.1541	-0.991119	0.068859	0.984834		chr11:116012209-116012890
chr12:86422522-86422843	Esrrb	6.75854	-0.9907	0.0875021	0.984834		chr11:116100422-116100694
chr15:23978252-23978596	None	6.94138	-0.990341	0.0853034	0.984834		chr11:116155309-116155590
chr2:130295510-130296091	Ebf4	7.83693	-0.990045	0.0774606	0.984834		chr11:116282880-116283443
chr18:67343358-67344294	B430212C06Rik;Cidea	7.99765	-0.98984	0.0765465	0.984834		chr11:116291141-116291430
chr3:19310362-19312009	Pde7a	11.3268	-0.989832	0.0691087	0.984834		chr11:116412235-116413523
chr16:4885989-4886751	Mgrn1	9.99143	-0.989495	0.0704538	0.984834		chr11:116433794-116435224
chrX:134686319-134686989	B230119M05Rik;Gm7857;Armcx4	7.89176	-0.989307	0.0773319	0.984834		chr11:116580434-116581800
chr7:39449478-39449930	Gm5590;Zfp939	8.56855	-0.989274	0.0740071	0.984834		chr11:116581180-116581631
chr12:111907396-111908705	Ppp1r13b	10.8566	-0.98874	0.0697273	0.984834		chr11:116623632-116624370
chr12:32378465-32379948	Ccdc71l	11.2659	-0.987964	0.0696603	0.984834		chr11:116694326-116694854
chr2:69722596-69723686	Ppig	10.8484	-0.987546	0.0700651	0.984834		chr11:116827665-116828122
chr12:108793529-108794821	Gm34220;Yy1	11.886	-0.987428	0.0695081	0.984834		chr11:116851992-116854109
chr6:38551625-38552240	Luc7l2	10.8466	-0.986801	0.0702741	0.984834		chr11:117266963-117267724
chr4:117155229-117156330	Snord55;Gm26330;Rps8;Snord38a;Gm22980;Gm22398;Kif2c	11.8487	-0.98665	0.0697386	0.984834		chr11:117749628-117749870
chr17:29268729-29269297	Gm50068;Ppil1;BC004004	10.288	-0.985865	0.0710821	0.984834		chr11:117780413-117780664
chr16:47304945-47305624	None	7.24896	-0.985549	0.0834684	0.984834		chr11:117816363-117816698
chr12:52097578-52098098	Nubpl	9.37726	-0.985318	0.0727358	0.984834		chr11:117872803-117873561
chr12:8674497-8674934	Pum2	10.5227	-0.985292	0.0709873	0.984834		chr11:117905283-117905599
chr12:44269208-44269541	Pnpla8;Gm47096	9.3308	-0.984785	0.0729926	0.984834		chr11:11808580-11809500
chr9:119588295-119588610	None	6.77301	-0.984422	0.0892778	0.984834		chr11:118125273-118125574
chr4:133751810-133754988	Arid1a	12.5012	-0.984339	0.0701727	0.984834		chr11:118354516-118355870
chr8:117256182-117257649	Cmip	11.2966	-0.984084	0.0707245	0.984834		chr11:118490800-118491086
chr6:122339343-122340692	Phc1	10.8556	-0.983898	0.0710805	0.984834		chr11:119022710-119023911
chr2:179975995-179977299	4921531C22Rik;Taf4	11.2296	-0.983551	0.0709148	0.984834		chr11:119037084-119037669
chr16:16358335-16359182	Gm49521;Dnm1l	10.625	-0.983513	0.0713892	0.984834		chr11:119056209-119057463
chr2:80580417-80581725	Nckap1	11.3294	-0.983179	0.0709599	0.984834		chr11:119299472-119300626
chr13:85288309-85289768	Rasa1	10.8432	-0.983137	0.071305	0.984834		chr11:119389802-119391200
chr18:12172851-12173504	Rmc1	7.26301	-0.983123	0.0840766	0.984834		chr11:119491060-119492013
chr6:7844500-7845462	C1galt1	10.1671	-0.982359	0.0722228	0.984834		chr11:119546533-119548333
chr1:114557511-114558512	None	7.47337	-0.982205	0.0824687	0.984834		chr11:119602752-119603800
chr19:47579165-47580813	Slk	10.8646	-0.981995	0.071611	0.984834		chr11:119943215-119943753
chr7:80402861-80403231	Gm44851;Furin	9.31538	-0.981774	0.0738918	0.984834		chr11:120046117-120047425
chr10:128458491-128460079	Mir8105;Smarcc2	11.3906	-0.981544	0.0713868	0.984834		chr11:120188887-120190180
chr18:24529376-24530441	Rprd1a	10.685	-0.981367	0.0719417	0.984834		chr11:120189763-120190168
chr16:96126970-96128414	Hmgn1	11.6682	-0.981122	0.0713664	0.984834		chr11:120230933-120231672
chr17:47368777-47369411	Mrps10	10.049	-0.981105	0.0727397	0.984834		chr11:120236586-120236846
chr2:173737387-173738003	Vapb	9.8339	-0.98095	0.0731105	0.984834		chr11:120280010-120280701
chr13:17803371-17805715	Gm24018;Cdk13	11.3494	-0.979846	0.0718921	0.984834		chr11:120280368-120280736
chr17:34850331-34850613	Nelfe;Skiv2l	8.69235	-0.979495	0.0763799	0.984834		chr11:120310709-120311646
chr8:108703361-108705325	Zfhx3	11.5697	-0.979325	0.0719234	0.984834		chr11:120347598-120350944
chr9:99139467-99140598	Pik3cb	10.3808	-0.979187	0.0728714	0.984834		chr11:120437064-120437973
chr11:104468588-104469791	Kansl1	11.2029	-0.978863	0.072261	0.984834		chr11:120549036-120550121
chr1:102607169-102607525	None	6.96362	-0.978568	0.0887181	0.984834		chr11:120580866-120582307
chr2:52741826-52742700	Gm13548;Stam2	10.4741	-0.978398	0.0729966	0.984834		chr11:120597296-120598847
chrX:71214988-71215538	Mtm1	7.86257	-0.978133	0.080845	0.984834		chr11:120624408-120625274
chr4:120404864-120406002	Scmh1	10.8598	-0.978124	0.0727188	0.984834		chr11:120632583-120633826
chr4:133574849-133575135	Gpatch3	8.97181	-0.977992	0.0759018	0.984834		chr11:120672756-120673595
chr2:3713170-3714104	Fam107b	9.92516	-0.977433	0.0739798	0.984834		chr11:120783558-120785118
chr12:4592594-4593664	AC241534.1;Gm48678;Itsn2	11.0845	-0.976592	0.0729912	0.984834		chr11:121259301-121260707
chr10:62133766-62134112	Neurog3;Fam241b	6.98215	-0.976537	0.0891451	0.984834		chr11:121353795-121354705
chr14:20545717-20546707	1810062O18Rik;Ppp3cb;Usp54	11.2271	-0.976269	0.07299	0.984834		chr11:121830100-121830674
chr2:158409621-158410689	Gm14202;Ralgapb	10.4974	-0.975848	0.0737084	0.984834		chr11:17953214-17954073
chr11:70844593-70845435	Rabep1	10.008	-0.975517	0.0744119	0.984834		chr11:19014657-19014950
chr2:163602199-163602964	Ttpal	10.4228	-0.975009	0.0740319	0.984834		chr11:19020602-19020818
chr19:16132120-16133939	Gnaq	11.5571	-0.974784	0.0732332	0.984834		chr11:20112203-20113572
chr18:58836222-58836659	Adamts19	7.11014	-0.974766	0.088258	0.984834		chr11:20248922-20250164
chr5:52189751-52190740	Dhx15;9230114K14Rik	11.8509	-0.974754	0.0731088	0.984834		chr11:20740651-20741988
chr4:133813017-133814782	Gm12974	12.6827	-0.974687	0.0728697	0.984834		chr11:21238366-21239869
chr3:65957282-65958698	Gm37305;Ccnl1	12.389	-0.974681	0.0729465	0.984834		chr11:22512654-22512911
chr13:22005962-22007274	Prss16	9.50696	-0.974464	0.0755983	0.984834		chr11:22990385-22991138
chr2:165287434-165287922	Slc35c2;Elmo2	9.10853	-0.973294	0.0768983	0.984834		chr11:23255021-23257536
chr14:67071672-67072713	Gm27647;Ppp2r2a	11.9743	-0.973146	0.0735263	0.984834		chr11:23305866-23307495
chrX:7573447-7574983	Flicr;Gm36995;Ppp1r3f;Foxp3	10.9311	-0.973029	0.0741364	0.984834		chr11:23497433-23498429
chr4:132260555-132262042	Gm28874;Gmeb1	11.0226	-0.97266	0.0741754	0.984834		chr11:23770520-23771738
chr5:44225959-44227606	Gm42983;Gm42982;Gm42984;Tapt1	11.9449	-0.971928	0.0738917	0.984834		chr11:24077239-24077984
chr3:54155813-54156216	Trpc4	7.36597	-0.9719	0.0866106	0.984834		chr11:26183595-26184183
chr16:22265064-22266222	Tra2b	11.7371	-0.971521	0.0740969	0.984834		chr11:29373250-29374530
chr9:44603989-44605629	Gm47232;Gm30671;Ddx6	11.9084	-0.971502	0.0740305	0.984834		chr11:29601948-29602598
chr4:19766706-19767141	None	7.32199	-0.971287	0.0872146	0.984834		chr11:30266779-30268495
chr17:24689480-24690050	Syngr3;Gfer	9.01006	-0.970833	0.0779138	0.984834		chr11:30754922-30755500
chr13:45001250-45002259	Dtnbp1	9.84864	-0.970361	0.0761766	0.984834		chr11:3202156-3203231
chr4:65573309-65573718	Astn2	7.09974	-0.969472	0.0900715	0.984834		chr11:3202868-3203182
chr2:90940083-90941301	Celf1	11.2265	-0.969281	0.0750279	0.984834		chr11:32454514-32456066
chr11:102184572-102185421	G6pc3;Lsm12	11.0189	-0.969178	0.0752004	0.984834		chr11:32532779-32533731
chr17:79020106-79021240	Prkd3	10.5512	-0.969007	0.0756577	0.984834		chr11:32642264-32643866
chr2:131352213-131353093	Rnf24	9.76676	-0.968563	0.0768516	0.984834		chr11:3288562-3291838
chr6:4600447-4601821	Gm26696;Casd1	11.9618	-0.968036	0.0750276	0.984834		chr11:3291240-3291547
chr10:95514485-95515939	Ube2n	12.1338	-0.967952	0.07499	0.984834		chr11:33203099-33204446
chr4:119539108-119540528	Frg2f1;Foxj3	12.4094	-0.967939	0.0749084	0.984834		chr11:3408786-3409453
chr18:67390361-67391826	Tubb6	10.5827	-0.967795	0.0759857	0.984834		chr11:35798247-35798514
chr15:10469775-10470825	Brix1;Dnajc21	10.7468	-0.967285	0.0759825	0.984834		chr11:35838404-35838649
chr14:96518137-96518453	Klhl1	6.71247	-0.96683	0.0958497	0.984834		chr11:35979257-35980782
chr5:113907964-113909322	Gm43336;Coro1c	10.9697	-0.965985	0.0761854	0.984834		chr11:40733880-40734202
chr11:88067756-88069364	Gm15892;Vezf1	12.0336	-0.965804	0.0756622	0.984834		chr11:4266461-4267548
chr6:144826204-144827115	None	7.47717	-0.965558	0.0876441	0.984834		chr11:43528461-43529551
chr8:8689382-8690741	Mir7654;Arglu1	12.3816	-0.965009	0.0757853	0.984834		chr11:43681855-43683010
chr9:89211103-89211610	Gm29094;Bcl2a1b;Mthfs	8.8647	-0.964682	0.0802355	0.984834		chr11:44518517-44520332
chr13:72628878-72629365	Gm20554;Irx2	9.43898	-0.964608	0.0786923	0.984834		chr11:45851695-45852717
chr17:71474531-71476062	Smchd1	11.8628	-0.964334	0.0761671	0.984834		chr11:4593997-4594966
chr9:54863574-54864292	Ireb2	10.156	-0.964231	0.0775513	0.984834		chr11:45944230-45945178
chr11:115535286-115536622	Sumo2	11.1063	-0.964177	0.0766262	0.984834		chr11:46166077-46166450
chr13:24831313-24832253	Tdp2;Acot13	9.77675	-0.962476	0.078671	0.984834		chr11:48535788-48536214
chr7:78846790-78847397	1700011D18Rik;Det1	10.0367	-0.962132	0.0783558	0.984834		chr11:48825927-48827045
chr2:92915009-92915557	Syt13;Gm13791	7.94228	-0.961922	0.0853732	0.984834		chr11:49711956-49713054
chr7:38018577-38019668	Uri1	10.7216	-0.961782	0.0776574	0.984834		chr11:49793968-49794328
chr2:158624761-158625657	Actr5	10.5346	-0.961781	0.0778412	0.984834		chr11:49846424-49847576
chr14:70765742-70767521	Dok2;Xpo7	11.372	-0.961597	0.0772326	0.984834		chr11:50024860-50026075
chr5:23966069-23966345	Fam126a	6.54989	-0.961444	0.100171	0.984834		chr11:50145094-50145421
chr2:60209315-60210560	Marchf7;Baz2b	11.0732	-0.961312	0.0775133	0.984834		chr11:50291364-50292630
chr17:10840229-10840810	Pacrg;Prkn	9.49721	-0.961175	0.0796142	0.984834		chr11:50430433-50431740
chr2:104492925-104494876	Hipk3	12.1218	-0.960772	0.0771394	0.984834		chr11:5064780-5065701
chr6:22355648-22356522	Fam3c	10.1066	-0.960382	0.0787888	0.984834		chr11:51650232-51651762
chr16:42874894-42875369	4932412D23Rik;Zbtb20	9.42682	-0.960215	0.0800645	0.984834		chr11:51855302-51859135
chr17:66518890-66519968	Rab12	10.8639	-0.960128	0.0780352	0.984834		chr11:51999677-52000929
chr8:12385084-12385546	Gm45560;Sox1ot	7.8977	-0.959848	0.0863202	0.984834		chr11:52098122-52099736
chr3:96464005-96464364	Gm10685;Gm43534;Rnu1b6	7.28204	-0.959757	0.0913343	0.984834		chr11:52099209-52099503
chr6:124552772-124553147	None	7.08907	-0.958712	0.0937306	0.984834		chr11:52282595-52283534
chr5:76303551-76305345	Gm7467;Gm43658;Clock	11.9649	-0.958619	0.0778506	0.984834		chr11:5261170-5262063
chr2:49450944-49452801	Epc2	11.581	-0.958137	0.0781694	0.984834		chr11:53350303-53352117
chr15:79261429-79262089	Baiap2l2;Gm49486	8.63126	-0.958085	0.0831305	0.984834		chr11:53769644-53770855
chr9:44233332-44234650	Cbl	10.7112	-0.957865	0.0788614	0.984834		chr11:54027518-54028916
chr8:95488103-95489122	Gm45853;Csnk2a2	10.6902	-0.957822	0.0788944	0.984834		chr11:54028226-54028672
chr2:75831895-75832732	Agps	10.0245	-0.957786	0.0797055	0.984834		chr11:54035150-54035382
chr5:143527322-143528537	Gm42502;Rac1	11.8728	-0.957629	0.0781898	0.984834		chr11:54100776-54101408
chr4:126609686-126610134	5730409E04Rik	8.62677	-0.957474	0.0833408	0.984834		chr11:54387495-54388554
chr15:38302270-38302641	Klf10	8.68325	-0.957426	0.0831372	0.984834		chr11:54437856-54438804
chr17:28327990-28329534	Rpl10a;Gm49889;Fance;Tead3	12.1259	-0.956972	0.0782937	0.984834		chr11:5443811-5445431
chr6:66317275-66317587	None	6.42845	-0.956757	0.103868	0.984834		chr11:54786829-54788050
chr17:87445981-87447590	Calm2	12.324	-0.956324	0.0784274	0.984834		chr11:54866236-54867283
chr17:44188817-44189148	Clic5	7.10991	-0.956249	0.0943213	0.984834		chr11:5520439-5521756
chr14:48514707-48514950	Gm49519;Tmem260	6.52972	-0.956133	0.102345	0.984834		chr11:5541599-5542443
chr17:66076202-66077605	Ndufv2;Ankrd12	11.0503	-0.955736	0.0792339	0.984834		chr11:55468584-55470472
chr14:8097949-8098808	Pxk	10.4663	-0.955711	0.0797746	0.984834		chr11:55469614-55470210
chr14:79480578-79482384	Wbp4;Elf1	11.9423	-0.955606	0.0787815	0.984834		chr11:5707108-5707907
chr13:41605431-41606583	Tmem170b	10.2133	-0.955485	0.0801516	0.984834		chr11:5740565-5741493
chr17:83350605-83351581	Eml4	10.357	-0.954873	0.0801603	0.984834		chr11:5761881-5762535
chr9:63148727-63149669	Skor1	8.39059	-0.954742	0.0852259	0.984834		chr11:57800711-57802708
chr16:93831980-93833122	Gm30881;Morc3	11.0376	-0.954671	0.0795725	0.984834		chr11:58008301-58010320
chr2:131178925-131180393	Spef1;Cenpb	10.5915	-0.954665	0.0799654	0.984834		chr11:58959910-58960516
chr5:143731421-143732798	Usp42	11.1428	-0.954641	0.0795059	0.984834		chr11:58978145-58978646
chr2:119156347-119157213	Rmdn3	9.73859	-0.95462	0.0811649	0.984834		chr11:59163291-59164013
chr15:78561781-78562014	Rac2	6.31095	-0.954079	0.106995	0.984834		chr11:59662105-59663164
chr7:64872462-64873162	Nsmce3;Fam189a1	9.81897	-0.953968	0.0812249	0.984834		chr11:59847823-59848534
chr2:34371120-34373491	Pbx3	11.4535	-0.953283	0.0797317	0.984834		chr11:60175694-60176919
chr16:87698788-87699462	Bach1	10.028	-0.953243	0.0811124	0.984834		chr11:60210239-60210776
chr1:170255297-170255889	Gm6345;Sh2d1b2	8.88374	-0.952717	0.0839158	0.984834		chr11:60913291-60914081
chr11:75173179-75173676	Mir212;Mir132;1700016P03Rik;Ovca2;Hic1;Dph1	10.0399	-0.952529	0.0813182	0.984834		chr11:61578795-61579832
chr19:7340988-7342348	Mark2	11.8371	-0.952372	0.079825	0.984834		chr11:61579322-61579796
chr10:77500967-77501288	Fam207a	6.62976	-0.95233	0.102063	0.984834		chr11:61761746-61762280
chr12:54984896-54986373	Gm20403;Baz1a	11.0026	-0.952325	0.0803279	0.984834		chr11:61854206-61855485
chr17:71782374-71783073	Clip4	8.13656	-0.951451	0.0875917	0.984834		chr11:61929707-61930742
chr19:3767179-3769161	Kmt5b	15.8062	-0.951255	0.0795881	0.984834		chr11:61996703-61996936
chr5:88564632-88566057	Rufy3	11.2874	-0.951012	0.0805385	0.984834		chr11:62076881-62077642
chr17:7945494-7946402	Rsph3a;E430024P14Rik	10.4292	-0.950264	0.0815171	0.984834		chr11:62449051-62449314
chr12:73907335-73908863	Gm15283;Hif1a	11.1736	-0.950244	0.0808542	0.984834		chr11:62538332-62539562
chr17:34999750-35002065	Vars	11.9815	-0.950118	0.0804684	0.984834		chr11:62602591-62603315
chr17:33961036-33961815	Vps52;Gm23111	8.12824	-0.949868	0.0881562	0.984834		chr11:62647971-62649262
chr7:122020725-122021258	Gga2	8.74914	-0.949669	0.0853655	0.984834		chr11:63131076-63131918
chr10:111009420-111010545	Zdhhc17	11.7537	-0.949321	0.0808155	0.984834		chr11:6388861-6389938
chr17:15704443-15706074	Chd1	11.5822	-0.949244	0.0809235	0.984834		chr11:6414899-6416981
chr2:29965171-29966227	Gle1;Sptan1	10.2966	-0.949241	0.0820002	0.984834		chr11:6443964-6444863
chr2:180710197-180710603	Gid8;Dido1	10.5036	-0.949124	0.0817933	0.984834		chr11:6474871-6476453
chr2:119476828-119478480	Ino80	11.9262	-0.949068	0.08082	0.984834		chr11:65269663-65269930
chr9:99637609-99637926	Dzip1l	7.25717	-0.949015	0.0951867	0.984834		chr11:6546345-6547521
chr11:120783558-120785118	Rfng;Gps1;Dus1l	11.1254	-0.948935	0.0812994	0.984834		chr11:68386639-68387365
chr7:127746620-127747184	Fbxl19	9.51091	-0.948366	0.0835994	0.984834		chr11:68852450-68853396
chr5:36695275-36696408	D5Ertd579e	11.9606	-0.947295	0.0813645	0.984834		chr11:69367916-69369896
chr17:46704202-46705034	Ppp2r5d	9.78872	-0.946928	0.0835074	0.984834		chr11:69633001-69633263
chr3:95995231-95996395	Plekho1;Vps45	10.5178	-0.94633	0.0826645	0.984834		chr11:69765637-69766709
chr17:56934865-56935927	Mllt1	11.0274	-0.945799	0.0823651	0.984834		chr11:69802690-69803126
chr4:126967351-126968389	Zmym4	11.7557	-0.945765	0.0819374	0.984834		chr11:69901493-69902270
chr18:82910716-82911663	Zfp516	9.89246	-0.945728	0.0837113	0.984834		chr11:69913677-69914546
chr2:26503253-26504049	Notch1	9.62914	-0.944675	0.0845372	0.984834		chr11:69935373-69936448
chr5:102068988-102070429	Gm29707;Wdfy3	11.8829	-0.943581	0.0825766	0.984834		chr11:69965240-69967026
chrX:152768956-152770211	Shroom2	9.62176	-0.943017	0.0850894	0.984834		chr11:69996705-69997521
chr18:77773459-77774666	Atp5a1;Haus1	11.6452	-0.942257	0.083111	0.984834		chr11:70219080-70219317
chr11:106084904-106085269	Map3k3	9.55633	-0.941735	0.0856433	0.984834		chr11:70363412-70363775
chr6:89361386-89363085	Plxna1	10.8889	-0.941532	0.0838456	0.984834		chr11:70621868-70622154
chr6:91843279-91844014	None	7.71075	-0.941499	0.0937109	0.984834		chr11:70653297-70657210
chr4:134467809-134469199	Gm23634;Stmn1	10.6723	-0.941421	0.0840806	0.984834		chr11:70680831-70681384
chr3:94581979-94582924	Gm43768;Snx27	11.5387	-0.940785	0.0836409	0.984834		chr11:70687255-70688244
chr10:81167285-81168035	Pias4	10.8356	-0.940766	0.0841394	0.984834		chr11:70699826-70701085
chr5:23674843-23676457	Gm43566;Gm24009;Srpk2	11.3884	-0.940644	0.0837725	0.984834		chr11:70844593-70845435
chr3:139074402-139075976	Rap1gds1	11.2122	-0.940274	0.0840053	0.984834		chr11:73047603-73048526
chr15:102203088-102204348	Zfp740;Csad	11.5924	-0.94008	0.08384	0.984834		chr11:73469712-73470433
chr19:10267053-10267531	Dagla	8.09596	-0.939804	0.0916949	0.984834		chr11:74522382-74522938
chr14:70519936-70520581	Sftpc;Bmp1	10.046	-0.939586	0.0854543	0.984834		chr11:74723331-74724875
chr14:26579361-26580034	Dennd6a	10.6629	-0.939331	0.084768	0.984834		chr11:74837619-74838826
chrX:48345048-48345837	Bcorl1	8.27184	-0.939142	0.0909429	0.984834		chr11:74896115-74898504
chr17:33909547-33909878	BC051226;Daxx;Smim40	9.8927	-0.938865	0.0859381	0.984834		chr11:75171951-75173916
chr3:34020256-34020832	Gm43077;Fxr1	10.399	-0.938832	0.0852205	0.984834		chr11:75173179-75173676
chr7:97788164-97789309	Pak1	10.384	-0.938249	0.0854294	0.984834		chr11:75195160-75195460
chr19:36347964-36349557	Gm47735;Pcgf5	11.3131	-0.937685	0.0847802	0.984834		chr11:75462233-75462551
chr12:83951258-83951614	Riox1;Gm26571;Heatr4	8.60224	-0.937475	0.0899588	0.984834		chr11:75587901-75588799
chr11:118490800-118491086	Engase;Rbfox3	7.11479	-0.936987	0.100928	0.984834		chr11:75679052-75680120
chr2:119594090-119594782	Oip5os1	10.1619	-0.936962	0.0861441	0.984834		chr11:75732533-75733816
chr9:94538103-94538437	Dipk2a	8.92283	-0.936581	0.0890578	0.984834		chr11:75795305-75796034
chr18:36280516-36282309	Pura	10.9726	-0.936465	0.0854253	0.984834		chr11:76000017-76000264
chr16:8829095-8831434	1810013L24Rik	12.1107	-0.936386	0.0848124	0.984834		chr11:76398098-76399329
chr15:76522237-76522662	Scrt1;Gm49550	7.78509	-0.93638	0.0949121	0.984834		chr11:76508879-76509241
chr14:33446481-33447512	Mapk8	10.1707	-0.935688	0.0865517	0.984834		chr11:76845998-76847198
chr5:134313312-134315358	Gtf2i	12.5344	-0.93561	0.0849308	0.984834		chr11:77215741-77217080
chr2:52857510-52858905	Fmnl2	10.7475	-0.935332	0.0859957	0.984834		chr11:77348083-77348643
chr5:139540842-139541145	Uncx;4930500L23Rik	6.5422	-0.935195	0.109671	0.984834		chr11:77488417-77490182
chr15:11995256-11996230	Sub1	11.481	-0.935117	0.0855197	0.984834		chr11:77687023-77687675
chr9:90113637-90115241	Tmem41b-ps;Morf4l1	12.7584	-0.935094	0.0850426	0.984834		chr11:77762887-77764250
chr10:79554397-79555509	Mier2	11.9515	-0.934896	0.0853626	0.984834		chr11:77864690-77864939
chr10:121586213-121587270	Xpot;Tbk1	10.7165	-0.934788	0.0862049	0.984834		chr11:77931110-77931606
chr10:58323488-58323864	Lims1	9.56903	-0.933885	0.0882096	0.984834		chr11:78037764-78038523
chr5:35279331-35279653	Adra2c	6.55923	-0.933481	0.110018	0.984834		chr11:78261288-78262370
chr1:132315982-132316568	Nuak2	9.21749	-0.93286	0.0894118	0.984834		chr11:78301294-78302084
chr9:57260915-57262868	1700017B05Rik	10.9323	-0.932763	0.0866801	0.984834		chr11:78511798-78512918
chr6:125380129-125380794	Plekhg6	7.8454	-0.932762	0.0957332	0.984834		chr11:78826435-78826989
chr18:38601735-38602410	Spry4;9630014M24Rik	8.9323	-0.932538	0.0903882	0.984834		chr11:78929539-78929850
chr13:81782937-81783919	Gm17259;Cetn3	11.0072	-0.932437	0.086727	0.984834		chr11:79339842-79340261
chr2:124609756-124610940	Sema6d	9.58239	-0.931897	0.0888476	0.984834		chr11:79992428-79993876
chr2:164070236-164071430	Tomm34;Stk4	10.421	-0.931201	0.0877171	0.984834		chr11:80428410-80429410
chr15:98533727-98534601	Kansl2;Ccnt1	11.354	-0.930846	0.0870103	0.984834		chr11:82780987-82781897
chr7:67371934-67373693	Gm44668;Mef2a	12.0918	-0.930497	0.0867626	0.984834		chr11:83964254-83964804
chr3:152346306-152347001	Usp33	9.78834	-0.93037	0.0889502	0.984834		chr11:84129114-84129808
chr13:92844626-92845231	Mtx3	9.75793	-0.929999	0.0891328	0.984834		chr11:84179273-84180517
chr15:89149103-89149816	Mapk11	9.55909	-0.929879	0.0895793	0.984834		chr11:86357122-86358528
chr5:53591073-53591334	Rbpj	8.61334	-0.929861	0.0925016	0.984834		chr11:86357936-86358520
chrX:7318634-7319501	Clcn5	8.62044	-0.929831	0.0924822	0.984834		chr11:86756568-86758386
chr2:44927408-44927819	Gtdc1	9.03869	-0.929802	0.090974	0.984834		chr11:87126706-87127674
chr15:102244794-102245070	Rarg	6.98908	-0.92968	0.10509	0.984834		chr11:87986504-87987834
chr3:152302991-152303279	Miga1	6.75842	-0.929417	0.108366	0.984834		chr11:88047126-88048733
chr1:13897111-13897498	None	6.21218	-0.929323	0.118202	0.984834		chr11:88048090-88048660
chr13:111977780-111978057	None	6.09997	-0.929312	0.120693	0.984834		chr11:88067756-88069364
chr2:147012693-147013846	Xrn2	10.9561	-0.929306	0.087814	0.984834		chr11:88169853-88170163
chr10:80398542-80400203	Mbd3;Uqcr11	11.8879	-0.929163	0.0872909	0.984834		chr11:88717596-88719041
chr7:144553237-144554179	Ppfia1	10.195	-0.929162	0.0886963	0.984834		chr11:89060014-89061023
chr5:8422107-8423263	Dbf4;Slc25a40	10.8501	-0.928641	0.0881292	0.984834		chr11:90249244-90250421
chr15:9070748-9072225	Nadk2;Ranbp3l	11.363	-0.92833	0.0878465	0.984834		chr11:93884973-93886902
chr14:79481925-79482198	Wbp4;Elf1	8.63578	-0.92828	0.0929533	0.984834		chr11:93995244-93996995
chr7:100922719-100923160	Arhgef17	7.11074	-0.92826	0.104118	0.984834		chr11:94211350-94212107
chr2:72285235-72286531	Map3k20	10.8536	-0.928097	0.0883092	0.984834		chr11:94474175-94474605
chr10:88459496-88459970	Sycp3;Chpt1	7.81159	-0.927414	0.0978567	0.984834		chr11:94874009-94874249
chr19:47015603-47015912	Ina;Nt5c2	7.10529	-0.927003	0.104641	0.984834		chr11:95130604-95130962
chr9:72110605-72112258	Tcf12	12.225	-0.926953	0.087901	0.984834		chr11:95146046-95146373
chr2:72980584-72980910	Gm11084;Sp3os;Sp3	9.37438	-0.926909	0.0910226	0.984834		chr11:95201975-95202490
chr18:67610191-67611062	Spire1	9.42103	-0.926795	0.090947	0.984834		chr11:95513429-95514744
chr2:18055956-18058030	Mir7655;1810059C17Rik;Mllt10	11.5099	-0.926725	0.0882993	0.984834		chr11:95514590-95514970
chr15:81744918-81746233	Rangap1;Zc3h7b	10.9291	-0.926696	0.0887164	0.984834		chr11:95565201-95565551
chr15:57695453-57695924	Zhx2	10.7165	-0.926442	0.0889976	0.984834		chr11:95831021-95831338
chr12:25100573-25101285	Id2	8.89114	-0.926407	0.0926282	0.984834		chr11:96064496-96065583
chr2:163658185-163658901	Pkig	9.42033	-0.926206	0.0911507	0.984834		chr11:96065099-96065533
chr9:80066436-80068352	Senp6	12.2319	-0.926198	0.0881531	0.984834		chr11:96282967-96283467
chr1:177441517-177443122	Zbtb18;Gm26801	10.8853	-0.92601	0.0889866	0.984834		chr11:96352745-96353457
chr10:63338161-63339673	Sirt1	11.249	-0.925822	0.0887675	0.984834		chr11:96366819-96367188
chr12:111537452-111539192	Snora28;Eif5	12.7846	-0.925769	0.0881391	0.984834		chr11:96788981-96789762
chr2:14055052-14056414	Hacd1	11.0432	-0.924863	0.0892444	0.984834		chr11:97149996-97151827
chr13:113803123-113804152	Arl15	7.42644	-0.924246	0.102224	0.984834		chr11:97186855-97188843
chr17:24896301-24896769	Mrps34;Nme3;Eme2;Spsb3;Mapk8ip3	9.53994	-0.924166	0.0915737	0.984834		chr11:97279470-97280858
chr14:122464492-122465356	Zic5;2610035F20Rik	9.91325	-0.923469	0.091077	0.984834		chr11:97361920-97363491
chr2:25607687-25608900	Ccdc183;Fcnaos;Rabl6	11.549	-0.923146	0.0894919	0.984834		chr11:97574621-97576135
chr10:91170645-91172138	Tmpo	11.5159	-0.923136	0.0895142	0.984834		chr11:97662806-97664630
chr13:78163113-78164091	Gm38604;Fam172a	10.0967	-0.923015	0.0909349	0.984834		chr11:97700110-97700376
chr5:137045847-137046201	Ap1s1	9.55419	-0.922881	0.0919859	0.984834		chr11:97781653-97782774
chr13:55445488-55445856	Grk6	9.58486	-0.922611	0.092012	0.984834		chr11:98052838-98053563
chr2:135658432-135660021	Plcb4	11.0409	-0.9225	0.0900531	0.984834		chr11:98148879-98150638
chr1:53296723-53297465	Ormdl1;Gm28778;Pms1	9.95186	-0.922472	0.0913544	0.984834		chr11:98412238-98413476
chr6:99522680-99523050	Gm20696;Foxp1	11.0568	-0.92236	0.0900884	0.984834		chr11:98438598-98439148
chr14:55721664-55722429	Rabggta	9.9976	-0.922262	0.091351	0.984834		chr11:98457333-98458349
chr2:181458671-181460624	Zbtb46	10.0704	-0.922159	0.0912702	0.984834		chr11:98741566-98742999
chr14:122107240-122107644	A330035P11Rik;Tm9sf2	9.66782	-0.921923	0.0920748	0.984834		chr11:98794439-98796969
chr14:21500741-21501373	Kat6b	10.8812	-0.921705	0.0904603	0.984834		chr11:98936044-98936809
chr10:62725616-62726293	Stox1	9.18938	-0.921666	0.0933309	0.984834		chr11:98951244-98952014
chr2:180171054-180172192	Adrm1;Lama5	10.8835	-0.921502	0.0905281	0.984834		chr11:98982260-98983082
chr13:108316381-108316634	Gm2822;Depdc1b	7.99272	-0.921268	0.0987965	0.984834		chr11:99023626-99024248
chr19:6954115-6954462	Bad;Plcb3	8.15673	-0.921257	0.0977877	0.984834		chr11:99385783-99386545
chr6:72898679-72900674	D530018E20Rik;Kcmf1	12.2139	-0.9206	0.0900655	0.984834		chr11:99550434-99550842
chr7:73557694-73559196	1810026B05Rik;Gm44686	11.0609	-0.919959	0.0909114	0.984834		chr11:99602837-99603154
chr13:42051104-42053175	Gm28707;Hivep1	10.7527	-0.919848	0.0912203	0.984834		chr11:99658508-99658987
chr17:25496660-25496959	Sstr5	7.11513	-0.919545	0.107283	0.984834		chr11:99792696-99793313
chr6:38550772-38552452	Gm15697;Luc7l2	11.5792	-0.919543	0.0907119	0.984834		chr12:100198994-100201065
chr2:27474635-27476372	Brd3	11.0127	-0.919285	0.091183	0.984834		chr12:100520090-100521304
chr2:109890536-109891445	Lin7c	10.2824	-0.91901	0.0920535	0.984834		chr12:100996590-100997053
chr9:65826875-65828284	Trip4;Zfp609	11.0094	-0.91866	0.0914023	0.984834		chr12:101027690-101029651
chr4:8535441-8536483	Rab2a	11.0001	-0.918343	0.0915199	0.984834		chr12:101082443-101084125
chr12:117843355-117844393	Cdca7l	10.7563	-0.918272	0.0917633	0.984834		chr12:101975100-101976469
chr2:18063926-18065818	Mllt10	11.9176	-0.917939	0.0911001	0.984834		chr12:102282631-102284473
chr12:95340516-95340910	None	6.81699	-0.91757	0.111962	0.984834		chr12:102468863-102469714
chr4:138304824-138305070	Ddost;Kif17	9.47166	-0.917227	0.0941502	0.984834		chr12:102704023-102705627
chr13:62812867-62813153	Gm7049;Gm48795	6.62493	-0.917222	0.115083	0.984834		chr12:102705114-102705637
chr10:127380239-127381335	R3hdm2	10.5472	-0.916282	0.0926774	0.984834		chr12:102743301-102744127
chr4:155221501-155222731	Ski	9.74323	-0.916206	0.0939213	0.984834		chr12:102757417-102758468
chr7:105810556-105811381	Gm15645;Mrpl17	9.92488	-0.916175	0.0935953	0.984834		chr12:102877533-102878802
chr9:99848463-99848748	Gm47757	6.45617	-0.915803	0.118598	0.984834		chr12:103325066-103325855
chr13:55512285-55513749	Mir6945;Pdlim7	10.4366	-0.915747	0.0929952	0.984834		chr12:103425408-103426063
chr2:128967741-128968285	Gm10762;Zc3h6	10.3918	-0.915677	0.0930754	0.984834		chr12:104751160-104752568
chrX:9003642-9004044	Gm9431	6.1494	-0.915465	0.125038	0.984834		chr12:104864512-104864879
chr15:37233904-37234744	Gm16136;Grhl2	11.7864	-0.915189	0.0921178	0.984834		chr12:105009497-105010489
chr17:28800385-28802298	Gm49864;Brpf3	11.7738	-0.914788	0.0922641	0.984834		chr12:105031651-105033199
chr12:102704023-102705627	Gm28373;Itpk1	11.0193	-0.914786	0.0927457	0.984834		chr12:105032490-105033198
chr1:92910430-92911658	5033417F24Rik;Dusp28;Rnpepl1	11.1253	-0.914641	0.092713	0.984834		chr12:105684161-105685875
chr13:72630585-72632047	Irx2;Gm20554	9.70438	-0.914471	0.0946122	0.984834		chr12:105685244-105685792
chr12:113014638-113015123	Pacs2	9.67979	-0.914452	0.0946695	0.984834		chr12:105784190-105785454
chr11:5740565-5741493	Urgcp	10.9474	-0.914362	0.0929549	0.984834		chr12:106010046-106010831
chr13:119428263-119430011	Paip1	11.5158	-0.913998	0.0926782	0.984834		chr12:107812511-107812811
chr4:84675569-84675915	Bnc2	6.86402	-0.913504	0.112845	0.984834		chr12:107915297-107917049
chr17:88440172-88442159	Foxn2	11.8336	-0.913494	0.0926895	0.984834		chr12:108178442-108180243
chr2:174328411-174331180	Gm20721;Gnas	11.9156	-0.913421	0.0926779	0.984834		chr12:108274180-108276637
chr17:80479407-80480755	Sos1	11.2275	-0.913396	0.0930757	0.984834		chr12:108422654-108423651
chr15:85572826-85573230	Wnt7b	7.28453	-0.913386	0.107682	0.984834		chr12:108554343-108554651
chr2:6871892-6873087	Celf2	10.7296	-0.91287	0.0936836	0.984834		chr12:108757758-108758252
chr2:10048473-10048745	C630004M23Rik;Taf3	9.93176	-0.912841	0.0947625	0.984834		chr12:108792096-108794876
chr7:80687748-80689127	Crtc3	10.7005	-0.912651	0.0937905	0.984834		chr12:108793529-108794821
chr7:98100280-98100747	Myo7a	6.94664	-0.912544	0.112071	0.984834		chr12:109590231-109590795
chr2:75658631-75660138	Gm24574;Hnrnpa3	11.784	-0.912073	0.0932137	0.984834		chr12:109749788-109750235
chr5:77265324-77266954	Rest	11.6881	-0.912017	0.0932815	0.984834		chr12:110446293-110447667
chr6:119478916-119481309	Fbxl14;Wnt5b	11.3864	-0.911936	0.0934836	0.984834		chr12:110485806-110486337
chrX:101954170-101954506	Nhsl2	6.88616	-0.911679	0.113236	0.984834		chr12:110590953-110592054
chr12:100520090-100521304	Ttc7b	10.2415	-0.911559	0.0947322	0.984834		chr12:110696583-110696932
chr7:25936642-25936955	None	6.86116	-0.911475	0.11367	0.984834		chr12:110737507-110738812
chr17:88064050-88066718	Fbxo11	12.1488	-0.911405	0.0932936	0.984834		chr12:110738201-110738687
chr9:120127852-120128095	Gm24044;Gm26448;Rpsa;Snora62;Slc25a38	9.40865	-0.911085	0.0964903	0.984834		chr12:110849944-110850940
chr5:73292618-73293271	Ociad1	10.9618	-0.910887	0.0941707	0.984834		chr12:110888719-110889933
chr12:16893968-16895714	Rock2	11.2332	-0.91087	0.0939646	0.984834		chr12:110992245-110992588
chr17:31350875-31351170	Slc37a1	6.34376	-0.910736	0.122781	0.984834		chr12:111038257-111040410
chr14:4415176-4416098	Gm3164	8.06819	-0.910701	0.10216	0.984834		chr12:111165844-111167202
chr17:36836745-36837556	Gm25973;Trim26	10.1204	-0.910688	0.0952212	0.984834		chr12:111255282-111255547
chr14:24490409-24491376	Rps24;Polr3a	10.7424	-0.910577	0.0944844	0.984834		chr12:111274399-111274980
chr3:16183598-16183840	Ythdf3	9.41223	-0.910575	0.0966647	0.984834		chr12:111376688-111378491
chr18:34776730-34777906	Fam53c;Kdm3b	11.4803	-0.909852	0.0941649	0.984834		chr12:111423398-111423943
chr1:185283416-185283786	Iars2;Rab3gap2	7.19667	-0.909785	0.110023	0.984834		chr12:111537452-111539192
chr12:76368924-76371536	Zbtb25;Zbtb1	12.3198	-0.909671	0.093847	0.984834		chr12:111574015-111575339
chr13:69534479-69535497	Tent4a;Nsun2	10.3198	-0.90967	0.0952988	0.984834		chr12:111712440-111713643
chr5:124112314-124112583	Gm16001;Ogfod2;Arl6ip4	7.44015	-0.909666	0.107501	0.984834		chr12:111753286-111753659
chr11:88169853-88170163	Cuedc1	7.1377	-0.909591	0.110785	0.984834		chr12:111758373-111760112
chr10:93311034-93311316	Elk3	8.83514	-0.909568	0.0988067	0.984834		chr12:111807753-111808034
chr5:115326817-115328032	Srsf9	11.3676	-0.909382	0.0944026	0.984834		chr12:111813463-111814709
chr17:12317998-12319147	Gm49964;4732491K20Rik;Map3k4	11.8157	-0.909329	0.0941714	0.984834		chr12:111814167-111814701
chr15:12117179-12119158	Zfr	12.8283	-0.908771	0.0940232	0.984834		chr12:111823294-111823919
chr13:102022584-102022862	None	6.90638	-0.908417	0.11422	0.984834		chr12:111907396-111908705
chr2:72978576-72981113	Gm11084;Sp3os;Sp3	12.1414	-0.908291	0.0944023	0.984834		chr12:111966532-111967239
chr1:6026743-6027153	None	7.09021	-0.908242	0.11188	0.984834		chr12:112588396-112589537
chr12:3806228-3808435	Dnmt3a	11.6068	-0.908163	0.0946945	0.984834		chr12:112673209-112675472
chr7:35475299-35475622	Tdrd12	6.71764	-0.907871	0.117236	0.984834		chr12:112674395-112674926
chr13:8570133-8570581	Adarb2	7.03936	-0.907794	0.11269	0.984834		chr12:112720922-112723394
chr9:20952320-20952564	Dnmt1	10.0212	-0.90779	0.0964196	0.984834		chr12:112828653-112829956
chr11:35798247-35798514	Fbll1;Gm12124	6.59981	-0.907535	0.119305	0.984834		chr12:112941776-112942461
chr11:86357122-86358528	Med13	11.122	-0.907244	0.0953416	0.984834		chr12:112950034-112950727
chr17:6745134-6745464	Ezr	7.26213	-0.906996	0.110359	0.984834		chr12:112976390-112977092
chr13:55507418-55507797	Mir6945;Pdlim7	7.1371	-0.906806	0.111866	0.984834		chr12:112999876-113001183
chr18:12168724-12169005	Rmc1	7.61131	-0.906782	0.107023	0.984834		chr12:113013771-113015154
chr7:27333306-27333866	Ltbp4	9.6424	-0.906532	0.0975918	0.984834		chr12:113014638-113015123
chr5:122284202-122285336	Pptc7	10.6676	-0.906498	0.0960229	0.984834		chr12:113097433-113099887
chr19:10404660-10404959	Syt7	6.70912	-0.906116	0.118065	0.984834		chr12:113155004-113156827
chr9:69989320-69990022	Gm28731;Bnip2	10.4394	-0.90604	0.0964504	0.984834		chr12:113156416-113156761
chr17:12992248-12992747	Wtap	11.8622	-0.905649	0.0954668	0.984834		chr12:116280426-116281759
chr7:137410392-137411103	9430038I01Rik	9.59701	-0.905582	0.0980371	0.984834		chr12:116405186-116405924
chr14:79390135-79390948	Naa16	10.8945	-0.90533	0.0962219	0.984834		chr12:117843355-117844393
chr2:156475207-156476183	Epb41l1	10.0138	-0.905301	0.0973333	0.984834		chr12:118300920-118302658
chr7:34652743-34653377	Gm12781;Kctd15	8.32874	-0.905102	0.102725	0.984834		chr12:11881363-11881659
chr9:122117120-122118040	Gm47122;Snrk	10.4357	-0.904901	0.0968678	0.984834		chr12:15815590-15817327
chr10:13324011-13324460	Phactr2	7.60555	-0.904871	0.1078	0.984834		chr12:15816842-15817229
chr17:4993842-4996968	Arid1b	12.8191	-0.904581	0.0955268	0.984834		chr12:16794533-16794786
chr18:35889510-35889883	Gm36315	6.933	-0.904482	0.115393	0.984834		chr12:16800086-16800893
chr13:23761929-23762418	H3c1;H4c1;H1f1;H4c2;4930558J22Rik	8.08746	-0.904167	0.104475	0.984834		chr12:16810647-16811429
chr11:98457333-98458349	Grb7	10.2846	-0.904056	0.0973736	0.984834		chr12:16893968-16895714
chr2:80315264-80316210	Dnajc10	10.5202	-0.903739	0.0971874	0.984834		chr12:17544294-17545562
chr2:174415622-174416274	Nelfcd	9.91064	-0.903543	0.0981534	0.984834		chr12:17545034-17545307
chr2:160603258-160603674	Gm14221	7.20792	-0.903083	0.112482	0.984834		chr12:17690321-17691722
chr13:50417739-50418254	Gm8739;Fbxw17	8.94825	-0.902879	0.100856	0.984834		chr12:17881432-17882858
chr9:55148904-55150479	Ube2q2	11.0837	-0.902778	0.0969867	0.984834		chr12:18514122-18515528
chr2:31688098-31689007	AL929275.1;Gm13427;Abl1	10.2994	-0.902704	0.0978467	0.984834		chr12:20920083-20921639
chr13:92354391-92355639	Dhfr;Msh3	10.2937	-0.902641	0.0978775	0.984834		chr12:21373131-21374162
chr11:70699826-70701085	Mir6925;Inca1;Kif1c	10.5626	-0.902581	0.0975604	0.984834		chr12:24572044-24572762
chr18:60595854-60596406	Myoz3;Synpo	8.03102	-0.902531	0.105455	0.984834		chr12:24650774-24651941
chr18:36515006-36516090	Hbegf	9.76877	-0.902434	0.0988279	0.984834		chr12:24707698-24708776
chrX:41911124-41912113	Gm7657;Thoc2	10.4773	-0.902386	0.0977324	0.984834		chr12:24830736-24832147
chr2:30065901-30067655	Set	11.7992	-0.902365	0.0966852	0.984834		chr12:25100573-25101285
chr7:90442583-90444154	Crebzf	11.1938	-0.902261	0.0970902	0.984834		chr12:28675040-28675738
chr14:70599200-70600050	Fam160b2;Dmtn	10.3795	-0.902141	0.0979454	0.984834		chr12:28750093-28750544
chr13:98890143-98891179	Tnpo1	10.3293	-0.902041	0.0980485	0.984834		chr12:29937823-29939039
chr15:12321116-12322461	1810049J17Rik;Golph3	12.0729	-0.901553	0.0968592	0.984834		chr12:31350794-31351568
chr10:83543624-83544421	Washc4	10.5497	-0.90141	0.0980036	0.984834		chr12:31654424-31655285
chr10:81426053-81427340	Nfic	10.9744	-0.901234	0.0976411	0.984834		chr12:31949160-31950361
chr13:56702840-56704170	Gm27301;Gm27834;Gm27271;Gm27698;Smad5	10.7953	-0.900871	0.0979392	0.984834		chr12:32060611-32061603
chr7:27258678-27259195	Gm44641;Gm15567;Numbl;Coq8b	9.02783	-0.900789	0.101362	0.984834		chr12:32378465-32379948
chr6:47453545-47455252	A930035D04Rik;Cul1	12.0943	-0.900771	0.0971358	0.984834		chr12:32820568-32820824
chr12:16810647-16811429	E2f6	9.81228	-0.900359	0.0995078	0.984834		chr12:32953341-32954787
chr7:30194838-30195222	Capns1;Gm26810	9.18013	-0.900142	0.101122	0.984834		chr12:32954125-32954545
chr7:138845839-138847121	Mapk1ip1;Ppp2r2d	11.3607	-0.900075	0.0977721	0.984834		chr12:33957000-33958943
chr2:170497112-170497648	Cyp24a1;Gm16796;Pfdn4	8.781	-0.900037	0.102537	0.984834		chr12:35046739-35048163
chr6:71133981-71134531	Thnsl2	7.2265	-0.899566	0.113647	0.984834		chr12:35534460-35535181
chr10:58447093-58447453	Ranbp2	9.94307	-0.899477	0.0995918	0.984834		chr12:36284929-36285340
chr9:86571528-86572419	Rwdd2a;Pgm3	9.47667	-0.899468	0.100569	0.984834		chr12:3806228-3808435
chr12:15815590-15817327	Trib2;Gm5432	10.083	-0.899309	0.0994178	0.984834		chr12:40037148-40038357
chr11:51999677-52000929	Gm12204;Ube2b;Cdkl3	12.7988	-0.899173	0.0974983	0.984834		chr12:40222170-40223641
chr3:152395500-152397210	Gm43857;Usp33;Zzz3	12.2195	-0.898861	0.0977875	0.984834		chr12:4082221-4083044
chr18:46741213-46742556	Atg12;Ap3s1	10.3683	-0.898844	0.0991731	0.984834		chr12:44209312-44210580
chr14:121034946-121036402	Farp1	11.0553	-0.898772	0.0984769	0.984834		chr12:44268806-44269608
chr2:157278851-157279727	Rpn2;Mroh8	10.7533	-0.898531	0.098842	0.984834		chr12:44269208-44269541
chr1:192190684-192191122	Kcnh1	7.90147	-0.898447	0.107906	0.984834		chr12:44328562-44329243
chr17:36942972-36943438	Rnf39;Ppp1r11	9.47703	-0.898311	0.101	0.984834		chr12:4476286-4477593
chr5:137510019-137511413	Epo;Gm8066	12.6156	-0.897747	0.0980702	0.984834		chr12:45073911-45074839
chr4:47353233-47353890	Tgfbr1	10.1568	-0.897084	0.100127	0.984834		chr12:4592594-4593664
chr13:98925705-98926867	Tnpo1	11.04	-0.896495	0.0993321	0.984834		chr12:4907012-4907922
chr10:117845141-117846508	Rap1b	11.192	-0.895962	0.0994094	0.984834		chr12:50402706-50403344
chr10:111472817-111473932	Nap1l1	10.8816	-0.895715	0.0997616	0.984834		chr12:51690847-51692393
chr10:80386236-80388027	Mex3d;Gm22721;Mbd3	11.1487	-0.895466	0.0996271	0.984834		chr12:51828622-51830050
chr2:93045281-93046533	4631405J19Rik;Prdm11	11.0996	-0.894554	0.100005	0.984834		chr12:51970788-51971510
chr2:52072596-52073600	Rif1	11.5081	-0.894536	0.0997267	0.984834		chr12:52097578-52098098
chr7:78939370-78939629	None	6.50818	-0.89447	0.126237	0.984834		chr12:52503240-52505063
chr19:46961451-46962677	Nt5c2	10.9842	-0.894465	0.100135	0.984834		chr12:52504274-52504770
chr6:17064971-17065964	Gm15473;Tes;Gm4876	10.2364	-0.894342	0.101033	0.984834		chr12:53252225-53253704
chr12:108757758-108758252	Gm33682	9.11639	-0.894333	0.103502	0.984834		chr12:5375397-5375845
chr2:165986920-165987243	Gm11464;Platr29	7.15814	-0.893964	0.11667	0.984834		chr12:54202934-54203967
chr15:50888252-50890575	Mir1907;Trps1	10.9	-0.893943	0.100406	0.984834		chr12:54312991-54313609
chr10:80190238-80190708	Efna2	7.42665	-0.893907	0.113739	0.984834		chr12:54795137-54795977
chr11:45944230-45945178	Thg1l;Lsm11	10.3217	-0.893902	0.101077	0.984834		chr12:54862236-54863174
chr13:28957903-28959233	Sox4	10.317	-0.893899	0.101085	0.984834		chr12:54984896-54986373
chr17:28176818-28177861	C230013L11Rik;Zfp523;Scube3	11.4801	-0.893746	0.100039	0.984834		chr12:55491598-55492982
chr2:104711459-104712638	Pin1rt1;Tcp11l1	11.1945	-0.893562	0.100303	0.984834		chr12:55820205-55821395
chr2:30358633-30359478	Sh3glb2;Miga2	10.1553	-0.89342	0.101501	0.984834		chr12:56138397-56138788
chr18:38600560-38602633	Spry4;9630014M24Rik	10.4095	-0.893315	0.101181	0.984834		chr12:58117948-58118225
chr18:61707120-61707796	Pcyox1l;Grpel2	8.99278	-0.893022	0.104409	0.984834		chr12:59060880-59061652
chr8:120068804-120069655	Galnt2l	8.3992	-0.892932	0.106971	0.984834		chr12:59066343-59067607
chr6:30303826-30304911	1700095J07Rik;Ube2h	10.1754	-0.89234	0.101878	0.984834		chr12:59130776-59131952
chr15:85581436-85581824	AU022754;Wnt7b	8.83852	-0.892317	0.10524	0.984834		chr12:64917676-64918401
chr7:25281621-25283112	Cic	11.0588	-0.892188	0.100925	0.984834		chr12:64918080-64918388
chr7:67759623-67759958	Gm45102;Synm;Ttc23	8.33812	-0.892163	0.107592	0.984834		chr12:65036222-65036843
chr13:63565484-63566158	A930032L01Rik;Ptch1	9.45697	-0.892118	0.103382	0.984834		chr12:67986423-67986671
chr1:23921733-23922520	Smap1	9.79664	-0.892058	0.102646	0.984834		chr12:69158544-69159652
chr17:28522583-28523464	Gm20109;E230001N04Rik;Gm49861;Gm25195	10.1019	-0.892011	0.102117	0.984834		chr12:69183539-69184986
chr2:33468298-33468716	Zbtb43	9.49127	-0.891887	0.103385	0.984834		chr12:69196782-69198368
chr2:126674483-126676312	Gm27003;Gabpb1	13.1049	-0.891714	0.100196	0.984834		chr12:69241695-69242374
chrX:111462484-111463582	Rps6ka6	9.77711	-0.891665	0.102834	0.984834		chr12:69296389-69297729
chr2:53190678-53192626	Arl6ip6;Prpf40a	12.0086	-0.891505	0.100605	0.984834		chr12:69356574-69357484
chr16:32002599-32003556	Senp5	10.1043	-0.89126	0.102398	0.984834		chr12:69371497-69373370
chrX:77510484-77511993	Tbl1x	10.3052	-0.891226	0.102109	0.984834		chr12:69582641-69583231
chr18:61554952-61556160	Csnk1a1	10.813	-0.890852	0.101652	0.984834		chr12:69680764-69682452
chr2:18997452-18998694	4930426L09Rik;Pip4k2a	10.339	-0.890738	0.102247	0.984834		chr12:69986348-69987520
chr18:7868479-7870240	Gm9993;Wac	11.6687	-0.890659	0.101088	0.984834		chr12:70452885-70453535
chr7:70360810-70362286	Nr2f2;B130024G19Rik	10.6204	-0.890257	0.102079	0.984834		chr12:70824811-70826258
chr6:49263224-49264219	Tra2a	10.5218	-0.890236	0.102203	0.984834		chr12:71016164-71016579
chr16:33250922-33252045	Snx4	11.0044	-0.889977	0.101806	0.984834		chr12:72236357-72237013
chr4:3937450-3939286	Chchd7;Plag1	10.503	-0.889899	0.102353	0.984834		chr12:72760387-72762065
chr7:29238140-29238882	Yif1b	9.46888	-0.889859	0.104215	0.984834		chr12:73286307-73287477
chr17:65612560-65614310	Vapa	11.8332	-0.889017	0.101624	0.984834		chr12:73907335-73908863
chr5:123076089-123076691	Tmem120b	9.6996	-0.888922	0.10404	0.984834		chr12:75595273-75596931
chr11:120236586-120236846	Gm11772;Bahcc1	7.45968	-0.888827	0.115436	0.984834		chr12:75596470-75596857
chr2:30416025-30416595	Gm16323;Crat;Ptpa	10.98	-0.888703	0.10231	0.984834		chr12:75817808-75819302
chr7:80192238-80192874	Sema4b	8.44208	-0.888689	0.108398	0.984834		chr12:76195979-76196449
chr12:69986348-69987520	Gm19221;Sav1	10.778	-0.888461	0.102594	0.984834		chr12:76368924-76371536
chr7:65861818-65863028	Gm20684;Pcsk6	8.9561	-0.887958	0.106485	0.984834		chr12:76417478-76417822
chr5:33273980-33275490	Ctbp1	11.5608	-0.887595	0.10231	0.984834		chr12:76821841-76822891
chr14:45351036-45351819	Psmc6;Styx	9.64173	-0.887289	0.104793	0.984834		chr12:76961372-76962809
chr6:38253707-38254581	D630045J12Rik	9.62489	-0.887275	0.104837	0.984834		chr12:77237874-77239741
chr10:80226171-80227298	Pwwp3a	10.9679	-0.887083	0.102938	0.984834		chr12:77389294-77389550
chr2:129253172-129253404	Gm14024	6.36094	-0.887051	0.132224	0.984834		chr12:78225645-78227542
chr13:33935432-33936293	1110046J04Rik;Serpinb6a	9.40911	-0.886917	0.105499	0.984834		chr12:78748342-78749667
chr4:99120220-99121278	Gm12705;Dock7	10.7846	-0.886718	0.103252	0.984834		chr12:79028850-79029742
chr11:69802690-69803126	Tmem102;Fgf11	8.88602	-0.886656	0.107248	0.984834		chr12:79089315-79089794
chr15:52161612-52161897	None	6.5415	-0.886605	0.128911	0.984834		chr12:79171969-79172958
chr5:107868306-107869446	Gm43592;Evi5	10.6691	-0.886411	0.103491	0.984834		chr12:80114217-80116111
chr2:31759629-31760413	Abl1	10.5818	-0.886194	0.103673	0.984834		chr12:80115581-80116187
chr7:16923289-16924549	Calm3	11.4756	-0.886068	0.102944	0.984834		chr12:80258859-80261096
chr15:80132866-80133963	Tab1	11.4063	-0.885816	0.103085	0.984834		chr12:80270938-80271290
chr7:79660296-79660580	Ticrr	8.5795	-0.885773	0.108873	0.984834		chr12:80434762-80436967
chr7:5015369-5015868	Zfp524;Fiz1;Gm44973;Zfp865;Ccdc106	10.315	-0.885713	0.1042	0.984834		chr12:80436237-80436969
chr16:4214071-4214400	Crebbp	9.08158	-0.885632	0.10696	0.984834		chr12:80518486-80518929
chr5:137045417-137046274	Ap1s1	10.3238	-0.885462	0.104284	0.984834		chr12:81018620-81019161
chr16:42874561-42875197	4932412D23Rik;Zbtb20	9.21177	-0.885264	0.106694	0.984834		chr12:81332589-81333702
chr12:52504274-52504770	Arhgap5;Gm35188	9.46259	-0.885105	0.106063	0.984834		chr12:81631452-81631946
chr13:107888534-107891796	Zswim6	11.5932	-0.88506	0.10326	0.984834		chr12:81780055-81781547
chr11:104441376-104443215	Kansl1	11.8563	-0.885013	0.103138	0.984834		chr12:81859648-81861131
chr7:66108931-66110256	Gm26827;Chsy1	10.7094	-0.884987	0.103995	0.984834		chr12:82169031-82170530
chr18:39490611-39491237	Nr3c1	8.97588	-0.884808	0.107641	0.984834		chr12:83632447-83632886
chr5:125177475-125179804	Ncor2	11.3814	-0.884552	0.103587	0.984834		chr12:83687938-83688678
chr7:126976545-126976852	Cdipt;Cdiptos	8.09464	-0.884337	0.11211	0.984834		chr12:83950455-83951958
chr10:127739080-127740211	Zbtb39	10.8152	-0.883861	0.104319	0.984834		chr12:83951258-83951614
chr2:25428426-25429154	Fut7;Abca2	9.70634	-0.883679	0.10605	0.984834		chr12:84218295-84219227
chr8:25200818-25201817	Tacc1	9.40889	-0.883562	0.106802	0.984834		chr12:84589865-84590544
chr7:45015551-45016615	Mir7054;Rras;Scaf1	11.3064	-0.883538	0.104029	0.984834		chr12:84874965-84877112
chr11:96065099-96065533	Atp5g1;Ube2z	10.2892	-0.883301	0.105168	0.984834		chr12:84996139-84996922
chr9:57644802-57645978	Csk	10.961	-0.883109	0.104472	0.984834		chr12:85338755-85339687
chr2:45109343-45110769	Gm27761;Zeb2os;Gm27404;Gm27645;Zeb2	10.7029	-0.883058	0.104746	0.984834		chr12:85374087-85375155
chr10:79950678-79950989	Arid3a	7.69846	-0.883052	0.115572	0.984834		chr12:85598549-85599924
chr12:76195979-76196449	Tex21	7.83088	-0.883032	0.114505	0.984834		chr12:86082497-86082937
chr9:25191320-25191644	None	6.94346	-0.882987	0.123955	0.984834		chr12:86175851-86176169
chr19:5106336-5107284	Rab1b;Klc2	12.825	-0.882749	0.103666	0.984834		chr12:86241611-86242505
chr13:9093433-9094721	Larp4b	10.991	-0.882232	0.104784	0.984834		chr12:8640729-8641618
chr18:47116716-47116998	Gm8468;Hspe1-rs1;Commd10	6.24234	-0.881897	0.136983	0.984834		chr12:86422522-86422843
chr18:88893597-88894521	Socs6	10.7643	-0.88186	0.105146	0.984834		chr12:8673857-8675068
chr3:13472926-13473317	Gm2464;Ralyl	7.61957	-0.88118	0.117021	0.984834		chr12:8674497-8674934
chr3:94670274-94670653	BC021767	6.99832	-0.881154	0.12396	0.984834		chr12:86881828-86885206
chr6:83325795-83326575	Mob1a;Mthfd2	10.1415	-0.881093	0.10625	0.984834		chr12:87147010-87148218
chr12:8673857-8675068	Pum2	11.7951	-0.881084	0.104684	0.984834		chr12:87387550-87388472
chr2:74749908-74750699	Gm14424;Gm14426;Haglr;Gm28230;Hoxd3	7.77618	-0.881	0.11576	0.984834		chr12:87443320-87444032
chr5:149051222-149053742	Hmgb1	12.2728	-0.880817	0.104581	0.984834		chr12:87471698-87472525
chr17:33929107-33931068	Rgl2;Tapbp	12.0799	-0.880547	0.104761	0.984834		chr12:87480004-87480613
chr5:23432508-23435497	5031425E22Rik;Kmt2e	12.9865	-0.880507	0.104495	0.984834		chr12:89812075-89812346
chr5:147429642-147431563	Gm43460;Gm43461;Pan3	12.4006	-0.880392	0.104701	0.984834		chr12:90840823-90841443
chr10:62110632-62111155	Fam241b	8.97319	-0.880007	0.109542	0.984834		chr12:91588875-91591017
chr7:109959763-109960800	Dennd5a	10.5055	-0.879882	0.10621	0.984834		chr12:91778463-91779378
chr7:80362252-80362714	Man2a2	7.14086	-0.879674	0.122722	0.984834		chr12:94661794-94662143
chr4:114843452-114843723	Gm23230;Gm12830;9130410C08Rik	6.96748	-0.879639	0.12502	0.984834		chr12:95340516-95340910
chr11:61579322-61579796	Epn2	9.79617	-0.879605	0.107456	0.984834		chr12:95695141-95695926
chr7:34912324-34912892	Pepd	9.40223	-0.879511	0.108411	0.984834		chr12:9574414-9574774
chr2:165992235-165993462	Gm11464;Ncoa3	10.5602	-0.879302	0.106371	0.984834		chr12:9580952-9581423
chr17:63863219-63864733	A930002H24Rik;Fer	11.3321	-0.879214	0.105689	0.984834		chr12:96511043-96511638
chr12:108792096-108794876	Gm34220;Yy1	12.7283	-0.878993	0.105147	0.984834		chr12:98574573-98575466
chr4:57142860-57143867	Epb41l4b	9.71315	-0.878902	0.107906	0.984834		chr12:98746736-98747670
chr17:46254050-46254354	Lrrc73;Yipf3;Tjap1	8.82748	-0.878851	0.110549	0.984834		chr12:98900597-98901606
chr4:128727197-128728560	Phc2	10.4794	-0.878735	0.106693	0.984834		chr12:99391862-99393745
chr12:28750093-28750544	Trappc12;Eipr1	8.79589	-0.878571	0.110787	0.984834		chr12:99966017-99966291
chr11:29373250-29374530	Ccdc88a	12.3591	-0.87836	0.105507	0.984834		chr13:100103570-100104495
chr16:20620859-20622584	Camk2n2;Eef1akmt4;Gm49333	11.179	-0.878286	0.106166	0.984834		chr13:100107642-100108560
chr9:45905914-45907311	Pcsk7;Rnf214	11.4959	-0.87824	0.105961	0.984834		chr13:100108185-100108526
chr17:12991295-12993076	Wtap	13.0153	-0.878223	0.105378	0.984834		chr13:100552418-100552841
chr5:115010629-115012444	Sppl3	11.5355	-0.8779	0.10607	0.984834		chr13:100616364-100617113
chr2:165387811-165388356	Zfp334	9.17105	-0.877885	0.109723	0.984834		chr13:100730388-100731152
chr12:102705114-102705637	Gm28373;Itpk1	10.1262	-0.877786	0.107573	0.984834		chr13:100744037-100744773
chr9:103364512-103366238	Cdv3	11.3574	-0.877443	0.106365	0.984834		chr13:100832927-100833556
chr9:37488622-37490210	Msantd2	12.7229	-0.877409	0.105767	0.984834		chr13:101540471-101540937
chr2:165033998-165035094	Ncoa5	10.5625	-0.876998	0.107273	0.984834		chr13:102022584-102022862
chr13:29983730-29986129	E2f3	12.0236	-0.876929	0.106198	0.984834		chr13:10301897-10302152
chr16:78301307-78302272	E330011O21Rik;Cxadr	10.5053	-0.876908	0.107379	0.984834		chr13:103333763-103335010
chr5:144255083-144256412	2900089D17Rik;Bri3	11	-0.876736	0.106924	0.984834		chr13:103334396-103334927
chr4:137356808-137357867	Cdc42	11.0137	-0.876683	0.106933	0.984834		chr13:103773637-103774885
chr9:13827739-13828223	Cep57;Fam76b	12.8005	-0.876332	0.10617	0.984834		chr13:103919687-103921893
chr6:86194970-86196290	Tgfa	10.5128	-0.876311	0.107605	0.984834		chr13:104109295-104110425
chr12:111758373-111760112	Klc1;Apopt1	12.2149	-0.876028	0.106474	0.984834		chr13:10602857-10603338
chr11:57800711-57802708	2010001A14Rik;Sap30l	10.9674	-0.875635	0.107387	0.984834		chr13:106946755-106947550
chr11:101225596-101226624	Ezh1	10.0643	-0.874923	0.10881	0.984834		chr13:107121723-107122021
chr18:49832269-49833287	Dmxl1	10.1029	-0.874636	0.108859	0.984834		chr13:107888534-107891796
chr4:129247623-129248748	C77080	10.3521	-0.874121	0.108686	0.984834		chr13:107890368-107891497
chr13:23368769-23369396	Zfp322a;4930586N03Rik	9.8217	-0.873969	0.109639	0.984834		chr13:108044116-108044849
chr9:35116404-35117830	4930581F22Rik;St3gal4	11.9157	-0.873598	0.107561	0.984834		chr13:108158173-108159217
chr17:67353841-67354777	Ptprm	8.5264	-0.873187	0.114161	0.984834		chr13:108315994-108316754
chr17:34605232-34606665	Agpat1;Rnf5;Gm20463;Ager	11.4935	-0.872862	0.108086	0.984834		chr13:108316381-108316634
chr7:80026020-80028230	Zfp710	11.6384	-0.872599	0.108103	0.984834		chr13:10862722-10863243
chr11:75587901-75588799	4931413K12Rik;Pitpna	10.1454	-0.872413	0.109678	0.984834		chr13:110394364-110395534
chrX:74084908-74085850	Mecp2	10.0845	-0.87231	0.10982	0.984834		chr13:110395202-110395473
chr12:112999876-113001183	9230104M06Rik;Brf1	11.3616	-0.872208	0.108434	0.984834		chr13:111390411-111391075
chr9:44880429-44882875	Gm39326;Kmt2a	12.5302	-0.87212	0.107911	0.984834		chr13:111488668-111490765
chr10:128376514-128377736	Gm26308;Ankrd52	11.9783	-0.871471	0.108378	0.984834		chr13:111685770-111687762
chr6:43265374-43266161	Gm44731;Arhgef5	10.3305	-0.871258	0.109861	0.984834		chr13:111725060-111725969
chr8:105170373-105171841	Gm22063;Gm3830;Cbfb	11.5402	-0.871172	0.10873	0.984834		chr13:111725540-111725991
chr1:134559947-134561747	Kdm5b	12.2402	-0.871152	0.108397	0.984834		chr13:111807703-111809928
chr5:24351012-24351891	Kcnh2	8.83919	-0.870886	0.113716	0.984834		chr13:111977780-111978057
chr5:105876078-105877174	Gm43817;Zfp326	11.3984	-0.870573	0.109062	0.984834		chr13:112463596-112464656
chr16:32277303-32278118	Smco1;Rnf168	10.3733	-0.870537	0.110091	0.984834		chr13:112464155-112464579
chr11:106159309-106160689	Gm10840;Limd2;Strada;Map3k3	11.0075	-0.869875	0.109647	0.984834		chr13:11255165-11256241
chr17:26961189-26962466	Syngap1	8.71862	-0.869811	0.114655	0.984834		chr13:112800691-112801599
chr7:80992778-80994460	Gm44967;Gm44899;Zfp592	11.8055	-0.869489	0.109255	0.984834		chr13:112987627-112988055
chr5:88675071-88676411	Grsf1	11.1344	-0.869438	0.109715	0.984834		chr13:113034900-113035422
chr19:32757175-32758531	Pten	12.4104	-0.869419	0.109029	0.984834		chr13:113616943-113618754
chr4:94978717-94979451	Mysm1;Gm12694	10.4373	-0.869368	0.110475	0.984834		chr13:113618115-113618727
chr1:63446142-63446523	Adam23	6.98777	-0.869279	0.129149	0.984834		chr13:113803123-113804152
chr16:84702742-84703646	Mir155hg	9.62761	-0.869113	0.112016	0.984834		chr13:113805139-113807242
chr13:36116831-36118113	Gm48765;Lyrm4;Fars2	10.5842	-0.868968	0.110452	0.984834		chr13:114458520-114459617
chr18:75394087-75394439	Smad7	7.26681	-0.868674	0.125854	0.984834		chr13:114482426-114483289
chrX:12127898-12129670	Bcor	9.8505	-0.868605	0.111743	0.984834		chr13:114781786-114782138
chr4:58911079-58912974	Ecpas	11.3734	-0.868458	0.109929	0.984834		chr13:117025332-117026025
chr7:44630143-44630527	Myh14	6.9757	-0.86833	0.129729	0.984834		chr13:119428263-119430011
chr4:136917204-136917598	None	7.02383	-0.868283	0.129082	0.984834		chr13:12565855-12566345
chr7:128739709-128740759	Gm44672;Mcmbp;Sec23ip	10.8931	-0.868226	0.110418	0.984834		chr13:13393303-13393747
chr2:130178525-130179725	Snrpb	11.3796	-0.867927	0.110139	0.984834		chr13:13862192-13862706
chr10:42275103-42278672	Foxo3	12.2469	-0.867804	0.109737	0.984834		chr13:15462501-15464937
chr8:123040987-123042940	2810013P06Rik;Ankrd11;Galnt2l	12.0307	-0.867685	0.109874	0.984834		chr13:15463948-15464505
chr14:104522031-104522872	Rnf219	10.3342	-0.86742	0.111406	0.984834		chr13:17803371-17805715
chr11:84129114-84129808	Tada2a;Acaca	9.99388	-0.867329	0.111991	0.984834		chr13:17943519-17944810
chr4:3835157-3835867	Gm24016;Rps20	10.1409	-0.867275	0.11176	0.984834		chr13:17992838-17993577
chr3:34019486-34020893	Gm43077;Fxr1	11.4025	-0.866894	0.110541	0.984834		chr13:19395326-19395905
chr5:3181524-3181786	None	6.32116	-0.866854	0.141903	0.984834		chr13:20090221-20091564
chr5:28316485-28317767	Rbm33	12.2374	-0.866824	0.110137	0.984834		chr13:21179290-21181315
chr7:51861239-51862487	Fancf;Gm45235;Gas2	10.6564	-0.866646	0.111308	0.984834		chr13:22005962-22007274
chr15:89453792-89454480	Mapk8ip2	7.93343	-0.866563	0.120508	0.984834		chr13:22007027-22007302
chr2:143758412-143758780	Pcsk2os2;Pcsk2	6.85967	-0.866306	0.13231	0.984834		chr13:23368769-23369396
chr17:78199740-78201515	Gm32282;Crim1	11.0128	-0.866182	0.111135	0.984834		chr13:23573828-23574886
chr14:58901970-58902252	None	6.44356	-0.866152	0.139671	0.984834		chr13:23710456-23710749
chr3:121171305-121171867	Gm10652;Rwdd3	10.0167	-0.866034	0.112478	0.984834		chr13:23761929-23762418
chr11:116012209-116012890	Galk1;Itgb4	9.66467	-0.865767	0.113296	0.984834		chr13:24280149-24281512
chr12:110446293-110447667	Ppp2r5c	10.7728	-0.865642	0.111589	0.984834		chr13:24761415-24762211
chr7:29307988-29308394	Dpf1	9.06925	-0.86558	0.115045	0.984834		chr13:24761873-24762169
chr2:155276247-155277111	Map1lc3a;Pigu	10.3118	-0.865355	0.11228	0.984834		chr13:24831313-24832253
chr16:20672459-20674051	Eif4g1	11.7103	-0.86535	0.110978	0.984834		chr13:25019872-25020547
chr11:107130975-107132672	Bptf	11.8781	-0.865212	0.110947	0.984834		chr13:26541474-26541893
chr12:67986423-67986671	None	6.77459	-0.864925	0.134253	0.984834		chr13:28951731-28954079
chr5:123140917-123143825	4932422M17Rik;AI480526;Gm38102;Setd1b	11.758	-0.864786	0.111182	0.984834		chr13:28957903-28959233
chr17:34981538-34982474	Lsm2;Gm10501;Hspa1l	11.2207	-0.864665	0.11158	0.984834		chr13:29347678-29347986
chr2:167631231-167632716	Gm20431;Ube2v1	11.3835	-0.864623	0.111477	0.984834		chr13:29983730-29986129
chr1:143716912-143717217	Glrx2	6.58095	-0.864347	0.137844	0.984834		chr13:30659554-30660498
chr6:86525121-86527676	Pcbp1;1600020E01Rik	13.1198	-0.864232	0.110935	0.984834		chr13:30973670-30974283
chr16:8671492-8672513	Carhsp1	9.97684	-0.864176	0.113311	0.984834		chr13:31382960-31383573
chr17:46253333-46254580	Lrrc73;Yipf3;Tjap1	10.2415	-0.864011	0.112935	0.984834		chr13:3139327-3139742
chr5:122501131-122502905	Gm43361;Gm22965;Atp2a2	11.8348	-0.863879	0.111511	0.984834		chr13:31557962-31558702
chr10:118867681-118869911	Dyrk2;4932442E05Rik	11.0793	-0.863846	0.112029	0.984834		chr13:31559607-31560137
chr4:103119051-103119993	Mier1;Wdr78	10.6494	-0.863694	0.112521	0.984834		chr13:31805860-31808835
chr7:81933516-81934423	Hdgfl3	8.2898	-0.863574	0.119412	0.984834		chr13:32801928-32803150
chr15:102470191-102471309	Pcbp2	11.7368	-0.863549	0.111698	0.984834		chr13:33373294-33374171
chr17:32283505-32284923	Gm26549;Brd4	12.2435	-0.863012	0.111685	0.984834		chr13:33935432-33936293
chr5:137377585-137377864	Ephb4;Zan	7.17662	-0.862913	0.129422	0.984834		chr13:34002142-34002914
chr4:151860732-151862832	Camta1	11.1391	-0.862693	0.112452	0.984834		chr13:34221672-34222147
chr7:131560254-131560808	Bub3;Hmx2;Fgfr2	9.63757	-0.862522	0.114696	0.984834		chr13:34344053-34346051
chr12:80436237-80436969	Gm30025;Dcaf5	9.74377	-0.862462	0.114483	0.984834		chr13:34651416-34653402
chr18:80707485-80708757	Gm50211;Nfatc1	10.1689	-0.862029	0.113865	0.984834		chr13:34875192-34876153
chr13:52980228-52981868	Nfil3	10.5588	-0.861914	0.113361	0.984834		chr13:3537459-3538953
chr12:101082443-101084125	D130020L05Rik;Ppp4r3a	12.8047	-0.861882	0.111969	0.984834		chr13:35740673-35742344
chr17:53330153-53330442	None	6.35558	-0.861722	0.143483	0.984834		chr13:36116831-36118113
chr6:35539162-35539940	Mtpn	10.3709	-0.861617	0.113731	0.984834		chr13:3750788-3751064
chr17:71551684-71552507	Mettl4-ps1;Spdya;Trmt61b	9.95547	-0.861553	0.114433	0.984834		chr13:37824968-37827895
chr14:30825480-30826141	Stimate;Sfmbt1	9.90021	-0.861539	0.114544	0.984834		chr13:37993550-37994306
chr5:137530594-137533877	Gnb2;Mir6418;Gm17112;Gigyf1;Epo	13.392	-0.861443	0.112023	0.984834		chr13:38151106-38153035
chr6:66896186-66896994	4930597O21Rik;Gng12	9.94078	-0.861348	0.114545	0.984834		chr13:38345163-38345405
chr6:29482703-29482965	Gm26484;Kcp	6.94645	-0.861209	0.133261	0.984834		chr13:38658496-38659177
chr16:50429896-50430594	Bbx	9.24131	-0.860951	0.11641	0.984834		chr13:40728295-40728800
chr17:78417464-78418251	Fez2	10.191	-0.860943	0.114279	0.984834		chr13:40738451-40738852
chr4:137992804-137994405	Eif4g3	11.7811	-0.860731	0.11283	0.984834		chr13:41000328-41001616
chr7:3423591-3423861	3300002P13Rik;Cacng6	6.81449	-0.860676	0.135497	0.984834		chr13:41249369-41250462
chr13:54749239-54749940	Gprin1	8.41683	-0.860435	0.120023	0.984834		chr13:41605431-41606583
chr17:53566604-53568467	Kat2b	11.5787	-0.860361	0.113098	0.984834		chr13:42048992-42049911
chr18:47368647-47369293	Sema6a	8.2824	-0.860347	0.120819	0.984834		chr13:42051104-42053175
chr13:107890368-107891497	Zswim6	10.2655	-0.8598	0.114637	0.984834		chr13:42062830-42063374
chr10:85916282-85917429	Prdm4	10.9926	-0.859117	0.114055	0.984834		chr13:43171112-43171736
chr2:31274680-31275018	Ncs1	7.21145	-0.85885	0.130772	0.984834		chr13:43365354-43366137
chr7:19118064-19118749	Gm4969;Fbxo46	8.32678	-0.858723	0.121251	0.984834		chr13:43398018-43398915
chr11:68852450-68853396	Ndel1	10.5121	-0.858672	0.114763	0.984834		chr13:43479895-43481802
chr12:40037148-40038357	Arl4aos;Arl4a	10.3313	-0.858468	0.115094	0.984834		chr13:43480950-43481650
chr15:89787775-89788191	Syt10	7.33331	-0.858421	0.129532	0.984834		chr13:43559523-43560491
chr11:77348083-77348643	Ssh2	8.70703	-0.858167	0.119562	0.984834		chr13:43615829-43616168
chr6:131388245-131388674	Ybx3	9.44127	-0.858126	0.11702	0.984834		chr13:44729675-44731473
chr17:27622655-27623971	Gm49741;Gm49804;Nudt3	11.7314	-0.858003	0.113986	0.984834		chr13:44733158-44734220
chr13:23573828-23574886	H2ac7;H2bc7;Gm44359;H3c4;H2bc8;H2ac8;Gm44394	8.4519	-0.857687	0.121003	0.984834		chr13:45001250-45002259
chr12:81018620-81019161	None	8.1125	-0.857433	0.123131	0.984834		chr13:45001839-45002224
chr9:75037542-75038334	Arpp19	10.4598	-0.857364	0.115376	0.984834		chr13:45963377-45966178
chr5:122371548-122372757	Fam216a;Gpn3;Gm42830	11.7801	-0.85736	0.114227	0.984834		chr13:46670019-46670293
chr4:149136948-149137805	Cenps;Rpsa-ps12	11.0218	-0.857275	0.114794	0.984834		chr13:46726876-46728435
chr5:149677990-149678887	B3glct	10.2917	-0.857146	0.115705	0.984834		chr13:46929025-46930977
chr15:78913709-78914816	1700027A07Rik;Pdxp;Gm49510;Sh3bp1	11.0025	-0.856661	0.115068	0.984834		chr13:47043436-47044655
chr15:79108319-79109847	Micall1	12.1786	-0.856457	0.114417	0.984834		chr13:47105306-47106664
chr17:26252743-26253630	Gm50007;Luc7l	11.1777	-0.85619	0.115114	0.984834		chr13:48260835-48262154
chr15:88733070-88734419	Brd1	11.0169	-0.856047	0.115312	0.984834		chr13:48545398-48546866
chr13:97197888-97198465	Gm48881;Hexb	8.70758	-0.855882	0.120532	0.984834		chr13:48662688-48663438
chr18:56924923-56925564	Marchf3	9.07689	-0.855594	0.119202	0.984834		chr13:48869684-48871575
chr17:24168465-24170011	Atp6v0c;Amdhd2	12.5728	-0.85541	0.114714	0.984834		chr13:48966732-48968855
chr7:130935811-130937038	Htra1;Fgfr2	10.2796	-0.855245	0.116521	0.984834		chr13:48968076-48968701
chr5:32134930-32136914	Gm10463;Fosl2	11.5501	-0.855204	0.115261	0.984834		chr13:49050766-49050999
chr5:143269348-143270437	BC030343;Zfp316	11.5678	-0.85519	0.115255	0.984834		chr13:49186952-49188111
chr2:180041655-180043441	Psma7;Ss18l1	11.8917	-0.855098	0.115114	0.984834		chr13:49215502-49216372
chr2:78868020-78869925	Ube2e3	11.3383	-0.854937	0.115516	0.984834		chr13:49420594-49421853
chr1:84838357-84840428	Fbxo36;Trip12	13.5337	-0.854892	0.114714	0.984834		chr13:50417739-50418254
chr12:113013771-113015154	Pacs2	10.9218	-0.854833	0.11591	0.984834		chr13:51100049-51101726
chrX:12086840-12089095	Bcor	10.8736	-0.85441	0.116136	0.984834		chr13:51100900-51101581
chr15:103304931-103305714	Gm49482;Gpr84	10.4823	-0.854373	0.116602	0.984834		chr13:51594849-51595170
chr4:20041625-20042247	Ggh	8.51805	-0.854101	0.122197	0.984834		chr13:51644753-51646141
chr18:61211215-61211933	Slc26a2	9.25689	-0.853806	0.119377	0.984834		chr13:51651280-51652136
chr7:126396317-126396743	Gm45141;Nfatc2ip	8.56414	-0.853799	0.122096	0.984834		chr13:51793342-51793743
chr15:101532388-101532828	Krt84	7.15821	-0.853775	0.133684	0.984834		chr13:51846495-51848379
chr13:9276376-9277551	Gm46391;Gm48825;Dip2c	10.0309	-0.85375	0.117562	0.984834		chr13:51936005-51936247
chr16:91729377-91730152	Cryzl1;Atp5o;Itsn1	10.5194	-0.853662	0.116854	0.984834		chr13:52282730-52283124
chr18:56572579-56573549	Phax;Aldh7a1	10.2789	-0.853542	0.11724	0.984834		chr13:52978301-52978927
chr3:135690601-135691944	Nfkb1	11.6052	-0.85311	0.116106	0.984834		chr13:52980228-52981868
chr6:128086343-128086667	Tspan9	7.38363	-0.853082	0.131328	0.984834		chr13:52981289-52981597
chr5:105699508-105700934	Lrrc8d	11.6403	-0.853004	0.11613	0.984834		chr13:53285529-53286322
chr4:14237852-14238202	Gm24908;1700120G11Rik	6.58549	-0.852779	0.142995	0.984834		chr13:54071656-54072469
chr5:117115356-117116302	9530046B11Rik;Suds3;Taok3	10.6608	-0.852605	0.117128	0.984834		chr13:54468322-54469204
chr7:139389019-139389658	Inpp5a	9.37805	-0.85236	0.119637	0.984834		chr13:54564902-54565652
chr11:21238366-21239869	Vps54	11.9463	-0.852306	0.116261	0.984834		chr13:54574844-54575974
chr2:160730989-160732451	Plcg1	11.4034	-0.852252	0.1166	0.984834		chr13:54610894-54611682
chr2:24949408-24950581	Zmynd19	10.8799	-0.851662	0.11729	0.984834		chr13:54621632-54622438
chr17:28358859-28359335	Tulp1	7.44026	-0.851597	0.131378	0.984834		chr13:54749239-54749940
chr2:145640254-145640635	Slc24a3	6.88965	-0.851479	0.138465	0.984834		chr13:54992050-54992716
chr17:80727496-80728698	Gm9959;Map4k3	11.2155	-0.851435	0.117086	0.984834		chr13:55012335-55012691
chr18:46198192-46199632	1700018A14Rik;Trim36	9.46417	-0.850898	0.120027	0.984834		chr13:55099702-55100470
chr5:75598459-75598752	Kit	6.28101	-0.850767	0.150177	0.984834		chr13:55105135-55105787
chr17:33843028-33843536	Cd320;Ndufa7	9.57045	-0.850521	0.119915	0.984834		chr13:55211983-55212831
chr4:119195174-119195767	Svbp	10.2373	-0.850363	0.118656	0.984834		chr13:55329298-55330553
chr6:125095740-125097593	Mir7045;Chd4	11.2074	-0.849653	0.11785	0.984834		chr13:55444494-55446056
chr2:129198018-129199476	Gm4430;Gm4430;Slc20a1	10.5808	-0.84952	0.118536	0.984834		chr13:55445488-55445856
chr16:70313868-70314652	Gbe1	10.7518	-0.848888	0.118607	0.984834		chr13:55471358-55473379
chr11:109472960-109474175	Slc16a6;Arsg	10.8979	-0.84886	0.118466	0.984834		chr13:55487196-55488368
chr12:98900597-98901606	Eml5	10.5016	-0.848791	0.118949	0.984834		chr13:55507418-55507797
chr17:46889313-46891537	Tbcc	11.2919	-0.848709	0.118187	0.984834		chr13:55512285-55513749
chr4:116877065-116878292	Gm12993;Zswim5	9.42314	-0.848601	0.121126	0.984834		chr13:55553016-55553338
chr19:24164295-24164591	Tjp2	6.65587	-0.848423	0.143723	0.984834		chr13:55570353-55571419
chr3:137867471-137868345	H2az1;Gm43403;Dnajb14	10.4835	-0.848371	0.119153	0.984834		chr13:55570937-55571302
chr13:111488668-111490765	Gm49496;Gpbp1	11.5776	-0.848256	0.118184	0.984834		chr13:55592840-55593644
chr4:126753502-126754056	Ncdn;AU040320	11.079	-0.848213	0.118573	0.984834		chr13:55634750-55635583
chr14:14012290-14013641	Atxn7	10.86	-0.847991	0.118876	0.984834		chr13:55692728-55693830
chr12:100198994-100201065	Calm1	12.5668	-0.847823	0.117922	0.984834		chr13:55727058-55727908
chr7:19024135-19025007	Foxa3;Sympk	10.799	-0.847802	0.11902	0.984834		chr13:56134687-56135948
chr4:8689927-8692277	Chd7	11.1224	-0.847767	0.118726	0.984834		chr13:56582258-56582950
chr17:29297764-29298059	BC004004	6.7499	-0.847523	0.142513	0.984834		chr13:56702840-56704170
chr2:129592812-129593855	Sirpa	9.51893	-0.847492	0.12135	0.984834		chr13:58127162-58129742
chr18:56561928-56562635	Phax;Aldh7a1	8.24378	-0.847478	0.12662	0.984834		chr13:58157504-58158017
chr7:46639535-46640012	Tph1;Sergef	8.30588	-0.847475	0.126245	0.984834		chr13:58214904-58216262
chr5:65696824-65698777	Pds5a	11.6948	-0.847348	0.118502	0.984834		chr13:58273558-58274986
chr5:138995532-138996115	6330403L08Rik;Pdgfa	9.83501	-0.847302	0.120698	0.984834		chr13:58358607-58359375
chr8:119910575-119911498	Usp10;Galnt2l	11.3222	-0.847134	0.118838	0.984834		chr13:58401214-58403411
chr16:18127170-18128229	Rtn4r	9.7312	-0.846971	0.121066	0.984834		chr13:58402674-58403209
chr1:33907492-33908677	Bend6;Dst	10.2428	-0.846751	0.120197	0.984834		chr13:59675429-59675841
chr17:34075904-34076257	H2-Pb	6.87923	-0.846595	0.140858	0.984834		chr13:60177505-60177884
chrX:22048426-22048808	None	6.57429	-0.84658	0.146074	0.984834		chr13:60196073-60196539
chr17:24695646-24696675	Gfer;Noxo1;Tbl3	11.1747	-0.846498	0.119227	0.984834		chr13:62652811-62653249
chr10:81232925-81233506	Zfr2;Atcay	9.83072	-0.846058	0.121246	0.984834		chr13:62812867-62813153
chr2:30285840-30286907	Dolk;Gm28038;Phyhd1;Gm28035;Nup188	10.9232	-0.845023	0.12009	0.984834		chr13:63200716-63201098
chr16:91546795-91547467	Ifngr2	9.78685	-0.84433	0.12209	0.984834		chr13:63239533-63240745
chr18:90509885-90510643	Tmx3	9.30206	-0.844039	0.123459	0.984834		chr13:63272675-63273172
chr15:36793781-36794212	Gm25303;Ywhaz	11.1072	-0.84382	0.120441	0.984834		chr13:63562781-63566624
chr7:44849966-44850476	Mir707;Akt1s1;Tbc1d17	11.6417	-0.843761	0.120078	0.984834		chr13:63565484-63566158
chr18:4812118-4812594	Gm10556	7.31835	-0.843732	0.136271	0.984834		chr13:63567757-63568347
chr2:131352670-131353087	Rnf24	9.09058	-0.843259	0.124488	0.984834		chr13:63908587-63908887
chr19:36553931-36555282	Hectd2	11.0573	-0.843232	0.12074	0.984834		chr13:64152117-64154169
chr11:119022710-119023911	Cbx2	10.9184	-0.842906	0.121013	0.984834		chr13:64161542-64162749
chr18:10181219-10182524	Rock1	10.4545	-0.842438	0.121758	0.984834		chr13:64275435-64275683
chr17:28484893-28486750	Fkbp5	11.2039	-0.842307	0.121017	0.984834		chr13:64432360-64433065
chr10:21160600-21161357	Myb	9.65007	-0.841977	0.123429	0.984834		chr13:65240767-65243083
chr19:53329213-53330397	Gm30541;Mxi1	10.8513	-0.841911	0.121514	0.984834		chr13:65351649-65352637
chr8:26157873-26159052	Thap1;Gm45250;Gm45692	12.2027	-0.841679	0.120703	0.984834		chr13:66932698-66933874
chr12:45073911-45074839	Stxbp6	9.74826	-0.841585	0.123375	0.984834		chr13:67552764-67553326
chr7:122969477-122970834	4930413G21Rik;Rbbp6	11.539	-0.841532	0.12111	0.984834		chr13:67779764-67780118
chr17:45572328-45574736	Hsp90ab1;Slc35b2	12.6795	-0.841418	0.120651	0.984834		chr13:67813700-67814266
chr5:121364620-121365108	Hectd4	7.70096	-0.841141	0.133529	0.984834		chr13:69533303-69535567
chr14:52278972-52280074	Gm23758;Tox4;Rab2b	10.0501	-0.841112	0.122976	0.984834		chr13:69534479-69535497
chr11:116412235-116413523	Rnf157	11.0346	-0.841074	0.121701	0.984834		chr13:70738748-70739014
chr14:61599360-61599790	Trim13;Dleu2	9.01381	-0.840633	0.125923	0.984834		chr13:71879571-71880120
chrX:72986847-72987586	Mir2137;Gm14684;Zfp185	8.09745	-0.840334	0.130759	0.984834		chr13:71962712-71964335
chr4:72340134-72340381	None	6.61585	-0.840142	0.148325	0.984834		chr13:72626882-72630015
chr3:35932034-35933713	Dcun1d1;Gm15952	11.4418	-0.840124	0.12179	0.984834		chr13:72628878-72629365
chr10:10667160-10667762	Gm23601	7.63849	-0.840096	0.13458	0.984834		chr13:72630585-72632047
chrX:74085424-74085677	Mecp2	8.71668	-0.839986	0.127428	0.984834		chr13:73603707-73604534
chr9:57589272-57590121	Ulk3;Scamp2	10.1419	-0.839958	0.123322	0.984834		chr13:73937194-73938124
chr17:25742547-25743276	Mslnl;Gm25083	7.95346	-0.839922	0.131989	0.984834		chr13:74259755-74260107
chr12:72760387-72762065	Ppm1a	11.6359	-0.839875	0.121774	0.984834		chr13:74349801-74350768
chr14:27428664-27429834	Tasor	10.9518	-0.83967	0.122393	0.984834		chr13:74835910-74836288
chr10:125966500-125966865	Lrig3	8.46769	-0.839636	0.128813	0.984834		chr13:75171732-75172172
chr17:28769085-28770298	Mapk13	10.2421	-0.839612	0.12331	0.984834		chr13:78163113-78164091
chr13:22007027-22007302	Prss16	7.49972	-0.839381	0.136275	0.984834		chr13:78194619-78195380
chr4:139380184-139381229	Emc1;Ubr4	10.9386	-0.839265	0.122584	0.984834		chr13:78197741-78199627
chr5:129724779-129725713	Gm15903;Mrps17;Nipsnap2	11.5843	-0.839199	0.122102	0.984834		chr13:80049418-80049675
chr7:80198143-80199335	Sema4b	10.2051	-0.838805	0.123725	0.984834		chr13:80882708-80883509
chr2:35660781-35662502	Dab2ip	10.6428	-0.838674	0.123167	0.984834		chr13:80885420-80886591
chr14:76413913-76416518	Tsc22d1	11.7008	-0.838649	0.122273	0.984834		chr13:80962740-80963367
chr13:67813700-67814266	4930525G20Rik;Gm9625;Zfp273	8.2393	-0.838407	0.130694	0.984834		chr13:81657557-81658095
chr15:100468610-100469508	5330439K02Rik;Letmd1	10.7158	-0.837968	0.123392	0.984834		chr13:81782937-81783919
chr16:20516697-20517563	Gm16618;Dvl3	10.3789	-0.83795	0.123836	0.984834		chr13:83730353-83731645
chr16:97850679-97852206	Prdm15;C2cd2	11.4663	-0.837942	0.122732	0.984834		chr13:85189285-85189859
chr2:121171219-121171576	Zscan29;Tubgcp4	8.74984	-0.837826	0.128245	0.984834		chr13:85288309-85289768
chr7:24482079-24482429	Cadm4	8.52291	-0.837703	0.129391	0.984834		chr13:8570133-8570581
chr2:15054422-15055772	Gm38257;Arl5b;Nsun6	10.5461	-0.837447	0.123829	0.984834		chr13:86288064-86288368
chr7:45813736-45814758	Gm45444;Cyth2;Kcnj14	11.1104	-0.836774	0.123523	0.984834		chr13:8870565-8871488
chr2:118373971-118374358	Gpr176	6.89424	-0.8366	0.145284	0.984834		chr13:8885505-8886166
chr11:115855245-115855593	Llgl2;Myo15b	7.29413	-0.836591	0.139845	0.984834		chr13:90089627-90090054
chr15:98870334-98872752	Gm49437;5730414N17Rik;Kmt2d	12.7988	-0.836507	0.122769	0.984834		chr13:90922796-90923725
chr17:27133409-27134139	Uqcc2	11.3191	-0.836089	0.123656	0.984834		chr13:9093433-9094721
chr5:72913883-72915312	Gm9870;Slain2	11.4752	-0.835841	0.123654	0.984834		chr13:91460143-91462365
chr6:38298528-38299625	Zc3hav1l	10.5063	-0.835742	0.124638	0.984834		chr13:91461778-91462174
chr5:36465175-36465538	Grpel1;2210406O10Rik	9.21439	-0.835506	0.127517	0.984834		chr13:91741330-91741713
chr6:38875412-38876873	Hipk2;Tbxas1	11.0683	-0.835489	0.12413	0.984834		chr13:92131272-92131778
chr2:157892298-157892567	Ctnnbl1	6.68564	-0.835254	0.149385	0.984834		chr13:92354391-92355639
chr2:57123185-57124400	Nr4a2;BB557941	10.3554	-0.835088	0.125141	0.984834		chr13:92530316-92531281
chr18:11657049-11658314	Gm50069;Rbbp8	10.2586	-0.834936	0.125356	0.984834		chr13:92610616-92611793
chr7:67758716-67759957	Gm45102;Synm;Ttc23	9.60086	-0.834912	0.126683	0.984834		chr13:9276376-9277551
chr13:112463596-112464656	Il6st	10.0319	-0.834717	0.125842	0.984834		chr13:92844626-92845231
chr11:17953214-17954073	Etaa1os;Etaa1	10.9661	-0.834659	0.124595	0.984834		chr13:93191814-93192724
chr4:20201559-20201817	Nkain3	6.06596	-0.83464	0.163187	0.984834		chr13:93498399-93500010
chrX:7750397-7750928	Smt3h2-ps;Ccdc120	8.23905	-0.834591	0.132429	0.984834		chr13:93499217-93499844
chrX:7714085-7714550	Wdr45;Gpkow	9.18931	-0.834572	0.128019	0.984834		chr13:94057337-94058597
chr10:117375902-117377182	Cpsf6	11.3815	-0.834529	0.124302	0.984834		chr13:94284631-94285956
chr18:62922115-62922815	Gm50128;Apcdd1	8.671	-0.834439	0.130133	0.984834		chr13:94358209-94359477
chr9:70503042-70503932	Rnf111	11.0674	-0.834268	0.124674	0.984834		chr13:94868506-94868921
chr4:155847137-155848403	Dvl1;Mxra8	10.3927	-0.834147	0.125506	0.984834		chr13:94873138-94873972
chr13:15462501-15464937	Gm26645;Gm6556;Gli3	11.187	-0.834123	0.124635	0.984834		chr13:94976195-94976752
chr10:81559117-81561389	Tle5	11.779	-0.833942	0.12431	0.984834		chr13:95324385-95325969
chr16:94370069-94371816	Pigp;Ttc3	11.7403	-0.833824	0.124385	0.984834		chr13:95325197-95325542
chr2:167660821-167662101	Gm14320;Tmem189;Gm20431	10.029	-0.833756	0.126278	0.984834		chr13:95336314-95336711
chr9:21798615-21798854	Kank2;Dock6	8.77229	-0.833644	0.130033	0.984834		chr13:95374816-95375550
chr1:132390999-132391941	Tmcc2	9.11883	-0.833624	0.128685	0.984834		chr13:95890977-95892193
chr13:95336314-95336711	Gm22661;Zbed3	7.06316	-0.833524	0.144257	0.984834		chr13:96670376-96671515
chr8:113637895-113638480	Mon1b;Syce1l	7.8964	-0.833392	0.135417	0.984834		chr13:97070982-97072173
chr8:27174051-27174812	Gm45266;Gm45267;Rab11fip1	9.95498	-0.832953	0.126779	0.984834		chr13:97197888-97198465
chr18:80469097-80470545	Gm50209;Ctdp1	11.0388	-0.832931	0.125297	0.984834		chr13:97240307-97241881
chr4:130792377-130793170	Gm12972;Sdc3	8.72596	-0.832772	0.130636	0.984834		chr13:9763521-9765366
chr18:38418673-38419750	Ndfip1	10.5879	-0.832762	0.125862	0.984834		chr13:98205656-98206748
chr12:111376688-111378491	Cdc42bpb	12.0245	-0.832547	0.124807	0.984834		chr13:98316222-98317347
chr18:77794088-77795416	F830208F22Rik;Pstpip2	9.52312	-0.832393	0.128015	0.984834		chr13:98692215-98692668
chr14:122463410-122465376	Zic5;2610035F20Rik	10.7582	-0.832278	0.125876	0.984834		chr13:98694780-98695409
chr16:4726166-4727105	Gm15859;Hmox2	9.85697	-0.832251	0.127293	0.984834		chr13:98814540-98815793
chr2:153741168-153741963	Mapre1	10.4719	-0.832108	0.126308	0.984834		chr13:98890143-98891179
chr2:167483608-167484141	Spata2	7.20994	-0.831985	0.143036	0.984834		chr13:98925705-98926867
chr2:84714463-84716269	Zdhhc5	11.223	-0.831881	0.125607	0.984834		chr13:99344353-99344987
chr5:139200006-139201278	Sun1	10.8439	-0.831838	0.12598	0.984834		chr13:99514924-99517171
chr2:73910562-73911640	Atp5g3	10.872	-0.831485	0.126109	0.984834		chr13:99516242-99516944
chr2:156007885-156008504	Ergic3;6430550D23Rik	10.0408	-0.831446	0.127294	0.984834		chr14:101653619-101654623
chr12:15816842-15817229	Trib2;Gm5432	8.82244	-0.831273	0.130895	0.984834		chr14:102011587-102011905
chr8:107587862-107588659	Psmd7	11.1361	-0.831119	0.126022	0.984834		chr14:103098644-103099793
chr3:30968604-30969598	Phc3	10.9679	-0.830398	0.126501	0.984834		chr14:103345986-103347165
chr3:95172902-95173160	Sema6c	6.73742	-0.830381	0.150818	0.984834		chr14:103346886-103347183
chr6:145250359-145250628	Gm15706;Kras	8.71118	-0.830318	0.131825	0.984834		chr14:103649945-103651227
chr7:128417714-128418838	Rgs10	9.24998	-0.829958	0.129912	0.984834		chr14:104467324-104468432
chr16:16506992-16508230	Fgd4	8.03132	-0.829875	0.136014	0.984834		chr14:104522031-104522872
chr16:17891036-17892015	Tssk1;Dgcr2;Gm20518	11.2386	-0.829446	0.12669	0.984834		chr14:105176409-105177750
chr15:89315063-89315737	Sbf1	9.98295	-0.829431	0.128315	0.984834		chr14:105258648-105259373
chr17:63498754-63500788	Fbxl17	12.1916	-0.829382	0.126154	0.984834		chr14:105896049-105898063
chr11:120632583-120633826	Mafg;Pycr1	11.3705	-0.828928	0.126822	0.984834		chr14:109855269-109855675
chr9:40873845-40874175	Bsx	8.14465	-0.828697	0.135762	0.984834		chr14:115040393-115042531
chr4:34882242-34883234	Zfp292	10.804	-0.828688	0.127443	0.984834		chr14:118854649-118855466
chr10:86021731-86022532	A230060F14Rik;Fbxo7	10.6895	-0.828681	0.127577	0.984834		chr14:118937534-118938536
chr4:156235838-156237368	Noc2l;Plekhn1	10.7537	-0.828639	0.127522	0.984834		chr14:120910277-120911771
chr7:121706442-121707836	1700069B07Rik;Usp31	10.4797	-0.828513	0.127921	0.984834		chr14:121034946-121036402
chr5:66617918-66619092	Apbb2	10.7749	-0.828085	0.127749	0.984834		chr14:121378162-121380044
chr11:118354516-118355870	Timp2	10.8931	-0.828031	0.127647	0.984834		chr14:122107240-122107644
chr2:164878631-164880263	Pcif1	11.969	-0.828029	0.126865	0.984834		chr14:122463410-122465376
chr2:178448214-178449032	Cdh26	7.73137	-0.827968	0.13934	0.984834		chr14:122464492-122465356
chr17:56583945-56585740	Safb;Safb2	12.0087	-0.827863	0.126921	0.984834		chr14:13960105-13962098
chr11:117780413-117780664	Gm11723;Tmc6;Tmc8	8.35413	-0.82782	0.134842	0.984834		chr14:14012290-14013641
chr2:89876588-89876979	Olfr1257	6.96459	-0.827744	0.148435	0.984834		chr14:14345666-14346605
chrX:11936022-11936802	None	7.05465	-0.827485	0.147252	0.984834		chr14:14346344-14346660
chr19:40895136-40895409	Mir8092;Zfp518a	9.17453	-0.827297	0.131377	0.984834		chr14:14702752-14703864
chr3:138443086-138443467	Adh5	9.48299	-0.827201	0.130484	0.984834		chr14:16364545-16366295
chr9:75625371-75626374	Lysmd2	10.4769	-0.826964	0.128629	0.984834		chr14:17660358-17661262
chr15:102135702-102136558	Spryd3	10.1959	-0.826835	0.129114	0.984834		chr14:18270209-18271348
chr8:66860815-66861170	Naf1	9.61727	-0.826786	0.130325	0.984834		chr14:18331061-18332117
chr15:33083099-33083418	Cpq	7.5443	-0.826637	0.141759	0.984834		chr14:18394900-18395139
chr2:167491990-167493496	Spata2;Rnf114	11.2179	-0.826559	0.128015	0.984834		chr14:18893131-18894288
chr18:10029449-10030271	Usp14	9.98434	-0.826486	0.129654	0.984834		chr14:19304040-19304400
chr13:110394364-110395534	Plk2	9.90425	-0.826458	0.129827	0.984834		chr14:20180698-20181129
chr16:35021997-35023083	Gm21691;Hacd2	10.7065	-0.826456	0.128568	0.984834		chr14:20181367-20181889
chr6:119387953-119389088	Adipor2	10.2205	-0.82644	0.129254	0.984834		chr14:20545717-20546707
chr4:127021148-127022524	Sfpq	11.9474	-0.826427	0.127603	0.984834		chr14:20702526-20703524
chr17:46711123-46712316	Pex6	10.8409	-0.826358	0.128462	0.984834		chr14:20733796-20734698
chr18:35598455-35599305	Gm50163;Paip2;Matr3	9.97353	-0.826142	0.129833	0.984834		chr14:20793123-20794541
chr4:129188698-129190398	Yars;S100pbp	11.3495	-0.826057	0.12814	0.984834		chr14:20836380-20837375
chr15:85669740-85672280	Lncppara;Gm49539	11.7685	-0.825906	0.127934	0.984834		chr14:21498946-21501422
chr14:49525595-49526148	Slc35f4	7.11283	-0.825801	0.147257	0.984834		chr14:21500741-21501373
chr5:125388853-125390310	Gm10382;Ubc	12.6503	-0.82562	0.127692	0.984834		chr14:21831009-21832370
chr2:61593006-61593595	Tank	9.32361	-0.825609	0.131676	0.984834		chr14:21848522-21848783
chr7:109191796-109192293	None	7.46647	-0.82558	0.143077	0.984834		chr14:21987193-21989062
chr8:122376346-122377196	Gm20681;Zc3h18;Galnt2l	10.8131	-0.825255	0.128996	0.984834		chr14:24244441-24246101
chr1:38128901-38130300	Gm5099;Rev1	11.6348	-0.825021	0.128417	0.984834		chr14:24490409-24491376
chr3:22076743-22077157	Gm43672;Gm5842;Tbl1xr1	10.2847	-0.824929	0.129843	0.984834		chr14:25497772-25498053
chr2:26388693-26389782	Entr1;Gm13563;Pmpca	10.5529	-0.824309	0.129741	0.984834		chr14:25693944-25694753
chr19:47328065-47328368	Sh3pxd2a	7.37119	-0.824068	0.144858	0.984834		chr14:26533934-26535408
chr2:90470335-90470577	Ptprj	6.0504	-0.824038	0.168898	0.984834		chr14:26579361-26580034
chr10:35310313-35310721	None	6.55057	-0.824034	0.157359	0.984834		chr14:26668692-26670149
chr11:104685518-104685955	Gm11662;Gm11639	7.58134	-0.824008	0.142635	0.984834		chr14:26669428-26669768
chr19:44069598-44069961	Erlin1;Chuk	9.61695	-0.823984	0.131614	0.984834		chr14:27038897-27039704
chr12:109590231-109590795	Mir431;Mir433;Mir3070b;Mir127;Mir3070a;Mir434;Mir665;Rtl1;Mir540;Mir432;Mir3544;Mir337;Mir3071;Mir136	7.85249	-0.823975	0.140177	0.984834		chr14:27428664-27429834
chr17:35978635-35980865	Prr3;Gnl1	12.4625	-0.823414	0.128761	0.984834		chr14:27508176-27508762
chr15:75921154-75921650	Pycrl;Tsta3	9.13813	-0.823297	0.13335	0.984834		chr14:30654186-30654945
chrGL456216.1:34931-35463	None	8.80849	-0.823103	0.134726	0.984834		chr14:30715184-30716694
chr3:31093268-31096016	Skil	12.304	-0.822935	0.12904	0.984834		chr14:30825480-30826141
chr2:93014421-93015284	Prdm11	9.75593	-0.822877	0.131795	0.984834		chr14:30888420-30888863
chr4:118290442-118291574	Ptprf	10.3042	-0.822859	0.130764	0.984834		chr14:31000991-31002308
chr9:88326926-88328130	Nt5e	10.1319	-0.822813	0.131071	0.984834		chr14:31205306-31206973
chr5:20701634-20702915	Gm29254;Magi2	11.0952	-0.822775	0.129853	0.984834		chr14:31206252-31207016
chr10:52417268-52418374	Nus1	11.0103	-0.822736	0.12995	0.984834		chr14:31430855-31431103
chr8:57510933-57513053	Hmgb2;2500002B13Rik	12.0045	-0.822637	0.129307	0.984834		chr14:31829751-31831327
chr8:123102162-123103461	Snord68;Rpl13;Mir7079;Spg7;Galnt2l	11.8717	-0.822548	0.129415	0.984834		chr14:32165470-32165910
chr6:3968228-3968578	Tfpi2	7.05139	-0.822488	0.149714	0.984834		chr14:32202098-32202415
chr9:30942526-30943322	Adamts8	9.74788	-0.822296	0.132083	0.984834		chr14:32513298-32514071
chr7:126503381-126503669	Atxn2l	9.57148	-0.822053	0.132625	0.984834		chr14:33319497-33320570
chr4:42949701-42950436	Dnajb5;Phf24	10.1468	-0.822039	0.131403	0.984834		chr14:33446481-33447512
chr9:95637454-95638317	Gm16127;Gm16126;Pcolce2	10.0345	-0.821804	0.131715	0.984834		chr14:34309985-34311581
chr2:32961346-32962320	Snora65;Rpl12;Lrsam1	10.9421	-0.8213	0.130679	0.984834		chr14:34501883-34503453
chr8:120667602-120668850	Cox4i1;Emc8;Gm27021;Galnt2l	11.7945	-0.820931	0.130201	0.984834		chr14:34548837-34549683
chr5:43781478-43782883	Fbxl5;Gm43182;Gm43181	11.3114	-0.820823	0.130572	0.984834		chr14:34673257-34674874
chr10:88503494-88504316	Chpt1	9.46106	-0.820236	0.133768	0.984834		chr14:34769276-34769746
chr7:65370391-65371670	Gm44794;Tjp1	10.972	-0.82022	0.131149	0.984834		chr14:36545367-36545792
chr10:121578798-121579137	Tbk1	6.23071	-0.820024	0.166338	0.984834		chr14:43361885-43362203
chr5:86804015-86804932	Ythdc1;Gm43055	11.0733	-0.819711	0.131289	0.984834		chr14:43796598-43797211
chr2:167502926-167504318	Rnf114	11.0547	-0.819625	0.131346	0.984834		chr14:4415176-4416098
chr1:180640653-180641837	Lin9	11.6252	-0.819537	0.130947	0.984834		chr14:45219244-45220529
chr6:125282660-125283021	Tuba3a;4930417O13Rik	6.35814	-0.81939	0.163703	0.984834		chr14:45317942-45318974
chr9:35420914-35422116	Cdon	11.7466	-0.819365	0.130954	0.984834		chr14:45351036-45351819
chr7:127024914-127028133	Maz;Gm31749;Prrt2;Gm42742;Kif22	12.191	-0.819262	0.13078	0.984834		chr14:45529291-45530763
chr8:85919863-85920345	Phkb	6.20987	-0.819242	0.167241	0.984834		chr14:45656964-45658688
chr13:35740673-35742344	Cdyl	11.036	-0.819216	0.131554	0.984834		chr14:46787725-46788495
chr4:59002846-59003807	Dnajc25;Gm20503	9.94091	-0.81918	0.133118	0.984834		chr14:46821663-46822368
chr4:121016538-121017358	Smap2	10.451	-0.819136	0.132272	0.984834		chr14:46881965-46885219
chr7:55841903-55842928	Cyfip1	9.97417	-0.819082	0.133097	0.984834		chr14:46883947-46884433
chr7:137437472-137438370	Glrx3	10.3281	-0.819025	0.132506	0.984834		chr14:47276577-47277437
chr7:126872150-126872520	Taok2	7.1821	-0.818956	0.149652	0.984834		chr14:47298023-47299212
chr13:103334396-103334927	Mast4	9.31593	-0.818827	0.134855	0.984834		chr14:47472422-47473275
chr9:70656218-70657547	Gm10642;Mindy2	10.3493	-0.818757	0.132599	0.984834		chr14:47648847-47650153
chr3:101376843-101377683	Igsf3	9.98208	-0.81862	0.133298	0.984834		chr14:47749494-47749960
chr12:84218295-84219227	Gm47447;Elmsan1	10.3414	-0.818508	0.132727	0.984834		chr14:48120887-48121512
chr11:59163291-59164013	Iba57	10.9162	-0.818482	0.132013	0.984834		chr14:48446023-48446799
chr15:35391132-35391472	Vps13b	7.52806	-0.818447	0.14585	0.984834		chr14:48514707-48514950
chr8:122567783-122568500	Cdt1;Galnt2l	11.157	-0.818396	0.131825	0.984834		chr14:49171907-49173455
chr4:44232987-44234605	Rnf38	10.7591	-0.818383	0.13223	0.984834		chr14:49525595-49526148
chr8:70494067-70494437	Crlf1;1700020G03Rik	7.39497	-0.818119	0.147459	0.984834		chr14:50624960-50625346
chr12:81631452-81631946	Ttc9	9.34231	-0.818113	0.13511	0.984834		chr14:50785173-50785629
chr13:29347678-29347986	Cdkal1	6.69344	-0.81811	0.157611	0.984834		chr14:50924465-50925415
chr19:6015618-6015948	Gm10814;Capn1	9.1456	-0.818092	0.135761	0.984834		chr14:51984214-51986272
chr16:21947039-21947673	Tmem41a	9.20523	-0.818034	0.135584	0.984834		chr14:52013838-52015064
chr5:142401152-142402451	Foxk1	11.1518	-0.817907	0.132058	0.984834		chr14:52014602-52014999
chr5:135962956-135963407	Ssc4d	9.76827	-0.817809	0.134129	0.984834		chr14:52196626-52197797
chr13:100552418-100552841	Gm48596;Ocln	8.95708	-0.8175	0.136741	0.984834		chr14:52278972-52280074
chr7:19762914-19763260	Bcam;Gm45114	6.36917	-0.817497	0.164414	0.984834		chr14:53544806-53545238
chr18:82913788-82915233	4930592I03Rik;Zfp516	10.5144	-0.817489	0.132954	0.984834		chr14:54408389-54408700
chr2:131178708-131178942	Spef1;Cenpb	7.63418	-0.81734	0.145319	0.984834		chr14:54463876-54464960
chr13:49186952-49188111	Ninj1	10.1261	-0.817339	0.133629	0.984834		chr14:54553624-54554753
chr17:26068579-26069681	Gm17814;Rab11fip3	10.2647	-0.816863	0.133617	0.984834		chr14:54686022-54687158
chr6:65042458-65043356	Smarcad1	10.6108	-0.816846	0.133128	0.984834		chr14:55510299-55510727
chr3:103472626-103472894	None	6.89779	-0.81682	0.154801	0.984834		chr14:55591780-55592133
chr16:44172939-44173881	Usf3	10.8486	-0.816807	0.132867	0.984834		chr14:55721664-55722429
chr7:24533402-24534274	Irgq;AC161166.1	8.42671	-0.816769	0.139623	0.984834		chr14:55745328-55746077
chr15:58888484-58889949	Rnf139;Tatdn1;Gm49356	12.3779	-0.81672	0.131888	0.984834		chr14:55825453-55825723
chr13:54564902-54565652	4833439L19Rik	9.76273	-0.8166	0.13471	0.984834		chr14:55887180-55887570
chr7:100862565-100864043	Relt	10.2472	-0.816567	0.133785	0.984834		chr14:56571426-56572022
chr7:28442157-28442601	Gmfg;Samd4b	5.85527	-0.816543	0.178329	0.984834		chr14:56810878-56812935
chr13:43559523-43560491	Mcur1	9.4772	-0.816497	0.135479	0.984834		chr14:57524581-57525962
chr10:78464421-78465342	4933436P19Rik;Pdxk	10.2696	-0.815968	0.13403	0.984834		chr14:57571220-57571721
chr9:107231098-107232136	Gm22238;Dock3	8.64269	-0.815897	0.138895	0.984834		chr14:57745304-57746481
chr4:55532084-55533231	Klf4	10.1498	-0.815808	0.134306	0.984834		chr14:57889545-57890542
chr14:54553624-54554753	Haus4	10.3973	-0.815782	0.13392	0.984834		chr14:57998770-57999490
chr16:31274643-31275457	Ppp1r2	10.1898	-0.815706	0.134285	0.984834		chr14:58901970-58902252
chr17:57220755-57221134	Mir6978;C3	7.50971	-0.815605	0.147425	0.984834		chr14:60265035-60265691
chr13:23710456-23710749	Hfe	7.30273	-0.815556	0.149796	0.984834		chr14:60784548-60784985
chr17:14960657-14961337	Phf10;1600012H06Rik;Gm3417	9.87496	-0.815415	0.135022	0.984834		chr14:61439151-61440309
chr10:122096563-122097354	Rxylt1	10.1014	-0.815014	0.134767	0.984834		chr14:61599360-61599790
chr17:56434237-56434546	Ptprs	7.22842	-0.814824	0.151082	0.984834		chr14:61647900-61649375
chr16:87454812-87455420	Usp16	9.82892	-0.814635	0.13549	0.984834		chr14:62361529-62361847
chr4:141545045-141547223	B330016D10Rik	11.9903	-0.814598	0.133049	0.984834		chr14:62837034-62838329
chr5:136116330-136117125	Polr2j;Gm43604;Rasa4	10.4986	-0.814295	0.134476	0.984834		chr14:63268619-63268895
chr4:11558714-11559355	Rad54b	9.5235	-0.814043	0.136514	0.984834		chr14:64011821-64012147
chr11:68386639-68387365	Ntn1	8.95482	-0.814015	0.138407	0.984834		chr14:6426605-6427135
chr2:32914367-32914833	Fam129b	7.37151	-0.813947	0.14977	0.984834		chr14:64440333-64441095
chr18:46280333-46281017	Ccdc112;Pggt1b	10.4675	-0.813554	0.13487	0.984834		chr14:65097417-65098380
chr17:17345689-17346194	Oaz1-ps;AC154200.1	7.26275	-0.813488	0.151308	0.984834		chr14:65261764-65262557
chr7:45052016-45054564	Prrg2;Prr12	11.6684	-0.813408	0.133787	0.984834		chr14:65343984-65344267
chr7:144942925-144943638	Ccnd1	9.75603	-0.813405	0.136237	0.984834		chr14:65357726-65359369
chr14:50785173-50785629	Gm48938;Ttc5;Ccnb1ip1	8.72974	-0.813041	0.139844	0.984834		chr14:65531192-65531434
chr2:164563381-164563893	Wfdc2;Gm14317	8.72471	-0.812871	0.139949	0.984834		chr14:65761867-65762205
chr5:145114007-145115169	Arpc1b	10.5904	-0.81281	0.135056	0.984834		chr14:65953364-65954071
chr2:145903059-145903678	Naa20	10.2577	-0.812762	0.135564	0.984834		chr14:66868624-66869443
chr4:126104051-126104731	Stk40	9.37055	-0.812641	0.137618	0.984834		chr14:67008196-67009203
chr13:94057337-94058597	Cycs-ps3;Lhfpl2	9.89473	-0.812584	0.136322	0.984834		chr14:67071672-67072713
chr3:87617096-87617926	Gm24109;Arhgef11	10.1579	-0.812571	0.135824	0.984834		chr14:67715101-67715779
chr2:156111128-156112178	Rbm12;Gm28036;Cpne1	11.7202	-0.812391	0.134236	0.984834		chr14:69767392-69768440
chr2:121955732-121956986	Mageb3;Ctdspl2	10.5383	-0.812169	0.135429	0.984834		chr14:70074467-70076029
chr18:34330812-34331537	Srp19	10.3489	-0.812066	0.13575	0.984834		chr14:70288990-70289688
chr11:89060014-89061023	Dgkeos;Dgke	10.7654	-0.812035	0.135209	0.984834		chr14:70350749-70351549
chr9:54586221-54587100	Idh3a	10.0238	-0.811776	0.136448	0.984834		chr14:70442815-70443874
chr6:113531236-113531811	Gm23365;Emc3;Fancd2	10.1075	-0.811537	0.136405	0.984834		chr14:70518959-70520784
chr4:140648121-140649046	Arhgef10l	9.70361	-0.811405	0.137313	0.984834		chr14:70519936-70520581
chr17:25796247-25797089	Metrn;Gm50367;Fam173a	9.4932	-0.811404	0.137856	0.984834		chr14:70599200-70600050
chr13:46929025-46930977	Kif13a	11.0949	-0.811258	0.135239	0.984834		chr14:70765742-70767521
chr17:66123350-66124296	Washc1;Ddx11	10.2969	-0.810928	0.136373	0.984834		chr14:7105371-7105659
chr1:63309557-63309907	Zdbf2	6.8219	-0.810859	0.159018	0.984834		chr14:72709074-72710802
chr10:14544890-14545779	Gm46212;Adgrg6	10.1776	-0.810693	0.136684	0.984834		chr14:73325215-73326486
chr10:117746120-117746621	Slc35e3;Nup107	9.27664	-0.810277	0.139043	0.984834		chr14:73524772-73525418
chr17:34118256-34123001	Gm50336;Brd2;Gm50335;H2-DMa	13.9577	-0.810267	0.134565	0.984834		chr14:7488033-7489232
chr16:30066937-30067300	Hes1	9.04081	-0.809866	0.140064	0.984834		chr14:74946489-74947971
chr2:48813580-48814517	Gm13489;Acvr2a	10.4021	-0.809762	0.136768	0.984834		chr14:75786554-75787323
chr2:29619527-29620765	Rapgef1	11.0688	-0.809602	0.136052	0.984834		chr14:75844715-75846094
chr12:80434762-80436967	Gm30025;Dcaf5	11.6395	-0.809572	0.135624	0.984834		chr14:76413913-76416518
chr7:19457682-19459044	Gm23099;Mark4;Exoc3l2	10.6526	-0.809495	0.136555	0.984834		chr14:76556151-76557143
chr2:164486332-164486835	Dbndd2;Gm20458	9.8303	-0.809376	0.137994	0.984834		chr14:76731755-76732009
chr1:106171320-106173476	Gm20753;Phlpp1	11.1003	-0.80933	0.136152	0.984834		chr14:77035863-77037007
chr5:137031104-137032999	Vgf;Ap1s1	10.8323	-0.809209	0.13648	0.984834		chr14:77036583-77036969
chr5:33935722-33936785	Nelfa	11.2999	-0.808934	0.136171	0.984834		chr14:78536413-78537312
chr2:118916630-118916892	Bahd1	7.09931	-0.808775	0.155819	0.984834		chr14:78731867-78733197
chrX:104721456-104721718	None	5.92432	-0.808678	0.180382	0.984834		chr14:79390135-79390948
chr7:142060477-142061315	Mob2	10.2684	-0.808617	0.137525	0.984834		chr14:79480578-79482384
chr7:45017921-45018243	Rras;Scaf1	8.33517	-0.808561	0.144129	0.984834		chr14:79481925-79482198
chr12:105009497-105010489	Syne3	10.1512	-0.808474	0.137793	0.984834		chr14:8097949-8098808
chr4:6453352-6454467	Nsmaf	11.1417	-0.808352	0.136582	0.984834		chr14:81045265-81046081
chr6:42348936-42351112	Zyx;Gm44284	10.9398	-0.808088	0.136902	0.984834		chr14:8172505-8173320
chr13:83730353-83731645	Gm26803;Gm33366;C130071C03Rik	10.0499	-0.808062	0.138176	0.984834		chr14:86204530-86205189
chr11:75732533-75733816	Ywhae	13.5474	-0.807871	0.135766	0.984834		chr14:87415789-87417581
chr18:70529689-70530601	Poli	9.88793	-0.80787	0.138594	0.984834		chr14:96518137-96518453
chr7:127511799-127513403	1700008J07Rik;Srcap	12.193	-0.807787	0.136186	0.984834		chr14:99045420-99047129
chr6:32587073-32588571	Plxna4	9.13838	-0.807622	0.140793	0.984834		chr14:99099326-99100171
chr4:141874107-141875282	Gm29367;Efhd2	9.84952	-0.807432	0.138888	0.984834		chr14:99298269-99299568
chr4:139192308-139194054	Capzb	11.232	-0.807412	0.136955	0.984834		chr15:100227360-100228663
chr18:82909418-82911841	Gm30889;Zfp516	11.0313	-0.807269	0.137204	0.984834		chr15:100468610-100469508
chr2:74825621-74826488	Mtx2	10.5159	-0.807244	0.137813	0.984834		chr15:100494650-100495658
chr6:120580056-120580576	Gm44124;Gm44074	7.67449	-0.80707	0.149969	0.984834		chr15:100599355-100600648
chr18:75423318-75423647	None	6.52674	-0.806875	0.166496	0.984834		chr15:100614729-100616481
chr18:36195823-36197575	Nrg2	10.0526	-0.806758	0.138799	0.984834		chr15:100636489-100637158
chr7:75848093-75849162	Klhl25	9.93739	-0.806715	0.139048	0.984834		chr15:100761490-100762442
chr13:34651416-34653402	Gm15908;Pxdc1	10.8778	-0.806468	0.137746	0.984834		chr15:100925020-100925422
chr2:60962052-60963507	Gm13582;Rbms1	10.71	-0.806258	0.138038	0.984834		chr15:101035577-101035891
chr18:65430439-65431578	Gm22567;Malt1	10.039	-0.80609	0.139149	0.984834		chr15:101173597-101174644
chr9:121759079-121761032	E530011L22Rik;Zfp651;Nktr	11.746	-0.806056	0.137243	0.984834		chr15:101253985-101254565
chr11:52098122-52099736	Gm24157;Ppp2ca	12.1675	-0.80584	0.137131	0.984834		chr15:101266515-101267038
chr10:127210942-127211788	Pip4k2c	10.462	-0.805504	0.138729	0.984834		chr15:101411983-101412836
chr5:72558947-72560009	Gm43815;Nfxl1	10.3378	-0.805463	0.138934	0.984834		chr15:101532388-101532828
chr7:48881035-48882211	E2f8;Gm2788	10.7144	-0.805328	0.138482	0.984834		chr15:102073549-102074674
chr17:30004107-30005743	Gm50019;Zfand3	12.0461	-0.805262	0.137466	0.984834		chr15:102135702-102136558
chr6:71543791-71544581	1700040L08Rik;Gm44194;Chmp3	10.9383	-0.805221	0.138284	0.984834		chr15:102203088-102204348
chr7:81991099-81992990	4833418N17Rik;Bnc1	10.5521	-0.80521	0.138746	0.984834		chr15:102244794-102245070
chr2:33161962-33162206	Ralgps1	6.32907	-0.805206	0.171637	0.984834		chr15:102279023-102279903
chr15:98532716-98534545	Kansl2;Ccnt1	11.5061	-0.805134	0.137842	0.984834		chr15:102406044-102406977
chr18:61054446-61054759	Pdgfrb	6.56146	-0.805092	0.16672	0.984834		chr15:102454041-102454442
chr5:113993005-113994404	Ssh1	11.2266	-0.804886	0.138176	0.984834		chr15:102470191-102471309
chr13:38151106-38153035	Gm10129;Dsp	10.7819	-0.804598	0.138756	0.984834		chr15:102510564-102510924
chr7:90129353-90131084	2310010J17Rik;Gm45223;Picalm	11.3729	-0.804524	0.138233	0.984834		chr15:102516398-102517375
chr19:7416540-7418551	2700081O15Rik;Mir6991	11.7212	-0.804486	0.138015	0.984834		chr15:102518484-102518756
chr13:80885420-80886591	1700023H06Rik;Arrdc3	10.6115	-0.804396	0.139062	0.984834		chr15:102942649-102943436
chr13:93498399-93500010	Jmy	10.9641	-0.804392	0.138659	0.984834		chr15:103304931-103305714
chr2:119816623-119817351	Tyro3	7.52398	-0.80432	0.152863	0.984834		chr15:10469775-10470825
chr5:76588417-76589341	Cep135	11.1621	-0.804254	0.138538	0.984834		chr15:10713832-10715065
chr2:157203855-157205095	Rbl1;Mroh8	12.2017	-0.804212	0.137902	0.984834		chr15:11995256-11996230
chr6:18848263-18849048	Gm20186;Lsm8	9.56579	-0.804169	0.141155	0.984834		chr15:12117179-12119158
chr13:56582258-56582950	None	7.29467	-0.804136	0.155586	0.984834		chr15:12232357-12232624
chr15:82127673-82128258	Ccdc134;Mei1	9.02583	-0.804119	0.142917	0.984834		chr15:12321116-12322461
chr5:121833833-121834530	1700008B11Rik;Sh2b3	9.10055	-0.803752	0.142817	0.984834		chr15:12739816-12740134
chr13:106946755-106947550	Gm48457;Dimt1	9.60865	-0.803628	0.141307	0.984834		chr15:21443661-21444383
chr7:110614078-110615584	Sbf2	11.6164	-0.803539	0.138539	0.984834		chr15:23978252-23978596
chr4:41135038-41136730	Gm12402;Ube2r2	11.8817	-0.803235	0.13853	0.984834		chr15:25622223-25623492
chr8:84800364-84800927	Nfix	9.61714	-0.802749	0.141714	0.984834		chr15:25843012-25843935
chr2:121448935-121450179	Gm22953;Serinc4;Serf2;Hypk;Ell3	10.6752	-0.802708	0.139801	0.984834		chr15:26309053-26309939
chr2:157422796-157425645	Src	11.8974	-0.802299	0.138976	0.984834		chr15:27466073-27467304
chr18:53744085-53745251	Cep120	9.92554	-0.80212	0.141307	0.984834		chr15:27730214-27730555
chr18:53245283-53246118	Snx24	10.1519	-0.801742	0.141056	0.984834		chr15:28024118-28026291
chr8:54077111-54078047	Vegfc	10.1464	-0.801724	0.141074	0.984834		chr15:31530134-31531685
chr16:35983030-35984137	Gm15564;Kpna1	10.9983	-0.801722	0.139922	0.984834		chr15:33083099-33083418
chr4:63544611-63545425	Atp6v1g1	10.7555	-0.801625	0.140232	0.984834		chr15:33612711-33613137
chr17:27554921-27558513	Hmga1;Gm49773;Gm49774	12.0062	-0.801399	0.139358	0.984834		chr15:34082236-34083512
chr2:167727023-167727601	A530013C23Rik	8.0794	-0.801204	0.149486	0.984834		chr15:34306607-34307175
chrX:21245105-21245977	None	6.96477	-0.801131	0.161682	0.984834		chr15:34678105-34678958
chrX:51204815-51206291	Mbnl3	10.134	-0.801114	0.141395	0.984834		chr15:35155098-35156015
chr18:15062619-15063562	Kctd1	8.54347	-0.800446	0.146936	0.984834		chr15:35293548-35294074
chr11:106487170-106487977	Ern1	10.5422	-0.800323	0.14114	0.984834		chr15:35391132-35391472
chr17:27909001-27909842	Gm49801;Taf11;Anks1	10.5674	-0.799877	0.141325	0.984834		chr15:36282286-36283489
chr18:21299460-21300240	Gm24372;Gm50049;Garem1	9.0985	-0.799653	0.144845	0.984834		chr15:36607829-36609857
chr9:56928123-56928546	4930442G15Rik;Gm19936;Snx33	8.97566	-0.799575	0.145355	0.984834		chr15:36609280-36609758
chr6:85069084-85069596	Gm26353;Exoc6b	9.5178	-0.799574	0.143541	0.984834		chr15:36792302-36794632
chr3:100685080-100686444	Gm12485;Gm43463;Man1a2	11.4948	-0.799179	0.140748	0.984834		chr15:36793781-36794212
chr18:34505949-34507327	n-R5s24;Fam13b	10.755	-0.799164	0.141439	0.984834		chr15:36938282-36939118
chr10:79854987-79855283	E130317F20Rik;Ptbp1	10.5665	-0.799135	0.141691	0.984834		chr15:37006760-37007958
chr10:26373127-26375798	L3mbtl3	11.6499	-0.79899	0.140737	0.984834		chr15:37232671-37234838
chr5:114813634-114814099	1500011B03Rik	8.97076	-0.798572	0.145874	0.984834		chr15:37233904-37234744
chr2:155956685-155956958	Cep250	9.38816	-0.798269	0.144562	0.984834		chr15:38077774-38079272
chr17:35135549-35135805	Apom;Bag6	9.78825	-0.798039	0.143617	0.984834		chr15:38298821-38302671
chr19:29805045-29806783	Gm50373;Ranbp6;9930021J03Rik	11.7136	-0.798021	0.141173	0.984834		chr15:38302270-38302641
chr13:55634750-55635583	Caml;Ddx46	9.83216	-0.797867	0.143603	0.984834		chr15:38518172-38519884
chr13:47043436-47044655	Tpmt;Kdm1b	9.85523	-0.79762	0.143674	0.984834		chr15:38661691-38662470
chr12:31350794-31351568	Dld	10.2713	-0.797417	0.142979	0.984834		chr15:39005918-39006984
chr7:142532851-142533563	Mrpl23	10.4748	-0.797306	0.14272	0.984834		chr15:39174369-39174708
chr13:64152117-64154169	Gm47513;Zfp367	11.0988	-0.797281	0.142005	0.984834		chr15:39198545-39199435
chr18:66648628-66648916	Gm30190	6.28925	-0.797071	0.176858	0.984834		chr15:39943027-39944313
chr18:46597031-46598578	Eif1a;Tmed7	10.4799	-0.796868	0.14293	0.984834		chr15:4026224-4027547
chr7:133880938-133881251	Fank1;Adam12	6.81067	-0.796758	0.166452	0.984834		chr15:4026919-4027568
chr4:134852475-134854374	Maco1	11.4411	-0.796714	0.142	0.984834		chr15:40656033-40656362
chr4:3677956-3678757	Lyn	9.35501	-0.796586	0.145501	0.984834		chr15:41173636-41173900
chr2:170130305-170131588	Zfp217	11.0795	-0.796261	0.142527	0.984834		chr15:41226469-41226822
chr5:92309456-92310182	Sdad1	10.3316	-0.796159	0.143505	0.984834		chr15:43282131-43282971
chr7:44548502-44548960	Nr1h2;Gm44833;Pold1	9.01211	-0.796149	0.146919	0.984834		chr15:44618961-44620165
chr7:19714807-19715613	Gm20512;Tomm40;Nectin2	10.0413	-0.795992	0.144098	0.984834		chr15:50888252-50890575
chr4:119449843-119450159	Zmynd12	6.69264	-0.795945	0.168976	0.984834		chr15:50890174-50890447
chr16:91484854-91485643	Ifnar1	9.7522	-0.795906	0.144761	0.984834		chr15:5143432-5144426
chr9:72806873-72807904	Prtg	8.75408	-0.795765	0.14822	0.984834		chr15:52040300-52040664
chr5:108367155-108368240	Gm42517;Gm42518;Gm10419;9330198I05Rik	9.6012	-0.795759	0.14521	0.984834		chr15:52161612-52161897
chr17:46554937-46556441	Mir6976;Srf	11.555	-0.795588	0.142476	0.984834		chr15:52873723-52874395
chr8:114439865-114440108	Wwox	8.97855	-0.795543	0.147356	0.984834		chr15:53345215-53346630
chr4:46450467-46453109	Anp32b	12.5709	-0.795478	0.142033	0.984834		chr15:53346223-53346610
chr7:132930806-132932019	Zranb1;1500002F19Rik;Fgfr2	10.675	-0.795315	0.143438	0.984834		chr15:54745609-54746022
chr15:73422589-73423858	Gm49066;Gm10362;Ptk2	11.4062	-0.795201	0.142775	0.984834		chr15:54747805-54748092
chr4:123749570-123750667	Akirin1	10.918	-0.795192	0.143219	0.984834		chr15:55090026-55090830
chrGL456216.1:15610-17238	None	13.1695	-0.795128	0.142041	0.984834		chr15:55112203-55112965
chr6:149309113-149309988	Resf1	10.1569	-0.794197	0.144777	0.984834		chr15:57423382-57424378
chr15:84987273-84988526	5031439G07Rik	9.96713	-0.794148	0.145165	0.984834		chr15:57694080-57696307
chr7:45798091-45798903	Lmtk3	9.74219	-0.794142	0.145665	0.984834		chr15:57695453-57695924
chr19:38055025-38055267	I830134H01Rik;Cep55	8.68427	-0.794142	0.149373	0.984834		chr15:57871648-57871895
chr6:51468829-51471330	Hnrnpa2b1;Cbx3	12.5734	-0.794096	0.142718	0.984834		chr15:58033736-58034490
chr10:127288408-127289565	Gm20492;Gm4189;Ddit3;Mbd6;Ddit3	11.7223	-0.794034	0.14314	0.984834		chr15:58075613-58077111
chr2:164910577-164912358	Zfp335os;Zfp335	12.8161	-0.794003	0.142689	0.984834		chr15:58134398-58135565
chr6:52260197-52261285	Gm27280;Hoxa13;Gm27985;Gm27383;9530018H14Rik;Hottip	9.38681	-0.793797	0.146799	0.984834		chr15:58415250-58416215
chr2:154568597-154570283	E2f1	10.821	-0.79378	0.144029	0.984834		chr15:58822650-58824104
chr14:18270209-18271348	Rpl15;Nkiras1	11.0976	-0.793543	0.143861	0.984834		chr15:58888484-58889949
chr9:86695255-86696221	A330041J22Rik;Gm25949;Me1	9.90074	-0.793359	0.145699	0.984834		chr15:59080676-59082664
chr8:94781990-94782251	Cx3cl1	7.22118	-0.79333	0.162067	0.984834		chr15:64059333-64060875
chr5:140687332-140687592	Iqce	6.63709	-0.793281	0.171428	0.984834		chr15:65786869-65787797
chr8:72420833-72421950	Gm45779;Calr3;Eps15l1	11.0007	-0.792795	0.144328	0.984834		chr15:66577357-66578193
chr14:56810878-56812935	2410022M11Rik;Zmym5	11.8682	-0.792704	0.143718	0.984834		chr15:6707526-6709370
chr6:34910385-34910923	Wdr91	9.39211	-0.792468	0.147452	0.984834		chr15:68258020-68259302
chr15:99670212-99671087	Asic1	8.81442	-0.792262	0.149711	0.984834		chr15:68362075-68363693
chr5:129019503-129021223	Ran	11.7995	-0.792237	0.14399	0.984834		chr15:7129146-7130085
chr13:15463948-15464505	Gm26645;Gm6556;Gli3	9.19959	-0.792178	0.148224	0.984834		chr15:72810028-72810327
chrX:31759786-31760179	None	7.10793	-0.79212	0.164245	0.984834		chr15:73060453-73061331
chr14:25693944-25694753	Ppif;Ppifos	9.68085	-0.792099	0.146841	0.984834		chr15:73183729-73185538
chr14:61439151-61440309	Kpna3	10.5843	-0.792019	0.145202	0.984834		chr15:73422589-73423858
chr13:95890977-95892193	Gm24032;Iqgap2	9.11096	-0.791783	0.148741	0.984834		chr15:73512082-73513344
chr4:147904342-147905150	Mfn2;Plod1	11.0395	-0.791758	0.144809	0.984834		chr15:73645137-73645890
chr13:98692215-98692668	Tmem171	8.10932	-0.791663	0.154101	0.984834		chr15:74262744-74263128
chr10:93640793-93641591	Ntn4	9.22973	-0.791607	0.148409	0.984834		chr15:74588416-74589401
chr7:24506805-24508047	Zfp428;Gm50092;Cadm4	11.1209	-0.7914	0.144911	0.984834		chr15:74720959-74721905
chr8:85700295-85700654	Mir8109;Neto2	7.35254	-0.790962	0.161646	0.984834		chr15:75858319-75858695
chr2:6322243-6323577	AL845275.1;Usp6nl;A230108P19Rik	11.3574	-0.790794	0.145013	0.984834		chr15:75908966-75910992
chr10:82763308-82764401	Nfyb	10.924	-0.790725	0.145445	0.984834		chr15:75921154-75921650
chr18:38296538-38297267	Gm23205;Rnf14	10.1389	-0.790432	0.146699	0.984834		chr15:75968931-75969639
chr4:133338721-133339655	Wdtc1	10.2742	-0.790333	0.146513	0.984834		chr15:76008685-76010203
chr18:9117540-9117978	None	6.40805	-0.790082	0.177872	0.984834		chr15:76046039-76046592
chr19:46003271-46004143	Hps6;4930505N22Rik;Armh3	10.3192	-0.790078	0.146568	0.984834		chr15:76068967-76070124
chr15:36792302-36794632	Gm25303;Ywhaz	12.8949	-0.789832	0.14475	0.984834		chr15:76206943-76207822
chr4:40970139-40972059	Chmp5;Nfx1	11.3615	-0.78968	0.14557	0.984834		chr15:76228940-76229877
chr18:35740137-35740489	Sting1	6.80693	-0.789606	0.170288	0.984834		chr15:76229423-76229795
chr15:68258020-68259302	Zfat	12.8548	-0.789564	0.144896	0.984834		chr15:76246633-76247741
chr13:100832927-100833556	Slc30a5	9.83692	-0.789382	0.147843	0.984834		chr15:76368715-76369543
chr12:11881363-11881659	Tubb2a-ps2;Gm34237	6.3509	-0.789359	0.179555	0.984834		chr15:76446350-76446636
chr1:14755781-14756113	Msc;Gm9947	6.98743	-0.789138	0.167594	0.984834		chr15:76477022-76478192
chr7:63937082-63939947	Klf13	11.7883	-0.789129	0.145557	0.984834		chr15:76522237-76522662
chr3:138526006-138528280	Mir1956;Eif4e	11.7668	-0.789123	0.145572	0.984834		chr15:76656251-76657435
chr11:26183595-26184183	5730522E02Rik	7.17934	-0.789114	0.164834	0.984834		chr15:76671507-76672014
chr7:128240158-128240667	Armc5;9130023H24Rik	7.49213	-0.789074	0.16102	0.984834		chr15:76710121-76711243
chr17:23699876-23700234	AC122821.1;1520401A03Rik	9.43866	-0.788937	0.1491	0.984834		chr15:76925141-76925922
chr4:108779889-108781110	3110021N24Rik;Zfyve9	11.0275	-0.788778	0.14632	0.984834		chr15:77306160-77307427
chr17:26676240-26677040	Atp6v0e	9.80224	-0.788446	0.148397	0.984834		chr15:77749887-77750143
chr7:4658312-4659515	Gm44878;Ppp6r1;Hspbp1	10.4787	-0.788421	0.147162	0.984834		chr15:77767394-77767703
chr4:98923631-98924418	Usp1	10.4455	-0.788402	0.14722	0.984834		chr15:77970006-77971441
chr9:53666577-53667658	Gm16124;Cul5	11.2201	-0.788074	0.146497	0.984834		chr15:7813760-7814011
chr7:44965073-44965479	Cpt1c;6530437J22Rik	7.26548	-0.78787	0.164353	0.984834		chr15:78166059-78166734
chr13:55592840-55593644	Tmed9	9.91163	-0.787859	0.148452	0.984834		chr15:78561781-78562014
chr2:58566502-58567894	Acvr1;Upp2	10.548	-0.787621	0.14747	0.984834		chr15:78802944-78803267
chr17:75005285-75006500	Ltbp1	10.3061	-0.787528	0.147881	0.984834		chr15:78820679-78820990
chr4:136834857-136836610	Ephb2	10.7304	-0.787442	0.147324	0.984834		chr15:78842223-78843406
chr14:47276577-47277437	Gm49150;Socs4;Wdhd1	10.172	-0.787395	0.148178	0.984834		chr15:78875880-78878180
chr15:88818981-88820068	Creld2;Alg12	11.0977	-0.787287	0.147007	0.984834		chr15:78913709-78914816
chr18:31633799-31635395	Sap130	11.5825	-0.787036	0.146744	0.984834		chr15:78923456-78923935
chr2:38925184-38926901	Nr6a1	10.5735	-0.786942	0.14778	0.984834		chr15:78934731-78935446
chr6:113306514-113308014	Gm43935;Brpf1;Gm15492;Cpne9	11.396	-0.786871	0.146963	0.984834		chr15:78973851-78974125
chr16:85640202-85640742	Gm6278	7.15239	-0.78678	0.166436	0.984834		chr15:78982520-78984280
chr11:106083756-106085618	Map3k3	11.1752	-0.78675	0.147208	0.984834		chr15:78983887-78984273
chr19:6987078-6988104	Vegfb;Dnajc4;Nudt22	11.2461	-0.786714	0.147164	0.984834		chr15:78990855-78991097
chr2:131146743-131147015	1700037H04Rik;Hspa12b	6.7342	-0.786712	0.173122	0.984834		chr15:79027601-79029133
chr7:110121367-110123385	Gm45819;Wee1;1600010M07Rik	11.1674	-0.786628	0.147277	0.984834		chr15:79030992-79031282
chr15:44618961-44620165	Ebag9	11.476	-0.786618	0.147031	0.984834		chr15:79062375-79063067
chr7:25071968-25073440	Zfp574;Grik5	10.6353	-0.786606	0.147868	0.984834		chr15:79108319-79109847
chr8:84980230-84980488	Junb;AC163703.1	9.26494	-0.786532	0.150875	0.984834		chr15:79120648-79120926
chr2:33543867-33544940	None	8.49903	-0.78623	0.154394	0.984834		chr15:79140846-79141754
chr7:16614047-16615746	Gm44589;Gm29442;Gm29443;Arhgap35	11.5587	-0.78614	0.147215	0.984834		chr15:79201795-79202046
chr14:55745328-55746077	Dhrs1;Nop9	9.65006	-0.78611	0.149959	0.984834		chr15:79261429-79262089
chr6:126434934-126435672	None	6.68231	-0.785965	0.174481	0.984834		chr15:79441374-79442408
chr16:4594004-4595349	Glis2	10.8954	-0.785857	0.14794	0.984834		chr15:79504870-79506257
chr17:28349747-28351929	Tulp1;Tead3	11.7071	-0.785741	0.147321	0.984834		chr15:79545870-79547422
chr7:94418770-94419231	Gm32647	6.53281	-0.785616	0.177613	0.984834		chr15:79670692-79671423
chr9:4260380-4260750	None	8.23247	-0.785397	0.156472	0.984834		chr15:79803583-79805066
chr13:41000328-41001616	Pak1ip1;A730081D07Rik	10.765	-0.785339	0.148352	0.984834		chr15:79833213-79834626
chr3:80913208-80913863	Glrb	8.00435	-0.785147	0.158269	0.984834		chr15:80011897-80015233
chr11:6388861-6389938	Zmiz2	10.8695	-0.785092	0.148358	0.984834		chr15:80013675-80014711
chr11:101069618-101070650	Naglu	10.5288	-0.78505	0.148806	0.984834		chr15:80090823-80091856
chr2:34753783-34754779	Gapvd1	10.9988	-0.78493	0.148303	0.984834		chr15:80132866-80133963
chr2:31245546-31246952	Ncs1	10.6176	-0.784928	0.148747	0.984834		chr15:80211437-80212585
chr11:97149996-97151827	Mir7235;Tbkbp1	11.2827	-0.78481	0.148103	0.984834		chr15:80233765-80234548
chr18:67288793-67289797	Impa2	9.67952	-0.784711	0.150601	0.984834		chr15:80710603-80712180
chr10:42761296-42762429	Gm15199;Sec63	10.8049	-0.784588	0.148689	0.984834		chr15:80711534-80712203
chr17:27856353-27857158	Snrpc;Uhrf1bp1	9.96522	-0.784494	0.150058	0.984834		chr15:81308890-81309169
chr12:86881828-86885206	Irf2bpl	11.7179	-0.784288	0.148055	0.984834		chr15:8168808-8169498
chr9:54950610-54951365	AY074887;Psma4;Hykk	10.6183	-0.784194	0.149122	0.984834		chr15:81728996-81730362
chr4:97776880-97779011	E130114P18Rik;Nfia	11.2126	-0.783908	0.148624	0.984834		chr15:81744918-81746233
chr11:61578795-61579832	Epn2	10.5939	-0.783732	0.149391	0.984834		chr15:81810366-81811982
chr2:60125185-60125448	Gm13620;Baz2b	8.84234	-0.783582	0.154036	0.984834		chr15:81845717-81845995
chr11:94874009-94874249	None	6.39716	-0.783552	0.181662	0.984834		chr15:81849172-81849543
chr17:31658145-31659219	U2af1	11.1442	-0.78344	0.148925	0.984834		chr15:81960275-81961262
chr9:55511519-55512296	Etfa	10.3231	-0.783366	0.14998	0.984834		chr15:82127673-82128258
chr13:62652811-62653249	None	8.20484	-0.783287	0.157762	0.984834		chr15:82146867-82148156
chr2:131180087-131180337	Spef1;Cenpb	8.21581	-0.783124	0.157771	0.984834		chr15:82243932-82244970
chr8:72491803-72493055	Slc35e1;Gm17435;Med26	11.1678	-0.782981	0.149138	0.984834		chr15:82898700-82900299
chr8:70539596-70539913	Fkbp8;Ell	9.97183	-0.782847	0.150891	0.984834		chr15:83148647-83149463
chr11:48825927-48827045	Gm12184;Trim7	10.4026	-0.782774	0.150158	0.984834		chr15:83366952-83367480
chr5:105415189-105416345	Gm32051;Lrrc8b	10.8128	-0.782576	0.149711	0.984834		chr15:83410352-83410912
chr13:54574844-54575974	Arl10;Gm24195	10.3255	-0.782288	0.15053	0.984834		chr15:83463734-83464780
chr10:61273005-61273869	Adamts14	10.0528	-0.782065	0.151132	0.984834		chr15:83526727-83527430
chr17:25239704-25240707	Tsr3;Gnptg;Mir3547;Baiap3	10.5585	-0.78151	0.150582	0.984834		chr15:83594757-83595187
chr10:88378978-88379967	Dram1;Gnptab	10.2592	-0.781153	0.151226	0.984834		chr15:84191926-84192838
chr6:119902385-119903149	4930540M05Rik;Rad52	9.8288	-0.781017	0.152148	0.984834		chr15:8443527-8445688
chr12:32060611-32061603	Prkar2b	10.1488	-0.780944	0.151529	0.984834		chr15:84790830-84791269
chr5:115430025-115430832	Gm43231;Msi1	8.48502	-0.780914	0.157241	0.984834		chr15:84854776-84856436
chr6:100670581-100671302	Shq1	10.411	-0.780821	0.151152	0.984834		chr15:84855619-84856422
chr18:34859635-34861487	Egr1	10.8068	-0.78077	0.150648	0.984834		chr15:84923633-84924161
chr10:40683020-40683690	Ddo;Mettl24	8.64444	-0.780739	0.156468	0.984834		chr15:84987273-84988526
chr2:167931951-167932930	Ptpn1	10.4346	-0.78072	0.151169	0.984834		chr15:85335985-85336984
chr9:119578613-119579350	Scn5a	8.62136	-0.780634	0.156642	0.984834		chr15:85572826-85573230
chr15:82243932-82244970	Cenpm	10.0281	-0.780524	0.151978	0.984834		chr15:85576276-85577573
chr8:70282560-70283605	Homer3;Sugp2	10.8149	-0.780485	0.150786	0.984834		chr15:85581436-85581824
chr14:75844715-75846094	Gm4285;Tpt1;Snora31;Gm48931	10.8689	-0.780482	0.150726	0.984834		chr15:85669740-85672280
chr15:98295900-98296278	Zfp641	7.51175	-0.780366	0.165402	0.984834		chr15:86033198-86034484
chr12:80115581-80116187	1300014J16Rik;Zfp36l1;2310015A10Rik	10.5199	-0.780092	0.151369	0.984834		chr15:86058387-86059395
chr7:83882415-83884698	Tlnrd1;Gm44530;Mesd	11.2909	-0.779954	0.15059	0.984834		chr15:86214595-86214906
chr8:74993497-74994350	Hmgxb4	12.2676	-0.779495	0.150234	0.984834		chr15:86256748-86257145
chr7:111081913-111083685	Eif4g2;1700012D14Rik	12.1517	-0.779448	0.150309	0.984834		chr15:88733070-88734419
chr2:164960621-164961334	Mmp9;Slc12a5	9.80231	-0.779352	0.153074	0.984834		chr15:88750971-88752380
chr14:101653619-101654623	Uchl3	9.96074	-0.779245	0.152779	0.984834		chr15:88751690-88752253
chr13:55471358-55473379	Prr7;Mir6944;Dbn1	11.1458	-0.779147	0.151136	0.984834		chr15:88818981-88820068
chr9:63757033-63758690	Smad3	11.2522	-0.779135	0.151046	0.984834		chr15:88819659-88820099
chr13:91460143-91462365	Ssbp2	11.1	-0.778951	0.15128	0.984834		chr15:88837230-88838013
chr9:119401848-119403674	Gm47320;Acvr2b	11.4786	-0.778373	0.151262	0.984834		chr15:88858319-88858681
chr7:13023901-13025269	Trim28	11.3637	-0.778279	0.151399	0.984834		chr15:88861728-88865378
chr2:32771953-32772502	Ptrh1;Ttc16;Cfap157	7.3811	-0.778258	0.168035	0.984834		chr15:88863649-88863999
chr6:117906125-117908263	4933440N22Rik;Hnrnpf	11.6355	-0.778065	0.151313	0.984834		chr15:89059784-89060576
chr15:73183729-73185538	Ago2	12.3531	-0.777953	0.150997	0.984834		chr15:89088785-89089863
chr2:181313833-181314371	Stmn3	7.99542	-0.777923	0.162148	0.984834		chr15:89122804-89123459
chr17:23726062-23727053	Pkmyt1;1520401A03Rik	10.6296	-0.777847	0.152385	0.984834		chr15:89149103-89149816
chr17:46030160-46032947	Vegfa	11.8173	-0.777636	0.151423	0.984834		chr15:89180133-89181315
chr6:140623184-140624921	Gm44013;Aebp2	11.003	-0.7775	0.15213	0.984834		chr15:89211276-89212068
chr9:78448023-78448654	Gm17324;Cgas;Mto1	10.0146	-0.777372	0.153645	0.984834		chr15:89314377-89315731
chr11:69996705-69997521	Phf23;Gabarap;Dvl2	10.7343	-0.777257	0.152559	0.984834		chr15:89315063-89315737
chr2:167587052-167587315	Gm11475;Gm11476	7.11493	-0.776967	0.172231	0.984834		chr15:89453792-89454480
chr15:7129146-7130085	Lifr	8.99977	-0.776939	0.156837	0.984834		chr15:89787775-89788191
chr1:69686970-69687914	Ikzf2	10.1702	-0.776598	0.153752	0.984834		chr15:90678644-90680317
chr4:126467822-126468956	Ago1	10.382	-0.77657	0.153408	0.984834		chr15:9070748-9072225
chr5:130135905-130136233	2210412B16Rik;Tpst1	6.70181	-0.776487	0.179279	0.984834		chr15:91049203-91050309
chr17:13007705-13008522	Sod2	10.125	-0.776468	0.153903	0.984834		chr15:9140177-9141183
chr9:86464478-86465117	Dop1a;Ube2cbp	9.60455	-0.776425	0.155099	0.984834		chr15:93274733-93276004
chr6:57580952-57581394	Gm45193;Herc6	7.95244	-0.776281	0.163373	0.984834		chr15:93335947-93337475
chr15:8168808-8169498	Cplane1	10.3065	-0.776209	0.153719	0.984834		chr15:93595157-93596228
chr8:121906797-121908128	BC048644;Slc7a5;Galnt2l	10.7927	-0.776146	0.153068	0.984834		chr15:93872980-93873546
chr1:94260673-94260976	None	6.83269	-0.77591	0.177247	0.984834		chr15:9394725-9395085
chr6:87850239-87851509	Gm44064;Cnbp	11.6138	-0.775889	0.15246	0.984834		chr15:94589301-94590168
chr18:65580399-65581764	Gm41760;Zfp532	11.9523	-0.775746	0.152332	0.984834		chr15:96284719-96286064
chr4:145194817-145195175	Vps13d	9.26655	-0.775442	0.156637	0.984834		chr15:96286319-96288783
chr8:71692783-71693015	Gm45756;Insl3;B3gnt3;Jak3	7.21161	-0.7754	0.17174	0.984834		chr15:96287961-96288778
chr1:55362526-55363594	Boll	8.57038	-0.77523	0.159765	0.984834		chr15:96459870-96461790
chr10:30472902-30473333	None	7.41916	-0.775103	0.169286	0.984834		chr15:96655654-96655924
chr1:36511512-36513134	Gm47280;Cnnm3;Cnnm4	10.9619	-0.774926	0.153517	0.984834		chr15:96709424-96710363
chr5:143403579-143404536	9530056K15Rik;Gm20635;Kdelr2	10.7564	-0.774542	0.153952	0.984834		chr15:97054274-97054855
chr10:38846698-38846951	None	6.9718	-0.774265	0.175859	0.984834		chr15:97246963-97248093
chr1:138963288-138964372	Gm37045;Gm37423;Dennd1b	11.2684	-0.773884	0.153773	0.984834		chr15:97456981-97457445
chr15:4026919-4027568	BC037032;Oxct1	9.7925	-0.773806	0.156005	0.984834		chr15:97680408-97680679
chr3:76074245-76074782	Fstl5	7.61775	-0.773723	0.167843	0.984834		chr15:97814688-97815085
chr6:134034768-134036354	Etv6	11.064	-0.7728	0.154531	0.984834		chr15:98144889-98145941
chr8:33385065-33386423	Purg;Wrn	10.9793	-0.772625	0.154709	0.984834		chr15:98295900-98296278
chr5:114130237-114131863	Ung;Alkbh2	11.9093	-0.772615	0.153997	0.984834		chr15:98532716-98534545
chr8:46470864-46471737	Gm45244;Acsl1	10.1516	-0.772598	0.155891	0.984834		chr15:98533727-98534601
chr2:167877243-167877774	None	7.62421	-0.772556	0.16841	0.984834		chr15:98608654-98610212
chr4:116720811-116721348	Gm27688;Ccdc163;Tesk2	8.79023	-0.772473	0.160121	0.984834		chr15:98662283-98663155
chr5:150522350-150522975	Zar1l;Brca2	9.7645	-0.77243	0.1568	0.984834		chr15:98762282-98763506
chr5:137629148-137629497	Lrch4;Gm20605;Fbxo24	10.0988	-0.772319	0.156138	0.984834		chr15:98792257-98792569
chr2:152226378-152227567	Csnk2a1	11.4342	-0.772032	0.154614	0.984834		chr15:98870334-98872752
chr3:130181257-130181692	Col25a1	7.25299	-0.771849	0.173129	0.984834		chr15:98933520-98934942
chr6:54681395-54682415	Gm28402;Mturn	9.5906	-0.771689	0.157639	0.984834		chr15:99030448-99030912
chr7:29783938-29784617	Zfp30;Zfp84	9.35965	-0.771591	0.158373	0.984834		chr15:99055046-99055665
chr11:86357936-86358520	Med13	10.2811	-0.771226	0.156388	0.984834		chr15:99087738-99088597
chr14:45317942-45318974	Ero1l	10.3656	-0.771068	0.156333	0.984834		chr15:99125895-99127160
chr14:65357726-65359369	Gm48449;Zfp395	10.8037	-0.770854	0.155841	0.984834		chr15:99223996-99225162
chr16:10542450-10543061	Dexi;Clec16a	9.3318	-0.770653	0.158962	0.984834		chr15:99294591-99295591
chr11:62449051-62449314	Ncor1	6.68268	-0.770559	0.182927	0.984834		chr15:99456924-99458210
chr14:46787725-46788495	Gm48933;Cnih1	10.455	-0.770354	0.156573	0.984834		chr15:99670212-99671087
chr10:17946927-17948319	Heca	10.6269	-0.770281	0.156368	0.984834		chr15:99701831-99702770
chr7:110002951-110003521	Gm23100;1600010M07Rik	8.21628	-0.769873	0.16482	0.984834		chr15:99771705-99772922
chr18:37663858-37664091	Gm37118;3222401L13Rik;Pcdhga1;Pcdhga2;Gm37388;Gm37013;Gm42416	6.60338	-0.769741	0.184933	0.984834		chr16:10224523-10224825
chr14:67008196-67009203	Bnip3l;Ppp2r2a	10.5923	-0.76974	0.156703	0.984834		chr16:10411811-10412401
chr15:78983887-78984273	Triobp	9.14107	-0.769574	0.160203	0.984834		chr16:10542450-10543061
chr4:116463468-116464406	Mast2	10.2574	-0.769519	0.157336	0.984834		chr16:10788289-10788564
chr9:53609703-53610642	Acat1;Cul5	9.30974	-0.769277	0.159771	0.984834		chr16:10834902-10835523
chr3:89430073-89430886	Pygo2;Shc1	10.7958	-0.769275	0.156689	0.984834		chr16:10992841-10993139
chr18:20619486-20621057	Gm16090	8.5246	-0.769135	0.163284	0.984834		chr16:11066012-11067095
chr5:107992362-107992648	None	6.38483	-0.768707	0.190209	0.984834		chr16:11253127-11254875
chr13:34344053-34346051	Slc22a23	10.4904	-0.768694	0.157404	0.984834		chr16:13256025-13257143
chr6:146887966-146889139	Ppfibp1	10.0116	-0.768431	0.15838	0.984834		chr16:13780328-13781097
chr13:95324385-95325969	Snora47;Zbed3	10.7062	-0.76837	0.157282	0.984834		chr16:15084787-15085154
chr4:148151175-148152183	Fbxo6;Mir7022;Fbxo44	10.3819	-0.768348	0.157755	0.984834		chr16:16213080-16213797
chr4:148686224-148686644	None	6.81062	-0.76833	0.181833	0.984834		chr16:16302467-16303759
chr12:87443320-87444032	Slirp;Alkbh1	10.2549	-0.768053	0.158123	0.984834		chr16:16358335-16359182
chr17:46582917-46583233	Ptk7	6.86136	-0.767943	0.181172	0.984834		chr16:16506992-16508230
chr10:127049684-127049960	Cyp27b1;Mettl1	7.18736	-0.767679	0.176313	0.984834		chr16:16561151-16561623
chr16:78301928-78302188	E330011O21Rik;Cxadr	8.87572	-0.767506	0.162398	0.984834		chr16:16599549-16600583
chr17:56325685-56326957	Uhrf1;Kdm4b	11.2308	-0.767279	0.157306	0.984834		chr16:16983027-16984103
chr14:86204530-86205189	Gm49060	7.59908	-0.767263	0.171565	0.984834		chr16:17069774-17070556
chr17:34120993-34122835	Gm50336;Brd2;H2-DMa	12.8142	-0.767199	0.156498	0.984834		chr16:17200757-17201728
chr15:53345215-53346630	Ext1	10.2554	-0.767049	0.15866	0.984834		chr16:17276221-17276888
chr17:86166350-86168676	Prkce	11.5358	-0.76694	0.157244	0.984834		chr16:17451423-17452745
chr15:58134398-58135565	Atad2	12.6907	-0.76689	0.156701	0.984834		chr16:17722467-17723067
chr2:68470817-68472528	Gm13596;Stk39	11.2723	-0.766596	0.157636	0.984834		chr16:17891036-17892015
chr11:82780987-82781897	Gm11423;Lig3	10.6603	-0.766506	0.158339	0.984834		chr16:17927411-17928949
chr2:168741147-168742530	Atp9a	10.5827	-0.766372	0.158515	0.984834		chr16:18088697-18089520
chr2:151842612-151843339	Rspo4	7.0335	-0.766361	0.179279	0.984834		chr16:18127170-18128229
chr11:95831021-95831338	Phospho1;Abi3;Zfp652	7.05684	-0.766255	0.178985	0.984834		chr16:18234401-18236052
chr10:127059192-127060721	Marchf9;Cdk4	11.3295	-0.766223	0.157787	0.984834		chr16:18327212-18327469
chr16:78375853-78377284	Btg3	10.8079	-0.76605	0.158399	0.984834		chr16:18347904-18348964
chr18:25168259-25169572	Tpgs2;AW554918	10.2344	-0.765789	0.159374	0.984834		chr16:18425622-18426816
chr12:100996590-100997053	Gm36756;Ccdc88c	7.01161	-0.765744	0.179961	0.984834		chr16:18876394-18878003
chr13:52978301-52978927	Nfil3	9.27167	-0.765705	0.161823	0.984834		chr16:20140807-20141594
chr2:164485788-164486851	Dbndd2;Gm20458	10.4106	-0.765548	0.159211	0.984834		chr16:20425861-20426643
chr19:41911595-41912682	Pgam1	10.7766	-0.765494	0.158736	0.984834		chr16:20516697-20517563
chr9:75070587-75072106	Myo5a	10.9895	-0.76522	0.158643	0.984834		chr16:20535367-20536415
chr11:97361920-97363491	Socs7	11.0544	-0.765194	0.158591	0.984834		chr16:20620859-20622584
chr12:112828653-112829956	Cdca4	11.2741	-0.764951	0.158517	0.984834		chr16:20672459-20674051
chr9:61946128-61946971	Kif23	9.81804	-0.764862	0.160724	0.984834		chr16:21333117-21333440
chr13:114458520-114459617	Gm47040;Fst	9.30433	-0.764733	0.162239	0.984834		chr16:21947039-21947673
chr6:108185425-108185647	Sumf1	8.41053	-0.764521	0.166464	0.984834		chr16:22161302-22164020
chr5:91019731-91020009	Mthfd2l	6.96706	-0.764459	0.181382	0.984834		chr16:22265064-22266222
chr11:78826435-78826989	Gm23219;Lyrm9	9.89397	-0.76434	0.160832	0.984834		chr16:22265719-22266103
chr5:123683475-123685127	Gm43797;Gm42651;Clip1	11.3661	-0.763956	0.158976	0.984834		chr16:22844343-22844593
chr14:14346344-14346660	Il3ra;Gm48860	8.16194	-0.763888	0.168471	0.984834		chr16:22857523-22858229
chr12:55820205-55821395	Gm9812;Gm23394;Gm48655;Ralgapa1	10.874	-0.763887	0.159487	0.984834		chr16:24392787-24394170
chr13:108044116-108044849	Smim15;Ndufaf2	9.66393	-0.763825	0.161667	0.984834		chr16:26262515-26262868
chr5:93205409-93207026	2010109A12Rik;Ccni	11.725	-0.763531	0.158948	0.984834		chr16:27388635-27389618
chr13:95374816-95375550	Aggf1	9.91164	-0.763159	0.161433	0.984834		chr16:29813695-29814278
chr8:111056131-111057296	Exosc6;AC093451.1;Aars;Clec18a	11.4453	-0.763132	0.159359	0.984834		chr16:30039164-30039505
chr18:61176442-61177350	Hmgxb3	10.1987	-0.763013	0.160938	0.984834		chr16:30063094-30064526
chr12:110888719-110889933	Gm48405;Cinp;Tecpr2	10.9539	-0.763013	0.159871	0.984834		chr16:30066937-30067300
chr5:24391393-24392110	Atg9b;Abcb8	9.19257	-0.762992	0.163574	0.984834		chr16:30070583-30070847
chr11:3202156-3203231	Eif4enif1;Drg1	11.2886	-0.762987	0.159564	0.984834		chr16:30260565-30260823
chr17:87583841-87584104	None	6.73161	-0.762952	0.186291	0.984834		chr16:30388018-30388993
chr10:126905747-126906078	Atp23	8.31415	-0.76286	0.167986	0.984834		chr16:30550142-30550844
chr5:150673566-150674729	Pds5b	10.9498	-0.762675	0.160059	0.984834		chr16:3106471-3106827
chr14:70350749-70351549	Slc39a14	9.99218	-0.762627	0.161549	0.984834		chr16:31199698-31201409
chr4:47352429-47353952	Tgfbr1	10.8202	-0.762624	0.160232	0.984834		chr16:31274643-31275457
chr19:41263071-41264406	Tm9sf3	11.8036	-0.762511	0.159451	0.984834		chr16:31663284-31664674
chr18:4920322-4922548	Svil	10.6059	-0.762445	0.160602	0.984834		chr16:32002599-32003556
chr8:123332295-123333344	Spire2;Galnt2l	10.3574	-0.762375	0.161011	0.984834		chr16:32277303-32278118
chr11:60210239-60210776	Srebf1	8.7459	-0.762333	0.16582	0.984834		chr16:32643762-32644835
chr5:100038312-100040733	Hnrnpdl;Enoph1	12.5115	-0.761898	0.159447	0.984834		chr16:32877379-32878560
chr19:42147163-42148590	Marveld1	10.8783	-0.761807	0.160608	0.984834		chr16:33250922-33252045
chr17:34030932-34033092	Slc39a7;Rxrb;Gm20427;H2-Ke6	12.3357	-0.761727	0.159609	0.984834		chr16:33380390-33381616
chr4:119293521-119294985	Gm37817;Ybx1	11.4102	-0.761508	0.160265	0.984834		chr16:33684243-33685017
chr5:92505121-92505877	Scarb2	9.99011	-0.761508	0.162162	0.984834		chr16:35021997-35023083
chr14:65531192-65531434	Elp3	6.35152	-0.761463	0.195124	0.984834		chr16:35983030-35984137
chr1:78216490-78217407	Gm2102	8.5318	-0.761352	0.167488	0.984834		chr16:36828038-36828798
chr11:50291364-50292630	Canx;Maml1;Gm26542	11.4751	-0.761162	0.160403	0.984834		chr16:37867860-37869336
chr13:48545398-48546866	Gm37238;6720427I07Rik	11.1846	-0.76085	0.160815	0.984834		chr16:38087959-38090170
chr2:68861117-68862408	Cers6	10.2817	-0.76083	0.161978	0.984834		chr16:38452310-38453013
chr13:51846495-51848379	Gadd45g	9.83035	-0.760802	0.162901	0.984834		chr16:38712670-38713650
chr16:17927411-17928949	Slc25a1;AA914427	10.8354	-0.760597	0.161316	0.984834		chr16:4212864-4214479
chr6:120916260-120917067	Gm44260;Bid	9.6447	-0.760524	0.163516	0.984834		chr16:4214071-4214400
chr8:110618327-110619070	Vac14	11.0359	-0.760425	0.16119	0.984834		chr16:42874561-42875197
chr12:59066343-59067607	Pnn;Trappc6b	11.1861	-0.760424	0.161045	0.984834		chr16:42874894-42875369
chr2:129801575-129801869	Stk35	8.8089	-0.760296	0.166637	0.984834		chr16:42875736-42876787
chr13:55553016-55553338	Fam193b	7.34815	-0.759953	0.178518	0.984834		chr16:43979307-43980265
chr1:115447339-115448118	None	7.77142	-0.759953	0.173897	0.984834		chr16:44172939-44173881
chr5:24501134-24501870	Gbx1;Agap3	7.99424	-0.759821	0.172012	0.984834		chr16:45742473-45743127
chr8:71462921-71464149	Mrpl34;Abhd8	10.8985	-0.75967	0.161749	0.984834		chr16:4594004-4595349
chr11:49711956-49713054	Cnot6	11.7679	-0.759086	0.161333	0.984834		chr16:46495966-46497810
chr13:24761873-24762169	Gmnn	8.95012	-0.75901	0.166712	0.984834		chr16:4679076-4679935
chr12:105685244-105685792	Gskip;Atg2b	10.1162	-0.758842	0.163366	0.984834		chr16:4726166-4727105
chr6:109641756-109642031	None	6.21866	-0.75883	0.199918	0.984834		chr16:47304945-47305624
chr13:98316222-98317347	Btf3;Gm9828	11.8088	-0.758684	0.161528	0.984834		chr16:4756792-4757166
chr9:65629924-65631092	Rbpms2	9.44996	-0.758671	0.165086	0.984834		chr16:4885989-4886751
chr17:63761772-63762045	None	5.79729	-0.758592	0.212352	0.984834		chr16:48878517-48878753
chrX:51017839-51019179	Rap2c	10.3809	-0.75848	0.163098	0.984834		chr16:4963841-4964795
chr5:115559229-115560157	Rplp0;Pxn	10.6803	-0.758418	0.162698	0.984834		chr16:49854898-49856361
chr19:47669237-47669560	Col17a1	7.04579	-0.758302	0.183637	0.984834		chr16:50429896-50430594
chr3:104219210-104220955	Magi3	11.0138	-0.758298	0.162374	0.984834		chr16:50431019-50432711
chr17:83705408-83706889	Mta3	11.3809	-0.758265	0.162056	0.984834		chr16:5049261-5050913
chr17:24879587-24880150	Nubp2;Igfals	7.84006	-0.758251	0.174214	0.984834		chr16:5203297-5204112
chr17:35241186-35242832	Gm22589;Mir6975;Gm25128;Ddx39b;Atp6v1g2	12.5117	-0.75769	0.161738	0.984834		chr16:55821538-55822679
chr6:134791711-134793234	Dusp16	10.125	-0.757449	0.164114	0.984834		chr16:55838535-55839320
chr15:84790830-84791269	Phf21b	7.24048	-0.757425	0.181344	0.984834		chr16:56037316-56038091
chr9:78480735-78482324	Eef1a1;Gm26377	11.7553	-0.757422	0.162251	0.984834		chr16:57121112-57122343
chr13:63200716-63201098	Aopep	6.67546	-0.757339	0.190566	0.984834		chr16:58408215-58409275
chr17:27056833-27057853	Itpr3	10.3728	-0.757248	0.163788	0.984834		chr16:59600197-59601416
chr13:56134687-56135948	Macroh2a1	11.0082	-0.757101	0.163037	0.984834		chr16:59783792-59784266
chr4:46304773-46305358	Gm12446	9.28194	-0.75698	0.166562	0.984834		chr16:64851053-64852840
chr1:88360146-88360415	Trpm8	6.74314	-0.756974	0.189494	0.984834		chr16:64851972-64852943
chr7:58657908-58658931	Atp10a	9.78343	-0.756952	0.165126	0.984834		chr16:65473501-65474040
chr17:47923619-47925537	Gm15556;Foxp4	11.4822	-0.756915	0.162716	0.984834		chr16:68547624-68548148
chr10:40042402-40042741	Slc16a10	7.1443	-0.756523	0.183193	0.984834		chr16:69296037-69296398
chr8:46151424-46152774	Gm15634;Cfap97;Snx25	10.8397	-0.756478	0.163565	0.984834		chr16:70313868-70314652
chr10:115384052-115385964	Thap2;Zfc3h1	11.8655	-0.756063	0.162931	0.984834		chr16:78301307-78302272
chr13:66932698-66933874	Mterf3;Ptdss1	10.3608	-0.756043	0.164471	0.984834		chr16:78301928-78302188
chr17:32320225-32321800	Akap8;Akap8l	11.8421	-0.755954	0.163005	0.984834		chr16:78375853-78377284
chr17:74527507-74529396	Gm31645;Birc6	11.7229	-0.75571	0.163212	0.984834		chr16:84702742-84703646
chr7:99140567-99141766	Gm45185;Uvrag	10.2578	-0.755416	0.164992	0.984834		chr16:84703241-84703642
chr5:73647259-73647886	Gm43799;Sgcb;Spata18	10.3139	-0.75526	0.164981	0.984834		chr16:85640202-85640742
chr19:30030175-30031422	Uhrf2	11.3981	-0.755203	0.163724	0.984834		chr16:8671492-8672513
chr2:179975036-179975735	4921531C22Rik;Taf4	8.78344	-0.755187	0.16959	0.984834		chr16:87354092-87354680
chr2:154613030-154614137	4930519P11Rik;Zfp341	11.3843	-0.755136	0.163772	0.984834		chr16:8737534-8739249
chr4:53631192-53632100	Fsd1l	9.91925	-0.755126	0.16582	0.984834		chr16:8738684-8739043
chr5:43232596-43235242	Cpeb2;Gm7854	11.7147	-0.755112	0.163547	0.984834		chr16:87432081-87432653
chr6:120188495-120188907	Ninj2	6.91933	-0.754843	0.187629	0.984834		chr16:87440218-87440797
chr11:107479305-107479969	Gm11722;Psmd12	10.3111	-0.754778	0.165253	0.984834		chr16:87454812-87455420
chr18:75366346-75367979	Gm20544;Smad7	10.281	-0.754727	0.165332	0.984834		chr16:87698788-87699462
chr5:127616689-127617723	Gm43474;Slc15a4	10.7797	-0.754623	0.164661	0.984834		chr16:8829095-8831434
chr11:101984269-101985005	Cfap97d1;Dusp3	10.1741	-0.754572	0.16561	0.984834		chr16:89329310-89330591
chr5:122899481-122900771	Kdm2b	10.7501	-0.754563	0.164731	0.984834		chr16:90142900-90144617
chr2:28512852-28513830	Ralgds	10.1337	-0.754477	0.165739	0.984834		chr16:90220308-90221394
chr5:25499102-25500018	Kmt2c	10.666	-0.754346	0.164959	0.984834		chr16:90283356-90285140
chr11:48535788-48536214	None	6.31192	-0.754258	0.200261	0.984834		chr16:90284424-90284852
chr5:114332764-114333641	Myo1h	8.43289	-0.754223	0.172034	0.984834		chr16:91010589-91011773
chr1:169174749-169175265	None	6.86213	-0.754208	0.188963	0.984834		chr16:91484854-91485643
chr13:110395202-110395473	Plk2	8.05832	-0.754163	0.17467	0.984834		chr16:91546795-91547467
chr7:135715618-135716789	Mki67	10.2875	-0.754017	0.165714	0.984834		chr16:91646408-91648556
chr3:32364926-32365998	Zmat3	10.6576	-0.753992	0.165166	0.984834		chr16:91728189-91730156
chr10:94147607-94148607	Nr2c1;Fgd6	10.8506	-0.753987	0.164928	0.984834		chr16:91729377-91730152
chr15:99701831-99702770	Gm34939;Gm17349;Gm17241;Smarcd1;Asic1	11.6741	-0.75394	0.164221	0.984834		chr16:92252726-92252966
chr19:4165317-4165621	Carns1;Gm17552;Rps6kb2;Gm50230	7.41283	-0.753859	0.181178	0.984834		chr16:93831980-93833122
chr18:52255611-52256271	None	7.47285	-0.753671	0.180575	0.984834		chr16:94289770-94290646
chr5:5514010-5515065	Cldn12	10.8353	-0.753448	0.165245	0.984834		chr16:94370069-94371816
chr3:69366969-69367511	Ppm1l	7.76458	-0.753265	0.177729	0.984834		chr16:94525893-94527270
chr9:31386023-31386665	Nfrkb;Prdm10	9.8231	-0.753253	0.167081	0.984834		chr16:94568754-94571284
chr10:60929907-60930184	Pldi;Gm26947	7.40111	-0.753018	0.1818	0.984834		chr16:96081443-96083112
chr17:29615019-29615345	2010106G04Rik;Gm28052;Rnf8;Gm28043	10.2392	-0.75278	0.166486	0.984834		chr16:96126970-96128414
chr16:21333117-21333440	Magef1	9.51556	-0.752672	0.168217	0.984834		chr16:97850679-97852206
chr19:10456608-10457843	Lrrc10b;Syt7	9.32001	-0.752519	0.168915	0.984834		chr16:97921938-97922827
chr7:127966958-127968554	Fus	12.2206	-0.75233	0.164812	0.984834		chr16:97961660-97962854
chr5:140419383-140419635	Eif3b	9.47806	-0.752327	0.168521	0.984834		chr17:10317923-10320433
chr4:132353386-132353755	Snora73a;Gm17300;Snora73b;Snhg3;Rcc1;Phactr4	8.64663	-0.752305	0.171896	0.984834		chr17:10320027-10320294
chr13:26541474-26541893	None	7.09425	-0.752211	0.186397	0.984834		chr17:10840229-10840810
chr10:58446378-58447515	Ranbp2	11.2314	-0.75212	0.165573	0.984834		chr17:12317998-12319147
chr4:78211690-78212213	B230208B08Rik;Ptprd	6.99319	-0.751785	0.188196	0.984834		chr17:12769093-12769994
chr5:142443071-142443486	Foxk1	7.57884	-0.751375	0.180699	0.984834		chr17:12991295-12993076
chr5:3802244-3803708	Krit1;Ankib1	11.4505	-0.75128	0.165858	0.984834		chr17:12992248-12992747
chr8:84066093-84067543	C330011M18Rik;Gm10643;Rfx1	12.33	-0.751094	0.165451	0.984834		chr17:13007705-13008522
chr8:116921691-116922016	Cenpn;Cmc2	10.7075	-0.750591	0.166994	0.984834		chr17:13759924-13761850
chr5:29568893-29570051	Ube3c	11.6285	-0.750442	0.166195	0.984834		chr17:14077040-14077324
chr12:110590953-110592054	B930059L03Rik;Gm35558	11.3223	-0.750261	0.16653	0.984834		chr17:14203160-14204001
chr8:22593809-22594095	Vdac3	10.2148	-0.750139	0.168006	0.984834		chr17:14942843-14943832
chr16:59600197-59601416	Crybg3	10.0897	-0.749899	0.168377	0.984834		chr17:14960657-14961337
chr7:102267134-102268430	Stim1	10.6264	-0.7497	0.1676	0.984834		chr17:15704443-15706074
chr18:36559365-36561535	Slc4a9;Ankhd1	11.3586	-0.749534	0.166906	0.984834		chr17:15830426-15831286
chr8:71676270-71676834	Jak3;Unc13a	10.0358	-0.749529	0.168694	0.984834		chr17:17345689-17346194
chr8:86745140-86746455	Gm10638;Siah1a	11.6209	-0.749518	0.166717	0.984834		chr17:17623775-17625595
chr5:30814540-30815179	Gm19409;Gm15461;Mapre3	9.67593	-0.749309	0.169657	0.984834		chr17:18085862-18086244
chr9:24502454-24503732	Gm47772;Dpy19l1	10.7441	-0.749274	0.167684	0.984834		chr17:21532175-21533100
chr8:61223704-61224659	Sh3rf1	10.6885	-0.749242	0.167774	0.984834		chr17:22225188-22225743
chr13:32801928-32803150	D930007J09Rik;Wrnip1	10.7021	-0.749239	0.167758	0.984834		chr17:23682937-23683688
chr15:89314377-89315731	Sbf1	10.5976	-0.74897	0.168049	0.984834		chr17:23699184-23700412
chr2:160367210-160367637	Mafb	7.7666	-0.74893	0.180184	0.984834		chr17:23699876-23700234
chr11:96352745-96353457	Hoxb2;Hoxb3os;Hoxb3	7.66169	-0.748867	0.181263	0.984834		chr17:23720140-23720782
chr11:52282595-52283534	A630014C17Rik;Tcf7	9.61064	-0.748734	0.170157	0.984834		chr17:23726062-23727053
chr18:69345562-69346927	Tcf4	10.0821	-0.748665	0.169086	0.984834		chr17:23732120-23732767
chr6:127561177-127561516	Cracr2a	7.15378	-0.748304	0.18779	0.984834		chr17:23739701-23740787
chr4:6191174-6191465	Ubxn2b	8.18405	-0.748297	0.17705	0.984834		chr17:23868558-23868808
chr3:9003935-9004788	Tpd52	10.5207	-0.747976	0.168719	0.984834		chr17:23992900-23993265
chr10:13605551-13606029	None	7.27897	-0.74793	0.186281	0.984834		chr17:24045312-24045760
chr7:113513134-113514465	Far1	10.8307	-0.747627	0.168503	0.984834		chr17:24168465-24170011
chr11:95130604-95130962	None	7.30686	-0.747624	0.186093	0.984834		chr17:24414345-24415280
chr2:174438123-174439184	Rpl30-ps5;Ctsz	10.3054	-0.74761	0.169267	0.984834		chr17:24426487-24427093
chr7:4778097-4778382	Il11;Tmem190	6.90519	-0.74759	0.192077	0.984834		chr17:24445175-24445574
chr17:32452587-32452871	Cyp4f39	7.01512	-0.747504	0.190339	0.984834		chr17:24469822-24471418
chr12:110737507-110738812	Wdr20	11.3137	-0.747479	0.168097	0.984834		chr17:24508036-24508342
chr17:24649986-24650236	Slc9a3r2	8.47995	-0.747268	0.175688	0.984834		chr17:24549918-24550903
chr10:19985223-19985556	Map3k5	7.03446	-0.747208	0.19021	0.984834		chr17:24649986-24650236
chr15:101266515-101267038	Nr4a1	8.19775	-0.747032	0.177675	0.984834		chr17:24669293-24670269
chr9:100644075-100644475	Stag1	9.63998	-0.747011	0.17105	0.984834		chr17:24689480-24690050
chr4:134767511-134767986	Ldlrap1	9.20519	-0.746972	0.172442	0.984834		chr17:24695646-24696675
chr12:32954125-32954545	Sypl;4933406C10Rik	9.29508	-0.746903	0.172164	0.984834		chr17:24879587-24880150
chr6:13069671-13070234	Tmem106b	9.63958	-0.746844	0.171146	0.984834		chr17:24896301-24896769
chr8:71476126-71477084	Dda1;Ano8	10.6743	-0.746764	0.169187	0.984834		chr17:24936291-24937141
chr3:40799846-40800811	Plk4;Hspa4l	11.3334	-0.746613	0.168568	0.984834		chr17:25013611-25014588
chr7:80025233-80025762	Zfp710	8.95559	-0.746445	0.173733	0.984834		chr17:25184078-25185092
chr5:74535315-74536163	Fip1l1;Scfd2	11.0871	-0.746212	0.169021	0.984834		chr17:25188102-25189080
chr15:79545870-79547422	Ddx17	12.3818	-0.746198	0.168173	0.984834		chr17:25221875-25222895
chr4:152477664-152477904	Nphp4;Kcnab2	6.129	-0.746062	0.209842	0.984834		chr17:25239704-25240707
chr2:125247030-125248101	Dut	10.4266	-0.745957	0.170002	0.984834		chr17:25385525-25385911
chr6:52713571-52714513	Gm43966;Tax1bp1	10.2661	-0.74595	0.170274	0.984834		chr17:25496660-25496959
chr13:98205656-98206748	Arhgef28	10.0594	-0.745945	0.170668	0.984834		chr17:25742547-25743276
chr7:35753742-35754656	Dpy19l3	9.64411	-0.745816	0.171717	0.984834		chr17:25796247-25797089
chr12:106010046-106010831	Vrk1	10.2239	-0.745788	0.170441	0.984834		chr17:25836971-25837226
chr5:109558713-109559354	Crlf2;Gm8493	10.1426	-0.745757	0.17061	0.984834		chr17:25875444-25876046
chr3:27781458-27781801	None	7.18767	-0.745751	0.188796	0.984834		chr17:25919061-25920857
chr12:8640729-8641618	None	10.5963	-0.745702	0.169894	0.984834		chr17:25941541-25942236
chr7:111028623-111029419	Ctr9	10.1738	-0.745668	0.170602	0.984834		chr17:26068579-26069681
chr17:25221875-25222895	Unkl	9.88982	-0.745666	0.171191	0.984834		chr17:26113097-26113843
chr5:33018224-33019719	Ywhah	11.4695	-0.745539	0.169065	0.984834		chr17:26138287-26139515
chr4:48584906-48586116	Tmeff1	10.2745	-0.745404	0.170568	0.984834		chr17:26252743-26253630
chr6:113696861-113698197	Tatdn2;Irak2	10.625	-0.745234	0.170119	0.984834		chr17:26414476-26415405
chr11:5261170-5262063	Kremen1	10.2971	-0.745217	0.170635	0.984834		chr17:26507830-26509291
chr18:76943923-76944546	Gm50364;Ier3ip1;Hdhd2	10.2731	-0.745131	0.170726	0.984834		chr17:26560997-26562122
chr11:19014657-19014950	Gm16141;Gm16140;Meis1	6.77441	-0.745043	0.195876	0.984834		chr17:26676240-26677040
chr5:106964075-106965111	Cdc7	11.2652	-0.745041	0.169516	0.984834		chr17:26715230-26716759
chr15:86214595-86214906	Gm22818;Tbc1d22a	9.03802	-0.74499	0.174216	0.984834		chr17:26844359-26844858
chr14:50624960-50625346	None	7.07126	-0.744879	0.191009	0.984834		chr17:26948295-26949553
chr17:33684619-33685596	Marchf2;Hnrnpm	11.1356	-0.744606	0.169882	0.984834		chr17:26961189-26962466
chr6:24664188-24665517	Gm42856;Wasl	11.4555	-0.744515	0.169656	0.984834		chr17:27056833-27057853
chr2:138256472-138257342	Btbd3	10.2704	-0.744179	0.171271	0.984834		chr17:27133409-27134139
chr4:133130338-133131202	Wasf2	10.003	-0.744139	0.171811	0.984834		chr17:27203126-27204708
chr6:47943097-47943700	Zfp783	7.6804	-0.744118	0.183816	0.984834		chr17:27300766-27301503
chr2:26586432-26587153	Egfl7;Mir126b;Mir126a;Gm20532	9.72043	-0.74409	0.172498	0.984834		chr17:27438580-27438866
chr7:75455515-75456179	Akap13	9.40835	-0.744001	0.173443	0.984834		chr17:27545984-27547474
chr11:106919660-106921193	Gm27322;Smurf2	11.1617	-0.74395	0.170229	0.984834		chr17:27554921-27558513
chr8:44937866-44938816	Gm9908;Fat1	12.1263	-0.743786	0.169652	0.984834		chr17:27559342-27559839
chr2:131186873-131187425	Cdc25b;Spef1	8.79648	-0.743755	0.175998	0.984834		chr17:27565212-27566073
chr10:53596405-53597987	Gm47737;Asf1a;Mcm9	11.2956	-0.743549	0.170335	0.984834		chr17:27622655-27623971
chr4:45011823-45012476	1700055D18Rik;Zbtb5	9.73798	-0.743462	0.172811	0.984834		chr17:27819947-27821070
chr5:9160951-9162049	Dmtf1;Tmem243	11.5078	-0.743318	0.170295	0.984834		chr17:27856353-27857158
chr2:5894932-5895583	Gm13267;Sec61a2;Dhtkd1	10.3362	-0.743065	0.171792	0.984834		chr17:27909001-27909842
chr18:36068330-36068843	Nrg2	7.14209	-0.742969	0.19108	0.984834		chr17:27909541-27909829
chr18:80206632-80207425	Gm16286;Txnl4a	10.349	-0.742874	0.17188	0.984834		chr17:28061559-28061938
chr6:118455018-118455644	Zfp248	9.89331	-0.742755	0.172842	0.984834		chr17:28080651-28080996
chr11:98982260-98983082	Gjd3	8.85663	-0.742742	0.176295	0.984834		chr17:28176818-28177861
chr19:53599961-53601382	Gm50402;Smc3	11.9448	-0.742604	0.170418	0.984834		chr17:28207792-28208179
chr7:130860516-130860893	Gm5602;Plekha1;Fgfr2	8.17756	-0.742547	0.180405	0.984834		chr17:28223560-28224343
chr15:89059784-89060576	Panx2;Mov10l1	8.45279	-0.742542	0.178565	0.984834		chr17:28232496-28233195
chr2:164073984-164074545	Tomm34;Stk4	8.99628	-0.7424	0.175875	0.984834		chr17:28279839-28280522
chr14:13960105-13962098	Thoc7;Atxn7	11.1626	-0.742026	0.171324	0.984834		chr17:28327990-28329534
chr17:56958143-56958408	Gm49887;Acer1	6.67172	-0.742002	0.199631	0.984834		chr17:28349747-28351929
chr15:88861728-88865378	Pim3	12.3769	-0.741967	0.170574	0.984834		chr17:28358859-28359335
chr8:120488774-120490177	Gse1;Galnt2l	10.0053	-0.741799	0.173142	0.984834		chr17:28484893-28486750
chr11:77215741-77217080	Ssh2	11.0802	-0.741797	0.171535	0.984834		chr17:28522583-28523464
chr14:52196626-52197797	Gm26590;Supt16;Chd8	11.3751	-0.741593	0.171383	0.984834		chr17:28621529-28622751
chr12:81780055-81781547	4930423D22Rik;Map3k9	10.4638	-0.741578	0.172436	0.984834		chr17:28690751-28692511
chr1:177723982-177724305	None	7.16909	-0.741292	0.19168	0.984834		chr17:28769085-28770298
chr11:102818468-102819698	Gjc1	10.479	-0.741177	0.172642	0.984834		chr17:28800385-28802298
chr18:75368551-75370838	Gm20544;Smad7	10.2181	-0.741019	0.17317	0.984834		chr17:28951868-28952863
chr10:29361369-29362463	Gm30698;Rnf146;Gm40621	10.7041	-0.740877	0.172495	0.984834		chr17:29031751-29033178
chr14:78731867-78733197	Dgkh	10.2633	-0.740872	0.173173	0.984834		chr17:29079019-29079264
chr13:63239533-63240745	Gm47586;Aopep	9.66381	-0.740676	0.174602	0.984834		chr17:29093596-29095763
chr18:80150660-80151847	Adnp2	11.3623	-0.740624	0.171947	0.984834		chr17:29094754-29095659
chr16:5049261-5050913	Ubn1;Glyr1	10.9468	-0.7406	0.172361	0.984834		chr17:29268729-29269297
chr8:11478180-11478763	E230013L22Rik;Rab20	9.40829	-0.740533	0.175432	0.984834		chr17:29297764-29298059
chr11:54100776-54101408	P4ha2	8.7442	-0.740286	0.178256	0.984834		chr17:29347143-29348029
chr15:96709424-96710363	None	10.0547	-0.740251	0.173928	0.984834		chr17:29489713-29492232
chr17:84185636-84189213	Zfp36l2;Gm36279;Thada	12.123	-0.740186	0.171706	0.984834		chr17:29615019-29615345
chr10:80102088-80102877	Sbno2	10.4218	-0.740091	0.173355	0.984834		chr17:30004107-30005743
chr6:47835561-47836490	Zfp786;Zfp398	10.3593	-0.739964	0.173529	0.984834		chr17:30575586-30577237
chr8:88198859-88200656	Tent4b	11.331	-0.739841	0.172422	0.984834		chr17:3083840-3085098
chr18:67932855-67934572	Ldlrad4	10.4399	-0.739827	0.173478	0.984834		chr17:3114101-3115932
chr2:61805055-61805697	Tbr1;Psmd14	7.24297	-0.739766	0.19155	0.984834		chr17:31350875-31351170
chr12:111423398-111423943	Exoc3l4;Gm10425	7.85255	-0.739654	0.184758	0.984834		chr17:31564166-31565692
chr17:83214970-83216091	Pkdcc	9.22004	-0.739387	0.176736	0.984834		chr17:31658145-31659219
chr2:118689830-118690447	Pak6	7.90129	-0.739342	0.184503	0.984834		chr17:31854769-31856411
chr6:145746090-145747588	Gm15704;Rassf8	10.8974	-0.739223	0.173207	0.984834		chr17:32036006-32036841
chr7:25250540-25251155	Erf	9.56551	-0.739217	0.175716	0.984834		chr17:32197956-32198441
chr13:90922796-90923725	Rps23	10.0848	-0.739032	0.174569	0.984834		chr17:32283505-32284923
chr6:86523828-86524311	Pcbp1;1600020E01Rik	7.77019	-0.738878	0.185987	0.984834		chr17:32320225-32321800
chrX:48623426-48624086	Slc25a14	8.37082	-0.738532	0.181408	0.984834		chr17:32321481-32321802
chr5:108268588-108269526	Dr1	10.6352	-0.738424	0.173998	0.984834		chr17:32350011-32350936
chr11:97662806-97664630	Gm24158;Mllt6;Gm11613	11.4808	-0.738389	0.173136	0.984834		chr17:32363850-32364765
chr2:66123927-66125253	Galnt3;Gm28638	10.7112	-0.738354	0.173936	0.984834		chr17:32388744-32389718
chr9:101073338-101075211	Msl2	12.0132	-0.738214	0.172894	0.984834		chr17:32396379-32396775
chr4:95161166-95161713	Gm28096;Junos	9.10308	-0.738113	0.177917	0.984834		chr17:32452587-32452871
chr6:113075948-113078382	Gt(ROSA)26Sor;Setd5	12.3577	-0.737925	0.172898	0.984834		chr17:32787722-32788445
chr13:72626882-72630015	Gm20554;Irx2	11.2943	-0.737854	0.173597	0.984834		chr17:33523767-33524451
chr6:31048373-31049068	None	7.83454	-0.737585	0.186139	0.984834		chr17:33628979-33629520
chr2:130839509-130840571	4930402H24Rik	10.2069	-0.737529	0.175201	0.984834		chr17:33684619-33685596
chr19:10895082-10895854	Prpf19	10.4791	-0.737204	0.17493	0.984834		chr17:33718311-33718882
chr12:31949160-31950361	Hbp1	10.9134	-0.737199	0.174356	0.984834		chr17:33786270-33786739
chr10:100015408-100016648	Kitl	10.1201	-0.737177	0.17557	0.984834		chr17:33817225-33818362
chr9:95405871-95408041	Gm37805;Chst2;Gm8449	10.5068	-0.737048	0.174978	0.984834		chr17:33843028-33843536
chr17:29094754-29095659	Cdkn1a;1700023B13Rik	10.2517	-0.737024	0.175412	0.984834		chr17:33889979-33891062
chr5:43233998-43235376	Cpeb2;Gm7854	10.5594	-0.736951	0.174956	0.984834		chr17:33909547-33909878
chr2:173633598-173634312	Ppp4r1l-ps	7.48954	-0.736703	0.190254	0.984834		chr17:33915821-33916563
chr5:118560776-118561491	Gm43785;Med13l	9.22465	-0.73655	0.178366	0.984834		chr17:33929107-33931068
[truncated: 17,309 more rows]

## Sheet: Exact Intersect
BCL11ApeakID	Genename	log2exp	log2FC	pval	pvalAdj		CHD8peakID	Genename	log2exp	log2FC	pval	pvalAdj		BCL11A	CHD8
chr1:10231578-10233510	Arfgef1	10.4372	-1.1675	0.0718357	0.422482		chr1:10231578-10233510	Arfgef1	11.8685	-0.706115	0.192216	0.984834		Gm45841;Gm36371;Zfp787	Gm2238;Gm10125;Zeb1
chr1:102607169-102607525	None	7.60301	-0.73176	0.265359	0.591013		chr1:102607169-102607525	None	6.96362	-0.978568	0.0887181	0.984834		Wtap	Smad2
chr1:105989728-105992213	Gm7160;Zcchc2	10.7356	-0.845747	0.189199	0.532226		chr1:105989728-105992213	Gm7160;Zcchc2	11.5854	-0.649874	0.22991	0.984834		Gm23100;1600010M07Rik	Csnk1g3
chr1:105993516-105994248	Gm7160;Zcchc2	8.85583	-0.614093	0.34251	0.646032		chr1:105993516-105994248	Gm7160;Zcchc2	11.5821	-0.582574	0.281415	0.984834		Vdac3	Smad2
chr1:106171320-106173476	Gm20753;Phlpp1	10.8245	-0.704389	0.273079	0.596496		chr1:106171320-106173476	Gm20753;Phlpp1	11.1003	-0.80933	0.136152	0.984834		None	Tmed9;Fam193b
chr1:114229908-114230305	None	7.21958	-0.846572	0.201456	0.541276		chr1:114229908-114230305	None	7.17926	-0.668776	0.238057	0.984834		Erf	Nkx2-5
chr1:114557511-114558512	None	7.64625	-0.639835	0.329256	0.637473		chr1:114557511-114558512	None	7.47337	-0.982205	0.0824687	0.984834		Naglu	Hoxa7;Hoxaas3;Hoxa3;Gm28308
chr1:115447339-115448118	None	8.02757	-0.643312	0.324033	0.634053		chr1:115447339-115448118	None	7.77142	-0.759953	0.173897	0.984834		Acaca	Ranbp9
chr1:119836654-119837758	Ptpn4	9.63904	-0.734738	0.254746	0.583618		chr1:119836654-119837758	Ptpn4	11.1493	-0.528722	0.328391	0.984834		Gm46212;Adgrg6	Zbtb18;Gm26801
chr1:125434712-125436082	Actr3	10.2705	-0.806098	0.210988	0.548755		chr1:125434712-125436082	Actr3	12.0376	-0.561489	0.298768	0.984834		Sh3bgrl2	Tnk2
chr1:131096669-131098013	Gm25717;Gm37084;Mapkapk2	10.4333	-1.29253	0.0469009	0.393131		chr1:131096669-131098013	Gm25717;Gm37084;Mapkapk2	11.4021	-0.625372	0.247962	0.984834		Wdsub1	Mylpf;Tbc1d10b
chr1:131137707-131138699	Dyrk3	9.8634	-1.1071	0.0879316	0.440772		chr1:131137707-131138699	Dyrk3	10.2263	-0.693549	0.202039	0.984834		Gm44668;Mef2a	Zmat1
chr1:132315982-132316568	Nuak2	8.41733	-0.954561	0.14348	0.494238		chr1:132315982-132316568	Nuak2	9.21749	-0.93286	0.0894118	0.984834		Esco1	Ncoa6
chr1:132390999-132391941	Tmcc2	8.76439	-1.04278	0.10956	0.460614		chr1:132390999-132391941	Tmcc2	9.11883	-0.833624	0.128685	0.984834		Lekr1	Crebbp
chr1:13372097-13374783	Gm29570;Ncoa2	11.26	-1.59337	0.0149377	0.319666		chr1:13372097-13374783	Gm29570;Ncoa2	12.3488	-0.684866	0.205554	0.984834		Katnbl1;Gm21985	Mier3
chr1:134326374-134326989	Ppfia4	7.93912	-0.735825	0.260378	0.58765		chr1:134326374-134326989	Ppfia4	7.75944	-0.526077	0.344917	0.984834		Nr2c1;Fgd6	Gm24900;Prelid3a
chr1:134415166-134416021	Cyb5r1;Adipor1	9.8533	-0.842255	0.192053	0.53474		chr1:134415166-134416021	Cyb5r1;Adipor1	10.8185	-0.617542	0.254523	0.984834		Mir7663;AC166256.1;Tbpl1	Mir718;Mir5132;Irak1;Mecp2
chr1:134559947-134561747	Kdm5b	10.964	-1.07268	0.097112	0.449256		chr1:134559947-134561747	Kdm5b	12.2402	-0.871152	0.108397	0.984834		Nat8f1;Gm18290;Tprkb	Galnt1
chr1:135146417-135147804	Gm26280;Arl8a;Ptpn7	10.4014	-0.92199	0.153169	0.50336		chr1:135146417-135147804	Gm26280;Arl8a;Ptpn7	11.0772	-0.652475	0.228534	0.984834		Wtap	Gm10524;Gm46620;Zfp236
chr1:135429957-135430795	Ipo9;Nav1	9.40303	-0.672973	0.296995	0.614262		chr1:135429957-135430795	Ipo9;Nav1	10.9607	-0.504066	0.351538	0.984834		Bbx	Tmed9;Fam193b
chr1:135818507-135819373	Lad1	9.76703	-1.84603	0.00529994	0.273548		chr1:135818507-135819373	Lad1	10.5407	-0.547823	0.312127	0.984834		Mir22;Mir22hg;Tlcd2	Gm30003
chr1:135889660-135890008	Pkp1	8.21875	-0.689557	0.289649	0.609508		chr1:135889660-135890008	Pkp1	7.47055	-0.613485	0.274624	0.984834		Card10	Gm14051;Slc23a2
chr1:136624400-136625764	Platr23;Zfp281	9.99491	-1.12258	0.0835456	0.437313		chr1:136624400-136625764	Platr23;Zfp281	10.6319	-0.650627	0.230411	0.984834		Gm45242;Gm32507;Tmem192	Ranbp9
chr1:138788860-138789679	None	7.88358	-0.965967	0.141231	0.492088		chr1:138788860-138789679	None	7.13334	-0.624614	0.270834	0.984834		Gm22818;Tbc1d22a	Gm13448;Gm24905;Phf19
chr1:138871826-138872397	1700019P21Rik	8.25157	-1.04811	0.109402	0.460479		chr1:138871826-138872397	1700019P21Rik	7.9183	-0.510547	0.357677	0.984834		Cdc42ep1	None
chr1:138963288-138964372	Gm37045;Gm37423;Dennd1b	9.70123	-0.76309	0.236941	0.569497		chr1:138963288-138964372	Gm37045;Gm37423;Dennd1b	11.2684	-0.773884	0.153773	0.984834		Letm1	Fgf16
chr1:13897111-13897498	None	6.8811	-0.508009	0.445399	0.717341		chr1:13897111-13897498	None	6.21218	-0.929323	0.118202	0.984834		Lekr1	Gkap1
chr1:143702159-143703274	Cdc73	9.46952	-0.853777	0.186813	0.53045		chr1:143702159-143703274	Cdc73	11.01	-0.571303	0.29132	0.984834		Ebag9	Prrc2b
chr1:143716912-143717217	Glrx2	7.37597	-0.665435	0.312705	0.626404		chr1:143716912-143717217	Glrx2	6.58095	-0.864347	0.137844	0.984834		Ccr10;Plekhh3;Cntnap1	Spata48;Zpbp
chr1:14755781-14756113	Msc;Gm9947	7.32535	-0.516093	0.433472	0.710387		chr1:14755781-14756113	Msc;Gm9947	6.98743	-0.789138	0.167594	0.984834		Cgnl1	Mir17;Mir18;Mir19a;Mir20a;Mir19b-1;Mir92-1;Mir17hg
chr1:150337877-150338420	2310030A07Rik;Pdc	7.90605	-1.07804	0.101227	0.452345		chr1:150337877-150338420	2310030A07Rik;Pdc	7.45824	-0.513298	0.36015	0.984834		Asmt	None
chr1:153486703-153487893	Dhx9	9.50902	-0.941776	0.145888	0.496989		chr1:153486703-153487893	Dhx9	11.0158	-0.605061	0.26393	0.984834		Ppdpf;Gm24892	Gm49801;Taf11;Anks1
chr1:153487415-153487814	Dhx9	8.71716	-1.49382	0.0233781	0.344881		chr1:153487415-153487814	Dhx9	9.78962	-0.506389	0.351503	0.984834		Lama5	Pim3
chr1:154799282-154799650	Cacna1e	7.74227	-1.35136	0.0416336	0.384192		chr1:154799282-154799650	Cacna1e	7.34859	-0.639731	0.2564	0.984834		Mir7663;AC166256.1;Tbpl1	Samd10;Mir7006;Zfp512b;Prpf6
chr1:156036413-156036650	Tor1aip2;Tor1aip1	8.97542	-1.96966	0.00317023	0.246209		chr1:156036413-156036650	Tor1aip2;Tor1aip1	9.12042	-0.564506	0.301603	0.984834		Ebf4	Mta1
chr1:156303247-156303767	4930518J20Rik;Tdrd5	8.69993	-1.34138	0.0409799	0.383174		chr1:156303247-156303767	4930518J20Rik;Tdrd5	7.7446	-0.513515	0.356638	0.984834		Rad23b	Hpse2
chr1:156718352-156719312	Fam20b	10.2256	-1.78359	0.00686475	0.291307		chr1:156718352-156719312	Fam20b	11.0354	-1.13231	0.0382799	0.966393		Sbno2	Gm26622;Snx9
chr1:15805326-15806219	Terf1	9.17767	-0.843493	0.192769	0.53536		chr1:15805326-15806219	Terf1	10.1528	-0.662594	0.222859	0.984834		1700023B13Rik;Cdkn1a	Prrx2
chr1:160791944-160793229	Rabgap1l	10.0066	-1.19612	0.0656285	0.417557		chr1:160791944-160793229	Rabgap1l	10.7153	-0.63418	0.242188	0.984834		Sema6d	G630018N14Rik
chr1:160905916-160907188	Gm37052;Rc3h1	10.111	-0.55293	0.38955	0.681156		chr1:160905916-160907188	Gm37052;Rc3h1	11.399	-0.518577	0.337461	0.984834		Gm44734	Rab6b
chr1:163779507-163780064	Kifap3	9.16571	-0.790848	0.22169	0.557283		chr1:163779507-163780064	Kifap3	9.32111	-0.51121	0.348448	0.984834		Gm37939;Vps37b;Hip1r	Slc12a2
chr1:16518459-16520168	Stau2	10.3449	-1.1036	0.0884574	0.441379		chr1:16518459-16520168	Stau2	11.2742	-0.648111	0.231434	0.984834		Pcsk2os2;Pcsk2	Gga2
chr1:166001350-166003640	Gm26665;Pou2f1	11.1024	-1.20174	0.0637574	0.415834		chr1:166001350-166003640	Gm26665;Pou2f1	11.8561	-0.558419	0.301513	0.984834		Gm15483;Dhx32	Cggbp1;Zfp654
chr1:169174749-169175265	None	7.36808	-1.18084	0.075705	0.428615		chr1:169174749-169175265	None	6.86213	-0.754208	0.188963	0.984834		Mylpf;Tbc1d10b	Magix
chr1:16953591-16953933	Gm28376	7.1594	-0.950917	0.152524	0.502359		chr1:16953591-16953933	Gm28376	6.50015	-0.726339	0.212734	0.984834		Krt7;Gm671	Rybp
chr1:170255297-170255889	Gm6345;Sh2d1b2	8.53267	-0.711754	0.273054	0.596496		chr1:170255297-170255889	Gm6345;Sh2d1b2	8.88374	-0.952717	0.0839158	0.984834		Gm17077;Gm4673;Usf2;Lsr	Fam169a
chr1:171287386-171288112	Usp21;Ufc1	9.43007	-0.50311	0.434676	0.711135		chr1:171287386-171288112	Usp21;Ufc1	11.0451	-0.616509	0.255034	0.984834		Sftpc;Bmp1	Usp7
chr1:171328633-171330274	Gm20045;Dedd	11.071	-1.60318	0.0143847	0.319666		chr1:171328633-171330274	Gm20045;Dedd	13.3374	-0.638452	0.23735	0.984834		None	Cacna1c
chr1:172206166-172206917	Pea15a;Casq1	9.5748	-0.775434	0.22977	0.564091		chr1:172206166-172206917	Pea15a;Casq1	9.79754	-0.629313	0.2476	0.984834		1700086P04Rik;Rnf19b	Neurl1b
chr1:172562735-172563662	Vsig8;4933439K11Rik	9.46217	-1.46734	0.0251818	0.351692		chr1:172562735-172563662	Vsig8;4933439K11Rik	9.48549	-0.711564	0.19249	0.984834		Gm10766;Stard7	Zadh2;Tshz1
chr1:172632761-172632985	Dusp23	7.82283	-0.690177	0.29161	0.610807		chr1:172632761-172632985	Dusp23	8.34968	-0.584805	0.288978	0.984834		Il6st	Gm15327;Map3k1
chr1:177257116-177259218	Akt3	10.7084	-1.40353	0.0313081	0.365465		chr1:177257116-177259218	Akt3	11.9495	-0.696674	0.19812	0.984834		Sh3bgrl2	Ext1
chr1:177441517-177443122	Zbtb18;Gm26801	10.3551	-0.82212	0.202069	0.541514		chr1:177441517-177443122	Zbtb18;Gm26801	10.8853	-0.92601	0.0889866	0.984834		Pdzrn3	Zxdb
chr1:177442336-177443018	Zbtb18;Gm26801	9.27378	-0.837437	0.195705	0.537609		chr1:177442336-177443018	Zbtb18;Gm26801	9.58252	-1.6271	0.00351445	0.570144		Slc9a8	Lrfn1;Gmfg;Samd4b
chr1:177723982-177724305	None	7.42485	-0.843084	0.201477	0.541276		chr1:177723982-177724305	None	7.16909	-0.741292	0.19168	0.984834		5330439K02Rik;Letmd1	Siglec15
chr1:178275966-178276627	4930527J03Rik	8.72846	-0.971453	0.135614	0.486751		chr1:178275966-178276627	4930527J03Rik	8.17521	-0.596467	0.280865	0.984834		E330011M16Rik;Coq10b	Gm44037;Slc35d1
chr1:178318085-178319577	Cox20;B230369F24Rik;Hnrnpu	10.4305	-1.40829	0.0308591	0.363605		chr1:178318085-178319577	Cox20;B230369F24Rik;Hnrnpu	12.3391	-0.52683	0.32925	0.984834		Cep68	Lrp6
chr1:178336297-178338173	Gm38300;Hnrnpu	10.5858	-1.20339	0.0636495	0.415834		chr1:178336297-178338173	Gm38300;Hnrnpu	11.9829	-0.659537	0.222849	0.984834		Mocos	Gm44851;Furin
chr1:179959405-179960702	Cdc42bpa	9.73038	-1.12016	0.0844844	0.437313		chr1:179959405-179960702	Cdc42bpa	11.1439	-1.07434	0.0489811	0.984834		Vav2	Lcor
chr1:179960333-179960641	Cdc42bpa	7.69861	-0.965343	0.14254	0.493568		chr1:179960333-179960641	Cdc42bpa	8.76039	-0.65126	0.235586	0.984834		Cbln2	Gm22123;Purb;Gm11973
chr1:180640653-180641837	Lin9	10.1933	-1.15877	0.0741119	0.426935		chr1:180640653-180641837	Lin9	11.6252	-0.819537	0.130947	0.984834		Asb8	Prep
chr1:180812484-180814548	H3f3aos;H3f3a	10.7304	-0.932596	0.148284	0.499038		chr1:180812484-180814548	H3f3aos;H3f3a	11.9534	-0.505045	0.34974	0.984834		Gm44668;Mef2a	Fam120a
chr1:181150840-181151382	Cnih4	8.90685	-0.78388	0.226492	0.561598		chr1:181150840-181151382	Cnih4	9.7513	-0.55722	0.305649	0.984834		Gm7863	Chrna5
chr1:181210763-181212711	Wdr26	11.0048	-1.3143	0.0431918	0.387608		chr1:181210763-181212711	Wdr26	12.2529	-0.515769	0.339492	0.984834		Esco1	Crb2
chr1:181841501-181843180	Gm26004;Lbr	10.6138	-1.80114	0.00631426	0.284587		chr1:181841501-181843180	Gm26004;Lbr	11.7746	-0.666696	0.218041	0.984834		Lims1	Tent4a;Nsun2
chr1:182018883-182020801	Enah	10.2515	-0.741668	0.249356	0.578998		chr1:182018883-182020801	Enah	10.5594	-0.572552	0.290894	0.984834		Gm4824;Retreg1	Gm47167;Btbd7
chr1:182408558-182409694	Gm10517;Trp53bp2	9.89503	-0.800358	0.214742	0.551343		chr1:182408558-182409694	Gm10517;Trp53bp2	10.7767	-0.529137	0.328466	0.984834		None	None
chr1:182409230-182409571	Gm10517;Trp53bp2	8.89323	-0.948546	0.144435	0.495317		chr1:182409230-182409571	Gm10517;Trp53bp2	9.38459	-0.601599	0.270146	0.984834		Ltk;Rpap1	Spata24;Gm50318
chr1:183369057-183369886	Gm37339;Mia3	9.41116	-0.890982	0.168708	0.515972		chr1:183369057-183369886	Gm37339;Mia3	10.3783	-0.717995	0.186478	0.984834		Zfp568	Ppp4r1
chr1:184956410-184956815	Mark1	6.77478	-1.14007	0.0904331	0.444058		chr1:184956410-184956815	Mark1	6.7245	-0.664333	0.249027	0.984834		F830208F22Rik;Pstpip2	Fbxl3
chr1:185283416-185283786	Iars2;Rab3gap2	7.6272	-0.986055	0.134746	0.485707		chr1:185283416-185283786	Iars2;Rab3gap2	7.19667	-0.909785	0.110023	0.984834		Lrrc8d	Gypc
chr1:189006966-189008001	Kctd3	9.70391	-1.08483	0.0945495	0.447482		chr1:189006966-189008001	Kctd3	10.8549	-0.560831	0.300389	0.984834		Gmnn	Ceacam10
chr1:191396052-191397863	Ppp2r5a	10.2399	-0.969748	0.133484	0.483754		chr1:191396052-191397863	Ppp2r5a	11.3513	-0.667804	0.217611	0.984834		Gtdc1	Selenon
chr1:192136457-192138916	Gm37055;Gm10516;Rcor3	11.1588	-0.920416	0.15327	0.503469		chr1:192136457-192138916	Gm37055;Gm10516;Rcor3	12.1822	-0.601387	0.265888	0.984834		Gm15706;Kras	Phip
chr1:192190684-192191122	Kcnh1	8.10676	-0.614307	0.34571	0.649106		chr1:192190684-192191122	Kcnh1	7.90147	-0.898447	0.107906	0.984834		2900052L18Rik;Gm11772;Bahcc1	Gm24563;Gm45738;Zfp777
chr1:192854384-192856149	Gm15867;Sertad4	11.2292	-1.82302	0.00568907	0.276616		chr1:192854384-192856149	Gm15867;Sertad4	11.2085	-0.638197	0.238654	0.984834		Farp1	Gm43785;Med13l
chr1:195165961-195166245	Cr2	6.73751	-0.585043	0.381658	0.675946		chr1:195165961-195166245	Cr2	6.75618	-0.529229	0.356739	0.984834		Trib2;Gm5432	Mir155hg
chr1:19799185-19799834	None	7.72517	-1.20293	0.0688558	0.420411		chr1:19799185-19799834	None	7.50564	-0.538803	0.33635	0.984834		Gm20544;Smad7	Gm24563;Gm45738;Zfp777
chr1:23382602-23383457	Ogfrl1	9.91757	-1.28261	0.0488911	0.395576		chr1:23382602-23383457	Ogfrl1	9.70633	-0.725841	0.183182	0.984834		Rara;Gm22061	Myl3
chr1:23921733-23922520	Smap1	9.27102	-1.23237	0.0588304	0.409009		chr1:23921733-23922520	Smap1	9.79664	-0.892058	0.102646	0.984834		Vdac3	4930509E16Rik;Rfx7
chr1:24678258-24679205	Lmbrd1	8.84729	-0.935231	0.150189	0.5003		chr1:24678258-24679205	Lmbrd1	10.8996	-0.712493	0.189101	0.984834		Tmem171	B4galt5
chr1:30872862-30874232	Gm37906;Phf3	10.0839	-1.41964	0.0297333	0.362562		chr1:30872862-30874232	Gm37906;Phf3	12.0218	-0.568866	0.292514	0.984834		Kmt5a	Csnk1e
chr1:30948952-30950197	Ptp4a1;Ptp4a1	10.1032	-1.01887	0.115388	0.466249		chr1:30948952-30950197	Ptp4a1;Ptp4a1	11.6943	-0.538153	0.319401	0.984834		4930408O17Rik;Clmn	Mir5619;Gm43545;Nudt9
chr1:33757241-33758077	Bag2;Zfp451	10.0052	-1.28098	0.0491053	0.395576		chr1:33757241-33758077	Bag2;Zfp451	9.93332	-0.607932	0.263551	0.984834		Gm6658;Chd9	Cdk2ap1
chr1:33907492-33908677	Bend6;Dst	9.74702	-1.01246	0.11809	0.469106		chr1:33907492-33908677	Bend6;Dst	10.2428	-0.846751	0.120197	0.984834		Cables2;Rbbp8nl	Il6st
chr1:34236252-34236780	Dst	8.8373	-0.862564	0.183981	0.528105		chr1:34236252-34236780	Dst	8.48466	-0.694523	0.207769	0.984834		Spin1	1700110C19Rik;Qk
chr1:34520084-34520673	Gm28416	8.38985	-0.843671	0.195301	0.537354		chr1:34520084-34520673	Gm28416	7.63509	-0.61494	0.271527	0.984834		Apbb2	Gm4252;Gm20546;Gm6633
chr1:36068088-36069591	Hs6st1	10.727	-1.52174	0.019956	0.33721		chr1:36068088-36069591	Hs6st1	10.8276	-0.620285	0.252424	0.984834		Pafah1b2;Sik3	Nfil3
chr1:36511512-36513134	Gm47280;Cnnm3;Cnnm4	10.6283	-1.62798	0.0130788	0.314949		chr1:36511512-36513134	Gm47280;Cnnm3;Cnnm4	10.9619	-0.774926	0.153517	0.984834		Gm28809;Cd9	Rybp
chr1:36557193-36558515	D430040D24Rik;Sema4c;Fam178b	10.691	-1.7023	0.00961212	0.300294		chr1:36557193-36558515	D430040D24Rik;Sema4c;Fam178b	10.9743	-0.625975	0.247949	0.984834		Asf1b;Prkaca	Tlk1
chr1:36938970-36940185	Tmem131	10.1353	-1.31958	0.0427782	0.387285		chr1:36938970-36940185	Tmem131	11.7372	-0.57727	0.285672	0.984834		Zfp827	Prkaa1
chr1:37719338-37720409	2010300C02Rik	9.41396	-1.12883	0.0825786	0.436106		chr1:37719338-37720409	2010300C02Rik	8.90075	-0.572142	0.296167	0.984834		Yif1b	Mir5132;Mir718;Irak1;Mecp2
chr1:38128901-38130300	Gm5099;Rev1	10.3679	-0.622208	0.332953	0.640272		chr1:38128901-38130300	Gm5099;Rev1	11.6348	-0.825021	0.128417	0.984834		C030034I22Rik;A930029G22Rik	Usp7
chr1:38835736-38836455	Lonrf2	8.32007	-1.1618	0.0764559	0.42911		chr1:38835736-38836455	Lonrf2	7.91613	-0.66332	0.233094	0.984834		C430049B03Rik;Mir322;Mir503;Mir351;Gm28730	Mir1893;Gm28529;Epc1
chr1:38836208-38836810	Lonrf2	8.58077	-1.97317	0.00321063	0.246766		chr1:38836208-38836810	Lonrf2	7.36048	-0.622274	0.269309	0.984834		Gm23205;Rnf14	Chrm3
chr1:39535474-39536436	Cnot11	9.5989	-1.01329	0.118011	0.469058		chr1:39535474-39536436	Cnot11	10.7023	-0.678122	0.211376	0.984834		Efr3a	Atf1
chr1:39900223-39901703	Map4k4	10.5669	-1.07353	0.097105	0.449256		chr1:39900223-39901703	Map4k4	11.2266	-0.716556	0.186274	0.984834		Pcdha1;Pcdha2;Pcdha3	Mbd2
chr1:42491657-42492042	Gm37047	7.37748	-0.836484	0.205385	0.543698		chr1:42491657-42492042	Gm37047	7.215	-0.68756	0.224764	0.984834		AC140267.1;Gm8375;Mief1	Rab22a;Ppp4r1l-ps
chr1:42697333-42697837	Pou3f3;Gm20646;Pantr1	8.56298	-1.4478	0.0279934	0.358211		chr1:42697333-42697837	Pou3f3;Gm20646;Pantr1	7.30563	-1.02438	0.0717821	0.984834		Dcun1d1;Gm15952	Grk2
chr1:43092140-43092960	8430432A02Rik;Tgfbrap1	9.89709	-0.940875	0.145652	0.496906		chr1:43092140-43092960	8430432A02Rik;Tgfbrap1	10.3677	-0.671063	0.216648	0.984834		Bcl7b;Baz1b	Snx6
chr1:43933585-43934663	Tpp2	9.62058	-1.01231	0.118328	0.46922		chr1:43933585-43934663	Tpp2	10.7925	-0.536262	0.322011	0.984834		Zfp800	1700010B13Rik;Slc45a4
chr1:4807472-4808236	Lypla1;Gm37988	9.49693	-0.707476	0.272919	0.59637		chr1:4807472-4808236	Lypla1;Gm37988	10.3139	-0.611646	0.259852	0.984834		Tnfrsf1a;Scnn1a	Gm12309;Gm12308;Mir467f;Fxr2
chr1:5189143-5189755	None	7.88717	-0.655983	0.31555	0.628581		chr1:5189143-5189755	None	7.12115	-0.525772	0.353445	0.984834		Gm44986;Ndufab1	Dmwd;Rsph6a
chr1:51915071-51916234	Myo1b	10.4899	-1.48095	0.0234393	0.345385		chr1:51915071-51916234	Myo1b	10.1965	-0.526205	0.332119	0.984834		Glrb	Rps26-ps1;Wwp2
chr1:52499655-52500921	Gm5976;Nab1	9.77991	-1.59345	0.0152825	0.320064		chr1:52499655-52500921	Gm5976;Nab1	10.8875	-0.719881	0.184617	0.984834		Gm24362;Eloa	Gm15488;Gm15287
chr1:52726486-52727554	Mfsd6	9.69348	-1.04744	0.106222	0.456887		chr1:52726486-52727554	Mfsd6	10.7002	-0.595504	0.271903	0.984834		Eif1a;Tmed7	Zfp219;Tmem253
chr1:53296723-53297465	Ormdl1;Gm28778;Pms1	8.79992	-0.551332	0.393982	0.684641		chr1:53296723-53297465	Ormdl1;Gm28778;Pms1	9.95186	-0.922472	0.0913544	0.984834		None	Golm1
chr1:54925590-54926699	Ankrd44	9.57649	-0.635467	0.324123	0.634053		chr1:54925590-54926699	Ankrd44	10.2416	-0.599232	0.269714	0.984834		Gm34455;Dusp1	Gm43571;Gm16552;Atxn2
chr1:55052786-55053375	E330011M16Rik;Coq10b	9.92813	-2.23157	0.000877011	0.167289		chr1:55052786-55053375	E330011M16Rik;Coq10b	9.85227	-0.703292	0.19664	0.984834		None	Celf4
chr1:55362526-55363594	Boll	8.81544	-0.759391	0.241471	0.573355		chr1:55362526-55363594	Boll	8.57038	-0.77523	0.159765	0.984834		Pabpc1	Fam171a1
chr1:57377424-57378169	1700066M21Rik;4930558J18Rik	9.5368	-0.650762	0.312787	0.62647		chr1:57377424-57378169	1700066M21Rik;4930558J18Rik	9.86774	-0.525727	0.333311	0.984834		Gm24563;Gm45738;Zfp777	Nsd2
chr1:58393288-58393854	Bzw1	9.30066	-0.623996	0.333509	0.640481		chr1:58393288-58393854	Bzw1	9.70215	-0.637592	0.241747	0.984834		Mfsd5;Gm9918	Nfix
chr1:59762731-59764300	Bmpr2	10.4072	-0.663061	0.302384	0.618122		chr1:59762731-59764300	Bmpr2	11.3427	-0.531993	0.325231	0.984834		Nck1	Usp9x
chr1:59912507-59914055	Fam117b	10.7328	-1.37207	0.035146	0.373663		chr1:59912507-59914055	Fam117b	11.4105	-0.67564	0.212258	0.984834		Skil	Gm3455;Mpp6
chr1:60180245-60181194	Nbeal1	9.75602	-1.22768	0.0592236	0.409035		chr1:60180245-60181194	Nbeal1	10.3398	-0.566558	0.296319	0.984834		Cdx1	D530018E20Rik;Kcmf1
chr1:6026743-6027153	None	7.53037	-1.84491	0.00630411	0.284587		chr1:6026743-6027153	None	7.09021	-0.908242	0.11188	0.984834		Dclk2	Mylpf;Tbc1d10b
chr1:60409167-60410274	Abi2	9.92232	-1.32869	0.0415456	0.384135		chr1:60409167-60410274	Abi2	10.7312	-0.699795	0.197239	0.984834		Foxk1	Zbtb34
chr1:6214241-6215349	4732440D04Rik;Rb1cc1	9.7801	-1.67056	0.0111738	0.305823		chr1:6214241-6215349	4732440D04Rik;Rb1cc1	10.7846	-0.591809	0.274748	0.984834		Gse1;Galnt2l	Gm47545;Klhdc1
chr1:63112975-63114950	Gm20342;Ino80dos;Ino80d	10.2443	-0.853145	0.18591	0.530034		chr1:63112975-63114950	Gm20342;Ino80dos;Ino80d	12.8481	-0.667996	0.216647	0.984834		Gm20512;Tomm40;Nectin2	Ppp1r15a;Plekha4;Tulp2
chr1:63309199-63309879	Zdbf2	8.41327	-1.35748	0.0391703	0.380689		chr1:63309199-63309879	Zdbf2	7.50291	-0.593669	0.289874	0.984834		Plekhm2	None
chr1:63309557-63309907	Zdbf2	7.42124	-1.20839	0.0690206	0.420411		chr1:63309557-63309907	Zdbf2	6.8219	-0.810859	0.159018	0.984834		Il11;Tmem190;Tmem238	Spred1
chr1:63446142-63446523	Adam23	7.64626	-1.05153	0.11105	0.461746		chr1:63446142-63446523	Adam23	6.98777	-0.869279	0.129149	0.984834		Pcsk7;Rnf214	Zadh2;Tshz1
chr1:64531973-64533763	Creb1	10.0497	-0.981857	0.128999	0.479023		chr1:64531973-64533763	Creb1	11.5946	-0.559375	0.300879	0.984834		Gm26243;Tmem259;Cnn2	Scn4b;Gm10684
chr1:64690277-64691714	2810408I11Rik;Ccnyl1	10.0838	-0.9662	0.13506	0.486061		chr1:64690277-64691714	2810408I11Rik;Ccnyl1	10.4615	-0.671448	0.216228	0.984834		Ulk3;Scamp2	Rps14;Ndst1
chr1:64690979-64691322	2810408I11Rik;Ccnyl1	8.73398	-1.06324	0.102986	0.454183		chr1:64690979-64691322	2810408I11Rik;Ccnyl1	8.9885	-1.15252	0.037167	0.966393		Slc16a6;Arsg	Gm48432;Ubqln1
chr1:64736979-64737911	Gm38058;Fzd5	10.2533	-1.47089	0.0244418	0.34919		chr1:64736979-64737911	Gm38058;Fzd5	10.0616	-0.611007	0.260863	0.984834		Enpp4	Chchd7;Plag1
chr1:65178759-65179374	Idh1	8.35	-0.570869	0.379403	0.674303		chr1:65178759-65179374	Idh1	8.98574	-0.500637	0.359841	0.984834		Hps6;4930505N22Rik;Armh3	BC003965;Unkl
chr1:66862702-66863567	Gm25832;Acadl	10.0092	-1.52544	0.0198904	0.336922		chr1:66862702-66863567	Gm25832;Acadl	10.484	-0.645196	0.234524	0.984834		Gm16188;Slc25a33	4930461C15Rik;Dcbld2
chr1:67038538-67039124	Lancl1	8.43751	-1.02925	0.115131	0.466154		chr1:67038538-67039124	Lancl1	9.29749	-0.63789	0.242843	0.984834		Msi1	Suv39h1;Gm14820
chr1:69686970-69687914	Ikzf2	9.28587	-0.906406	0.161829	0.51153		chr1:69686970-69687914	Ikzf2	10.1702	-0.776598	0.153752	0.984834		Tyro3	Tcte2;Afdn;Gm49936
chr1:74236100-74237242	Arpc2	10.0087	-0.988003	0.126714	0.477073		chr1:74236100-74237242	Arpc2	10.7656	-0.646771	0.232973	0.984834		None	Ppp2r5d
chr1:74284952-74285334	Gm37503;Aamp;Gm28364;Tmbim1;Pnkd	8.34367	-0.69072	0.288211	0.608366		chr1:74284952-74285334	Gm37503;Aamp;Gm28364;Tmbim1;Pnkd	9.48976	-0.582857	0.284877	0.984834		None	Stau1
chr1:74303563-74304416	Gm37931;Gm29358;Tmbim1;Pnkd	9.64584	-0.781876	0.225828	0.561065		chr1:74303563-74304416	Gm37931;Gm29358;Tmbim1;Pnkd	10.3401	-0.501077	0.355319	0.984834		None	Zbtb42;Akt1
chr1:74304010-74304319	Gm37931;Tmbim1;Pnkd	8.85109	-0.66733	0.30262	0.618258		chr1:74304010-74304319	Gm37931;Tmbim1;Pnkd	9.391	-0.528729	0.332019	0.984834		Gm23421;Clic1;Msh5	Pex7
chr1:75478551-75480243	Chpf;Tmem198;Obsl1;Asic4	10.6845	-1.41562	0.0299388	0.362562		chr1:75478551-75480243	Chpf;Tmem198;Obsl1;Asic4	11.3015	-0.574613	0.288242	0.984834		Arhgef28	Tbc1d17;Il4i1
chr1:75506094-75506381	Inha;Obsl1	7.55379	-0.951204	0.149321	0.499542		chr1:75506094-75506381	Inha;Obsl1	7.01471	-0.541014	0.341504	0.984834		Pgm1;Itgb3bp	Adcy6
chr1:78216490-78217407	Gm2102	8.52054	-1.28324	0.0505761	0.396935		chr1:78216490-78217407	Gm2102	8.5318	-0.761352	0.167488	0.984834		None	Ebf4
chr1:79858357-79859101	Serpine2	8.97161	-1.31772	0.0441447	0.38861		chr1:79858357-79859101	Serpine2	8.57555	-0.526677	0.337741	0.984834		2900026A02Rik	Piezo2
chr1:80339732-80341295	Cul3	10.1146	-0.678676	0.291623	0.610808		chr1:80339732-80341295	Cul3	11.4508	-0.681907	0.208053	0.984834		Tubb6	Dpy30;Memo1
chr1:80340702-80340977	Cul3	8.50291	-1.31801	0.0448539	0.3893		chr1:80340702-80340977	Cul3	9.36111	-0.670722	0.219423	0.984834		Comtd1;A430057M04Rik;Vdac2	B230219D22Rik
chr1:82291495-82291965	Irs1	9.06578	-1.46253	0.0259553	0.352552		chr1:82291495-82291965	Irs1	9.29978	-0.618594	0.257259	0.984834		Ssbp2	9030407P20Rik;4930588G17Rik;Mosmo
chr1:82839265-82840287	Gm22396;Agfg1	10.6356	-1.84554	0.00519861	0.272471		chr1:82839265-82840287	Gm22396;Agfg1	11.2667	-0.70363	0.194223	0.984834		Lonrf2	Aanat;Ube2o
chr1:84838357-84840428	Fbxo36;Trip12	10.4145	-0.800967	0.213703	0.550696		chr1:84838357-84840428	Fbxo36;Trip12	13.5337	-0.854892	0.114714	0.984834		Tbl1x	Gm22748;Odc1
chr1:85470649-85471012	None	7.63015	-1.69894	0.0113526	0.305823		chr1:85470649-85471012	None	6.92638	-0.557467	0.328676	0.984834		Ccdc68	Zyx;Gm44284
chr1:85793284-85794813	Cab39	9.86493	-1.04942	0.105356	0.45637		chr1:85793284-85794813	Cab39	11.2917	-0.630721	0.244073	0.984834		Apbb2	Gm25563;Ppp1r36
chr1:86018322-86018655	Gm18180;Spata3	7.98251	-0.964045	0.141498	0.492395		chr1:86018322-86018655	Gm18180;Spata3	6.8829	-0.552695	0.333583	0.984834		Tor1aip2;Tor1aip1	Gsdme
chr1:86358518-86360156	Snord82;Ncl;C130036L24Rik	10.2175	-1.21946	0.0605123	0.411215		chr1:86358518-86360156	Snord82;Ncl;C130036L24Rik	11.951	-0.684674	0.205883	0.984834		Patj	Rb1
chr1:87853116-87854439	Gm19582;Dgkd	10.0809	-0.780579	0.22587	0.561069		chr1:87853116-87854439	Gm19582;Dgkd	10.8173	-0.616224	0.255532	0.984834		None	Gm49894;Zbtb14
chr1:88360146-88360415	Trpm8	7.65338	-0.863395	0.189243	0.532262		chr1:88360146-88360415	Trpm8	6.74314	-0.756974	0.189494	0.984834		Gm5464;Dpysl2	Gm6331;Bicc1
chr1:89454100-89456074	Agap1	10.432	-1.31987	0.0425734	0.386771		chr1:89454100-89456074	Agap1	11.4446	-0.583346	0.280896	0.984834		Ssbp2	2310026L22Rik;Hp1bp3
chr1:91398205-91399110	Ilkap	9.45195	-1.42487	0.0295432	0.362562		chr1:91398205-91399110	Ilkap	10.8391	-0.687823	0.204796	0.984834		Junb;AC163703.1	Zfp362
chr1:92179518-92181228	Hdac4	9.78093	-0.710972	0.270012	0.594088		chr1:92179518-92181228	Hdac4	11.2573	-0.696603	0.198679	0.984834		Spry4;9630014M24Rik	Zc3h14
chr1:92830798-92832889	Gm29481;Gpc1	10.816	-0.997857	0.122305	0.472804		chr1:92830798-92832889	Gm29481;Gpc1	11.3296	-0.635561	0.240466	0.984834		Hes1	Inafm2
chr1:92906604-92907647	Dusp28;5033417F24Rik;Rnpepl1;Ankmy1	10.8637	-1.79676	0.00640951	0.286225		chr1:92906604-92907647	Dusp28;5033417F24Rik;Rnpepl1;Ankmy1	10.7252	-0.616443	0.25549	0.984834		Gm42460;Adgra3	Gm36899;Ank
chr1:92910430-92911658	5033417F24Rik;Dusp28;Rnpepl1	10.679	-1.70638	0.00945053	0.300088		chr1:92910430-92911658	5033417F24Rik;Dusp28;Rnpepl1	11.1253	-0.914641	0.092713	0.984834		Pkp2	Gm48295;Idnk
chr1:93343688-93344059	Mir6902;Ppp1r7;Pask	9.02313	-1.12337	0.0846979	0.437313		chr1:93343688-93344059	Mir6902;Ppp1r7;Pask	9.49341	-0.660937	0.225713	0.984834		Slc25a14	Mir1907;Trps1
chr1:93479024-93479296	Septin2;Septin2;Hdlbp	7.71033	-1.57792	0.0181313	0.331803		chr1:93479024-93479296	Septin2;Septin2;Hdlbp	9.79731	-0.522663	0.336305	0.984834		Rptor	Pura
chr1:93803473-93804458	Gm22089;Dtymk;Ing5	9.66061	-0.644658	0.317055	0.629497		chr1:93803473-93804458	Gm22089;Dtymk;Ing5	11.1027	-0.710716	0.189973	0.984834		Lims1	Phf2os1;Phf2
chr1:94260673-94260976	None	6.87991	-0.76427	0.252078	0.581356		chr1:94260673-94260976	None	6.83269	-0.77591	0.177247	0.984834		Galnt2l	Tbc1d2b
chr1:9699780-9700900	Mybl1	10.2434	-1.39404	0.0326123	0.368513		chr1:9699780-9700900	Mybl1	10.8987	-0.636477	0.240258	0.984834		Gdnf	1700017B05Rik
chr1:97660496-97662327	AC099860.1;D1Ertd622e	10.4583	-1.08059	0.0950542	0.448016		chr1:97660496-97662327	AC099860.1;D1Ertd622e	11.284	-0.601443	0.26649	0.984834		Ooep	Nup205
chr1:98094714-98096095	Pam	9.97098	-1.1363	0.0799492	0.432774		chr1:98094714-98096095	Pam	10.6351	-0.680568	0.209844	0.984834		Mapkap1	Dicer1
chr1:9943627-9944492	Snhg6;Snord87;Mcmdc2	8.77896	-1.39157	0.0341107	0.371699		chr1:9943627-9944492	Snhg6;Snord87;Mcmdc2	10.4375	-0.5964	0.271604	0.984834		Mir7655;1810059C17Rik;Mllt10	2810408I11Rik;Ccnyl1
chr10:100015408-100016648	Kitl	9.86329	-0.551828	0.390881	0.682315		chr10:100015408-100016648	Kitl	10.1201	-0.737177	0.17557	0.984834		Fam169a	Gdf11
chr10:105573864-105574326	Gm15663;Tmtc2	7.67617	-1.50548	0.0239484	0.347249		chr10:105573864-105574326	Gm15663;Tmtc2	7.99759	-0.526366	0.342342	0.984834		Zfp637	Gm15706;Kras
chr10:105840953-105841865	Ccdc59;Mettl25	9.44647	-1.49577	0.0226058	0.34336		chr10:105840953-105841865	Ccdc59;Mettl25	11.2066	-0.711011	0.189688	0.984834		Vps9d1;Zfp276;Galnt2l	Commd3;Bmi1
chr10:10667160-10667762	Gm23601	8.50862	-0.721303	0.266833	0.592136		chr10:10667160-10667762	Gm23601	7.63849	-0.840096	0.13458	0.984834		Dbf4;Slc25a40	2500004C02Rik;Asxl1
chr10:108113474-108113861	None	7.78752	-0.512475	0.433014	0.710065		chr10:108113474-108113861	None	6.80899	-0.649419	0.258032	0.984834		Sox4	Sestd1
chr10:108161457-108163012	Ppp1r12a	10.5925	-1.05422	0.103114	0.454183		chr10:108161457-108163012	Ppp1r12a	11.8012	-0.651266	0.228769	0.984834		Vegfb;Dnajc4;Nudt22	Rprd1a
chr10:108331646-108333774	Pawr	10.7119	-1.18635	0.0673194	0.419992		chr10:108331646-108333774	Pawr	11.2362	-0.567771	0.294048	0.984834		Edem1;Arl8b	Susd5
chr10:110744842-110745882	E2f7	9.5809	-0.759591	0.239309	0.571616		chr10:110744842-110745882	E2f7	10.4059	-0.545257	0.314613	0.984834		Mast2	1810019D21Rik;Esrp2
chr10:111009420-111010545	Zdhhc17	9.97851	-0.513302	0.424437	0.704471		chr10:111009420-111010545	Zdhhc17	11.7537	-0.949321	0.0808155	0.984834		Kat6b	Csnk1g3
chr10:111164397-111165659	Osbpl8	10.0555	-0.951476	0.141038	0.491983		chr10:111164397-111165659	Osbpl8	10.4991	-0.58811	0.278169	0.984834		Gm12536;Ptpn3	Yaf2
chr10:111472817-111473932	Nap1l1	9.60041	-0.641658	0.319417	0.630773		chr10:111472817-111473932	Nap1l1	10.8816	-0.895715	0.0997616	0.984834		4930556M19Rik;Rai14	None
chr10:11280483-11282158	Fbxo30;4930432B10Rik	10.8167	-1.33356	0.0403794	0.381618		chr10:11280483-11282158	Fbxo30;4930432B10Rik	11.4568	-0.715256	0.186866	0.984834		Hmgxb4	Bcor
chr10:114800829-114801696	Gm15723;Trhde	8.45932	-1.12377	0.0859229	0.438547		chr10:114800829-114801696	Gm15723;Trhde	8.35531	-0.640064	0.246146	0.984834		Nhs	None
chr10:115314851-115316065	Gm10752;Rab21	10.0126	-1.13058	0.0814015	0.4348		chr10:115314851-115316065	Gm10752;Rab21	10.4829	-0.565146	0.297263	0.984834		Cdc42bpb	1700026N04Rik;Dek
chr10:115384052-115385964	Thap2;Zfc3h1	10.4965	-1.25397	0.0536114	0.400928		chr10:115384052-115385964	Thap2;Zfc3h1	11.8655	-0.756063	0.162931	0.984834		None	Cpne6;Carmil3
chr10:116580508-116582336	5330438D12Rik;Cnot2	10.9696	-1.5366	0.0187765	0.333044		chr10:116580508-116582336	5330438D12Rik;Cnot2	12.4419	-0.723426	0.181366	0.984834		4930500F10Rik;Alas1	Gm16490;Ube2d2a
chr10:117147806-117148909	Frs2	9.81749	-0.743717	0.248716	0.57866		chr10:117147806-117148909	Frs2	10.8381	-0.670995	0.215989	0.984834		Caprin1	Tmem151b;Tcte1
chr10:117375902-117377182	Cpsf6	9.69725	-0.619659	0.335969	0.641639		chr10:117375902-117377182	Cpsf6	11.3815	-0.834529	0.124302	0.984834		None	1700110C19Rik;Qk
chr10:117746120-117746621	Slc35e3;Nup107	8.45191	-1.51284	0.0220348	0.342049		chr10:117746120-117746621	Slc35e3;Nup107	9.27664	-0.810277	0.139043	0.984834		Gas1;Gm48488	Tctex1d4;Plk3;Btbd19
chr10:117845141-117846508	Rap1b	10.0193	-0.88565	0.170211	0.517103		chr10:117845141-117846508	Rap1b	11.192	-0.895962	0.0994094	0.984834		2410022M11Rik;Zmym5	Clcf1;Gm26115;Gm45928
chr10:118867681-118869911	Dyrk2;4932442E05Rik	10.3076	-1.59961	0.0147454	0.319666		chr10:118867681-118869911	Dyrk2;4932442E05Rik	11.0793	-0.863846	0.112029	0.984834		Zic5;2610035F20Rik	Ppp6r2
chr10:119238945-119240945	Cand1	10.4412	-0.89851	0.163695	0.512412		chr10:119238945-119240945	Cand1	11.9353	-0.614189	0.256058	0.984834		Ptprj	Gm32699;Rala
chr10:120226821-120227488	Llph;Tmbim4	8.73005	-0.746746	0.249617	0.579272		chr10:120226821-120227488	Llph;Tmbim4	10.3655	-0.674814	0.214118	0.984834		Galnt1	Fam131b;Gm44284
chr10:120476717-120477856	Hmga2	9.99079	-0.920279	0.154396	0.504835		chr10:120476717-120477856	Hmga2	10.499	-0.507226	0.349199	0.984834		None	Atn1;Eno2;Gm45234
chr10:121033735-121034139	Wif1	8.0827	-1.72116	0.00990771	0.300294		chr10:121033735-121034139	Wif1	8.01647	-0.537736	0.331918	0.984834		Prickle1	Cggbp1;Zfp654
chr10:121578798-121579137	Tbk1	7.36387	-0.537994	0.413934	0.697652		chr10:121578798-121579137	Tbk1	6.23071	-0.820024	0.166338	0.984834		4833418N17Rik;Bnc1	None
chr10:121586213-121587270	Xpot;Tbk1	10.4653	-1.76311	0.0074584	0.29607		chr10:121586213-121587270	Xpot;Tbk1	10.7165	-0.934788	0.0862049	0.984834		Arhgef10l	1700007L15Rik;Zfp148
chr10:121739521-121740398	BC048403	9.61003	-1.04841	0.106026	0.456742		chr10:121739521-121740398	BC048403	10.6062	-0.729681	0.179136	0.984834		Txlna;Kpna6	A930012L18Rik;Mcc
chr10:122096563-122097354	Rxylt1	9.54446	-0.785518	0.223899	0.559287		chr10:122096563-122097354	Rxylt1	10.1014	-0.815014	0.134767	0.984834		Hacd1	1810012K08Rik;Tmem250-ps
chr10:122985205-122986704	D630033A02Rik;Mirlet7i	10.207	-1.4503	0.0264485	0.354345		chr10:122985205-122986704	D630033A02Rik;Mirlet7i	12.8218	-1.10205	0.0430655	0.976802		Mmp24	Fam20b
chr10:123196074-123197571	Gm27920;Gm4129;Usp15	9.5722	-0.853976	0.18651	0.530236		chr10:123196074-123197571	Gm27920;Gm4129;Usp15	11.1903	-0.682172	0.208113	0.984834		Gm44647;Gm4275;Ate1;Fgfr2	Txnl1
chr10:125965960-125967028	Lrig3	9.10786	-1.67162	0.0113841	0.305823		chr10:125965960-125967028	Lrig3	9.61785	-0.685753	0.20855	0.984834		Cdkn1a;1700023B13Rik	Ccdc6
chr10:125966500-125966865	Lrig3	7.80309	-1.88564	0.00511062	0.272362		chr10:125966500-125966865	Lrig3	8.46769	-0.839636	0.128813	0.984834		Lrig3	Suv39h1;Gm14820
chr10:126905747-126906078	Atp23	7.08763	-1.45076	0.0311419	0.364898		chr10:126905747-126906078	Atp23	8.31415	-0.76286	0.167986	0.984834		Rcor2	Zfp493
chr10:126978348-126980181	Ctdsp2	10.8941	-0.711942	0.267959	0.592962		chr10:126978348-126980181	Ctdsp2	11.5991	-0.730135	0.177849	0.984834		Bsx	Rhno1;Gm44371;Gm26770;Foxm1
chr10:127040950-127042255	Mettl1;Eef1akmt3	9.84392	-0.723861	0.261396	0.588505		chr10:127040950-127042255	Mettl1;Eef1akmt3	10.9185	-0.542617	0.316179	0.984834		Zbtb7a	Slc27a4;Coq4
chr10:127041765-127042256	Mettl1;Eef1akmt3	9.06947	-0.661089	0.306425	0.621436		chr10:127041765-127042256	Mettl1;Eef1akmt3	10.3086	-0.733562	0.177325	0.984834		Tha1;Gm11725	Caprin1
chr10:127048216-127048510	Cyp27b1;Mettl1	7.22156	-0.957969	0.149016	0.499488		chr10:127048216-127048510	Cyp27b1;Mettl1	6.58275	-0.536891	0.353473	0.984834		Bend3	Gm3752;4933406F09Rik
chr10:127049684-127049960	Cyp27b1;Mettl1	7.72733	-0.565039	0.387976	0.679989		chr10:127049684-127049960	Cyp27b1;Mettl1	7.18736	-0.767679	0.176313	0.984834		Mir212;Mir132;1700016P03Rik;Ovca2;Hic1;Dph1	Gm13448;Gm24905;Phf19
chr10:127059192-127060721	Marchf9;Cdk4	10.6263	-0.829515	0.197813	0.538813		chr10:127059192-127060721	Marchf9;Cdk4	11.3295	-0.766223	0.157787	0.984834		Lyn	Hoxa7;Hoxaas3;Hoxa3;Gm28308
chr10:127188150-127189457	Arhgef25;Dtx3	10.3204	-0.974086	0.131705	0.482008		chr10:127188150-127189457	Arhgef25;Dtx3	11.089	-0.71236	0.188974	0.984834		Nrcam	Pafah1b2;Sik3
chr10:127194908-127196118	Dtx3;F420014N23Rik;Pip4k2c;Arhgef25	10.3244	-1.64752	0.012135	0.311852		chr10:127194908-127196118	Dtx3;F420014N23Rik;Pip4k2c;Arhgef25	11.4826	-0.505895	0.349273	0.984834		Atp5a1;Haus1	Olfm1
chr10:127210942-127211788	Pip4k2c	8.99441	-0.674226	0.297221	0.614262		chr10:127210942-127211788	Pip4k2c	10.462	-0.805504	0.138729	0.984834		1700008B11Rik;Sh2b3	Gm527
chr10:127288408-127289565	Gm20492;Gm4189;Ddit3;Mbd6;Ddit3	10.1838	-1.0912	0.0921496	0.445469		chr10:127288408-127289565	Gm20492;Gm4189;Ddit3;Mbd6;Ddit3	11.7223	-0.794034	0.14314	0.984834		Snhg10;Scarna13;Mir3069;Glrx5;Gm47650;Gm47648	Traf3
chr10:127339276-127339665	Gli1;Gm47200	7.90623	-0.516528	0.42862	0.70722		chr10:127339276-127339665	Gli1;Gm47200	8.67381	-0.550811	0.315627	0.984834		Dock8	Nkain1
chr10:127380239-127381335	R3hdm2	9.66839	-0.768029	0.234015	0.566843		chr10:127380239-127381335	R3hdm2	10.5472	-0.916282	0.0926774	0.984834		D5Ertd579e	Mppe1
chr10:127533764-127534707	Nxph4;Lrp1	9.43187	-1.20193	0.064961	0.416621		chr10:127533764-127534707	Nxph4;Lrp1	9.37777	-0.596991	0.273828	0.984834		Nol7;Sirt5;Ranbp9	Nlrp5-ps
chr10:127619818-127622330	Lrp1	10.8734	-0.880086	0.171992	0.518379		chr10:127619818-127622330	Lrp1	11.3785	-0.500276	0.354715	0.984834		Gm9888;Cmtm7	Ppp4r1
chr10:127676749-127677592	Gm16230;Nemp1	9.35954	-0.66368	0.303765	0.619161		chr10:127676749-127677592	Gm16230;Nemp1	10.039	-0.554318	0.307431	0.984834		Zfp217	Katnbl1;Gm21985
chr10:127739080-127740211	Zbtb39	9.98518	-1.25266	0.054187	0.40166		chr10:127739080-127740211	Zbtb39	10.8152	-0.883861	0.104319	0.984834		Hes1	Cul2
chr10:128035175-128036514	Naca	9.70893	-0.70802	0.27212	0.59589		chr10:128035175-128036514	Naca	12.5092	-0.576746	0.285681	0.984834		None	Ccny
chr10:128058330-128059942	Ptges3	10.3786	-0.884907	0.170133	0.517103		chr10:128058330-128059942	Ptges3	11.6226	-0.675117	0.212441	0.984834		Nudt6;Spata5	Zbed3
chr10:128096610-128097939	Baz2a	10.0688	-1.69819	0.00989282	0.300294		chr10:128096610-128097939	Baz2a	11.933	-0.61123	0.25834	0.984834		Slc30a9	Gm24970;Gm50455;Gm50108;Gm50107;Pknox1
chr10:128368074-128369335	Coq10a	9.86714	-0.863218	0.181351	0.525582		chr10:128368074-128369335	Coq10a	10.7431	-0.628662	0.246238	0.984834		Gm50211;Nfatc1	Gm13620;Baz2b
chr10:128376514-128377736	Gm26308;Ankrd52	10.3379	-1.42055	0.0295186	0.362562		chr10:128376514-128377736	Gm26308;Ankrd52	11.9783	-0.871471	0.108378	0.984834		Lad1	Tle2
chr10:128458491-128460079	Mir8105;Smarcc2	10.4922	-0.994504	0.12379	0.474803		chr10:128458491-128460079	Mir8105;Smarcc2	11.3906	-0.981544	0.0713868	0.984834		Gm22396;Agfg1	4931406P16Rik
chr10:128524743-128526173	Esyt1;Gm29585	10.1972	-1.32352	0.0421456	0.385258		chr10:128524743-128526173	Esyt1;Gm29585	10.9449	-0.505817	0.349895	0.984834		Lama5	Mex3c
chr10:12869024-12869687	Utrn	9.58291	-1.36008	0.0373528	0.377346		chr10:12869024-12869687	Utrn	10.391	-0.56076	0.301164	0.984834		Tmem260	Ddx6
chr10:128890826-128892334	Gdf11	9.71658	-0.876787	0.174922	0.519749		chr10:128890826-128892334	Gdf11	10.3417	-1.15198	0.0355417	0.966393		Sh2d3c	Zbtb17
chr10:128909440-128910852	Cd63;Rdh5	11.0413	-1.68182	0.0104221	0.302953		chr10:128909440-128910852	Cd63;Rdh5	11.341	-0.601801	0.266154	0.984834		None	Npas3
chr10:12963966-12964795	Stx11	9.23083	-0.727179	0.260549	0.587737		chr10:12963966-12964795	Stx11	9.89177	-0.727112	0.181965	0.984834		Gm9042;Pcgf5	Phf21a
chr10:13008160-13008957	Sf3b5	9.05064	-0.597816	0.35474	0.655907		chr10:13008160-13008957	Sf3b5	9.47371	-0.58508	0.283111	0.984834		None	Ahrr
chr10:13192685-13193290	Ltv1	8.42572	-0.847856	0.192971	0.535468		chr10:13192685-13193290	Ltv1	10.2988	-0.683928	0.20817	0.984834		Kcnh3	Slc1a5
chr10:13324011-13324460	Phactr2	8.08982	-0.693479	0.287647	0.607984		chr10:13324011-13324460	Phactr2	7.60555	-0.904871	0.1078	0.984834		Mylpf;Tbc1d10b	Tet3
chr10:13605551-13606029	None	8.15025	-1.20075	0.067825	0.420272		chr10:13605551-13606029	None	7.27897	-0.74793	0.186281	0.984834		Lacc1;Ccdc122	Hcfc2
chr10:13868414-13869232	Gm32172;Aig1	9.61539	-1.0902	0.0930808	0.445469		chr10:13868414-13869232	Gm32172;Aig1	10.384	-0.524335	0.33347	0.984834		AC122821.1;1520401A03Rik	Hnrnpa2b1;Cbx3
chr10:14544890-14545779	Gm46212;Adgrg6	10.8394	-2.76196	5.29899e-05	0.0629742		chr10:14544890-14545779	Gm46212;Adgrg6	10.1776	-0.810693	0.136684	0.984834		Mafg;Pycr1	Dctn1
chr10:14705086-14705795	Vta1;Nmbr	9.36365	-1.08127	0.0961084	0.448273		chr10:14705086-14705795	Vta1;Nmbr	9.94987	-0.51078	0.346956	0.984834		Usp46	Heca
chr10:17722081-17724668	Cited2	10.7772	-1.05277	0.103454	0.454596		chr10:17722081-17724668	Cited2	11.3841	-0.50752	0.347821	0.984834		None	Wnt4
chr10:17724147-17724587	Cited2	8.3705	-1.65135	0.0128664	0.31451		chr10:17724147-17724587	Cited2	8.89794	-0.549125	0.315901	0.984834		Gm24372;Gm50049;Garem1	D330041H03Rik;Rnps1;Abca3
chr10:17946927-17948319	Heca	9.92335	-0.678969	0.291713	0.610837		chr10:17946927-17948319	Heca	10.6269	-0.770281	0.156368	0.984834		Phc2	Zfp219;Tmem253
chr10:17947720-17948008	Heca	7.64068	-1.09802	0.0964581	0.44884		chr10:17947720-17948008	Heca	8.82834	-1.10934	0.0450237	0.981709		Rgs10	4930595D18Rik;Traf3
chr10:18055199-18056408	Reps1	9.95454	-1.08774	0.0933909	0.445949		chr10:18055199-18056408	Reps1	11.0207	-0.73189	0.177327	0.984834		Clptm1l	Mir3072;Mirg
chr10:18318192-18319699	Nhsl1	10.8373	-1.55042	0.0178064	0.330605		chr10:18318192-18319699	Nhsl1	10.8046	-0.607512	0.262278	0.984834		Zswim6	Dyrk1a
chr10:19872400-19872710	Gm48714;Pex7	6.61597	-0.607276	0.365675	0.664205		chr10:19872400-19872710	Gm48714;Pex7	6.19619	-0.693339	0.241452	0.984834		Mnt	Wiz
chr10:19907281-19907800	Pex7	8.59982	-0.873305	0.179453	0.52443		chr10:19907281-19907800	Pex7	9.74963	-1.1836	0.0314165	0.959481		Gm12063;A830031A19Rik;Bcl11a	Ppp1r3d;Fam217b
chr10:19985223-19985556	Map3k5	7.6616	-0.820546	0.2118	0.549272		chr10:19985223-19985556	Map3k5	7.03446	-0.747208	0.19021	0.984834		Gm3696	D630033A02Rik;Mirlet7i
chr10:21158997-21161788	Gm26577;Myb	10.5969	-0.851747	0.186247	0.530218		chr10:21158997-21161788	Gm26577;Myb	11.0709	-0.697004	0.198609	0.984834		Eno1	Mxd3;Prelid1
chr10:21160600-21161357	Myb	9.21659	-1.17583	0.0711463	0.421523		chr10:21160600-21161357	Myb	9.65007	-0.841977	0.123429	0.984834		Gm15867;Sertad4	Chn1
chr10:21161023-21161363	Myb	8.60171	-0.941196	0.14841	0.499075		chr10:21161023-21161363	Myb	8.52539	-0.689388	0.210863	0.984834		Gm49874;Def6	4930544I03Rik;Gm26512
chr10:22730724-22732235	Mir7663;AC166256.1;Tbpl1	11.7409	-2.39746	0.00036332	0.120291		chr10:22730724-22732235	Mir7663;AC166256.1;Tbpl1	11.2483	-0.582394	0.281859	0.984834		Mybl2	None
chr10:22731508-22732128	Mir7663;AC166256.1;Tbpl1	11.2595	-2.62084	0.000112987	0.0813219		chr10:22731508-22732128	Mir7663;AC166256.1;Tbpl1	10.0861	-0.620533	0.253506	0.984834		Ulk2	Gm24961;Litaf
chr10:24223439-24224039	Moxd1	9.48146	-1.4923	0.0228861	0.343841		chr10:24223439-24224039	Moxd1	8.84571	-0.59813	0.275208	0.984834		Fkbp5	Spopl
chr10:25296700-25297376	Gm40617;Akap7	9.51996	-1.06921	0.099544	0.450926		chr10:25296700-25297376	Gm40617;Akap7	10.0094	-0.589283	0.278187	0.984834		Ckmt1;Ppip5k1	Znrf2
chr10:25359436-25360598	Epb41l2	10.0263	-0.612377	0.341065	0.645368		chr10:25359436-25360598	Epb41l2	10.6307	-0.727448	0.180421	0.984834		Naxd	Psmb7
chr10:26373127-26375798	L3mbtl3	10.6535	-1.09871	0.089622	0.442303		chr10:26373127-26375798	L3mbtl3	11.6499	-0.79899	0.140737	0.984834		A630072M18Rik;Rsbn1l	Gm49554
chr10:29313001-29313683	Gm46218;Echdc1	8.81337	-0.878802	0.17605	0.521024		chr10:29313001-29313683	Gm46218;Echdc1	10.4578	-0.690221	0.203783	0.984834		Tspan15	1700093J21Rik;Brwd1
chr10:29361369-29362463	Gm30698;Rnf146;Gm40621	9.58116	-0.905191	0.161796	0.511514		chr10:29361369-29362463	Gm30698;Rnf146;Gm40621	10.7041	-0.740877	0.172495	0.984834		Borcs7;As3mt	Kif27
chr10:30200103-30200688	Cenpw	8.29031	-0.99566	0.127782	0.477929		chr10:30200103-30200688	Cenpw	9.49	-0.532985	0.327826	0.984834		Agpat2;Gm20532	Arid2;2610037D02Rik
chr10:30472902-30473333	None	7.83578	-1.2124	0.0663279	0.418873		chr10:30472902-30473333	None	7.41916	-0.775103	0.169286	0.984834		Gm26004;Lbr	Usp34
chr10:30802498-30803785	Ncoa7	10.2517	-1.70653	0.00951646	0.300294		chr10:30802498-30803785	Ncoa7	10.9363	-0.585091	0.279998	0.984834		Cfap97d1;Dusp3	Gm44510;Rps12l1;Nipa1
chr10:31445680-31446075	Gm47687;Tpd52l1	8.80381	-1.51647	0.0213575	0.341103		chr10:31445680-31446075	Gm47687;Tpd52l1	9.08021	-0.702195	0.199813	0.984834		Tyro3	Gnb2;Gm17112;Mir6418;Gigyf1;Epo
chr10:31608334-31610087	Rnf217	10.6924	-1.23309	0.0574937	0.40727		chr10:31608334-31610087	Rnf217	11.6599	-0.707784	0.191313	0.984834		Gm10382;Ubc	2310061I04Rik;Atat1;Gm16279;Dhx16
chr10:34206444-34208000	Dse	9.878	-0.604577	0.347449	0.650212		chr10:34206444-34208000	Dse	10.1384	-0.518238	0.339572	0.984834		6330403L08Rik;Pdgfa	Bbs4
chr10:35310313-35310721	None	6.78325	-0.88326	0.187485	0.53081		chr10:35310313-35310721	None	6.55057	-0.824034	0.157359	0.984834		Rgs12	Rmi1;Hnrnpk
chr10:3621001-3621679	None	6.89762	-0.700588	0.293194	0.611842		chr10:3621001-3621679	None	6.34716	-0.560738	0.338236	0.984834		Zbtb43	Gm527
chr10:38846698-38846951	None	7.00862	-0.61998	0.350534	0.652808		chr10:38846698-38846951	None	6.9718	-0.774265	0.175859	0.984834		Dab2ip	Gna12
chr10:39730939-39733059	E130307A14Rik;Rev3l	10.7898	-0.807665	0.20958	0.547481		chr10:39730939-39733059	E130307A14Rik;Rev3l	11.9908	-0.59265	0.272953	0.984834		Cd37;Tead2	G3bp1
chr10:39898724-39899550	4930547M16Rik;Mfsd4b4	9.51478	-1.06567	0.100655	0.451875		chr10:39898724-39899550	4930547M16Rik;Mfsd4b4	10.2797	-0.686635	0.206428	0.984834		Dusp28;5033417F24Rik;Rnpepl1;Ankmy1	Ccdc6
chr10:40042402-40042741	Slc16a10	7.8495	-0.504397	0.43986	0.714177		chr10:40042402-40042741	Slc16a10	7.1443	-0.756523	0.183193	0.984834		H2-Q7	Aagab;Iqch
chr10:40300739-40302971	Amd1	10.4578	-0.823207	0.201368	0.541276		chr10:40300739-40302971	Amd1	11.6456	-0.531967	0.325	0.984834		9030407P20Rik;4930588G17Rik;Mosmo	Ctif
chr10:40465415-40465743	Cdk19	8.03848	-1.12658	0.0865458	0.439226		chr10:40465415-40465743	Cdk19	7.53185	-0.540209	0.334778	0.984834		1810019D21Rik;Esrp2	Gm13611
chr10:40683020-40683690	Ddo;Mettl24	8.82067	-1.03657	0.111501	0.462006		chr10:40683020-40683690	Ddo;Mettl24	8.64444	-0.780739	0.156468	0.984834		Phospho1;Abi3;Zfp652	Phf20
chr10:41302745-41303449	Fig4;Ak9	8.66571	-0.522788	0.419288	0.701285		chr10:41302745-41303449	Fig4;Ak9	9.61338	-0.694148	0.203101	0.984834		Zfyve16	Foxl2;Foxl2os
chr10:41518824-41520175	Cd164;Ppil6	9.96996	-0.673379	0.295593	0.613572		chr10:41518824-41520175	Cd164;Ppil6	11.5009	-0.509046	0.34628	0.984834		Thnsl2	Uba3;Arl6ip5
chr10:41519535-41519973	Cd164	8.73518	-0.861458	0.184867	0.528923		chr10:41519535-41519973	Cd164	10.3578	-0.532806	0.325812	0.984834		Chd3	Cadm1
chr10:42163616-42163960	None	7.81155	-1.41833	0.0326347	0.368513		chr10:42163616-42163960	None	7.27633	-0.654838	0.246454	0.984834		Cgref1;Abhd1	Mib1
chr10:42275103-42278672	Foxo3	11.3583	-0.581371	0.364553	0.663345		chr10:42275103-42278672	Foxo3	12.2469	-0.867804	0.109737	0.984834		Nup35	Erbin
chr10:42501584-42502777	Snx3	9.80597	-1.46622	0.0250837	0.350801		chr10:42501584-42502777	Snx3	10.6482	-0.576601	0.28738	0.984834		Pak6	Hmox2;Cdip1
chr10:42761296-42762429	Gm15199;Sec63	9.69935	-0.91857	0.15558	0.505907		chr10:42761296-42762429	Gm15199;Sec63	10.8049	-0.784588	0.148689	0.984834		Fam20b	Gpr137b
chr10:43478364-43480269	Bend3	11.1062	-1.87612	0.00450675	0.266466		chr10:43478364-43480269	Bend3	12.0487	-1.03708	0.0567895	0.984834		Crtc3	Ssr1
chr10:4386640-4388649	Gm21781;Zbtb2	10.5567	-0.837546	0.193631	0.535741		chr10:4386640-4388649	Gm21781;Zbtb2	12.0095	-1.07764	0.047965	0.984834		Zkscan2	Gmfg;Samd4b
chr10:44148589-44149031	Gm5949;Crybg1	8.52171	-1.24838	0.0569721	0.406391		chr10:44148589-44149031	Gm5949;Crybg1	8.01421	-0.723841	0.192781	0.984834		Spire1	Srsf6
chr10:44268185-44268804	Atg5	9.30948	-0.565634	0.380365	0.67515		chr10:44268185-44268804	Atg5	9.78654	-0.517466	0.341134	0.984834		Tcte2;Afdn;Gm49936	Rpl17;Snord58b;Gm23301;Gm26202;Gm50313;BC031181
chr10:45084116-45084633	Prep	7.51439	-0.722349	0.272219	0.595918		chr10:45084116-45084633	Prep	7.56921	-1.29775	0.0225667	0.912933		Gm36608;Lrp5	Braf
chr10:52417268-52418374	Nus1	9.85477	-0.933799	0.148714	0.4992		chr10:52417268-52418374	Nus1	11.0103	-0.822736	0.12995	0.984834		Nkain1	None
chr10:53596405-53597987	Gm47737;Asf1a;Mcm9	9.91097	-0.947326	0.142937	0.493639		chr10:53596405-53597987	Gm47737;Asf1a;Mcm9	11.2956	-0.743549	0.170335	0.984834		Jcad	Creb3l1
chr10:53629357-53630220	Mcm9;Fam184a	8.89266	-1.27038	0.0521837	0.399333		chr10:53629357-53630220	Mcm9;Fam184a	10.4305	-0.672676	0.215448	0.984834		Rfng;Gps1;Dus1l	2900093K20Rik;Oser1
chr10:54074451-54076200	Gm16998;Man1a	10.6014	-1.47221	0.0242021	0.348169		chr10:54074451-54076200	Gm16998;Man1a	10.9335	-0.6072	0.262357	0.984834		Tmem41a	None
chr10:54075559-54076078	Gm16998;Man1a	8.91544	-1.15027	0.0778832	0.43067		chr10:54075559-54076078	Gm16998;Man1a	9.46701	-0.549292	0.313411	0.984834		Prdm2	None
chr10:57766687-57767130	None	7.39204	-1.47886	0.027172	0.357587		chr10:57766687-57767130	None	7.21224	-0.532589	0.345892	0.984834		Sh2b3	Ift81
chr10:5804628-5806302	Fbxo5	10.1293	-0.762027	0.236897	0.569497		chr10:5804628-5806302	Fbxo5	11.031	-0.517402	0.338926	0.984834		B3glct	Gm16538;Gm50387;Fam89b;Znrd2;Ehbp1l1
chr10:5823269-5824559	Mtrf1l;Rgs17	9.26547	-1.3141	0.0443474	0.388983		chr10:5823269-5824559	Mtrf1l;Rgs17	10.3848	-0.627628	0.247573	0.984834		Fnip1	Kmt5a
chr10:58322718-58324014	Lims1	10.8516	-1.95247	0.00320689	0.246766		chr10:58322718-58324014	Lims1	10.4402	-0.523239	0.334377	0.984834		Fbxo6;Mir7022;Fbxo44	Lmnb1
chr10:58323488-58323864	Lims1	10.164	-2.16329	0.0012118	0.185839		chr10:58323488-58323864	Lims1	9.56903	-0.933885	0.0882096	0.984834		Ssc4d	Fam120a
chr10:58446378-58447515	Ranbp2	9.5825	-0.640105	0.320618	0.631809		chr10:58446378-58447515	Ranbp2	11.2314	-0.75212	0.165573	0.984834		Xpot;Tbk1	Gm21781;Zbtb2
chr10:58447093-58447453	Ranbp2	8.51657	-0.764811	0.239295	0.571614		chr10:58447093-58447453	Ranbp2	9.94307	-0.899477	0.0995918	0.984834		Cox5a	Tdrd3
chr10:59616449-59616735	Gm10322;Mcu	7.74422	-1.54278	0.0206778	0.338532		chr10:59616449-59616735	Gm10322;Mcu	9.19606	-0.525976	0.335266	0.984834		Fubp3	1700041I07Rik;Usp12
chr10:60106665-60107377	Spock2	8.24101	-0.742978	0.254111	0.583254		chr10:60106665-60107377	Spock2	8.16418	-0.555395	0.315142	0.984834		Ncoa1	Rps6ka6
chr10:60185510-60185831	Chst3	7.31831	-0.839167	0.20447	0.543156		chr10:60185510-60185831	Chst3	7.23586	-0.722212	0.202253	0.984834		Gm19409;Gm15461;Mapre3	Rnf138
chr10:60277460-60278264	Psap	9.65904	-1.28001	0.0495541	0.395887		chr10:60277460-60278264	Psap	10.5834	-0.680126	0.210214	0.984834		Nfic	Cdc42bpa
chr10:60463086-60463691	Cdh23	7.69954	-1.39969	0.0351979	0.373723		chr10:60463086-60463691	Cdh23	7.23545	-0.642372	0.256051	0.984834		Lifr	Ddx52;Synrg
chr10:60929907-60930184	Pldi;Gm26947	7.54267	-0.916543	0.164546	0.513223		chr10:60929907-60930184	Pldi;Gm26947	7.40111	-0.753018	0.1818	0.984834		Src	None
chr10:61146152-61148067	Sgpl1	10.8216	-0.932178	0.148393	0.499075		chr10:61146152-61148067	Sgpl1	11.3759	-0.594351	0.272043	0.984834		Adgrb2	Txndc15;Pcbd2
chr10:61147117-61148039	Sgpl1	9.89336	-1.14776	0.0771033	0.429807		chr10:61147117-61148039	Sgpl1	10.5761	-0.593971	0.273317	0.984834		Nrg2	Gm36839;Prpf4b
chr10:61273005-61273869	Adamts14	9.78479	-1.02109	0.114995	0.465986		chr10:61273005-61273869	Adamts14	10.0528	-0.782065	0.151132	0.984834		Lrrfip2	Rap1gap2
chr10:61382807-61383761	Gm48074;Pald1	10.0158	-1.36788	0.036017	0.374939		chr10:61382807-61383761	Gm48074;Pald1	9.93476	-0.674851	0.214971	0.984834		Arid2;2610037D02Rik	Znrf3
chr10:61680096-61680759	1700022H01Rik;Sar1a	9.13705	-1.13431	0.0815762	0.434873		chr10:61680096-61680759	1700022H01Rik;Sar1a	10.3856	-0.57064	0.292793	0.984834		Rpia	Nup153
chr10:62110632-62111155	Fam241b	8.38022	-1.45623	0.0273827	0.358211		chr10:62110632-62111155	Fam241b	8.97319	-0.880007	0.109542	0.984834		Lacc1;Ccdc122	Gm22877;Slain1
chr10:62133766-62134112	Neurog3;Fam241b	7.81384	-0.762711	0.244339	0.575322		chr10:62133766-62134112	Neurog3;Fam241b	6.98215	-0.976537	0.0891451	0.984834		Cep126	Nfic
chr10:62231028-62231288	Tspan15	8.32647	-1.80473	0.00684662	0.291307		chr10:62231028-62231288	Tspan15	8.30287	-0.672785	0.223419	0.984834		Marchf11	Hnrnpa0
chr10:62725616-62726293	Stox1	9.24419	-0.834488	0.197334	0.538339		chr10:62725616-62726293	Stox1	9.18938	-0.921666	0.0933309	0.984834		Plcb4	Nsd2
chr10:62791548-62792925	Ccar1	9.79422	-0.941747	0.145432	0.496518		chr10:62791548-62792925	Ccar1	11.768	-0.57694	0.285924	0.984834		Rpl30-ps5;Ctsz	Rxra
chr10:62980036-62980892	Rufy2	9.57256	-1.56559	0.0171654	0.327485		chr10:62980036-62980892	Rufy2	10.4947	-0.639918	0.238324	0.984834		Gm12184;Trim7	Prtn3;Plppr3
chr10:63022989-63024812	Hnrnph3;Pbld2	10.2587	-0.974403	0.131644	0.482008		chr10:63022989-63024812	Hnrnph3;Pbld2	11.724	-0.564543	0.296366	0.984834		Armc8	Nudt14;Gm26583
chr10:63338161-63339673	Sirt1	10.3968	-1.36457	0.0362563	0.375496		chr10:63338161-63339673	Sirt1	11.249	-0.925822	0.0887675	0.984834		4933436P19Rik;Pdxk	Tcerg1
chr10:63779815-63780481	Ctnna3	7.96568	-0.693056	0.288683	0.608793		chr10:63779815-63780481	Ctnna3	7.40087	-0.62669	0.265421	0.984834		Nufip2	Gm26559;Map1b
chr10:67126550-67127597	Jmjd1c	9.93022	-1.11839	0.0847427	0.437313		chr10:67126550-67127597	Jmjd1c	10.9687	-0.701539	0.195843	0.984834		A330041J22Rik;Gm25949;Me1	Rmi1;Hnrnpk
chr10:67547719-67549745	Ado	11.1556	-1.50615	0.0211119	0.340809		chr10:67547719-67549745	Ado	11.9701	-0.658155	0.223819	0.984834		Spry4;9630014M24Rik	Gm40709;Agpat3
chr10:68224983-68225696	Arid5b	7.88946	-1.16251	0.077753	0.430615		chr10:68224983-68225696	Arid5b	7.73075	-0.522476	0.34851	0.984834		None	A930032L01Rik;Ptch1
chr10:69173140-69173549	Rhobtb1	7.72114	-0.929311	0.157649	0.508057		chr10:69173140-69173549	Rhobtb1	7.12118	-0.517708	0.360822	0.984834		Scmh1	Zbed4
chr10:69212398-69213812	A930033H14Rik;Rhobtb1	10.5112	-1.20583	0.0631702	0.415475		chr10:69212398-69213812	A930033H14Rik;Rhobtb1	11.199	-0.596927	0.270156	0.984834		B3gat3;Ganab	Plpp1
chr10:69351960-69353132	Cdk1	9.68982	-0.981053	0.12979	0.479904		chr10:69351960-69353132	Cdk1	10.8093	-0.517131	0.339454	0.984834		Gm49964;4732491K20Rik;Map3k4	Ccdc9
chr10:70096463-70098282	Ccdc6	10.5761	-1.3114	0.0438083	0.387934		chr10:70096463-70098282	Ccdc6	11.3904	-1.13202	0.0381735	0.966393		Rufy3	Tti1;Rprd1b
chr10:70097444-70097927	Ccdc6	8.81208	-1.25495	0.055155	0.403895		chr10:70097444-70097927	Ccdc6	9.40536	-1.09117	0.0473455	0.983314		Gnal	Cyb5rl
chr10:71159077-71159606	Gm6331;Bicc1	8.14291	-1.68365	0.0114866	0.306088		chr10:71159077-71159606	Gm6331;Bicc1	7.34209	-1.16281	0.0415031	0.971369		Ssc4d	Tmem35a;Cenpi
chr10:71237477-71238299	Tfam	9.55642	-0.869162	0.178935	0.524029		chr10:71237477-71238299	Tfam	11.1896	-0.558333	0.302142	0.984834		Gm9484;Bmp2k	Cdk14
chr10:71284583-71285535	Gm34376;Ube2d1	9.59867	-1.01139	0.118689	0.469497		chr10:71284583-71285535	Gm34376;Ube2d1	10.3972	-0.616397	0.256045	0.984834		Eif1ax;Rps6ka3	Afg3l2
chr10:74990978-74991383	Gnaz;Rsph14	7.16887	-0.786202	0.23561	0.56811		chr10:74990978-74991383	Gnaz;Rsph14	7.58692	-0.502003	0.369192	0.984834		Gm10493;Nrxn1	Bcorl1
chr10:75060175-75062767	Bcr	11.0899	-1.33392	0.0402372	0.381618		chr10:75060175-75062767	Bcr	11.4186	-0.622898	0.249809	0.984834		Rap1gds1	Strbp
chr10:76032186-76033303	Zfp280b	9.54633	-0.724616	0.261473	0.588516		chr10:76032186-76033303	Zfp280b	10.6696	-0.517956	0.338885	0.984834		Zfp647	Gm15607;Rhbdd2
chr10:76317802-76318094	Dip2a	7.50834	-1.12401	0.0896949	0.442303		chr10:76317802-76318094	Dip2a	7.31507	-0.644264	0.253539	0.984834		1700020G03Rik;Tmem59l;Crlf1	Intu
chr10:76344410-76345652	Dip2a	10.0479	-0.896385	0.16513	0.513383		chr10:76344410-76345652	Dip2a	10.5009	-0.618779	0.254049	0.984834		Gm4211;9330111N05Rik	Hcn4
chr10:7662467-7663834	Pcmt1;Nup43	10.118	-1.00512	0.120265	0.470734		chr10:7662467-7663834	Pcmt1;Nup43	11.0303	-0.671689	0.215291	0.984834		Gm50128;Apcdd1	None
chr10:7680693-7681958	Nup43;Lats1;Pcmt1	10.1849	-1.38646	0.033564	0.370352		chr10:7680693-7681958	Nup43;Lats1;Pcmt1	12.1949	-0.704323	0.193157	0.984834		Cox4i1;Emc8;Gm27021;Galnt2l	Grb2
chr10:77117453-77117707	Col18a1	7.24474	-1.23566	0.0640442	0.416002		chr10:77117453-77117707	Col18a1	6.6706	-0.502007	0.383527	0.984834		Pcsk4;2310011J03Rik;Apc2	Prrc1
chr10:77137032-77137354	Gm7775;Col18a1	7.87102	-0.522857	0.423234	0.703857		chr10:77137032-77137354	Gm7775;Col18a1	7.31853	-0.589253	0.295875	0.984834		Phc1	Zmynd11
chr10:77258767-77259765	Gm10941;Pofut2	9.62082	-1.25068	0.0548785	0.403018		chr10:77258767-77259765	Gm10941;Pofut2	10.5824	-0.58553	0.280133	0.984834		Cldn9;Cldn6	Zbtb12;Ehmt2;C2
chr10:77500967-77501288	Fam207a	7.73136	-0.770599	0.240112	0.572411		chr10:77500967-77501288	Fam207a	6.62976	-0.95233	0.102063	0.984834		Skil	Gm25325
chr10:77605899-77607057	Sumo3;Gm49325	10.1691	-0.518207	0.419767	0.701585		chr10:77605899-77607057	Sumo3;Gm49325	11.2712	-0.716185	0.186458	0.984834		Kcnh2	None
chr10:78351625-78352770	Gm40709;Agpat3	10.0274	-0.832691	0.196819	0.538162		chr10:78351625-78352770	Gm40709;Agpat3	11.577	-1.06557	0.0506122	0.984834		Grhl1	Gm24157;Ppp2ca
chr10:78425790-78426075	Cstb;4921516A02Rik	8.69547	-1.22407	0.0614591	0.412498		chr10:78425790-78426075	Cstb;4921516A02Rik	8.96745	-0.693461	0.205892	0.984834		Sbf1	Ppp4r2
chr10:78464421-78465342	4933436P19Rik;Pdxk	9.57772	-1.74393	0.00827687	0.299514		chr10:78464421-78465342	4933436P19Rik;Pdxk	10.2696	-0.815968	0.13403	0.984834		Wif1	Gm44930;Ano1
chr10:7955125-7957017	Tab2	10.8012	-1.33884	0.0396249	0.381471		chr10:7955125-7957017	Tab2	12.5412	-0.729767	0.177571	0.984834		Mbnl1	Sp1
chr10:79554397-79555509	Mier2	9.93092	-1.41738	0.0300646	0.362691		chr10:79554397-79555509	Mier2	11.9515	-0.934896	0.0853626	0.984834		Zc3hav1l	Tagap1;Gm49719
chr10:79637444-79638047	Gm47163;Odf3l2;Shc2	8.51294	-1.13041	0.0839812	0.437313		chr10:79637444-79638047	Gm47163;Odf3l2;Shc2	7.77624	-0.563504	0.311752	0.984834		Hdhd5	Ripk2;A530072M11Rik
chr10:79681301-79683346	Cdc34	10.2554	-0.901099	0.1627	0.511741		chr10:79681301-79683346	Cdc34	11.6806	-0.691693	0.201488	0.984834		Myo5b	Gm14104;Crls1;Mcm8
chr10:79716302-79717352	Bsg;Hcn2	9.2552	-0.98515	0.12899	0.479023		chr10:79716302-79717352	Bsg;Hcn2	9.00423	-0.560342	0.305674	0.984834		Gm11766;Gm11767;Baiap2	Lancl3
chr10:79766350-79767642	Rnf126	10.0448	-0.729296	0.257546	0.58599		chr10:79766350-79767642	Rnf126	11.4081	-0.654945	0.22647	0.984834		Tirap;Foxred1;Srpr	Gm28182;Gm16551;Gm20649
chr10:79793557-79794091	Gm48495;Prss57;Palm	9.03854	-0.946747	0.144806	0.495804		chr10:79793557-79794091	Gm48495;Prss57;Palm	9.76836	-0.535032	0.32514	0.984834		Urgcp	Narf;Foxk2
chr10:79802316-79802593	Palm	7.34254	-1.1347	0.087707	0.440448		chr10:79802316-79802593	Palm	6.99822	-0.561811	0.3237	0.984834		Gm30025;Dcaf5	Gm24362;Eloa
chr10:79853211-79855514	E130317F20Rik;Ptbp1;Plppr3	10.6788	-0.602238	0.348246	0.650955		chr10:79853211-79855514	E130317F20Rik;Ptbp1;Plppr3	13.2224	-0.576092	0.28599	0.984834		Lrch1	Trim44
chr10:79854987-79855283	E130317F20Rik;Ptbp1	8.81998	-0.715747	0.269293	0.593777		chr10:79854987-79855283	E130317F20Rik;Ptbp1	10.5665	-0.799135	0.141691	0.984834		Mir7012;Crtc2;Dennd4b	Gm23634;Stmn1
chr10:79874208-79874795	Prtn3;Plppr3	8.87309	-0.965361	0.137626	0.488871		chr10:79874208-79874795	Prtn3;Plppr3	8.28465	-1.06927	0.0549231	0.984834		Gtdc1	Sos2
chr10:79950678-79950989	Arid3a	8.20189	-0.517113	0.426402	0.705765		chr10:79950678-79950989	Arid3a	7.69846	-0.883052	0.115572	0.984834		1700108N11Rik;Ovol2	Zfp24
chr10:79959608-79960586	Wdr18;Arid3a	9.25461	-0.731697	0.257567	0.58599		chr10:79959608-79960586	Wdr18;Arid3a	10.2637	-0.577349	0.287422	0.984834		Myo18a	8430426J06Rik
chr10:79970741-79971346	Grin3b;Wdr18;Tmem259	8.66817	-1.165	0.0747652	0.427257		chr10:79970741-79971346	Grin3b;Wdr18;Tmem259	8.05209	-0.501196	0.365296	0.984834		Dhrs1;Nop9	Tcf20;Gm20324
chr10:79982978-79985297	Gm26243;Tmem259;Cnn2	11.4371	-2.0216	0.00231113	0.224959		chr10:79982978-79985297	Gm26243;Tmem259;Cnn2	11.8488	-0.658185	0.223873	0.984834		Doc2b;Gm12339	Grin2d
chr10:80036458-80036783	Polr2e;Arhgap45	7.77781	-1.48641	0.0254891	0.352024		chr10:80036458-80036783	Polr2e;Arhgap45	7.44852	-0.572564	0.3079	0.984834		Mir155hg	Spin1
chr10:80070784-80071143	Sbno2	7.22425	-0.571615	0.386852	0.679338		chr10:80070784-80071143	Sbno2	7.70052	-0.721047	0.197393	0.984834		Bcor	Egr1
chr10:80102088-80102877	Sbno2	10.6836	-2.32407	0.000539389	0.141665		chr10:80102088-80102877	Sbno2	10.4218	-0.740091	0.173355	0.984834		Runx2	Gm2822;Depdc1b
chr10:80129757-80130138	Cbarp;Stk11	7.3656	-0.798365	0.226652	0.561698		chr10:80129757-80130138	Cbarp;Stk11	7.33642	-0.684915	0.224843	0.984834		Usp1	Rpl35a-ps7;Zfp786
chr10:80138744-80139577	Atp5d;Cbarp	9.67521	-1.17416	0.0709319	0.42132		chr10:80138744-80139577	Atp5d;Cbarp	10.0972	-0.526218	0.332318	0.984834		Gm26696;Casd1	Gatad2a
chr10:80179393-80179836	Efna2;Fam174c	8.38848	-0.958064	0.142151	0.492937		chr10:80179393-80179836	Efna2;Fam174c	7.93449	-0.640181	0.249461	0.984834		Gm12446	1110006O24Rik;Rab35
chr10:80190238-80190708	Efna2	7.97593	-1.13586	0.0842838	0.437313		chr10:80190238-80190708	Efna2	7.42665	-0.893907	0.113739	0.984834		Hectd2	Eif4enif1;Drg1
chr10:80226171-80227298	Pwwp3a	9.67274	-0.555533	0.388075	0.680029		chr10:80226171-80227298	Pwwp3a	10.9679	-0.887083	0.102938	0.984834		Gm3807;Arhgdia	Ube2e2
chr10:80322912-80324072	Pcsk4;2310011J03Rik;Apc2	10.277	-1.72917	0.00864749	0.299514		chr10:80322912-80324072	Pcsk4;2310011J03Rik;Apc2	10.9606	-0.519117	0.33742	0.984834		Ncoa7	Rdx
chr10:80335331-80335840	Reep6;Adamtsl5	8.44581	-0.918332	0.158926	0.508735		chr10:80335331-80335840	Reep6;Adamtsl5	7.82323	-0.627425	0.260002	0.984834		Il6st	None
chr10:80381001-80381411	Gm22721;Mex3d;Gm47793	8.39285	-0.915762	0.160286	0.509989		chr10:80381001-80381411	Gm22721;Mex3d;Gm47793	7.46667	-0.642712	0.252674	0.984834		Gm38384;Gm5914;Ctcf;Agrp	Wdr33
chr10:80386236-80388027	Mex3d;Gm22721;Mbd3	10.7463	-1.53017	0.0193045	0.334922		chr10:80386236-80388027	Mex3d;Gm22721;Mbd3	11.1487	-0.895466	0.0996271	0.984834		5033417F24Rik;Dusp28;Rnpepl1	Rcc2
chr10:80398542-80400203	Mbd3;Uqcr11	10.5857	-0.918135	0.154693	0.505183		chr10:80398542-80400203	Mbd3;Uqcr11	11.8879	-0.929163	0.0872909	0.984834		Cbx6;Npcd	Atp13a3
chr10:80419199-80419762	Tcf3	8.71026	-0.547006	0.398009	0.687409		chr10:80419199-80419762	Tcf3	7.80293	-0.544968	0.32754	0.984834		Zswim6	Sfmbt1
chr10:80576120-80578787	Klf16;Abhd17a	11.1291	-0.976735	0.130066	0.480317		chr10:80576120-80578787	Klf16;Abhd17a	12.0538	-0.550071	0.308631	0.984834		None	Gm15886;Hipk1
chr10:80621898-80623797	Csnk1g2	10.9483	-1.64237	0.0122804	0.312372		chr10:80621898-80623797	Csnk1g2	11.9786	-0.574593	0.287739	0.984834		Gm37238;6720427I07Rik	Rxra
chr10:80741596-80742542	Ap3d1	9.33775	-0.777843	0.22886	0.563565		chr10:80741596-80742542	Ap3d1	11.3698	-0.705568	0.192918	0.984834		D430040D24Rik;Sema4c;Fam178b	Bcor
chr10:80754884-80755798	Dot1l	9.7889	-1.53079	0.0195712	0.33661		chr10:80754884-80755798	Dot1l	11.4942	-0.714737	0.187154	0.984834		Mrs2	Gm26940;Mir219a-1;Mir219c;Ring1;H2-Ke6;Gm20427;Slc39a7
chr10:80797525-80799340	Plekhj1;Sf3a2;Dot1l	10.333	-1.08013	0.0952923	0.448172		chr10:80797525-80799340	Plekhj1;Sf3a2;Dot1l	12.3097	-0.532376	0.324226	0.984834		Casp9;Dnajc16	Nr2c2
chr10:80798592-80798926	Plekhj1;Sf3a2;Dot1l	8.41313	-1.1157	0.0882793	0.44123		chr10:80798592-80798926	Plekhj1;Sf3a2;Dot1l	10.7194	-0.565334	0.296735	0.984834		Arih1	Flrt2
chr10:80930942-80931473	Gadd45b	9.04541	-0.643875	0.319164	0.630638		chr10:80930942-80931473	Gadd45b	8.62952	-0.732168	0.183608	0.984834		Gm47321;Gm47319;Endod1	Bend3
chr10:81105449-81106737	Mir5615-2;Mir5615-1;Map2k2	9.89868	-0.712428	0.268837	0.593502		chr10:81105449-81106737	Mir5615-2;Mir5615-1;Map2k2	11.4858	-0.540277	0.317671	0.984834		None	Mir8112;Smyd1;Gm44321;Krcc1
chr10:81135023-81138847	Zbtb7a;Map2k2	11.6771	-1.33627	0.0397554	0.381471		chr10:81135023-81138847	Zbtb7a;Map2k2	12.8218	-0.664231	0.219234	0.984834		Baz2a	Letm1
chr10:81143943-81145205	Zbtb7a	10.468	-1.88029	0.00447198	0.266349		chr10:81143943-81145205	Zbtb7a	9.49432	-0.618699	0.256497	0.984834		Slc22a4	Dcun1d1;Gm15952
chr10:81167285-81168035	Pias4	9.16196	-0.53429	0.407561	0.694103		chr10:81167285-81168035	Pias4	10.8356	-0.940766	0.0841394	0.984834		Arl10;Gm24195	Man1c1
chr10:81176310-81177619	Snord37;Eef2;4930442H23Rik	10.0708	-0.723741	0.261113	0.588294		chr10:81176310-81177619	Snord37;Eef2;4930442H23Rik	11.868	-0.696435	0.198321	0.984834		Zbed4	Isoc1
chr10:81232925-81233506	Zfr2;Atcay	9.07404	-1.66725	0.0116062	0.306553		chr10:81232925-81233506	Zfr2;Atcay	9.83072	-0.846058	0.121246	0.984834		Flt1	Lysmd3
chr10:81377877-81379277	Fzr1	9.82051	-1.3096	0.0445384	0.389269		chr10:81377877-81379277	Fzr1	11.0664	-0.566072	0.295666	0.984834		Gm47962;Nuak1	None
chr10:81424194-81427435	Nfic	11.1732	-1.21557	0.0608199	0.411403		chr10:81424194-81427435	Nfic	11.6691	-0.581172	0.282499	0.984834		Gm10762;Zc3h6	Gm10548;Apc
chr10:81426053-81427340	Nfic	10.2453	-1.43837	0.0276497	0.358211		chr10:81426053-81427340	Nfic	10.9744	-0.901234	0.0976411	0.984834		Gm22201;Rasal3;Wiz	Ankrd13b;Git1
chr10:81426892-81427245	Nfic	8.53371	-1.65702	0.0124434	0.313035		chr10:81426892-81427245	Nfic	9.3278	-1.07115	0.0515954	0.984834		Gm10645;Tbc1d9	Zadh2;Tshz1
chr10:81429715-81431400	Nfic	11.1536	-1.76066	0.00746007	0.29607		chr10:81429715-81431400	Nfic	12.2402	-1.02249	0.060232	0.984834		Tmem243	Gm49312;Ubr5
chr10:81559117-81561389	Tle5	11.0737	-1.12003	0.0834792	0.437313		chr10:81559117-81561389	Tle5	11.779	-0.833942	0.12431	0.984834		Epc2	Yipf5
chr10:81580277-81580720	Tle2;Gm15917	7.60988	-0.963138	0.143996	0.494861		chr10:81580277-81580720	Tle2;Gm15917	8.00201	-0.600597	0.279042	0.984834		Mif4gd;Mrps7;Slc25a19	Trappc8
chr10:81582608-81582912	Tle2	7.52232	-1.16488	0.0788139	0.431622		chr10:81582608-81582912	Tle2	6.87359	-1.11829	0.0534791	0.984834		Mbnl3	Phf13
chr10:81634591-81635228	Ankrd24	8.38778	-0.57528	0.375572	0.671578		chr10:81634591-81635228	Ankrd24	8.04866	-0.626413	0.258667	0.984834		Arap2	Ss18
chr10:82741511-82741855	Hcfc2	7.26432	-0.918661	0.165768	0.513436		chr10:82741511-82741855	Hcfc2	6.86455	-1.111	0.0550912	0.984834		Gm44710;Zfp36;Med29	Rnf138
chr10:82763308-82764401	Nfyb	9.4765	-0.76663	0.235249	0.567836		chr10:82763308-82764401	Nfyb	10.924	-0.790725	0.145445	0.984834		Bcor	4930593C16Rik;Ctnnb1
chr10:82984776-82986106	Chst11	9.93464	-1.39622	0.032512	0.368426		chr10:82984776-82986106	Chst11	9.85345	-0.506886	0.350865	0.984834		Gm6331;Bicc1	Tacc1
chr10:83359920-83360843	D10Wsu102e	9.406	-0.654344	0.310449	0.624565		chr10:83359920-83360843	D10Wsu102e	10.0653	-0.505913	0.351277	0.984834		Lnpep	Gm12999;Atpif1;Dnajc8
chr10:83360496-83360806	D10Wsu102e	8.29237	-1.18165	0.0717623	0.422293		chr10:83360496-83360806	D10Wsu102e	8.46824	-0.60237	0.274041	0.984834		Atxn7	Zfp513;Snx17;Ppm1g
chr10:83543624-83544421	Washc4	9.52132	-1.12307	0.0839653	0.437313		chr10:83543624-83544421	Washc4	10.5497	-0.90141	0.0980036	0.984834		Mprip	Gm30108;Camk2g
chr10:84439988-84441771	Gm47962;Nuak1	10.7623	-1.6935	0.009962	0.300341		chr10:84439988-84441771	Gm47962;Nuak1	11.7451	-0.648825	0.230541	0.984834		Cd63;Rdh5	Gm13818;Ext2
chr10:84533264-84534471	Ckap4	9.84679	-1.35198	0.0382626	0.379161		chr10:84533264-84534471	Ckap4	10.0067	-0.68272	0.209557	0.984834		Nr2f1;A830082K12Rik	Gm26652
chr10:85331280-85331584	Gm25281	7.40699	-1.15967	0.0807429	0.434329		chr10:85331280-85331584	Gm25281	6.9117	-0.508844	0.37253	0.984834		Nt5m	Pou3f3;Gm20646;Pantr1
chr10:85386729-85387871	Btbd11	9.58718	-0.801885	0.214424	0.551125		chr10:85386729-85387871	Btbd11	9.54178	-0.555326	0.307913	0.984834		A930012O16Rik;Gpd2	Ndfip2
chr10:85916282-85917429	Prdm4	9.65859	-0.736401	0.253646	0.582963		chr10:85916282-85917429	Prdm4	10.9926	-0.859117	0.114055	0.984834		Crebbp	Mrps36
chr10:85928470-85928955	Ascl4	8.93837	-1.27287	0.0516669	0.398533		chr10:85928470-85928955	Ascl4	8.69547	-0.545399	0.320249	0.984834		Pbx3	Nfic
[truncated: 4,691 more rows]

## Sheet: Exact Intersect gene only
Sharedgenelistfromexactpeaks		Arfgef1
0610009L18Rik		Gm7160
0710001A04Rik		Gm20753
1100001I12Rik		Ptpn4
[truncated: 6,871 more rows]

## Sheet: Other gene peaks
BCL11A only peaks									CHD8 only peaks
[truncated: 22,199 more rows]

[truncated: 3 more sheets: RNAseq intersect, ChIP vs RNAseq, ChIP vs RNAseq values]
