# Supplementary material for: CHD8 interacts with BCL11A to induce oncogenic transcription in triple negative breast cancer
Source: EMBO J. 2025 May 6;44(12):3448–67. doi: 10.1038/s44318-025-00447-8 (PMC12170886; doi:10.1038/s44318-025-00447-8)
Supplement: Supplementary file 19 — Dataset EV11 [file 44318_2025_447_MOESM19_ESM.xlsx]

## Sheet: Table Legend
Dataset EV11 - CHIPseq disappearing peak annotations
4T1 cells were independently transfected with shRNA against BCL11A or CHD8 to induce knockdown of each protein. shRNA-transfected cells were then used for CHIPseq to identify areas of the genome bound by either BCL11A or CHD8. Areas of the genome with differential binding were determined through comparison to a control shRNA transfection, identifying genomic binding peaks that were reduced when B…

## Sheet: BCL11A KD BCL11A IP peak anno
	peak_id	annotation_type	source	geneid	genename	annotation_position	width
12190	chr1:105356066-105356987	CpGIsland	x	CpG:_77		chr1:105355962-105356898	936
10168	chr1:105991091-105992030	CpGIsland	x	CpG:_182		chr1:105989879-105991754	1875
14632	chr1:106712507-106712822	CpGIsland	x	CpG:_32		chr1:106712493-106712947	454
13261	chr1:119648235-119649187	CpGIsland	x	CpG:_83		chr1:119648353-119649055	702
10894	chr1:120340391-120341118	CpGIsland	x	CpG:_128		chr1:120340460-120341881	1421
14432	chr1:121567481-121568138	CpGIsland	x	CpG:_46		chr1:121567592-121568081	489
12119	chr1:125560255-125561573	CpGIsland	x	CpG:_71		chr1:125560389-125561346	957
13678	chr1:128416662-128417526	CpGIsland	x	CpG:_62		chr1:128416824-128417442	618
11152	chr1:12992083-12992653	CpGIsland	x	CpG:_98		chr1:12991485-12992784	1299
11862	chr1:131096669-131098013	CpGIsland	x	CpG:_110		chr1:131096809-131097847	1038
12376	chr1:131244566-131246247	CpGIsland	x	CpG:_103		chr1:131244662-131245555	893
11755	chr1:132190033-132191037	CpGIsland	x	CpG:_105		chr1:132190087-132191155	1068
13103	chr1:133045775-133046859	CpGIsland	x	CpG:_92		chr1:133045978-133046709	731
12421	chr1:133363577-133364328	CpGIsland	x	CpG:_71		chr1:133363428-133364312	884
10952	chr1:133424036-133424296	CpGIsland	x	CpG:_153		chr1:133423057-133424444	1387
8631	chr1:13372097-13374783	CpGIsland	x	CpG:_188		chr1:13372746-13374794	2048
14035	chr1:134987266-134988000	CpGIsland	x	CpG:_47		chr1:134987516-134988073	557
19141	chr1:135532380-135532770	CpGIsland	x	CpG:_19		chr1:135532492-135532693	201
14360	chr1:135818507-135819373	CpGIsland	x	CpG:_60		chr1:135818508-135819008	500
17102	chr1:136140236-136140647	CpGIsland	x	CpG:_24		chr1:136140304-136140607	303
11516	chr1:136260053-136260751	CpGIsland	x	CpG:_133		chr1:136259769-136260914	1145
14785	chr1:136789148-136789468	CpGIsland	x	CpG:_34		chr1:136789139-136789568	429
14242	chr1:138856355-138856926	CpGIsland	x	CpG:_49		chr1:138856300-138856821	521
13796	chr1:139454470-139455449	CpGIsland	x	CpG:_58		chr1:139454634-139455233	599
12194	chr1:151427903-151429253	CpGIsland	x	CpG:_84		chr1:151428085-151429020	935
11599	chr1:151500052-151501209	CpGIsland	x	CpG:_105		chr1:151500026-151501141	1115
13065	chr1:151754926-151756095	CpGIsland	x	CpG:_70		chr1:151755184-151755925	741
14773	chr1:152386125-152386829	CpGIsland	x	CpG:_56		chr1:152386313-152386744	431
12809	chr1:153487415-153487814	CpGIsland	x	CpG:_91		chr1:153486981-153487778	797
14859	chr1:154799282-154799650	CpGIsland	x	CpG:_33		chr1:154799259-154799676	417
12149	chr1:155972607-155973950	CpGIsland	x	CpG:_87		chr1:155972723-155973671	948
12555	chr1:156035390-156036804	CpGIsland	x	CpG:_85		chr1:156035532-156036386	854
13404	chr1:156303247-156303767	CpGIsland	x	CpG:_83		chr1:156303117-156303790	673
15067	chr1:156473876-156474487	CpGIsland	x	CpG:_43		chr1:156474014-156474393	379
12176	chr1:156558412-156559548	CpGIsland	x	CpG:_95		chr1:156558496-156559438	942
13962	chr1:156718352-156719312	CpGIsland	x	CpG:_60		chr1:156718337-156718908	571
11843	chr1:157411791-157413120	CpGIsland	x	CpG:_129		chr1:157411786-157412829	1043
13603	chr1:15892456-15892759	CpGIsland	x	CpG:_52		chr1:15892420-15893052	632
11527	chr1:160791944-160793229	CpGIsland	x	CpG:_100		chr1:160792029-160793170	1141
14870	chr1:16093051-16093330	CpGIsland	x	CpG:_41		chr1:16092956-16093371	415
10674	chr1:16103936-16106465	CpGIsland	x	CpG:_169		chr1:16104765-16106291	1526
10675	chr1:16105625-16106008	CpGIsland	x	CpG:_169		chr1:16104765-16106291	1526
15241	chr1:161170636-161170998	CpGIsland	x	CpG:_41		chr1:161170642-161170990	348
14972	chr1:161968971-161969562	CpGIsland	x	CpG:_38		chr1:161969118-161969514	396
14287	chr1:162477167-162478131	CpGIsland	x	CpG:_42		chr1:162477565-162478079	514
10029	chr1:165460959-165461373	CpGIsland	x	CpG:_149		chr1:165459579-165461564	1985
14288	chr1:165763653-165764185	CpGIsland	x	CpG:_53		chr1:165763705-165764219	514
8543	chr1:166001350-166003640	CpGIsland	x	CpG:_203		chr1:166001465-166003585	2120
11219	chr1:167000598-167000916	CpGIsland	x	CpG:_146		chr1:167000591-167001863	1272
10948	chr1:167283640-167285399	CpGIsland	x	CpG:_145		chr1:167283764-167285152	1388
18648	chr1:167661160-167661524	CpGIsland	x	CpG:_17		chr1:167661214-167661453	239
14573	chr1:170644193-170644660	CpGIsland	x	CpG:_42		chr1:170644195-170644660	465
14354	chr1:170884941-170885603	CpGIsland	x	CpG:_46		chr1:170885006-170885507	501
8662	chr1:171063772-171064788	CpGIsland	x	CpG:_181		chr1:171063939-171065960	2021
8663	chr1:171064376-171064711	CpGIsland	x	CpG:_181		chr1:171063939-171065960	2021
14600	chr1:171070151-171070506	CpGIsland	x	CpG:_35		chr1:171070327-171070786	459
18579	chr1:172053890-172054294	CpGIsland	x	CpG:_30		chr1:172054001-172054248	247
12441	chr1:172325743-172326026	CpGIsland	x	CpG:_101		chr1:172325700-172326579	879
12881	chr1:172499984-172501387	CpGIsland	x	CpG:_55		chr1:172500078-172500860	782
13679	chr1:173367329-173367659	CpGIsland	x	CpG:_49		chr1:173367181-173367799	618
13680	chr1:175492124-175492407	CpGIsland	x	CpG:_69		chr1:175492098-175492716	618
10246	chr1:177257116-177259218	CpGIsland	x	CpG:_146		chr1:177257299-177259121	1822
14991	chr1:177322674-177323134	CpGIsland	x	CpG:_37		chr1:177322715-177323108	393
11630	chr1:178318085-178319577	CpGIsland	x	CpG:_107		chr1:178318207-178319311	1104
10557	chr1:178336297-178338173	CpGIsland	x	CpG:_200		chr1:178336419-178338012	1593
7368	chr1:178528709-178529085	CpGIsland	x	CpG:_270		chr1:178527287-178530895	3608
15636	chr1:179517600-179518098	CpGIsland	x	CpG:_30		chr1:179517731-179518067	336
12759	chr1:179667898-179668825	CpGIsland	x	CpG:_91		chr1:179667884-179668692	808
13712	chr1:180195790-180196362	CpGIsland	x	CpG:_56		chr1:180195709-180196322	613
12518	chr1:18057982-18058832	CpGIsland	x	CpG:_91		chr1:18058035-18058896	861
12134	chr1:180725779-180726614	CpGIsland	x	CpG:_105		chr1:180725762-180726715	953
10577	chr1:181210763-181212711	CpGIsland	x	CpG:_121		chr1:181210807-181212388	1581
10578	chr1:181212037-181212284	CpGIsland	x	CpG:_121		chr1:181210807-181212388	1581
14185	chr1:181352272-181352965	CpGIsland	x	CpG:_66		chr1:181352377-181352907	530
12387	chr1:181841501-181843180	CpGIsland	x	CpG:_119		chr1:181841863-181842754	891
13341	chr1:187609442-187609707	CpGIsland	x	CpG:_73		chr1:187608997-187609682	685
13423	chr1:189343475-189343723	CpGIsland	x	CpG:_75		chr1:189343314-189343982	668
12313	chr1:189727291-189728958	CpGIsland	x	CpG:_103		chr1:189727926-189728833	907
12314	chr1:189728173-189728871	CpGIsland	x	CpG:_103		chr1:189727926-189728833	907
14318	chr1:189921788-189922695	CpGIsland	x	CpG:_68		chr1:189921890-189922398	508
13371	chr1:190174765-190175532	CpGIsland	x	CpG:_58		chr1:190174914-190175594	680
12708	chr1:191097749-191098838	CpGIsland	x	CpG:_68		chr1:191097856-191098676	820
10079	chr1:191182106-191184001	CpGIsland	x	CpG:_149		chr1:191182423-191184370	1947
10926	chr1:191717539-191719539	CpGIsland	x	CpG:_128		chr1:191717734-191719135	1401
14370	chr1:192770507-192771253	CpGIsland	x	CpG:_53		chr1:192770640-192771138	498
12680	chr1:21078744-21079831	CpGIsland	x	CpG:_72		chr1:21078869-21079694	825
13357	chr1:22805601-22806237	CpGIsland	x	CpG:_62		chr1:22805682-22806364	682
11867	chr1:23255858-23257159	CpGIsland	x	CpG:_114		chr1:23256018-23257054	1036
13173	chr1:23382602-23383457	CpGIsland	x	CpG:_83		chr1:23382681-23383400	719
12639	chr1:23921733-23922520	CpGIsland	x	CpG:_76		chr1:23921719-23922554	835
12287	chr1:24099603-24100733	CpGIsland	x	CpG:_108		chr1:24099641-24100556	915
12268	chr1:30872862-30874232	CpGIsland	x	CpG:_137		chr1:30873108-30874026	918
13771	chr1:34930012-34930244	CpGIsland	x	CpG:_47		chr1:34930034-34930639	605
13001	chr1:36068088-36069591	CpGIsland	x	CpG:_81		chr1:36068460-36069216	756
12394	chr1:36471103-36472145	CpGIsland	x	CpG:_72		chr1:36471266-36472155	889
11295	chr1:36511512-36513134	CpGIsland	x	CpG:_128		chr1:36511763-36513006	1243
10515	chr1:36555844-36558513	CpGIsland	x	CpG:_139		chr1:36556807-36558424	1617
10516	chr1:36557193-36558515	CpGIsland	x	CpG:_139		chr1:36556807-36558424	1617
15037	chr1:36770949-36771219	CpGIsland	x	CpG:_44		chr1:36770808-36771193	385
11201	chr1:36938970-36940185	CpGIsland	x	CpG:_154		chr1:36938841-36940122	1281
18647	chr1:37029289-37029564	CpGIsland	x	CpG:_17		chr1:37029247-37029486	239
13571	chr1:37429575-37430752	CpGIsland	x	CpG:_67		chr1:37429777-37430415	638
12562	chr1:37997763-37998745	CpGIsland	x	CpG:_101		chr1:37997823-37998675	852
12061	chr1:38836208-38836810	CpGIsland	x	CpG:_131		chr1:38835801-38836776	975
8573	chr1:42697333-42697837	CpGIsland	x	CpG:_158		chr1:42696574-42698657	2083
13157	chr1:43445150-43446590	CpGIsland	x	CpG:_67		chr1:43445846-43446568	722
12702	chr1:43826930-43828162	CpGIsland	x	CpG:_95		chr1:43827314-43828135	821
10053	chr1:4493196-4493748	CpGIsland	x	CpG:_165		chr1:4491701-4493673	1972
14379	chr1:5082887-5083634	CpGIsland	x	CpG:_49		chr1:5083039-5083536	497
11941	chr1:51915071-51916234	CpGIsland	x	CpG:_110		chr1:51915183-51916194	1011
11942	chr1:51915807-51916121	CpGIsland	x	CpG:_110		chr1:51915183-51916194	1011
11162	chr1:52232018-52233694	CpGIsland	x	CpG:_120		chr1:52232207-52233503	1296
13479	chr1:52817135-52817951	CpGIsland	x	CpG:_59		chr1:52817206-52817862	656
14081	chr1:54557161-54558081	CpGIsland	x	CpG:_49		chr1:54557255-54557805	550
12848	chr1:55052786-55053375	CpGIsland	x	CpG:_90		chr1:55052507-55053297	790
11323	chr1:55087089-55088736	CpGIsland	x	CpG:_125		chr1:55087410-55088640	1230
12212	chr1:57406135-57407289	CpGIsland	x	CpG:_74		chr1:57406137-57407067	930
14300	chr1:57969548-57970281	CpGIsland	x	CpG:_56		chr1:57969733-57970245	512
15012	chr1:57995870-57996398	CpGIsland	x	CpG:_46		chr1:57995863-57996253	390
11832	chr1:5916509-5917092	CpGIsland	x	CpG:_85		chr1:5916428-5917474	1046
11054	chr1:59912507-59914055	CpGIsland	x	CpG:_118		chr1:59912548-59913890	1342
12067	chr1:60409167-60410274	CpGIsland	x	CpG:_103		chr1:60409278-60410251	973
11729	chr1:60566048-60567455	CpGIsland	x	CpG:_139		chr1:60566182-60567260	1078
12329	chr1:6214241-6215349	CpGIsland	x	CpG:_107		chr1:6214430-6215332	902
12571	chr1:63272961-63273886	CpGIsland	x	CpG:_90		chr1:63273063-63273913	850
14888	chr1:6441223-6441600	CpGIsland	x	CpG:_36		chr1:6441200-6441612	412
12588	chr1:64617556-64617859	CpGIsland	x	CpG:_83		chr1:64616945-64617792	847
7665	chr1:64736979-64737911	CpGIsland	x	CpG:_241		chr1:64734847-64737979	3132
13396	chr1:65186372-65187124	CpGIsland	x	CpG:_59		chr1:65186379-65187053	674
11658	chr1:74391364-74392961	CpGIsland	x	CpG:_93		chr1:74391332-74392430	1098
11026	chr1:74505474-74506973	CpGIsland	x	CpG:_112		chr1:74505461-74506819	1358
14411	chr1:74661483-74662293	CpGIsland	x	CpG:_56		chr1:74661672-74662164	492
14924	chr1:74803088-74803558	CpGIsland	x	CpG:_43		chr1:74803204-74803609	405
11105	chr1:74884905-74885948	CpGIsland	x	CpG:_95		chr1:74884301-74885613	1312
14900	chr1:75124616-75125354	CpGIsland	x	CpG:_38		chr1:75124739-75125149	410
14122	chr1:75236194-75236959	CpGIsland	x	CpG:_47		chr1:75236419-75236960	541
10831	chr1:75421991-75422415	CpGIsland	x	CpG:_120		chr1:75421988-75423440	1452
19006	chr1:75458464-75458723	CpGIsland	x	CpG:_20		chr1:75458558-75458772	214
11592	chr1:75478551-75480243	CpGIsland	x	CpG:_117		chr1:75478669-75479786	1117
18345	chr1:78189597-78189914	CpGIsland	x	CpG:_26		chr1:78189565-78189829	264
11267	chr1:78216490-78217407	CpGIsland	x	CpG:_113		chr1:78216544-78217797	1253
11268	chr1:78217300-78217816	CpGIsland	x	CpG:_113		chr1:78216544-78217797	1253
12738	chr1:79858357-79859101	CpGIsland	x	CpG:_90		chr1:79858193-79859006	813
10490	chr1:82291495-82291965	CpGIsland	x	CpG:_127		chr1:82290195-82291822	1627
12014	chr1:82839265-82840287	CpGIsland	x	CpG:_109		chr1:82839328-82840320	992
13130	chr1:86045821-86046561	CpGIsland	x	CpG:_105		chr1:86045856-86046583	727
10938	chr1:86358518-86360156	CpGIsland	x	CpG:_155		chr1:86358611-86360007	1396
11478	chr1:86442132-86443108	CpGIsland	x	CpG:_96		chr1:86441992-86443154	1162
13531	chr1:86503826-86504831	CpGIsland	x	CpG:_60		chr1:86503849-86504493	644
14781	chr1:86586863-86587477	CpGIsland	x	CpG:_33		chr1:86587037-86587467	430
18398	chr1:87098532-87099029	CpGIsland	x	CpG:_25		chr1:87098682-87098940	258
15207	chr1:87475468-87475728	CpGIsland	x	CpG:_33		chr1:87475331-87475685	354
10615	chr1:88700123-88702667	CpGIsland	x	CpG:_167		chr1:88700953-88702514	1561
10616	chr1:88701672-88702888	CpGIsland	x	CpG:_167		chr1:88700953-88702514	1561
10705	chr1:89454100-89456074	CpGIsland	x	CpG:_155		chr1:89454368-89455875	1507
10647	chr1:89579999-89581844	CpGIsland	x	CpG:_183		chr1:89580254-89581800	1546
14041	chr1:89968074-89968843	CpGIsland	x	CpG:_92		chr1:89968235-89968791	556
16685	chr1:89992070-89992449	CpGIsland	x	CpG:_27		chr1:89992163-89992477	314
12075	chr1:91398205-91399110	CpGIsland	x	CpG:_90		chr1:91398097-91399067	970
14692	chr1:91494382-91495061	CpGIsland	x	CpG:_61		chr1:91494464-91494909	445
13007	chr1:91540039-91541265	CpGIsland	x	CpG:_70		chr1:91540317-91541072	755
10275	chr1:91801843-91802174	CpGIsland	x	CpG:_135		chr1:91800886-91802681	1795
13667	chr1:92906604-92907647	CpGIsland	x	CpG:_70		chr1:92906972-92907592	620
11928	chr1:92910430-92911658	CpGIsland	x	CpG:_101		chr1:92910510-92911527	1017
12778	chr1:9299216-9299664	CpGIsland	x	CpG:_61		chr1:9299215-9300020	805
12771	chr1:93235633-93236499	CpGIsland	x	CpG:_96		chr1:93235701-93236507	806
11320	chr1:93479024-93479296	CpGIsland	x	CpG:_102		chr1:93478226-93479457	1231
10763	chr1:93753825-93755495	CpGIsland	x	CpG:_174		chr1:93753866-93755348	1482
11667	chr1:9699780-9700900	CpGIsland	x	CpG:_87		chr1:9699785-9700881	1096
12657	chr1:9797745-9798910	CpGIsland	x	CpG:_95		chr1:9797821-9798652	831
15146	chr1:9848156-9848479	CpGIsland	x	CpG:_40		chr1:9848165-9848530	365
11945	chr10:105573465-105574095	CpGIsland	x	CpG:_79		chr10:105573440-105574450	1010
11946	chr10:105573864-105574326	CpGIsland	x	CpG:_79		chr10:105573440-105574450	1010
12876	chr10:105840953-105841865	CpGIsland	x	CpG:_78		chr10:105841082-105841866	784
10955	chr10:11280483-11282158	CpGIsland	x	CpG:_133		chr10:11280717-11282102	1385
14274	chr10:11343197-11344008	CpGIsland	x	CpG:_79		chr10:11343296-11343812	516
10373	chr10:115384052-115385964	CpGIsland	x	CpG:_156		chr10:115384251-115385961	1710
19129	chr10:116301248-116301620	CpGIsland	x	CpG:_24		chr10:116301376-116301579	203
10989	chr10:116473521-116473997	CpGIsland	x	CpG:_123		chr10:116472993-116474365	1372
11976	chr10:116580508-116582336	CpGIsland	x	CpG:_120		chr10:116581167-116582169	1002
11791	chr10:117709921-117711008	CpGIsland	x	CpG:_109		chr10:117709874-117710932	1058
15235	chr10:117746120-117746621	CpGIsland	x	CpG:_52		chr10:117746137-117746486	349
10708	chr10:118867681-118869911	CpGIsland	x	CpG:_155		chr10:118867982-118869486	1504
18260	chr10:121033735-121034139	CpGIsland	x	CpG:_23		chr10:121033870-121034143	273
14123	chr10:121350847-121351585	CpGIsland	x	CpG:_69		chr10:121351001-121351542	541
13358	chr10:121364518-121365666	CpGIsland	x	CpG:_67		chr10:121364966-121365648	682
11173	chr10:121475266-121476765	CpGIsland	x	CpG:_113		chr10:121475503-121476794	1291
14207	chr10:122047363-122047922	CpGIsland	x	CpG:_78		chr10:122047373-122047900	527
10957	chr10:122985205-122986704	CpGIsland	x	CpG:_141		chr10:122985224-122986608	1384
12631	chr10:125965960-125967028	CpGIsland	x	CpG:_97		chr10:125966085-125966921	836
12632	chr10:125966500-125966865	CpGIsland	x	CpG:_97		chr10:125966085-125966921	836
17604	chr10:126905747-126906078	CpGIsland	x	CpG:_25		chr10:126905771-126906066	295
11208	chr10:127164689-127166440	CpGIsland	x	CpG:_135		chr10:127164980-127166258	1278
18356	chr10:127189739-127190193	CpGIsland	x	CpG:_23		chr10:127189837-127190100	263
13147	chr10:128096610-128097939	CpGIsland	x	CpG:_82		chr10:128096761-128097485	724
11388	chr10:128194064-128195555	CpGIsland	x	CpG:_115		chr10:128194009-128195213	1204
12810	chr10:128376514-128377736	CpGIsland	x	CpG:_83		chr10:128376744-128377541	797
13073	chr10:128524743-128526173	CpGIsland	x	CpG:_58		chr10:128525060-128525800	740
11462	chr10:128566133-128566624	CpGIsland	x	CpG:_92		chr10:128565283-128566452	1169
13241	chr10:12869024-12869687	CpGIsland	x	CpG:_82		chr10:12868951-12869657	706
12330	chr10:128748479-128748821	CpGIsland	x	CpG:_63		chr10:128747783-128748685	902
7737	chr10:13964447-13968225	CpGIsland	x	CpG:_235		chr10:13964565-13967616	3051
13397	chr10:14544890-14545779	CpGIsland	x	CpG:_70		chr10:14544965-14545639	674
11552	chr10:18318192-18319699	CpGIsland	x	CpG:_116		chr10:18318272-18319406	1134
14131	chr10:18844627-18845560	CpGIsland	x	CpG:_62		chr10:18844886-18845426	540
11392	chr10:19850523-19851604	CpGIsland	x	CpG:_109		chr10:19850509-19851710	1201
10733	chr10:19933567-19935203	CpGIsland	x	CpG:_167		chr10:19933613-19935110	1497
12282	chr10:20148398-20149593	CpGIsland	x	CpG:_106		chr10:20148433-20149349	916
13096	chr10:21295764-21296482	CpGIsland	x	CpG:_77		chr10:21295914-21296647	733
11965	chr10:21993812-21994875	CpGIsland	x	CpG:_94		chr10:21993907-21994913	1006
7646	chr10:22149924-22150343	CpGIsland	x	CpG:_221		chr10:22148532-22151691	3159
11021	chr10:22730724-22732235	CpGIsland	x	CpG:_142		chr10:22730666-22732025	1359
11022	chr10:22731508-22732128	CpGIsland	x	CpG:_142		chr10:22730666-22732025	1359
15053	chr10:24223439-24224039	CpGIsland	x	CpG:_41		chr10:24223586-24223967	381
13588	chr10:24595458-24596565	CpGIsland	x	CpG:_57		chr10:24595451-24596086	635
13146	chr10:24711675-24712198	CpGIsland	x	CpG:_73		chr10:24711705-24712429	724
13424	chr10:25458419-25459363	CpGIsland	x	CpG:_52		chr10:25458553-25459221	668
12819	chr10:30802498-30803785	CpGIsland	x	CpG:_93		chr10:30802658-30803453	795
12358	chr10:30842248-30843116	CpGIsland	x	CpG:_93		chr10:30842340-30843237	897
12359	chr10:30842719-30843319	CpGIsland	x	CpG:_93		chr10:30842340-30843237	897
14809	chr10:31445680-31446075	CpGIsland	x	CpG:_45		chr10:31445574-31445999	425
11783	chr10:31608334-31610087	CpGIsland	x	CpG:_133		chr10:31608595-31609655	1060
12226	chr10:3366549-3366850	CpGIsland	x	CpG:_78		chr10:3366238-3367166	928
18771	chr10:33950890-33951327	CpGIsland	x	CpG:_28		chr10:33950923-33951152	229
18298	chr10:34127445-34127900	CpGIsland	x	CpG:_34		chr10:34127459-34127727	268
12291	chr10:39370126-39370755	CpGIsland	x	CpG:_101		chr10:39369546-39370460	914
11434	chr10:40882790-40884651	CpGIsland	x	CpG:_133		chr10:40883344-40884526	1182
12868	chr10:41071164-41071496	CpGIsland	x	CpG:_63		chr10:41070803-41071589	786
14499	chr10:42018108-42018540	CpGIsland	x	CpG:_42		chr10:42018033-42018510	477
12437	chr10:42501584-42502777	CpGIsland	x	CpG:_91		chr10:42501838-42502718	880
7981	chr10:42581968-42582234	CpGIsland	x	CpG:_184		chr10:42582007-42584739	2732
14510	chr10:42635839-42636125	CpGIsland	x	CpG:_43		chr10:42635778-42636254	476
10086	chr10:43173154-43174780	CpGIsland	x	CpG:_154		chr10:43173158-43175099	1941
12030	chr10:43220866-43222052	CpGIsland	x	CpG:_72		chr10:43221048-43222034	986
10367	chr10:43478364-43480269	CpGIsland	x	CpG:_194		chr10:43478383-43480095	1712
13604	chr10:43540471-43541274	CpGIsland	x	CpG:_56		chr10:43540494-43541126	632
12092	chr10:44003367-44004757	CpGIsland	x	CpG:_109		chr10:44003488-44004455	967
13910	chr10:44148589-44149031	CpGIsland	x	CpG:_47		chr10:44148521-44149102	581
15270	chr10:44458489-44458788	CpGIsland	x	CpG:_33		chr10:44458550-44458893	343
13447	chr10:45066761-45067900	CpGIsland	x	CpG:_82		chr10:45066902-45067564	662
13943	chr10:52381630-52382616	CpGIsland	x	CpG:_46		chr10:52381715-52382289	574
12568	chr10:53629357-53630220	CpGIsland	x	CpG:_103		chr10:53629430-53630281	851
10662	chr10:54074451-54076200	CpGIsland	x	CpG:_151		chr10:54074629-54076165	1536
12338	chr10:5823269-5824559	CpGIsland	x	CpG:_76		chr10:5823486-5824386	900
13934	chr10:58323488-58323864	CpGIsland	x	CpG:_71		chr10:58323249-58323825	576
12364	chr10:59322991-59323919	CpGIsland	x	CpG:_86		chr10:59323026-59323922	896
13718	chr10:59616449-59616735	CpGIsland	x	CpG:_55		chr10:59616123-59616735	612
14426	chr10:60277460-60278264	CpGIsland	x	CpG:_49		chr10:60277457-60277947	490
11237	chr10:60830544-60831853	CpGIsland	x	CpG:_142		chr10:60830546-60831810	1264
14108	chr10:61382807-61383761	CpGIsland	x	CpG:_55		chr10:61383143-61383688	545
13620	chr10:61475633-61476696	CpGIsland	x	CpG:_61		chr10:61475608-61476237	629
11269	chr10:61979031-61979470	CpGIsland	x	CpG:_108		chr10:61978049-61979302	1253
15006	chr10:62110632-62111155	CpGIsland	x	CpG:_49		chr10:62110704-62111095	391
12621	chr10:62230698-62231332	CpGIsland	x	CpG:_71		chr10:62230649-62231487	838
12622	chr10:62231028-62231288	CpGIsland	x	CpG:_71		chr10:62230649-62231487	838
14017	chr10:62887104-62887524	CpGIsland	x	CpG:_46		chr10:62886788-62887349	561
13598	chr10:62980036-62980892	CpGIsland	x	CpG:_69		chr10:62980177-62980810	633
14186	chr10:63243606-63244537	CpGIsland	x	CpG:_51		chr10:63243913-63244443	530
11275	chr10:63338161-63339673	CpGIsland	x	CpG:_130		chr10:63338175-63339425	1250
8208	chr10:67536611-67537111	CpGIsland	x	CpG:_177		chr10:67535271-67537740	2469
11371	chr10:67547719-67549745	CpGIsland	x	CpG:_150		chr10:67548040-67549252	1212
11547	chr10:69212398-69213812	CpGIsland	x	CpG:_86		chr10:69212587-69213723	1136
11051	chr10:70096463-70098282	CpGIsland	x	CpG:_111		chr10:70096669-70098012	1343
11052	chr10:70097444-70097927	CpGIsland	x	CpG:_111		chr10:70096669-70098012	1343
13752	chr10:70245150-70245741	CpGIsland	x	CpG:_53		chr10:70244923-70245530	607
10659	chr10:70598603-70599085	CpGIsland	x	CpG:_185		chr10:70598617-70600156	1539
11863	chr10:71159077-71159606	CpGIsland	x	CpG:_95		chr10:71159022-71160060	1038
13688	chr10:71344420-71345425	CpGIsland	x	CpG:_68		chr10:71344489-71345106	617
11982	chr10:71347343-71348532	CpGIsland	x	CpG:_92		chr10:71347544-71348544	1000
12356	chr10:7210991-7212456	CpGIsland	x	CpG:_90		chr10:7211440-7212337	897
12357	chr10:7211754-7212513	CpGIsland	x	CpG:_90		chr10:7211440-7212337	897
10238	chr10:75060175-75062767	CpGIsland	x	CpG:_188		chr10:75060384-75062209	1825
12667	chr10:75317034-75317489	CpGIsland	x	CpG:_84		chr10:75316882-75317710	828
14329	chr10:75559765-75560767	CpGIsland	x	CpG:_51		chr10:75559849-75560355	506
14230	chr10:76468524-76469218	CpGIsland	x	CpG:_49		chr10:76468675-76469198	523
18557	chr10:76614313-76614758	CpGIsland	x	CpG:_20		chr10:76614377-76614626	249
12137	chr10:7680693-7681958	CpGIsland	x	CpG:_114		chr10:7680908-7681860	952
12185	chr10:77258767-77259765	CpGIsland	x	CpG:_94		chr10:77258906-77259845	939
14092	chr10:77581509-77582175	CpGIsland	x	CpG:_57		chr10:77581577-77582125	548
14661	chr10:77902048-77902401	CpGIsland	x	CpG:_45		chr10:77902087-77902537	450
13383	chr10:78244024-78245212	CpGIsland	x	CpG:_58		chr10:78244166-78244843	677
15649	chr10:78425790-78426075	CpGIsland	x	CpG:_27		chr10:78425633-78425967	334
13968	chr10:78464421-78465342	CpGIsland	x	CpG:_52		chr10:78464507-78465077	570
10613	chr10:7955125-7957017	CpGIsland	x	CpG:_156		chr10:7955346-7956908	1562
12794	chr10:79554397-79555509	CpGIsland	x	CpG:_82		chr10:79554454-79555255	801
14511	chr10:79675387-79675854	CpGIsland	x	CpG:_41		chr10:79675402-79675878	476
11718	chr10:79735697-79736127	CpGIsland	x	CpG:_114		chr10:79735082-79736163	1081
11270	chr10:79926345-79928677	CpGIsland	x	CpG:_99		chr10:79926584-79927836	1252
12021	chr10:79977554-79977917	CpGIsland	x	CpG:_89		chr10:79976783-79977771	988
12334	chr10:80053252-80054636	CpGIsland	x	CpG:_100		chr10:80053311-80054212	901
14662	chr10:80102088-80102877	CpGIsland	x	CpG:_56		chr10:80102314-80102764	450
12640	chr10:80322912-80324072	CpGIsland	x	CpG:_64		chr10:80322999-80323834	835
11202	chr10:80386236-80388027	CpGIsland	x	CpG:_131		chr10:80386626-80387907	1281
14512	chr10:80475112-80475930	CpGIsland	x	CpG:_55		chr10:80475224-80475700	476
14579	chr10:80586526-80586974	CpGIsland	x	CpG:_43		chr10:80586522-80586986	464
11553	chr10:80621898-80623797	CpGIsland	x	CpG:_108		chr10:80621976-80623110	1134
11705	chr10:80675612-80677274	CpGIsland	x	CpG:_101		chr10:80675777-80676863	1086
11706	chr10:80676502-80676963	CpGIsland	x	CpG:_101		chr10:80675777-80676863	1086
12824	chr10:80754884-80755798	CpGIsland	x	CpG:_91		chr10:80754885-80755679	794
10393	chr10:80834778-80836089	CpGIsland	x	CpG:_145		chr10:80834349-80836042	1693
15950	chr10:80985777-80986146	CpGIsland	x	CpG:_25		chr10:80985711-80986034	323
14066	chr10:81031108-81031414	CpGIsland	x	CpG:_43		chr10:81031112-81031665	553
8513	chr10:81135023-81138847	CpGIsland	x	CpG:_194		chr10:81136019-81138167	2148
11875	chr10:81143943-81145205	CpGIsland	x	CpG:_91		chr10:81143965-81144997	1032
13192	chr10:81192215-81193021	CpGIsland	x	CpG:_100		chr10:81192359-81193075	716
13848	chr10:81257296-81257972	CpGIsland	x	CpG:_51		chr10:81257266-81257857	591
13104	chr10:81332474-81333025	CpGIsland	x	CpG:_67		chr10:81332456-81333187	731
13976	chr10:81343262-81343571	CpGIsland	x	CpG:_57		chr10:81342975-81343543	568
13668	chr10:81349962-81350998	CpGIsland	x	CpG:_63		chr10:81350076-81350696	620
12310	chr10:81377877-81379277	CpGIsland	x	CpG:_82		chr10:81378147-81379056	909
11377	chr10:81429715-81431400	CpGIsland	x	CpG:_139		chr10:81430029-81431239	1210
12623	chr10:81544280-81545604	CpGIsland	x	CpG:_105		chr10:81544537-81545375	838
13532	chr10:81643076-81644033	CpGIsland	x	CpG:_75		chr10:81643291-81643935	644
13864	chr10:82622605-82623523	CpGIsland	x	CpG:_53		chr10:82622660-82623248	588
13211	chr10:82984776-82986106	CpGIsland	x	CpG:_67		chr10:82985164-82985876	712
12690	chr10:83337083-83337970	CpGIsland	x	CpG:_86		chr10:83337154-83337977	823
14624	chr10:83648417-83649165	CpGIsland	x	CpG:_50		chr10:83648461-83648917	456
11318	chr10:84439988-84441771	CpGIsland	x	CpG:_113		chr10:84440223-84441455	1232
10700	chr10:85387451-85387754	CpGIsland	x	CpG:_133		chr10:85386746-85388256	1510
15960	chr10:85829330-85829778	CpGIsland	x	CpG:_35		chr10:85829330-85829651	321
14408	chr10:85928470-85928955	CpGIsland	x	CpG:_64		chr10:85928425-85928918	493
14275	chr10:86779062-86779444	CpGIsland	x	CpG:_49		chr10:86779015-86779531	516
14301	chr10:89344597-89345075	CpGIsland	x	CpG:_58		chr10:89344623-89345135	512
13286	chr10:89685556-89686454	CpGIsland	x	CpG:_64		chr10:89685735-89686433	698
12956	chr10:91123185-91124256	CpGIsland	x	CpG:_82		chr10:91123427-91124193	766
13159	chr10:93833574-93834438	CpGIsland	x	CpG:_78		chr10:93833670-93834392	722
13860	chr10:94147607-94148607	CpGIsland	x	CpG:_63		chr10:94147799-94148388	589
12605	chr10:94514236-94515779	CpGIsland	x	CpG:_102		chr10:94514696-94515538	842
8006	chr10:95415679-95416079	CpGIsland	x	CpG:_210		chr10:95414386-95417095	2709
8007	chr10:95416315-95417326	CpGIsland	x	CpG:_210		chr10:95414386-95417095	2709
8587	chr10:98913753-98915921	CpGIsland	x	CpG:_222		chr10:98913833-98915907	2074
12191	chr10:9900314-9902041	CpGIsland	x	CpG:_104		chr10:9900396-9901332	936
8023	chr10:99263585-99264189	CpGIsland	x	CpG:_195		chr10:99261496-99264181	2685
13735	chr11:101069618-101070650	CpGIsland	x	CpG:_60		chr11:101069883-101070493	610
13614	chr11:101173336-101174293	CpGIsland	x	CpG:_58		chr11:101173668-101174298	630
13046	chr11:101424952-101425688	CpGIsland	x	CpG:_77		chr11:101424972-101425717	745
19019	chr11:101937443-101937746	CpGIsland	x	CpG:_19		chr11:101937436-101937648	212
14467	chr11:101963956-101964306	CpGIsland	x	CpG:_55		chr11:101963804-101964286	482
13994	chr11:101984269-101985005	CpGIsland	x	CpG:_59		chr11:101984403-101984969	566
14455	chr11:102026446-102027370	CpGIsland	x	CpG:_50		chr11:102026466-102026950	484
14731	chr11:102184572-102185421	CpGIsland	x	CpG:_48		chr11:102184903-102185342	439
18824	chr11:102276471-102276880	CpGIsland	x	CpG:_23		chr11:102276504-102276728	224
10789	chr11:102295603-102297729	CpGIsland	x	CpG:_135		chr11:102295921-102297391	1470
7803	chr11:102316325-102320608	CpGIsland	x	CpG:_274		chr11:102316660-102319603	2943
10706	chr11:102437201-102437892	CpGIsland	x	CpG:_155		chr11:102437373-102438878	1505
11179	chr11:102665968-102666376	CpGIsland	x	CpG:_119		chr11:102665168-102666458	1290
15084	chr11:102697516-102698049	CpGIsland	x	CpG:_40		chr11:102697575-102697952	377
11466	chr11:102818468-102819698	CpGIsland	x	CpG:_119		chr11:102818491-102819658	1167
16702	chr11:102989871-102990306	CpGIsland	x	CpG:_32		chr11:102990044-102990356	312
14746	chr11:103080142-103080597	CpGIsland	x	CpG:_43		chr11:103080195-103080630	435
12339	chr11:103170487-103171428	CpGIsland	x	CpG:_94		chr11:103170602-103171502	900
19028	chr11:103312003-103312351	CpGIsland	x	CpG:_23		chr11:103312076-103312287	211
14289	chr11:103333807-103334231	CpGIsland	x	CpG:_38		chr11:103333799-103334313	514
12682	chr11:103649687-103650445	CpGIsland	x	CpG:_85		chr11:103649513-103650338	825
13977	chr11:103749624-103749881	CpGIsland	x	CpG:_62		chr11:103749374-103749942	568
11627	chr11:104441376-104443215	CpGIsland	x	CpG:_106		chr11:104441968-104443073	1105
10458	chr11:105180547-105182615	CpGIsland	x	CpG:_161		chr11:105180784-105182432	1648
13093	chr11:105292002-105293024	CpGIsland	x	CpG:_65		chr11:105292203-105292937	734
13083	chr11:105943432-105944655	CpGIsland	x	CpG:_94		chr11:105943715-105944452	737
12826	chr11:106487170-106487977	CpGIsland	x	CpG:_98		chr11:106487118-106487912	794
8633	chr11:106787434-106789696	CpGIsland	x	CpG:_208		chr11:106787462-106789507	2045
8634	chr11:106788809-106789594	CpGIsland	x	CpG:_208		chr11:106787462-106789507	2045
13714	chr11:106998963-106999766	CpGIsland	x	CpG:_64		chr11:106999064-106999677	613
10310	chr11:107468942-107471337	CpGIsland	x	CpG:_135		chr11:107469064-107470815	1751
12551	chr11:107793954-107794350	CpGIsland	x	CpG:_71		chr11:107793847-107794702	855
11886	chr11:109362408-109363624	CpGIsland	x	CpG:_131		chr11:109362520-109363548	1028
12043	chr11:109472960-109474175	CpGIsland	x	CpG:_111		chr11:109473121-109474103	982
11872	chr11:109610692-109611664	CpGIsland	x	CpG:_77		chr11:109611083-109612118	1035
13509	chr11:113648994-113650152	CpGIsland	x	CpG:_87		chr11:113649454-113650104	650
11436	chr11:115162857-115164197	CpGIsland	x	CpG:_104		chr11:115163023-115164203	1180
14840	chr11:115297452-115297789	CpGIsland	x	CpG:_41		chr11:115297267-115297688	421
13541	chr11:115318278-115318583	CpGIsland	x	CpG:_58		chr11:115318303-115318946	643
12772	chr11:115367447-115367839	CpGIsland	x	CpG:_59		chr11:115367036-115367842	806
16180	chr11:115374140-115374594	CpGIsland	x	CpG:_23		chr11:115374187-115374505	318
14233	chr11:115381785-115382554	CpGIsland	x	CpG:_66		chr11:115381814-115382337	523
11503	chr11:115535286-115536622	CpGIsland	x	CpG:_119		chr11:115535454-115536606	1152
13579	chr11:115612360-115613191	CpGIsland	x	CpG:_55		chr11:115612386-115613023	637
12114	chr11:116023441-116024671	CpGIsland	x	CpG:_98		chr11:116023715-116024674	959
12117	chr11:116108739-116110646	CpGIsland	x	CpG:_110		chr11:116109510-116110468	958
14448	chr11:116167717-116168416	CpGIsland	x	CpG:_39		chr11:116167887-116168373	486
13452	chr11:116198526-116199532	CpGIsland	x	CpG:_53		chr11:116198479-116199140	661
11579	chr11:116222507-116222973	CpGIsland	x	CpG:_76		chr11:116221935-116223058	1123
11539	chr11:116412235-116413523	CpGIsland	x	CpG:_131		chr11:116412291-116413429	1138
12189	chr11:116433794-116435224	CpGIsland	x	CpG:_106		chr11:116433881-116434818	937
8079	chr11:116532138-116534391	CpGIsland	x	CpG:_190		chr11:116531530-116534153	2623
13303	chr11:116623632-116624370	CpGIsland	x	CpG:_62		chr11:116623688-116624381	693
10982	chr11:116842622-116844272	CpGIsland	x	CpG:_140		chr11:116842473-116843848	1375
10983	chr11:116843458-116843806	CpGIsland	x	CpG:_140		chr11:116842473-116843848	1375
10240	chr11:116851992-116854109	CpGIsland	x	CpG:_204		chr11:116852079-116853903	1824
12633	chr11:116918951-116919474	CpGIsland	x	CpG:_115		chr11:116918621-116919457	836
14125	chr11:117199229-117200224	CpGIsland	x	CpG:_55		chr11:117199340-117199881	541
14503	chr11:117872803-117873561	CpGIsland	x	CpG:_46		chr11:117873019-117873496	477
14200	chr11:117949168-117950090	CpGIsland	x	CpG:_44		chr11:117949460-117949988	528
10396	chr11:117967813-117970090	CpGIsland	x	CpG:_163		chr11:117967878-117969565	1687
11174	chr11:118247578-118249450	CpGIsland	x	CpG:_127		chr11:118247687-118248978	1291
11209	chr11:118908512-118908975	CpGIsland	x	CpG:_124		chr11:118908509-118909787	1278
14252	chr11:119037084-119037669	CpGIsland	x	CpG:_46		chr11:119037206-119037726	520
8303	chr11:119040555-119041841	CpGIsland	x	CpG:_165		chr11:119040750-119043113	2363
12644	chr11:119052742-119054101	CpGIsland	x	CpG:_71		chr11:119053227-119054061	834
11353	chr11:119090197-119091963	CpGIsland	x	CpG:_106		chr11:119089984-119091203	1219
11983	chr11:119491060-119492013	CpGIsland	x	CpG:_87		chr11:119490996-119491996	1000
7873	chr11:119546533-119548333	CpGIsland	x	CpG:_230		chr11:119546892-119549732	2840
12601	chr11:119602752-119603800	CpGIsland	x	CpG:_84		chr11:119602871-119603714	843
11031	chr11:119942262-119943814	CpGIsland	x	CpG:_108		chr11:119942284-119943638	1354
11032	chr11:119943215-119943753	CpGIsland	x	CpG:_108		chr11:119942284-119943638	1354
13319	chr11:120086193-120087215	CpGIsland	x	CpG:_70		chr11:120086396-120087086	690
13533	chr11:120185312-120185569	CpGIsland	x	CpG:_49		chr11:120185431-120186075	644
13207	chr11:120189763-120190168	CpGIsland	x	CpG:_67		chr11:120189410-120190123	713
13407	chr11:120230933-120231672	CpGIsland	x	CpG:_76		chr11:120230922-120231594	672
19041	chr11:120232698-120233004	CpGIsland	x	CpG:_20		chr11:120232784-120232993	209
14210	chr11:120310709-120311646	CpGIsland	x	CpG:_48		chr11:120310793-120311320	527
8126	chr11:120347598-120350944	CpGIsland	x	CpG:_193		chr11:120347871-120350438	2567
8127	chr11:120349916-120350945	CpGIsland	x	CpG:_193		chr11:120347871-120350438	2567
14067	chr11:120549036-120550121	CpGIsland	x	CpG:_67		chr11:120549382-120549935	553
11380	chr11:120572430-120573916	CpGIsland	x	CpG:_128		chr11:120572476-120573685	1209
12733	chr11:120580866-120582307	CpGIsland	x	CpG:_88		chr11:120580994-120581808	814
11594	chr11:120632583-120633826	CpGIsland	x	CpG:_104		chr11:120632650-120633766	1116
10665	chr11:120659813-120660680	CpGIsland	x	CpG:_149		chr11:120659854-120661388	1534
13580	chr11:120672756-120673595	CpGIsland	x	CpG:_72		chr11:120672900-120673537	637
18435	chr11:120727067-120727311	CpGIsland	x	CpG:_27		chr11:120726952-120727208	256
11786	chr11:120783558-120785118	CpGIsland	x	CpG:_120		chr11:120783758-120784818	1060
10890	chr11:120823249-120825133	CpGIsland	x	CpG:_160		chr11:120823573-120824995	1422
12498	chr11:121259301-121260707	CpGIsland	x	CpG:_116		chr11:121259666-121260532	866
12704	chr11:121353795-121354705	CpGIsland	x	CpG:_96		chr11:121353779-121354600	821
14451	chr11:121387834-121388283	CpGIsland	x	CpG:_49		chr11:121387753-121388238	485
12916	chr11:121702142-121702989	CpGIsland	x	CpG:_72		chr11:121702214-121702990	776
12496	chr11:16752241-16753046	CpGIsland	x	CpG:_80		chr11:16752214-16753080	866
12842	chr11:20248922-20250164	CpGIsland	x	CpG:_95		chr11:20248921-20249712	791
11223	chr11:20542195-20543972	CpGIsland	x	CpG:_126		chr11:20542499-20543770	1271
12870	chr11:20631411-20632643	CpGIsland	x	CpG:_71		chr11:20631785-20632570	785
12576	chr11:20830488-20831571	CpGIsland	x	CpG:_94		chr11:20830500-20831349	849
11726	chr11:21238366-21239869	CpGIsland	x	CpG:_96		chr11:21238584-21239663	1079
11826	chr11:21370422-21371614	CpGIsland	x	CpG:_94		chr11:21370442-21371489	1047
11910	chr11:21993061-21993927	CpGIsland	x	CpG:_101		chr11:21992870-21993891	1021
13578	chr11:22512654-22512911	CpGIsland	x	CpG:_67		chr11:22512236-22512873	637
15947	chr11:22860213-22860781	CpGIsland	x	CpG:_25		chr11:22860385-22860709	324
10889	chr11:23305866-23307495	CpGIsland	x	CpG:_134		chr11:23305844-23307266	1422
13610	chr11:23632952-23633900	CpGIsland	x	CpG:_86		chr11:23633135-23633766	631
10670	chr11:24075940-24078120	CpGIsland	x	CpG:_109		chr11:24076383-24077912	1529
10671	chr11:24077239-24077984	CpGIsland	x	CpG:_109		chr11:24076383-24077912	1529
13226	chr11:24164217-24164480	CpGIsland	x	CpG:_52		chr11:24164174-24164882	708
12304	chr11:3202156-3203231	CpGIsland	x	CpG:_91		chr11:3202282-3203193	911
7210	chr11:33203099-33204446	CpGIsland	x	CpG:_304		chr11:33200452-33204334	3882
11947	chr11:35120928-35122034	CpGIsland	x	CpG:_83		chr11:35120996-35122006	1010
13713	chr11:3628818-3629288	CpGIsland	x	CpG:_45		chr11:3628951-3629564	613
12130	chr11:3649239-3649503	CpGIsland	x	CpG:_107		chr11:3648596-3649551	955
13540	chr11:3761878-3762447	CpGIsland	x	CpG:_90		chr11:3761708-3762351	643
15074	chr11:4118274-4118912	CpGIsland	x	CpG:_34		chr11:4118464-4118842	378
14018	chr11:4186517-4187232	CpGIsland	x	CpG:_65		chr11:4186642-4187203	561
11897	chr11:43528461-43529551	CpGIsland	x	CpG:_93		chr11:43528462-43529487	1025
12668	chr11:43681855-43683010	CpGIsland	x	CpG:_108		chr11:43681870-43682698	828
12727	chr11:45944230-45945178	CpGIsland	x	CpG:_94		chr11:45944310-45945125	815
13078	chr11:46436827-46437753	CpGIsland	x	CpG:_67		chr11:46436915-46437654	739
11817	chr11:4745942-4746220	CpGIsland	x	CpG:_100		chr11:4745938-4746987	1049
15054	chr11:49250275-49251028	CpGIsland	x	CpG:_32		chr11:49250478-49250859	381
12035	chr11:50291364-50292630	CpGIsland	x	CpG:_98		chr11:50291634-50292618	984
12922	chr11:50359227-50359609	CpGIsland	x	CpG:_73		chr11:50359091-50359865	774
15098	chr11:50827417-50827861	CpGIsland	x	CpG:_36		chr11:50827446-50827820	374
14187	chr11:50915676-50916183	CpGIsland	x	CpG:_46		chr11:50915715-50916245	530
14402	chr11:53457026-53457640	CpGIsland	x	CpG:_49		chr11:53457053-53457547	494
10818	chr11:53478503-53479053	CpGIsland	x	CpG:_155		chr11:53478603-53480059	1456
12980	chr11:53769644-53770855	CpGIsland	x	CpG:_93		chr11:53769896-53770657	761
14981	chr11:53858883-53859629	CpGIsland	x	CpG:_40		chr11:53859024-53859418	394
12429	chr11:54027518-54028916	CpGIsland	x	CpG:_70		chr11:54027694-54028576	882
12430	chr11:54028226-54028672	CpGIsland	x	CpG:_70		chr11:54027694-54028576	882
13933	chr11:54100776-54101408	CpGIsland	x	CpG:_59		chr11:54100795-54101372	577
13410	chr11:54437856-54438804	CpGIsland	x	CpG:_89		chr11:54437986-54438657	671
10820	chr11:5443811-5445431	CpGIsland	x	CpG:_145		chr11:5443960-5445415	1455
11427	chr11:5520439-5521756	CpGIsland	x	CpG:_88		chr11:5520598-5521782	1184
13758	chr11:5541599-5542443	CpGIsland	x	CpG:_72		chr11:5541743-5542349	606
14216	chr11:55469614-55470210	CpGIsland	x	CpG:_74		chr11:55469637-55470162	525
14412	chr11:5707108-5707907	CpGIsland	x	CpG:_63		chr11:5707307-5707799	492
13776	chr11:5740565-5741493	CpGIsland	x	CpG:_68		chr11:5740728-5741332	604
14767	chr11:5761881-5762535	CpGIsland	x	CpG:_60		chr11:5762028-5762460	432
12882	chr11:57644381-57645886	CpGIsland	x	CpG:_74		chr11:57644953-57645735	782
12883	chr11:57645157-57645625	CpGIsland	x	CpG:_74		chr11:57644953-57645735	782
14143	chr11:58322834-58323830	CpGIsland	x	CpG:_51		chr11:58322902-58323440	538
12213	chr11:59176993-59177668	CpGIsland	x	CpG:_101		chr11:59176424-59177354	930
16746	chr11:59249713-59250147	CpGIsland	x	CpG:_30		chr11:59249720-59250030	310
11247	chr11:59306204-59308525	CpGIsland	x	CpG:_119		chr11:59306411-59307671	1260
12697	chr11:59449432-59450763	CpGIsland	x	CpG:_66		chr11:59449869-59450691	822
12811	chr11:59506363-59506630	CpGIsland	x	CpG:_61		chr11:59506008-59506805	797
12481	chr11:59662105-59663164	CpGIsland	x	CpG:_94		chr11:59662147-59663016	869
14093	chr11:59787218-59787694	CpGIsland	x	CpG:_51		chr11:59787190-59787738	548
14768	chr11:59847823-59848534	CpGIsland	x	CpG:_63		chr11:59847975-59848407	432
15007	chr11:60046046-60046783	CpGIsland	x	CpG:_35		chr11:60046140-60046531	391
10564	chr11:60104790-60107224	CpGIsland	x	CpG:_154		chr11:60104878-60106468	1590
14787	chr11:60115046-60115393	CpGIsland	x	CpG:_39		chr11:60115124-60115553	429
11289	chr11:60416564-60418375	CpGIsland	x	CpG:_111		chr11:60416740-60417985	1245
11818	chr11:61022075-61023273	CpGIsland	x	CpG:_118		chr11:61022205-61023254	1049
12522	chr11:61578795-61579832	CpGIsland	x	CpG:_91		chr11:61578944-61579804	860
12523	chr11:61579322-61579796	CpGIsland	x	CpG:_91		chr11:61578944-61579804	860
11100	chr11:61854206-61855485	CpGIsland	x	CpG:_154		chr11:61854074-61855390	1316
13451	chr11:61929707-61930742	CpGIsland	x	CpG:_62		chr11:61929786-61930447	661
12152	chr11:62248317-62249446	CpGIsland	x	CpG:_83		chr11:62248497-62249444	947
12315	chr11:62551473-62551841	CpGIsland	x	CpG:_88		chr11:62550912-62551819	907
12255	chr11:62647971-62649262	CpGIsland	x	CpG:_107		chr11:62648021-62648943	922
12584	chr11:63132428-63133361	CpGIsland	x	CpG:_71		chr11:63132414-63133262	848
13066	chr11:6443964-6444863	CpGIsland	x	CpG:_72		chr11:6444021-6444762	741
12620	chr11:6474871-6476453	CpGIsland	x	CpG:_83		chr11:6474938-6475777	839
12892	chr11:65787397-65788459	CpGIsland	x	CpG:_85		chr11:65787616-65788397	781
16186	chr11:65807017-65807538	CpGIsland	x	CpG:_41		chr11:65807181-65807498	317
11935	chr11:67454878-67455894	CpGIsland	x	CpG:_109		chr11:67454957-67455972	1015
10272	chr11:68385667-68386303	CpGIsland	x	CpG:_197		chr11:68384928-68386726	1798
11721	chr11:68399988-68400299	CpGIsland	x	CpG:_101		chr11:68399534-68400614	1080
10622	chr11:69059303-69060861	CpGIsland	x	CpG:_156		chr11:69059293-69060850	1557
14953	chr11:69546417-69546837	CpGIsland	x	CpG:_37		chr11:69546513-69546913	400
14004	chr11:69765637-69766709	CpGIsland	x	CpG:_41		chr11:69766014-69766578	564
14132	chr11:69795343-69796234	CpGIsland	x	CpG:_44		chr11:69795499-69796039	540
10768	chr11:69965240-69967026	CpGIsland	x	CpG:_107		chr11:69965385-69966864	1479
14380	chr11:70520053-70520428	CpGIsland	x	CpG:_48		chr11:70520033-70520530	497
8173	chr11:70653297-70657210	CpGIsland	x	CpG:_196		chr11:70653725-70656236	2511
14231	chr11:70687255-70688244	CpGIsland	x	CpG:_55		chr11:70687654-70688177	523
14232	chr11:70763972-70764930	CpGIsland	x	CpG:_67		chr11:70764079-70764602	523
14502	chr11:70982561-70983316	CpGIsland	x	CpG:_59		chr11:70982639-70983116	477
12976	chr11:72411227-72411859	CpGIsland	x	CpG:_85		chr11:72411131-72411894	763
11013	chr11:72488701-72490356	CpGIsland	x	CpG:_107		chr11:72488845-72490209	1364
14244	chr11:72961006-72961476	CpGIsland	x	CpG:_56		chr11:72961075-72961596	521
13115	chr11:73047603-73048526	CpGIsland	x	CpG:_79		chr11:73047667-73048396	729
13148	chr11:74637975-74638860	CpGIsland	x	CpG:_71		chr11:74637963-74638687	724
12929	chr11:74649152-74650168	CpGIsland	x	CpG:_100		chr11:74649241-74650013	772
11631	chr11:74837619-74838826	CpGIsland	x	CpG:_90		chr11:74837648-74838752	1104
10283	chr11:74896115-74898504	CpGIsland	x	CpG:_154		chr11:74896412-74898204	1792
10688	chr11:75171951-75173916	CpGIsland	x	CpG:_138		chr11:75172338-75173855	1517
10689	chr11:75173179-75173676	CpGIsland	x	CpG:_138		chr11:75172338-75173855	1517
8537	chr11:75194377-75195415	CpGIsland	x	CpG:_175		chr11:75193256-75195382	2126
8538	chr11:75195160-75195460	CpGIsland	x	CpG:_175		chr11:75193256-75195382	2126
13773	chr11:75509788-75510926	CpGIsland	x	CpG:_54		chr11:75510203-75510808	605
11750	chr11:75530521-75532288	CpGIsland	x	CpG:_92		chr11:75531101-75532171	1070
13268	chr11:75655595-75656593	CpGIsland	x	CpG:_73		chr11:75655664-75656365	701
11163	chr11:75795305-75796034	CpGIsland	x	CpG:_135		chr11:75794962-75796258	1296
11164	chr11:75795991-75796289	CpGIsland	x	CpG:_135		chr11:75794962-75796258	1296
12299	chr11:75965959-75967314	CpGIsland	x	CpG:_81		chr11:75966272-75967184	912
11931	chr11:76027051-76028334	CpGIsland	x	CpG:_122		chr11:76027028-76028044	1016
13777	chr11:76201711-76202608	CpGIsland	x	CpG:_65		chr11:76201857-76202461	604
12572	chr11:76398098-76399329	CpGIsland	x	CpG:_77		chr11:76398442-76399292	850
10522	chr11:76622298-76623044	CpGIsland	x	CpG:_151		chr11:76622237-76623850	1613
10523	chr11:76622857-76623943	CpGIsland	x	CpG:_151		chr11:76622237-76623850	1613
10524	chr11:76623435-76623901	CpGIsland	x	CpG:_151		chr11:76622237-76623850	1613
12497	chr11:76845998-76847198	CpGIsland	x	CpG:_85		chr11:76846181-76847047	866
17125	chr11:76997161-76997693	CpGIsland	x	CpG:_21		chr11:76997416-76997717	301
14124	chr11:77462218-77463225	CpGIsland	x	CpG:_64		chr11:77462258-77462799	541
12169	chr11:77606948-77608243	CpGIsland	x	CpG:_82		chr11:77607212-77608155	943
12426	chr11:77687023-77687675	CpGIsland	x	CpG:_91		chr11:77686950-77687833	883
13019	chr11:77931110-77931606	CpGIsland	x	CpG:_78		chr11:77930886-77931638	752
12463	chr11:78188266-78189677	CpGIsland	x	CpG:_97		chr11:78188606-78189478	872
14139	chr11:78490787-78491208	CpGIsland	x	CpG:_62		chr11:78490642-78491181	539
14711	chr11:78496955-78497411	CpGIsland	x	CpG:_48		chr11:78497021-78497463	442
15242	chr11:79044812-79045292	CpGIsland	x	CpG:_25		chr11:79044836-79045184	348
13486	chr11:79660448-79661041	CpGIsland	x	CpG:_68		chr11:79660415-79661069	654
11045	chr11:79710818-79712417	CpGIsland	x	CpG:_137		chr11:79710878-79712224	1346
18363	chr11:79974174-79974416	CpGIsland	x	CpG:_27		chr11:79974224-79974486	262
10663	chr11:80476476-80477599	CpGIsland	x	CpG:_153		chr11:80476520-80478056	1536
7967	chr11:82388746-82389067	CpGIsland	x	CpG:_239		chr11:82387062-82389805	2743
14032	chr11:82870931-82871306	CpGIsland	x	CpG:_59		chr11:82870804-82871362	558
13227	chr11:83409675-83410226	CpGIsland	x	CpG:_63		chr11:83409394-83410102	708
14564	chr11:83964254-83964804	CpGIsland	x	CpG:_42		chr11:83964325-83964792	467
14693	chr11:84068000-84068784	CpGIsland	x	CpG:_63		chr11:84068107-84068552	445
11671	chr11:84179273-84180517	CpGIsland	x	CpG:_110		chr11:84179323-84180418	1095
12231	chr11:84818555-84819694	CpGIsland	x	CpG:_72		chr11:84818709-84819636	927
12232	chr11:84819410-84819640	CpGIsland	x	CpG:_72		chr11:84818709-84819636	927
13750	chr11:84828607-84829405	CpGIsland	x	CpG:_58		chr11:84828697-84829305	608
10880	chr11:84869457-84871420	CpGIsland	x	CpG:_118		chr11:84869568-84870994	1426
14193	chr11:84957864-84958185	CpGIsland	x	CpG:_43		chr11:84957719-84958248	529
11885	chr11:85139390-85140707	CpGIsland	x	CpG:_83		chr11:85139455-85140483	1028
12057	chr11:86484114-86485154	CpGIsland	x	CpG:_81		chr11:86484203-86485180	977
11757	chr11:87617077-87617829	CpGIsland	x	CpG:_89		chr11:87616902-87617970	1068
18905	chr11:87639166-87639428	CpGIsland	x	CpG:_28		chr11:87639236-87639459	223
10801	chr11:88047126-88048733	CpGIsland	x	CpG:_156		chr11:88047189-88048653	1464
10802	chr11:88048090-88048660	CpGIsland	x	CpG:_156		chr11:88047189-88048653	1464
10821	chr11:88067756-88069364	CpGIsland	x	CpG:_121		chr11:88067845-88069300	1455
12445	chr11:88098989-88100075	CpGIsland	x	CpG:_101		chr11:88099079-88099957	878
14806	chr11:88169648-88169975	CpGIsland	x	CpG:_32		chr11:88169646-88170072	426
10792	chr11:89302324-89303201	CpGIsland	x	CpG:_134		chr11:89301374-89302842	1468
10140	chr11:93099172-93099558	CpGIsland	x	CpG:_129		chr11:93098299-93100196	1897
10203	chr11:94211350-94212107	CpGIsland	x	CpG:_172		chr11:94210243-94212093	1850
8564	chr11:94990638-94993084	CpGIsland	x	CpG:_204		chr11:94990898-94992990	2092
10192	chr11:95121366-95122024	CpGIsland	x	CpG:_141		chr11:95120006-95121863	1857
13206	chr11:95823956-95824828	CpGIsland	x	CpG:_78		chr11:95823997-95824710	713
12468	chr11:95831021-95831338	CpGIsland	x	CpG:_83		chr11:95830487-95831358	871
18501	chr11:96124284-96124586	CpGIsland	x	CpG:_25		chr11:96124323-96124578	255
14109	chr11:96352745-96353457	CpGIsland	x	CpG:_61		chr11:96352944-96353489	545
18926	chr11:96366819-96367188	CpGIsland	x	CpG:_20		chr11:96366801-96367021	220
14918	chr11:96777296-96777910	CpGIsland	x	CpG:_41		chr11:96777424-96777830	406
11668	chr11:96829346-96830740	CpGIsland	x	CpG:_86		chr11:96829375-96830471	1096
14140	chr11:96850078-96850424	CpGIsland	x	CpG:_42		chr11:96849886-96850425	539
11389	chr11:97149996-97151827	CpGIsland	x	CpG:_111		chr11:97150598-97151802	1204
13061	chr11:97279470-97280858	CpGIsland	x	CpG:_62		chr11:97279782-97280525	743
10912	chr11:97361920-97363491	CpGIsland	x	CpG:_126		chr11:97362007-97363418	1411
13085	chr11:97415284-97416463	CpGIsland	x	CpG:_66		chr11:97415371-97416107	736
12691	chr11:97534730-97535144	CpGIsland	x	CpG:_90		chr11:97534456-97535279	823
10374	chr11:97629107-97630007	CpGIsland	x	CpG:_190		chr11:97628255-97629965	1710
16986	chr11:97685681-97686038	CpGIsland	x	CpG:_35		chr11:97685701-97686005	304
10607	chr11:98148879-98150638	CpGIsland	x	CpG:_151		chr11:98149083-98150647	1564
12831	chr11:98457333-98458349	CpGIsland	x	CpG:_66		chr11:98457502-98458295	793
14730	chr11:98545580-98546065	CpGIsland	x	CpG:_62		chr11:98545679-98546118	439
15236	chr11:98768176-98768717	CpGIsland	x	CpG:_27		chr11:98768144-98768493	349
15962	chr11:98773778-98774384	CpGIsland	x	CpG:_28		chr11:98773805-98774126	321
13594	chr11:98836603-98837392	CpGIsland	x	CpG:_61		chr11:98836760-98837394	634
13673	chr12:100899193-100899680	CpGIsland	x	CpG:_46		chr12:100898889-100899508	619
11903	chr12:102757417-102758468	CpGIsland	x	CpG:_100		chr12:102757312-102758334	1022
14519	chr12:10390617-10391455	CpGIsland	x	CpG:_47		chr12:10390726-10391201	475
11961	chr12:105031651-105033199	CpGIsland	x	CpG:_101		chr12:105032097-105033104	1007
11962	chr12:105032490-105033198	CpGIsland	x	CpG:_101		chr12:105032097-105033104	1007
12219	chr12:105336834-105337372	CpGIsland	x	CpG:_76		chr12:105336652-105337581	929
14799	chr12:105962624-105963293	CpGIsland	x	CpG:_30		chr12:105962822-105963249	427
14213	chr12:107980086-107980367	CpGIsland	x	CpG:_49		chr12:107980220-107980746	526
13567	chr12:108422654-108423651	CpGIsland	x	CpG:_72		chr12:108422930-108423569	639
13029	chr12:108702131-108702681	CpGIsland	x	CpG:_60		chr12:108701848-108702598	750
17828	chr12:108757758-108758252	CpGIsland	x	CpG:_34		chr12:108757847-108758133	286
12079	chr12:108835359-108836711	CpGIsland	x	CpG:_97		chr12:108835408-108836377	969
11556	chr12:109033375-109033692	CpGIsland	x	CpG:_117		chr12:109033231-109034363	1132
11047	chr12:110738201-110738687	CpGIsland	x	CpG:_124		chr12:110737530-110738875	1345
14218	chr12:110976752-110977331	CpGIsland	x	CpG:_56		chr12:110976985-110977510	525
13522	chr12:110978451-110979532	CpGIsland	x	CpG:_73		chr12:110978635-110979282	647
10254	chr12:111274399-111274980	CpGIsland	x	CpG:_177		chr12:111274093-111275908	1815
10255	chr12:111275405-111276007	CpGIsland	x	CpG:_177		chr12:111274093-111275908	1815
11255	chr12:111376688-111378491	CpGIsland	x	CpG:_146		chr12:111376967-111378223	1256
12569	chr12:111485128-111485779	CpGIsland	x	CpG:_106		chr12:111485150-111486001	851
11827	chr12:111574015-111575339	CpGIsland	x	CpG:_109		chr12:111574329-111575376	1047
11955	chr12:111712440-111713643	CpGIsland	x	CpG:_115		chr12:111712542-111713550	1008
12780	chr12:112130162-112131371	CpGIsland	x	CpG:_102		chr12:112130305-112131109	804
12578	chr12:11265388-11266729	CpGIsland	x	CpG:_101		chr12:11265767-11266616	849
11660	chr12:112678314-112679686	CpGIsland	x	CpG:_111		chr12:112678599-112679696	1097
10654	chr12:112928422-112930192	CpGIsland	x	CpG:_171		chr12:112928400-112929942	1542
12095	chr12:113013771-113015154	CpGIsland	x	CpG:_77		chr12:113014095-113015060	965
12096	chr12:113014638-113015123	CpGIsland	x	CpG:_77		chr12:113014095-113015060	965
10691	chr12:113187674-113188345	CpGIsland	x	CpG:_119		chr12:113187654-113189171	1517
11372	chr12:116280426-116281759	CpGIsland	x	CpG:_117		chr12:116280639-116281851	1212
13816	chr12:116405186-116405924	CpGIsland	x	CpG:_63		chr12:116405180-116405776	596
15247	chr12:117153750-117154151	CpGIsland	x	CpG:_41		chr12:117153900-117154247	347
12692	chr12:117843355-117844393	CpGIsland	x	CpG:_86		chr12:117843434-117844257	823
14975	chr12:12937081-12937548	CpGIsland	x	CpG:_32		chr12:12936991-12937387	396
11305	chr12:12941642-12942643	CpGIsland	x	CpG:_90		chr12:12941552-12942789	1237
14102	chr12:14151880-14152278	CpGIsland	x	CpG:_43		chr12:14151807-14152353	546
8316	chr12:15815590-15817327	CpGIsland	x	CpG:_175		chr12:15814861-15817217	2356
8317	chr12:15816842-15817229	CpGIsland	x	CpG:_175		chr12:15814861-15817217	2356
17621	chr12:16589377-16589956	CpGIsland	x	CpG:_27		chr12:16589553-16589846	293
13982	chr12:16810647-16811429	CpGIsland	x	CpG:_72		chr12:16810837-16811404	567
11625	chr12:16893968-16895714	CpGIsland	x	CpG:_124		chr12:16894408-16895514	1106
12754	chr12:17881432-17882858	CpGIsland	x	CpG:_99		chr12:17881694-17882503	809
11639	chr12:17992496-17992925	CpGIsland	x	CpG:_112		chr12:17992588-17993690	1102
11640	chr12:17993129-17993633	CpGIsland	x	CpG:_112		chr12:17992588-17993690	1102
12531	chr12:18135583-18136379	CpGIsland	x	CpG:_94		chr12:18135572-18136430	858
12558	chr12:20614771-20615018	CpGIsland	x	CpG:_98		chr12:20614757-20615610	853
12628	chr12:20815365-20816101	CpGIsland	x	CpG:_85		chr12:20815179-20816016	837
11586	chr12:21111278-21112704	CpGIsland	x	CpG:_130		chr12:21111482-21112601	1119
11587	chr12:22623151-22623508	CpGIsland	x	CpG:_110		chr12:22622529-22623648	1119
12683	chr12:23189045-23190043	CpGIsland	x	CpG:_94		chr12:23189091-23189915	824
12765	chr12:23634482-23634753	CpGIsland	x	CpG:_94		chr12:23634168-23634975	807
12563	chr12:23800275-23801142	CpGIsland	x	CpG:_94		chr12:23800339-23801191	852
12675	chr12:24097035-24097461	CpGIsland	x	CpG:_100		chr12:24096661-24097488	827
12838	chr12:24572044-24572762	CpGIsland	x	CpG:_90		chr12:24571957-24572749	792
13715	chr12:25095916-25096745	CpGIsland	x	CpG:_43		chr12:25095914-25096527	613
14253	chr12:25098224-25099085	CpGIsland	x	CpG:_49		chr12:25098548-25099068	520
13379	chr12:26468827-26469609	CpGIsland	x	CpG:_59		chr12:26469171-26469850	679
8406	chr12:27341435-27342027	CpGIsland	x	CpG:_228		chr12:27341186-27343461	2275
12920	chr12:28635258-28636394	CpGIsland	x	CpG:_73		chr12:28635375-28636150	775
16692	chr12:30373035-30373549	CpGIsland	x	CpG:_34		chr12:30373158-30373471	313
10903	chr12:31264897-31266473	CpGIsland	x	CpG:_95		chr12:31264945-31266363	1418
13659	chr12:31350794-31351568	CpGIsland	x	CpG:_64		chr12:31350903-31351526	623
11573	chr12:31949160-31950361	CpGIsland	x	CpG:_116		chr12:31949239-31950364	1125
13547	chr12:32060611-32061603	CpGIsland	x	CpG:_82		chr12:32060616-32061258	642
11321	chr12:32378465-32379948	CpGIsland	x	CpG:_136		chr12:32378734-32379965	1231
14330	chr12:33429420-33430227	CpGIsland	x	CpG:_60		chr12:33429546-33430052	506
12669	chr12:3571878-3573089	CpGIsland	x	CpG:_87		chr12:3572055-3572883	828
14276	chr12:36042201-36042616	CpGIsland	x	CpG:_56		chr12:36042030-36042546	516
11819	chr12:44328562-44329243	CpGIsland	x	CpG:_107		chr12:44328640-44329689	1049
12995	chr12:4592594-4593664	CpGIsland	x	CpG:_89		chr12:4592830-4593587	757
14504	chr12:4840847-4841742	CpGIsland	x	CpG:_48		chr12:4841210-4841687	477
7983	chr12:49383389-49383771	CpGIsland	x	CpG:_224		chr12:49383077-49385808	2731
12062	chr12:53252225-53253704	CpGIsland	x	CpG:_75		chr12:53252691-53253666	975
8310	chr12:5375397-5375845	CpGIsland	x	CpG:_184		chr12:5373700-5376059	2359
14674	chr12:54795137-54795977	CpGIsland	x	CpG:_42		chr12:54795252-54795700	448
12326	chr12:54862236-54863174	CpGIsland	x	CpG:_97		chr12:54862297-54863200	903
11003	chr12:54984896-54986373	CpGIsland	x	CpG:_151		chr12:54984960-54986326	1366
13140	chr12:55820205-55821395	CpGIsland	x	CpG:_79		chr12:55820512-55821237	725
11922	chr12:59130776-59131952	CpGIsland	x	CpG:_123		chr12:59130781-59131799	1018
13983	chr12:64917676-64918401	CpGIsland	x	CpG:_54		chr12:64917786-64918353	567
13405	chr12:69168318-69169225	CpGIsland	x	CpG:_45		chr12:69168494-69169167	673
13406	chr12:69168869-69169195	CpGIsland	x	CpG:_45		chr12:69168494-69169167	673
14539	chr12:69241695-69242374	CpGIsland	x	CpG:_55		chr12:69241757-69242228	471
13132	chr12:69724466-69725392	CpGIsland	x	CpG:_69		chr12:69724479-69725206	727
12177	chr12:69986348-69987520	CpGIsland	x	CpG:_105		chr12:69986461-69987403	942
12032	chr12:70111173-70112363	CpGIsland	x	CpG:_125		chr12:70111228-70112213	985
17827	chr12:71111383-71111737	CpGIsland	x	CpG:_32		chr12:71111371-71111657	286
12401	chr12:71309567-71310393	CpGIsland	x	CpG:_104		chr12:71309568-71310456	888
8420	chr12:73045748-73046999	CpGIsland	x	CpG:_199		chr12:73044615-73046874	2259
11089	chr12:73111674-73113594	CpGIsland	x	CpG:_111		chr12:73111840-73113164	1324
11271	chr12:73584267-73585327	CpGIsland	x	CpG:_102		chr12:73584451-73585703	1252
8405	chr12:76368924-76371536	CpGIsland	x	CpG:_253		chr12:76369031-76371309	2278
13373	chr12:76821841-76822891	CpGIsland	x	CpG:_66		chr12:76822085-76822765	680
10489	chr12:77237874-77239741	CpGIsland	x	CpG:_168		chr12:77237966-77239594	1628
13359	chr12:79006531-79007589	CpGIsland	x	CpG:_80		chr12:79006770-79007452	682
14068	chr12:79028850-79029742	CpGIsland	x	CpG:_61		chr12:79029008-79029561	553
14222	chr12:80132252-80132989	CpGIsland	x	CpG:_62		chr12:80132426-80132950	524
17113	chr12:80168240-80168539	CpGIsland	x	CpG:_27		chr12:80168329-80168631	302
10806	chr12:80258859-80261096	CpGIsland	x	CpG:_118		chr12:80259337-80260799	1462
14331	chr12:80436237-80436969	CpGIsland	x	CpG:_69		chr12:80436450-80436956	506
10887	chr12:80518486-80518929	CpGIsland	x	CpG:_140		chr12:80518438-80519861	1423
11431	chr12:81780055-81781547	CpGIsland	x	CpG:_105		chr12:81780397-81781580	1183
11357	chr12:81859648-81861131	CpGIsland	x	CpG:_144		chr12:81859893-81861110	1217
12045	chr12:82616915-82617270	CpGIsland	x	CpG:_95		chr12:82616747-82617728	981
8659	chr12:83486670-83487948	CpGIsland	x	CpG:_160		chr12:83485824-83487847	2023
12934	chr12:83632447-83632886	CpGIsland	x	CpG:_66		chr12:83632158-83632929	771
14634	chr12:84148154-84148593	CpGIsland	x	CpG:_45		chr12:84148115-84148569	454
12832	chr12:84408295-84409181	CpGIsland	x	CpG:_86		chr12:84408397-84409190	793
10782	chr12:8498589-8500492	CpGIsland	x	CpG:_154		chr12:8498973-8500446	1473
11103	chr12:85473363-85474609	CpGIsland	x	CpG:_91		chr12:85473438-85474752	1314
11991	chr12:85598549-85599924	CpGIsland	x	CpG:_87		chr12:85598798-85599797	999
16992	chr12:86244150-86244439	CpGIsland	x	CpG:_23		chr12:86244152-86244456	304
7638	chr12:86881828-86885206	CpGIsland	x	CpG:_278		chr12:86881767-86884934	3167
7639	chr12:86884194-86885082	CpGIsland	x	CpG:_278		chr12:86881767-86884934	3167
15626	chr12:88360484-88361044	CpGIsland	x	CpG:_29		chr12:88360491-88360828	337
13903	chr12:9029858-9030608	CpGIsland	x	CpG:_62		chr12:9029921-9030503	582
15273	chr12:9574414-9574774	CpGIsland	x	CpG:_29		chr12:9574445-9574788	343
14863	chr12:98737145-98737805	CpGIsland	x	CpG:_62		chr12:98737306-98737722	416
14356	chr13:100616364-100617113	CpGIsland	x	CpG:_59		chr13:100616515-100617016	501
14551	chr13:100744037-100744773	CpGIsland	x	CpG:_44		chr13:100744138-100744607	469
11239	chr13:101767056-101768896	CpGIsland	x	CpG:_114		chr13:101767253-101768516	1263
14615	chr13:10360270-10360580	CpGIsland	x	CpG:_59		chr13:10360202-10360659	457
7819	chr13:107888534-107891796	CpGIsland	x	CpG:_309		chr13:107888547-107891460	2913
7820	chr13:107890368-107891497	CpGIsland	x	CpG:_309		chr13:107888547-107891460	2913
13791	chr13:109116487-109116788	CpGIsland	x	CpG:_50		chr13:109116426-109117027	601
12524	chr13:109902448-109903492	CpGIsland	x	CpG:_96		chr13:109902499-109903358	859
11956	chr13:110394364-110395534	CpGIsland	x	CpG:_98		chr13:110394608-110395616	1008
12658	chr13:112463596-112464656	CpGIsland	x	CpG:_94		chr13:112463722-112464553	831
12659	chr13:112464155-112464579	CpGIsland	x	CpG:_94		chr13:112463722-112464553	831
13124	chr13:112800691-112801599	CpGIsland	x	CpG:_86		chr13:112800681-112801409	728
12593	chr13:112987627-112988055	CpGIsland	x	CpG:_92		chr13:112987476-112988322	846
14589	chr13:113292960-113293653	CpGIsland	x	CpG:_65		chr13:113293112-113293574	462
11063	chr13:119428263-119430011	CpGIsland	x	CpG:_153		chr13:119428376-119429714	1338
11686	chr13:12106498-12106791	CpGIsland	x	CpG:_99		chr13:12105934-12107026	1092
12170	chr13:12649841-12651069	CpGIsland	x	CpG:_89		chr13:12649830-12650773	943
12179	chr13:13393303-13393747	CpGIsland	x	CpG:_89		chr13:13393039-13393980	941
12812	chr13:13437415-13437875	CpGIsland	x	CpG:_58		chr13:13437421-13438218	797
13002	chr13:13590310-13591078	CpGIsland	x	CpG:_80		chr13:13590248-13591004	756
10433	chr13:15463948-15464505	CpGIsland	x	CpG:_161		chr13:15462833-15464498	1665
8211	chr13:17803371-17805715	CpGIsland	x	CpG:_287		chr13:17803342-17805807	2465
11205	chr13:20090221-20091564	CpGIsland	x	CpG:_134		chr13:20090379-20091658	1279
14738	chr13:21468114-21468715	CpGIsland	x	CpG:_45		chr13:21468195-21468632	437
15641	chr13:21530710-21531316	CpGIsland	x	CpG:_38		chr13:21530756-21531091	335
17803	chr13:21753379-21753846	CpGIsland	x	CpG:_38		chr13:21753505-21753794	289
11992	chr13:21787656-21787991	CpGIsland	x	CpG:_93		chr13:21786854-21787853	999
12002	chr13:22035084-22036295	CpGIsland	x	CpG:_85		chr13:22035230-22036225	995
12003	chr13:22035834-22036282	CpGIsland	x	CpG:_85		chr13:22035230-22036225	995
14234	chr13:23368769-23369396	CpGIsland	x	CpG:_49		chr13:23368894-23369417	523
13761	chr13:23561918-23562446	CpGIsland	x	CpG:_61		chr13:23561917-23562523	606
12180	chr13:23573828-23574886	CpGIsland	x	CpG:_84		chr13:23573851-23574792	941
14104	chr13:23622006-23622639	CpGIsland	x	CpG:_59		chr13:23622097-23622643	546
12054	chr13:24280149-24281512	CpGIsland	x	CpG:_98		chr13:24280420-24281398	978
13728	chr13:24761415-24762211	CpGIsland	x	CpG:_64		chr13:24761559-24762170	611
13729	chr13:24761873-24762169	CpGIsland	x	CpG:_64		chr13:24761559-24762170	611
14414	chr13:25019872-25020547	CpGIsland	x	CpG:_75		chr13:25019947-25020439	492
15611	chr13:25055219-25055544	CpGIsland	x	CpG:_33		chr13:25055183-25055522	339
10359	chr13:28952976-28953293	CpGIsland	x	CpG:_177		chr13:28951746-28953465	1719
8407	chr13:31558950-31559355	CpGIsland	x	CpG:_240		chr13:31557823-31560098	2275
10417	chr13:31625601-31626017	CpGIsland	x	CpG:_156		chr13:31625498-31627171	1673
10418	chr13:31626308-31626812	CpGIsland	x	CpG:_156		chr13:31625498-31627171	1673
10562	chr13:31805860-31808835	CpGIsland	x	CpG:_151		chr13:31807182-31808773	1591
12033	chr13:31810628-31812264	CpGIsland	x	CpG:_87		chr13:31811015-31812000	985
10815	chr13:34344053-34346051	CpGIsland	x	CpG:_151		chr13:34344129-34345588	1459
13386	chr13:36116831-36118113	CpGIsland	x	CpG:_71		chr13:36117325-36118001	676
10075	chr13:37824968-37827895	CpGIsland	x	CpG:_184		chr13:37825913-37827866	1953
13174	chr13:37993550-37994306	CpGIsland	x	CpG:_99		chr13:37993603-37994322	719
10408	chr13:40730559-40731761	CpGIsland	x	CpG:_143		chr13:40730163-40731844	1681
11412	chr13:43304072-43304663	CpGIsland	x	CpG:_132		chr13:43303259-43304447	1188
13669	chr13:43398018-43398915	CpGIsland	x	CpG:_76		chr13:43398213-43398833	620
13428	chr13:43559523-43560491	CpGIsland	x	CpG:_103		chr13:43559641-43560309	668
13324	chr13:44733158-44734220	CpGIsland	x	CpG:_62		chr13:44733418-44734107	689
14877	chr13:44902873-44903175	CpGIsland	x	CpG:_30		chr13:44902779-44903193	414
13684	chr13:45001839-45002224	CpGIsland	x	CpG:_70		chr13:45001613-45002231	618
12038	chr13:45389468-45390520	CpGIsland	x	CpG:_92		chr13:45389464-45390447	983
8603	chr13:45963377-45966178	CpGIsland	x	CpG:_164		chr13:45963397-45965460	2063
11796	chr13:47105306-47106664	CpGIsland	x	CpG:_130		chr13:47105647-47106704	1057
13387	chr13:47122578-47123204	CpGIsland	x	CpG:_55		chr13:47122519-47123195	676
10878	chr13:48260835-48262154	CpGIsland	x	CpG:_129		chr13:48261040-48262467	1427
10847	chr13:48545398-48546866	CpGIsland	x	CpG:_140		chr13:48545475-48546919	1444
10848	chr13:48546600-48546905	CpGIsland	x	CpG:_140		chr13:48545475-48546919	1444
10448	chr13:49146791-49147075	CpGIsland	x	CpG:_174		chr13:49146510-49148166	1656
13811	chr13:49186952-49188111	CpGIsland	x	CpG:_54		chr13:49187523-49188120	597
15939	chr13:50417739-50418254	CpGIsland	x	CpG:_28		chr13:50417796-50418121	325
11456	chr13:51100049-51101726	CpGIsland	x	CpG:_102		chr13:51100417-51101588	1171
11457	chr13:51100900-51101581	CpGIsland	x	CpG:_102		chr13:51100417-51101588	1171
14238	chr13:51408509-51408953	CpGIsland	x	CpG:_38		chr13:51408568-51409090	522
12171	chr13:51792765-51793781	CpGIsland	x	CpG:_89		chr13:51792760-51793703	943
8571	chr13:51846495-51848379	CpGIsland	x	CpG:_139		chr13:51845657-51847742	2085
12138	chr13:53285529-53286322	CpGIsland	x	CpG:_94		chr13:53285354-53286306	952
13736	chr13:53472206-53472988	CpGIsland	x	CpG:_69		chr13:53472289-53472899	610
13160	chr13:54749239-54749940	CpGIsland	x	CpG:_89		chr13:54749313-54750035	722
10994	chr13:54948700-54949070	CpGIsland	x	CpG:_122		chr13:54948690-54950061	1371
7963	chr13:55210008-55210434	CpGIsland	x	CpG:_247		chr13:55210005-55212751	2746
7964	chr13:55210764-55213222	CpGIsland	x	CpG:_247		chr13:55210005-55212751	2746
12652	chr13:55487196-55488368	CpGIsland	x	CpG:_73		chr13:55487321-55488154	833
13012	chr13:55512285-55513749	CpGIsland	x	CpG:_67		chr13:55512781-55513535	754
11465	chr13:55826008-55826687	CpGIsland	x	CpG:_97		chr13:55825478-55826646	1168
12402	chr13:55829957-55831701	CpGIsland	x	CpG:_90		chr13:55830597-55831485	888
12403	chr13:55830859-55831964	CpGIsland	x	CpG:_90		chr13:55830597-55831485	888
13589	chr13:56258587-56259052	CpGIsland	x	CpG:_59		chr13:56258701-56259336	635
13861	chr13:56522129-56522898	CpGIsland	x	CpG:_53		chr13:56522227-56522816	589
11707	chr13:56702840-56704170	CpGIsland	x	CpG:_103		chr13:56702856-56703942	1086
12579	chr13:56752929-56753908	CpGIsland	x	CpG:_93		chr13:56752957-56753806	849
10709	chr13:58273558-58274986	CpGIsland	x	CpG:_161		chr13:58273349-58274853	1504
12542	chr13:58808333-58808625	CpGIsland	x	CpG:_58		chr13:58807912-58808769	857
12606	chr13:59822493-59823488	CpGIsland	x	CpG:_89		chr13:59822525-59823367	842
14079	chr13:63567757-63568347	CpGIsland	x	CpG:_66		chr13:63567807-63568358	551
10383	chr13:64274047-64275041	CpGIsland	x	CpG:_153		chr13:64273916-64275619	1703
14616	chr13:64312048-64312898	CpGIsland	x	CpG:_59		chr13:64312395-64312852	457
13874	chr13:64369772-64370736	CpGIsland	x	CpG:_53		chr13:64369856-64370443	587
13459	chr13:65420476-65420915	CpGIsland	x	CpG:_54		chr13:65420135-65420795	660
10765	chr13:69739658-69740090	CpGIsland	x	CpG:_150		chr13:69738588-69740070	1482
7323	chr13:72626882-72630015	CpGIsland	x	CpG:_288		chr13:72628317-72631991	3674
7324	chr13:72630585-72632047	CpGIsland	x	CpG:_288		chr13:72628317-72631991	3674
13790	chr13:73330918-73331553	CpGIsland	x	CpG:_45		chr13:73330957-73331558	601
13510	chr13:73603707-73604534	CpGIsland	x	CpG:_66		chr13:73603788-73604438	650
13304	chr13:73937194-73938124	CpGIsland	x	CpG:_79		chr13:73937344-73938037	693
11165	chr13:74008846-74009603	CpGIsland	x	CpG:_100		chr13:74009107-74010403	1296
18927	chr13:74166831-74167080	CpGIsland	x	CpG:_21		chr13:74166889-74167109	220
10985	chr13:75707326-75708572	CpGIsland	x	CpG:_140		chr13:75707246-75708619	1373
12804	chr13:75943677-75943949	CpGIsland	x	CpG:_109		chr13:75943185-75943983	798
13243	chr13:78163113-78164091	CpGIsland	x	CpG:_83		chr13:78163268-78163974	706
13289	chr13:78194619-78195380	CpGIsland	x	CpG:_64		chr13:78194876-78195573	697
14069	chr13:78203304-78203782	CpGIsland	x	CpG:_51		chr13:78203138-78203691	553
12039	chr13:80885420-80886591	CpGIsland	x	CpG:_84		chr13:80885428-80886411	983
14381	chr13:90089627-90090054	CpGIsland	x	CpG:_51		chr13:90089535-90090032	497
14388	chr13:91223691-91224409	CpGIsland	x	CpG:_44		chr13:91223793-91224289	496
10228	chr13:91460143-91462365	CpGIsland	x	CpG:_150		chr13:91460384-91462219	1835
10229	chr13:91461778-91462174	CpGIsland	x	CpG:_150		chr13:91460384-91462219	1835
12107	chr13:92530316-92531281	CpGIsland	x	CpG:_93		chr13:92530435-92531395	960
12288	chr13:92610616-92611793	CpGIsland	x	CpG:_87		chr13:92610599-92611514	915
11608	chr13:93303376-93305194	CpGIsland	x	CpG:_136		chr13:93303526-93304637	1111
14043	chr13:94788754-94789567	CpGIsland	x	CpG:_73		chr13:94788817-94789373	556
16176	chr13:94868506-94868921	CpGIsland	x	CpG:_34		chr13:94868576-94868895	319
7588	chr13:94882747-94883151	CpGIsland	x	CpG:_219		chr13:94882780-94886009	3229
13468	chr13:95325197-95325542	CpGIsland	x	CpG:_65		chr13:95324974-95325632	658
11542	chr13:95524930-95525500	CpGIsland	x	CpG:_78		chr13:95524298-95525435	1137
17829	chr13:96130977-96131359	CpGIsland	x	CpG:_28		chr13:96131116-96131402	286
11679	chr13:97070982-97072173	CpGIsland	x	CpG:_119		chr13:97071234-97072327	1093
13313	chr13:98205656-98206748	CpGIsland	x	CpG:_69		chr13:98205787-98206478	691
13079	chr13:98365686-98366638	CpGIsland	x	CpG:_72		chr13:98365821-98366560	739
15629	chr13:98694780-98695409	CpGIsland	x	CpG:_35		chr13:98694849-98695186	337
14687	chr13:99344353-99344987	CpGIsland	x	CpG:_42		chr13:99344426-99344872	446
10866	chr14:101607902-101609349	CpGIsland	x	CpG:_116		chr14:101607831-101609266	1435
13441	chr14:101653619-101654623	CpGIsland	x	CpG:_60		chr14:101653891-101654556	665
13330	chr14:101729221-101730172	CpGIsland	x	CpG:_55		chr14:101729429-101730117	688
10538	chr14:102982242-102982907	CpGIsland	x	CpG:_181		chr14:102981427-102983032	1605
14999	chr14:103069903-103070652	CpGIsland	x	CpG:_58		chr14:103070166-103070558	392
14373	chr14:105258648-105259373	CpGIsland	x	CpG:_63		chr14:105258656-105259154	498
18583	chr14:105894915-105895356	CpGIsland	x	CpG:_19		chr14:105895076-105895323	247
12514	chr14:118136758-118137626	CpGIsland	x	CpG:_93		chr14:118136697-118137559	862
7947	chr14:118234678-118235571	CpGIsland	x	CpG:_242		chr14:118234464-118237221	2757
17114	chr14:118473644-118474001	CpGIsland	x	CpG:_39		chr14:118473814-118474116	302
12008	chr14:118937534-118938536	CpGIsland	x	CpG:_118		chr14:118937549-118938542	993
13568	chr14:119098998-119099662	CpGIsland	x	CpG:_72		chr14:119098953-119099592	639
10552	chr14:119137579-119138292	CpGIsland	x	CpG:_161		chr14:119137598-119139195	1597
10943	chr14:120477111-120479195	CpGIsland	x	CpG:_136		chr14:120477710-120479102	1392
11647	chr14:120910277-120911771	CpGIsland	x	CpG:_112		chr14:120910725-120911825	1100
11098	chr14:121034946-121036402	CpGIsland	x	CpG:_140		chr14:121035063-121036380	1317
12564	chr14:121877960-121879298	CpGIsland	x	CpG:_77		chr14:121878311-121879163	852
10193	chr14:122463410-122465376	CpGIsland	x	CpG:_169		chr14:122463429-122465286	1857
10194	chr14:122464492-122465356	CpGIsland	x	CpG:_169		chr14:122463429-122465286	1857
14097	chr14:122533796-122534697	CpGIsland	x	CpG:_46		chr14:122534139-122534686	547
14742	chr14:122912815-122913431	CpGIsland	x	CpG:_53		chr14:122912883-122913319	436
12365	chr14:122982517-122983810	CpGIsland	x	CpG:_86		chr14:122982699-122983595	896
13301	chr14:14012290-14013641	CpGIsland	x	CpG:_91		chr14:14012433-14013127	694
11738	chr14:14702752-14703864	CpGIsland	x	CpG:_126		chr14:14702707-14703781	1074
10632	chr14:16364545-16366295	CpGIsland	x	CpG:_141		chr14:16364625-16366177	1552
12676	chr14:17660358-17661262	CpGIsland	x	CpG:_88		chr14:17660327-17661154	827
12049	chr14:18271158-18271498	CpGIsland	x	CpG:_84		chr14:18270482-18271462	980
14769	chr14:18326796-18327315	CpGIsland	x	CpG:_38		chr14:18326947-18327379	432
12256	chr14:18331061-18332117	CpGIsland	x	CpG:_74		chr14:18331053-18331975	922
13008	chr14:20545717-20546707	CpGIsland	x	CpG:_87		chr14:20545846-20546601	755
12108	chr14:20694572-20695860	CpGIsland	x	CpG:_105		chr14:20694906-20695866	960
11595	chr14:21051689-21053115	CpGIsland	x	CpG:_86		chr14:21051936-21053052	1116
11596	chr14:21052610-21053084	CpGIsland	x	CpG:_86		chr14:21051936-21053052	1116
10122	chr14:21498946-21501422	CpGIsland	x	CpG:_152		chr14:21499430-21501345	1915
10123	chr14:21500741-21501373	CpGIsland	x	CpG:_152		chr14:21499430-21501345	1915
17614	chr14:21686442-21686894	CpGIsland	x	CpG:_36		chr14:21686625-21686919	294
13916	chr14:21848522-21848783	CpGIsland	x	CpG:_43		chr14:21848497-21849077	580
13361	chr14:21989302-21989643	CpGIsland	x	CpG:_48		chr14:21989043-21989725	682
15252	chr14:24778994-24779598	CpGIsland	x	CpG:_27		chr14:24779205-24779551	346
8651	chr14:25458857-25461803	CpGIsland	x	CpG:_190		chr14:25459062-25461092	2030
10803	chr14:25606649-25608355	CpGIsland	x	CpG:_147		chr14:25606732-25608195	1463
14907	chr14:25693944-25694753	CpGIsland	x	CpG:_64		chr14:25694003-25694412	409
11751	chr14:26533934-26535408	CpGIsland	x	CpG:_97		chr14:26533914-26534984	1070
10353	chr14:26669428-26669768	CpGIsland	x	CpG:_148		chr14:26668417-26670139	1722
13047	chr14:27038897-27039704	CpGIsland	x	CpG:_73		chr14:27038876-27039621	745
15032	chr14:27508176-27508762	CpGIsland	x	CpG:_39		chr14:27508268-27508654	386
14610	chr14:29978177-29979006	CpGIsland	x	CpG:_35		chr14:29978335-29978793	458
13917	chr14:30548999-30550012	CpGIsland	x	CpG:_62		chr14:30549034-30549614	580
12123	chr14:30625106-30626699	CpGIsland	x	CpG:_91		chr14:30625376-30626332	956
10256	chr14:30715184-30716694	CpGIsland	x	CpG:_182		chr14:30714969-30716784	1815
12789	chr14:31000991-31002308	CpGIsland	x	CpG:_88		chr14:31001177-31001979	802
12597	chr14:31130926-31131685	CpGIsland	x	CpG:_84		chr14:31130796-31131640	844
12270	chr14:31435294-31436334	CpGIsland	x	CpG:_85		chr14:31435255-31436173	918
12271	chr14:31435874-31436185	CpGIsland	x	CpG:_85		chr14:31435255-31436173	918
11175	chr14:31829751-31831327	CpGIsland	x	CpG:_138		chr14:31829870-31831161	1291
8583	chr14:32462727-32463127	CpGIsland	x	CpG:_184		chr14:32462885-32464963	2078
13274	chr14:32856771-32857264	CpGIsland	x	CpG:_58		chr14:32856635-32857335	700
12607	chr14:33446481-33447512	CpGIsland	x	CpG:_104		chr14:33446594-33447436	842
18934	chr14:33978557-33978953	CpGIsland	x	CpG:_19		chr14:33978657-33978876	219
10913	chr14:34673257-34674874	CpGIsland	x	CpG:_111		chr14:34673369-34674780	1411
13868	chr14:34769276-34769746	CpGIsland	x	CpG:_44		chr14:34769259-34769847	588
10606	chr14:34819028-34820548	CpGIsland	x	CpG:_156		chr14:34819065-34820630	1565
13753	chr14:36968189-36968980	CpGIsland	x	CpG:_74		chr14:36968287-36968894	607
11659	chr14:39473389-39474170	CpGIsland	x	CpG:_101		chr14:39473035-39474133	1098
11577	chr14:40967097-40967450	CpGIsland	x	CpG:_106		chr14:40966306-40967430	1124
14874	chr14:41013528-41013815	CpGIsland	x	CpG:_32		chr14:41013530-41013945	415
12805	chr14:4182192-4183034	CpGIsland	x	CpG:_65		chr14:4182302-4183100	798
11868	chr14:4498561-4499200	CpGIsland	x	CpG:_83		chr14:4498848-4499884	1036
11869	chr14:4498903-4499207	CpGIsland	x	CpG:_83		chr14:4498848-4499884	1036
11452	chr14:45219244-45220529	CpGIsland	x	CpG:_97		chr14:45219318-45220490	1172
12716	chr14:45317942-45318974	CpGIsland	x	CpG:_107		chr14:45318139-45318958	819
10259	chr14:46388536-46388920	CpGIsland	x	CpG:_123		chr14:46387354-46389165	1811
12506	chr14:46831806-46832748	CpGIsland	x	CpG:_68		chr14:46831779-46832643	864
7720	chr14:46881965-46885219	CpGIsland	x	CpG:_220		chr14:46881984-46885050	3066
12331	chr14:47276577-47277437	CpGIsland	x	CpG:_89		chr14:47276431-47277333	902
14456	chr14:47373628-47374575	CpGIsland	x	CpG:_38		chr14:47373718-47374202	484
12404	chr14:48120887-48121512	CpGIsland	x	CpG:_109		chr14:48120836-48121724	888
14575	chr14:48446023-48446799	CpGIsland	x	CpG:_62		chr14:48446239-48446704	465
14162	chr14:51434705-51435285	CpGIsland	x	CpG:_40		chr14:51434918-51435452	534
13362	chr14:52019446-52020729	CpGIsland	x	CpG:_73		chr14:52019651-52020333	682
14535	chr14:54426580-54427379	CpGIsland	x	CpG:_37		chr14:54426669-54427141	472
13064	chr14:54463876-54464960	CpGIsland	x	CpG:_83		chr14:54464045-54464787	742
10061	chr14:54575126-54578071	CpGIsland	x	CpG:_173		chr14:54575687-54577650	1963
13744	chr14:54641058-54641935	CpGIsland	x	CpG:_69		chr14:54641128-54641737	609
17623	chr14:54814069-54814383	CpGIsland	x	CpG:_26		chr14:54814094-54814387	293
13549	chr14:54863603-54864501	CpGIsland	x	CpG:_53		chr14:54863827-54864469	642
11391	chr14:54876040-54877664	CpGIsland	x	CpG:_152		chr14:54876403-54877606	1203
12124	chr14:54912586-54913119	CpGIsland	x	CpG:_95		chr14:54912159-54913115	956
11588	chr14:54926512-54927073	CpGIsland	x	CpG:_94		chr14:54925853-54926972	1119
14070	chr14:55591780-55592133	CpGIsland	x	CpG:_43		chr14:55591541-55592094	553
14704	chr14:55745328-55746077	CpGIsland	x	CpG:_53		chr14:55745623-55746066	443
10351	chr14:56810878-56812935	CpGIsland	x	CpG:_182		chr14:56811083-56812806	1723
10187	chr14:56885385-56887551	CpGIsland	x	CpG:_181		chr14:56885457-56887319	1862
10188	chr14:56886867-56887590	CpGIsland	x	CpG:_181		chr14:56885457-56887319	1862
18169	chr14:57398229-57398774	CpGIsland	x	CpG:_30		chr14:57398263-57398546	283
12405	chr14:57524581-57525962	CpGIsland	x	CpG:_85		chr14:57524724-57525612	888
11779	chr14:57745304-57746481	CpGIsland	x	CpG:_146		chr14:57745384-57746445	1061
10027	chr14:58075257-58076847	CpGIsland	x	CpG:_148		chr14:58074858-58076844	1986
14664	chr14:60784548-60784985	CpGIsland	x	CpG:_54		chr14:60784515-60784965	450
11669	chr14:61556268-61557101	CpGIsland	x	CpG:_95		chr14:61556299-61557395	1096
17813	chr14:61599360-61599790	CpGIsland	x	CpG:_36		chr14:61599428-61599716	288
10712	chr14:61648825-61649116	CpGIsland	x	CpG:_153		chr14:61647885-61649387	1502
14163	chr14:62331932-62332565	CpGIsland	x	CpG:_58		chr14:62331902-62332436	534
13094	chr14:63245092-63245943	CpGIsland	x	CpG:_63		chr14:63245177-63245911	734
15663	chr14:63436310-63436612	CpGIsland	x	CpG:_46		chr14:63436314-63436646	332
15651	chr14:65730515-65730975	CpGIsland	x	CpG:_23		chr14:65730733-65731067	334
13834	chr14:65837167-65837906	CpGIsland	x	CpG:_55		chr14:65837236-65837829	593
14656	chr14:65953364-65954071	CpGIsland	x	CpG:_47		chr14:65953513-65953964	451
13774	chr14:66868624-66869443	CpGIsland	x	CpG:_75		chr14:66868655-66869260	605
10901	chr14:67715101-67715779	CpGIsland	x	CpG:_124		chr14:67715116-67716535	1419
12144	chr14:67932630-67934250	CpGIsland	x	CpG:_80		chr14:67933026-67933976	950
10774	chr14:68124204-68125193	CpGIsland	x	CpG:_139		chr14:68123594-68125071	1477
14282	chr14:69174598-69175379	CpGIsland	x	CpG:_52		chr14:69174640-69175155	515
14771	chr14:69190523-69191144	CpGIsland	x	CpG:_48		chr14:69190582-69191014	432
8038	chr14:70079644-70080213	CpGIsland	x	CpG:_204		chr14:70077736-70080412	2676
12750	chr14:70519936-70520581	CpGIsland	x	CpG:_65		chr14:70519795-70520605	810
18300	chr14:70530697-70531030	CpGIsland	x	CpG:_22		chr14:70530831-70531099	268
19015	chr14:70659195-70659485	CpGIsland	x	CpG:_22		chr14:70659207-70659420	213
11689	chr14:70765742-70767521	CpGIsland	x	CpG:_122		chr14:70765911-70767002	1091
15237	chr14:70889787-70890043	CpGIsland	x	CpG:_35		chr14:70889700-70890049	349
12693	chr14:7105371-7105659	CpGIsland	x	CpG:_64		chr14:7104775-7105598	823
14302	chr14:73552542-73553197	CpGIsland	x	CpG:_62		chr14:73552672-73553184	512
13804	chr14:74731961-74732855	CpGIsland	x	CpG:_52		chr14:74732201-74732799	598
11700	chr14:74946489-74947971	CpGIsland	x	CpG:_107		chr14:74946850-74947938	1088
11501	chr14:75844715-75846094	CpGIsland	x	CpG:_140		chr14:75844829-75845982	1153
14014	chr14:77036583-77036969	CpGIsland	x	CpG:_66		chr14:77036339-77036901	562
18187	chr14:78307767-78308050	CpGIsland	x	CpG:_39		chr14:78307749-78308030	281
13444	chr14:78536413-78537312	CpGIsland	x	CpG:_79		chr14:78536482-78537145	663
11159	chr14:78731867-78733197	CpGIsland	x	CpG:_111		chr14:78731811-78733108	1297
14493	chr14:78848925-78849602	CpGIsland	x	CpG:_51		chr14:78849032-78849511	479
7786	chr14:79769665-79770038	CpGIsland	x	CpG:_257		chr14:79768453-79771419	2966
7787	chr14:79771195-79771444	CpGIsland	x	CpG:_257		chr14:79768453-79771419	2966
10744	chr14:87415789-87417581	CpGIsland	x	CpG:_142		chr14:87415915-87417408	1493
13320	chr14:99099326-99100171	CpGIsland	x	CpG:_78		chr14:99099323-99100013	690
11948	chr14:99298269-99299568	CpGIsland	x	CpG:_121		chr14:99298434-99299444	1010
11985	chr15:100227360-100228663	CpGIsland	x	CpG:_102		chr15:100227623-100228623	1000
12277	chr15:100468610-100469508	CpGIsland	x	CpG:_88		chr15:100468503-100469420	917
12469	chr15:100551254-100552297	CpGIsland	x	CpG:_83		chr15:100551398-100552269	871
13628	chr15:100636489-100637158	CpGIsland	x	CpG:_90		chr15:100636507-100637134	627
13022	chr15:100729186-100729715	CpGIsland	x	CpG:_69		chr15:100728988-100729740	752
13461	chr15:100761490-100762442	CpGIsland	x	CpG:_69		chr15:100761580-100762240	660
11072	chr15:101077791-101079178	CpGIsland	x	CpG:_112		chr15:101077730-101079062	1332
11963	chr15:101173597-101174644	CpGIsland	x	CpG:_97		chr15:101173640-101174647	1007
13308	chr15:101283632-101284534	CpGIsland	x	CpG:_64		chr15:101283796-101284488	692
13755	chr15:101411983-101412836	CpGIsland	x	CpG:_51		chr15:101412210-101412817	607
13595	chr15:102100044-102100958	CpGIsland	x	CpG:_67		chr15:102100163-102100797	634
11865	chr15:102246917-102248250	CpGIsland	x	CpG:_81		chr15:102246974-102248011	1037
11866	chr15:102247611-102248017	CpGIsland	x	CpG:_81		chr15:102246974-102248011	1037
14389	chr15:102279023-102279903	CpGIsland	x	CpG:_59		chr15:102279294-102279790	496
10570	chr15:102406044-102406977	CpGIsland	x	CpG:_103		chr15:102405311-102406900	1589
12209	chr15:102470191-102471309	CpGIsland	x	CpG:_76		chr15:102470312-102471244	932
15133	chr15:103323217-103323764	CpGIsland	x	CpG:_40		chr15:103323216-103323584	368
12019	chr15:10713832-10715065	CpGIsland	x	CpG:_87		chr15:10714048-10715037	989
10236	chr15:11903708-11904167	CpGIsland	x	CpG:_153		chr15:11903851-11905677	1826
12321	chr15:12321116-12322461	CpGIsland	x	CpG:_90		chr15:12321519-12322423	904
14159	chr15:25843012-25843935	CpGIsland	x	CpG:_60		chr15:25843038-25843573	535
11870	chr15:26309053-26309939	CpGIsland	x	CpG:_114		chr15:26308646-26309682	1036
12492	chr15:26895221-26895774	CpGIsland	x	CpG:_94		chr15:26894904-26895771	867
11727	chr15:27466073-27467304	CpGIsland	x	CpG:_86		chr15:27466247-27467326	1079
13201	chr15:30646511-30647348	CpGIsland	x	CpG:_68		chr15:30646537-30647251	714
14245	chr15:31453373-31454062	CpGIsland	x	CpG:_52		chr15:31453362-31453883	521
11475	chr15:31530134-31531685	CpGIsland	x	CpG:_135		chr15:31530286-31531449	1163
13117	chr15:34237963-34239079	CpGIsland	x	CpG:_80		chr15:34238040-34238769	729
14382	chr15:34306607-34307175	CpGIsland	x	CpG:_53		chr15:34306631-34307128	497
15039	chr15:36210381-36210963	CpGIsland	x	CpG:_44		chr15:36210420-36210805	385
10459	chr15:36607829-36609857	CpGIsland	x	CpG:_164		chr15:36608050-36609696	1646
10460	chr15:36609280-36609758	CpGIsland	x	CpG:_164		chr15:36608050-36609696	1646
10015	chr15:36792302-36794632	CpGIsland	x	CpG:_191		chr15:36792385-36794379	1994
14705	chr15:36938282-36939118	CpGIsland	x	CpG:_46		chr15:36938615-36939058	443
14112	chr15:37135385-37135980	CpGIsland	x	CpG:_41		chr15:37135477-37136021	544
10822	chr15:37232671-37234838	CpGIsland	x	CpG:_120		chr15:37232987-37234441	1454
10823	chr15:37233904-37234744	CpGIsland	x	CpG:_120		chr15:37232987-37234441	1454
18249	chr15:37279475-37279728	CpGIsland	x	CpG:_25		chr15:37279449-37279724	275
13040	chr15:37791437-37792363	CpGIsland	x	CpG:_72		chr15:37791432-37792179	747
13437	chr15:38470212-38471497	CpGIsland	x	CpG:_67		chr15:38470458-38471124	666
12493	chr15:39112215-39113336	CpGIsland	x	CpG:_90		chr15:39112321-39113188	867
8565	chr15:39196698-39199376	CpGIsland	x	CpG:_212		chr15:39197075-39199167	2092
8566	chr15:39198545-39199435	CpGIsland	x	CpG:_212		chr15:39197075-39199167	2092
13978	chr15:41447061-41447914	CpGIsland	x	CpG:_77		chr15:41447161-41447729	568
12944	chr15:44618961-44620165	CpGIsland	x	CpG:_90		chr15:44619108-44619877	769
14083	chr15:52040300-52040664	CpGIsland	x	CpG:_56		chr15:52040030-52040580	550
14583	chr15:5242118-5242604	CpGIsland	x	CpG:_49		chr15:5242329-5242792	463
12153	chr15:53346223-53346610	CpGIsland	x	CpG:_91		chr15:53345591-53346538	947
15964	chr15:55071883-55072357	CpGIsland	x	CpG:_37		chr15:55071916-55072237	321
11904	chr15:57695453-57695924	CpGIsland	x	CpG:_89		chr15:57694872-57695894	1022
15000	chr15:57912088-57912662	CpGIsland	x	CpG:_40		chr15:57912107-57912499	392
12734	chr15:64059333-64060875	CpGIsland	x	CpG:_81		chr15:64059993-64060807	814
12935	chr15:65786869-65787797	CpGIsland	x	CpG:_99		chr15:65786963-65787734	771
13523	chr15:66577357-66578193	CpGIsland	x	CpG:_77		chr15:66577479-66578126	647
12585	chr15:7129146-7130085	CpGIsland	x	CpG:_92		chr15:7129140-7129988	848
10968	chr15:73183729-73185538	CpGIsland	x	CpG:_136		chr15:73184091-73185471	1380
12335	chr15:73422589-73423858	CpGIsland	x	CpG:_123		chr15:73422560-73423461	901
13175	chr15:73645137-73645890	CpGIsland	x	CpG:_71		chr15:73645273-73645992	719
13963	chr15:74709039-74709712	CpGIsland	x	CpG:_59		chr15:74709023-74709594	571
13805	chr15:75566391-75566947	CpGIsland	x	CpG:_78		chr15:75566464-75567062	598
8548	chr15:75746705-75749093	CpGIsland	x	CpG:_187		chr15:75746051-75748164	2113
18518	chr15:75921154-75921650	CpGIsland	x	CpG:_21		chr15:75921298-75921551	253
12913	chr15:75980935-75982202	CpGIsland	x	CpG:_92		chr15:75981448-75982225	777
10769	chr15:75997539-75999038	CpGIsland	x	CpG:_116		chr15:75997522-75999000	1478
12602	chr15:76008685-76010203	CpGIsland	x	CpG:_70		chr15:76009062-76009905	843
12894	chr15:76068967-76070124	CpGIsland	x	CpG:_86		chr15:76069103-76069883	780
12813	chr15:76228940-76229877	CpGIsland	x	CpG:_64		chr15:76229146-76229943	797
12814	chr15:76229423-76229795	CpGIsland	x	CpG:_64		chr15:76229146-76229943	797
14962	chr15:76671507-76672014	CpGIsland	x	CpG:_45		chr15:76671545-76671944	399
11313	chr15:76816965-76818390	CpGIsland	x	CpG:_121		chr15:76817113-76818347	1234
13689	chr15:76925141-76925922	CpGIsland	x	CpG:_60		chr15:76925150-76925767	617
10884	chr15:77841755-77842201	CpGIsland	x	CpG:_133		chr15:77841180-77842605	1425
12966	chr15:77970967-77971329	CpGIsland	x	CpG:_72		chr15:77970440-77971205	765
13869	chr15:78119480-78120216	CpGIsland	x	CpG:_61		chr15:78119597-78120185	588
11493	chr15:7813760-7814011	CpGIsland	x	CpG:_84		chr15:7812910-7814065	1155
16703	chr15:7815400-7815909	CpGIsland	x	CpG:_34		chr15:7815557-7815869	312
18207	chr15:78799115-78799364	CpGIsland	x	CpG:_19		chr15:78799095-78799374	279
12645	chr15:78802944-78803267	CpGIsland	x	CpG:_119		chr15:78802368-78803202	834
13166	chr15:78842223-78843406	CpGIsland	x	CpG:_67		chr15:78842418-78843139	721
12589	chr15:79108319-79109847	CpGIsland	x	CpG:_86		chr15:79108814-79109661	847
13259	chr15:79162838-79163762	CpGIsland	x	CpG:_63		chr15:79163248-79163951	703
13530	chr15:79441374-79442408	CpGIsland	x	CpG:_66		chr15:79441492-79442137	645
14477	chr15:79516203-79516911	CpGIsland	x	CpG:_53		chr15:79516277-79516758	481
12391	chr15:79687221-79688497	CpGIsland	x	CpG:_112		chr15:79687330-79688220	890
13068	chr15:79741972-79742922	CpGIsland	x	CpG:_92		chr15:79742139-79742880	741
11428	chr15:79803583-79805066	CpGIsland	x	CpG:_139		chr15:79803781-79804965	1184
18285	chr15:79927798-79928056	CpGIsland	x	CpG:_24		chr15:79927777-79928048	271
8205	chr15:80011897-80015233	CpGIsland	x	CpG:_179		chr15:80012334-80014805	2471
8206	chr15:80013675-80014711	CpGIsland	x	CpG:_179		chr15:80012334-80014805	2471
8207	chr15:80014502-80015088	CpGIsland	x	CpG:_179		chr15:80012334-80014805	2471
12930	chr15:80090823-80091856	CpGIsland	x	CpG:_67		chr15:80091111-80091883	772
14110	chr15:80233765-80234548	CpGIsland	x	CpG:_60		chr15:80233876-80234421	545
13229	chr15:80671334-80672519	CpGIsland	x	CpG:_66		chr15:80671431-80672139	708
13230	chr15:80671938-80672225	CpGIsland	x	CpG:_66		chr15:80671431-80672139	708
11420	chr15:80711534-80712203	CpGIsland	x	CpG:_130		chr15:80710963-80712149	1186
13105	chr15:82207226-82207613	CpGIsland	x	CpG:_65		chr15:82207158-82207889	731
11645	chr15:82211874-82212126	CpGIsland	x	CpG:_127		chr15:82211859-82212960	1101
13911	chr15:83148647-83149463	CpGIsland	x	CpG:_73		chr15:83148850-83149431	581
13453	chr15:83171630-83172631	CpGIsland	x	CpG:_63		chr15:83171713-83172374	661
13048	chr15:83251171-83251567	CpGIsland	x	CpG:_71		chr15:83251083-83251828	745
13929	chr15:83594757-83595187	CpGIsland	x	CpG:_59		chr15:83594689-83595267	578
13003	chr15:83724463-83724820	CpGIsland	x	CpG:_92		chr15:83724482-83725238	756
12751	chr15:84680522-84681804	CpGIsland	x	CpG:_89		chr15:84680904-84681714	810
7693	chr15:84854776-84856436	CpGIsland	x	CpG:_251		chr15:84853463-84856560	3097
7694	chr15:84855619-84856422	CpGIsland	x	CpG:_251		chr15:84853463-84856560	3097
15109	chr15:85205870-85206388	CpGIsland	x	CpG:_41		chr15:85206017-85206390	373
10212	chr15:85576276-85577573	CpGIsland	x	CpG:_131		chr15:85576298-85578144	1846
10213	chr15:85577426-85577843	CpGIsland	x	CpG:_131		chr15:85576298-85578144	1846
10455	chr15:85579803-85582930	CpGIsland	x	CpG:_175		chr15:85580411-85582062	1651
10456	chr15:85581436-85581824	CpGIsland	x	CpG:_175		chr15:85580411-85582062	1651
15642	chr15:85660705-85661153	CpGIsland	x	CpG:_34		chr15:85660761-85661096	335
10335	chr15:86033198-86034484	CpGIsland	x	CpG:_163		chr15:86032465-86034199	1734
13101	chr15:86058387-86059395	CpGIsland	x	CpG:_105		chr15:86058486-86059218	732
12646	chr15:86213953-86215009	CpGIsland	x	CpG:_75		chr15:86213884-86214718	834
11354	chr15:87544378-87544755	CpGIsland	x	CpG:_119		chr15:87544014-87545233	1219
11259	chr15:88750971-88752380	CpGIsland	x	CpG:_144		chr15:88751169-88752424	1255
11260	chr15:88751690-88752253	CpGIsland	x	CpG:_144		chr15:88751169-88752424	1255
11759	chr15:88819659-88820099	CpGIsland	x	CpG:_97		chr15:88819049-88820117	1068
8639	chr15:88861728-88865378	CpGIsland	x	CpG:_231		chr15:88861825-88863864	2039
8640	chr15:88863649-88863999	CpGIsland	x	CpG:_231		chr15:88861825-88863864	2039
18529	chr15:89167481-89167843	CpGIsland	x	CpG:_25		chr15:89167457-89167709	252
13501	chr15:89211276-89212068	CpGIsland	x	CpG:_63		chr15:89211299-89211950	651
12381	chr15:89314377-89315731	CpGIsland	x	CpG:_86		chr15:89314658-89315550	892
12382	chr15:89315063-89315737	CpGIsland	x	CpG:_86		chr15:89314658-89315550	892
13408	chr15:89429064-89430187	CpGIsland	x	CpG:_66		chr15:89429313-89429985	672
10473	chr15:89498767-89499512	CpGIsland	x	CpG:_149		chr15:89498706-89500344	1638
12351	chr15:91049203-91050309	CpGIsland	x	CpG:_98		chr15:91049148-91050047	899
13930	chr15:92396871-92397462	CpGIsland	x	CpG:_58		chr15:92396922-92397500	578
11139	chr15:93335947-93337475	CpGIsland	x	CpG:_121		chr15:93336072-93337374	1302
12783	chr15:93595157-93596228	CpGIsland	x	CpG:_114		chr15:93595302-93596105	803
13624	chr15:94628838-94629670	CpGIsland	x	CpG:_78		chr15:94628899-94629527	628
7354	chr15:96284719-96286064	CpGIsland	x	CpG:_293		chr15:96284886-96288510	3624
7355	chr15:96287961-96288778	CpGIsland	x	CpG:_293		chr15:96284886-96288510	3624
8661	chr15:96642760-96643283	CpGIsland	x	CpG:_160		chr15:96641022-96643044	2022
14909	chr15:97054274-97054855	CpGIsland	x	CpG:_36		chr15:97054448-97054857	409
13380	chr15:97784098-97785142	CpGIsland	x	CpG:_70		chr15:97784283-97784962	679
14983	chr15:98001994-98002344	CpGIsland	x	CpG:_29		chr15:98001890-98002284	394
12618	chr15:98092815-98093875	CpGIsland	x	CpG:_75		chr15:98092802-98093642	840
13534	chr15:98144889-98145941	CpGIsland	x	CpG:_69		chr15:98145199-98145843	644
12125	chr15:98167941-98168394	CpGIsland	x	CpG:_74		chr15:98167780-98168736	956
12052	chr15:98762282-98763506	CpGIsland	x	CpG:_91		chr15:98762433-98763412	979
11248	chr15:98792257-98792569	CpGIsland	x	CpG:_107		chr15:98791671-98792931	1260
13041	chr15:98805465-98806537	CpGIsland	x	CpG:_61		chr15:98805367-98806113	746
14366	chr15:99074236-99075164	CpGIsland	x	CpG:_38		chr15:99074603-99075102	499
10179	chr15:99097969-99098448	CpGIsland	x	CpG:_140		chr15:99096545-99098411	1866
11523	chr15:99223692-99224139	CpGIsland	x	CpG:_101		chr15:99223721-99224863	1142
11524	chr15:99223996-99225162	CpGIsland	x	CpG:_101		chr15:99223721-99224863	1142
13460	chr15:99369774-99370679	CpGIsland	x	CpG:_81		chr15:99369932-99370592	660
11828	chr15:99456924-99458210	CpGIsland	x	CpG:_78		chr15:99457098-99458145	1047
12610	chr15:99771705-99772922	CpGIsland	x	CpG:_68		chr15:99771850-99772691	841
12241	chr16:10992841-10993139	CpGIsland	x	CpG:_77		chr16:10992394-10993319	925
11327	chr16:11984050-11984630	CpGIsland	x	CpG:_117		chr16:11983763-11984990	1227
15184	chr16:13868162-13868404	CpGIsland	x	CpG:_41		chr16:13868019-13868377	358
13432	chr16:16213080-16213797	CpGIsland	x	CpG:_57		chr16:16213151-16213818	667
13150	chr16:16302467-16303759	CpGIsland	x	CpG:_87		chr16:16302895-16303619	724
11777	chr16:17451423-17452745	CpGIsland	x	CpG:_89		chr16:17451781-17452843	1062
12796	chr16:17759297-17760346	CpGIsland	x	CpG:_72		chr16:17759486-17760287	801
11234	chr16:18248028-18249895	CpGIsland	x	CpG:_133		chr16:18248030-18249295	1265
12624	chr16:18347904-18348964	CpGIsland	x	CpG:_66		chr16:18348135-18348973	838
14532	chr16:18392468-18393348	CpGIsland	x	CpG:_47		chr16:18392518-18392991	473
14030	chr16:20240916-20241386	CpGIsland	x	CpG:_69		chr16:20240838-20241397	559
14403	chr16:21422899-21423657	CpGIsland	x	CpG:_53		chr16:21423075-21423569	494
14926	chr16:21947039-21947673	CpGIsland	x	CpG:_48		chr16:21947243-21947648	405
14541	chr16:22656742-22657264	CpGIsland	x	CpG:_39		chr16:22656809-22657280	471
14878	chr16:23127542-23128247	CpGIsland	x	CpG:_42		chr16:23127687-23128101	414
12820	chr16:24392787-24394170	CpGIsland	x	CpG:_59		chr16:24393278-24394073	795
18404	chr16:29209966-29210272	CpGIsland	x	CpG:_27		chr16:29210007-29210265	258
14418	chr16:29813695-29814278	CpGIsland	x	CpG:_53		chr16:29813798-29814290	492
14419	chr16:29813996-29814400	CpGIsland	x	CpG:_53		chr16:29813798-29814290	492
11153	chr16:30063094-30064526	CpGIsland	x	CpG:_125		chr16:30063278-30064577	1299
12611	chr16:30065978-30067475	CpGIsland	x	CpG:_57		chr16:30066222-30067063	841
11844	chr16:30388018-30388993	CpGIsland	x	CpG:_104		chr16:30387971-30389014	1043
10354	chr16:30599568-30600197	CpGIsland	x	CpG:_138		chr16:30599616-30601338	1722
11107	chr16:31428499-31429983	CpGIsland	x	CpG:_105		chr16:31428725-31430036	1311
17805	chr16:31933724-31934214	CpGIsland	x	CpG:_26		chr16:31933753-31934042	289
13995	chr16:32078685-32079437	CpGIsland	x	CpG:_63		chr16:32078760-32079326	566
12866	chr16:32643762-32644835	CpGIsland	x	CpG:_73		chr16:32643816-32644603	787
11808	chr16:32877379-32878560	CpGIsland	x	CpG:_113		chr16:32877447-32878499	1052
12629	chr16:33380390-33381616	CpGIsland	x	CpG:_76		chr16:33380612-33381449	837
13737	chr16:33684243-33685017	CpGIsland	x	CpG:_60		chr16:33684328-33684938	610
10419	chr16:4214071-4214400	CpGIsland	x	CpG:_134		chr16:4212834-4214506	1672
12981	chr16:44172939-44173881	CpGIsland	x	CpG:_73		chr16:44173003-44173764	761
14948	chr16:4586544-4587055	CpGIsland	x	CpG:_38		chr16:4586600-4587001	401
11549	chr16:4594004-4595349	CpGIsland	x	CpG:_88		chr16:4594011-4595147	1136
12181	chr16:4790027-4790472	CpGIsland	x	CpG:_80		chr16:4789406-4790347	941
15040	chr16:50429896-50430594	CpGIsland	x	CpG:_47		chr16:50429976-50430361	385
11940	chr16:50431019-50432711	CpGIsland	x	CpG:_87		chr16:50431468-50432480	1012
10897	chr16:5049261-5050913	CpGIsland	x	CpG:_152		chr16:5049361-5050782	1421
14628	chr16:5132150-5132781	CpGIsland	x	CpG:_46		chr16:5132270-5132725	455
12319	chr16:52031133-52032197	CpGIsland	x	CpG:_76		chr16:52031424-52032329	905
11972	chr16:55821538-55822679	CpGIsland	x	CpG:_104		chr16:55821623-55822627	1004
13648	chr16:56037316-56038091	CpGIsland	x	CpG:_62		chr16:56037424-56038049	625
14258	chr16:56716770-56717772	CpGIsland	x	CpG:_61		chr16:56717091-56717610	519
12598	chr16:57121112-57122343	CpGIsland	x	CpG:_77		chr16:57121467-57122311	844
12377	chr16:58408215-58409275	CpGIsland	x	CpG:_91		chr16:58408229-58409122	893
13269	chr16:58523138-58523730	CpGIsland	x	CpG:_65		chr16:58522891-58523592	701
13794	chr16:70313868-70314652	CpGIsland	x	CpG:_80		chr16:70313962-70314562	600
11348	chr16:76372205-76374096	CpGIsland	x	CpG:_152		chr16:76372282-76373503	1221
12746	chr16:77013504-77014499	CpGIsland	x	CpG:_112		chr16:77013509-77014320	811
14303	chr16:84702742-84703646	CpGIsland	x	CpG:_56		chr16:84703010-84703522	512
14304	chr16:84703241-84703642	CpGIsland	x	CpG:_56		chr16:84703010-84703522	512
10644	chr16:85173254-85173843	CpGIsland	x	CpG:_150		chr16:85172583-85174130	1547
13454	chr16:87432081-87432653	CpGIsland	x	CpG:_54		chr16:87432079-87432740	661
14789	chr16:88289524-88289913	CpGIsland	x	CpG:_34		chr16:88289482-88289911	429
11740	chr16:90934150-90935347	CpGIsland	x	CpG:_96		chr16:90934297-90935370	1073
13787	chr16:91484854-91485643	CpGIsland	x	CpG:_57		chr16:91484935-91485537	602
14449	chr16:91546795-91547467	CpGIsland	x	CpG:_52		chr16:91546907-91547393	486
12055	chr16:92057612-92058925	CpGIsland	x	CpG:_123		chr16:92057976-92058954	978
12431	chr16:92498447-92498782	CpGIsland	x	CpG:_68		chr16:92498351-92499233	882
14176	chr16:92605549-92605846	CpGIsland	x	CpG:_56		chr16:92605600-92606133	533
8589	chr16:92696659-92698886	CpGIsland	x	CpG:_143		chr16:92696818-92698891	2073
12664	chr16:93711014-93712359	CpGIsland	x	CpG:_89		chr16:93711564-93712394	830
12133	chr16:94525893-94527270	CpGIsland	x	CpG:_99		chr16:94526253-94527207	954
11879	chr16:95701843-95703122	CpGIsland	x	CpG:_106		chr16:95701863-95702893	1030
11447	chr16:96126970-96128414	CpGIsland	x	CpG:_127		chr16:96127037-96128212	1175
13480	chr16:96145056-96145759	CpGIsland	x	CpG:_68		chr16:96145138-96145794	656
13195	chr17:12317998-12319147	CpGIsland	x	CpG:_86		chr17:12318211-12318926	715
13904	chr17:12507046-12507672	CpGIsland	x	CpG:_64		chr17:12506944-12507526	582
11485	chr17:12991295-12993076	CpGIsland	x	CpG:_128		chr17:12991738-12992897	1159
11486	chr17:12992248-12992747	CpGIsland	x	CpG:_128		chr17:12991738-12992897	1159
12760	chr17:13007705-13008522	CpGIsland	x	CpG:_88		chr17:13007717-13008525	808
10290	chr17:13759924-13761850	CpGIsland	x	CpG:_171		chr17:13759926-13761710	1784
12233	chr17:14203160-14204001	CpGIsland	x	CpG:_107		chr17:14202986-14203913	927
15139	chr17:15536541-15536853	CpGIsland	x	CpG:_32		chr17:15536496-15536863	367
11001	chr17:15825495-15827138	CpGIsland	x	CpG:_127		chr17:15825474-15826841	1367
10409	chr17:17623775-17625595	CpGIsland	x	CpG:_140		chr17:17623866-17625547	1681
14444	chr17:17909979-17910350	CpGIsland	x	CpG:_40		chr17:17909916-17910403	487
12580	chr17:23644574-23645395	CpGIsland	x	CpG:_61		chr17:23644592-23645441	849
12581	chr17:23645140-23645519	CpGIsland	x	CpG:_61		chr17:23644592-23645441	849
11986	chr17:23676204-23677021	CpGIsland	x	CpG:_71		chr17:23676533-23677533	1000
14149	chr17:23699876-23700234	CpGIsland	x	CpG:_66		chr17:23699782-23700318	536
13466	chr17:23726062-23727053	CpGIsland	x	CpG:_72		chr17:23726212-23726871	659
13854	chr17:23770978-23771802	CpGIsland	x	CpG:_52		chr17:23771105-23771695	590
11437	chr17:23802425-23804048	CpGIsland	x	CpG:_122		chr17:23802818-23803998	1180
14790	chr17:24426487-24427093	CpGIsland	x	CpG:_45		chr17:24426587-24427016	429
11273	chr17:24469822-24471418	CpGIsland	x	CpG:_121		chr17:24470132-24471383	1251
12069	chr17:24488344-24489910	CpGIsland	x	CpG:_85		chr17:24488338-24489311	973
11435	chr17:24549918-24550903	CpGIsland	x	CpG:_112		chr17:24549685-24550867	1182
14820	chr17:24657942-24658553	CpGIsland	x	CpG:_37		chr17:24658163-24658587	424
13585	chr17:24669293-24670269	CpGIsland	x	CpG:_65		chr17:24669511-24670147	636
11835	chr17:24849588-24850939	CpGIsland	x	CpG:_87		chr17:24849806-24850852	1046
11836	chr17:24850547-24850815	CpGIsland	x	CpG:_87		chr17:24849806-24850852	1046
12161	chr17:24886697-24886967	CpGIsland	x	CpG:_83		chr17:24886158-24887103	945
12582	chr17:25188102-25189080	CpGIsland	x	CpG:_83		chr17:25188187-25189036	849
13196	chr17:25239704-25240707	CpGIsland	x	CpG:_70		chr17:25239879-25240594	715
12220	chr17:25796247-25797089	CpGIsland	x	CpG:_70		chr17:25796281-25797210	929
11583	chr17:25809152-25809522	CpGIsland	x	CpG:_96		chr17:25808596-25809716	1120
11517	chr17:25831693-25833713	CpGIsland	x	CpG:_103		chr17:25832531-25833676	1145
18237	chr17:25836971-25837226	CpGIsland	x	CpG:_27		chr17:25837031-25837307	276
13030	chr17:25875444-25876046	CpGIsland	x	CpG:_59		chr17:25875044-25875794	750
13599	chr17:25951876-25952223	CpGIsland	x	CpG:_77		chr17:25951561-25952194	633
15075	chr17:26095087-26095620	CpGIsland	x	CpG:_39		chr17:26095146-26095524	378
11957	chr17:26414476-26415405	CpGIsland	x	CpG:_98		chr17:26414558-26415566	1008
13391	chr17:26438848-26439326	CpGIsland	x	CpG:_97		chr17:26438676-26439351	675
12257	chr17:26507830-26509291	CpGIsland	x	CpG:_103		chr17:26507982-26508904	922
13797	chr17:26844359-26844858	CpGIsland	x	CpG:_47		chr17:26844182-26844781	599
11883	chr17:27203126-27204708	CpGIsland	x	CpG:_135		chr17:27203581-27204610	1029
7874	chr17:27554921-27558513	CpGIsland	x	CpG:_265		chr17:27555110-27557950	2840
13920	chr17:27565212-27566073	CpGIsland	x	CpG:_56		chr17:27565423-27566003	580
11571	chr17:27622655-27623971	CpGIsland	x	CpG:_127		chr17:27622664-27623791	1127
11311	chr17:28142284-28142806	CpGIsland	x	CpG:_96		chr17:28141588-28142823	1235
12322	chr17:28327990-28329534	CpGIsland	x	CpG:_92		chr17:28328431-28329335	904
13798	chr17:28951868-28952863	CpGIsland	x	CpG:_66		chr17:28952168-28952767	599
8550	chr17:29093596-29095763	CpGIsland	x	CpG:_157		chr17:29093602-29095714	2112
8551	chr17:29094754-29095659	CpGIsland	x	CpG:_157		chr17:29093602-29095714	2112
8613	chr17:29489713-29492232	CpGIsland	x	CpG:_165		chr17:29490149-29492205	2056
8614	chr17:29491791-29492260	CpGIsland	x	CpG:_165		chr17:29490149-29492205	2056
10661	chr17:29886982-29889159	CpGIsland	x	CpG:_145		chr17:29886904-29888441	1537
12378	chr17:30004107-30005743	CpGIsland	x	CpG:_91		chr17:30004196-30005089	893
17970	chr17:32143359-32143778	CpGIsland	x	CpG:_24		chr17:32143438-32143722	284
13812	chr17:32162227-32162701	CpGIsland	x	CpG:_55		chr17:32162206-32162803	597
14296	chr17:32165874-32166276	CpGIsland	x	CpG:_42		chr17:32165748-32166261	513
12200	chr17:33684619-33685596	CpGIsland	x	CpG:_86		chr17:33684723-33685657	934
11007	chr17:33909547-33909878	CpGIsland	x	CpG:_108		chr17:33908464-33909829	1365
11993	chr17:33977870-33978876	CpGIsland	x	CpG:_85		chr17:33977756-33978755	999
11525	chr17:33998897-34000975	CpGIsland	x	CpG:_119		chr17:33999256-34000398	1142
11888	chr17:34024206-34025447	CpGIsland	x	CpG:_105		chr17:34024351-34025378	1027
6846	chr17:34118256-34123001	CpGIsland	x	CpG:_389		chr17:34118396-34122981	4585
6847	chr17:34120993-34122835	CpGIsland	x	CpG:_389		chr17:34118396-34122981	4585
13133	chr17:34591735-34592880	CpGIsland	x	CpG:_58		chr17:34591986-34592713	727
14584	chr17:34604076-34604811	CpGIsland	x	CpG:_39		chr17:34604012-34604475	463
10558	chr17:34671365-34671961	CpGIsland	x	CpG:_164		chr17:34671162-34672755	1593
13629	chr17:34679862-34680440	CpGIsland	x	CpG:_53		chr17:34679881-34680508	627
10051	chr17:34957038-34958296	CpGIsland	x	CpG:_212		chr17:34957341-34959315	1974
12594	chr17:35046010-35046996	CpGIsland	x	CpG:_68		chr17:35046178-35047024	846
13964	chr17:35089098-35089798	CpGIsland	x	CpG:_64		chr17:35089144-35089715	571
13197	chr17:35135549-35135805	CpGIsland	x	CpG:_81		chr17:35135108-35135823	715
13705	chr17:35195727-35196497	CpGIsland	x	CpG:_61		chr17:35195613-35196227	614
11512	chr17:35262564-35264472	CpGIsland	x	CpG:_115		chr17:35262981-35264128	1147
11513	chr17:35263700-35264133	CpGIsland	x	CpG:_115		chr17:35262981-35264128	1147
13582	chr17:35320549-35321243	CpGIsland	x	CpG:_65		chr17:35320617-35321254	637
11801	chr17:35394106-35395236	CpGIsland	x	CpG:_100		chr17:35394038-35395093	1055
11741	chr17:35424691-35425938	CpGIsland	x	CpG:_98		chr17:35424788-35425860	1072
12186	chr17:35439089-35440231	CpGIsland	x	CpG:_91		chr17:35439133-35440071	938
13502	chr17:35821571-35822131	CpGIsland	x	CpG:_52		chr17:35821786-35822437	651
18847	chr17:35909755-35910111	CpGIsland	x	CpG:_24		chr17:35909911-35910135	224
18350	chr17:36157835-36158141	CpGIsland	x	CpG:_35		chr17:36157942-36158206	264
11717	chr17:36167561-36168375	CpGIsland	x	CpG:_104		chr17:36167418-36168500	1082
16803	chr17:36248911-36249283	CpGIsland	x	CpG:_33		chr17:36248872-36249182	310
14283	chr17:36942972-36943438	CpGIsland	x	CpG:_53		chr17:36942898-36943413	515
14085	chr17:36947100-36947608	CpGIsland	x	CpG:_59		chr17:36947064-36947614	550
13972	chr17:37050570-37051102	CpGIsland	x	CpG:_44		chr17:37050633-37051202	569
13244	chr17:43629920-43630275	CpGIsland	x	CpG:_75		chr17:43629719-43630425	706
15171	chr17:43801615-43802119	CpGIsland	x	CpG:_47		chr17:43801766-43802126	360
14057	chr17:44105331-44106108	CpGIsland	x	CpG:_63		chr17:44105459-44106013	554
8481	chr17:44735796-44736509	CpGIsland	x	CpG:_180		chr17:44734450-44736635	2185
11504	chr17:45544692-45544992	CpGIsland	x	CpG:_126		chr17:45544794-45545946	1152
13354	chr17:45555550-45556444	CpGIsland	x	CpG:_52		chr17:45555602-45556285	683
13966	chr17:45563688-45564544	CpGIsland	x	CpG:_55		chr17:45563846-45564417	571
10826	chr17:45685065-45686968	CpGIsland	x	CpG:_117		chr17:45685303-45686756	1453
10827	chr17:45686175-45686742	CpGIsland	x	CpG:_117		chr17:45685303-45686756	1453
8540	chr17:46030160-46032947	CpGIsland	x	CpG:_190		chr17:46030385-46032510	2125
12784	chr17:46297438-46299013	CpGIsland	x	CpG:_74		chr17:46297850-46298653	803
13294	chr17:46327727-46328542	CpGIsland	x	CpG:_53		chr17:46327802-46328498	696
11600	chr17:46383208-46384454	CpGIsland	x	CpG:_111		chr17:46383388-46384503	1115
13442	chr17:46890652-46891024	CpGIsland	x	CpG:_73		chr17:46890516-46891181	665
11108	chr17:47688911-47689183	CpGIsland	x	CpG:_98		chr17:47687880-47689191	1311
10512	chr17:47736830-47738557	CpGIsland	x	CpG:_146		chr17:47736933-47738552	1619
12086	chr17:47923619-47925537	CpGIsland	x	CpG:_99		chr17:47923720-47924688	968
12985	chr17:50190156-50190553	CpGIsland	x	CpG:_80		chr17:50189903-50190663	760
11622	chr17:50292735-50293078	CpGIsland	x	CpG:_108		chr17:50292684-50293791	1107
12154	chr17:51178482-51179769	CpGIsland	x	CpG:_80		chr17:51178634-51179581	947
11905	chr17:51812439-51812994	CpGIsland	x	CpG:_96		chr17:51812627-51813649	1022
11906	chr17:51813255-51813748	CpGIsland	x	CpG:_96		chr17:51812627-51813649	1022
10761	chr17:51832480-51833407	CpGIsland	x	CpG:_134		chr17:51831760-51833245	1485
14146	chr17:56009231-56009555	CpGIsland	x	CpG:_57		chr17:56009070-56009607	537
11464	chr17:56510910-56511780	CpGIsland	x	CpG:_107		chr17:56511298-56512467	1169
14049	chr17:56626456-56627449	CpGIsland	x	CpG:_70		chr17:56626416-56626971	555
10787	chr17:56717671-56718149	CpGIsland	x	CpG:_121		chr17:56716608-56718080	1472
12728	chr17:56934865-56935927	CpGIsland	x	CpG:_88		chr17:56935051-56935866	815
12026	chr17:5840700-5841981	CpGIsland	x	CpG:_134		chr17:5840932-5841919	987
13649	chr17:6079294-6080121	CpGIsland	x	CpG:_60		chr17:6079433-6080058	625
11023	chr17:63863219-63864733	CpGIsland	x	CpG:_144		chr17:63863235-63864594	1359
12244	chr17:64331186-64332445	CpGIsland	x	CpG:_81		chr17:64331374-64332299	925
14679	chr17:6489879-6490426	CpGIsland	x	CpG:_54		chr17:6490135-6490582	447
13763	chr17:65772131-65773015	CpGIsland	x	CpG:_67		chr17:65772281-65772887	606
10922	chr17:65782484-65784113	CpGIsland	x	CpG:_134		chr17:65782573-65783979	1406
11884	chr17:65884098-65885879	CpGIsland	x	CpG:_88		chr17:65884163-65885192	1029
13606	chr17:65950652-65951389	CpGIsland	x	CpG:_85		chr17:65950714-65951346	632
10812	chr17:66448311-66450392	CpGIsland	x	CpG:_178		chr17:66448436-66449896	1460
13188	chr17:67697331-67697847	CpGIsland	x	CpG:_69		chr17:67697110-67697827	717
14657	chr17:68003735-68004280	CpGIsland	x	CpG:_49		chr17:68003884-68004335	451
12458	chr17:69156984-69157598	CpGIsland	x	CpG:_107		chr17:69156673-69157546	873
13089	chr17:69416999-69418034	CpGIsland	x	CpG:_75		chr17:69417141-69417876	735
12080	chr17:69439154-69440354	CpGIsland	x	CpG:_88		chr17:69439150-69440119	969
11335	chr17:71474531-71476062	CpGIsland	x	CpG:_135		chr17:71474748-71475973	1225
12885	chr17:7169806-7170779	CpGIsland	x	CpG:_76		chr17:7169741-7170523	782
14350	chr17:71782374-71783073	CpGIsland	x	CpG:_75		chr17:71782570-71783072	502
11676	chr17:72836400-72837784	CpGIsland	x	CpG:_87		chr17:72836603-72837697	1094
13630	chr17:73107765-73108579	CpGIsland	x	CpG:_63		chr17:73107861-73108488	627
14246	chr17:74489384-74490035	CpGIsland	x	CpG:_56		chr17:74489447-74489968	521
12221	chr17:75005285-75006500	CpGIsland	x	CpG:_103		chr17:75005540-75006469	929
10598	chr17:79354371-79356254	CpGIsland	x	CpG:_128		chr17:79354421-79355989	1568
13835	chr17:79614912-79615738	CpGIsland	x	CpG:_59		chr17:79615046-79615639	593
11176	chr17:79894974-79896383	CpGIsland	x	CpG:_133		chr17:79895032-79896323	1291
7681	chr17:84185636-84189213	CpGIsland	x	CpG:_301		chr17:84185601-84188714	3113
7682	chr17:84187600-84188667	CpGIsland	x	CpG:_301		chr17:84185601-84188714	3113
14010	chr17:85621417-85622066	CpGIsland	x	CpG:_61		chr17:85621504-85622067	563
11156	chr17:87445981-87447590	CpGIsland	x	CpG:_136		chr17:87446108-87447406	1298
13616	chr17:87672043-87673087	CpGIsland	x	CpG:_65		chr17:87672359-87672989	630
10425	chr17:8800778-8801800	CpGIsland	x	CpG:_150		chr17:8800757-8802426	1669
10676	chr17:88440172-88442159	CpGIsland	x	CpG:_156		chr17:88440298-88441824	1526
12684	chr17:90455478-90455722	CpGIsland	x	CpG:_60		chr17:90454975-90455799	824
13245	chr18:10324933-10325803	CpGIsland	x	CpG:_66		chr18:10325111-10325817	706
12192	chr18:10609316-10610587	CpGIsland	x	CpG:_119		chr18:10609529-10610465	936
12193	chr18:10610195-10610628	CpGIsland	x	CpG:_119		chr18:10609529-10610465	936
12634	chr18:10706379-10707074	CpGIsland	x	CpG:_68		chr18:10706209-10707045	836
10348	chr18:11839236-11840315	CpGIsland	x	CpG:_156		chr18:11839163-11840888	1725
14345	chr18:12235898-12236767	CpGIsland	x	CpG:_53		chr18:12236212-12236716	504
12635	chr18:12643183-12644541	CpGIsland	x	CpG:_71		chr18:12643567-12644403	836
12636	chr18:12644257-12644532	CpGIsland	x	CpG:_71		chr18:12643567-12644403	836
14602	chr18:12861940-12862820	CpGIsland	x	CpG:_45		chr18:12862135-12862594	459
13209	chr18:13970012-13970744	CpGIsland	x	CpG:_55		chr18:13970139-13970852	713
8195	chr18:15062619-15063562	CpGIsland	x	CpG:_186		chr18:15061856-15064339	2483
12366	chr18:20895769-20896709	CpGIsland	x	CpG:_83		chr18:20895671-20896567	896
14495	chr18:20961267-20961898	CpGIsland	x	CpG:_51		chr18:20961351-20961830	479
11067	chr18:21001148-21002638	CpGIsland	x	CpG:_134		chr18:21001201-21002536	1335
11346	chr18:21299460-21300240	CpGIsland	x	CpG:_112		chr18:21299478-21300700	1222
14478	chr18:24121417-24122171	CpGIsland	x	CpG:_40		chr18:24121557-24122038	481
11324	chr18:24204970-24206649	CpGIsland	x	CpG:_131		chr18:24205269-24206499	1230
12447	chr18:24529376-24530441	CpGIsland	x	CpG:_75		chr18:24529450-24530328	878
12448	chr18:24529931-24530356	CpGIsland	x	CpG:_75		chr18:24529450-24530328	878
11477	chr18:24602920-24604408	CpGIsland	x	CpG:_113		chr18:24603148-24604311	1163
11589	chr18:24708830-24710417	CpGIsland	x	CpG:_102		chr18:24709231-24710350	1119
13660	chr18:31609301-31610124	CpGIsland	x	CpG:_67		chr18:31609342-31609965	623
10797	chr18:31635063-31635384	CpGIsland	x	CpG:_108		chr18:31633982-31635448	1466
11195	chr18:3336633-3338140	CpGIsland	x	CpG:_127		chr18:3336789-3338073	1284
13535	chr18:33463525-33464502	CpGIsland	x	CpG:_75		chr18:33463801-33464445	644
10465	chr18:34006141-34007402	CpGIsland	x	CpG:_150		chr18:34005895-34007537	1642
13542	chr18:34372461-34373713	CpGIsland	x	CpG:_79		chr18:34372891-34373534	643
13037	chr18:34860643-34861055	CpGIsland	x	CpG:_70		chr18:34860474-34861222	748
10936	chr18:3507057-3507950	CpGIsland	x	CpG:_126		chr18:3507134-3508532	1398
11951	chr18:35118326-35119711	CpGIsland	x	CpG:_96		chr18:35118494-35119504	1010
7781	chr18:35654218-35654710	CpGIsland	x	CpG:_255		chr18:35652355-35655329	2974
12482	chr18:35771169-35772570	CpGIsland	x	CpG:_78		chr18:35771332-35772201	869
14748	chr18:35933283-35933714	CpGIsland	x	CpG:_38		chr18:35933276-35933711	435
18379	chr18:35938549-35938837	CpGIsland	x	CpG:_31		chr18:35938514-35938774	260
12034	chr18:36195823-36197575	CpGIsland	x	CpG:_82		chr18:36196549-36197534	985
12474	chr18:36515006-36516090	CpGIsland	x	CpG:_77		chr18:36515204-36516074	870
10090	chr18:36559365-36561535	CpGIsland	x	CpG:_167		chr18:36559433-36561371	1938
14037	chr18:36725716-36726489	CpGIsland	x	CpG:_44		chr18:36725676-36726233	557
18238	chr18:36940587-36941135	CpGIsland	x	CpG:_24		chr18:36940596-36940872	276
14505	chr18:38249891-38250611	CpGIsland	x	CpG:_41		chr18:38250094-38250571	477
13674	chr18:38296538-38297267	CpGIsland	x	CpG:_64		chr18:38296566-38297185	619
10096	chr18:39488967-39492066	CpGIsland	x	CpG:_190		chr18:39488954-39490890	1936
16177	chr18:42401327-42401620	CpGIsland	x	CpG:_31		chr18:42401357-42401676	319
11322	chr18:42511164-42512376	CpGIsland	x	CpG:_91		chr18:42511060-42512291	1231
13738	chr18:4352823-4353728	CpGIsland	x	CpG:_51		chr18:4352894-4353504	610
12761	chr18:44828272-44829287	CpGIsland	x	CpG:_76		chr18:44828213-44829021	808
13573	chr18:4634802-4635803	CpGIsland	x	CpG:_74		chr18:4634916-4635554	638
11574	chr18:46741213-46742556	CpGIsland	x	CpG:_99		chr18:46741398-46742523	1125
13973	chr18:47368647-47369293	CpGIsland	x	CpG:_52		chr18:47368649-47369218	569
13023	chr18:53245283-53246118	CpGIsland	x	CpG:_77		chr18:53245281-53246033	752
13503	chr18:56561928-56562635	CpGIsland	x	CpG:_43		chr18:56561972-56562623	651
13875	chr18:57354534-57355375	CpGIsland	x	CpG:_75		chr18:57354637-57355224	587
11602	chr18:58209950-58210236	CpGIsland	x	CpG:_102		chr18:58209372-58210485	1113
10808	chr18:59175088-59175558	CpGIsland	x	CpG:_155		chr18:59175008-59176469	1461
12781	chr18:61035799-61036774	CpGIsland	x	CpG:_77		chr18:61035675-61036479	804
13332	chr18:61176442-61177350	CpGIsland	x	CpG:_81		chr18:61176540-61177227	687
13855	chr18:61211215-61211933	CpGIsland	x	CpG:_64		chr18:61211256-61211846	590
8435	chr18:61398445-61400755	CpGIsland	x	CpG:_178		chr18:61398498-61400742	2244
17616	chr18:61536238-61536745	CpGIsland	x	CpG:_32		chr18:61536383-61536677	294
18794	chr18:61692112-61692506	CpGIsland	x	CpG:_21		chr18:61692185-61692411	226
15049	chr18:61911451-61911786	CpGIsland	x	CpG:_41		chr18:61911512-61911894	382
13310	chr18:62922115-62922815	CpGIsland	x	CpG:_77		chr18:62922194-62922886	692
14316	chr18:62977697-62978319	CpGIsland	x	CpG:_47		chr18:62977755-62978264	509
12172	chr18:63691669-63692796	CpGIsland	x	CpG:_87		chr18:63691785-63692728	943
10669	chr18:64339857-64340931	CpGIsland	x	CpG:_116		chr18:64339970-64341500	1530
11916	chr18:64660451-64661215	CpGIsland	x	CpG:_88		chr18:64660491-64661510	1019
11973	chr18:65430439-65431578	CpGIsland	x	CpG:_99		chr18:65430475-65431478	1003
11974	chr18:65431034-65431622	CpGIsland	x	CpG:_99		chr18:65430475-65431478	1003
15190	chr18:65873472-65873783	CpGIsland	x	CpG:_32		chr18:65873376-65873733	357
13899	chr18:65934869-65935434	CpGIsland	x	CpG:_55		chr18:65934810-65935393	583
11633	chr18:67133271-67133599	CpGIsland	x	CpG:_91		chr18:67133065-67134169	1104
11634	chr18:67133513-67133809	CpGIsland	x	CpG:_91		chr18:67133065-67134169	1104
11745	chr18:67390361-67391826	CpGIsland	x	CpG:_97		chr18:67390539-67391610	1071
12283	chr18:67448542-67449333	CpGIsland	x	CpG:_100		chr18:67448659-67449575	916
12978	chr18:67610191-67611062	CpGIsland	x	CpG:_83		chr18:67610538-67611300	762
12178	chr18:67640938-67641855	CpGIsland	x	CpG:_109		chr18:67640842-67641784	942
11251	chr18:67932855-67934572	CpGIsland	x	CpG:_114		chr18:67933011-67934268	1257
11252	chr18:67933775-67934306	CpGIsland	x	CpG:_114		chr18:67933011-67934268	1257
13996	chr18:69198169-69198658	CpGIsland	x	CpG:_43		chr18:69198193-69198759	566
10069	chr18:73571883-73574018	CpGIsland	x	CpG:_180		chr18:73572012-73573972	1960
11341	chr18:73702929-73704266	CpGIsland	x	CpG:_103		chr18:73703101-73704325	1224
14332	chr18:73754047-73754656	CpGIsland	x	CpG:_65		chr18:73754146-73754652	506
10375	chr18:74065050-74065315	CpGIsland	x	CpG:_128		chr18:74063832-74065542	1710
14058	chr18:74442195-74443197	CpGIsland	x	CpG:_65		chr18:74442474-74443028	554
11623	chr18:75342336-75343505	CpGIsland	x	CpG:_102		chr18:75342383-75343490	1107
8164	chr18:75366346-75367979	CpGIsland	x	CpG:_199		chr18:75366489-75369009	2520
8165	chr18:75367324-75367918	CpGIsland	x	CpG:_199		chr18:75366489-75369009	2520
14050	chr18:76145766-76146287	CpGIsland	x	CpG:_51		chr18:76145705-76146260	555
11971	chr18:76241144-76242494	CpGIsland	x	CpG:_122		chr18:76241162-76242167	1005
10159	chr18:76858570-76859128	CpGIsland	x	CpG:_180		chr18:76858630-76860510	1880
15009	chr18:76929888-76930456	CpGIsland	x	CpG:_42		chr18:76929902-76930293	391
15131	chr18:76943923-76944546	CpGIsland	x	CpG:_47		chr18:76944077-76944446	369
14733	chr18:78047208-78047621	CpGIsland	x	CpG:_55		chr18:78047215-78047654	439
10756	chr18:79110022-79110422	CpGIsland	x	CpG:_118		chr18:79108934-79110423	1489
12515	chr18:80206632-80207425	CpGIsland	x	CpG:_88		chr18:80206549-80207411	862
11743	chr18:80707485-80708757	CpGIsland	x	CpG:_112		chr18:80707591-80708663	1072
10637	chr18:80712306-80712625	CpGIsland	x	CpG:_134		chr18:80712422-80713971	1549
10638	chr18:80712511-80713131	CpGIsland	x	CpG:_134		chr18:80712422-80713971	1549
12187	chr18:82406040-82406483	CpGIsland	x	CpG:_65		chr18:82405614-82406552	938
14611	chr18:86712845-86713254	CpGIsland	x	CpG:_36		chr18:86712993-86713451	458
13685	chr18:88893597-88894521	CpGIsland	x	CpG:_75		chr18:88893811-88894429	618
15243	chr19:10240494-10240929	CpGIsland	x	CpG:_35		chr19:10240531-10240879	348
13252	chr19:10304366-10305301	CpGIsland	x	CpG:_76		chr19:10304533-10305238	705
14913	chr19:10869421-10870132	CpGIsland	x	CpG:_35		chr19:10869478-10869885	407
14542	chr19:10895082-10895854	CpGIsland	x	CpG:_47		chr19:10895156-10895627	471
18337	chr19:11092190-11092526	CpGIsland	x	CpG:_49		chr19:11092237-11092502	265
12534	chr19:11911668-11913149	CpGIsland	x	CpG:_90		chr19:11912128-11912986	858
12836	chr19:12500901-12502431	CpGIsland	x	CpG:_103		chr19:12501007-12501800	793
8473	chr19:14596806-14599042	CpGIsland	x	CpG:_211		chr19:14596913-14599106	2193
8474	chr19:14598458-14598974	CpGIsland	x	CpG:_211		chr19:14596913-14599106	2193
10950	chr19:16132120-16133939	CpGIsland	x	CpG:_160		chr19:16132349-16133737	1388
14038	chr19:16436489-16437158	CpGIsland	x	CpG:_51		chr19:16436343-16436900	557
12036	chr19:16780284-16781427	CpGIsland	x	CpG:_112		chr19:16780258-16781242	984
15283	chr19:16955843-16956203	CpGIsland	x	CpG:_33		chr19:16955885-16956227	342
12372	chr19:18631178-18632241	CpGIsland	x	CpG:_86		chr19:18631292-18632186	894
12821	chr19:18670684-18671576	CpGIsland	x	CpG:_99		chr19:18670717-18671512	795
11116	chr19:21271671-21273227	CpGIsland	x	CpG:_169		chr19:21271794-21273103	1309
11837	chr19:21652443-21653954	CpGIsland	x	CpG:_103		chr19:21652828-21653873	1045
12996	chr19:23687084-23687958	CpGIsland	x	CpG:_91		chr19:23687135-23687892	757
11687	chr19:23892775-23893075	CpGIsland	x	CpG:_150		chr19:23892738-23893830	1092
13550	chr19:24173768-24174575	CpGIsland	x	CpG:_83		chr19:24173876-24174518	642
13024	chr19:24999121-24999954	CpGIsland	x	CpG:_110		chr19:24999191-24999943	752
11306	chr19:25236489-25237690	CpGIsland	x	CpG:_110		chr19:25236538-25237775	1237
10991	chr19:27217433-27217938	CpGIsland	x	CpG:_128		chr19:27216955-27218327	1372
14795	chr19:28835164-28835432	CpGIsland	x	CpG:_58		chr19:28835000-28835428	428
11764	chr19:29250932-29252282	CpGIsland	x	CpG:_133		chr19:29251112-29252179	1067
11287	chr19:29521857-29523308	CpGIsland	x	CpG:_153		chr19:29521968-29523214	1246
8311	chr19:32387402-32389953	CpGIsland	x	CpG:_212		chr19:32387473-32389832	2359
8312	chr19:32389037-32389651	CpGIsland	x	CpG:_212		chr19:32387473-32389832	2359
8300	chr19:32755862-32758421	CpGIsland	x	CpG:_185		chr19:32755981-32758346	2365
8301	chr19:32757175-32758531	CpGIsland	x	CpG:_185		chr19:32755981-32758346	2365
12599	chr19:3323127-3324280	CpGIsland	x	CpG:_66		chr19:3323338-3324182	844
14021	chr19:3388854-3389498	CpGIsland	x	CpG:_77		chr19:3388813-3389374	561
18239	chr19:3414358-3414621	CpGIsland	x	CpG:_32		chr19:3414320-3414596	276
12670	chr19:36409243-36410325	CpGIsland	x	CpG:_90		chr19:36409532-36410360	828
11619	chr19:36553931-36555282	CpGIsland	x	CpG:_83		chr19:36553947-36555055	1108
13574	chr19:36918376-36919285	CpGIsland	x	CpG:_79		chr19:36918570-36919208	638
12422	chr19:37174044-37175250	CpGIsland	x	CpG:_80		chr19:37173995-37174879	884
11117	chr19:37434529-37435118	CpGIsland	x	CpG:_158		chr19:37434266-37435575	1309
13870	chr19:37550162-37551148	CpGIsland	x	CpG:_58		chr19:37550468-37551056	588
14028	chr19:37692989-37693264	CpGIsland	x	CpG:_54		chr19:37692843-37693403	560
14636	chr19:38395760-38396617	CpGIsland	x	CpG:_74		chr19:38395900-38396354	454
14637	chr19:38396221-38396481	CpGIsland	x	CpG:_74		chr19:38395900-38396354	454
13291	chr19:38480817-38481384	CpGIsland	x	CpG:_58		chr19:38480873-38481570	697
12105	chr19:3850865-3852681	CpGIsland	x	CpG:_104		chr19:3851599-3852560	961
11899	chr19:38836372-38837584	CpGIsland	x	CpG:_141		chr19:38836498-38837523	1025
13739	chr19:40513014-40514116	CpGIsland	x	CpG:_70		chr19:40513425-40514035	610
11494	chr19:40830860-40832097	CpGIsland	x	CpG:_136		chr19:40830965-40832120	1155
15106	chr19:41384969-41385228	CpGIsland	x	CpG:_43		chr19:41384907-41385281	374
12857	chr19:41743191-41744037	CpGIsland	x	CpG:_72		chr19:41743086-41743875	789
12371	chr19:4191860-4192817	CpGIsland	x	CpG:_64		chr19:4191902-4192796	894
10641	chr19:41980585-41982477	CpGIsland	x	CpG:_147		chr19:41980924-41982472	1548
12700	chr19:42090135-42091128	CpGIsland	x	CpG:_85		chr19:42090216-42091038	822
11310	chr19:4213502-4215650	CpGIsland	x	CpG:_110		chr19:4214334-4215570	1236
8628	chr19:4396072-4398742	CpGIsland	x	CpG:_184		chr19:4396497-4398547	2050
8629	chr19:4398396-4398681	CpGIsland	x	CpG:_184		chr19:4396497-4398547	2050
14895	chr19:44069598-44069961	CpGIsland	x	CpG:_60		chr19:44069463-44069874	411
18262	chr19:44746770-44747016	CpGIsland	x	CpG:_37		chr19:44746668-44746941	273
10100	chr19:44755826-44756254	CpGIsland	x	CpG:_159		chr19:44755576-44757507	1931
11845	chr19:44835396-44836692	CpGIsland	x	CpG:_81		chr19:44835972-44837015	1043
13038	chr19:44930731-44931707	CpGIsland	x	CpG:_66		chr19:44930853-44931601	748
14744	chr19:45076634-45077311	CpGIsland	x	CpG:_52		chr19:45076782-45077218	436
12278	chr19:45659293-45660809	CpGIsland	x	CpG:_107		chr19:45659672-45660589	917
13498	chr19:45997943-45998726	CpGIsland	x	CpG:_70		chr19:45998014-45998666	652
11004	chr19:46304181-46306090	CpGIsland	x	CpG:_104		chr19:46304454-46305820	1366
11005	chr19:46305448-46306113	CpGIsland	x	CpG:_104		chr19:46304454-46305820	1366
13671	chr19:46317538-46318270	CpGIsland	x	CpG:_77		chr19:46317590-46318210	620
14088	chr19:46348598-46349485	CpGIsland	x	CpG:_75		chr19:46348752-46349301	549
14506	chr19:46573280-46573650	CpGIsland	x	CpG:_46		chr19:46573115-46573592	477
12969	chr19:47253114-47253884	CpGIsland	x	CpG:_110		chr19:47253054-47253818	764
11609	chr19:5117206-5118769	CpGIsland	x	CpG:_103		chr19:5117398-5118509	1111
12559	chr19:5272239-5273688	CpGIsland	x	CpG:_107		chr19:5272605-5273458	853
13016	chr19:53329213-53330397	CpGIsland	x	CpG:_88		chr19:53329281-53330034	753
11771	chr19:53389858-53391103	CpGIsland	x	CpG:_114		chr19:53389807-53390871	1064
11197	chr19:5365708-5367447	CpGIsland	x	CpG:_122		chr19:5366235-5367518	1283
12135	chr19:53902907-53904144	CpGIsland	x	CpG:_127		chr19:53903059-53904012	953
8072	chr19:54046028-54046385	CpGIsland	x	CpG:_220		chr19:54045055-54047684	2629
10997	chr19:5447443-5449099	CpGIsland	x	CpG:_103		chr19:5447472-5448842	1370
10998	chr19:5448473-5449112	CpGIsland	x	CpG:_103		chr19:5447472-5448842	1370
11649	chr19:5567209-5569148	CpGIsland	x	CpG:_104		chr19:5567312-5568412	1100
12109	chr19:5636794-5638192	CpGIsland	x	CpG:_108		chr19:5637165-5638125	960
13305	chr19:56396821-56397707	CpGIsland	x	CpG:_71		chr19:56396850-56397543	693
13876	chr19:56874018-56874625	CpGIsland	x	CpG:_71		chr19:56874066-56874653	587
14150	chr19:57008090-57008546	CpGIsland	x	CpG:_50		chr19:57007999-57008535	536
15948	chr19:5725906-5726548	CpGIsland	x	CpG:_40		chr19:5726129-5726453	324
13938	chr19:57314234-57315125	CpGIsland	x	CpG:_54		chr19:57314444-57315020	576
14367	chr19:5745458-5746326	CpGIsland	x	CpG:_41		chr19:5745505-5746004	499
10619	chr19:58454921-58455929	CpGIsland	x	CpG:_104		chr19:58454353-58455912	1559
10620	chr19:58455696-58455986	CpGIsland	x	CpG:_104		chr19:58454353-58455912	1559
14875	chr19:5875151-5875600	CpGIsland	x	CpG:_36		chr19:5875034-5875449	415
13884	chr19:59166208-59166993	CpGIsland	x	CpG:_55		chr19:59166195-59166781	586
10634	chr19:59344283-59346339	CpGIsland	x	CpG:_164		chr19:59344805-59346356	1551
13138	chr19:59942953-59943940	CpGIsland	x	CpG:_79		chr19:59943171-59943897	726
10567	chr19:60755815-60757111	CpGIsland	x	CpG:_164		chr19:60755750-60757340	1590
11932	chr19:6276182-6277598	CpGIsland	x	CpG:_97		chr19:6276509-6277525	1016
13168	chr19:6305864-6306922	CpGIsland	x	CpG:_66		chr19:6306139-6306859	720
13009	chr19:6399301-6400101	CpGIsland	x	CpG:_65		chr19:6399414-6400169	755
12173	chr19:6531075-6531884	CpGIsland	x	CpG:_78		chr19:6531059-6532002	943
13448	chr19:6987078-6988104	CpGIsland	x	CpG:_63		chr19:6987252-6987914	662
10360	chr19:7416540-7418551	CpGIsland	x	CpG:_169		chr19:7416805-7418524	1719
18547	chr19:7421118-7421606	CpGIsland	x	CpG:_23		chr19:7421280-7421530	250
13393	chr19:8774242-8775351	CpGIsland	x	CpG:_82		chr19:8774317-8774992	675
14472	chr19:8871677-8871988	CpGIsland	x	CpG:_46		chr19:8871472-8871954	482
14164	chr19:8920176-8920977	CpGIsland	x	CpG:_44		chr19:8920297-8920831	534
12050	chr19:8941599-8942781	CpGIsland	x	CpG:_112		chr19:8941736-8942716	980
10587	chr2:102450929-102451617	CpGIsland	x	CpG:_159		chr2:102450282-102451858	1576
11225	chr2:103565847-103567576	CpGIsland	x	CpG:_139		chr2:103566151-103567422	1271
11328	chr2:103795879-103798065	CpGIsland	x	CpG:_114		chr2:103796541-103797768	1227
11329	chr2:103797122-103797537	CpGIsland	x	CpG:_114		chr2:103796541-103797768	1227
13189	chr2:104122613-104123104	CpGIsland	x	CpG:_72		chr2:104122630-104123347	717
14374	chr2:104742361-104743002	CpGIsland	x	CpG:_62		chr2:104742453-104742951	498
11360	chr2:105126993-105127359	CpGIsland	x	CpG:_117		chr2:105126291-105127506	1215
12735	chr2:109917646-109918845	CpGIsland	x	CpG:_102		chr2:109917558-109918372	814
14688	chr2:112379096-112379752	CpGIsland	x	CpG:_49		chr2:112379093-112379539	446
16677	chr2:114654492-114655115	CpGIsland	x	CpG:_31		chr2:114654665-114654980	315
13004	chr2:118676847-118677221	CpGIsland	x	CpG:_84		chr2:118676925-118677681	756
13005	chr2:118677048-118677554	CpGIsland	x	CpG:_84		chr2:118676925-118677681	756
10150	chr2:118703205-118703924	CpGIsland	x	CpG:_173		chr2:118702419-118704307	1888
11398	chr2:118745274-118746881	CpGIsland	x	CpG:_123		chr2:118745610-118746808	1198
13214	chr2:118926098-118927352	CpGIsland	x	CpG:_52		chr2:118926382-118927094	712
18465	chr2:118972729-118973130	CpGIsland	x	CpG:_24		chr2:118972707-118972963	256
13281	chr2:118976247-118976847	CpGIsland	x	CpG:_63		chr2:118976105-118976804	699
13282	chr2:118976585-118976820	CpGIsland	x	CpG:_63		chr2:118976105-118976804	699
12931	chr2:119156347-119157213	CpGIsland	x	CpG:_74		chr2:119156416-119157188	772
17633	chr2:119270951-119271290	CpGIsland	x	CpG:_33		chr2:119270941-119271233	292
10746	chr2:119325566-119326518	CpGIsland	x	CpG:_109		chr2:119325901-119327393	1492
10747	chr2:119326062-119326610	CpGIsland	x	CpG:_109		chr2:119325901-119327393	1492
10748	chr2:119326919-119327480	CpGIsland	x	CpG:_109		chr2:119325901-119327393	1492
12162	chr2:119757736-119758996	CpGIsland	x	CpG:_95		chr2:119758052-119758997	945
13198	chr2:119799304-119800208	CpGIsland	x	CpG:_77		chr2:119799325-119800040	715
13543	chr2:119897017-119897824	CpGIsland	x	CpG:_62		chr2:119897055-119897698	643
14474	chr2:120567626-120568031	CpGIsland	x	CpG:_39		chr2:120567562-120568044	482
14570	chr2:120976979-120977648	CpGIsland	x	CpG:_53		chr2:120977183-120977649	466
14986	chr2:121355012-121355496	CpGIsland	x	CpG:_47		chr2:121355040-121355434	394
13907	chr2:122348410-122349156	CpGIsland	x	CpG:_65		chr2:122348507-122349089	582
13856	chr2:122467436-122468201	CpGIsland	x	CpG:_53		chr2:122467534-122468124	590
11481	chr2:122630532-122631688	CpGIsland	x	CpG:_122		chr2:122630580-122631741	1161
11693	chr2:124609756-124610940	CpGIsland	x	CpG:_109		chr2:124609840-124610930	1090
14694	chr2:127008502-127009071	CpGIsland	x	CpG:_42		chr2:127008611-127009056	445
11312	chr2:127247357-127248784	CpGIsland	x	CpG:_97		chr2:127247484-127248719	1235
11590	chr2:127269697-127271011	CpGIsland	x	CpG:_105		chr2:127269730-127270849	1119
14364	chr2:127540703-127541596	CpGIsland	x	CpG:_42		chr2:127541035-127541535	500
15072	chr2:127656068-127656475	CpGIsland	x	CpG:_36		chr2:127656112-127656491	379
13716	chr2:128943509-128944244	CpGIsland	x	CpG:_59		chr2:128943561-128944174	613
14458	chr2:129065725-129066609	CpGIsland	x	CpG:_52		chr2:129065868-129066352	484
10484	chr2:129800156-129801984	CpGIsland	x	CpG:_165		chr2:129800323-129801953	1630
12787	chr2:130294959-130295965	CpGIsland	x	CpG:_82		chr2:130295425-130296228	803
12788	chr2:130295510-130296091	CpGIsland	x	CpG:_82		chr2:130295425-130296228	803
13233	chr2:131041154-131041518	CpGIsland	x	CpG:_105		chr2:131041044-131041752	708
12361	chr2:131491587-131492669	CpGIsland	x	CpG:_90		chr2:131491658-131492555	897
15800	chr2:132247460-132247888	CpGIsland	x	CpG:_38		chr2:132247527-132247857	330
13256	chr2:132577558-132578608	CpGIsland	x	CpG:_70		chr2:132577579-132578283	704
13270	chr2:132846427-132847341	CpGIsland	x	CpG:_90		chr2:132846556-132847257	701
14309	chr2:132879306-132879552	CpGIsland	x	CpG:_51		chr2:132879247-132879758	511
12116	chr2:135658432-135660021	CpGIsland	x	CpG:_85		chr2:135659044-135660003	959
11540	chr2:14055052-14056414	CpGIsland	x	CpG:_129		chr2:14055077-14056215	1138
14059	chr2:142900986-142901868	CpGIsland	x	CpG:_47		chr2:142901137-142901691	554
12642	chr2:144270144-144271317	CpGIsland	x	CpG:_98		chr2:144270330-144271165	835
10612	chr2:144330598-144332100	CpGIsland	x	CpG:_130		chr2:144330649-144332212	1563
12972	chr2:144527153-144528168	CpGIsland	x	CpG:_69		chr2:144527315-144528079	764
12223	chr2:145167050-145168406	CpGIsland	x	CpG:_89		chr2:145167399-145168328	929
14587	chr2:145903059-145903678	CpGIsland	x	CpG:_62		chr2:145903118-145903581	463
8106	chr2:146221443-146222276	CpGIsland	x	CpG:_252		chr2:146221265-146223848	2583
13536	chr2:147184157-147184637	CpGIsland	x	CpG:_57		chr2:147183909-147184553	644
18373	chr2:147187950-147188224	CpGIsland	x	CpG:_22		chr2:147188040-147188301	261
13775	chr2:150786413-150787441	CpGIsland	x	CpG:_52		chr2:150786624-150787229	605
12647	chr2:151542229-151543221	CpGIsland	x	CpG:_89		chr2:151542372-151543206	834
12010	chr2:151702035-151703041	CpGIsland	x	CpG:_114		chr2:151701994-151702987	993
12828	chr2:152048608-152049457	CpGIsland	x	CpG:_66		chr2:152048381-152049175	794
13142	chr2:152081655-152082209	CpGIsland	x	CpG:_67		chr2:152081643-152082368	725
12040	chr2:152092889-152093184	CpGIsland	x	CpG:_110		chr2:152092956-152093939	983
13745	chr2:152105116-152106157	CpGIsland	x	CpG:_76		chr2:152105395-152106004	609
11469	chr2:152414609-152415078	CpGIsland	x	CpG:_142		chr2:152413861-152415027	1166
13556	chr2:153031863-153032637	CpGIsland	x	CpG:_58		chr2:153031905-153032546	641
12267	chr2:153443820-153444097	CpGIsland	x	CpG:_81		chr2:153443593-153444512	919
7953	chr2:153528034-153530330	CpGIsland	x	CpG:_198		chr2:153527857-153530609	2752
7954	chr2:153529572-153530252	CpGIsland	x	CpG:_198		chr2:153527857-153530609	2752
13467	chr2:154407594-154408129	CpGIsland	x	CpG:_82		chr2:154407700-154408359	659
12560	chr2:154613030-154614137	CpGIsland	x	CpG:_82		chr2:154613115-154613968	853
15003	chr2:155073914-155074524	CpGIsland	x	CpG:_39		chr2:155074084-155074476	392
15158	chr2:155629303-155629942	CpGIsland	x	CpG:_34		chr2:155629338-155629701	363
13090	chr2:156065097-156066095	CpGIsland	x	CpG:_64		chr2:156065178-156065913	735
13800	chr2:156111128-156112178	CpGIsland	x	CpG:_71		chr2:156111413-156112012	599
14429	chr2:156613492-156614447	CpGIsland	x	CpG:_62		chr2:156613878-156614368	490
12459	chr2:156862589-156863801	CpGIsland	x	CpG:_106		chr2:156862764-156863637	873
10486	chr2:157077617-157080056	CpGIsland	x	CpG:_170		chr2:157078239-157079868	1629
12782	chr2:158028001-158029285	CpGIsland	x	CpG:_75		chr2:158028259-158029063	804
12554	chr2:158409621-158410689	CpGIsland	x	CpG:_101		chr2:158409629-158410484	855
12352	chr2:160911665-160912003	CpGIsland	x	CpG:_110		chr2:160911649-160912548	899
18661	chr2:162943336-162943812	CpGIsland	x	CpG:_26		chr2:162943429-162943667	238
12729	chr2:163054528-163055339	CpGIsland	x	CpG:_83		chr2:163054524-163055339	815
12536	chr2:163339663-163340120	CpGIsland	x	CpG:_93		chr2:163339165-163340023	858
14141	chr2:163658185-163658901	CpGIsland	x	CpG:_54		chr2:163658307-163658846	539
14107	chr2:163749811-163750448	CpGIsland	x	CpG:_44		chr2:163749780-163750326	546
11889	chr2:164167864-164168111	CpGIsland	x	CpG:_130		chr2:164167817-164168844	1027
11890	chr2:164168602-164168878	CpGIsland	x	CpG:_130		chr2:164167817-164168844	1027
11521	chr2:164486332-164486835	CpGIsland	x	CpG:_112		chr2:164485967-164487110	1143
17132	chr2:164969380-164969634	CpGIsland	x	CpG:_23		chr2:164969316-164969617	301
10445	chr2:165233973-165234934	CpGIsland	x	CpG:_161		chr2:165233432-165235092	1660
15041	chr2:165387811-165388356	CpGIsland	x	CpG:_33		chr2:165387949-165388334	385
13474	chr2:167421244-167422286	CpGIsland	x	CpG:_62		chr2:167421325-167421982	657
11637	chr2:167537871-167539399	CpGIsland	x	CpG:_106		chr2:167537867-167538970	1103
10481	chr2:167687746-167690205	CpGIsland	x	CpG:_206		chr2:167688552-167690184	1632
13070	chr2:167931951-167932930	CpGIsland	x	CpG:_100		chr2:167931993-167932734	741
15927	chr2:168050244-168050586	CpGIsland	x	CpG:_39		chr2:168050281-168050608	327
11860	chr2:168080259-168081649	CpGIsland	x	CpG:_124		chr2:168080520-168081559	1039
10017	chr2:168229759-168231007	CpGIsland	x	CpG:_224		chr2:168229744-168231738	1994
10018	chr2:168230970-168231883	CpGIsland	x	CpG:_224		chr2:168229744-168231738	1994
12316	chr2:168601218-168601668	CpGIsland	x	CpG:_80		chr2:168601193-168602100	907
15238	chr2:168912022-168912506	CpGIsland	x	CpG:_39		chr2:168912194-168912543	349
13240	chr2:168954738-168955771	CpGIsland	x	CpG:_50		chr2:168954889-168955596	707
11735	chr2:170130305-170131588	CpGIsland	x	CpG:_131		chr2:170130446-170131522	1076
15619	chr2:170497112-170497648	CpGIsland	x	CpG:_31		chr2:170497210-170497548	338
14526	chr2:172440298-172440892	CpGIsland	x	CpG:_42		chr2:172440316-172440790	474
10336	chr2:172939702-172941062	CpGIsland	x	CpG:_151		chr2:172938929-172940663	1734
15087	chr2:172979699-172979995	CpGIsland	x	CpG:_40		chr2:172979754-172980130	376
12845	chr2:172999793-173000723	CpGIsland	x	CpG:_85		chr2:172999941-173000732	791
12893	chr2:173021871-173022469	CpGIsland	x	CpG:_100		chr2:173021656-173022437	781
14814	chr2:178407158-178407607	CpGIsland	x	CpG:_38		chr2:178407225-178407650	425
13086	chr2:179975995-179977299	CpGIsland	x	CpG:_79		chr2:179976501-179977237	736
10509	chr2:180041655-180043441	CpGIsland	x	CpG:_200		chr2:180041799-180043419	1620
13056	chr2:180171054-180172192	CpGIsland	x	CpG:_107		chr2:180171337-180172081	744
11760	chr2:180224337-180226273	CpGIsland	x	CpG:_92		chr2:180225009-180226077	1068
11761	chr2:180225886-180226119	CpGIsland	x	CpG:_92		chr2:180225009-180226077	1068
14777	chr2:180499987-180500345	CpGIsland	x	CpG:_37		chr2:180499880-180500311	431
10655	chr2:18055956-18058030	CpGIsland	x	CpG:_112		chr2:18056412-18057954	1542
11739	chr2:180710197-180710603	CpGIsland	x	CpG:_104		chr2:180709650-180710724	1074
13322	chr2:181187660-181187948	CpGIsland	x	CpG:_58		chr2:181187245-181187935	690
12537	chr2:181364782-181366231	CpGIsland	x	CpG:_70		chr2:181364734-181365592	858
8654	chr2:181458671-181460624	CpGIsland	x	CpG:_172		chr2:181458502-181460531	2029
14113	chr2:18609158-18609999	CpGIsland	x	CpG:_43		chr2:18609224-18609768	544
13512	chr2:18693959-18695040	CpGIsland	x	CpG:_64		chr2:18694155-18694805	650
13095	chr2:19909518-19909895	CpGIsland	x	CpG:_56		chr2:19909595-19910329	734
15064	chr2:21141882-21142133	CpGIsland	x	CpG:_38		chr2:21141867-21142247	380
13344	chr2:23039338-23040376	CpGIsland	x	CpG:_59		chr2:23039494-23040179	685
10923	chr2:24763193-24763445	CpGIsland	x	CpG:_130		chr2:24762066-24763472	1406
12009	chr2:24949408-24950581	CpGIsland	x	CpG:_104		chr2:24949416-24950409	993
12924	chr2:24974489-24976031	CpGIsland	x	CpG:_72		chr2:24974785-24975559	774
11050	chr2:25180197-25182048	CpGIsland	x	CpG:_148		chr2:25180626-25181970	1344
15785	chr2:25311146-25311392	CpGIsland	x	CpG:_25		chr2:25311238-25311568	330
13900	chr2:25428426-25429154	CpGIsland	x	CpG:_66		chr2:25428494-25429077	583
14464	chr2:25557505-25558430	CpGIsland	x	CpG:_59		chr2:25557657-25558140	483
7840	chr2:25578030-25578453	CpGIsland	x	CpG:_265		chr2:25577021-25579908	2887
7841	chr2:25578380-25579058	CpGIsland	x	CpG:_265		chr2:25577021-25579908	2887
12483	chr2:26351507-26352642	CpGIsland	x	CpG:_79		chr2:26351759-26352628	869
12484	chr2:26352375-26352786	CpGIsland	x	CpG:_79		chr2:26351759-26352628	869
14445	chr2:26408867-26409343	CpGIsland	x	CpG:_49		chr2:26408841-26409328	487
10539	chr2:26503253-26504049	CpGIsland	x	CpG:_126		chr2:26502389-26503993	1604
12342	chr2:26932692-26934118	CpGIsland	x	CpG:_80		chr2:26932955-26933855	900
10464	chr2:27425328-27427177	CpGIsland	x	CpG:_159		chr2:27425709-27427352	1643
18748	chr2:27442366-27442665	CpGIsland	x	CpG:_26		chr2:27442419-27442649	230
12706	chr2:28512852-28513830	CpGIsland	x	CpG:_93		chr2:28512962-28513783	821
17728	chr2:28533397-28533774	CpGIsland	x	CpG:_27		chr2:28533436-28533726	290
12250	chr2:28640839-28641833	CpGIsland	x	CpG:_84		chr2:28640880-28641803	923
11490	chr2:28839664-28841183	CpGIsland	x	CpG:_111		chr2:28839843-28841000	1157
13723	chr2:29060107-29060865	CpGIsland	x	CpG:_55		chr2:29060143-29060755	612
12070	chr2:29124541-29125744	CpGIsland	x	CpG:_103		chr2:29124685-29125657	972
14813	chr2:29194661-29195282	CpGIsland	x	CpG:_47		chr2:29194638-29195063	425
10298	chr2:29252161-29253846	CpGIsland	x	CpG:_143		chr2:29251508-29253279	1771
10299	chr2:29253022-29253402	CpGIsland	x	CpG:_143		chr2:29251508-29253279	1771
14970	chr2:29747188-29747578	CpGIsland	x	CpG:_46		chr2:29747249-29747646	397
12408	chr2:29965171-29966227	CpGIsland	x	CpG:_117		chr2:29965291-29966178	887
14896	chr2:30124139-30124941	CpGIsland	x	CpG:_40		chr2:30124246-30124657	411
15065	chr2:30133651-30134258	CpGIsland	x	CpG:_36		chr2:30133660-30134040	380
11802	chr2:30237173-30238298	CpGIsland	x	CpG:_113		chr2:30237159-30238213	1054
11695	chr2:30285840-30286907	CpGIsland	x	CpG:_88		chr2:30285788-30286877	1089
13355	chr2:30657767-30659097	CpGIsland	x	CpG:_69		chr2:30658227-30658910	683
13636	chr2:30711723-30712462	CpGIsland	x	CpG:_74		chr2:30711731-30712357	626
19002	chr2:30784758-30785054	CpGIsland	x	CpG:_22		chr2:30784691-30784906	215
13484	chr2:3118165-3119292	CpGIsland	x	CpG:_85		chr2:3118208-3118863	655
14423	chr2:31950113-31950958	CpGIsland	x	CpG:_58		chr2:31950109-31950600	491
10779	chr2:32083961-32084608	CpGIsland	x	CpG:_141		chr2:32083269-32084744	1475
13255	chr2:32362609-32363687	CpGIsland	x	CpG:_69		chr2:32362687-32363391	704
12336	chr2:32534784-32535988	CpGIsland	x	CpG:_110		chr2:32535032-32535933	901
14039	chr2:32693626-32694540	CpGIsland	x	CpG:_48		chr2:32693777-32694334	557
11711	chr2:32712077-32713818	CpGIsland	x	CpG:_98		chr2:32712175-32713258	1083
14776	chr2:32846954-32847630	CpGIsland	x	CpG:_58		chr2:32846990-32847421	431
13246	chr2:32981303-32982440	CpGIsland	x	CpG:_66		chr2:32981360-32982066	706
12583	chr2:33430582-33431738	CpGIsland	x	CpG:_86		chr2:33430772-33431621	849
13706	chr2:33467687-33468733	CpGIsland	x	CpG:_80		chr2:33468108-33468722	614
13707	chr2:33468298-33468716	CpGIsland	x	CpG:_80		chr2:33468108-33468722	614
8547	chr2:33640828-33641257	CpGIsland	x	CpG:_172		chr2:33639199-33641314	2115
13266	chr2:33886781-33888003	CpGIsland	x	CpG:_69		chr2:33886987-33887689	702
14333	chr2:34406721-34407312	CpGIsland	x	CpG:_55		chr2:34406703-34407209	506
13297	chr2:34753783-34754779	CpGIsland	x	CpG:_73		chr2:34753853-34754548	695
12979	chr2:3513037-3513324	CpGIsland	x	CpG:_58		chr2:3512520-3513282	762
11967	chr2:35660781-35662502	CpGIsland	x	CpG:_85		chr2:35661161-35662167	1006
13017	chr2:35978980-35979980	CpGIsland	x	CpG:_81		chr2:35979112-35979865	753
13449	chr2:36103796-36104111	CpGIsland	x	CpG:_43		chr2:36103401-36104063	662
13213	chr2:36104771-36105649	CpGIsland	x	CpG:_65		chr2:36104563-36105275	712
11307	chr2:37702411-37703920	CpGIsland	x	CpG:_108		chr2:37702647-37703884	1237
12952	chr2:37793213-37793811	CpGIsland	x	CpG:_95		chr2:37793105-37793872	767
12953	chr2:37793523-37793780	CpGIsland	x	CpG:_95		chr2:37793105-37793872	767
13554	chr2:38286768-38287594	CpGIsland	x	CpG:_77		chr2:38286852-38287493	641
14194	chr2:38339216-38339721	CpGIsland	x	CpG:_46		chr2:38339362-38339891	529
11887	chr2:38351013-38351961	CpGIsland	x	CpG:_99		chr2:38350967-38351995	1028
15266	chr2:38643543-38644119	CpGIsland	x	CpG:_41		chr2:38643669-38644013	344
12801	chr2:39190219-39191078	CpGIsland	x	CpG:_74		chr2:39190203-39191002	799
11315	chr2:44926274-44927862	CpGIsland	x	CpG:_113		chr2:44926563-44927796	1233
11316	chr2:44927408-44927819	CpGIsland	x	CpG:_113		chr2:44926563-44927796	1233
12535	chr2:4717382-4718658	CpGIsland	x	CpG:_104		chr2:4717462-4718320	858
11293	chr2:48813580-48814517	CpGIsland	x	CpG:_130		chr2:48813696-48814940	1244
10341	chr2:49450944-49452801	CpGIsland	x	CpG:_179		chr2:49451012-49452743	1731
12678	chr2:49619241-49620052	CpGIsland	x	CpG:_80		chr2:49619201-49620027	826
18405	chr2:5012501-5012924	CpGIsland	x	CpG:_25		chr2:5012546-5012804	258
14725	chr2:5063621-5064194	CpGIsland	x	CpG:_49		chr2:5063758-5064198	440
12088	chr2:52675599-52676442	CpGIsland	x	CpG:_102		chr2:52675642-52676610	968
11279	chr2:52857510-52858905	CpGIsland	x	CpG:_119		chr2:52857631-52858880	1249
12156	chr2:57123185-57124400	CpGIsland	x	CpG:_85		chr2:57123388-57124335	947
12344	chr2:57237547-57238802	CpGIsland	x	CpG:_83		chr2:57237684-57238584	900
10927	chr2:59160494-59162174	CpGIsland	x	CpG:_160		chr2:59160665-59162066	1401
14457	chr2:59882108-59882765	CpGIsland	x	CpG:_44		chr2:59882216-59882700	484
13296	chr2:6129506-6130366	CpGIsland	x	CpG:_79		chr2:6129611-6130306	695
13871	chr2:61593006-61593595	CpGIsland	x	CpG:_61		chr2:61593004-61593592	588
12590	chr2:61805055-61805697	CpGIsland	x	CpG:_60		chr2:61805053-61805900	847
12671	chr2:61815895-61816364	CpGIsland	x	CpG:_95		chr2:61815378-61816206	828
15277	chr2:62664205-62664688	CpGIsland	x	CpG:_39		chr2:62664275-62664618	343
13611	chr2:65022231-65023185	CpGIsland	x	CpG:_60		chr2:65022421-65023052	631
11467	chr2:65237790-65239494	CpGIsland	x	CpG:_137		chr2:65238066-65239233	1167
10483	chr2:68470817-68472528	CpGIsland	x	CpG:_149		chr2:68470867-68472497	1630
11461	chr2:69585676-69586379	CpGIsland	x	CpG:_103		chr2:69585320-69586490	1170
12992	chr2:69822563-69823546	CpGIsland	x	CpG:_90		chr2:69822564-69823322	758
12914	chr2:69897085-69898574	CpGIsland	x	CpG:_84		chr2:69897119-69897896	777
10064	chr2:70562028-70562846	CpGIsland	x	CpG:_142		chr2:70562044-70564007	1963
19051	chr2:71264585-71264896	CpGIsland	x	CpG:_17		chr2:71264608-71264814	206
13862	chr2:71540882-71541615	CpGIsland	x	CpG:_51		chr2:71541001-71541590	589
13321	chr2:72285235-72286531	CpGIsland	x	CpG:_67		chr2:72285614-72286304	690
8668	chr2:72978576-72981113	CpGIsland	x	CpG:_172		chr2:72978942-72980956	2014
8606	chr2:73273160-73273516	CpGIsland	x	CpG:_199		chr2:73272853-73274915	2062
12174	chr2:73528838-73530057	CpGIsland	x	CpG:_99		chr2:73528866-73529809	943
12251	chr2:74655219-74656187	CpGIsland	x	CpG:_84		chr2:74655439-74656362	923
15278	chr2:74657700-74658084	CpGIsland	x	CpG:_45		chr2:74657698-74658041	343
11211	chr2:74704720-74705040	CpGIsland	x	CpG:_117		chr2:74704727-74706004	1277
14072	chr2:74711966-74712528	CpGIsland	x	CpG:_54		chr2:74711842-74712395	553
14726	chr2:74749423-74750130	CpGIsland	x	CpG:_34		chr2:74749624-74750064	440
13106	chr2:75137483-75137835	CpGIsland	x	CpG:_55		chr2:75137423-75138154	731
13107	chr2:75137739-75138154	CpGIsland	x	CpG:_55		chr2:75137423-75138154	731
11008	chr2:75703379-75705352	CpGIsland	x	CpG:_106		chr2:75703586-75704951	1365
11009	chr2:75704723-75705011	CpGIsland	x	CpG:_106		chr2:75703586-75704951	1365
14800	chr2:75831895-75832732	CpGIsland	x	CpG:_56		chr2:75832130-75832557	427
12390	chr2:77816203-77816732	CpGIsland	x	CpG:_109		chr2:77816346-77817237	891
10776	chr2:78868020-78869925	CpGIsland	x	CpG:_140		chr2:78868540-78870016	1476
14963	chr2:80638704-80639262	CpGIsland	x	CpG:_39		chr2:80638758-80639157	399
10891	chr2:84886403-84886663	CpGIsland	x	CpG:_110		chr2:84886313-84887735	1422
11192	chr2:90578911-90580971	CpGIsland	x	CpG:_139		chr2:90579592-90580877	1285
14734	chr2:90885682-90886189	CpGIsland	x	CpG:_44		chr2:90885644-90886082	438
13618	chr2:91962938-91964066	CpGIsland	x	CpG:_82		chr2:91963178-91963808	630
13878	chr2:92599510-92600382	CpGIsland	x	CpG:_49		chr2:92599913-92600500	587
13974	chr2:93014421-93015284	CpGIsland	x	CpG:_69		chr2:93014696-93015265	569
12324	chr2:93333627-93334654	CpGIsland	x	CpG:_91		chr2:93333602-93334506	904
15267	chr2:93822109-93822695	CpGIsland	x	CpG:_45		chr2:93822296-93822640	344
10837	chr3:102011643-102012184	CpGIsland	x	CpG:_111		chr3:102011670-102013119	1449
12740	chr3:102734814-102735488	CpGIsland	x	CpG:_60		chr3:102734705-102735518	813
15199	chr3:102995641-102996234	CpGIsland	x	CpG:_53		chr3:102995674-102996030	356
13489	chr3:10439382-10440380	CpGIsland	x	CpG:_74		chr3:10439504-10440158	654
11048	chr3:104637815-104639528	CpGIsland	x	CpG:_139		chr3:104638095-104639440	1345
14031	chr3:104788533-104789621	CpGIsland	x	CpG:_47		chr3:104788640-104789199	559
15653	chr3:104967730-104968239	CpGIsland	x	CpG:_42		chr3:104967849-104968183	334
15667	chr3:105705164-105705489	CpGIsland	x	CpG:_25		chr3:105705194-105705526	332
8504	chr3:107333784-107334242	CpGIsland	x	CpG:_180		chr3:107331962-107334117	2155
12686	chr3:107695807-107696764	CpGIsland	x	CpG:_68		chr3:107695898-107696722	824
13323	chr3:116711630-116712575	CpGIsland	x	CpG:_81		chr3:116711732-116712422	690
13560	chr3:117575107-117576144	CpGIsland	x	CpG:_60		chr3:117575283-117575923	640
13102	chr3:121262318-121263317	CpGIsland	x	CpG:_98		chr3:121262507-121263239	732
10681	chr3:121425860-121427822	CpGIsland	x	CpG:_141		chr3:121425984-121427506	1522
14235	chr3:121953121-121953756	CpGIsland	x	CpG:_62		chr3:121953293-121953816	523
10286	chr3:122618464-122620210	CpGIsland	x	CpG:_165		chr3:122618454-122620244	1790
10197	chr3:122729684-122730747	CpGIsland	x	CpG:_166		chr3:122728915-122730767	1852
12863	chr3:123446768-123447794	CpGIsland	x	CpG:_80		chr3:123446778-123447566	788
11196	chr3:125938221-125939172	CpGIsland	x	CpG:_129		chr3:125937825-125939109	1284
18293	chr3:126363753-126364100	CpGIsland	x	CpG:_20		chr3:126363780-126364050	270
11958	chr3:126596073-126597949	CpGIsland	x	CpG:_116		chr3:126596603-126597611	1008
8666	chr3:127634144-127634675	CpGIsland	x	CpG:_177		chr3:127632486-127634503	2017
11390	chr3:129213755-129214260	CpGIsland	x	CpG:_93		chr3:129213790-129214994	1204
12432	chr3:130059890-130061219	CpGIsland	x	CpG:_113		chr3:130060205-130061087	882
15160	chr3:130708836-130709461	CpGIsland	x	CpG:_34		chr3:130709097-130709460	363
12301	chr3:131489664-131490733	CpGIsland	x	CpG:_89		chr3:131489964-131490876	912
14515	chr3:13472926-13473317	CpGIsland	x	CpG:_45		chr3:13472896-13473372	476
13836	chr3:135485272-135486059	CpGIsland	x	CpG:_44		chr3:135485253-135485846	593
8459	chr3:136669348-136671695	CpGIsland	x	CpG:_169		chr3:136669471-136671682	2211
11515	chr3:138526006-138528280	CpGIsland	x	CpG:_122		chr3:138526990-138528136	1146
10734	chr3:139074402-139075976	CpGIsland	x	CpG:_155		chr3:139074471-139075968	1497
10735	chr3:139075569-139075874	CpGIsland	x	CpG:_155		chr3:139074471-139075968	1497
15114	chr3:144198493-144198997	CpGIsland	x	CpG:_44		chr3:144198566-144198938	372
13051	chr3:145649778-145650060	CpGIsland	x	CpG:_65		chr3:145649314-145650059	745
14240	chr3:145652944-145653792	CpGIsland	x	CpG:_51		chr3:145653292-145653814	522
13822	chr3:145758584-145759564	CpGIsland	x	CpG:_77		chr3:145758684-145759279	595
14284	chr3:146149761-146150275	CpGIsland	x	CpG:_46		chr3:146149793-146150308	515
11499	chr3:146499190-146500580	CpGIsland	x	CpG:_124		chr3:146499302-146500456	1154
11954	chr3:146812325-146813509	CpGIsland	x	CpG:_104		chr3:146812356-146813365	1009
14653	chr3:153905588-153905963	CpGIsland	x	CpG:_44		chr3:153905619-153906071	452
13006	chr3:154327981-154328862	CpGIsland	x	CpG:_78		chr3:154328064-154328820	756
12228	chr3:17785989-17786840	CpGIsland	x	CpG:_79		chr3:17786168-17787096	928
11497	chr3:19310362-19312009	CpGIsland	x	CpG:_144		chr3:19310693-19311848	1155
13987	chr3:20154526-20155293	CpGIsland	x	CpG:_69		chr3:20154660-20155227	567
10749	chr3:22075758-22077470	CpGIsland	x	CpG:_139		chr3:22075736-22077228	1492
10750	chr3:22076743-22077157	CpGIsland	x	CpG:_139		chr3:22075736-22077228	1492
12904	chr3:27371840-27372361	CpGIsland	x	CpG:_74		chr3:27371767-27372546	779
11413	chr3:27709746-27711478	CpGIsland	x	CpG:_122		chr3:27709973-27711161	1188
13551	chr3:27938147-27939375	CpGIsland	x	CpG:_59		chr3:27938473-27939115	642
12858	chr3:28781434-28781854	CpGIsland	x	CpG:_83		chr3:28781032-28781821	789
10311	chr3:30508167-30509424	CpGIsland	x	CpG:_143		chr3:30507627-30509377	1750
10540	chr3:31093268-31096016	CpGIsland	x	CpG:_162		chr3:31094091-31095695	1604
10541	chr3:31095053-31095578	CpGIsland	x	CpG:_162		chr3:31094091-31095695	1604
13885	chr3:32510192-32511167	CpGIsland	x	CpG:_51		chr3:32510331-32510917	586
14591	chr3:32529049-32529880	CpGIsland	x	CpG:_40		chr3:32529379-32529841	462
12443	chr3:33799751-33800695	CpGIsland	x	CpG:_92		chr3:33799710-33800589	879
11213	chr3:34019486-34020893	CpGIsland	x	CpG:_115		chr3:34019543-34020819	1276
11214	chr3:34020256-34020832	CpGIsland	x	CpG:_115		chr3:34019543-34020819	1276
12745	chr3:35932913-35933165	CpGIsland	x	CpG:_82		chr3:35932342-35933154	812
12245	chr3:36571340-36572375	CpGIsland	x	CpG:_106		chr3:36571391-36572316	925
14151	chr3:36862850-36863685	CpGIsland	x	CpG:_49		chr3:36863001-36863537	536
10277	chr3:37420183-37420434	CpGIsland	x	CpG:_147		chr3:37419151-37420945	1794
7560	chr3:38885119-38886239	CpGIsland	x	CpG:_251		chr3:38885050-38888327	3277
7561	chr3:38887122-38887542	CpGIsland	x	CpG:_251		chr3:38885050-38888327	3277
14337	chr3:40531446-40532095	CpGIsland	x	CpG:_46		chr3:40531509-40532014	505
14958	chr3:40540551-40541136	CpGIsland	x	CpG:_38		chr3:40540693-40541093	400
12603	chr3:40744812-40746078	CpGIsland	x	CpG:_95		chr3:40745019-40745862	843
14338	chr3:41742052-41742981	CpGIsland	x	CpG:_77		chr3:41742170-41742675	505
11797	chr3:51224070-51225534	CpGIsland	x	CpG:_136		chr3:51224454-51225511	1057
10364	chr3:51275993-51278014	CpGIsland	x	CpG:_166		chr3:51275954-51277670	1716
14491	chr3:55242473-55242912	CpGIsland	x	CpG:_41		chr3:55242455-55242935	480
12886	chr3:5575733-5576819	CpGIsland	x	CpG:_80		chr3:5575795-5576577	782
11278	chr3:57847752-57848109	CpGIsland	x	CpG:_121		chr3:57846855-57848105	1250
12973	chr3:60500665-60501934	CpGIsland	x	CpG:_106		chr3:60500946-60501710	764
15208	chr3:63928952-63929519	CpGIsland	x	CpG:_40		chr3:63929109-63929463	354
13049	chr3:65658748-65659913	CpGIsland	x	CpG:_68		chr3:65658872-65659617	745
13271	chr3:65665891-65666769	CpGIsland	x	CpG:_71		chr3:65666031-65666732	701
13272	chr3:65666360-65666589	CpGIsland	x	CpG:_71		chr3:65666031-65666732	701
10376	chr3:68493245-68495776	CpGIsland	x	CpG:_149		chr3:68493636-68495346	1710
10973	chr3:68869226-68870047	CpGIsland	x	CpG:_152		chr3:68869157-68870536	1379
10727	chr3:69005855-69006301	CpGIsland	x	CpG:_134		chr3:69004820-69006319	1499
12508	chr3:69721854-69722544	CpGIsland	x	CpG:_83		chr3:69721871-69722735	864
15051	chr3:73057336-73057849	CpGIsland	x	CpG:_36		chr3:73057410-73057792	382
11505	chr3:79286318-79287693	CpGIsland	x	CpG:_144		chr3:79286440-79287592	1152
14404	chr3:80913208-80913863	CpGIsland	x	CpG:_58		chr3:80913266-80913760	494
15239	chr3:82073661-82074055	CpGIsland	x	CpG:_32		chr3:82073785-82074134	349
10019	chr3:83128599-83128938	CpGIsland	x	CpG:_154		chr3:83127241-83129235	1994
10947	chr3:84038870-84040844	CpGIsland	x	CpG:_130		chr3:84039364-84040753	1389
12672	chr3:84581809-84583215	CpGIsland	x	CpG:_85		chr3:84582339-84583167	828
14368	chr3:86142468-86142813	CpGIsland	x	CpG:_74		chr3:86142270-86142769	499
10924	chr3:86919624-86920986	CpGIsland	x	CpG:_152		chr3:86919593-86920997	1404
10925	chr3:86920366-86920800	CpGIsland	x	CpG:_152		chr3:86919593-86920997	1404
13370	chr3:87617096-87617926	CpGIsland	x	CpG:_61		chr3:87617117-87617798	681
16942	chr3:87768797-87769258	CpGIsland	x	CpG:_36		chr3:87768883-87769188	305
13013	chr3:87929765-87930828	CpGIsland	x	CpG:_76		chr3:87929832-87930586	754
10627	chr3:88022421-88023465	CpGIsland	x	CpG:_139		chr3:88022523-88024078	1555
12887	chr3:88536315-88536559	CpGIsland	x	CpG:_67		chr3:88536236-88537018	782
12888	chr3:88536843-88537164	CpGIsland	x	CpG:_67		chr3:88536236-88537018	782
11628	chr3:88949841-88951323	CpGIsland	x	CpG:_121		chr3:88949895-88951000	1105
12449	chr3:89214151-89214519	CpGIsland	x	CpG:_84		chr3:89213659-89214537	878
16188	chr3:89396096-89396614	CpGIsland	x	CpG:_30		chr3:89396134-89396451	317
12110	chr3:89772701-89774249	CpGIsland	x	CpG:_95		chr3:89773101-89774061	960
12076	chr3:89831081-89831985	CpGIsland	x	CpG:_112		chr3:89830950-89831920	970
13895	chr3:89912766-89913733	CpGIsland	x	CpG:_69		chr3:89912795-89913379	584
14165	chr3:9003935-9004788	CpGIsland	x	CpG:_64		chr3:9004109-9004643	534
12673	chr3:90264927-90265989	CpGIsland	x	CpG:_69		chr3:90265112-90265940	828
12272	chr3:90389821-90390078	CpGIsland	x	CpG:_93		chr3:90389127-90390045	918
10454	chr3:9249686-9252013	CpGIsland	x	CpG:_150		chr3:9250167-9251819	1652
12198	chr3:94363855-94364167	CpGIsland	x	CpG:_112		chr3:94363448-94364383	935
11193	chr3:95161345-95161596	CpGIsland	x	CpG:_91		chr3:95160311-95161596	1285
13348	chr3:96727202-96728538	CpGIsland	x	CpG:_79		chr3:96727457-96728141	684
12612	chr3:97158437-97159571	CpGIsland	x	CpG:_56		chr3:97158586-97159427	841
14920	chr3:97609968-97610211	CpGIsland	x	CpG:_49		chr3:97609900-97610306	406
13731	chr3:9833212-9833867	CpGIsland	x	CpG:_70		chr3:9833090-9833701	611
12850	chr4:101264574-101265359	CpGIsland	x	CpG:_88		chr4:101264531-101265321	790
10951	chr4:101419134-101420651	CpGIsland	x	CpG:_138		chr4:101419138-101420526	1388
13807	chr4:101496427-101496697	CpGIsland	x	CpG:_71		chr4:101496375-101496973	598
18274	chr4:101717284-101717590	CpGIsland	x	CpG:_27		chr4:101717345-101717617	272
11325	chr4:106315660-106317542	CpGIsland	x	CpG:_132		chr4:106315716-106316945	1229
14144	chr4:107367754-107368353	CpGIsland	x	CpG:_45		chr4:107367757-107368295	538
14420	chr4:108383064-108383495	CpGIsland	x	CpG:_54		chr4:108383205-108383697	492
12900	chr4:108779889-108781110	CpGIsland	x	CpG:_97		chr4:108780045-108780825	780
11815	chr4:109279921-109281447	CpGIsland	x	CpG:_103		chr4:109280116-109281166	1050
10737	chr4:109666688-109667331	CpGIsland	x	CpG:_142		chr4:109665677-109667173	1496
12451	chr4:109676222-109677168	CpGIsland	x	CpG:_88		chr4:109676288-109677165	877
14727	chr4:109979951-109980502	CpGIsland	x	CpG:_53		chr4:109979980-109980420	440
8086	chr4:109982153-109982452	CpGIsland	x	CpG:_222		chr4:109981640-109984252	2612
13654	chr4:11156044-11156864	CpGIsland	x	CpG:_66		chr4:11156138-11156762	624
10969	chr4:11190212-11192379	CpGIsland	x	CpG:_161		chr4:11190408-11191788	1380
13858	chr4:11321672-11322554	CpGIsland	x	CpG:_54		chr4:11321721-11322311	590
14118	chr4:114843452-114843723	CpGIsland	x	CpG:_51		chr4:114843180-114843722	542
10697	chr4:115056495-115057234	CpGIsland	x	CpG:_129		chr4:115056381-115057895	1514
13940	chr4:115962823-115963467	CpGIsland	x	CpG:_61		chr4:115962809-115963384	575
13155	chr4:116017157-116017974	CpGIsland	x	CpG:_73		chr4:116017267-116017990	723
15248	chr4:116144222-116144659	CpGIsland	x	CpG:_30		chr4:116144334-116144681	347
13119	chr4:116463468-116464406	CpGIsland	x	CpG:_79		chr4:116463661-116464390	729
13600	chr4:116685115-116686131	CpGIsland	x	CpG:_60		chr4:116685464-116686097	633
11713	chr4:116877065-116878292	CpGIsland	x	CpG:_113		chr4:116877004-116878087	1083
14928	chr4:117019241-117019741	CpGIsland	x	CpG:_47		chr4:117019269-117019674	405
14496	chr4:117095865-117096164	CpGIsland	x	CpG:_41		chr4:117095858-117096337	479
14778	chr4:117251788-117252366	CpGIsland	x	CpG:_35		chr4:117251857-117252288	431
10940	chr4:117835986-117836698	CpGIsland	x	CpG:_128		chr4:117835339-117836733	1394
14182	chr4:118408965-118409797	CpGIsland	x	CpG:_48		chr4:118409119-118409651	532
11662	chr4:119233086-119233546	CpGIsland	x	CpG:_100		chr4:119232367-119233464	1097
11803	chr4:119539108-119540528	CpGIsland	x	CpG:_142		chr4:119539229-119540283	1054
11712	chr4:11965846-11967033	CpGIsland	x	CpG:_108		chr4:11965884-11966967	1083
12909	chr4:119733620-119734359	CpGIsland	x	CpG:_95		chr4:119733555-119734333	778
11140	chr4:120286706-120287166	CpGIsland	x	CpG:_136		chr4:120286819-120288121	1302
12037	chr4:120404864-120406002	CpGIsland	x	CpG:_104		chr4:120404992-120405976	984
13824	chr4:121016538-121017358	CpGIsland	x	CpG:_55		chr4:121016809-121017403	594
11492	chr4:123282529-123284034	CpGIsland	x	CpG:_86		chr4:123282607-123283763	1156
11591	chr4:123663912-123665661	CpGIsland	x	CpG:_99		chr4:123663954-123665073	1119
12058	chr4:123916860-123918221	CpGIsland	x	CpG:_79		chr4:123917134-123918111	977
14993	chr4:124178533-124178994	CpGIsland	x	CpG:_41		chr4:124178528-124178921	393
13438	chr4:124575624-124575977	CpGIsland	x	CpG:_64		chr4:124575210-124575876	666
14260	chr4:124700326-124701314	CpGIsland	x	CpG:_55		chr4:124700479-124700998	519
13247	chr4:124715076-124715356	CpGIsland	x	CpG:_54		chr4:124714653-124715359	706
13793	chr4:125066324-125067139	CpGIsland	x	CpG:_71		chr4:125066550-125067151	601
10065	chr4:125490308-125491296	CpGIsland	x	CpG:_182		chr4:125489950-125491912	1962
13439	chr4:126162650-126163337	CpGIsland	x	CpG:_62		chr4:126162671-126163337	666
12538	chr4:126255283-126256736	CpGIsland	x	CpG:_94		chr4:126255759-126256617	858
12539	chr4:126256021-126256648	CpGIsland	x	CpG:_94		chr4:126255759-126256617	858
14314	chr4:126300892-126301709	CpGIsland	x	CpG:_42		chr4:126301039-126301549	510
12450	chr4:127169128-127169512	CpGIsland	x	CpG:_94		chr4:127168784-127169662	878
12284	chr4:127235756-127236810	CpGIsland	x	CpG:_88		chr4:127235896-127236812	916
12373	chr4:128727197-128728560	CpGIsland	x	CpG:_83		chr4:128727376-128728270	894
12041	chr4:129057805-129059101	CpGIsland	x	CpG:_105		chr4:129057957-129058940	983
13445	chr4:129640591-129641290	CpGIsland	x	CpG:_65		chr4:129640532-129641195	663
11502	chr4:129819698-129821012	CpGIsland	x	CpG:_91		chr4:129819767-129820920	1153
13746	chr4:129987808-129988166	CpGIsland	x	CpG:_52		chr4:129987764-129988373	609
13640	chr4:130573547-130574387	CpGIsland	x	CpG:_90		chr4:130573618-130574244	626
13837	chr4:132144398-132144722	CpGIsland	x	CpG:_81		chr4:132144135-132144728	593
13091	chr4:132421554-132422748	CpGIsland	x	CpG:_72		chr4:132422003-132422738	735
13504	chr4:132510029-132510512	CpGIsland	x	CpG:_68		chr4:132509977-132510628	651
12439	chr4:132922079-132923249	CpGIsland	x	CpG:_85		chr4:132922102-132922982	880
14749	chr4:133085191-133085761	CpGIsland	x	CpG:_46		chr4:133085210-133085645	435
14442	chr4:133277278-133278107	CpGIsland	x	CpG:_57		chr4:133277477-133277965	488
12637	chr4:133338721-133339655	CpGIsland	x	CpG:_90		chr4:133338826-133339662	836
8365	chr4:133751810-133754988	CpGIsland	x	CpG:_217		chr4:133752369-133754678	2309
10933	chr4:133813017-133814782	CpGIsland	x	CpG:_167		chr4:133813201-133814600	1399
12648	chr4:134251592-134252077	CpGIsland	x	CpG:_91		chr4:134251303-134252137	834
11682	chr4:134534293-134535620	CpGIsland	x	CpG:_120		chr4:134534401-134535494	1093
13625	chr4:134767511-134767986	CpGIsland	x	CpG:_60		chr4:134767495-134768123	628
11840	chr4:135271923-135273625	CpGIsland	x	CpG:_117		chr4:135272183-135273228	1045
13641	chr4:135873220-135874326	CpGIsland	x	CpG:_60		chr4:135873511-135874137	626
12710	chr4:136020804-136021813	CpGIsland	x	CpG:_87		chr4:136021145-136021965	820
12711	chr4:136021327-136021662	CpGIsland	x	CpG:_87		chr4:136021145-136021965	820
15192	chr4:136135104-136135510	CpGIsland	x	CpG:_31		chr4:136135119-136135476	357
10804	chr4:136834857-136836610	CpGIsland	x	CpG:_133		chr4:136834922-136836385	1463
14735	chr4:137296395-137296759	CpGIsland	x	CpG:_37		chr4:137296349-137296787	438
12384	chr4:137468393-137469241	CpGIsland	x	CpG:_74		chr4:137468338-137469230	892
15500	chr4:137518403-137518650	CpGIsland	x	CpG:_26		chr4:137518397-137518737	340
13655	chr4:137861503-137862707	CpGIsland	x	CpG:_59		chr4:137861990-137862614	624
11189	chr4:138216273-138217776	CpGIsland	x	CpG:_153		chr4:138216399-138217685	1286
10568	chr4:138453308-138455658	CpGIsland	x	CpG:_145		chr4:138453999-138455589	1590
12990	chr4:139092554-139093252	CpGIsland	x	CpG:_87		chr4:139092483-139093242	759
11981	chr4:139129944-139131222	CpGIsland	x	CpG:_104		chr4:139130154-139131155	1001
8095	chr4:141537658-141539328	CpGIsland	x	CpG:_210		chr4:141536261-141538862	2601
10548	chr4:141545045-141547223	CpGIsland	x	CpG:_141		chr4:141545530-141547131	1601
12871	chr4:141663278-141664597	CpGIsland	x	CpG:_65		chr4:141663589-141664374	785
13562	chr4:141793380-141794140	CpGIsland	x	CpG:_68		chr4:141793389-141794029	640
13299	chr4:142238752-142239394	CpGIsland	x	CpG:_85		chr4:142238827-142239522	695
11856	chr4:143211894-143213273	CpGIsland	x	CpG:_114		chr4:143211874-143212914	1040
14393	chr4:145194817-145195175	CpGIsland	x	CpG:_53		chr4:145194633-145195129	496
12614	chr4:146067047-146067925	CpGIsland	x	CpG:_98		chr4:146067084-146067925	841
15255	chr4:147936277-147936896	CpGIsland	x	CpG:_38		chr4:147936464-147936810	346
12368	chr4:147940730-147941952	CpGIsland	x	CpG:_99		chr4:147940780-147941675	895
13331	chr4:148271422-148272020	CpGIsland	x	CpG:_61		chr4:148271442-148272130	688
[truncated: 14,602 more rows]

## Sheet: CHD8 KD CHD8 IP peak anno
	peak_id	annotation_type	source	geneid	genename	annotation_position	width
14085	chr1:10231578-10233510	CpGIsland	x	CpG:_136		chr1:10232143-10233428	1285
12637	chr1:105989728-105992213	CpGIsland	x	CpG:_182		chr1:105989879-105991754	1875
12638	chr1:105991091-105992030	CpGIsland	x	CpG:_182		chr1:105989879-105991754	1875
12590	chr1:106171320-106173476	CpGIsland	x	CpG:_184		chr1:106171429-106173330	1901
18913	chr1:106796127-106796917	CpGIsland	x	CpG:_55		chr1:106796242-106796781	539
18931	chr1:118310806-118311594	CpGIsland	x	CpG:_57		chr1:118310997-118311533	536
19620	chr1:118627743-118628186	CpGIsland	x	CpG:_41		chr1:118627821-118628282	461
15371	chr1:119836654-119837758	CpGIsland	x	CpG:_106		chr1:119836759-119837754	995
16689	chr1:125434712-125436082	CpGIsland	x	CpG:_67		chr1:125435174-125435976	802
15144	chr1:131096669-131098013	CpGIsland	x	CpG:_110		chr1:131096809-131097847	1038
18307	chr1:131137707-131138699	CpGIsland	x	CpG:_75		chr1:131137776-131138378	602
17826	chr1:132315982-132316568	CpGIsland	x	CpG:_66		chr1:132315898-132316555	657
19351	chr1:132390999-132391941	CpGIsland	x	CpG:_56		chr1:132391390-132391882	492
17218	chr1:133045775-133046859	CpGIsland	x	CpG:_92		chr1:133045978-133046709	731
10230	chr1:13372097-13374783	CpGIsland	x	CpG:_188		chr1:13372746-13374794	2048
17368	chr1:134415166-134416021	CpGIsland	x	CpG:_84		chr1:134415248-134415959	711
13036	chr1:134559947-134561747	CpGIsland	x	CpG:_136		chr1:134560080-134561744	1664
14963	chr1:135146417-135147804	CpGIsland	x	CpG:_115		chr1:135146495-135147566	1071
18415	chr1:135283350-135284523	CpGIsland	x	CpG:_76		chr1:135283531-135284122	591
16964	chr1:135429957-135430795	CpGIsland	x	CpG:_71		chr1:135429953-135430720	767
19262	chr1:135818507-135819373	CpGIsland	x	CpG:_60		chr1:135818508-135819008	500
15266	chr1:13589074-13590302	CpGIsland	x	CpG:_101		chr1:13589162-13590177	1015
15799	chr1:136345077-136346378	CpGIsland	x	CpG:_110		chr1:136345398-136346321	923
20015	chr1:136466045-136466792	CpGIsland	x	CpG:_45		chr1:136466216-136466630	414
17337	chr1:138963288-138964372	CpGIsland	x	CpG:_93		chr1:138963394-138964108	714
15677	chr1:150393366-150393822	CpGIsland	x	CpG:_94		chr1:150392777-150393719	942
14397	chr1:151344118-151345527	CpGIsland	x	CpG:_127		chr1:151344225-151345424	1199
15723	chr1:151427903-151429253	CpGIsland	x	CpG:_84		chr1:151428085-151429020	935
14755	chr1:151500052-151501209	CpGIsland	x	CpG:_105		chr1:151500026-151501141	1115
20520	chr1:153185801-153186343	CpGIsland	x	CpG:_32		chr1:153185935-153186287	352
14931	chr1:153331915-153333652	CpGIsland	x	CpG:_101		chr1:153332003-153333079	1076
19813	chr1:153425038-153425580	CpGIsland	x	CpG:_46		chr1:153425155-153425591	436
16726	chr1:153486703-153487893	CpGIsland	x	CpG:_91		chr1:153486981-153487778	797
16727	chr1:153487415-153487814	CpGIsland	x	CpG:_91		chr1:153486981-153487778	797
19990	chr1:154799282-154799650	CpGIsland	x	CpG:_33		chr1:154799259-154799676	417
17685	chr1:156303247-156303767	CpGIsland	x	CpG:_83		chr1:156303117-156303790	673
15678	chr1:156558412-156559548	CpGIsland	x	CpG:_95		chr1:156558496-156559438	942
18609	chr1:156718352-156719312	CpGIsland	x	CpG:_60		chr1:156718337-156718908	571
15112	chr1:156938770-156940133	CpGIsland	x	CpG:_112		chr1:156938962-156940007	1045
19111	chr1:15805326-15806219	CpGIsland	x	CpG:_60		chr1:15805591-15806108	517
14639	chr1:160791944-160793229	CpGIsland	x	CpG:_100		chr1:160792029-160793170	1141
16065	chr1:160905916-160907188	CpGIsland	x	CpG:_81		chr1:160906209-160907096	887
13343	chr1:16103936-16106465	CpGIsland	x	CpG:_169		chr1:16104765-16106291	1526
13344	chr1:16105625-16106008	CpGIsland	x	CpG:_169		chr1:16104765-16106291	1526
19621	chr1:161250718-161251413	CpGIsland	x	CpG:_44		chr1:161250817-161251278	461
10119	chr1:166001350-166003640	CpGIsland	x	CpG:_203		chr1:166001465-166003585	2120
10120	chr1:166002986-166003596	CpGIsland	x	CpG:_203		chr1:166001465-166003585	2120
17667	chr1:166409140-166410061	CpGIsland	x	CpG:_85		chr1:166409386-166410061	675
19972	chr1:170214787-170215564	CpGIsland	x	CpG:_59		chr1:170215003-170215422	419
20406	chr1:170255297-170255889	CpGIsland	x	CpG:_49		chr1:170255385-170255751	366
21534	chr1:171150234-171150760	CpGIsland	x	CpG:_26		chr1:171150341-171150666	325
19061	chr1:171287386-171288112	CpGIsland	x	CpG:_45		chr1:171287538-171288060	522
18416	chr1:172632401-172633162	CpGIsland	x	CpG:_46		chr1:172632538-172633129	591
18417	chr1:172632761-172632985	CpGIsland	x	CpG:_46		chr1:172632538-172633129	591
12712	chr1:177257116-177259218	CpGIsland	x	CpG:_146		chr1:177257299-177259121	1822
14086	chr1:177441517-177443122	CpGIsland	x	CpG:_132		chr1:177441491-177442776	1285
14087	chr1:177442336-177443018	CpGIsland	x	CpG:_132		chr1:177441491-177442776	1285
19402	chr1:178275966-178276627	CpGIsland	x	CpG:_73		chr1:178276097-178276585	488
14803	chr1:178318085-178319577	CpGIsland	x	CpG:_107		chr1:178318207-178319311	1104
13188	chr1:178336297-178338173	CpGIsland	x	CpG:_200		chr1:178336419-178338012	1593
8625	chr1:178528709-178529085	CpGIsland	x	CpG:_270		chr1:178527287-178530895	3608
15087	chr1:179959405-179960702	CpGIsland	x	CpG:_118		chr1:179959520-179960569	1049
15088	chr1:179960333-179960641	CpGIsland	x	CpG:_118		chr1:179959520-179960569	1049
16993	chr1:180568695-180569837	CpGIsland	x	CpG:_76		chr1:180568728-180569491	763
14760	chr1:180640653-180641837	CpGIsland	x	CpG:_116		chr1:180640767-180641881	1114
17213	chr1:180696838-180697168	CpGIsland	x	CpG:_84		chr1:180696595-180697327	732
12652	chr1:180812484-180814548	CpGIsland	x	CpG:_148		chr1:180812492-180814356	1864
19678	chr1:181150840-181151382	CpGIsland	x	CpG:_51		chr1:181150891-181151345	454
13214	chr1:181210763-181212711	CpGIsland	x	CpG:_121		chr1:181210807-181212388	1581
13215	chr1:181212037-181212284	CpGIsland	x	CpG:_121		chr1:181210807-181212388	1581
16030	chr1:181841501-181843180	CpGIsland	x	CpG:_119		chr1:181841863-181842754	891
25068	chr1:181923501-181923752	CpGIsland	x	CpG:_19		chr1:181923509-181923713	204
14386	chr1:182018883-182020801	CpGIsland	x	CpG:_131		chr1:182019510-182020714	1204
18118	chr1:182124988-182125337	CpGIsland	x	CpG:_65		chr1:182124654-182125276	622
18341	chr1:182340844-182341704	CpGIsland	x	CpG:_72		chr1:182340986-182341585	599
15626	chr1:182408558-182409694	CpGIsland	x	CpG:_98		chr1:182408662-182409611	949
15627	chr1:182409230-182409571	CpGIsland	x	CpG:_98		chr1:182408662-182409611	949
15960	chr1:183369057-183369886	CpGIsland	x	CpG:_93		chr1:183368926-183369826	900
19322	chr1:184956410-184956815	CpGIsland	x	CpG:_42		chr1:184956375-184956870	495
17265	chr1:185454731-185455566	CpGIsland	x	CpG:_74		chr1:185454936-185455661	725
17262	chr1:189006966-189008001	CpGIsland	x	CpG:_69		chr1:189007232-189007958	726
19182	chr1:189921788-189922695	CpGIsland	x	CpG:_68		chr1:189921890-189922398	508
17395	chr1:191062642-191063468	CpGIsland	x	CpG:_62		chr1:191062647-191063355	708
18001	chr1:191325845-191326651	CpGIsland	x	CpG:_61		chr1:191325846-191326480	634
12895	chr1:191396052-191397863	CpGIsland	x	CpG:_177		chr1:191396078-191397801	1723
17287	chr1:191821018-191822039	CpGIsland	x	CpG:_77		chr1:191821249-191821971	722
12615	chr1:192136457-192138916	CpGIsland	x	CpG:_139		chr1:192136724-192138612	1888
19952	chr1:192190684-192191122	CpGIsland	x	CpG:_58		chr1:192190665-192191086	421
20058	chr1:20819823-20820458	CpGIsland	x	CpG:_45		chr1:20819888-20820297	409
17305	chr1:23382602-23383457	CpGIsland	x	CpG:_83		chr1:23382681-23383400	719
16431	chr1:23921733-23922520	CpGIsland	x	CpG:_76		chr1:23921719-23922554	835
18659	chr1:24678258-24679205	CpGIsland	x	CpG:_54		chr1:24678516-24679083	567
15831	chr1:30872862-30874232	CpGIsland	x	CpG:_137		chr1:30873108-30874026	918
13729	chr1:30948952-30950197	CpGIsland	x	CpG:_145		chr1:30948826-30950216	1390
18725	chr1:33813878-33814779	CpGIsland	x	CpG:_62		chr1:33814130-33814690	560
18042	chr1:34842415-34843450	CpGIsland	x	CpG:_71		chr1:34842534-34843165	631
17047	chr1:36068088-36069591	CpGIsland	x	CpG:_81		chr1:36068460-36069216	756
19837	chr1:36444806-36445473	CpGIsland	x	CpG:_44		chr1:36444875-36445308	433
14237	chr1:36511512-36513134	CpGIsland	x	CpG:_128		chr1:36511763-36513006	1243
13126	chr1:36557193-36558515	CpGIsland	x	CpG:_139		chr1:36556807-36558424	1617
14098	chr1:36938970-36940185	CpGIsland	x	CpG:_154		chr1:36938841-36940122	1281
16592	chr1:37719338-37720409	CpGIsland	x	CpG:_88		chr1:37719313-37720128	815
14541	chr1:38128901-38130300	CpGIsland	x	CpG:_167		chr1:38129048-38130208	1160
14056	chr1:38626603-38627277	CpGIsland	x	CpG:_94		chr1:38626793-38628084	1291
15480	chr1:38835736-38836455	CpGIsland	x	CpG:_131		chr1:38835801-38836776	975
15481	chr1:38836208-38836810	CpGIsland	x	CpG:_131		chr1:38835801-38836776	975
18790	chr1:38987499-38988173	CpGIsland	x	CpG:_47		chr1:38987499-38988052	553
14456	chr1:39367594-39368568	CpGIsland	x	CpG:_100		chr1:39367434-39368617	1183
16881	chr1:39535474-39536436	CpGIsland	x	CpG:_98		chr1:39535587-39536365	778
15415	chr1:39900223-39901703	CpGIsland	x	CpG:_127		chr1:39900472-39901459	987
24452	chr1:42491657-42492042	CpGIsland	x	CpG:_26		chr1:42491684-42491938	254
10168	chr1:42696616-42696944	CpGIsland	x	CpG:_158		chr1:42696574-42698657	2083
10169	chr1:42697333-42697837	CpGIsland	x	CpG:_158		chr1:42696574-42698657	2083
18635	chr1:43092140-43092960	CpGIsland	x	CpG:_57		chr1:43092247-43092816	569
17286	chr1:43445150-43446590	CpGIsland	x	CpG:_67		chr1:43445846-43446568	722
15980	chr1:43933585-43934663	CpGIsland	x	CpG:_86		chr1:43933652-43934550	898
18298	chr1:44147967-44148231	CpGIsland	x	CpG:_58		chr1:44147610-44148213	603
12478	chr1:4493196-4493748	CpGIsland	x	CpG:_165		chr1:4491701-4493673	1972
18865	chr1:4807472-4808236	CpGIsland	x	CpG:_73		chr1:4807559-4808103	544
15282	chr1:51915071-51916234	CpGIsland	x	CpG:_110		chr1:51915183-51916194	1011
19750	chr1:52119179-52119500	CpGIsland	x	CpG:_39		chr1:52119293-52119737	444
20126	chr1:52630458-52631242	CpGIsland	x	CpG:_44		chr1:52630541-52630942	401
17178	chr1:52726486-52727554	CpGIsland	x	CpG:_76		chr1:52726791-52727529	738
18414	chr1:53296723-53297465	CpGIsland	x	CpG:_63		chr1:53296788-53297379	591
22449	chr1:53352302-53352843	CpGIsland	x	CpG:_33		chr1:53352464-53352777	313
18817	chr1:54557161-54558081	CpGIsland	x	CpG:_49		chr1:54557255-54557805	550
16020	chr1:54925590-54926699	CpGIsland	x	CpG:_106		chr1:54925725-54926617	892
16794	chr1:55052786-55053375	CpGIsland	x	CpG:_90		chr1:55052507-55053297	790
14477	chr1:55362526-55363594	CpGIsland	x	CpG:_115		chr1:55362481-55363657	1176
18853	chr1:57377424-57378169	CpGIsland	x	CpG:_67		chr1:57377474-57378019	545
14600	chr1:58392294-58393948	CpGIsland	x	CpG:_95		chr1:58392748-58393897	1149
14601	chr1:58393288-58393854	CpGIsland	x	CpG:_95		chr1:58392748-58393897	1149
16823	chr1:58422986-58424162	CpGIsland	x	CpG:_80		chr1:58423343-58424130	787
18138	chr1:58504405-58505350	CpGIsland	x	CpG:_65		chr1:58504543-58505162	619
12446	chr1:59481283-59484619	CpGIsland	x	CpG:_185		chr1:59481951-59483937	1986
13644	chr1:59762731-59764300	CpGIsland	x	CpG:_142		chr1:59762785-59764213	1428
13883	chr1:59912507-59914055	CpGIsland	x	CpG:_118		chr1:59912548-59913890	1342
15495	chr1:60409167-60410274	CpGIsland	x	CpG:_103		chr1:60409278-60410251	973
15942	chr1:6214241-6215349	CpGIsland	x	CpG:_107		chr1:6214430-6215332	902
16605	chr1:63446142-63446523	CpGIsland	x	CpG:_95		chr1:63445715-63446529	814
13793	chr1:64531973-64533763	CpGIsland	x	CpG:_131		chr1:64532367-64533738	1371
13794	chr1:64533502-64533752	CpGIsland	x	CpG:_131		chr1:64532367-64533738	1371
15074	chr1:64690277-64691714	CpGIsland	x	CpG:_108		chr1:64690534-64691585	1051
15075	chr1:64690979-64691322	CpGIsland	x	CpG:_108		chr1:64690534-64691585	1051
9031	chr1:64734881-64735174	CpGIsland	x	CpG:_241		chr1:64734847-64737979	3132
9032	chr1:64736979-64737911	CpGIsland	x	CpG:_241		chr1:64734847-64737979	3132
19553	chr1:65178759-65179374	CpGIsland	x	CpG:_38		chr1:65178904-65179373	469
18340	chr1:66700679-66701426	CpGIsland	x	CpG:_60		chr1:66700752-66701351	599
19989	chr1:67038538-67039124	CpGIsland	x	CpG:_42		chr1:67038520-67038937	417
16582	chr1:71102253-71103185	CpGIsland	x	CpG:_72		chr1:71102404-71103220	816
19971	chr1:71556878-71557669	CpGIsland	x	CpG:_40		chr1:71556948-71557367	419
17684	chr1:72211863-72212488	CpGIsland	x	CpG:_65		chr1:72211749-72212422	673
18203	chr1:74236100-74237242	CpGIsland	x	CpG:_52		chr1:74236580-74237193	613
19390	chr1:74303563-74304416	CpGIsland	x	CpG:_50		chr1:74303866-74304355	489
19391	chr1:74304010-74304319	CpGIsland	x	CpG:_50		chr1:74303866-74304355	489
14740	chr1:75478551-75480243	CpGIsland	x	CpG:_117		chr1:75478669-75479786	1117
14457	chr1:75506094-75506381	CpGIsland	x	CpG:_138		chr1:75505201-75506384	1183
14203	chr1:78216490-78217407	CpGIsland	x	CpG:_113		chr1:78216544-78217797	1253
16613	chr1:79858357-79859101	CpGIsland	x	CpG:_90		chr1:79858193-79859006	813
17336	chr1:80758198-80758813	CpGIsland	x	CpG:_78		chr1:80758071-80758785	714
13100	chr1:82291495-82291965	CpGIsland	x	CpG:_127		chr1:82290195-82291822	1627
15385	chr1:82839265-82840287	CpGIsland	x	CpG:_109		chr1:82839328-82840320	992
12677	chr1:84838357-84840428	CpGIsland	x	CpG:_159		chr1:84838454-84840300	1846
14522	chr1:85793284-85794813	CpGIsland	x	CpG:_135		chr1:85793327-85794491	1164
18838	chr1:86018322-86018655	CpGIsland	x	CpG:_53		chr1:86018289-86018836	547
17379	chr1:86064325-86065161	CpGIsland	x	CpG:_56		chr1:86064458-86065168	710
19838	chr1:86154569-86155146	CpGIsland	x	CpG:_38		chr1:86154608-86155041	433
13712	chr1:86358518-86360156	CpGIsland	x	CpG:_155		chr1:86358611-86360007	1396
8516	chr1:86524822-86528853	CpGIsland	x	CpG:_361		chr1:86524827-86528579	3752
24095	chr1:87155830-87156127	CpGIsland	x	CpG:_32		chr1:87155838-87156120	282
13402	chr1:89454100-89456074	CpGIsland	x	CpG:_155		chr1:89454368-89455875	1507
13403	chr1:89455434-89456072	CpGIsland	x	CpG:_155		chr1:89454368-89455875	1507
15510	chr1:91398205-91399110	CpGIsland	x	CpG:_90		chr1:91398097-91399067	970
13562	chr1:92179518-92181228	CpGIsland	x	CpG:_106		chr1:92179620-92181074	1454
14469	chr1:92830798-92832889	CpGIsland	x	CpG:_112		chr1:92831686-92832865	1179
18130	chr1:92906604-92907647	CpGIsland	x	CpG:_70		chr1:92906972-92907592	620
15258	chr1:92910430-92911658	CpGIsland	x	CpG:_101		chr1:92910510-92911527	1017
13330	chr1:93343688-93344059	CpGIsland	x	CpG:_117		chr1:93342560-93344092	1532
14282	chr1:93479024-93479296	CpGIsland	x	CpG:_102		chr1:93478226-93479457	1231
15855	chr1:93803473-93804458	CpGIsland	x	CpG:_71		chr1:93803477-93804391	914
14841	chr1:9699780-9700900	CpGIsland	x	CpG:_87		chr1:9699785-9700881	1096
13183	chr1:97660496-97662327	CpGIsland	x	CpG:_183		chr1:97660683-97662278	1595
16363	chr1:98094714-98096095	CpGIsland	x	CpG:_82		chr1:98095047-98095891	844
14452	chr10:100015408-100016648	CpGIsland	x	CpG:_97		chr10:100015456-100016640	1184
17773	chr10:100486718-100488037	CpGIsland	x	CpG:_58		chr10:100487147-100487810	663
20231	chr10:100588844-100589361	CpGIsland	x	CpG:_31		chr10:100588950-100589339	389
15288	chr10:105573864-105574326	CpGIsland	x	CpG:_79		chr10:105573440-105574450	1010
16843	chr10:105840953-105841865	CpGIsland	x	CpG:_78		chr10:105841082-105841866	784
14057	chr10:108161457-108163012	CpGIsland	x	CpG:_149		chr10:108161582-108162873	1291
14520	chr10:108331646-108333774	CpGIsland	x	CpG:_152		chr10:108332143-108333308	1165
16319	chr10:110744842-110745882	CpGIsland	x	CpG:_88		chr10:110744922-110745773	851
15440	chr10:111009420-111010545	CpGIsland	x	CpG:_104		chr10:111009455-111010438	983
14408	chr10:111164397-111165659	CpGIsland	x	CpG:_113		chr10:111164482-111165676	1194
16263	chr10:111472817-111473932	CpGIsland	x	CpG:_95		chr10:111472968-111473826	858
17762	chr10:11149209-11149984	CpGIsland	x	CpG:_65		chr10:11149205-11149869	664
13747	chr10:11280483-11282158	CpGIsland	x	CpG:_133		chr10:11280717-11282102	1385
12813	chr10:114800829-114801696	CpGIsland	x	CpG:_150		chr10:114800439-114802201	1762
18999	chr10:115362048-115362631	CpGIsland	x	CpG:_44		chr10:115362064-115362593	529
12932	chr10:115384052-115385964	CpGIsland	x	CpG:_156		chr10:115384251-115385961	1710
15334	chr10:116580508-116582336	CpGIsland	x	CpG:_120		chr10:116581167-116582169	1002
16246	chr10:116949757-116950887	CpGIsland	x	CpG:_112		chr10:116949738-116950599	861
18308	chr10:117063031-117064025	CpGIsland	x	CpG:_59		chr10:117063294-117063896	602
15220	chr10:117147806-117148909	CpGIsland	x	CpG:_103		chr10:117147828-117148852	1024
13849	chr10:117375902-117377182	CpGIsland	x	CpG:_156		chr10:117375820-117377176	1356
20543	chr10:117746120-117746621	CpGIsland	x	CpG:_52		chr10:117746137-117746486	349
17023	chr10:117792278-117792930	CpGIsland	x	CpG:_68		chr10:117792294-117793054	760
17061	chr10:118141487-118142311	CpGIsland	x	CpG:_80		chr10:118141542-118142296	754
13407	chr10:118867681-118869911	CpGIsland	x	CpG:_155		chr10:118867982-118869486	1504
14405	chr10:119238945-119240945	CpGIsland	x	CpG:_135		chr10:119239198-119240393	1195
18561	chr10:120226821-120227488	CpGIsland	x	CpG:_54		chr10:120226998-120227574	576
9430	chr10:120474357-120477889	CpGIsland	x	CpG:_214		chr10:120474919-120477610	2691
9431	chr10:120476717-120477856	CpGIsland	x	CpG:_214		chr10:120474919-120477610	2691
12601	chr10:120977945-120979773	CpGIsland	x	CpG:_190		chr10:120977864-120979758	1894
12602	chr10:120979466-120979767	CpGIsland	x	CpG:_190		chr10:120977864-120979758	1894
24180	chr10:121033735-121034139	CpGIsland	x	CpG:_23		chr10:121033870-121034143	273
17610	chr10:121364518-121365666	CpGIsland	x	CpG:_67		chr10:121364966-121365648	682
19305	chr10:121641615-121642078	CpGIsland	x	CpG:_64		chr10:121641588-121642085	497
19134	chr10:121739521-121740398	CpGIsland	x	CpG:_45		chr10:121739650-121740164	514
19021	chr10:122047363-122047922	CpGIsland	x	CpG:_78		chr10:122047373-122047900	527
18490	chr10:122096563-122097354	CpGIsland	x	CpG:_67		chr10:122096631-122097215	584
17279	chr10:122448471-122449582	CpGIsland	x	CpG:_67		chr10:122448598-122449321	723
13750	chr10:122985205-122986704	CpGIsland	x	CpG:_141		chr10:122985224-122986608	1384
15262	chr10:123196074-123197571	CpGIsland	x	CpG:_102		chr10:123196325-123197341	1016
16421	chr10:125965960-125967028	CpGIsland	x	CpG:_97		chr10:125966085-125966921	836
16422	chr10:125966500-125966865	CpGIsland	x	CpG:_97		chr10:125966085-125966921	836
19235	chr10:126900892-126901454	CpGIsland	x	CpG:_54		chr10:126900951-126901454	503
23470	chr10:126905747-126906078	CpGIsland	x	CpG:_25		chr10:126905771-126906066	295
12833	chr10:126978348-126980181	CpGIsland	x	CpG:_176		chr10:126978410-126980162	1752
14139	chr10:127040950-127042255	CpGIsland	x	CpG:_93		chr10:127040964-127042234	1270
14140	chr10:127041765-127042256	CpGIsland	x	CpG:_93		chr10:127040964-127042234	1270
14478	chr10:127059192-127060721	CpGIsland	x	CpG:_102		chr10:127059284-127060460	1176
14114	chr10:127164689-127166440	CpGIsland	x	CpG:_135		chr10:127164980-127166258	1278
24293	chr10:127189739-127190193	CpGIsland	x	CpG:_23		chr10:127189837-127190100	263
18904	chr10:127210942-127211788	CpGIsland	x	CpG:_57		chr10:127211218-127211758	540
17969	chr10:127266199-127267135	CpGIsland	x	CpG:_61		chr10:127266238-127266876	638
17266	chr10:127526293-127526614	CpGIsland	x	CpG:_60		chr10:127526221-127526946	725
18839	chr10:127676749-127677592	CpGIsland	x	CpG:_57		chr10:127676862-127677409	547
15175	chr10:128035175-128036514	CpGIsland	x	CpG:_95		chr10:128035278-128036310	1032
14526	chr10:128058330-128059942	CpGIsland	x	CpG:_129		chr10:128058706-128059869	1163
17141	chr10:128083007-128084075	CpGIsland	x	CpG:_57		chr10:128083247-128083990	743
17275	chr10:128096610-128097939	CpGIsland	x	CpG:_82		chr10:128096761-128097485	724
14387	chr10:128194064-128195555	CpGIsland	x	CpG:_115		chr10:128194009-128195213	1204
20414	chr10:128231936-128232588	CpGIsland	x	CpG:_46		chr10:128232070-128232435	365
19345	chr10:128337540-128338367	CpGIsland	x	CpG:_47		chr10:128337602-128338095	493
16887	chr10:128368074-128369335	CpGIsland	x	CpG:_66		chr10:128368484-128369261	777
16728	chr10:128376514-128377736	CpGIsland	x	CpG:_83		chr10:128376744-128377541	797
16007	chr10:128458491-128460079	CpGIsland	x	CpG:_95		chr10:128458564-128459458	894
17167	chr10:128524743-128526173	CpGIsland	x	CpG:_58		chr10:128525060-128525800	740
17408	chr10:12869024-12869687	CpGIsland	x	CpG:_82		chr10:12868951-12869657	706
17548	chr10:128704389-128705184	CpGIsland	x	CpG:_61		chr10:128704529-128705218	689
15943	chr10:128748479-128748821	CpGIsland	x	CpG:_63		chr10:128747783-128748685	902
16934	chr10:128805117-128805788	CpGIsland	x	CpG:_71		chr10:128804987-128805758	771
17632	chr10:12963966-12964795	CpGIsland	x	CpG:_66		chr10:12964008-12964687	679
16556	chr10:13008160-13008957	CpGIsland	x	CpG:_73		chr10:13008301-13009120	819
19737	chr10:13192685-13193290	CpGIsland	x	CpG:_41		chr10:13192788-13193234	446
9126	chr10:13964447-13968225	CpGIsland	x	CpG:_235		chr10:13964565-13967616	3051
9127	chr10:13966555-13967972	CpGIsland	x	CpG:_235		chr10:13964565-13967616	3051
17676	chr10:14544890-14545779	CpGIsland	x	CpG:_70		chr10:14544965-14545639	674
15055	chr10:17946927-17948319	CpGIsland	x	CpG:_118		chr10:17947226-17948280	1054
15056	chr10:17947720-17948008	CpGIsland	x	CpG:_118		chr10:17947226-17948280	1054
15066	chr10:18055199-18056408	CpGIsland	x	CpG:_116		chr10:18055233-18056285	1052
14661	chr10:18318192-18319699	CpGIsland	x	CpG:_116		chr10:18318272-18319406	1134
24722	chr10:19872400-19872710	CpGIsland	x	CpG:_19		chr10:19872458-19872687	229
20315	chr10:19907281-19907800	CpGIsland	x	CpG:_59		chr10:19907369-19907747	378
14380	chr10:20311515-20313241	CpGIsland	x	CpG:_132		chr10:20311946-20313153	1207
9840	chr10:21158997-21161788	CpGIsland	x	CpG:_164		chr10:21158976-21161316	2340
9841	chr10:21160600-21161357	CpGIsland	x	CpG:_164		chr10:21158976-21161316	2340
9842	chr10:21161023-21161363	CpGIsland	x	CpG:_164		chr10:21158976-21161316	2340
13838	chr10:22730724-22732235	CpGIsland	x	CpG:_142		chr10:22730666-22732025	1359
13839	chr10:22731508-22732128	CpGIsland	x	CpG:_142		chr10:22730666-22732025	1359
20291	chr10:24223439-24224039	CpGIsland	x	CpG:_41		chr10:24223586-24223967	381
19234	chr10:25296700-25297376	CpGIsland	x	CpG:_62		chr10:25296719-25297222	503
15275	chr10:25359436-25360598	CpGIsland	x	CpG:_120		chr10:25359584-25360596	1012
12691	chr10:26373127-26375798	CpGIsland	x	CpG:_177		chr10:26373691-26375527	1836
20588	chr10:29313001-29313683	CpGIsland	x	CpG:_42		chr10:29313242-29313586	344
17618	chr10:29361369-29362463	CpGIsland	x	CpG:_80		chr10:29361569-29362250	681
20208	chr10:30200103-30200688	CpGIsland	x	CpG:_44		chr10:30200239-30200631	392
19953	chr10:30600220-30600954	CpGIsland	x	CpG:_39		chr10:30600366-30600787	421
20371	chr10:30617995-30618721	CpGIsland	x	CpG:_37		chr10:30618238-30618608	370
16745	chr10:30802498-30803785	CpGIsland	x	CpG:_93		chr10:30802658-30803453	795
20601	chr10:31313244-31313840	CpGIsland	x	CpG:_33		chr10:31313427-31313769	342
19914	chr10:31445680-31446075	CpGIsland	x	CpG:_45		chr10:31445574-31445999	425
15027	chr10:31608334-31610087	CpGIsland	x	CpG:_133		chr10:31608595-31609655	1060
16690	chr10:36507243-36507687	CpGIsland	x	CpG:_75		chr10:36506875-36507677	802
14729	chr10:36974038-36975270	CpGIsland	x	CpG:_118		chr10:36974139-36975258	1119
15856	chr10:39369465-39370623	CpGIsland	x	CpG:_101		chr10:39369546-39370460	914
10282	chr10:39730939-39733059	CpGIsland	x	CpG:_197		chr10:39731123-39733134	2011
12476	chr10:40300739-40302971	CpGIsland	x	CpG:_170		chr10:40300770-40302743	1973
19224	chr10:40683020-40683690	CpGIsland	x	CpG:_49		chr10:40683153-40683657	504
19588	chr10:41302745-41303449	CpGIsland	x	CpG:_37		chr10:41302854-41303319	465
14762	chr10:41518824-41520175	CpGIsland	x	CpG:_130		chr10:41518857-41519970	1113
14763	chr10:41519535-41519973	CpGIsland	x	CpG:_130		chr10:41518857-41519970	1113
8470	chr10:42275103-42278672	CpGIsland	x	CpG:_332		chr10:42274731-42278553	3822
8471	chr10:42277612-42278434	CpGIsland	x	CpG:_332		chr10:42274731-42278553	3822
16110	chr10:42501584-42502777	CpGIsland	x	CpG:_91		chr10:42501838-42502718	880
16292	chr10:42761296-42762429	CpGIsland	x	CpG:_88		chr10:42761467-42762322	855
12928	chr10:43478364-43480269	CpGIsland	x	CpG:_194		chr10:43478383-43480095	1712
18025	chr10:43540471-43541274	CpGIsland	x	CpG:_56		chr10:43540494-43541126	632
13681	chr10:4386640-4388649	CpGIsland	x	CpG:_145		chr10:4386714-4388128	1414
18515	chr10:44148589-44149031	CpGIsland	x	CpG:_47		chr10:44148521-44149102	581
18625	chr10:44268185-44268804	CpGIsland	x	CpG:_62		chr10:44268176-44268746	570
17783	chr10:45066761-45067900	CpGIsland	x	CpG:_82		chr10:45066902-45067564	662
14434	chr10:45485686-45486264	CpGIsland	x	CpG:_152		chr10:45485681-45486868	1187
19168	chr10:50592340-50593034	CpGIsland	x	CpG:_63		chr10:50592508-50593018	510
15911	chr10:52417268-52418374	CpGIsland	x	CpG:_100		chr10:52417383-52418289	906
15118	chr10:53596405-53597987	CpGIsland	x	CpG:_93		chr10:53596813-53597857	1044
16318	chr10:53629357-53630220	CpGIsland	x	CpG:_103		chr10:53629430-53630281	851
13320	chr10:54074451-54076200	CpGIsland	x	CpG:_151		chr10:54074629-54076165	1536
13321	chr10:54075559-54076078	CpGIsland	x	CpG:_151		chr10:54074629-54076165	1536
18456	chr10:57531964-57532695	CpGIsland	x	CpG:_62		chr10:57532018-57532605	587
14414	chr10:5804628-5806302	CpGIsland	x	CpG:_97		chr10:5805008-5806200	1192
14415	chr10:5805619-5806265	CpGIsland	x	CpG:_97		chr10:5805008-5806200	1192
15961	chr10:5823269-5824559	CpGIsland	x	CpG:_76		chr10:5823486-5824386	900
18559	chr10:58323488-58323864	CpGIsland	x	CpG:_71		chr10:58323249-58323825	576
17273	chr10:58446378-58447515	CpGIsland	x	CpG:_95		chr10:58446725-58447449	724
17274	chr10:58447093-58447453	CpGIsland	x	CpG:_95		chr10:58446725-58447449	724
13389	chr10:59221127-59222294	CpGIsland	x	CpG:_138		chr10:59221274-59222787	1513
13390	chr10:59222052-59223346	CpGIsland	x	CpG:_138		chr10:59221274-59222787	1513
18209	chr10:59615843-59616828	CpGIsland	x	CpG:_55		chr10:59616123-59616735	612
18210	chr10:59616449-59616735	CpGIsland	x	CpG:_55		chr10:59616123-59616735	612
18026	chr10:59879374-59880387	CpGIsland	x	CpG:_75		chr10:59879349-59879981	632
13673	chr10:60106665-60107377	CpGIsland	x	CpG:_104		chr10:60106380-60107798	1418
19377	chr10:60277460-60278264	CpGIsland	x	CpG:_49		chr10:60277457-60277947	490
14159	chr10:60830544-60831853	CpGIsland	x	CpG:_142		chr10:60830546-60831810	1264
18131	chr10:61147117-61148039	CpGIsland	x	CpG:_67		chr10:61147347-61147967	620
19009	chr10:61273005-61273869	CpGIsland	x	CpG:_50		chr10:61273127-61273655	528
18854	chr10:61382807-61383761	CpGIsland	x	CpG:_55		chr10:61383143-61383688	545
17278	chr10:61680096-61680759	CpGIsland	x	CpG:_73		chr10:61680016-61680739	723
20222	chr10:62110632-62111155	CpGIsland	x	CpG:_49		chr10:62110704-62111095	391
16406	chr10:62231028-62231288	CpGIsland	x	CpG:_71		chr10:62230649-62231487	838
15108	chr10:62486263-62487353	CpGIsland	x	CpG:_88		chr10:62486288-62487334	1046
14764	chr10:62650514-62651913	CpGIsland	x	CpG:_104		chr10:62650599-62651712	1113
18833	chr10:62725616-62726293	CpGIsland	x	CpG:_75		chr10:62725705-62726253	548
15975	chr10:62791548-62792925	CpGIsland	x	CpG:_100		chr10:62791646-62792545	899
18014	chr10:62980036-62980892	CpGIsland	x	CpG:_69		chr10:62980177-62980810	633
14128	chr10:63022989-63024812	CpGIsland	x	CpG:_134		chr10:63023021-63024293	1272
14210	chr10:63338161-63339673	CpGIsland	x	CpG:_130		chr10:63338175-63339425	1250
14050	chr10:67096024-67097458	CpGIsland	x	CpG:_138		chr10:67096180-67097472	1292
17603	chr10:67126550-67127597	CpGIsland	x	CpG:_109		chr10:67126768-67127451	683
9666	chr10:67537502-67537807	CpGIsland	x	CpG:_177		chr10:67535271-67537740	2469
14358	chr10:67547719-67549745	CpGIsland	x	CpG:_150		chr10:67548040-67549252	1212
14655	chr10:69212398-69213812	CpGIsland	x	CpG:_86		chr10:69212587-69213723	1136
13878	chr10:70096463-70098282	CpGIsland	x	CpG:_111		chr10:70096669-70098012	1343
13879	chr10:70097444-70097927	CpGIsland	x	CpG:_111		chr10:70096669-70098012	1343
15145	chr10:71159077-71159606	CpGIsland	x	CpG:_95		chr10:71159022-71160060	1038
18932	chr10:71237477-71238299	CpGIsland	x	CpG:_65		chr10:71237637-71238173	536
16244	chr10:71284583-71285535	CpGIsland	x	CpG:_80		chr10:71284732-71285593	861
15984	chr10:7210991-7212456	CpGIsland	x	CpG:_90		chr10:7211440-7212337	897
12707	chr10:75060175-75062767	CpGIsland	x	CpG:_188		chr10:75060384-75062209	1825
18875	chr10:75211797-75212753	CpGIsland	x	CpG:_63		chr10:75211904-75212447	543
16925	chr10:75667004-75668391	CpGIsland	x	CpG:_71		chr10:75667304-75668076	772
17727	chr10:75859343-75860325	CpGIsland	x	CpG:_53		chr10:75859672-75860340	668
16670	chr10:75921069-75922138	CpGIsland	x	CpG:_86		chr10:75921139-75921943	804
16646	chr10:76344410-76345652	CpGIsland	x	CpG:_88		chr10:76344761-76345569	808
20147	chr10:76531537-76531894	CpGIsland	x	CpG:_42		chr10:76531329-76531728	399
16049	chr10:7662467-7663834	CpGIsland	x	CpG:_95		chr10:7662740-7663629	889
15601	chr10:7680693-7681958	CpGIsland	x	CpG:_114		chr10:7680908-7681860	952
15699	chr10:77258767-77259765	CpGIsland	x	CpG:_94		chr10:77258906-77259845	939
16984	chr10:77417447-77418578	CpGIsland	x	CpG:_87		chr10:77417770-77418534	764
16191	chr10:77605899-77607057	CpGIsland	x	CpG:_106		chr10:77605948-77606817	869
16837	chr10:77621969-77622880	CpGIsland	x	CpG:_85		chr10:77622079-77622864	785
19875	chr10:78169405-78169865	CpGIsland	x	CpG:_37		chr10:78169446-78169876	430
18176	chr10:78351625-78352770	CpGIsland	x	CpG:_73		chr10:78351909-78352525	616
21211	chr10:78425790-78426075	CpGIsland	x	CpG:_27		chr10:78425633-78425967	334
18626	chr10:78464421-78465342	CpGIsland	x	CpG:_52		chr10:78464507-78465077	570
13253	chr10:7955125-7957017	CpGIsland	x	CpG:_156		chr10:7955346-7956908	1562
16697	chr10:79554397-79555509	CpGIsland	x	CpG:_82		chr10:79554454-79555255	801
15908	chr10:79637444-79638047	CpGIsland	x	CpG:_114		chr10:79637188-79638095	907
12787	chr10:79716302-79717352	CpGIsland	x	CpG:_169		chr10:79716261-79718040	1779
24560	chr10:79746360-79746718	CpGIsland	x	CpG:_27		chr10:79746471-79746713	242
14005	chr10:79766350-79767642	CpGIsland	x	CpG:_116		chr10:79766462-79767766	1304
20327	chr10:79793557-79794091	CpGIsland	x	CpG:_49		chr10:79793476-79793852	376
14117	chr10:79853211-79855514	CpGIsland	x	CpG:_143		chr10:79854072-79855349	1277
14118	chr10:79854987-79855283	CpGIsland	x	CpG:_143		chr10:79854072-79855349	1277
19650	chr10:79874208-79874795	CpGIsland	x	CpG:_62		chr10:79874255-79874713	458
17547	chr10:79959608-79960586	CpGIsland	x	CpG:_60		chr10:79959868-79960557	689
18844	chr10:79970741-79971346	CpGIsland	x	CpG:_52		chr10:79970818-79971364	546
15950	chr10:80053252-80054636	CpGIsland	x	CpG:_100		chr10:80053311-80054212	901
19701	chr10:80102088-80102877	CpGIsland	x	CpG:_56		chr10:80102314-80102764	450
13171	chr10:80115003-80117828	CpGIsland	x	CpG:_172		chr10:80115340-80116940	1600
16900	chr10:80138744-80139577	CpGIsland	x	CpG:_86		chr10:80138769-80139545	776
16619	chr10:80167492-80168554	CpGIsland	x	CpG:_89		chr10:80167530-80168342	812
20282	chr10:80179393-80179836	CpGIsland	x	CpG:_42		chr10:80179294-80179676	382
22918	chr10:80190238-80190708	CpGIsland	x	CpG:_39		chr10:80190441-80190743	302
18370	chr10:80226171-80227298	CpGIsland	x	CpG:_73		chr10:80226336-80226932	596
16432	chr10:80322912-80324072	CpGIsland	x	CpG:_64		chr10:80322999-80323834	835
14099	chr10:80386236-80388027	CpGIsland	x	CpG:_131		chr10:80386626-80387907	1281
13884	chr10:80398542-80400203	CpGIsland	x	CpG:_122		chr10:80398725-80400066	1341
19496	chr10:80475112-80475930	CpGIsland	x	CpG:_55		chr10:80475224-80475700	476
15607	chr10:80560814-80561965	CpGIsland	x	CpG:_88		chr10:80560936-80561887	951
14662	chr10:80621898-80623797	CpGIsland	x	CpG:_108		chr10:80621976-80623110	1134
16755	chr10:80754884-80755798	CpGIsland	x	CpG:_91		chr10:80754885-80755679	794
13823	chr10:80797525-80799340	CpGIsland	x	CpG:_146		chr10:80797686-80799049	1363
13824	chr10:80798592-80798926	CpGIsland	x	CpG:_146		chr10:80797686-80799049	1363
15439	chr10:80826020-80827226	CpGIsland	x	CpG:_95		chr10:80826254-80827237	983
19876	chr10:80918030-80918283	CpGIsland	x	CpG:_56		chr10:80917873-80918303	430
21550	chr10:80985777-80986146	CpGIsland	x	CpG:_25		chr10:80985711-80986034	323
20193	chr10:81069867-81070488	CpGIsland	x	CpG:_46		chr10:81069901-81070295	394
10078	chr10:81135023-81138847	CpGIsland	x	CpG:_194		chr10:81136019-81138167	2148
15174	chr10:81143943-81145205	CpGIsland	x	CpG:_91		chr10:81143965-81144997	1032
19430	chr10:81167285-81168035	CpGIsland	x	CpG:_55		chr10:81167490-81167973	483
18418	chr10:81257296-81257972	CpGIsland	x	CpG:_51		chr10:81257266-81257857	591
17322	chr10:81292624-81293708	CpGIsland	x	CpG:_80		chr10:81292797-81293513	716
18646	chr10:81342916-81343517	CpGIsland	x	CpG:_57		chr10:81342975-81343543	568
18535	chr10:81357200-81358118	CpGIsland	x	CpG:_81		chr10:81357375-81357954	579
15899	chr10:81377877-81379277	CpGIsland	x	CpG:_82		chr10:81378147-81379056	909
14366	chr10:81429715-81431400	CpGIsland	x	CpG:_139		chr10:81430029-81431239	1210
15570	chr10:82763308-82764401	CpGIsland	x	CpG:_87		chr10:82763362-82764321	959
17354	chr10:82984776-82986106	CpGIsland	x	CpG:_67		chr10:82985164-82985876	712
16620	chr10:83359920-83360843	CpGIsland	x	CpG:_79		chr10:83360008-83360820	812
16621	chr10:83360496-83360806	CpGIsland	x	CpG:_79		chr10:83360008-83360820	812
18403	chr10:83543624-83544421	CpGIsland	x	CpG:_65		chr10:83543760-83544352	592
14279	chr10:84439988-84441771	CpGIsland	x	CpG:_113		chr10:84440223-84441455	1232
16568	chr10:85102197-85103690	CpGIsland	x	CpG:_77		chr10:85102420-85103238	818
13397	chr10:85386729-85387871	CpGIsland	x	CpG:_133		chr10:85386746-85388256	1510
16705	chr10:85916282-85917429	CpGIsland	x	CpG:_97		chr10:85916422-85917222	800
19343	chr10:85928470-85928955	CpGIsland	x	CpG:_64		chr10:85928425-85928918	493
19452	chr10:85957317-85957972	CpGIsland	x	CpG:_43		chr10:85957403-85957884	481
17898	chr10:86021731-86022532	CpGIsland	x	CpG:_80		chr10:86021770-86022417	647
19122	chr10:86779062-86779444	CpGIsland	x	CpG:_49		chr10:86779015-86779531	516
17604	chr10:88378978-88379967	CpGIsland	x	CpG:_85		chr10:88379072-88379755	683
19304	chr10:88459496-88459970	CpGIsland	x	CpG:_34		chr10:88459494-88459991	497
16594	chr10:88731338-88731877	CpGIsland	x	CpG:_78		chr10:88731275-88732090	815
20039	chr10:88826417-88826958	CpGIsland	x	CpG:_37		chr10:88826481-88826892	411
15530	chr10:8885649-8886767	CpGIsland	x	CpG:_79		chr10:8885737-8886703	966
17474	chr10:89685556-89686454	CpGIsland	x	CpG:_64		chr10:89685735-89686433	698
16245	chr10:89744834-89745827	CpGIsland	x	CpG:_94		chr10:89744948-89745809	861
14917	chr10:91082101-91083506	CpGIsland	x	CpG:_99		chr10:91082300-91083380	1080
14918	chr10:91083066-91083400	CpGIsland	x	CpG:_99		chr10:91082300-91083380	1080
16973	chr10:91123185-91124256	CpGIsland	x	CpG:_82		chr10:91123427-91124193	766
13702	chr10:91170645-91172138	CpGIsland	x	CpG:_165		chr10:91170701-91172103	1402
14310	chr10:93160453-93161953	CpGIsland	x	CpG:_135		chr10:93160440-93161666	1226
17414	chr10:93640793-93641591	CpGIsland	x	CpG:_77		chr10:93640822-93641527	705
17288	chr10:93833574-93834438	CpGIsland	x	CpG:_78		chr10:93833670-93834392	722
17517	chr10:93889003-93890221	CpGIsland	x	CpG:_58		chr10:93889173-93889865	692
14331	chr10:94035108-94036894	CpGIsland	x	CpG:_128		chr10:94035339-94036559	1220
18435	chr10:94147607-94148607	CpGIsland	x	CpG:_63		chr10:94147799-94148388	589
16381	chr10:94514236-94515779	CpGIsland	x	CpG:_102		chr10:94514696-94515538	842
9420	chr10:95415679-95416079	CpGIsland	x	CpG:_210		chr10:95414386-95417095	2709
14283	chr10:95514485-95515939	CpGIsland	x	CpG:_141		chr10:95514662-95515893	1231
14771	chr10:95563247-95564509	CpGIsland	x	CpG:_117		chr10:95563245-95564357	1112
16926	chr10:95940296-95941481	CpGIsland	x	CpG:_88		chr10:95940560-95941332	772
10179	chr10:98913753-98915921	CpGIsland	x	CpG:_222		chr10:98913833-98915907	2074
15718	chr10:9900314-9902041	CpGIsland	x	CpG:_104		chr10:9900396-9901332	936
9437	chr10:99263585-99264189	CpGIsland	x	CpG:_195		chr10:99261496-99264181	2685
20177	chr11:100440681-100441308	CpGIsland	x	CpG:_44		chr11:100440746-100441142	396
15531	chr11:100471940-100472959	CpGIsland	x	CpG:_90		chr11:100471920-100472886	966
16965	chr11:100527670-100528000	CpGIsland	x	CpG:_55		chr11:100527205-100527972	767
17049	chr11:100618784-100620007	CpGIsland	x	CpG:_65		chr11:100619084-100619840	756
25047	chr11:100708400-100708750	CpGIsland	x	CpG:_19		chr11:100708535-100708742	207
18234	chr11:101069618-101070650	CpGIsland	x	CpG:_60		chr11:101069883-101070493	610
19852	chr11:101087136-101087744	CpGIsland	x	CpG:_42		chr11:101087188-101087620	432
19043	chr11:101095044-101095910	CpGIsland	x	CpG:_41		chr11:101095192-101095716	524
20521	chr11:101155741-101156204	CpGIsland	x	CpG:_33		chr11:101155841-101156193	352
18051	chr11:101173336-101174293	CpGIsland	x	CpG:_58		chr11:101173668-101174298	630
17813	chr11:101225596-101226624	CpGIsland	x	CpG:_56		chr11:101225891-101226550	659
17118	chr11:101424952-101425688	CpGIsland	x	CpG:_77		chr11:101424972-101425717	745
19435	chr11:101963956-101964306	CpGIsland	x	CpG:_55		chr11:101963804-101964286	482
18676	chr11:101984269-101985005	CpGIsland	x	CpG:_59		chr11:101984403-101984969	566
19424	chr11:102026446-102027370	CpGIsland	x	CpG:_50		chr11:102026466-102026950	484
19799	chr11:102184572-102185421	CpGIsland	x	CpG:_48		chr11:102184903-102185342	439
18028	chr11:102229543-102230596	CpGIsland	x	CpG:_72		chr11:102229651-102230283	632
18876	chr11:102248746-102249346	CpGIsland	x	CpG:_45		chr11:102248721-102249264	543
13511	chr11:102295603-102297729	CpGIsland	x	CpG:_135		chr11:102295921-102297391	1470
9202	chr11:102316325-102320608	CpGIsland	x	CpG:_274		chr11:102316660-102319603	2943
17494	chr11:102555566-102556577	CpGIsland	x	CpG:_76		chr11:102555764-102556459	695
16558	chr11:102774496-102774751	CpGIsland	x	CpG:_63		chr11:102774033-102774852	819
14510	chr11:102818468-102819698	CpGIsland	x	CpG:_119		chr11:102818491-102819658	1167
15962	chr11:103170487-103171428	CpGIsland	x	CpG:_94		chr11:103170602-103171502	900
16510	chr11:103649687-103650445	CpGIsland	x	CpG:_85		chr11:103649513-103650338	825
18647	chr11:103749624-103749881	CpGIsland	x	CpG:_62		chr11:103749374-103749942	568
17970	chr11:103966342-103967499	CpGIsland	x	CpG:_67		chr11:103966474-103967112	638
14798	chr11:104441376-104443215	CpGIsland	x	CpG:_106		chr11:104441968-104443073	1105
17106	chr11:104468588-104469791	CpGIsland	x	CpG:_74		chr11:104468799-104469547	748
19062	chr11:104607790-104608192	CpGIsland	x	CpG:_53		chr11:104607827-104608349	522
24181	chr11:104685518-104685955	CpGIsland	x	CpG:_21		chr11:104685610-104685883	273
13059	chr11:105180547-105182615	CpGIsland	x	CpG:_161		chr11:105180784-105182432	1648
18886	chr11:105967488-105968415	CpGIsland	x	CpG:_55		chr11:105967810-105968352	542
13866	chr11:106083756-106085618	CpGIsland	x	CpG:_117		chr11:106083905-106085252	1347
13867	chr11:106084904-106085269	CpGIsland	x	CpG:_117		chr11:106083905-106085252	1347
15900	chr11:106159309-106160689	CpGIsland	x	CpG:_92		chr11:106159788-106160697	909
14141	chr11:106217011-106217269	CpGIsland	x	CpG:_104		chr11:106216095-106217365	1270
16758	chr11:106487170-106487977	CpGIsland	x	CpG:_98		chr11:106487118-106487912	794
15206	chr11:106612165-106613416	CpGIsland	x	CpG:_92		chr11:106612182-106613208	1026
10234	chr11:106787434-106789696	CpGIsland	x	CpG:_208		chr11:106787462-106789507	2045
10235	chr11:106788809-106789594	CpGIsland	x	CpG:_208		chr11:106787462-106789507	2045
16237	chr11:106919660-106921193	CpGIsland	x	CpG:_80		chr11:106920093-106920955	862
19601	chr11:107479305-107479969	CpGIsland	x	CpG:_39		chr11:107479399-107479863	464
13046	chr11:107546752-107548541	CpGIsland	x	CpG:_129		chr11:107546798-107548453	1655
14446	chr11:108342953-108344502	CpGIsland	x	CpG:_114		chr11:108342957-108344142	1185
14447	chr11:108343756-108344424	CpGIsland	x	CpG:_114		chr11:108342957-108344142	1185
15200	chr11:109362408-109363624	CpGIsland	x	CpG:_131		chr11:109362520-109363548	1028
16160	chr11:109425952-109426413	CpGIsland	x	CpG:_70		chr11:109425484-109426357	873
15444	chr11:109472960-109474175	CpGIsland	x	CpG:_111		chr11:109473121-109474103	982
15101	chr11:109650242-109652019	CpGIsland	x	CpG:_96		chr11:109650240-109651287	1047
14938	chr11:113618626-113619173	CpGIsland	x	CpG:_75		chr11:113618682-113619757	1075
17882	chr11:113648994-113650152	CpGIsland	x	CpG:_87		chr11:113649454-113650104	650
20556	chr11:11462033-11462345	CpGIsland	x	CpG:_45		chr11:11461979-11462326	347
18582	chr11:114668416-114669492	CpGIsland	x	CpG:_60		chr11:114668546-114669120	574
18015	chr11:114675487-114676019	CpGIsland	x	CpG:_54		chr11:114675372-114676005	633
21824	chr11:115374140-115374594	CpGIsland	x	CpG:_23		chr11:115374187-115374505	318
18084	chr11:115393475-115394496	CpGIsland	x	CpG:_43		chr11:115393394-115394020	626
14581	chr11:115535286-115536622	CpGIsland	x	CpG:_119		chr11:115535454-115536606	1152
14993	chr11:115603387-115604613	CpGIsland	x	CpG:_114		chr11:115603564-115604631	1067
17981	chr11:115612360-115613191	CpGIsland	x	CpG:_55		chr11:115612386-115613023	637
16238	chr11:115765129-115766128	CpGIsland	x	CpG:_63		chr11:115765198-115766060	862
17503	chr11:115814521-115815224	CpGIsland	x	CpG:_80		chr11:115814568-115815262	694
19253	chr11:116012209-116012890	CpGIsland	x	CpG:_49		chr11:116012347-116012848	501
17925	chr11:116130357-116131387	CpGIsland	x	CpG:_67		chr11:116130558-116131201	643
19415	chr11:116167717-116168416	CpGIsland	x	CpG:_39		chr11:116167887-116168373	486
17837	chr11:116282880-116283443	CpGIsland	x	CpG:_53		chr11:116282865-116283520	655
14650	chr11:116412235-116413523	CpGIsland	x	CpG:_131		chr11:116412291-116413429	1138
15712	chr11:116433794-116435224	CpGIsland	x	CpG:_106		chr11:116433881-116434818	937
15608	chr11:116580434-116581800	CpGIsland	x	CpG:_107		chr11:116580701-116581652	951
15609	chr11:116581180-116581631	CpGIsland	x	CpG:_107		chr11:116580701-116581652	951
17511	chr11:116623632-116624370	CpGIsland	x	CpG:_62		chr11:116623688-116624381	693
17526	chr11:116694326-116694854	CpGIsland	x	CpG:_69		chr11:116694238-116694929	691
19530	chr11:116827665-116828122	CpGIsland	x	CpG:_66		chr11:116827684-116828156	472
13780	chr11:116843458-116843806	CpGIsland	x	CpG:_140		chr11:116842473-116843848	1375
12708	chr11:116851992-116854109	CpGIsland	x	CpG:_204		chr11:116852079-116853903	1824
24561	chr11:116968974-116969409	CpGIsland	x	CpG:_22		chr11:116969039-116969281	242
17827	chr11:117265816-117266540	CpGIsland	x	CpG:_55		chr11:117266079-117266736	657
12502	chr11:117653939-117656096	CpGIsland	x	CpG:_202		chr11:117654059-117656015	1956
19993	chr11:117783066-117783429	CpGIsland	x	CpG:_35		chr11:117783094-117783510	416
19488	chr11:117872803-117873561	CpGIsland	x	CpG:_46		chr11:117873019-117873496	477
16451	chr11:119022710-119023911	CpGIsland	x	CpG:_86		chr11:119022745-119023578	833
19083	chr11:119037084-119037669	CpGIsland	x	CpG:_46		chr11:119037206-119037726	520
16711	chr11:119299472-119300626	CpGIsland	x	CpG:_99		chr11:119299620-119300419	799
16284	chr11:119389802-119391200	CpGIsland	x	CpG:_71		chr11:119389954-119390810	856
15341	chr11:119491060-119492013	CpGIsland	x	CpG:_87		chr11:119490996-119491996	1000
9292	chr11:119546533-119548333	CpGIsland	x	CpG:_230		chr11:119546892-119549732	2840
16373	chr11:119602752-119603800	CpGIsland	x	CpG:_84		chr11:119602871-119603714	843
13852	chr11:119943215-119943753	CpGIsland	x	CpG:_108		chr11:119942284-119943638	1354
16349	chr11:120098408-120099587	CpGIsland	x	CpG:_79		chr11:120098464-120099310	846
17344	chr11:120188887-120190180	CpGIsland	x	CpG:_67		chr11:120189410-120190123	713
17345	chr11:120189763-120190168	CpGIsland	x	CpG:_67		chr11:120189410-120190123	713
17695	chr11:120230933-120231672	CpGIsland	x	CpG:_76		chr11:120230922-120231594	672
8154	chr11:120236586-120236846	CpGIsland	x	CpG:_338		chr11:120233787-120238101	4314
19024	chr11:120310709-120311646	CpGIsland	x	CpG:_48		chr11:120310793-120311320	527
9553	chr11:120347598-120350944	CpGIsland	x	CpG:_193		chr11:120347871-120350438	2567
18075	chr11:120437064-120437973	CpGIsland	x	CpG:_73		chr11:120437167-120437794	627
18791	chr11:120549036-120550121	CpGIsland	x	CpG:_67		chr11:120549382-120549935	553
14372	chr11:120572430-120573916	CpGIsland	x	CpG:_128		chr11:120572476-120573685	1209
16607	chr11:120580866-120582307	CpGIsland	x	CpG:_88		chr11:120580994-120581808	814
14273	chr11:120597296-120598847	CpGIsland	x	CpG:_150		chr11:120597591-120598824	1233
19729	chr11:120617416-120618159	CpGIsland	x	CpG:_53		chr11:120617581-120618028	447
18151	chr11:120624408-120625274	CpGIsland	x	CpG:_74		chr11:120624451-120625069	618
14748	chr11:120632583-120633826	CpGIsland	x	CpG:_104		chr11:120632650-120633766	1116
13325	chr11:120659813-120660680	CpGIsland	x	CpG:_149		chr11:120659854-120661388	1534
13326	chr11:120660702-120661097	CpGIsland	x	CpG:_149		chr11:120659854-120661388	1534
17982	chr11:120672756-120673595	CpGIsland	x	CpG:_72		chr11:120672900-120673537	637
15029	chr11:120783558-120785118	CpGIsland	x	CpG:_120		chr11:120783758-120784818	1060
13658	chr11:120823249-120825133	CpGIsland	x	CpG:_160		chr11:120823573-120824995	1422
17935	chr11:120990182-120991415	CpGIsland	x	CpG:_84		chr11:120990766-120991408	642
16215	chr11:121259301-121260707	CpGIsland	x	CpG:_116		chr11:121259666-121260532	866
16539	chr11:121353795-121354705	CpGIsland	x	CpG:_96		chr11:121353779-121354600	821
20091	chr11:121830100-121830674	CpGIsland	x	CpG:_33		chr11:121830175-121830581	406
15861	chr11:17158923-17160245	CpGIsland	x	CpG:_106		chr11:17159070-17159983	913
17486	chr11:17953214-17954073	CpGIsland	x	CpG:_68		chr11:17953288-17953984	696
20292	chr11:19019834-19020127	CpGIsland	x	CpG:_42		chr11:19019691-19020072	381
24164	chr11:19020388-19020795	CpGIsland	x	CpG:_20		chr11:19020492-19020766	274
24165	chr11:19020602-19020818	CpGIsland	x	CpG:_20		chr11:19020492-19020766	274
17960	chr11:19919871-19920753	CpGIsland	x	CpG:_64		chr11:19919955-19920594	639
16527	chr11:20112203-20113572	CpGIsland	x	CpG:_83		chr11:20112370-20113193	823
15935	chr11:20200865-20202114	CpGIsland	x	CpG:_82		chr11:20201018-20201921	903
16783	chr11:20248922-20250164	CpGIsland	x	CpG:_95		chr11:20248921-20249712	791
14136	chr11:20543461-20543926	CpGIsland	x	CpG:_126		chr11:20542499-20543770	1271
14867	chr11:20740651-20741988	CpGIsland	x	CpG:_110		chr11:20740857-20741948	1091
14924	chr11:21238366-21239869	CpGIsland	x	CpG:_96		chr11:21238584-21239663	1079
17978	chr11:22512161-22513018	CpGIsland	x	CpG:_67		chr11:22512236-22512873	637
17979	chr11:22512654-22512911	CpGIsland	x	CpG:_67		chr11:22512236-22512873	637
18522	chr11:22990385-22991138	CpGIsland	x	CpG:_55		chr11:22990520-22991100	580
19568	chr11:23067715-23068054	CpGIsland	x	CpG:_47		chr11:23067721-23068189	468
13657	chr11:23305866-23307495	CpGIsland	x	CpG:_134		chr11:23305844-23307266	1422
15233	chr11:23770520-23771738	CpGIsland	x	CpG:_101		chr11:23770520-23771541	1021
17380	chr11:23894499-23895443	CpGIsland	x	CpG:_56		chr11:23894646-23895356	710
13338	chr11:24077239-24077984	CpGIsland	x	CpG:_109		chr11:24076383-24077912	1529
19898	chr11:26593129-26593848	CpGIsland	x	CpG:_39		chr11:26593361-26593788	427
16497	chr11:29373250-29374530	CpGIsland	x	CpG:_100		chr11:29373357-29374184	827
15007	chr11:29692664-29694317	CpGIsland	x	CpG:_94		chr11:29692881-29693945	1064
15189	chr11:30266779-30268495	CpGIsland	x	CpG:_104		chr11:30267515-30268545	1030
15190	chr11:30267738-30268166	CpGIsland	x	CpG:_104		chr11:30267515-30268545	1030
18523	chr11:30754922-30755500	CpGIsland	x	CpG:_65		chr11:30754898-30755478	580
15880	chr11:3202156-3203231	CpGIsland	x	CpG:_91		chr11:3202282-3203193	911
15881	chr11:3202868-3203182	CpGIsland	x	CpG:_91		chr11:3202282-3203193	911
18193	chr11:32205028-32205791	CpGIsland	x	CpG:_47		chr11:32205054-32205668	614
13143	chr11:32454514-32456066	CpGIsland	x	CpG:_126		chr11:32454567-32456177	1610
16824	chr11:32532779-32533731	CpGIsland	x	CpG:_85		chr11:32532758-32533545	787
16234	chr11:32642264-32643866	CpGIsland	x	CpG:_75		chr11:32642317-32643180	863
12599	chr11:3288562-3291838	CpGIsland	x	CpG:_164		chr11:3289165-3291061	1896
8418	chr11:33203099-33204446	CpGIsland	x	CpG:_304		chr11:33200452-33204334	3882
18926	chr11:3408786-3409453	CpGIsland	x	CpG:_53		chr11:3408802-3409339	537
14523	chr11:35798247-35798514	CpGIsland	x	CpG:_99		chr11:35797511-35798675	1164
16795	chr11:35979257-35980782	CpGIsland	x	CpG:_89		chr11:35979922-35980712	790
15589	chr11:3649239-3649503	CpGIsland	x	CpG:_107		chr11:3648596-3649551	955
16440	chr11:3998164-3998697	CpGIsland	x	CpG:_79		chr11:3997985-3998819	834
19323	chr11:40733880-40734202	CpGIsland	x	CpG:_41		chr11:40733648-40734143	495
20156	chr11:4160060-4160850	CpGIsland	x	CpG:_42		chr11:4160219-4160617	398
15212	chr11:43528461-43529551	CpGIsland	x	CpG:_93		chr11:43528462-43529487	1025
16484	chr11:43681855-43683010	CpGIsland	x	CpG:_108		chr11:43681870-43682698	828
16372	chr11:45851695-45852717	CpGIsland	x	CpG:_84		chr11:45851701-45852544	843
17168	chr11:4593997-4594966	CpGIsland	x	CpG:_79		chr11:4594212-4594952	740
16595	chr11:45944230-45945178	CpGIsland	x	CpG:_94		chr11:45944310-45945125	815
20081	chr11:46166077-46166450	CpGIsland	x	CpG:_36		chr11:46166194-46166601	407
16756	chr11:46312061-46312618	CpGIsland	x	CpG:_62		chr11:46311664-46312458	794
15089	chr11:4746254-4746510	CpGIsland	x	CpG:_100		chr11:4745938-4746987	1049
15393	chr11:4848726-4849828	CpGIsland	x	CpG:_93		chr11:4848796-4849787	991
19702	chr11:48800345-48800636	CpGIsland	x	CpG:_37		chr11:48800313-48800763	450
14230	chr11:4947908-4948178	CpGIsland	x	CpG:_165		chr11:4946996-4948241	1245
15725	chr11:49711956-49713054	CpGIsland	x	CpG:_109		chr11:49712022-49712957	935
16159	chr11:49846424-49847576	CpGIsland	x	CpG:_72		chr11:49846399-49847272	873
19829	chr11:4986690-4987426	CpGIsland	x	CpG:_48		chr11:4986840-4987274	434
17641	chr11:49901667-49902084	CpGIsland	x	CpG:_100		chr11:49901582-49902260	678
16347	chr11:50024860-50026075	CpGIsland	x	CpG:_97		chr11:50024908-50025754	846
15436	chr11:50291364-50292630	CpGIsland	x	CpG:_98		chr11:50291634-50292618	984
12962	chr11:50376929-50378676	CpGIsland	x	CpG:_143		chr11:50376899-50378597	1698
14259	chr11:5098370-5100210	CpGIsland	x	CpG:_132		chr11:5098460-5099696	1236
14260	chr11:5099346-5099695	CpGIsland	x	CpG:_132		chr11:5098460-5099696	1236
14794	chr11:51605907-51607477	CpGIsland	x	CpG:_137		chr11:51605992-51607098	1106
10056	chr11:51855302-51859135	CpGIsland	x	CpG:_146		chr11:51856327-51858489	2162
17791	chr11:51999677-52000929	CpGIsland	x	CpG:_61		chr11:52000148-52000809	661
14772	chr11:52098122-52099736	CpGIsland	x	CpG:_137		chr11:52098536-52099647	1111
14773	chr11:52099209-52099503	CpGIsland	x	CpG:_137		chr11:52098536-52099647	1111
17056	chr11:52282595-52283534	CpGIsland	x	CpG:_80		chr11:52282634-52283389	755
19379	chr11:52396319-52396871	CpGIsland	x	CpG:_52		chr11:52396333-52396823	490
15784	chr11:5261170-5262063	CpGIsland	x	CpG:_86		chr11:5261162-5262087	925
15549	chr11:53350303-53352117	CpGIsland	x	CpG:_110		chr11:53350332-53351295	963
13556	chr11:53479227-53479788	CpGIsland	x	CpG:_155		chr11:53478603-53480059	1456
17465	chr11:53706672-53707602	CpGIsland	x	CpG:_67		chr11:53706712-53707411	699
17012	chr11:53769644-53770855	CpGIsland	x	CpG:_93		chr11:53769896-53770657	761
15646	chr11:53980023-53980255	CpGIsland	x	CpG:_91		chr11:53979550-53980496	946
16095	chr11:54027518-54028916	CpGIsland	x	CpG:_70		chr11:54027694-54028576	882
16096	chr11:54028226-54028672	CpGIsland	x	CpG:_70		chr11:54027694-54028576	882
18553	chr11:54100776-54101408	CpGIsland	x	CpG:_59		chr11:54100795-54101372	577
17700	chr11:54437856-54438804	CpGIsland	x	CpG:_89		chr11:54437986-54438657	671
13559	chr11:5443811-5445431	CpGIsland	x	CpG:_145		chr11:5443960-5445415	1455
15844	chr11:54786829-54788050	CpGIsland	x	CpG:_96		chr11:54787032-54787948	916
17891	chr11:54866236-54867283	CpGIsland	x	CpG:_98		chr11:54866335-54866984	649
24201	chr11:55098100-55098418	CpGIsland	x	CpG:_28		chr11:55098016-55098287	271
14453	chr11:5520439-5521756	CpGIsland	x	CpG:_88		chr11:5520598-5521782	1184
18272	chr11:5541599-5542443	CpGIsland	x	CpG:_72		chr11:5541743-5542349	606
19036	chr11:55469614-55470210	CpGIsland	x	CpG:_74		chr11:55469637-55470162	525
19353	chr11:5707108-5707907	CpGIsland	x	CpG:_63		chr11:5707307-5707799	492
18292	chr11:5740565-5741493	CpGIsland	x	CpG:_68		chr11:5740728-5741332	604
19849	chr11:5761881-5762535	CpGIsland	x	CpG:_60		chr11:5762028-5762460	432
18252	chr11:5788016-5789020	CpGIsland	x	CpG:_60		chr11:5788219-5788827	608
19378	chr11:5877937-5878547	CpGIsland	x	CpG:_50		chr11:5878003-5878493	490
16698	chr11:58978145-58978646	CpGIsland	x	CpG:_76		chr11:58977895-58978696	801
19627	chr11:59163291-59164013	CpGIsland	x	CpG:_48		chr11:59163310-59163770	460
18834	chr11:5955443-5956220	CpGIsland	x	CpG:_53		chr11:5955545-5956093	548
16193	chr11:59662105-59663164	CpGIsland	x	CpG:_94		chr11:59662147-59663016	869
17487	chr11:59839083-59840324	CpGIsland	x	CpG:_54		chr11:59839162-59839858	696
19850	chr11:59847823-59848534	CpGIsland	x	CpG:_63		chr11:59847975-59848407	432
19882	chr11:60115046-60115393	CpGIsland	x	CpG:_39		chr11:60115124-60115553	429
13129	chr11:60175694-60176919	CpGIsland	x	CpG:_153		chr11:60175701-60177316	1615
13130	chr11:60176555-60176802	CpGIsland	x	CpG:_153		chr11:60175701-60177316	1615
20032	chr11:60210239-60210776	CpGIsland	x	CpG:_51		chr11:60210359-60210771	412
21820	chr11:60220156-60220746	CpGIsland	x	CpG:_39		chr11:60220321-60220640	319
14231	chr11:60416564-60418375	CpGIsland	x	CpG:_111		chr11:60416740-60417985	1245
15862	chr11:60878170-60879703	CpGIsland	x	CpG:_115		chr11:60878256-60879169	913
19289	chr11:60913291-60914081	CpGIsland	x	CpG:_73		chr11:60913451-60913949	498
16255	chr11:61578795-61579832	CpGIsland	x	CpG:_91		chr11:61578944-61579804	860
16256	chr11:61579322-61579796	CpGIsland	x	CpG:_91		chr11:61578944-61579804	860
23477	chr11:61761746-61762280	CpGIsland	x	CpG:_38		chr11:61761841-61762135	294
13967	chr11:61854206-61855485	CpGIsland	x	CpG:_154		chr11:61854074-61855390	1316
17792	chr11:61929707-61930742	CpGIsland	x	CpG:_62		chr11:61929786-61930447	661
19851	chr11:62076881-62077642	CpGIsland	x	CpG:_52		chr11:62076923-62077355	432
15719	chr11:62538332-62539562	CpGIsland	x	CpG:_114		chr11:62538501-62539437	936
18827	chr11:62602591-62603315	CpGIsland	x	CpG:_55		chr11:62602622-62603171	549
15810	chr11:62647971-62649262	CpGIsland	x	CpG:_107		chr11:62648021-62648943	922
17158	chr11:6443964-6444863	CpGIsland	x	CpG:_72		chr11:6444021-6444762	741
16398	chr11:6474871-6476453	CpGIsland	x	CpG:_83		chr11:6474938-6475777	839
22729	chr11:6605537-6605824	CpGIsland	x	CpG:_30		chr11:6605463-6605768	305
17844	chr11:6625443-6626734	CpGIsland	x	CpG:_61		chr11:6625740-6626394	654
16796	chr11:68852450-68853396	CpGIsland	x	CpG:_79		chr11:68852493-68853283	790
13258	chr11:69059303-69060861	CpGIsland	x	CpG:_156		chr11:69059293-69060850	1557
17188	chr11:69088105-69089254	CpGIsland	x	CpG:_70		chr11:69088413-69089149	736
16784	chr11:69632433-69633619	CpGIsland	x	CpG:_67		chr11:69632775-69633566	791
16785	chr11:69633001-69633263	CpGIsland	x	CpG:_67		chr11:69632775-69633566	791
18692	chr11:69765637-69766709	CpGIsland	x	CpG:_41		chr11:69766014-69766578	564
15364	chr11:69900386-69902330	CpGIsland	x	CpG:_89		chr11:69901313-69902309	996
15365	chr11:69901493-69902270	CpGIsland	x	CpG:_89		chr11:69901313-69902309	996
17205	chr11:69913677-69914546	CpGIsland	x	CpG:_70		chr11:69913830-69914564	734
14830	chr11:69935373-69936448	CpGIsland	x	CpG:_101		chr11:69935339-69936437	1098
13485	chr11:69965240-69967026	CpGIsland	x	CpG:_107		chr11:69965385-69966864	1479
19807	chr11:69981004-69981506	CpGIsland	x	CpG:_32		chr11:69981202-69981639	437
12505	chr11:69995389-69997640	CpGIsland	x	CpG:_154		chr11:69995572-69997527	1955
12506	chr11:69996705-69997521	CpGIsland	x	CpG:_154		chr11:69995572-69997527	1955
16056	chr11:70237462-70238384	CpGIsland	x	CpG:_85		chr11:70237525-70238413	888
9611	chr11:70653297-70657210	CpGIsland	x	CpG:_196		chr11:70653725-70656236	2511
19053	chr11:70687255-70688244	CpGIsland	x	CpG:_55		chr11:70687654-70688177	523
15800	chr11:70699826-70701085	CpGIsland	x	CpG:_76		chr11:70699967-70700890	923
19487	chr11:70982561-70983316	CpGIsland	x	CpG:_59		chr11:70982639-70983116	477
15885	chr11:71018986-71020027	CpGIsland	x	CpG:_81		chr11:71019066-71019976	910
15886	chr11:71019546-71020033	CpGIsland	x	CpG:_81		chr11:71019066-71019976	910
13816	chr11:72488701-72490356	CpGIsland	x	CpG:_107		chr11:72488845-72490209	1364
13495	chr11:72606875-72608684	CpGIsland	x	CpG:_177		chr11:72607025-72608501	1476
17234	chr11:73047603-73048526	CpGIsland	x	CpG:_79		chr11:73047667-73048396	729
14977	chr11:74522382-74522938	CpGIsland	x	CpG:_85		chr11:74522360-74523429	1069
14045	chr11:74723331-74724875	CpGIsland	x	CpG:_125		chr11:74723409-74724703	1294
14804	chr11:74837619-74838826	CpGIsland	x	CpG:_90		chr11:74837648-74838752	1104
12763	chr11:74896115-74898504	CpGIsland	x	CpG:_154		chr11:74896412-74898204	1792
13375	chr11:75171951-75173916	CpGIsland	x	CpG:_138		chr11:75172338-75173855	1517
13376	chr11:75173179-75173676	CpGIsland	x	CpG:_138		chr11:75172338-75173855	1517
10110	chr11:75195160-75195460	CpGIsland	x	CpG:_175		chr11:75193256-75195382	2126
18445	chr11:75486606-75487324	CpGIsland	x	CpG:_52		chr11:75486650-75487238	588
17980	chr11:75587901-75588799	CpGIsland	x	CpG:_73		chr11:75587972-75588609	637
18457	chr11:75679052-75680120	CpGIsland	x	CpG:_71		chr11:75679121-75679708	587
15160	chr11:75732533-75733816	CpGIsland	x	CpG:_112		chr11:75732637-75733672	1035
14038	chr11:75795305-75796034	CpGIsland	x	CpG:_135		chr11:75794962-75796258	1296
24212	chr11:76000017-76000264	CpGIsland	x	CpG:_29		chr11:75999940-76000210	270
15263	chr11:76027051-76028334	CpGIsland	x	CpG:_122		chr11:76027028-76028044	1016
16323	chr11:76398098-76399329	CpGIsland	x	CpG:_77		chr11:76398442-76399292	850
13137	chr11:76622857-76623943	CpGIsland	x	CpG:_151		chr11:76622237-76623850	1613
16214	chr11:76845998-76847198	CpGIsland	x	CpG:_85		chr11:76846181-76847047	866
17563	chr11:77215741-77217080	CpGIsland	x	CpG:_71		chr11:77216004-77216692	688
18693	chr11:77348083-77348643	CpGIsland	x	CpG:_56		chr11:77348100-77348664	564
15664	chr11:77606948-77608243	CpGIsland	x	CpG:_82		chr11:77607212-77608155	943
16088	chr11:77687023-77687675	CpGIsland	x	CpG:_91		chr11:77686950-77687833	883
17077	chr11:77931110-77931606	CpGIsland	x	CpG:_78		chr11:77930886-77931638	752
20593	chr11:78079973-78080568	CpGIsland	x	CpG:_30		chr11:78080086-78080429	343
16074	chr11:78164877-78166115	CpGIsland	x	CpG:_87		chr11:78164980-78165865	885
17343	chr11:78176307-78177223	CpGIsland	x	CpG:_50		chr11:78176583-78177296	713
16170	chr11:78188266-78189677	CpGIsland	x	CpG:_97		chr11:78188606-78189478	872
15647	chr11:78261288-78262370	CpGIsland	x	CpG:_107		chr11:78261417-78262363	946
19054	chr11:78328189-78328745	CpGIsland	x	CpG:_55		chr11:78328302-78328825	523
19578	chr11:78343354-78343912	CpGIsland	x	CpG:_49		chr11:78343381-78343848	467
18177	chr11:78511798-78512918	CpGIsland	x	CpG:_52		chr11:78511866-78512482	616
20059	chr11:78826435-78826989	CpGIsland	x	CpG:_47		chr11:78826446-78826855	409
20209	chr11:78924998-78925336	CpGIsland	x	CpG:_46		chr11:78924996-78925388	392
15150	chr11:79339205-79340376	CpGIsland	x	CpG:_81		chr11:79339192-79340229	1037
15151	chr11:79339842-79340261	CpGIsland	x	CpG:_81		chr11:79339192-79340229	1037
17701	chr11:79590960-79591535	CpGIsland	x	CpG:_72		chr11:79590882-79591553	671
13868	chr11:79710818-79712417	CpGIsland	x	CpG:_137		chr11:79710878-79712224	1346
13771	chr11:79992428-79993876	CpGIsland	x	CpG:_111		chr11:79992475-79993854	1379
19410	chr11:80208861-80209688	CpGIsland	x	CpG:_52		chr11:80209067-80209554	487
16606	chr11:80428410-80429410	CpGIsland	x	CpG:_87		chr11:80428468-80429282	814
13322	chr11:80476476-80477599	CpGIsland	x	CpG:_153		chr11:80476520-80478056	1536
17784	chr11:82780987-82781897	CpGIsland	x	CpG:_64		chr11:82781015-82781677	662
18746	chr11:82870931-82871306	CpGIsland	x	CpG:_59		chr11:82870804-82871362	558
14632	chr11:83472318-83473808	CpGIsland	x	CpG:_103		chr11:83472621-83473763	1142
19579	chr11:83964254-83964804	CpGIsland	x	CpG:_42		chr11:83964325-83964792	467
14845	chr11:84179273-84180517	CpGIsland	x	CpG:_110		chr11:84179323-84180418	1095
13651	chr11:84869457-84871420	CpGIsland	x	CpG:_118		chr11:84869568-84870994	1426
17219	chr11:84879599-84880988	CpGIsland	x	CpG:_87		chr11:84879780-84880511	731
16994	chr11:85234337-85235564	CpGIsland	x	CpG:_102		chr11:85234511-85235274	763
15326	chr11:85310623-85312192	CpGIsland	x	CpG:_108		chr11:85311035-85312038	1003
14618	chr11:86357122-86358528	CpGIsland	x	CpG:_89		chr11:86357279-86358424	1145
14619	chr11:86357936-86358520	CpGIsland	x	CpG:_89		chr11:86357279-86358424	1145
15882	chr11:87126706-87127674	CpGIsland	x	CpG:_99		chr11:87126795-87127706	911
19011	chr11:87404068-87404663	CpGIsland	x	CpG:_53		chr11:87404207-87404735	528
14982	chr11:87617077-87617829	CpGIsland	x	CpG:_89		chr11:87616902-87617970	1068
14983	chr11:87617804-87618051	CpGIsland	x	CpG:_89		chr11:87616902-87617970	1068
24866	chr11:87639166-87639428	CpGIsland	x	CpG:_28		chr11:87639236-87639459	223
16097	chr11:87986504-87987834	CpGIsland	x	CpG:_97		chr11:87986772-87987654	882
13527	chr11:88047126-88048733	CpGIsland	x	CpG:_156		chr11:88047189-88048653	1464
13528	chr11:88048090-88048660	CpGIsland	x	CpG:_156		chr11:88047189-88048653	1464
13560	chr11:88067756-88069364	CpGIsland	x	CpG:_121		chr11:88067845-88069300	1455
16130	chr11:88098989-88100075	CpGIsland	x	CpG:_101		chr11:88099079-88099957	878
19909	chr11:88169853-88170163	CpGIsland	x	CpG:_32		chr11:88169646-88170072	426
14076	chr11:88717596-88719041	CpGIsland	x	CpG:_138		chr11:88717840-88719127	1287
19169	chr11:88973777-88974484	CpGIsland	x	CpG:_45		chr11:88973826-88974336	510
15700	chr11:89060014-89061023	CpGIsland	x	CpG:_92		chr11:89060000-89060939	939
12843	chr11:93884973-93886902	CpGIsland	x	CpG:_176		chr11:93884846-93886590	1744
12844	chr11:93886231-93886528	CpGIsland	x	CpG:_176		chr11:93884846-93886590	1744
12669	chr11:94209800-94212239	CpGIsland	x	CpG:_172		chr11:94210243-94212093	1850
12670	chr11:94211350-94212107	CpGIsland	x	CpG:_172		chr11:94210243-94212093	1850
13971	chr11:94474175-94474605	CpGIsland	x	CpG:_105		chr11:94473317-94474632	1315
14189	chr11:95146046-95146373	CpGIsland	x	CpG:_95		chr11:95145051-95146306	1255
20232	chr11:95201975-95202490	CpGIsland	x	CpG:_40		chr11:95202090-95202479	389
17854	chr11:95336903-95337667	CpGIsland	x	CpG:_61		chr11:95336959-95337612	653
18027	chr11:95384815-95385052	CpGIsland	x	CpG:_51		chr11:95384422-95385054	632
13206	chr11:95513429-95514744	CpGIsland	x	CpG:_135		chr11:95513408-95514993	1585
13207	chr11:95514590-95514970	CpGIsland	x	CpG:_135		chr11:95513408-95514993	1585
15772	chr11:95712220-95713694	CpGIsland	x	CpG:_86		chr11:95712598-95713525	927
16173	chr11:95831021-95831338	CpGIsland	x	CpG:_83		chr11:95830487-95831358	871
15790	chr11:96064496-96065583	CpGIsland	x	CpG:_77		chr11:96064603-96065527	924
15791	chr11:96065099-96065533	CpGIsland	x	CpG:_77		chr11:96064603-96065527	924
19522	chr11:96282967-96283467	CpGIsland	x	CpG:_44		chr11:96282928-96283401	473
18855	chr11:96352745-96353457	CpGIsland	x	CpG:_61		chr11:96352944-96353489	545
24897	chr11:96366819-96367188	CpGIsland	x	CpG:_20		chr11:96366801-96367021	220
17042	chr11:96788981-96789762	CpGIsland	x	CpG:_83		chr11:96789045-96789802	757
14388	chr11:97149996-97151827	CpGIsland	x	CpG:_111		chr11:97150598-97151802	1204
13478	chr11:97186855-97188843	CpGIsland	x	CpG:_144		chr11:97187128-97188611	1483
17143	chr11:97279470-97280858	CpGIsland	x	CpG:_62		chr11:97279782-97280525	743
13685	chr11:97361920-97363491	CpGIsland	x	CpG:_126		chr11:97362007-97363418	1411
12716	chr11:97700110-97700376	CpGIsland	x	CpG:_152		chr11:97698897-97700716	1819
14321	chr11:97743943-97745458	CpGIsland	x	CpG:_105		chr11:97744163-97745386	1223
16509	chr11:97781653-97782774	CpGIsland	x	CpG:_74		chr11:97781776-97782601	825
16031	chr11:97799053-97800656	CpGIsland	x	CpG:_78		chr11:97799345-97800236	891
16498	chr11:97883524-97884552	CpGIsland	x	CpG:_56		chr11:97883595-97884422	827
14423	chr11:98052838-98053563	CpGIsland	x	CpG:_113		chr11:98052232-98053422	1190
13248	chr11:98148879-98150638	CpGIsland	x	CpG:_151		chr11:98149083-98150647	1564
14757	chr11:98202182-98203748	CpGIsland	x	CpG:_98		chr11:98202611-98203726	1115
20149	chr11:98338498-98339126	CpGIsland	x	CpG:_48		chr11:98338527-98338926	399
16485	chr11:98412238-98413476	CpGIsland	x	CpG:_83		chr11:98412307-98413135	828
20090	chr11:98438598-98439148	CpGIsland	x	CpG:_34		chr11:98438655-98439061	406
16769	chr11:98457333-98458349	CpGIsland	x	CpG:_66		chr11:98457502-98458295	793
12903	chr11:98794439-98796969	CpGIsland	x	CpG:_143		chr11:98794754-98796475	1721
18569	chr11:98809401-98810307	CpGIsland	x	CpG:_56		chr11:98809562-98810137	575
18003	chr11:98836603-98837392	CpGIsland	x	CpG:_61		chr11:98836760-98837394	634
16248	chr11:98982260-98983082	CpGIsland	x	CpG:_110		chr11:98982168-98983029	861
15801	chr11:99229796-99231233	CpGIsland	x	CpG:_105		chr11:99230172-99231095	923
13133	chr12:100198994-100201065	CpGIsland	x	CpG:_127		chr12:100199246-100200860	1614
15680	chr12:100724504-100725697	CpGIsland	x	CpG:_78		chr12:100724639-100725581	942
13087	chr12:101082443-101084125	CpGIsland	x	CpG:_171		chr12:101082443-101084074	1631
15461	chr12:101975100-101976469	CpGIsland	x	CpG:_90		chr12:101975356-101976335	979
18110	chr12:102468863-102469714	CpGIsland	x	CpG:_71		chr12:102468963-102469586	623
15490	chr12:102704023-102705627	CpGIsland	x	CpG:_122		chr12:102704447-102705421	974
15491	chr12:102705114-102705637	CpGIsland	x	CpG:_122		chr12:102704447-102705421	974
17518	chr12:102743301-102744127	CpGIsland	x	CpG:_75		chr12:102743358-102744050	692
15226	chr12:102757417-102758468	CpGIsland	x	CpG:_100		chr12:102757312-102758334	1022
14337	chr12:102877533-102878802	CpGIsland	x	CpG:_109		chr12:102877438-102878655	1217
18066	chr12:103325066-103325855	CpGIsland	x	CpG:_68		chr12:103325060-103325688	628
18505	chr12:103425408-103426063	CpGIsland	x	CpG:_48		chr12:103425495-103426077	582
13442	chr12:104472854-104473313	CpGIsland	x	CpG:_147		chr12:104471917-104473411	1494
16008	chr12:104751160-104752568	CpGIsland	x	CpG:_110		chr12:104751475-104752369	894
17943	chr12:105009497-105010489	CpGIsland	x	CpG:_57		chr12:105009553-105010194	641
17024	chr12:105023492-105024036	CpGIsland	x	CpG:_65		chr12:105023197-105023957	760
15305	chr12:105031651-105033199	CpGIsland	x	CpG:_101		chr12:105032097-105033104	1007
15306	chr12:105032490-105033198	CpGIsland	x	CpG:_101		chr12:105032097-105033104	1007
15445	chr12:105684161-105685875	CpGIsland	x	CpG:_111		chr12:105684842-105685824	982
15446	chr12:105685244-105685792	CpGIsland	x	CpG:_111		chr12:105684842-105685824	982
15532	chr12:105784190-105785454	CpGIsland	x	CpG:_106		chr12:105784340-105785306	966
17067	chr12:106010046-106010831	CpGIsland	x	CpG:_67		chr12:106010171-106010924	753
10284	chr12:107915297-107917049	CpGIsland	x	CpG:_169		chr12:107915284-107917294	2010
12620	chr12:108178442-108180243	CpGIsland	x	CpG:_165		chr12:108178345-108180230	1885
9921	chr12:108274180-108276637	CpGIsland	x	CpG:_201		chr12:108274316-108276582	2266
17961	chr12:108422654-108423651	CpGIsland	x	CpG:_72		chr12:108422930-108423569	639
17092	chr12:108702131-108702681	CpGIsland	x	CpG:_60		chr12:108701848-108702598	750
23713	chr12:108757758-108758252	CpGIsland	x	CpG:_34		chr12:108757847-108758133	286
9530	chr12:108792096-108794876	CpGIsland	x	CpG:_301		chr12:108792175-108794771	2596
9531	chr12:108793529-108794821	CpGIsland	x	CpG:_301		chr12:108792175-108794771	2596
15514	chr12:108835359-108836711	CpGIsland	x	CpG:_97		chr12:108835408-108836377	969
16239	chr12:109453251-109453515	CpGIsland	x	CpG:_77		chr12:109452985-109453847	862
14781	chr12:110446293-110447667	CpGIsland	x	CpG:_89		chr12:110446519-110447628	1109
17786	chr12:110590953-110592054	CpGIsland	x	CpG:_62		chr12:110591276-110591938	662
17050	chr12:110601174-110602269	CpGIsland	x	CpG:_87		chr12:110601250-110602006	756
14900	chr12:110695643-110696953	CpGIsland	x	CpG:_123		chr12:110695726-110696810	1084
14901	chr12:110696583-110696932	CpGIsland	x	CpG:_123		chr12:110695726-110696810	1084
13871	chr12:110737507-110738812	CpGIsland	x	CpG:_124		chr12:110737530-110738875	1345
13872	chr12:110738201-110738687	CpGIsland	x	CpG:_124		chr12:110737530-110738875	1345
18311	chr12:110840417-110841131	CpGIsland	x	CpG:_57		chr12:110840474-110841076	602
17864	chr12:110849944-110850940	CpGIsland	x	CpG:_66		chr12:110850074-110850726	652
15792	chr12:110888719-110889933	CpGIsland	x	CpG:_84		chr12:110888690-110889614	924
17899	chr12:110978451-110979532	CpGIsland	x	CpG:_73		chr12:110978635-110979282	647
12526	chr12:111038257-111040410	CpGIsland	x	CpG:_157		chr12:111038403-111040347	1944
12720	chr12:111274399-111274980	CpGIsland	x	CpG:_177		chr12:111274093-111275908	1815
14183	chr12:111376688-111378491	CpGIsland	x	CpG:_146		chr12:111376967-111378223	1256
18894	chr12:111423398-111423943	CpGIsland	x	CpG:_49		chr12:111423454-111423995	541
20071	chr12:11150313-11150625	CpGIsland	x	CpG:_48		chr12:11150132-11150540	408
13008	chr12:111537452-111539192	CpGIsland	x	CpG:_164		chr12:111537507-111539183	1676
15102	chr12:111574015-111575339	CpGIsland	x	CpG:_109		chr12:111574329-111575376	1047
15298	chr12:111712440-111713643	CpGIsland	x	CpG:_115		chr12:111712542-111713550	1008
15284	chr12:111813463-111814709	CpGIsland	x	CpG:_102		chr12:111813650-111814661	1011
15285	chr12:111814167-111814701	CpGIsland	x	CpG:_102		chr12:111813650-111814661	1011
19290	chr12:111966532-111967239	CpGIsland	x	CpG:_42		chr12:111966615-111967113	498
19277	chr12:112511044-112511328	CpGIsland	x	CpG:_59		chr12:112510772-112511271	499
15227	chr12:112644251-112645604	CpGIsland	x	CpG:_114		chr12:112644426-112645448	1022
16004	chr12:112828653-112829956	CpGIsland	x	CpG:_107		chr12:112828852-112829747	895
19212	chr12:112950034-112950727	CpGIsland	x	CpG:_54		chr12:112950185-112950690	505
18694	chr12:112976390-112977092	CpGIsland	x	CpG:_68		chr12:112976414-112976978	564
14972	chr12:112999876-113001183	CpGIsland	x	CpG:_135		chr12:112999866-113000936	1070
15540	chr12:113013771-113015154	CpGIsland	x	CpG:_77		chr12:113014095-113015060	965
15541	chr12:113014638-113015123	CpGIsland	x	CpG:_77		chr12:113014095-113015060	965
18004	chr12:113155983-113156594	CpGIsland	x	CpG:_57		chr12:113155977-113156611	634
18005	chr12:113156416-113156761	CpGIsland	x	CpG:_57		chr12:113155977-113156611	634
14359	chr12:116280426-116281759	CpGIsland	x	CpG:_117		chr12:116280639-116281851	1212
18372	chr12:116405186-116405924	CpGIsland	x	CpG:_63		chr12:116405180-116405776	596
16528	chr12:117843355-117844393	CpGIsland	x	CpG:_86		chr12:117843434-117844257	823
13413	chr12:118300920-118302658	CpGIsland	x	CpG:_128		chr12:118301131-118302632	1501
19324	chr12:118846800-118847096	CpGIsland	x	CpG:_45		chr12:118846728-118847223	495
19436	chr12:13248728-13249510	CpGIsland	x	CpG:_44		chr12:13248795-13249277	482
9804	chr12:15815590-15817327	CpGIsland	x	CpG:_175		chr12:15814861-15817217	2356
9805	chr12:15816842-15817229	CpGIsland	x	CpG:_175		chr12:15814861-15817217	2356
18342	chr12:16800086-16800893	CpGIsland	x	CpG:_51		chr12:16800362-16800961	599
18661	chr12:16810647-16811429	CpGIsland	x	CpG:_72		chr12:16810837-16811404	567
14796	chr12:16893968-16895714	CpGIsland	x	CpG:_124		chr12:16894408-16895514	1106
16293	chr12:17544294-17545562	CpGIsland	x	CpG:_102		chr12:17544573-17545428	855
16294	chr12:17545034-17545307	CpGIsland	x	CpG:_102		chr12:17544573-17545428	855
15912	chr12:17690321-17691722	CpGIsland	x	CpG:_89		chr12:17690630-17691536	906
16640	chr12:17881432-17882858	CpGIsland	x	CpG:_99		chr12:17881694-17882503	809
16264	chr12:18135583-18136379	CpGIsland	x	CpG:_94		chr12:18135572-18136430	858
16441	chr12:18514122-18515528	CpGIsland	x	CpG:_92		chr12:18514210-18515044	834
14717	chr12:20920083-20921639	CpGIsland	x	CpG:_115		chr12:20920409-20921531	1122
14808	chr12:20990106-20990937	CpGIsland	x	CpG:_106		chr12:20990202-20991305	1103
19420	chr12:21316314-21316688	CpGIsland	x	CpG:_52		chr12:21316235-21316720	485
16499	chr12:21373131-21374162	CpGIsland	x	CpG:_63		chr12:21373232-21374059	827
14438	chr12:21416611-21418013	CpGIsland	x	CpG:_110		chr12:21416752-21417938	1186
25021	chr12:24493572-24493878	CpGIsland	x	CpG:_28		chr12:24493515-24493726	211
16779	chr12:24572044-24572762	CpGIsland	x	CpG:_90		chr12:24571957-24572749	792
15780	chr12:24650774-24651941	CpGIsland	x	CpG:_102		chr12:24650980-24651906	926
16546	chr12:24707698-24708776	CpGIsland	x	CpG:_75		chr12:24707882-24708702	820
13918	chr12:24830736-24832147	CpGIsland	x	CpG:_109		chr12:24830842-24832174	1332
17793	chr12:25100573-25101285	CpGIsland	x	CpG:_57		chr12:25100522-25101183	661
20431	chr12:28551853-28552428	CpGIsland	x	CpG:_38		chr12:28552031-28552394	363
19763	chr12:28675040-28675738	CpGIsland	x	CpG:_42		chr12:28675146-28675589	443
21562	chr12:28750093-28750544	CpGIsland	x	CpG:_32		chr12:28750203-28750524	321
17495	chr12:29937823-29939039	CpGIsland	x	CpG:_71		chr12:29937939-29938634	695
20487	chr12:30584156-30584761	CpGIsland	x	CpG:_36		chr12:30584391-30584747	356
18109	chr12:31350794-31351568	CpGIsland	x	CpG:_64		chr12:31350903-31351526	623
14198	chr12:31499116-31500166	CpGIsland	x	CpG:_100		chr12:31498907-31500161	1254
17764	chr12:31654424-31655285	CpGIsland	x	CpG:_58		chr12:31654614-31655278	664
14706	chr12:31949160-31950361	CpGIsland	x	CpG:_116		chr12:31949239-31950364	1125
17936	chr12:32060611-32061603	CpGIsland	x	CpG:_82		chr12:32060616-32061258	642
14284	chr12:32378465-32379948	CpGIsland	x	CpG:_136		chr12:32378734-32379965	1231
14420	chr12:32819779-32821131	CpGIsland	x	CpG:_107		chr12:32819820-32821011	1191
14421	chr12:32820568-32820824	CpGIsland	x	CpG:_107		chr12:32819820-32821011	1191
15375	chr12:32953341-32954787	CpGIsland	x	CpG:_90		chr12:32953804-32954798	994
15376	chr12:32954125-32954545	CpGIsland	x	CpG:_90		chr12:32953804-32954798	994
19196	chr12:33429420-33430227	CpGIsland	x	CpG:_60		chr12:33429546-33430052	506
12837	chr12:33957000-33958943	CpGIsland	x	CpG:_142		chr12:33956951-33958701	1750
14785	chr12:35046739-35048163	CpGIsland	x	CpG:_123		chr12:35046762-35047870	1108
19346	chr12:35534460-35535181	CpGIsland	x	CpG:_69		chr12:35534505-35534998	493
21267	chr12:3981529-3982089	CpGIsland	x	CpG:_30		chr12:3981728-3982058	330
15981	chr12:40037148-40038357	CpGIsland	x	CpG:_107		chr12:40037326-40038224	898
13978	chr12:40222170-40223641	CpGIsland	x	CpG:_120		chr12:40222212-40223523	1311
15472	chr12:40445265-40446618	CpGIsland	x	CpG:_104		chr12:40445683-40446660	977
19884	chr12:4082221-4083044	CpGIsland	x	CpG:_48		chr12:4082493-4082922	429
15539	chr12:44209312-44210580	CpGIsland	x	CpG:_102		chr12:44209465-44210430	965
19802	chr12:44268806-44269608	CpGIsland	x	CpG:_58		chr12:44269134-44269572	438
19803	chr12:44269208-44269541	CpGIsland	x	CpG:_58		chr12:44269134-44269572	438
15090	chr12:44328562-44329243	CpGIsland	x	CpG:_107		chr12:44328640-44329689	1049
18029	chr12:45073911-45074839	CpGIsland	x	CpG:_71		chr12:45074002-45074634	632
17043	chr12:4592594-4593664	CpGIsland	x	CpG:_89		chr12:4592830-4593587	757
18856	chr12:4768939-4769481	CpGIsland	x	CpG:_61		chr12:4768898-4769443	545
16407	chr12:4907012-4907922	CpGIsland	x	CpG:_105		chr12:4906987-4907825	838
19084	chr12:51347905-51348835	CpGIsland	x	CpG:_63		chr12:51347991-51348511	520
13733	chr12:51690847-51692393	CpGIsland	x	CpG:_127		chr12:51690919-51692308	1389
13535	chr12:51828622-51830050	CpGIsland	x	CpG:_190		chr12:51828655-51830115	1460
17805	chr12:51970788-51971510	CpGIsland	x	CpG:_72		chr12:51970785-51971445	660
14501	chr12:52503240-52505063	CpGIsland	x	CpG:_123		chr12:52503800-52504970	1170
14502	chr12:52504274-52504770	CpGIsland	x	CpG:_123		chr12:52503800-52504970	1170
15482	chr12:53252225-53253704	CpGIsland	x	CpG:_75		chr12:53252691-53253666	975
9800	chr12:5375397-5375845	CpGIsland	x	CpG:_184		chr12:5373700-5376059	2359
16500	chr12:54202934-54203967	CpGIsland	x	CpG:_71		chr12:54203111-54203938	827
19721	chr12:54795137-54795977	CpGIsland	x	CpG:_42		chr12:54795252-54795700	448
15936	chr12:54862236-54863174	CpGIsland	x	CpG:_97		chr12:54862297-54863200	903
13805	chr12:54984896-54986373	CpGIsland	x	CpG:_151		chr12:54984960-54986326	1366
17267	chr12:55820205-55821395	CpGIsland	x	CpG:_79		chr12:55820512-55821237	725
17904	chr12:57230200-57231003	CpGIsland	x	CpG:_67		chr12:57230278-57230924	646
17828	chr12:59011468-59012327	CpGIsland	x	CpG:_54		chr12:59011630-59012287	657
17144	chr12:59066343-59067607	CpGIsland	x	CpG:_68		chr12:59066731-59067474	743
15250	chr12:59130776-59131952	CpGIsland	x	CpG:_123		chr12:59130781-59131799	1018
14645	chr12:59218843-59220234	CpGIsland	x	CpG:_133		chr12:59219035-59220175	1140
18662	chr12:64917676-64918401	CpGIsland	x	CpG:_54		chr12:64917786-64918353	567
18663	chr12:64918080-64918388	CpGIsland	x	CpG:_54		chr12:64917786-64918353	567
15923	chr12:64965173-64966528	CpGIsland	x	CpG:_77		chr12:64965669-64966573	904
19547	chr12:65036222-65036843	CpGIsland	x	CpG:_49		chr12:65036217-65036687	470
17696	chr12:69158544-69159652	CpGIsland	x	CpG:_64		chr12:69158619-69159291	672
13703	chr12:69183539-69184986	CpGIsland	x	CpG:_160		chr12:69183583-69184984	1401
13480	chr12:69196782-69198368	CpGIsland	x	CpG:_163		chr12:69196793-69198275	1482
21535	chr12:69227829-69228302	CpGIsland	x	CpG:_33		chr12:69227871-69228196	325
19540	chr12:69241695-69242374	CpGIsland	x	CpG:_55		chr12:69241757-69242228	471
16569	chr12:69296389-69297729	CpGIsland	x	CpG:_93		chr12:69296617-69297435	818
13810	chr12:69371497-69373370	CpGIsland	x	CpG:_180		chr12:69371771-69373136	1365
19665	chr12:69582641-69583231	CpGIsland	x	CpG:_51		chr12:69582645-69583101	456
14957	chr12:69680764-69682452	CpGIsland	x	CpG:_120		chr12:69681325-69682397	1072
17252	chr12:69724466-69725392	CpGIsland	x	CpG:_69		chr12:69724479-69725206	727
24182	chr12:69790286-69790783	CpGIsland	x	CpG:_22		chr12:69790526-69790799	273
15679	chr12:69986348-69987520	CpGIsland	x	CpG:_105		chr12:69986461-69987403	942
19489	chr12:70452885-70453535	CpGIsland	x	CpG:_45		chr12:70452890-70453367	477
17488	chr12:70974593-70975501	CpGIsland	x	CpG:_71		chr12:70974528-70975224	696
13901	chr12:71014944-71017135	CpGIsland	x	CpG:_120		chr12:71015220-71016556	1336
13902	chr12:71016164-71016579	CpGIsland	x	CpG:_120		chr12:71015220-71016556	1336
23712	chr12:71111383-71111737	CpGIsland	x	CpG:_32		chr12:71111371-71111657	286
19264	chr12:72236357-72237013	CpGIsland	x	CpG:_56		chr12:72236467-72236967	500
19498	chr12:72408406-72408925	CpGIsland	x	CpG:_49		chr12:72408265-72408741	476
13579	chr12:72760387-72762065	CpGIsland	x	CpG:_159		chr12:72760478-72761927	1449
9926	chr12:73045748-73046999	CpGIsland	x	CpG:_199		chr12:73044615-73046874	2259
13944	chr12:73111674-73113594	CpGIsland	x	CpG:_111		chr12:73111840-73113164	1324
18378	chr12:73286307-73287477	CpGIsland	x	CpG:_50		chr12:73286480-73287075	595
13935	chr12:73907335-73908863	CpGIsland	x	CpG:_145		chr12:73907475-73908803	1328
14374	chr12:75595273-75596931	CpGIsland	x	CpG:_129		chr12:75595510-75596718	1208
14375	chr12:75596470-75596857	CpGIsland	x	CpG:_129		chr12:75595510-75596718	1208
17512	chr12:75734883-75736076	CpGIsland	x	CpG:_70		chr12:75735241-75735934	693
14721	chr12:75817808-75819302	CpGIsland	x	CpG:_122		chr12:75818003-75819124	1121
9904	chr12:76368924-76371536	CpGIsland	x	CpG:_253		chr12:76369031-76371309	2278
20072	chr12:76417478-76417822	CpGIsland	x	CpG:_37		chr12:76417491-76417899	408
17627	chr12:76821841-76822891	CpGIsland	x	CpG:_66		chr12:76822085-76822765	680
14589	chr12:76961372-76962809	CpGIsland	x	CpG:_94		chr12:76961702-76962853	1151
13096	chr12:77237874-77239741	CpGIsland	x	CpG:_168		chr12:77237966-77239594	1628
13127	chr12:78225645-78227542	CpGIsland	x	CpG:_152		chr12:78225820-78227437	1617
15297	chr12:78748342-78749667	CpGIsland	x	CpG:_111		chr12:78748531-78749539	1008
20529	chr12:78906690-78907212	CpGIsland	x	CpG:_36		chr12:78906809-78907160	351
18792	chr12:79028850-79029742	CpGIsland	x	CpG:_61		chr12:79029008-79029561	553
20136	chr12:79089315-79089794	CpGIsland	x	CpG:_47		chr12:79089334-79089734	400
17326	chr12:79171969-79172958	CpGIsland	x	CpG:_69		chr12:79172100-79172815	715
18915	chr12:80115581-80116187	CpGIsland	x	CpG:_68		chr12:80115531-80116070	539
13532	chr12:80258859-80261096	CpGIsland	x	CpG:_118		chr12:80259337-80260799	1462
19197	chr12:80436237-80436969	CpGIsland	x	CpG:_69		chr12:80436450-80436956	506
13656	chr12:80518486-80518929	CpGIsland	x	CpG:_140		chr12:80518438-80519861	1423
15372	chr12:80945178-80946415	CpGIsland	x	CpG:_102		chr12:80945334-80946329	995
17504	chr12:81631452-81631946	CpGIsland	x	CpG:_82		chr12:81631257-81631951	694
14458	chr12:81780055-81781547	CpGIsland	x	CpG:_105		chr12:81780397-81781580	1183
14336	chr12:81859648-81861131	CpGIsland	x	CpG:_144		chr12:81859893-81861110	1217
23478	chr12:8207910-8208475	CpGIsland	x	CpG:_30		chr12:8208073-8208367	294
14461	chr12:82169031-82170530	CpGIsland	x	CpG:_129		chr12:82169228-82170410	1182
16935	chr12:83632447-83632886	CpGIsland	x	CpG:_66		chr12:83632158-83632929	771
17905	chr12:83687938-83688678	CpGIsland	x	CpG:_68		chr12:83687919-83688565	646
16285	chr12:83920968-83922501	CpGIsland	x	CpG:_83		chr12:83921199-83922055	856
15081	chr12:83950455-83951958	CpGIsland	x	CpG:_148		chr12:83950622-83951672	1050
15082	chr12:83951258-83951614	CpGIsland	x	CpG:_148		chr12:83950622-83951672	1050
13456	chr12:84192268-84194481	CpGIsland	x	CpG:_154		chr12:84192668-84194159	1491
18727	chr12:84218295-84219227	CpGIsland	x	CpG:_63		chr12:84218377-84218937	560
16350	chr12:84316579-84317753	CpGIsland	x	CpG:_76		chr12:84316740-84317586	846
20509	chr12:84589865-84590544	CpGIsland	x	CpG:_26		chr12:84589918-84590271	353
24520	chr12:84617131-84617607	CpGIsland	x	CpG:_25		chr12:84617242-84617489	247
18183	chr12:84698672-84698966	CpGIsland	x	CpG:_71		chr12:84698478-84699093	615
20194	chr12:84970581-84971096	CpGIsland	x	CpG:_36		chr12:84970578-84970972	394
13505	chr12:8498589-8500492	CpGIsland	x	CpG:_154		chr12:8498973-8500446	1473
18016	chr12:84996139-84996922	CpGIsland	x	CpG:_69		chr12:84996186-84996819	633
16889	chr12:85110409-85111388	CpGIsland	x	CpG:_83		chr12:85110637-85111414	777
18404	chr12:85338755-85339687	CpGIsland	x	CpG:_66		chr12:85338943-85339535	592
15351	chr12:85598549-85599924	CpGIsland	x	CpG:_87		chr12:85598798-85599797	999
21563	chr12:86082497-86082937	CpGIsland	x	CpG:_31		chr12:86082526-86082847	321
19476	chr12:86241611-86242505	CpGIsland	x	CpG:_44		chr12:86241735-86242213	478
14238	chr12:86422522-86422843	CpGIsland	x	CpG:_104		chr12:86421659-86422902	1243
17225	chr12:86678612-86679425	CpGIsland	x	CpG:_71		chr12:86678450-86679180	730
18205	chr12:86725958-86726629	CpGIsland	x	CpG:_56		chr12:86725946-86726559	613
15590	chr12:8673857-8675068	CpGIsland	x	CpG:_101		chr12:8673955-8674910	955
15591	chr12:8674497-8674934	CpGIsland	x	CpG:_101		chr12:8673955-8674910	955
8999	chr12:86881828-86885206	CpGIsland	x	CpG:_278		chr12:86881767-86884934	3167
9000	chr12:86884194-86885082	CpGIsland	x	CpG:_278		chr12:86881767-86884934	3167
14786	chr12:87147010-87148218	CpGIsland	x	CpG:_94		chr12:87147049-87148157	1108
16408	chr12:87199650-87200521	CpGIsland	x	CpG:_95		chr12:87199698-87200536	838
17513	chr12:87387550-87388472	CpGIsland	x	CpG:_76		chr12:87387720-87388413	693
18030	chr12:87443320-87444032	CpGIsland	x	CpG:_50		chr12:87443393-87444025	632
19306	chr12:87471698-87472525	CpGIsland	x	CpG:_48		chr12:87471872-87472369	497
12507	chr12:8771131-8773611	CpGIsland	x	CpG:_153		chr12:8770986-8772941	1955
18504	chr12:9029858-9030608	CpGIsland	x	CpG:_62		chr12:9029921-9030503	582
17133	chr12:91778463-91779378	CpGIsland	x	CpG:_72		chr12:91778468-91779212	744
17550	chr12:95695141-95695926	CpGIsland	x	CpG:_67		chr12:95695187-95695876	689
20594	chr12:9574414-9574774	CpGIsland	x	CpG:_29		chr12:9574445-9574788	343
17883	chr12:98258781-98259580	CpGIsland	x	CpG:_73		chr12:98258804-98259454	650
16334	chr12:98574573-98575466	CpGIsland	x	CpG:_88		chr12:98574531-98575379	848
19994	chr12:98737145-98737805	CpGIsland	x	CpG:_62		chr12:98737306-98737722	416
18140	chr12:98746736-98747670	CpGIsland	x	CpG:_74		chr12:98746804-98747423	619
15473	chr12:98900597-98901606	CpGIsland	x	CpG:_118		chr12:98900593-98901570	977
13753	chr12:99391862-99393745	CpGIsland	x	CpG:_128		chr12:99392016-99393399	1383
15063	chr12:99966017-99966291	CpGIsland	x	CpG:_90		chr12:99965203-99966256	1053
19453	chr13:100015230-100015809	CpGIsland	x	CpG:_36		chr13:100015330-100015811	481
19511	chr13:100103570-100104495	CpGIsland	x	CpG:_47		chr13:100103694-100104168	474
19071	chr13:100107642-100108560	CpGIsland	x	CpG:_70		chr13:100107957-100108478	521
19072	chr13:100108185-100108526	CpGIsland	x	CpG:_70		chr13:100107957-100108478	521
17985	chr13:100492054-100492791	CpGIsland	x	CpG:_54		chr13:100492017-100492654	637
14381	chr13:100551286-100553161	CpGIsland	x	CpG:_105		chr13:100551632-100552839	1207
14382	chr13:100552418-100552841	CpGIsland	x	CpG:_105		chr13:100551632-100552839	1207
19255	chr13:100616364-100617113	CpGIsland	x	CpG:_59		chr13:100616515-100617016	501
16235	chr13:100650639-100651858	CpGIsland	x	CpG:_108		chr13:100650928-100651791	863
19555	chr13:100744037-100744773	CpGIsland	x	CpG:_44		chr13:100744138-100744607	469
19025	chr13:100775392-100776002	CpGIsland	x	CpG:_39		chr13:100775445-100775972	527
18544	chr13:100832927-100833556	CpGIsland	x	CpG:_71		chr13:100832975-100833553	578
14161	chr13:101767056-101768896	CpGIsland	x	CpG:_114		chr13:101767253-101768516	1263
15155	chr13:103333763-103335010	CpGIsland	x	CpG:_121		chr13:103333880-103334916	1036
15156	chr13:103334396-103334927	CpGIsland	x	CpG:_121		chr13:103333880-103334916	1036
16022	chr13:103773637-103774885	CpGIsland	x	CpG:_101		chr13:103773833-103774725	892
13449	chr13:103919687-103921893	CpGIsland	x	CpG:_130		chr13:103920317-103921809	1492
17611	chr13:104109295-104110425	CpGIsland	x	CpG:_56		chr13:104109350-104110032	682
18222	chr13:106936333-106937232	CpGIsland	x	CpG:_74		chr13:106936553-106937164	611
18907	chr13:106946755-106947550	CpGIsland	x	CpG:_53		chr13:106946998-106947538	540
15177	chr13:107021454-107023011	CpGIsland	x	CpG:_119		chr13:107021683-107022715	1032
15178	chr13:107022535-107022883	CpGIsland	x	CpG:_119		chr13:107021683-107022715	1032
9234	chr13:107888534-107891796	CpGIsland	x	CpG:_309		chr13:107888547-107891460	2913
9235	chr13:107890368-107891497	CpGIsland	x	CpG:_309		chr13:107888547-107891460	2913
18516	chr13:108044116-108044849	CpGIsland	x	CpG:_57		chr13:108044085-108044666	581
16374	chr13:108158173-108159217	CpGIsland	x	CpG:_72		chr13:108158157-108159000	843
17919	chr13:108315994-108316754	CpGIsland	x	CpG:_67		chr13:108316088-108316732	644
17920	chr13:108316381-108316634	CpGIsland	x	CpG:_67		chr13:108316088-108316732	644
15299	chr13:110394364-110395534	CpGIsland	x	CpG:_98		chr13:110394608-110395616	1008
15300	chr13:110395202-110395473	CpGIsland	x	CpG:_98		chr13:110394608-110395616	1008
12467	chr13:111488668-111490765	CpGIsland	x	CpG:_176		chr13:111488769-111490745	1976
12468	chr13:111490239-111490749	CpGIsland	x	CpG:_176		chr13:111488769-111490745	1976
12513	chr13:111685770-111687762	CpGIsland	x	CpG:_159		chr13:111685810-111687761	1951
15019	chr13:111725060-111725969	CpGIsland	x	CpG:_79		chr13:111724877-111725939	1062
15020	chr13:111725540-111725991	CpGIsland	x	CpG:_79		chr13:111724877-111725939	1062
12965	chr13:111807703-111809928	CpGIsland	x	CpG:_154		chr13:111807772-111809469	1697
24154	chr13:111977780-111978057	CpGIsland	x	CpG:_20		chr13:111977845-111978120	275
16466	chr13:112463596-112464656	CpGIsland	x	CpG:_94		chr13:112463722-112464553	831
16467	chr13:112464155-112464579	CpGIsland	x	CpG:_94		chr13:112463722-112464553	831
17242	chr13:112800691-112801599	CpGIsland	x	CpG:_86		chr13:112800681-112801409	728
16352	chr13:112987627-112988055	CpGIsland	x	CpG:_92		chr13:112987476-112988322	846
19556	chr13:113034900-113035422	CpGIsland	x	CpG:_47		chr13:113034954-113035423	469
13593	chr13:113616943-113618754	CpGIsland	x	CpG:_164		chr13:113617302-113618748	1446
13594	chr13:113618115-113618727	CpGIsland	x	CpG:_164		chr13:113617302-113618748	1446
16666	chr13:113794737-113795026	CpGIsland	x	CpG:_67		chr13:113794155-113794960	805
20223	chr13:114387596-114388251	CpGIsland	x	CpG:_33		chr13:114387746-114388137	391
14560	chr13:114458520-114459617	CpGIsland	x	CpG:_112		chr13:114458558-114459714	1156
13311	chr13:117024123-117026004	CpGIsland	x	CpG:_129		chr13:117024388-117025928	1540
13312	chr13:117025332-117026025	CpGIsland	x	CpG:_129		chr13:117024388-117025928	1540
17301	chr13:118386766-118387627	CpGIsland	x	CpG:_72		chr13:118386603-118387323	720
13896	chr13:119428263-119430011	CpGIsland	x	CpG:_153		chr13:119428376-119429714	1338
16940	chr13:119690010-119690831	CpGIsland	x	CpG:_70		chr13:119690070-119690840	770
15534	chr13:119790069-119791644	CpGIsland	x	CpG:_98		chr13:119790494-119791460	966
18111	chr13:12257593-12258266	CpGIsland	x	CpG:_60		chr13:12257660-12258283	623
18112	chr13:12257980-12258264	CpGIsland	x	CpG:_60		chr13:12257660-12258283	623
18761	chr13:12565855-12566345	CpGIsland	x	CpG:_64		chr13:12565826-12566382	556
16730	chr13:12702123-12702537	CpGIsland	x	CpG:_57		chr13:12702081-12702878	797
15689	chr13:13393303-13393747	CpGIsland	x	CpG:_89		chr13:13393039-13393980	941
17051	chr13:13590310-13591078	CpGIsland	x	CpG:_80		chr13:13590248-13591004	756
14250	chr13:13953869-13955214	CpGIsland	x	CpG:_114		chr13:13953979-13955217	1238
12656	chr13:14062818-14065022	CpGIsland	x	CpG:_152		chr13:14062996-14064859	1863
18858	chr13:14612839-14613749	CpGIsland	x	CpG:_41		chr13:14612964-14613509	545
13032	chr13:15462501-15464937	CpGIsland	x	CpG:_161		chr13:15462833-15464498	1665
13033	chr13:15463948-15464505	CpGIsland	x	CpG:_161		chr13:15462833-15464498	1665
14409	chr13:17694412-17695941	CpGIsland	x	CpG:_87		chr13:17694572-17695766	1194
9669	chr13:17803371-17805715	CpGIsland	x	CpG:_287		chr13:17803342-17805807	2465
17169	chr13:17943519-17944810	CpGIsland	x	CpG:_73		chr13:17943717-17944457	740
20359	chr13:17992838-17993577	CpGIsland	x	CpG:_43		chr13:17993052-17993423	371
19243	chr13:19395326-19395905	CpGIsland	x	CpG:_48		chr13:19395455-19395957	502
14107	chr13:20090221-20091564	CpGIsland	x	CpG:_134		chr13:20090379-20091658	1279
14503	chr13:21179290-21181315	CpGIsland	x	CpG:_135		chr13:21179978-21181148	1170
23714	chr13:21402323-21402868	CpGIsland	x	CpG:_29		chr13:21402452-21402738	286
15595	chr13:21722107-21722525	CpGIsland	x	CpG:_81		chr13:21721497-21722451	954
19628	chr13:22007027-22007302	CpGIsland	x	CpG:_37		chr13:22006797-22007257	460
19056	chr13:23368769-23369396	CpGIsland	x	CpG:_49		chr13:23368894-23369417	523
19942	chr13:23423510-23424132	CpGIsland	x	CpG:_38		chr13:23423504-23423926	422
20374	chr13:23464162-23464539	CpGIsland	x	CpG:_34		chr13:23464124-23464494	370
18756	chr13:23535345-23535931	CpGIsland	x	CpG:_58		chr13:23535285-23535842	557
24301	chr13:23542980-23543399	CpGIsland	x	CpG:_30		chr13:23543013-23543275	262
15690	chr13:23573828-23574886	CpGIsland	x	CpG:_84		chr13:23573851-23574792	941
13431	chr13:23761929-23762418	CpGIsland	x	CpG:_137		chr13:23760850-23762347	1497
15466	chr13:24280149-24281512	CpGIsland	x	CpG:_98		chr13:24280420-24281398	978
18220	chr13:24761415-24762211	CpGIsland	x	CpG:_64		chr13:24761559-24762170	611
18221	chr13:24761873-24762169	CpGIsland	x	CpG:_64		chr13:24761559-24762170	611
16770	chr13:24831313-24832253	CpGIsland	x	CpG:_97		chr13:24831402-24832195	793
19354	chr13:25019872-25020547	CpGIsland	x	CpG:_75		chr13:25019947-25020439	492
12908	chr13:28951731-28954079	CpGIsland	x	CpG:_177		chr13:28951746-28953465	1719
12909	chr13:28952976-28953293	CpGIsland	x	CpG:_177		chr13:28951746-28953465	1719
9913	chr13:29983730-29986129	CpGIsland	x	CpG:_172		chr13:29983913-29986187	2274
19641	chr13:30136175-30136862	CpGIsland	x	CpG:_48		chr13:30136321-30136780	459
17567	chr13:30544803-30545492	CpGIsland	x	CpG:_81		chr13:30544890-30545577	687
20233	chr13:30973670-30974283	CpGIsland	x	CpG:_49		chr13:30973747-30974136	389
9908	chr13:31557962-31558702	CpGIsland	x	CpG:_240		chr13:31557823-31560098	2275
9909	chr13:31559607-31560137	CpGIsland	x	CpG:_240		chr13:31557823-31560098	2275
13196	chr13:31805860-31808835	CpGIsland	x	CpG:_151		chr13:31807182-31808773	1591
13736	chr13:32801928-32803150	CpGIsland	x	CpG:_143		chr13:32801795-32803183	1388
9034	chr13:3358019-3358476	CpGIsland	x	CpG:_226		chr13:3358212-3361343	3131
16351	chr13:34002142-34002914	CpGIsland	x	CpG:_90		chr13:34002115-34002961	846
22428	chr13:34037473-34038000	CpGIsland	x	CpG:_32		chr13:34037570-34037885	315
20386	chr13:34162883-34163472	CpGIsland	x	CpG:_36		chr13:34162935-34163304	369
13550	chr13:34344053-34346051	CpGIsland	x	CpG:_151		chr13:34344129-34345588	1459
14168	chr13:34651416-34653402	CpGIsland	x	CpG:_135		chr13:34651951-34653210	1259
17440	chr13:34875192-34876153	CpGIsland	x	CpG:_83		chr13:34875440-34876142	702
19929	chr13:34993913-34994165	CpGIsland	x	CpG:_33		chr13:34993732-34994156	424
15239	chr13:3537459-3538953	CpGIsland	x	CpG:_82		chr13:3537576-3538596	1020
12974	chr13:35740673-35742344	CpGIsland	x	CpG:_165		chr13:35740685-35742379	1694
17660	chr13:36116831-36118113	CpGIsland	x	CpG:_71		chr13:36117325-36118001	676
12508	chr13:37824968-37827895	CpGIsland	x	CpG:_184		chr13:37825913-37827866	1953
17306	chr13:37993550-37994306	CpGIsland	x	CpG:_99		chr13:37993603-37994322	719
18572	chr13:38204780-38205353	CpGIsland	x	CpG:_52		chr13:38204828-38205403	575
12976	chr13:38345163-38345405	CpGIsland	x	CpG:_157		chr13:38345062-38346755	1693
12977	chr13:38345719-38345951	CpGIsland	x	CpG:_157		chr13:38345062-38346755	1693
17710	chr13:38527541-38528590	CpGIsland	x	CpG:_84		chr13:38527875-38528545	670
18921	chr13:38634401-38635282	CpGIsland	x	CpG:_51		chr13:38634762-38635300	538
17989	chr13:38658496-38659177	CpGIsland	x	CpG:_57		chr13:38658549-38659185	636
19307	chr13:38960068-38960796	CpGIsland	x	CpG:_45		chr13:38960249-38960746	497
18809	chr13:3917748-3918363	CpGIsland	x	CpG:_48		chr13:3917723-3918274	551
19603	chr13:40728295-40728800	CpGIsland	x	CpG:_39		chr13:40728309-40728773	464
12993	chr13:40730559-40731761	CpGIsland	x	CpG:_143		chr13:40730163-40731844	1681
16486	chr13:41249369-41250462	CpGIsland	x	CpG:_88		chr13:41249657-41250485	828
14925	chr13:41605431-41606583	CpGIsland	x	CpG:_114		chr13:41605447-41606526	1079
19226	chr13:43171112-43171736	CpGIsland	x	CpG:_49		chr13:43171283-43171787	504
14430	chr13:43302810-43304786	CpGIsland	x	CpG:_132		chr13:43303259-43304447	1188
14431	chr13:43304072-43304663	CpGIsland	x	CpG:_132		chr13:43303259-43304447	1188
18133	chr13:43398018-43398915	CpGIsland	x	CpG:_76		chr13:43398213-43398833	620
17728	chr13:43559523-43560491	CpGIsland	x	CpG:_103		chr13:43559641-43560309	668
19569	chr13:43615829-43616168	CpGIsland	x	CpG:_58		chr13:43615827-43616295	468
19623	chr13:43864483-43864945	CpGIsland	x	CpG:_39		chr13:43864470-43864931	461
12960	chr13:44729675-44731473	CpGIsland	x	CpG:_160		chr13:44729660-44731359	1699
17551	chr13:44733158-44734220	CpGIsland	x	CpG:_62		chr13:44733418-44734107	689
18152	chr13:45001250-45002259	CpGIsland	x	CpG:_70		chr13:45001613-45002231	618
18153	chr13:45001839-45002224	CpGIsland	x	CpG:_70		chr13:45001613-45002231	618
10199	chr13:45963377-45966178	CpGIsland	x	CpG:_164		chr13:45963397-45965460	2063
15278	chr13:46669134-46670330	CpGIsland	x	CpG:_108		chr13:46669263-46670275	1012
15279	chr13:46670019-46670293	CpGIsland	x	CpG:_108		chr13:46669263-46670275	1012
13704	chr13:46726876-46728435	CpGIsland	x	CpG:_137		chr13:46726811-46728212	1401
14148	chr13:46929025-46930977	CpGIsland	x	CpG:_116		chr13:46929348-46930615	1267
15047	chr13:47105306-47106664	CpGIsland	x	CpG:_130		chr13:47105647-47106704	1057
17661	chr13:47122578-47123204	CpGIsland	x	CpG:_55		chr13:47122519-47123195	676
21167	chr13:48227715-48228010	CpGIsland	x	CpG:_37		chr13:48227748-48228087	339
13647	chr13:48260835-48262154	CpGIsland	x	CpG:_129		chr13:48261040-48262467	1427
13601	chr13:48545398-48546866	CpGIsland	x	CpG:_140		chr13:48545475-48546919	1444
16974	chr13:48625088-48625998	CpGIsland	x	CpG:_99		chr13:48625241-48626007	766
14115	chr13:48966732-48968855	CpGIsland	x	CpG:_129		chr13:48967331-48968609	1278
14116	chr13:48968076-48968701	CpGIsland	x	CpG:_129		chr13:48967331-48968609	1278
18362	chr13:49186952-49188111	CpGIsland	x	CpG:_54		chr13:49187523-49188120	597
16387	chr13:49215502-49216372	CpGIsland	x	CpG:_89		chr13:49215547-49216388	841
16433	chr13:49420594-49421853	CpGIsland	x	CpG:_75		chr13:49420930-49421765	835
21536	chr13:50417739-50418254	CpGIsland	x	CpG:_28		chr13:50417796-50418121	325
14496	chr13:51100049-51101726	CpGIsland	x	CpG:_102		chr13:51100417-51101588	1171
14497	chr13:51100900-51101581	CpGIsland	x	CpG:_102		chr13:51100417-51101588	1171
21198	chr13:51594849-51595170	CpGIsland	x	CpG:_25		chr13:51594868-51595203	335
16076	chr13:51644753-51646141	CpGIsland	x	CpG:_83		chr13:51644876-51645761	885
19278	chr13:51651280-51652136	CpGIsland	x	CpG:_66		chr13:51651539-51652038	499
15665	chr13:51792765-51793781	CpGIsland	x	CpG:_89		chr13:51792760-51793703	943
15666	chr13:51793342-51793743	CpGIsland	x	CpG:_89		chr13:51792760-51793703	943
10165	chr13:51846495-51848379	CpGIsland	x	CpG:_139		chr13:51845657-51847742	2085
19722	chr13:52978301-52978927	CpGIsland	x	CpG:_38		chr13:52978361-52978809	448
13050	chr13:52980228-52981868	CpGIsland	x	CpG:_153		chr13:52980186-52981840	1654
13051	chr13:52981289-52981597	CpGIsland	x	CpG:_153		chr13:52980186-52981840	1654
15602	chr13:53285529-53286322	CpGIsland	x	CpG:_94		chr13:53285354-53286306	952
18235	chr13:53472206-53472988	CpGIsland	x	CpG:_69		chr13:53472289-53472899	610
17677	chr13:54055517-54055790	CpGIsland	x	CpG:_51		chr13:54055106-54055780	674
18386	chr13:54071656-54072469	CpGIsland	x	CpG:_65		chr13:54071718-54072312	594
19570	chr13:54564902-54565652	CpGIsland	x	CpG:_47		chr13:54564983-54565451	468
19464	chr13:54610894-54611682	CpGIsland	x	CpG:_52		chr13:54610998-54611478	480
18780	chr13:54621632-54622438	CpGIsland	x	CpG:_50		chr13:54621652-54622206	554
14078	chr13:54686686-54688525	CpGIsland	x	CpG:_107		chr13:54687074-54688361	1287
17290	chr13:54749239-54749940	CpGIsland	x	CpG:_89		chr13:54749313-54750035	722
19825	chr13:55099702-55100470	CpGIsland	x	CpG:_62		chr13:55099818-55100253	435
18974	chr13:55105135-55105787	CpGIsland	x	CpG:_55		chr13:55105183-55105715	532
9380	chr13:55210764-55213222	CpGIsland	x	CpG:_247		chr13:55210005-55212751	2746
9381	chr13:55211983-55212831	CpGIsland	x	CpG:_247		chr13:55210005-55212751	2746
16901	chr13:55321447-55322660	CpGIsland	x	CpG:_86		chr13:55321562-55322338	776
16474	chr13:55362073-55363005	CpGIsland	x	CpG:_61		chr13:55362135-55362965	830
14722	chr13:55444494-55446056	CpGIsland	x	CpG:_86		chr13:55444654-55445775	1121
14723	chr13:55445488-55445856	CpGIsland	x	CpG:_86		chr13:55444654-55445775	1121
13227	chr13:55471358-55473379	CpGIsland	x	CpG:_177		chr13:55471445-55473022	1577
16452	chr13:55487196-55488368	CpGIsland	x	CpG:_73		chr13:55487321-55488154	833
17062	chr13:55512285-55513749	CpGIsland	x	CpG:_67		chr13:55512781-55513535	754
17937	chr13:55535935-55536929	CpGIsland	x	CpG:_67		chr13:55536244-55536886	642
18491	chr13:55570353-55571419	CpGIsland	x	CpG:_49		chr13:55570702-55571286	584
18492	chr13:55570937-55571302	CpGIsland	x	CpG:_49		chr13:55570702-55571286	584
19524	chr13:55592840-55593644	CpGIsland	x	CpG:_42		chr13:55593041-55593514	473
17697	chr13:55634750-55635583	CpGIsland	x	CpG:_66		chr13:55634859-55635531	672
16699	chr13:55692728-55693830	CpGIsland	x	CpG:_98		chr13:55692916-55693717	801
19804	chr13:55714413-55715184	CpGIsland	x	CpG:_54		chr13:55714590-55715028	438
15192	chr13:56134687-56135948	CpGIsland	x	CpG:_115		chr13:56134753-56135783	1030
14892	chr13:56702840-56704170	CpGIsland	x	CpG:_103		chr13:56702856-56703942	1086
9992	chr13:58127162-58129742	CpGIsland	x	CpG:_232		chr13:58127275-58129475	2200
16584	chr13:58214904-58216262	CpGIsland	x	CpG:_104		chr13:58215251-58216067	816
13408	chr13:58273558-58274986	CpGIsland	x	CpG:_161		chr13:58273349-58274853	1504
19236	chr13:58358607-58359375	CpGIsland	x	CpG:_64		chr13:58358698-58359201	503
10150	chr13:58401214-58403411	CpGIsland	x	CpG:_248		chr13:58401244-58403342	2098
10151	chr13:58402674-58403209	CpGIsland	x	CpG:_248		chr13:58401244-58403342	2098
14994	chr13:59556641-59557796	CpGIsland	x	CpG:_118		chr13:59556637-59557704	1067
24905	chr13:62812867-62813153	CpGIsland	x	CpG:_21		chr13:62812921-62813140	219
9203	chr13:63562781-63566624	CpGIsland	x	CpG:_227		chr13:63563240-63566182	2942
9204	chr13:63565179-63565543	CpGIsland	x	CpG:_227		chr13:63563240-63566182	2942
9205	chr13:63565484-63566158	CpGIsland	x	CpG:_227		chr13:63563240-63566182	2942
18810	chr13:63567757-63568347	CpGIsland	x	CpG:_66		chr13:63567807-63568358	551
18729	chr13:63814881-63815729	CpGIsland	x	CpG:_71		chr13:63815109-63815669	560
14590	chr13:64152117-64154169	CpGIsland	x	CpG:_136		chr13:64152403-64153554	1151
17794	chr13:64161542-64162749	CpGIsland	x	CpG:_77		chr13:64161748-64162409	661
12950	chr13:64274633-64275015	CpGIsland	x	CpG:_153		chr13:64273916-64275619	1703
12951	chr13:64275435-64275683	CpGIsland	x	CpG:_153		chr13:64273916-64275619	1703
18458	chr13:64369772-64370736	CpGIsland	x	CpG:_53		chr13:64369856-64370443	587
18946	chr13:64432360-64433065	CpGIsland	x	CpG:_47		chr13:64432348-64432883	535
12748	chr13:65240767-65243083	CpGIsland	x	CpG:_143		chr13:65240832-65242629	1797
18906	chr13:65351649-65352637	CpGIsland	x	CpG:_48		chr13:65351764-65352304	540
17984	chr13:66247797-66248063	CpGIsland	x	CpG:_49		chr13:66247774-66248411	637
16547	chr13:66932698-66933874	CpGIsland	x	CpG:_87		chr13:66932700-66933520	820
12803	chr13:69533303-69535567	CpGIsland	x	CpG:_192		chr13:69533424-69535192	1768
12804	chr13:69534479-69535497	CpGIsland	x	CpG:_192		chr13:69533424-69535192	1768
13873	chr13:69611960-69612296	CpGIsland	x	CpG:_111		chr13:69610925-69612270	1345
18446	chr13:70637294-70638292	CpGIsland	x	CpG:_64		chr13:70637317-70637905	588
14204	chr13:71962712-71964335	CpGIsland	x	CpG:_122		chr13:71962779-71964032	1253
8565	chr13:72626882-72630015	CpGIsland	x	CpG:_288		chr13:72628317-72631991	3674
8566	chr13:72628878-72629365	CpGIsland	x	CpG:_288		chr13:72628317-72631991	3674
8567	chr13:72630585-72632047	CpGIsland	x	CpG:_288		chr13:72628317-72631991	3674
18322	chr13:73330918-73331553	CpGIsland	x	CpG:_45		chr13:73330957-73331558	601
19012	chr13:73467122-73467952	CpGIsland	x	CpG:_50		chr13:73467150-73467678	528
17884	chr13:73603707-73604534	CpGIsland	x	CpG:_66		chr13:73603788-73604438	650
16585	chr13:73847470-73847730	CpGIsland	x	CpG:_95		chr13:73846882-73847698	816
17514	chr13:73937194-73938124	CpGIsland	x	CpG:_79		chr13:73937344-73938037	693
20305	chr13:74061830-74062561	CpGIsland	x	CpG:_37		chr13:74061992-74062372	380
18459	chr13:77134883-77135702	CpGIsland	x	CpG:_64		chr13:77135036-77135623	587
17411	chr13:78163113-78164091	CpGIsland	x	CpG:_83		chr13:78163268-78163974	706
17478	chr13:78194619-78195380	CpGIsland	x	CpG:_64		chr13:78194876-78195573	697
13380	chr13:78197741-78199627	CpGIsland	x	CpG:_131		chr13:78198238-78199754	1516
15441	chr13:80885420-80886591	CpGIsland	x	CpG:_84		chr13:80885428-80886411	983
19157	chr13:81657557-81658095	CpGIsland	x	CpG:_58		chr13:81657636-81658147	511
15456	chr13:81782937-81783919	CpGIsland	x	CpG:_81		chr13:81782996-81783976	980
17150	chr13:83730353-83731645	CpGIsland	x	CpG:_67		chr13:83730779-83731521	742
21191	chr13:85189285-85189859	CpGIsland	x	CpG:_42		chr13:85189330-85189666	336
14552	chr13:85288309-85289768	CpGIsland	x	CpG:_107		chr13:85288517-85289675	1158
18154	chr13:86046221-86046921	CpGIsland	x	CpG:_49		chr13:86046277-86046895	618
17505	chr13:8870565-8871488	CpGIsland	x	CpG:_56		chr13:8870777-8871471	694
18006	chr13:8995591-8996529	CpGIsland	x	CpG:_58		chr13:8995785-8996419	634
19308	chr13:90089627-90090054	CpGIsland	x	CpG:_51		chr13:90089535-90090032	497
18718	chr13:90922796-90923725	CpGIsland	x	CpG:_49		chr13:90923074-90923635	561
16455	chr13:9093433-9094721	CpGIsland	x	CpG:_86		chr13:9093439-9094271	832
12693	chr13:91460143-91462365	CpGIsland	x	CpG:_150		chr13:91460384-91462219	1835
12694	chr13:91461778-91462174	CpGIsland	x	CpG:_150		chr13:91460384-91462219	1835
24387	chr13:91741330-91741713	CpGIsland	x	CpG:_26		chr13:91741439-91741695	256
17025	chr13:92131272-92131778	CpGIsland	x	CpG:_80		chr13:92131220-92131980	760
16912	chr13:92354391-92355639	CpGIsland	x	CpG:_78		chr13:92354704-92355478	774
16913	chr13:92355154-92355583	CpGIsland	x	CpG:_78		chr13:92354704-92355478	774
15564	chr13:92530316-92531281	CpGIsland	x	CpG:_93		chr13:92530435-92531395	960
15851	chr13:92610616-92611793	CpGIsland	x	CpG:_87		chr13:92610599-92611514	915
20212	chr13:92844626-92845231	CpGIsland	x	CpG:_38		chr13:92844706-92845098	392
14774	chr13:93303376-93305194	CpGIsland	x	CpG:_136		chr13:93303526-93304637	1111
13345	chr13:93498399-93500010	CpGIsland	x	CpG:_163		chr13:93498263-93499789	1526
13346	chr13:93499217-93499844	CpGIsland	x	CpG:_163		chr13:93498263-93499789	1526
17753	chr13:94057337-94058597	CpGIsland	x	CpG:_68		chr13:94057450-94058115	665
15579	chr13:94284631-94285956	CpGIsland	x	CpG:_108		chr13:94284886-94285843	957
15103	chr13:94358209-94359477	CpGIsland	x	CpG:_99		chr13:94358367-94359414	1047
18762	chr13:94788754-94789567	CpGIsland	x	CpG:_73		chr13:94788817-94789373	556
21822	chr13:94868506-94868921	CpGIsland	x	CpG:_34		chr13:94868576-94868895	319
8937	chr13:94885536-94885922	CpGIsland	x	CpG:_219		chr13:94882780-94886009	3229
20741	chr13:94976195-94976752	CpGIsland	x	CpG:_50		chr13:94976247-94976587	340
17820	chr13:95325197-95325542	CpGIsland	x	CpG:_65		chr13:95324974-95325632	658
20004	chr13:95336109-95336492	CpGIsland	x	CpG:_34		chr13:95336130-95336545	415
20005	chr13:95336314-95336711	CpGIsland	x	CpG:_34		chr13:95336130-95336545	415
18236	chr13:95374816-95375550	CpGIsland	x	CpG:_81		chr13:95374831-95375441	610
14653	chr13:95524155-95524586	CpGIsland	x	CpG:_78		chr13:95524298-95525435	1137
15887	chr13:96670376-96671515	CpGIsland	x	CpG:_95		chr13:96670359-96671269	910
14857	chr13:97070982-97072173	CpGIsland	x	CpG:_119		chr13:97071234-97072327	1093
19675	chr13:97197888-97198465	CpGIsland	x	CpG:_42		chr13:97198025-97198480	455
14933	chr13:97240307-97241881	CpGIsland	x	CpG:_111		chr13:97240816-97241892	1076
13257	chr13:9763521-9765366	CpGIsland	x	CpG:_123		chr13:9763792-9765350	1558
17528	chr13:98205656-98206748	CpGIsland	x	CpG:_69		chr13:98205787-98206478	691
17926	chr13:98262784-98263564	CpGIsland	x	CpG:_68		chr13:98262848-98263491	643
21181	chr13:98694780-98695409	CpGIsland	x	CpG:_35		chr13:98694849-98695186	337
15121	chr13:98814540-98815793	CpGIsland	x	CpG:_129		chr13:98814432-98815475	1043
14896	chr13:98925705-98926867	CpGIsland	x	CpG:_125		chr13:98925741-98926826	1085
19739	chr13:99344353-99344987	CpGIsland	x	CpG:_42		chr13:99344426-99344872	446
12807	chr13:99514924-99517171	CpGIsland	x	CpG:_123		chr13:99514930-99516695	1765
12808	chr13:99516242-99516944	CpGIsland	x	CpG:_123		chr13:99514930-99516695	1765
13625	chr14:101607902-101609349	CpGIsland	x	CpG:_116		chr14:101607831-101609266	1435
13626	chr14:101608720-101609279	CpGIsland	x	CpG:_116		chr14:101607831-101609266	1435
17755	chr14:101653619-101654623	CpGIsland	x	CpG:_60		chr14:101653891-101654556	665
14815	chr14:103098644-103099793	CpGIsland	x	CpG:_130		chr14:103098752-103099853	1101
15964	chr14:103345986-103347165	CpGIsland	x	CpG:_85		chr14:103346112-103347012	900
15597	chr14:103649945-103651227	CpGIsland	x	CpG:_86		chr14:103650020-103650973	953
18166	chr14:104522031-104522872	CpGIsland	x	CpG:_72		chr14:104522150-104522767	617
16320	chr14:105176409-105177750	CpGIsland	x	CpG:_77		chr14:105176670-105177521	851
19291	chr14:105258648-105259373	CpGIsland	x	CpG:_63		chr14:105258656-105259154	498
13289	chr14:105896049-105898063	CpGIsland	x	CpG:_108		chr14:105895952-105897500	1548
10180	chr14:115040393-115042531	CpGIsland	x	CpG:_226		chr14:115040329-115042403	2074
15381	chr14:118937534-118938536	CpGIsland	x	CpG:_118		chr14:118937549-118938542	993
14818	chr14:120910277-120911771	CpGIsland	x	CpG:_112		chr14:120910725-120911825	1100
13964	chr14:121034946-121036402	CpGIsland	x	CpG:_140		chr14:121035063-121036380	1317
14486	chr14:121378162-121380044	CpGIsland	x	CpG:_104		chr14:121378358-121379532	1174
16315	chr14:121877960-121879298	CpGIsland	x	CpG:_77		chr14:121878311-121879163	852
16672	chr14:122106700-122107725	CpGIsland	x	CpG:_105		chr14:122106900-122107704	804
16673	chr14:122107240-122107644	CpGIsland	x	CpG:_105		chr14:122106900-122107704	804
12663	chr14:122463410-122465376	CpGIsland	x	CpG:_169		chr14:122463429-122465286	1857
12664	chr14:122464492-122465356	CpGIsland	x	CpG:_169		chr14:122463429-122465286	1857
17506	chr14:14012290-14013641	CpGIsland	x	CpG:_91		chr14:14012433-14013127	694
15208	chr14:14345666-14346605	CpGIsland	x	CpG:_92		chr14:14345541-14346567	1026
15209	chr14:14346344-14346660	CpGIsland	x	CpG:_92		chr14:14345541-14346567	1026
14943	chr14:14702752-14703864	CpGIsland	x	CpG:_126		chr14:14702707-14703781	1074
13275	chr14:16364545-16366295	CpGIsland	x	CpG:_141		chr14:16364625-16366177	1552
16501	chr14:17660358-17661262	CpGIsland	x	CpG:_88		chr14:17660327-17661154	827
15457	chr14:18270209-18271348	CpGIsland	x	CpG:_84		chr14:18270482-18271462	980
15811	chr14:18331061-18332117	CpGIsland	x	CpG:_74		chr14:18331053-18331975	922
16759	chr14:18893131-18894288	CpGIsland	x	CpG:_79		chr14:18893261-18894055	794
18244	chr14:19823345-19824075	CpGIsland	x	CpG:_74		chr14:19823347-19823956	609
19392	chr14:20181367-20181889	CpGIsland	x	CpG:_42		chr14:20181555-20182044	489
17057	chr14:20545717-20546707	CpGIsland	x	CpG:_87		chr14:20545846-20546601	755
15565	chr14:20694572-20695860	CpGIsland	x	CpG:_105		chr14:20694906-20695866	960
18284	chr14:20707152-20708353	CpGIsland	x	CpG:_58		chr14:20707476-20708081	605
18506	chr14:20733796-20734698	CpGIsland	x	CpG:_75		chr14:20734106-20734688	582
14561	chr14:20793123-20794541	CpGIsland	x	CpG:_112		chr14:20793132-20794288	1156
16560	chr14:20928998-20930046	CpGIsland	x	CpG:_91		chr14:20928966-20929785	819
16561	chr14:20929537-20929800	CpGIsland	x	CpG:_91		chr14:20928966-20929785	819
14749	chr14:21052610-21053084	CpGIsland	x	CpG:_86		chr14:21051936-21053052	1116
18877	chr14:21075658-21076396	CpGIsland	x	CpG:_48		chr14:21075820-21076363	543
12570	chr14:21498946-21501422	CpGIsland	x	CpG:_152		chr14:21499430-21501345	1915
12571	chr14:21500741-21501373	CpGIsland	x	CpG:_152		chr14:21499430-21501345	1915
19629	chr14:21750448-21751321	CpGIsland	x	CpG:_52		chr14:21750506-21750966	460
17206	chr14:21831009-21832370	CpGIsland	x	CpG:_70		chr14:21831202-21831936	734
18526	chr14:21848522-21848783	CpGIsland	x	CpG:_43		chr14:21848497-21849077	580
8675	chr14:21987193-21989062	CpGIsland	x	CpG:_245		chr14:21984958-21988506	3548
8676	chr14:21988264-21988624	CpGIsland	x	CpG:_245		chr14:21984958-21988506	3548
15802	chr14:24244441-24246101	CpGIsland	x	CpG:_94		chr14:24245025-24245948	923
18685	chr14:24490409-24491376	CpGIsland	x	CpG:_56		chr14:24490658-24491223	565
10260	chr14:25458857-25461803	CpGIsland	x	CpG:_190		chr14:25459062-25461092	2030
20060	chr14:25693944-25694753	CpGIsland	x	CpG:_64		chr14:25694003-25694412	409
14973	chr14:26533934-26535408	CpGIsland	x	CpG:_97		chr14:26533914-26534984	1070
18627	chr14:26579361-26580034	CpGIsland	x	CpG:_71		chr14:26579433-26580003	570
12898	chr14:26668692-26670149	CpGIsland	x	CpG:_148		chr14:26668417-26670139	1722
12899	chr14:26669428-26669768	CpGIsland	x	CpG:_148		chr14:26668417-26670139	1722
17120	chr14:27038897-27039704	CpGIsland	x	CpG:_73		chr14:27038876-27039621	745
19237	chr14:27114591-27115185	CpGIsland	x	CpG:_41		chr14:27114753-27115256	503
14750	chr14:27428664-27429834	CpGIsland	x	CpG:_114		chr14:27428557-27429673	1116
20252	chr14:27508176-27508762	CpGIsland	x	CpG:_39		chr14:27508268-27508654	386
13070	chr14:29721980-29722235	CpGIsland	x	CpG:_168		chr14:29721523-29723164	1641
12721	chr14:30715184-30716694	CpGIsland	x	CpG:_182		chr14:30714969-30716784	1815
19105	chr14:30825480-30826141	CpGIsland	x	CpG:_66		chr14:30825527-30826045	518
16691	chr14:31000991-31002308	CpGIsland	x	CpG:_88		chr14:31001177-31001979	802
20027	chr14:31206252-31207016	CpGIsland	x	CpG:_41		chr14:31206313-31206726	413
18583	chr14:31336484-31337215	CpGIsland	x	CpG:_71		chr14:31336547-31337121	574
14058	chr14:31829751-31831327	CpGIsland	x	CpG:_138		chr14:31829870-31831161	1291
14059	chr14:31830861-31831123	CpGIsland	x	CpG:_138		chr14:31829870-31831161	1291
24214	chr14:32165470-32165910	CpGIsland	x	CpG:_30		chr14:32165537-32165807	270
14964	chr14:32201392-32202495	CpGIsland	x	CpG:_110		chr14:32201399-32202470	1071
14965	chr14:32202098-32202415	CpGIsland	x	CpG:_110		chr14:32201399-32202470	1071
19877	chr14:32513298-32514071	CpGIsland	x	CpG:_52		chr14:32513401-32513831	430
15432	chr14:33319497-33320570	CpGIsland	x	CpG:_108		chr14:33319523-33320508	985
16383	chr14:33446481-33447512	CpGIsland	x	CpG:_104		chr14:33446594-33447436	842
19531	chr14:34201153-34201760	CpGIsland	x	CpG:_41		chr14:34201177-34201649	472
14411	chr14:34309985-34311581	CpGIsland	x	CpG:_129		chr14:34310267-34311460	1193
13518	chr14:34501883-34503453	CpGIsland	x	CpG:_157		chr14:34501972-34503439	1467
16314	chr14:34548837-34549683	CpGIsland	x	CpG:_69		chr14:34548777-34549629	852
13687	chr14:34673257-34674874	CpGIsland	x	CpG:_111		chr14:34673369-34674780	1411
18447	chr14:34769276-34769746	CpGIsland	x	CpG:_44		chr14:34769259-34769847	588
18263	chr14:36968189-36968980	CpGIsland	x	CpG:_74		chr14:36968287-36968894	607
16475	chr14:4415176-4416098	CpGIsland	x	CpG:_67		chr14:4415302-4416132	830
14494	chr14:45219244-45220529	CpGIsland	x	CpG:_97		chr14:45219318-45220490	1172
16562	chr14:45317942-45318974	CpGIsland	x	CpG:_107		chr14:45318139-45318958	819
19651	chr14:45329546-45330342	CpGIsland	x	CpG:_36		chr14:45329642-45330100	458
17340	chr14:45351036-45351819	CpGIsland	x	CpG:_71		chr14:45351017-45351731	714
15506	chr14:45529291-45530763	CpGIsland	x	CpG:_100		chr14:45529495-45530466	971
13948	chr14:45656964-45658688	CpGIsland	x	CpG:_149		chr14:45657105-45658428	1323
18254	chr14:46787725-46788495	CpGIsland	x	CpG:_85		chr14:46787831-46788439	608
19454	chr14:46821663-46822368	CpGIsland	x	CpG:_57		chr14:46821887-46822368	481
9104	chr14:46881965-46885219	CpGIsland	x	CpG:_220		chr14:46881984-46885050	3066
9105	chr14:46883947-46884433	CpGIsland	x	CpG:_220		chr14:46881984-46885050	3066
15944	chr14:47276577-47277437	CpGIsland	x	CpG:_89		chr14:47276431-47277333	902
17356	chr14:47472422-47473275	CpGIsland	x	CpG:_90		chr14:47472465-47473177	712
15336	chr14:47648847-47650153	CpGIsland	x	CpG:_98		chr14:47649162-47650163	1001
16058	chr14:48120887-48121512	CpGIsland	x	CpG:_109		chr14:48120836-48121724	888
19591	chr14:48446023-48446799	CpGIsland	x	CpG:_62		chr14:48446239-48446704	465
17402	chr14:49065755-49066865	CpGIsland	x	CpG:_86		chr14:49065833-49066540	707
24540	chr14:50062450-50062693	CpGIsland	x	CpG:_23		chr14:50062410-50062654	244
17507	chr14:50924465-50925415	CpGIsland	x	CpG:_74		chr14:50924637-50925331	694
15603	chr14:50930434-50931429	CpGIsland	x	CpG:_93		chr14:50930361-50931313	952
17063	chr14:52103509-52104706	CpGIsland	x	CpG:_67		chr14:52103655-52104409	754
15213	chr14:52196626-52197797	CpGIsland	x	CpG:_107		chr14:52196634-52197659	1025
17598	chr14:52257348-52258279	CpGIsland	x	CpG:_62		chr14:52257388-52258072	684
16338	chr14:52278972-52280074	CpGIsland	x	CpG:_65		chr14:52279159-52280006	847
18031	chr14:54360631-54361483	CpGIsland	x	CpG:_54		chr14:54360796-54361428	632
19532	chr14:54426580-54427379	CpGIsland	x	CpG:_37		chr14:54426669-54427141	472
17151	chr14:54463876-54464960	CpGIsland	x	CpG:_83		chr14:54464045-54464787	742
12488	chr14:54575126-54578071	CpGIsland	x	CpG:_173		chr14:54575687-54577650	1963
16942	chr14:54686022-54687158	CpGIsland	x	CpG:_76		chr14:54686229-54686999	770
23463	chr14:55578320-55578825	CpGIsland	x	CpG:_24		chr14:55578335-55578631	296
18793	chr14:55591780-55592133	CpGIsland	x	CpG:_43		chr14:55591541-55592094	553
20569	chr14:55635510-55635792	CpGIsland	x	CpG:_31		chr14:55635503-55635849	346
19679	chr14:55721664-55722429	CpGIsland	x	CpG:_41		chr14:55721851-55722305	454
19766	chr14:55745328-55746077	CpGIsland	x	CpG:_53		chr14:55745623-55746066	443
25037	chr14:55825453-55825723	CpGIsland	x	CpG:_22		chr14:55825499-55825707	208
19073	chr14:56571426-56572022	CpGIsland	x	CpG:_52		chr14:56571498-56572019	521
17702	chr14:56667680-56668755	CpGIsland	x	CpG:_65		chr14:56668015-56668686	671
12896	chr14:56810878-56812935	CpGIsland	x	CpG:_182		chr14:56811083-56812806	1723
16059	chr14:57524581-57525962	CpGIsland	x	CpG:_85		chr14:57524724-57525612	888
15024	chr14:57745304-57746481	CpGIsland	x	CpG:_146		chr14:57745384-57746445	1061
17253	chr14:57889545-57890542	CpGIsland	x	CpG:_70		chr14:57889810-57890537	727
18916	chr14:57998770-57999490	CpGIsland	x	CpG:_66		chr14:57998870-57999409	539
15515	chr14:60250769-60252041	CpGIsland	x	CpG:_98		chr14:60250944-60251913	969
19730	chr14:60265035-60265691	CpGIsland	x	CpG:_40		chr14:60265165-60265612	447
19706	chr14:60784548-60784985	CpGIsland	x	CpG:_54		chr14:60784515-60784965	450
15098	chr14:61439151-61440309	CpGIsland	x	CpG:_108		chr14:61439308-61440356	1048
23698	chr14:61599360-61599790	CpGIsland	x	CpG:_36		chr14:61599428-61599716	288
13411	chr14:61647900-61649375	CpGIsland	x	CpG:_153		chr14:61647885-61649387	1502
18958	chr14:62331932-62332565	CpGIsland	x	CpG:_58		chr14:62331902-62332436	534
13236	chr14:62759672-62762060	CpGIsland	x	CpG:_124		chr14:62760232-62761802	1570
15945	chr14:62837034-62838329	CpGIsland	x	CpG:_74		chr14:62837245-62838147	902
20203	chr14:63860064-63860739	CpGIsland	x	CpG:_43		chr14:63860244-63860637	393
17686	chr14:6426605-6427135	CpGIsland	x	CpG:_63		chr14:6426577-6427250	673
19478	chr14:64440333-64441095	CpGIsland	x	CpG:_45		chr14:64440539-64441017	478
18419	chr14:65097417-65098380	CpGIsland	x	CpG:_74		chr14:65097696-65098287	591
17754	chr14:65149773-65150238	CpGIsland	x	CpG:_47		chr14:65149568-65150233	665
14615	chr14:65261764-65262557	CpGIsland	x	CpG:_153		chr14:65261733-65262879	1146
17552	chr14:65343469-65344307	CpGIsland	x	CpG:_68		chr14:65343460-65344149	689
17553	chr14:65343984-65344267	CpGIsland	x	CpG:_68		chr14:65343460-65344149	689
14562	chr14:65357726-65359369	CpGIsland	x	CpG:_109		chr14:65358046-65359202	1156
19995	chr14:65833448-65834112	CpGIsland	x	CpG:_40		chr14:65833654-65834070	416
18397	chr14:65837167-65837906	CpGIsland	x	CpG:_55		chr14:65837236-65837829	593
19696	chr14:65953364-65954071	CpGIsland	x	CpG:_47		chr14:65953513-65953964	451
18285	chr14:66868624-66869443	CpGIsland	x	CpG:_75		chr14:66868655-66869260	605
15832	chr14:67008196-67009203	CpGIsland	x	CpG:_96		chr14:67008243-67009161	918
17317	chr14:67071672-67072713	CpGIsland	x	CpG:_62		chr14:67071836-67072553	717
13671	chr14:67715101-67715779	CpGIsland	x	CpG:_124		chr14:67715116-67716535	1419
13672	chr14:67716028-67716741	CpGIsland	x	CpG:_124		chr14:67715116-67716535	1419
15617	chr14:67932630-67934250	CpGIsland	x	CpG:_80		chr14:67933026-67933976	950
19128	chr14:69174598-69175379	CpGIsland	x	CpG:_52		chr14:69174640-69175155	515
14184	chr14:70074467-70076029	CpGIsland	x	CpG:_94		chr14:70074548-70075804	1256
18032	chr14:70288990-70289688	CpGIsland	x	CpG:_91		chr14:70288971-70289603	632
18801	chr14:70350749-70351549	CpGIsland	x	CpG:_46		chr14:70351027-70351579	552
15352	chr14:70442815-70443874	CpGIsland	x	CpG:_89		chr14:70442895-70443894	999
16633	chr14:70519936-70520581	CpGIsland	x	CpG:_65		chr14:70519795-70520605	810
17134	chr14:70577402-70578390	CpGIsland	x	CpG:_65		chr14:70577466-70578210	744
14868	chr14:70765742-70767521	CpGIsland	x	CpG:_122		chr14:70765911-70767002	1091
16529	chr14:7105371-7105659	CpGIsland	x	CpG:_64		chr14:7104775-7105598	823
13552	chr14:72709074-72710802	CpGIsland	x	CpG:_162		chr14:72709212-72710670	1458
14060	chr14:73325215-73326486	CpGIsland	x	CpG:_138		chr14:73325169-73326460	1291
19199	chr14:73384715-73385524	CpGIsland	x	CpG:_56		chr14:73384790-73385296	506
20361	chr14:73509824-73510315	CpGIsland	x	CpG:_35		chr14:73509941-73510312	371
19792	chr14:73524772-73525418	CpGIsland	x	CpG:_40		chr14:73524875-73525315	440
14884	chr14:74946489-74947971	CpGIsland	x	CpG:_107		chr14:74946850-74947938	1088
17467	chr14:75283847-75284828	CpGIsland	x	CpG:_66		chr14:75284049-75284748	699
19097	chr14:75786554-75787323	CpGIsland	x	CpG:_55		chr14:75786602-75787121	519
14575	chr14:75844715-75846094	CpGIsland	x	CpG:_140		chr14:75844829-75845982	1153
9609	chr14:76413913-76416518	CpGIsland	x	CpG:_216		chr14:76414039-76416551	2512
19723	chr14:76504163-76504650	CpGIsland	x	CpG:_49		chr14:76504147-76504595	448
18712	chr14:77036583-77036969	CpGIsland	x	CpG:_66		chr14:77036339-77036901	562
17775	chr14:78536413-78537312	CpGIsland	x	CpG:_79		chr14:78536482-78537145	663
14034	chr14:78731867-78733197	CpGIsland	x	CpG:_111		chr14:78731811-78733108	1297
17426	chr14:79390135-79390948	CpGIsland	x	CpG:_75		chr14:79390227-79390931	704
16099	chr14:79426401-79426816	CpGIsland	x	CpG:_99		chr14:79426347-79427229	882
13334	chr14:79480578-79482384	CpGIsland	x	CpG:_152		chr14:79480680-79482211	1531
13335	chr14:79481925-79482198	CpGIsland	x	CpG:_152		chr14:79480680-79482211	1531
18845	chr14:79587070-79588018	CpGIsland	x	CpG:_56		chr14:79587228-79587774	546
17620	chr14:8172505-8173320	CpGIsland	x	CpG:_57		chr14:8172557-8173238	681
17962	chr14:8213691-8214912	CpGIsland	x	CpG:_98		chr14:8213945-8214584	639
13447	chr14:87415789-87417581	CpGIsland	x	CpG:_142		chr14:87415915-87417408	1493
15386	chr14:99045420-99047129	CpGIsland	x	CpG:_109		chr14:99045504-99046496	992
17537	chr14:99099326-99100171	CpGIsland	x	CpG:_78		chr14:99099323-99100013	690
15290	chr14:99298269-99299568	CpGIsland	x	CpG:_121		chr14:99298434-99299444	1010
16780	chr15:100038576-100039382	CpGIsland	x	CpG:_77		chr15:100038537-100039329	792
15344	chr15:100227360-100228663	CpGIsland	x	CpG:_102		chr15:100227623-100228623	1000
15126	chr15:100422305-100423559	CpGIsland	x	CpG:_101		chr15:100422476-100423518	1042
15837	chr15:100468610-100469508	CpGIsland	x	CpG:_88		chr15:100468503-100469420	917
17292	chr15:100494650-100495658	CpGIsland	x	CpG:_77		chr15:100494781-100495503	722
16174	chr15:100551254-100552297	CpGIsland	x	CpG:_83		chr15:100551398-100552269	871
18077	chr15:100636489-100637158	CpGIsland	x	CpG:_90		chr15:100636507-100637134	627
17807	chr15:100761490-100762442	CpGIsland	x	CpG:_69		chr15:100761580-100762240	660
21543	chr15:100768406-100768843	CpGIsland	x	CpG:_26		chr15:100768479-100768803	324
18889	chr15:100871112-100871457	CpGIsland	x	CpG:_56		chr15:100870918-100871460	542
15307	chr15:101173597-101174644	CpGIsland	x	CpG:_97		chr15:101173640-101174647	1007
19365	chr15:101253985-101254565	CpGIsland	x	CpG:_55		chr15:101253977-101254468	491
18043	chr15:101266515-101267038	CpGIsland	x	CpG:_65		chr15:101266445-101267076	631
18265	chr15:101411983-101412836	CpGIsland	x	CpG:_51		chr15:101412210-101412817	607
15182	chr15:102073549-102074674	CpGIsland	x	CpG:_108		chr15:102073600-102074631	1031
17945	chr15:102135702-102136558	CpGIsland	x	CpG:_68		chr15:102135875-102136516	641
16937	chr15:102203088-102204348	CpGIsland	x	CpG:_79		chr15:102203440-102204211	771
25038	chr15:102224423-102224824	CpGIsland	x	CpG:_26		chr15:102224538-102224746	208
19317	chr15:102279023-102279903	CpGIsland	x	CpG:_59		chr15:102279294-102279790	496
13201	chr15:102405072-102405787	CpGIsland	x	CpG:_103		chr15:102405311-102406900	1589
13202	chr15:102406044-102406977	CpGIsland	x	CpG:_103		chr15:102405311-102406900	1589
15745	chr15:102470191-102471309	CpGIsland	x	CpG:_76		chr15:102470312-102471244	932
19977	chr15:102510564-102510924	CpGIsland	x	CpG:_35		chr15:102510504-102510923	419
18772	chr15:102516398-102517375	CpGIsland	x	CpG:_42		chr15:102516579-102517134	555
18245	chr15:102518484-102518756	CpGIsland	x	CpG:_52		chr15:102518060-102518669	609
20393	chr15:103323217-103323764	CpGIsland	x	CpG:_40		chr15:103323216-103323584	368
15926	chr15:10469775-10470825	CpGIsland	x	CpG:_84		chr15:10469784-10470688	904
15404	chr15:10713832-10715065	CpGIsland	x	CpG:_87		chr15:10714048-10715037	989
16287	chr15:11995256-11996230	CpGIsland	x	CpG:_96		chr15:11995251-11996107	856
13859	chr15:12117179-12119158	CpGIsland	x	CpG:_113		chr15:12117481-12118830	1349
15927	chr15:12321116-12322461	CpGIsland	x	CpG:_90		chr15:12321519-12322423	904
16692	chr15:12739816-12740134	CpGIsland	x	CpG:_60		chr15:12739312-12740114	802
15918	chr15:12824216-12825287	CpGIsland	x	CpG:_89		chr15:12824443-12825348	905
14251	chr15:25622223-25623492	CpGIsland	x	CpG:_114		chr15:25622212-25623450	1238
20104	chr15:25714032-25714319	CpGIsland	x	CpG:_31		chr15:25713785-25714189	404
18948	chr15:25843012-25843935	CpGIsland	x	CpG:_60		chr15:25843038-25843573	535
15157	chr15:26309053-26309939	CpGIsland	x	CpG:_114		chr15:26308646-26309682	1036
14926	chr15:27466073-27467304	CpGIsland	x	CpG:_86		chr15:27466247-27467326	1079
10189	chr15:28024118-28026291	CpGIsland	x	CpG:_213		chr15:28024209-28026277	2068
18113	chr15:31224048-31224877	CpGIsland	x	CpG:_70		chr15:31224121-31224744	623
15467	chr15:31366693-31368254	CpGIsland	x	CpG:_101		chr15:31367028-31368006	978
14527	chr15:31530134-31531685	CpGIsland	x	CpG:_135		chr15:31530286-31531449	1163
15399	chr15:31601204-31602364	CpGIsland	x	CpG:_92		chr15:31601265-31602255	990
14816	chr15:34082236-34083512	CpGIsland	x	CpG:_112		chr15:34082235-34083336	1101
19309	chr15:34306607-34307175	CpGIsland	x	CpG:_53		chr15:34306631-34307128	497
19411	chr15:34678105-34678958	CpGIsland	x	CpG:_60		chr15:34678370-34678857	487
17369	chr15:35155098-35156015	CpGIsland	x	CpG:_77		chr15:35155284-35155995	711
18527	chr15:35293548-35294074	CpGIsland	x	CpG:_47		chr15:35293626-35294206	580
19044	chr15:3583124-3583482	CpGIsland	x	CpG:_39		chr15:3583001-3583525	524
18155	chr15:35937473-35938296	CpGIsland	x	CpG:_54		chr15:35937639-35938257	618
22709	chr15:36140201-36140569	CpGIsland	x	CpG:_31		chr15:36140274-36140581	307
15158	chr15:36282286-36283489	CpGIsland	x	CpG:_116		chr15:36282440-36283476	1036
13063	chr15:36607829-36609857	CpGIsland	x	CpG:_164		chr15:36608050-36609696	1646
13064	chr15:36609280-36609758	CpGIsland	x	CpG:_164		chr15:36608050-36609696	1646
12432	chr15:36792302-36794632	CpGIsland	x	CpG:_191		chr15:36792385-36794379	1994
12433	chr15:36793781-36794212	CpGIsland	x	CpG:_191		chr15:36792385-36794379	1994
19767	chr15:36938282-36939118	CpGIsland	x	CpG:_46		chr15:36938615-36939058	443
16227	chr15:37006760-37007958	CpGIsland	x	CpG:_102		chr15:37006933-37007797	864
13564	chr15:37232671-37234838	CpGIsland	x	CpG:_120		chr15:37232987-37234441	1454
13565	chr15:37233904-37234744	CpGIsland	x	CpG:_120		chr15:37232987-37234441	1454
14490	chr15:38077774-38079272	CpGIsland	x	CpG:_123		chr15:38077944-38079117	1173
9428	chr15:38298821-38302671	CpGIsland	x	CpG:_235		chr15:38298999-38301693	2694
13526	chr15:38518172-38519884	CpGIsland	x	CpG:_148		chr15:38518262-38519727	1465
20006	chr15:38661691-38662470	CpGIsland	x	CpG:_51		chr15:38661790-38662205	415
18119	chr15:39005918-39006984	CpGIsland	x	CpG:_60		chr15:39006076-39006698	622
10155	chr15:39198545-39199435	CpGIsland	x	CpG:_212		chr15:39197075-39199167	2092
20073	chr15:3978924-3979656	CpGIsland	x	CpG:_54		chr15:3979154-3979562	408
14609	chr15:39943027-39944313	CpGIsland	x	CpG:_129		chr15:39943217-39944364	1147
14324	chr15:4026224-4027547	CpGIsland	x	CpG:_115		chr15:4026394-4027616	1222
14325	chr15:4026919-4027568	CpGIsland	x	CpG:_115		chr15:4026394-4027616	1222
18648	chr15:43282131-43282971	CpGIsland	x	CpG:_55		chr15:43282256-43282824	568
16946	chr15:44618961-44620165	CpGIsland	x	CpG:_90		chr15:44619108-44619877	769
20474	chr15:50869440-50869906	CpGIsland	x	CpG:_34		chr15:50869482-50869839	357
15901	chr15:5116110-5117478	CpGIsland	x	CpG:_68		chr15:5116153-5117062	909
17244	chr15:5143432-5144426	CpGIsland	x	CpG:_93		chr15:5143492-5144220	728
18927	chr15:51865124-51865652	CpGIsland	x	CpG:_49		chr15:51865129-51865666	537
15496	chr15:51990961-51991981	CpGIsland	x	CpG:_103		chr15:51991000-51991973	973
18819	chr15:52040300-52040664	CpGIsland	x	CpG:_56		chr15:52040030-52040580	550
15640	chr15:53345215-53346630	CpGIsland	x	CpG:_91		chr15:53345591-53346538	947
15641	chr15:53346223-53346610	CpGIsland	x	CpG:_91		chr15:53345591-53346538	947
19975	chr15:55090026-55090830	CpGIsland	x	CpG:_48		chr15:55090139-55090558	419
17651	chr15:55112203-55112965	CpGIsland	x	CpG:_58		chr15:55112229-55112906	677
15228	chr15:57695453-57695924	CpGIsland	x	CpG:_89		chr15:57694872-57695894	1022
20213	chr15:57912088-57912662	CpGIsland	x	CpG:_40		chr15:57912107-57912499	392
19145	chr15:58033736-58034490	CpGIsland	x	CpG:_57		chr15:58033858-58034371	513
13386	chr15:58075613-58077111	CpGIsland	x	CpG:_140		chr15:58075672-58077186	1514
15919	chr15:58134398-58135565	CpGIsland	x	CpG:_94		chr15:58134492-58135397	905
18610	chr15:58415250-58416215	CpGIsland	x	CpG:_56		chr15:58415331-58415902	571
13716	chr15:58822650-58824104	CpGIsland	x	CpG:_139		chr15:58822703-58824097	1394
15181	chr15:58888484-58889949	CpGIsland	x	CpG:_105		chr15:58888711-58889742	1031
14163	chr15:59080676-59082664	CpGIsland	x	CpG:_127		chr15:59081277-59082537	1260
17479	chr15:59314576-59315535	CpGIsland	x	CpG:_83		chr15:59314628-59315325	697
10139	chr15:60822655-60825110	CpGIsland	x	CpG:_165		chr15:60822970-60825075	2105
16339	chr15:63997218-63998705	CpGIsland	x	CpG:_89		chr15:63997557-63998404	847
16608	chr15:64059333-64060875	CpGIsland	x	CpG:_81		chr15:64059993-64060807	814
15618	chr15:64311737-64313293	CpGIsland	x	CpG:_94		chr15:64312263-64313213	950
16936	chr15:65786869-65787797	CpGIsland	x	CpG:_99		chr15:65786963-65787734	771
17900	chr15:66577357-66578193	CpGIsland	x	CpG:_77		chr15:66577479-66578126	647
10221	chr15:6707526-6709370	CpGIsland	x	CpG:_200		chr15:6707477-6709529	2052
16353	chr15:68258020-68259302	CpGIsland	x	CpG:_87		chr15:68258320-68259166	846
16335	chr15:7129146-7130085	CpGIsland	x	CpG:_92		chr15:7129140-7129988	848
18468	chr15:72809540-72810376	CpGIsland	x	CpG:_44		chr15:72809537-72810123	586
17839	chr15:73089811-73091087	CpGIsland	x	CpG:_88		chr15:73090254-73090909	655
13764	chr15:73183729-73185538	CpGIsland	x	CpG:_136		chr15:73184091-73185471	1380
15951	chr15:73422589-73423858	CpGIsland	x	CpG:_123		chr15:73422560-73423461	901
17308	chr15:73645137-73645890	CpGIsland	x	CpG:_71		chr15:73645273-73645992	719
16162	chr15:74720959-74721905	CpGIsland	x	CpG:_102		chr15:74720990-74721863	873
18895	chr15:75841421-75842317	CpGIsland	x	CpG:_62		chr15:75841554-75842095	541
10264	chr15:75908966-75910992	CpGIsland	x	CpG:_173		chr15:75908825-75910851	2026
24463	chr15:75921154-75921650	CpGIsland	x	CpG:_21		chr15:75921298-75921551	253
19691	chr15:75968931-75969639	CpGIsland	x	CpG:_50		chr15:75969057-75969509	452
16375	chr15:76008685-76010203	CpGIsland	x	CpG:_70		chr15:76009062-76009905	843
16870	chr15:76068967-76070124	CpGIsland	x	CpG:_86		chr15:76069103-76069883	780
17291	chr15:76080234-76081570	CpGIsland	x	CpG:_94		chr15:76080388-76081110	722
16731	chr15:76228940-76229877	CpGIsland	x	CpG:_64		chr15:76229146-76229943	797
16732	chr15:76229423-76229795	CpGIsland	x	CpG:_64		chr15:76229146-76229943	797
17044	chr15:76368715-76369543	CpGIsland	x	CpG:_75		chr15:76368838-76369595	757
17179	chr15:76457301-76458391	CpGIsland	x	CpG:_83		chr15:76457392-76458130	738
17101	chr15:76477022-76478192	CpGIsland	x	CpG:_72		chr15:76477162-76477911	749
12621	chr15:76521551-76522703	CpGIsland	x	CpG:_141		chr15:76522004-76523889	1885
12622	chr15:76522237-76522662	CpGIsland	x	CpG:_141		chr15:76522004-76523889	1885
12623	chr15:76522949-76523845	CpGIsland	x	CpG:_141		chr15:76522004-76523889	1885
15497	chr15:76537983-76539149	CpGIsland	x	CpG:_82		chr15:76538046-76539019	973
20150	chr15:76671507-76672014	CpGIsland	x	CpG:_45		chr15:76671545-76671944	399
16240	chr15:76710121-76711243	CpGIsland	x	CpG:_86		chr15:76710137-76710999	862
17756	chr15:76903804-76904983	CpGIsland	x	CpG:_61		chr15:76904006-76904671	665
18167	chr15:76925141-76925922	CpGIsland	x	CpG:_60		chr15:76925150-76925767	617
15252	chr15:77306160-77307427	CpGIsland	x	CpG:_97		chr15:77306231-77307249	1018
16980	chr15:77970006-77971441	CpGIsland	x	CpG:_72		chr15:77970440-77971205	765
14565	chr15:7813760-7814011	CpGIsland	x	CpG:_84		chr15:7812910-7814065	1155
16443	chr15:78802944-78803267	CpGIsland	x	CpG:_119		chr15:78802368-78803202	834
25138	chr15:78820679-78820990	CpGIsland	x	CpG:_26		chr15:78820781-78820984	203
17299	chr15:78842223-78843406	CpGIsland	x	CpG:_67		chr15:78842418-78843139	721
15965	chr15:78913709-78914816	CpGIsland	x	CpG:_129		chr15:78913720-78914620	900
19707	chr15:78934731-78935446	CpGIsland	x	CpG:_43		chr15:78934900-78935350	450
15516	chr15:79027601-79029133	CpGIsland	x	CpG:_97		chr15:79027892-79028861	969
18599	chr15:79030536-79031270	CpGIsland	x	CpG:_49		chr15:79030544-79031116	572
18563	chr15:79062375-79063067	CpGIsland	x	CpG:_75		chr15:79062396-79062972	576
16340	chr15:79108319-79109847	CpGIsland	x	CpG:_86		chr15:79108814-79109661	847
18063	chr15:79140846-79141754	CpGIsland	x	CpG:_58		chr15:79140843-79141472	629
15619	chr15:79261429-79262089	CpGIsland	x	CpG:_89		chr15:79261072-79262022	950
15793	chr15:79347289-79348352	CpGIsland	x	CpG:_90		chr15:79347309-79348233	924
17915	chr15:79441374-79442408	CpGIsland	x	CpG:_66		chr15:79441492-79442137	645
15359	chr15:79504870-79506257	CpGIsland	x	CpG:_97		chr15:79505148-79506145	997
19455	chr15:79516203-79516911	CpGIsland	x	CpG:_53		chr15:79516277-79516758	481
14628	chr15:79545870-79547422	CpGIsland	x	CpG:_130		chr15:79545998-79547141	1143
18184	chr15:79670692-79671423	CpGIsland	x	CpG:_67		chr15:79670759-79671374	615
17160	chr15:79741972-79742922	CpGIsland	x	CpG:_92		chr15:79742139-79742880	741
20138	chr15:79774023-79774464	CpGIsland	x	CpG:_36		chr15:79774227-79774627	400
14454	chr15:79803583-79805066	CpGIsland	x	CpG:_139		chr15:79803781-79804965	1184
9660	chr15:80011897-80015233	CpGIsland	x	CpG:_179		chr15:80012334-80014805	2471
9661	chr15:80013675-80014711	CpGIsland	x	CpG:_179		chr15:80012334-80014805	2471
16927	chr15:80090823-80091856	CpGIsland	x	CpG:_67		chr15:80091111-80091883	772
18584	chr15:80132866-80133963	CpGIsland	x	CpG:_60		chr15:80133017-80133591	574
18860	chr15:80233765-80234548	CpGIsland	x	CpG:_60		chr15:80233876-80234421	545
15125	chr15:80254610-80256628	CpGIsland	x	CpG:_99		chr15:80255094-80256136	1042
18794	chr15:80263901-80264575	CpGIsland	x	CpG:_56		chr15:80263905-80264458	553
14439	chr15:80710603-80712180	CpGIsland	x	CpG:_130		chr15:80710963-80712149	1186
14440	chr15:80711534-80712203	CpGIsland	x	CpG:_130		chr15:80710963-80712149	1186
16468	chr15:81399197-81400332	CpGIsland	x	CpG:_65		chr15:81399335-81400166	831
17027	chr15:81465835-81467062	CpGIsland	x	CpG:_59		chr15:81466197-81466957	760
13058	chr15:81584941-81586867	CpGIsland	x	CpG:_155		chr15:81585125-81586774	1649
19106	chr15:8168808-8169498	CpGIsland	x	CpG:_54		chr15:8168930-8169448	518
15785	chr15:81728996-81730362	CpGIsland	x	CpG:_84		chr15:81729285-81730210	925
14504	chr15:81810366-81811982	CpGIsland	x	CpG:_103		chr15:81810601-81811771	1170
16469	chr15:81960275-81961262	CpGIsland	x	CpG:_75		chr15:81960281-81961112	831
17720	chr15:82046959-82047784	CpGIsland	x	CpG:_75		chr15:82046980-82047649	669
17496	chr15:82127673-82128258	CpGIsland	x	CpG:_65		chr15:82127653-82128348	695
14954	chr15:82146867-82148156	CpGIsland	x	CpG:_118		chr15:82146885-82147958	1073
17865	chr15:82243932-82244970	CpGIsland	x	CpG:_65		chr15:82244142-82244794	652
21537	chr15:82338602-82339135	CpGIsland	x	CpG:_36		chr15:82338754-82339079	325
19697	chr15:82345870-82346515	CpGIsland	x	CpG:_47		chr15:82345859-82346310	451
17078	chr15:82353850-82354667	CpGIsland	x	CpG:_68		chr15:82353923-82354675	752
14350	chr15:82898700-82900299	CpGIsland	x	CpG:_108		chr15:82898793-82900007	1214
19213	chr15:83122400-83122841	CpGIsland	x	CpG:_49		chr15:83122357-83122862	505
18517	chr15:83148647-83149463	CpGIsland	x	CpG:_73		chr15:83148850-83149431	581
17711	chr15:83366952-83367480	CpGIsland	x	CpG:_63		chr15:83366863-83367533	670
15695	chr15:83526727-83527430	CpGIsland	x	CpG:_75		chr15:83526605-83527545	940
18545	chr15:83594757-83595187	CpGIsland	x	CpG:_59		chr15:83594689-83595267	578
12492	chr15:8443527-8445688	CpGIsland	x	CpG:_151		chr15:8443622-8445583	1961
16634	chr15:84680522-84681804	CpGIsland	x	CpG:_89		chr15:84680904-84681714	810
9068	chr15:84854776-84856436	CpGIsland	x	CpG:_251		chr15:84853463-84856560	3097
9069	chr15:84855619-84856422	CpGIsland	x	CpG:_251		chr15:84853463-84856560	3097
14790	chr15:84922722-84924160	CpGIsland	x	CpG:_124		chr15:84922961-84924068	1107
14791	chr15:84923633-84924161	CpGIsland	x	CpG:_124		chr15:84922961-84924068	1107
19129	chr15:85131346-85132115	CpGIsland	x	CpG:_49		chr15:85131665-85132180	515
16892	chr15:85335985-85336984	CpGIsland	x	CpG:_65		chr15:85336122-85336899	777
12679	chr15:85576276-85577573	CpGIsland	x	CpG:_131		chr15:85576298-85578144	1846
13056	chr15:85581436-85581824	CpGIsland	x	CpG:_175		chr15:85580411-85582062	1651
12805	chr15:85669740-85672280	CpGIsland	x	CpG:_201		chr15:85670332-85672100	1768
17121	chr15:8569192-8569499	CpGIsland	x	CpG:_57		chr15:8568749-8569494	745
20179	chr15:85978613-85978976	CpGIsland	x	CpG:_30		chr15:85978642-85979038	396
12866	chr15:86033198-86034484	CpGIsland	x	CpG:_163		chr15:86032465-86034199	1734
12867	chr15:86033924-86034254	CpGIsland	x	CpG:_163		chr15:86032465-86034199	1734
17214	chr15:86058387-86059395	CpGIsland	x	CpG:_105		chr15:86058486-86059218	732
14190	chr15:88750971-88752380	CpGIsland	x	CpG:_144		chr15:88751169-88752424	1255
14191	chr15:88751690-88752253	CpGIsland	x	CpG:_144		chr15:88751169-88752424	1255
14984	chr15:88818981-88820068	CpGIsland	x	CpG:_97		chr15:88819049-88820117	1068
14985	chr15:88819659-88820099	CpGIsland	x	CpG:_97		chr15:88819049-88820117	1068
10249	chr15:88861728-88865378	CpGIsland	x	CpG:_231		chr15:88861825-88863864	2039
10250	chr15:88863649-88863999	CpGIsland	x	CpG:_231		chr15:88861825-88863864	2039
16851	chr15:89088785-89089863	CpGIsland	x	CpG:_96		chr15:89088970-89089753	783
19085	chr15:89122804-89123459	CpGIsland	x	CpG:_46		chr15:89122928-89123448	520
15845	chr15:89180133-89181315	CpGIsland	x	CpG:_85		chr15:89180327-89181243	916
17869	chr15:89211276-89212068	CpGIsland	x	CpG:_63		chr15:89211299-89211950	651
16023	chr15:89314377-89315731	CpGIsland	x	CpG:_86		chr15:89314658-89315550	892
16024	chr15:89315063-89315737	CpGIsland	x	CpG:_86		chr15:89314658-89315550	892
17309	chr15:89355231-89356631	CpGIsland	x	CpG:_56		chr15:89355317-89356036	719
17652	chr15:89453792-89454480	CpGIsland	x	CpG:_61		chr15:89453649-89454326	677
17892	chr15:89557962-89558429	CpGIsland	x	CpG:_65		chr15:89557772-89558421	649
14858	chr15:90678644-90680317	CpGIsland	x	CpG:_79		chr15:90679085-90680178	1093
15550	chr15:9070748-9072225	CpGIsland	x	CpG:_99		chr15:9071022-9071985	963
15976	chr15:91049203-91050309	CpGIsland	x	CpG:_98		chr15:91049148-91050047	899
16161	chr15:9140177-9141183	CpGIsland	x	CpG:_71		chr15:9140266-9141139	873
15559	chr15:93274733-93276004	CpGIsland	x	CpG:_79		chr15:93274814-93275775	961
14015	chr15:93335947-93337475	CpGIsland	x	CpG:_121		chr15:93336072-93337374	1302
16679	chr15:93595157-93596228	CpGIsland	x	CpG:_114		chr15:93595302-93596105	803
18264	chr15:94589301-94590168	CpGIsland	x	CpG:_64		chr15:94589337-94589944	607
8605	chr15:96284719-96286064	CpGIsland	x	CpG:_293		chr15:96284886-96288510	3624
8606	chr15:96286319-96288783	CpGIsland	x	CpG:_293		chr15:96284886-96288510	3624
8607	chr15:96287961-96288778	CpGIsland	x	CpG:_293		chr15:96284886-96288510	3624
13553	chr15:96459870-96461790	CpGIsland	x	CpG:_159		chr15:96459953-96461411	1458
10269	chr15:96642760-96643283	CpGIsland	x	CpG:_160		chr15:96641022-96643044	2022
14199	chr15:96698453-96700392	CpGIsland	x	CpG:_134		chr15:96698736-96699990	1254
17084	chr15:96709424-96710363	CpGIsland	x	CpG:_77		chr15:96709474-96710225	751
17085	chr15:96709918-96710342	CpGIsland	x	CpG:_77		chr15:96709474-96710225	751
20062	chr15:97054274-97054855	CpGIsland	x	CpG:_36		chr15:97054448-97054857	409
16050	chr15:97246963-97248093	CpGIsland	x	CpG:_92		chr15:97246949-97247838	889
17634	chr15:97784098-97785142	CpGIsland	x	CpG:_70		chr15:97784283-97784962	679
17921	chr15:98144889-98145941	CpGIsland	x	CpG:_69		chr15:98145199-98145843	644
20284	chr15:98295900-98296278	CpGIsland	x	CpG:_40		chr15:98295938-98296320	382
16415	chr15:98533727-98534601	CpGIsland	x	CpG:_86		chr15:98533652-98534489	837
15394	chr15:98567097-98568314	CpGIsland	x	CpG:_102		chr15:98567242-98568233	991
16883	chr15:98634584-98635186	CpGIsland	x	CpG:_75		chr15:98634571-98635349	778
15462	chr15:98762282-98763506	CpGIsland	x	CpG:_91		chr15:98762433-98763412	979
14164	chr15:98792257-98792569	CpGIsland	x	CpG:_107		chr15:98791671-98792931	1260
16748	chr15:98831011-98831649	CpGIsland	x	CpG:_59		chr15:98830780-98831575	795
19063	chr15:98893791-98894570	CpGIsland	x	CpG:_69		chr15:98894026-98894548	522
17245	chr15:98917469-98918307	CpGIsland	x	CpG:_73		chr15:98917600-98918328	728
16774	chr15:98933520-98934942	CpGIsland	x	CpG:_76		chr15:98933890-98934683	793
24508	chr15:98993041-98993537	CpGIsland	x	CpG:_24		chr15:98993165-98993413	248
17668	chr15:99055046-99055665	CpGIsland	x	CpG:_67		chr15:99055127-99055802	675
13851	chr15:99087738-99088597	CpGIsland	x	CpG:_103		chr15:99087196-99088551	1355
14819	chr15:99125895-99127160	CpGIsland	x	CpG:_102		chr15:99126144-99127244	1100
14633	chr15:99223996-99225162	CpGIsland	x	CpG:_101		chr15:99223721-99224863	1142
18379	chr15:99294591-99295591	CpGIsland	x	CpG:_52		chr15:99294807-99295402	595
17846	chr15:99392619-99393788	CpGIsland	x	CpG:_54		chr15:99392836-99393490	654
15104	chr15:99456924-99458210	CpGIsland	x	CpG:_78		chr15:99457098-99458145	1047
15105	chr15:99457902-99458232	CpGIsland	x	CpG:_78		chr15:99457098-99458145	1047
19581	chr15:99651250-99651936	CpGIsland	x	CpG:_54		chr15:99651304-99651771	467
16354	chr15:99670212-99671087	CpGIsland	x	CpG:_91		chr15:99670258-99671104	846
16389	chr15:99771705-99772922	CpGIsland	x	CpG:_68		chr15:99771850-99772691	841
14169	chr15:99972434-99973768	CpGIsland	x	CpG:_115		chr15:99972474-99973733	1259
21169	chr16:10411811-10412401	CpGIsland	x	CpG:_38		chr16:10411849-10412188	339
17235	chr16:10542450-10543061	CpGIsland	x	CpG:_67		chr16:10542419-10543148	729
19266	chr16:10544966-10545848	CpGIsland	x	CpG:_50		chr16:10545250-10545750	500
19778	chr16:10834902-10835523	CpGIsland	x	CpG:_61		chr16:10834966-10835408	442
15786	chr16:10992841-10993139	CpGIsland	x	CpG:_77		chr16:10992394-10993319	925
14809	chr16:11066012-11067095	CpGIsland	x	CpG:_105		chr16:11065974-11067077	1103
17094	chr16:11202798-11203692	CpGIsland	x	CpG:_62		chr16:11202991-11203741	750
14293	chr16:11253127-11254875	CpGIsland	x	CpG:_126		chr16:11253399-11254629	1230
18313	chr16:13109274-13110310	CpGIsland	x	CpG:_67		chr16:13109636-13110238	602
16680	chr16:13256025-13257143	CpGIsland	x	CpG:_84		chr16:13256261-13257064	803
24363	chr16:13437076-13437357	CpGIsland	x	CpG:_35		chr16:13437063-13437320	257
20234	chr16:13780328-13781097	CpGIsland	x	CpG:_49		chr16:13780593-13780982	389
20158	chr16:13940610-13940913	CpGIsland	x	CpG:_43		chr16:13940703-13941101	398
20537	chr16:14316881-14317550	CpGIsland	x	CpG:_32		chr16:14317136-14317486	350
19115	chr16:14361018-14361983	CpGIsland	x	CpG:_56		chr16:14361307-14361824	517
22451	chr16:15084787-15085154	CpGIsland	x	CpG:_43		chr16:15084934-15085247	313
18990	chr16:15594066-15594624	CpGIsland	x	CpG:_63		chr16:15594030-15594560	530
15109	chr16:15636924-15638139	CpGIsland	x	CpG:_90		chr16:15637061-15638107	1046
17735	chr16:16213080-16213797	CpGIsland	x	CpG:_57		chr16:16213151-16213818	667
17276	chr16:16302467-16303759	CpGIsland	x	CpG:_87		chr16:16302895-16303619	724
18846	chr16:16358335-16359182	CpGIsland	x	CpG:_53		chr16:16358539-16359085	546
16399	chr16:16983027-16984103	CpGIsland	x	CpG:_83		chr16:16983228-16984067	839
14730	chr16:17146848-17147503	CpGIsland	x	CpG:_93		chr16:17146855-17147974	1119
12543	chr16:17276221-17276888	CpGIsland	x	CpG:_125		chr16:17276224-17278159	1935
18536	chr16:17405291-17406366	CpGIsland	x	CpG:_55		chr16:17405778-17406357	579
15021	chr16:17451423-17452745	CpGIsland	x	CpG:_89		chr16:17451781-17452843	1062
17390	chr16:17530371-17531440	CpGIsland	x	CpG:_74		chr16:17530598-17531307	709
22710	chr16:17722467-17723067	CpGIsland	x	CpG:_32		chr16:17722635-17722942	307
16701	chr16:17759297-17760346	CpGIsland	x	CpG:_72		chr16:17759486-17760287	801
16902	chr16:17891036-17892015	CpGIsland	x	CpG:_78		chr16:17891134-17891910	776
13973	chr16:17927411-17928949	CpGIsland	x	CpG:_123		chr16:17927319-17928633	1314
19768	chr16:18088697-18089520	CpGIsland	x	CpG:_47		chr16:18088801-18089244	443
15327	chr16:18127170-18128229	CpGIsland	x	CpG:_130		chr16:18127268-18128271	1003
17122	chr16:18288663-18289626	CpGIsland	x	CpG:_80		chr16:18288775-18289520	745
16409	chr16:18347904-18348964	CpGIsland	x	CpG:_66		chr16:18348135-18348973	838
17798	chr16:18498321-18499281	CpGIsland	x	CpG:_69		chr16:18498666-18499327	661
13664	chr16:18876394-18878003	CpGIsland	x	CpG:_129		chr16:18876343-18877764	1421
16812	chr16:20097412-20098467	CpGIsland	x	CpG:_81		chr16:20097597-20098386	789
19257	chr16:20140807-20141594	CpGIsland	x	CpG:_71		chr16:20141057-20141558	501
17468	chr16:20425861-20426643	CpGIsland	x	CpG:_63		chr16:20425909-20426608	699
18142	chr16:20516697-20517563	CpGIsland	x	CpG:_72		chr16:20516782-20517401	619
18757	chr16:20548126-20549055	CpGIsland	x	CpG:_49		chr16:20548195-20548752	557
9535	chr16:20620859-20622584	CpGIsland	x	CpG:_220		chr16:20619764-20622355	2591
15598	chr16:20672459-20674051	CpGIsland	x	CpG:_90		chr16:20672553-20673506	953
15168	chr16:21204566-21205741	CpGIsland	x	CpG:_88		chr16:21204591-21205625	1034
24216	chr16:21333117-21333440	CpGIsland	x	CpG:_31		chr16:21333232-21333502	270
20098	chr16:21947039-21947673	CpGIsland	x	CpG:_48		chr16:21947243-21947648	405
16453	chr16:22009056-22010080	CpGIsland	x	CpG:_73		chr16:22009184-22010017	833
10283	chr16:22161302-22164020	CpGIsland	x	CpG:_180		chr16:22161353-22163364	2011
15868	chr16:22265064-22266222	CpGIsland	x	CpG:_104		chr16:22265286-22266198	912
15869	chr16:22265719-22266103	CpGIsland	x	CpG:_104		chr16:22265286-22266198	912
16181	chr16:22857523-22858229	CpGIsland	x	CpG:_79		chr16:22857344-22858214	870
16182	chr16:22857892-22858107	CpGIsland	x	CpG:_79		chr16:22857344-22858214	870
14288	chr16:23107053-23108587	CpGIsland	x	CpG:_117		chr16:23107282-23108513	1231
20020	chr16:23127542-23128247	CpGIsland	x	CpG:_42		chr16:23127687-23128101	414
16928	chr16:23987525-23988185	CpGIsland	x	CpG:_53		chr16:23987451-23988223	772
16749	chr16:24392787-24394170	CpGIsland	x	CpG:_59		chr16:24393278-24394073	795
20336	chr16:26581499-26581906	CpGIsland	x	CpG:_39		chr16:26581488-26581862	374
24354	chr16:29209966-29210272	CpGIsland	x	CpG:_27		chr16:29210007-29210265	258
19356	chr16:29813695-29814278	CpGIsland	x	CpG:_53		chr16:29813798-29814290	492
14028	chr16:30063094-30064526	CpGIsland	x	CpG:_125		chr16:30063278-30064577	1299
16390	chr16:30065978-30067475	CpGIsland	x	CpG:_57		chr16:30066222-30067063	841
15122	chr16:30388018-30388993	CpGIsland	x	CpG:_104		chr16:30387971-30389014	1043
24236	chr16:30510517-30511001	CpGIsland	x	CpG:_24		chr16:30510658-30510926	268
18363	chr16:30550142-30550844	CpGIsland	x	CpG:_61		chr16:30550146-30550743	597
12900	chr16:30600760-30601109	CpGIsland	x	CpG:_138		chr16:30599616-30601338	1722
14641	chr16:31199698-31201409	CpGIsland	x	CpG:_118		chr16:31200253-31201394	1141
18120	chr16:31274643-31275457	CpGIsland	x	CpG:_76		chr16:31274696-31275318	622
17347	chr16:31947946-31948986	CpGIsland	x	CpG:_93		chr16:31948044-31948757	713
18677	chr16:32078685-32079437	CpGIsland	x	CpG:_63		chr16:32078760-32079326	566
16194	chr16:32246319-32247471	CpGIsland	x	CpG:_92		chr16:32246436-32247305	869
19267	chr16:32277303-32278118	CpGIsland	x	CpG:_61		chr16:32277383-32277883	500
16236	chr16:32332070-32333210	CpGIsland	x	CpG:_82		chr16:32332125-32332988	863
20114	chr16:32419614-32420235	CpGIsland	x	CpG:_30		chr16:32419656-32420059	403
17236	chr16:32608696-32609693	CpGIsland	x	CpG:_77		chr16:32608664-32609393	729
16827	chr16:32643762-32644835	CpGIsland	x	CpG:_73		chr16:32643816-32644603	787
15069	chr16:32877379-32878560	CpGIsland	x	CpG:_113		chr16:32877447-32878499	1052
17442	chr16:32914011-32914923	CpGIsland	x	CpG:_75		chr16:32913971-32914673	702
15630	chr16:33056156-33057184	CpGIsland	x	CpG:_69		chr16:33056173-33057121	948
18600	chr16:33062160-33063033	CpGIsland	x	CpG:_77		chr16:33062241-33062813	572
18293	chr16:33184862-33185604	CpGIsland	x	CpG:_68		chr16:33184963-33185567	604
18206	chr16:33250922-33252045	CpGIsland	x	CpG:_60		chr16:33251354-33251967	613
16416	chr16:33380390-33381616	CpGIsland	x	CpG:_76		chr16:33380612-33381449	837
18237	chr16:33684243-33685017	CpGIsland	x	CpG:_60		chr16:33684328-33684938	610
16733	chr16:33829223-33830609	CpGIsland	x	CpG:_87		chr16:33829579-33830376	797
21529	chr16:33966546-33967193	CpGIsland	x	CpG:_31		chr16:33966755-33967081	326
19394	chr16:34690454-34691048	CpGIsland	x	CpG:_39		chr16:34690530-34691019	489
16844	chr16:35021997-35023083	CpGIsland	x	CpG:_62		chr16:35022231-35023015	784
19667	chr16:35770138-35770722	CpGIsland	x	CpG:_47		chr16:35770163-35770619	456
15870	chr16:35983030-35984137	CpGIsland	x	CpG:_107		chr16:35983174-35984086	912
16718	chr16:36071177-36072467	CpGIsland	x	CpG:_82		chr16:36071331-36072129	798
18127	chr16:36828038-36828798	CpGIsland	x	CpG:_53		chr16:36828052-36828673	621
14864	chr16:37867860-37869336	CpGIsland	x	CpG:_139		chr16:37868072-37869164	1092
13276	chr16:38087959-38090170	CpGIsland	x	CpG:_144		chr16:38088236-38089788	1552
19107	chr16:38452310-38453013	CpGIsland	x	CpG:_50		chr16:38452467-38452985	518
19215	chr16:38562609-38563204	CpGIsland	x	CpG:_45		chr16:38562692-38563197	505
17856	chr16:38712670-38713650	CpGIsland	x	CpG:_63		chr16:38712700-38713353	653
19572	chr16:3872178-3872772	CpGIsland	x	CpG:_35		chr16:3872260-3872728	468
16864	chr16:3884112-3885155	CpGIsland	x	CpG:_87		chr16:3884214-3884995	781
13017	chr16:4212864-4214479	CpGIsland	x	CpG:_134		chr16:4212834-4214506	1672
13018	chr16:4214071-4214400	CpGIsland	x	CpG:_134		chr16:4212834-4214506	1672
13652	chr16:42874894-42875369	CpGIsland	x	CpG:_110		chr16:42874974-42876399	1425
13653	chr16:42875736-42876787	CpGIsland	x	CpG:_110		chr16:42874974-42876399	1425
16662	chr16:43979307-43980265	CpGIsland	x	CpG:_91		chr16:43979330-43980136	806
17013	chr16:44172939-44173881	CpGIsland	x	CpG:_73		chr16:44173003-44173764	761
16981	chr16:44331927-44332329	CpGIsland	x	CpG:_59		chr16:44331980-44332745	765
20276	chr16:45844052-45844775	CpGIsland	x	CpG:_34		chr16:45844306-45844689	383
14657	chr16:4594004-4595349	CpGIsland	x	CpG:_88		chr16:4594011-4595147	1136
13080	chr16:46495966-46497810	CpGIsland	x	CpG:_125		chr16:46496299-46497934	1635
18555	chr16:4726166-4727105	CpGIsland	x	CpG:_53		chr16:4726299-4726876	577
17621	chr16:4963841-4964795	CpGIsland	x	CpG:_69		chr16:4963893-4964574	681
16487	chr16:49854898-49856361	CpGIsland	x	CpG:_88		chr16:49855196-49856024	828
20259	chr16:50429896-50430594	CpGIsland	x	CpG:_47		chr16:50429976-50430361	385
15280	chr16:50431019-50432711	CpGIsland	x	CpG:_87		chr16:50431468-50432480	1012
13663	chr16:5049261-5050913	CpGIsland	x	CpG:_152		chr16:5049361-5050782	1421
15920	chr16:52031133-52032197	CpGIsland	x	CpG:_76		chr16:52031424-52032329	905
17797	chr16:5203297-5204112	CpGIsland	x	CpG:_77		chr16:5203359-5204020	661
24489	chr16:5233448-5233902	CpGIsland	x	CpG:_27		chr16:5233591-5233841	250
15025	chr16:52452127-52453514	CpGIsland	x	CpG:_74		chr16:52452264-52453325	1061
15323	chr16:55821538-55822679	CpGIsland	x	CpG:_104		chr16:55821623-55822627	1004
15132	chr16:55973415-55975003	CpGIsland	x	CpG:_120		chr16:55973657-55974697	1040
18098	chr16:56037316-56038091	CpGIsland	x	CpG:_62		chr16:56037424-56038049	625
19098	chr16:56716770-56717772	CpGIsland	x	CpG:_61		chr16:56717091-56717610	519
16365	chr16:57121112-57122343	CpGIsland	x	CpG:_77		chr16:57121467-57122311	844
18537	chr16:57166748-57167469	CpGIsland	x	CpG:_52		chr16:57166841-57167420	579
16014	chr16:58408215-58409275	CpGIsland	x	CpG:_91		chr16:58408229-58409122	893
20099	chr16:59471645-59472321	CpGIsland	x	CpG:_50		chr16:59471716-59472121	405
12910	chr16:64851053-64852840	CpGIsland	x	CpG:_128		chr16:64851218-64852937	1719
12911	chr16:64851972-64852943	CpGIsland	x	CpG:_128		chr16:64851218-64852937	1719
18333	chr16:70313868-70314652	CpGIsland	x	CpG:_80		chr16:70313962-70314562	600
14327	chr16:76372205-76374096	CpGIsland	x	CpG:_152		chr16:76372282-76373503	1221
16627	chr16:77013504-77014499	CpGIsland	x	CpG:_112		chr16:77013509-77014320	811
17370	chr16:78301307-78302272	CpGIsland	x	CpG:_68		chr16:78301661-78302372	711
17371	chr16:78301928-78302188	CpGIsland	x	CpG:_68		chr16:78301661-78302372	711
14582	chr16:78375853-78377284	CpGIsland	x	CpG:_155		chr16:78375947-78377099	1152
17766	chr16:78576200-78577064	CpGIsland	x	CpG:_84		chr16:78576252-78576916	664
19152	chr16:84702742-84703646	CpGIsland	x	CpG:_56		chr16:84703010-84703522	512
19153	chr16:84703241-84703642	CpGIsland	x	CpG:_56		chr16:84703010-84703522	512
18195	chr16:84735046-84735588	CpGIsland	x	CpG:_53		chr16:84735205-84735819	614
13425	chr16:84834358-84836156	CpGIsland	x	CpG:_118		chr16:84834468-84835966	1498
13294	chr16:85172145-85173929	CpGIsland	x	CpG:_150		chr16:85172583-85174130	1547
15888	chr16:8671492-8672513	CpGIsland	x	CpG:_81		chr16:8671592-8672502	910
20306	chr16:87354092-87354680	CpGIsland	x	CpG:_45		chr16:87354187-87354567	380
13268	chr16:8737534-8739249	CpGIsland	x	CpG:_133		chr16:8737708-8739261	1553
13269	chr16:8738684-8739043	CpGIsland	x	CpG:_133		chr16:8737708-8739261	1553
17799	chr16:87432081-87432653	CpGIsland	x	CpG:_54		chr16:87432079-87432740	661
20115	chr16:87440218-87440797	CpGIsland	x	CpG:_37		chr16:87440272-87440675	403
17357	chr16:87454812-87455420	CpGIsland	x	CpG:_58		chr16:87454909-87455621	712
16396	chr16:87698788-87699462	CpGIsland	x	CpG:_79		chr16:87698718-87699558	840
12603	chr16:8829095-8831434	CpGIsland	x	CpG:_185		chr16:8829338-8831232	1894
12524	chr16:90142900-90144617	CpGIsland	x	CpG:_150		chr16:90142402-90144347	1945
12525	chr16:90143936-90144468	CpGIsland	x	CpG:_150		chr16:90142402-90144347	1945
16061	chr16:90220308-90221394	CpGIsland	x	CpG:_87		chr16:90220411-90221299	888
13818	chr16:90283356-90285140	CpGIsland	x	CpG:_161		chr16:90283569-90284933	1364
13819	chr16:90284424-90284852	CpGIsland	x	CpG:_161		chr16:90283569-90284933	1364
14256	chr16:90385752-90386609	CpGIsland	x	CpG:_118		chr16:90385733-90386970	1237
20387	chr16:90810011-90810657	CpGIsland	x	CpG:_37		chr16:90810130-90810499	369
15576	chr16:91010589-91011773	CpGIsland	x	CpG:_99		chr16:91010640-91011598	958
16513	chr16:91043639-91044834	CpGIsland	x	CpG:_89		chr16:91043898-91044723	825
9859	chr16:91226900-91227368	CpGIsland	x	CpG:_182		chr16:91225320-91227642	2322
18314	chr16:91484854-91485643	CpGIsland	x	CpG:_57		chr16:91484935-91485537	602
19416	chr16:91546795-91547467	CpGIsland	x	CpG:_52		chr16:91546907-91547393	486
12816	chr16:91646408-91648556	CpGIsland	x	CpG:_150		chr16:91646731-91648493	1762
12817	chr16:91648170-91648423	CpGIsland	x	CpG:_150		chr16:91646731-91648493	1762
17489	chr16:91688237-91689195	CpGIsland	x	CpG:_87		chr16:91688346-91689042	696
17068	chr16:91729377-91730152	CpGIsland	x	CpG:_78		chr16:91729405-91730158	753
10183	chr16:92696659-92698886	CpGIsland	x	CpG:_143		chr16:92696818-92698891	2073
17281	chr16:93831980-93833122	CpGIsland	x	CpG:_97		chr16:93832013-93832736	723
17152	chr16:94125501-94125824	CpGIsland	x	CpG:_74		chr16:94125181-94125923	742
19086	chr16:94313379-94313836	CpGIsland	x	CpG:_61		chr16:94313259-94313779	520
13820	chr16:94370069-94371816	CpGIsland	x	CpG:_155		chr16:94370269-94371633	1364
13821	chr16:94371376-94371696	CpGIsland	x	CpG:_155		chr16:94370269-94371633	1364
15596	chr16:94525893-94527270	CpGIsland	x	CpG:_99		chr16:94526253-94527207	954
10106	chr16:94568754-94571284	CpGIsland	x	CpG:_195		chr16:94568960-94571088	2128
14944	chr16:96081443-96083112	CpGIsland	x	CpG:_137		chr16:96081652-96082726	1074
14482	chr16:96126970-96128414	CpGIsland	x	CpG:_127		chr16:96127037-96128212	1175
17946	chr16:96159338-96159708	CpGIsland	x	CpG:_62		chr16:96159093-96159734	641
16813	chr16:97763095-97764197	CpGIsland	x	CpG:_84		chr16:97763144-97763933	789
17746	chr16:97921938-97922827	CpGIsland	x	CpG:_69		chr16:97922153-97922819	666
16417	chr16:97961660-97962854	CpGIsland	x	CpG:_80		chr16:97962022-97962859	837
14897	chr17:10320027-10320294	CpGIsland	x	CpG:_128		chr17:10319232-10320317	1085
17729	chr17:10840229-10840810	CpGIsland	x	CpG:_66		chr17:10840166-10840834	668
17327	chr17:12317998-12319147	CpGIsland	x	CpG:_86		chr17:12318211-12318926	715
15091	chr17:12741819-12742377	CpGIsland	x	CpG:_82		chr17:12741440-12742489	1049
15610	chr17:12769093-12769994	CpGIsland	x	CpG:_106		chr17:12769058-12770009	951
14545	chr17:12991295-12993076	CpGIsland	x	CpG:_128		chr17:12991738-12992897	1159
14546	chr17:12992248-12992747	CpGIsland	x	CpG:_128		chr17:12991738-12992897	1159
16647	chr17:13007705-13008522	CpGIsland	x	CpG:_88		chr17:13007717-13008525	808
12778	chr17:13759924-13761850	CpGIsland	x	CpG:_171		chr17:13759926-13761710	1784
15773	chr17:14203160-14204001	CpGIsland	x	CpG:_107		chr17:14202986-14203913	927
15324	chr17:14942843-14943832	CpGIsland	x	CpG:_77		chr17:14942933-14943937	1004
20139	chr17:14960657-14961337	CpGIsland	x	CpG:_45		chr17:14960760-14961160	400
10084	chr17:15374656-15376526	CpGIsland	x	CpG:_153		chr17:15374640-15376785	2145
19668	chr17:15526857-15527566	CpGIsland	x	CpG:_55		chr17:15526910-15527366	456
13804	chr17:15825495-15827138	CpGIsland	x	CpG:_127		chr17:15825474-15826841	1367
17282	chr17:15830426-15831286	CpGIsland	x	CpG:_66		chr17:15830543-15831266	723
12995	chr17:17623775-17625595	CpGIsland	x	CpG:_140		chr17:17623866-17625547	1681
18493	chr17:22081025-22081528	CpGIsland	x	CpG:_59		chr17:22081013-22081597	584
18933	chr17:23699876-23700234	CpGIsland	x	CpG:_66		chr17:23699782-23700318	536
17814	chr17:23726062-23727053	CpGIsland	x	CpG:_72		chr17:23726212-23726871	659
17058	chr17:23739701-23740787	CpGIsland	x	CpG:_77		chr17:23739814-23740569	755
14466	chr17:23802425-23804048	CpGIsland	x	CpG:_122		chr17:23802818-23803998	1180
18687	chr17:24072914-24073712	CpGIsland	x	CpG:_58		chr17:24073081-24073646	565
17348	chr17:24140780-24141977	CpGIsland	x	CpG:_73		chr17:24141162-24141875	713
17182	chr17:24414345-24415280	CpGIsland	x	CpG:_72		chr17:24414416-24415153	737
19885	chr17:24426487-24427093	CpGIsland	x	CpG:_45		chr17:24426587-24427016	429
20140	chr17:24454742-24455428	CpGIsland	x	CpG:_51		chr17:24455043-24455443	400
14207	chr17:24469822-24471418	CpGIsland	x	CpG:_121		chr17:24470132-24471383	1251
14462	chr17:24549918-24550903	CpGIsland	x	CpG:_112		chr17:24549685-24550867	1182
19732	chr17:24649986-24650236	CpGIsland	x	CpG:_56		chr17:24649840-24650287	447
19733	chr17:24650149-24650410	CpGIsland	x	CpG:_56		chr17:24649840-24650287	447
17990	chr17:24669293-24670269	CpGIsland	x	CpG:_65		chr17:24669511-24670147	636
16289	chr17:24695646-24696675	CpGIsland	x	CpG:_84		chr17:24695752-24696608	856
16734	chr17:24719399-24720760	CpGIsland	x	CpG:_74		chr17:24719572-24720369	797
15463	chr17:24752527-24753510	CpGIsland	x	CpG:_88		chr17:24752550-24753529	979
19125	chr17:24804354-24804622	CpGIsland	x	CpG:_58		chr17:24804050-24804566	516
15656	chr17:24886697-24886967	CpGIsland	x	CpG:_83		chr17:24886158-24887103	945
18256	chr17:24936291-24937141	CpGIsland	x	CpG:_68		chr17:24936456-24937064	608
18198	chr17:24960172-24961068	CpGIsland	x	CpG:_61		chr17:24960316-24960930	614
17111	chr17:25013611-25014588	CpGIsland	x	CpG:_69		chr17:25013695-25014442	747
13151	chr17:25015158-25017089	CpGIsland	x	CpG:_155		chr17:25015254-25016862	1608
21668	chr17:25133255-25133843	CpGIsland	x	CpG:_37		chr17:25133340-25133660	320
14902	chr17:25184078-25185092	CpGIsland	x	CpG:_88		chr17:25184133-25185217	1084
16329	chr17:25188102-25189080	CpGIsland	x	CpG:_83		chr17:25188187-25189036	849
17328	chr17:25239704-25240707	CpGIsland	x	CpG:_70		chr17:25239879-25240594	715
25028	chr17:25385525-25385911	CpGIsland	x	CpG:_16		chr17:25385717-25385926	209
20425	chr17:25773483-25774082	CpGIsland	x	CpG:_32		chr17:25773596-25773960	364
15762	chr17:25796247-25797089	CpGIsland	x	CpG:_70		chr17:25796281-25797210	929
15763	chr17:25796849-25797240	CpGIsland	x	CpG:_70		chr17:25796281-25797210	929
14621	chr17:25831693-25833713	CpGIsland	x	CpG:_103		chr17:25832531-25833676	1145
24149	chr17:25836971-25837226	CpGIsland	x	CpG:_27		chr17:25837031-25837307	276
17096	chr17:25875444-25876046	CpGIsland	x	CpG:_59		chr17:25875044-25875794	750
18019	chr17:25951876-25952223	CpGIsland	x	CpG:_77		chr17:25951561-25952194	633
10107	chr17:26068579-26069681	CpGIsland	x	CpG:_142		chr17:26067599-26069727	2128
23449	chr17:26123376-26123903	CpGIsland	x	CpG:_34		chr17:26123457-26123754	297
16146	chr17:26138287-26139515	CpGIsland	x	CpG:_86		chr17:26138373-26139249	876
19116	chr17:26243687-26244487	CpGIsland	x	CpG:_44		chr17:26243869-26244386	517
16921	chr17:26252743-26253630	CpGIsland	x	CpG:_77		chr17:26252827-26253600	773
15301	chr17:26414476-26415405	CpGIsland	x	CpG:_98		chr17:26414558-26415566	1008
15812	chr17:26507830-26509291	CpGIsland	x	CpG:_103		chr17:26507982-26508904	922
15468	chr17:26715230-26716759	CpGIsland	x	CpG:_96		chr17:26715401-26716379	978
18344	chr17:26844359-26844858	CpGIsland	x	CpG:_47		chr17:26844182-26844781	599
16586	chr17:26916691-26917716	CpGIsland	x	CpG:_80		chr17:26916788-26917604	816
[truncated: 20,294 more rows]

## Sheet: Peak anno counts
	11A KD 11A IP	CHD8 KD CHD8 IP
Enhancer	6248	7765
CTCF	3737	5210
CpGIsland	2946	4352
Intron	2777	3025
Exon	1935	2435
Promoter	1333	2127
5' UTR	325	487
3' UTR	161	142
CDS	0	0
