# Supplementary material for: CHD8 interacts with BCL11A to induce oncogenic transcription in triple negative breast cancer
Source: EMBO J. 2025 May 6;44(12):3448–67. doi: 10.1038/s44318-025-00447-8 (PMC12170886; doi:10.1038/s44318-025-00447-8)
Supplement: Supplementary file 20 — Dataset EV12 [file 44318_2025_447_MOESM20_ESM.xlsx]

## Sheet: Table Legend
Dataset EV12 - CHIPseq peak motif analysis workbook
4T1 cells were independently transfected with shRNA against BCL11A or CHD8 to induce knockdown of each protein. shRNA-transfected cells were then used for CHIPseq to identify areas of the genome bound by either BCL11A or CHD8. Areas of the genome with differential binding were determined through comparison to a control shRNA transfection, identifying genomic binding peaks that were reduced when B…

## Sheet: Enriched motifs in BCL11A peaks
	motif	focus_set_prop_100	all_peaks_prop_100	pvalue_focus_set_vs_all_peaks	significance_focus_set_vs_all_peaks	upstream_from_genes_prop_100	pvalue_focus_set_vs_upstream_from_genes	significance_focus_set_vs_upstream_from_genes
381	CCCGGG	35.764	24.9448	1	>0.1	9.58783	0.0183311	<0.05
464	GCCCGG	32.1515	20.931	1	>0.1	8.48127	0.0183311	<0.05
1198	GGCCGC	32.1113	19.2308	1	>0.1	7.70811	0.0183311	<0.05
1334	GCGGCC	32.2317	19.1976	1	>0.1	7.67567	0.0183311	<0.05
1336	CCGGCC	31.5895	20.4424	1	>0.1	7.83967	0.0183311	<0.05
456	GGCCGG	31.1747	20.3428	1	>0.1	7.68468	0.0185959	<0.05
1357	GCCGCC	32.6599	20.2509	1	>0.1	8.63626	0.0185959	<0.05
357	CCGGGG	29.6628	19.9597	1	>0.1	7.99827	0.0204639	<0.05
1098	CCGGGC	32.486	21.2514	1	>0.1	8.56237	0.0204639	<0.05
1114	GGCGGC	32.4592	20.1923	1	>0.1	8.69393	0.0204639	<0.05
1122	GCCGGC	29.2748	18.9709	1	>0.1	6.62858	0.0204639	<0.05
1206	GCCCGC	29.8501	18.1912	1	>0.1	8.46865	0.0204639	<0.05
436	CCGCGG	28.1911	15.9596	1	>0.1	6.98542	0.02266	<0.05
607	GCGGCG	28.0706	15.6899	1	>0.1	7.3711	0.02266	<0.05
379	GCCGGG	31.1078	20.5421	1	>0.1	8.61103	0.0235105	<0.05
428	CGGCGG	26.4785	15.3655	1	>0.1	6.4051	0.0235105	<0.05
466	CCCCGG	29.2748	19.8073	1	>0.1	7.89194	0.0235105	<0.05
720	CCGCCG	26.3848	15.2053	1	>0.1	6.29156	0.0235105	<0.05
1096	GCGGGC	29.422	18.3222	1	>0.1	8.429	0.0235105	<0.05
434	GCGCGG	26.813	15.2053	1	>0.1	7.24494	0.0247923	<0.05
1176	CCGCGC	26.7461	15.3108	1	>0.1	7.20349	0.0247923	<0.05
1200	CGCCGC	27.1876	15.6547	1	>0.1	7.24674	0.0247923	<0.05
1403	CGGCCC	26.9334	16.9015	1	>0.1	7.00705	0.0247923	<0.05
1124	CCCGGC	30.3853	20.2411	1	>0.1	8.64166	0.0265199	<0.05
712	CGGCCG	24.7123	13.3625	1	>0.1	5.70764	0.0277562	<0.05
1168	CGGCGC	24.5384	13.8002	1	>0.1	6.43214	0.0277562	<0.05
1359	CCCGCC	36.7139	24.0088	1	>0.1	14.2195	0.0277562	<0.05
747	GCCCCG	31.3888	20.7004	1	>0.1	10.4169	0.0323678	<0.05
639	GCCGCG	25.6891	14.0152	1	>0.1	6.57451	0.0325352	<0.05
641	CCCGCG	25.6355	14.2048	1	>0.1	6.87368	0.0325352	<0.05
710	GGGCCG	26.3045	16.7901	1	>0.1	6.98362	0.0325352	<0.05
739	GGCCCG	26.1172	17.0148	1	>0.1	6.99263	0.0325352	<0.05
1116	CGCGGC	26.0102	13.98	1	>0.1	6.76915	0.0325352	<0.05
1328	CGGGCC	26.0771	17.1086	1	>0.1	6.86287	0.0325352	<0.05
371	GGCGGG	35.9647	24.2647	1	>0.1	14.1889	0.0358586	<0.05
426	GGGCGG	35.6703	23.0532	1	>0.1	14.3115	0.0358586	<0.05
718	GCGCCG	24.2307	13.685	1	>0.1	6.44656	0.0375522	<0.05
741	CGCCCG	24.3377	14.238	1	>0.1	6.4826	0.0375522	<0.05
355	GCGGGG	32.6733	20.5831	1	>0.1	12.3362	0.0386105	<0.05
1208	CCCCGC	33.088	20.6945	1	>0.1	12.3939	0.0386105	<0.05
1166	GGGCGC	26.8531	15.4124	1	>0.1	7.7802	0.0394574	<0.05
1349	GGCGCC	26.8397	16.413	1	>0.1	7.63783	0.0394574	<0.05
458	CGCCGG	21.9026	12.2017	1	>0.1	5.41028	0.0407654	<0.05
373	CGCGGG	25.4884	14.111	1	>0.1	6.87548	0.0458992	<0.05
432	CTGCGG	25.1539	17.5561	1	>0.1	7.10437	0.0458992	<0.05
1091	CGGGGC	31.4691	20.7023	1	>0.1	10.6349	0.0458992	<0.05
1064	GGCAGC	34.6133	27.6865	1	>0.1	14.2484	0.0480754	<0.05
1411	CCGCCC	35.2422	23.0454	1	>0.1	14.261	0.0480754	<0.05
424	CAGCGG	23.0666	16.497	1	>0.1	6.2411	0.0529792	<0.1
523	CCGCTG	22.9596	16.7627	1	>0.1	6.35464	0.0529792	<0.1
708	CAGCCG	22.9596	16.7198	1	>0.1	6.4808	0.0529792	<0.1
1409	GCGCCC	26.1038	15.3929	1	>0.1	7.71532	0.0572318	<0.1
609	CCGGCG	21.3005	12.235	1	>0.1	5.38505	0.0613558	<0.1
293	CCGCAG	23.9229	17.5933	1	>0.1	7.02146	0.0629984	<0.1
591	GCAGCG	24.3912	16.9249	1	>0.1	6.75293	0.0629984	<0.1
601	CGGGCG	24.4581	14.3572	1	>0.1	6.55289	0.0629984	<0.1
631	GGCGCG	24.0567	13.2101	1	>0.1	7.19448	0.0629984	<0.1
1143	CGCTGC	24.0032	16.8155	1	>0.1	6.97461	0.0629984	<0.1
1351	CGCGCC	23.8694	13.2277	1	>0.1	7.0521	0.0629984	<0.1
599	GGGGCG	30.7332	18.7443	1	>0.1	12.4696	0.0702341	<0.1
517	CGGCTG	22.0632	16.3211	1	>0.1	6.49702	0.070613	<0.1
1401	GGGCCC	28.472	22.3712	1	>0.1	10.0023	0.0736523	<0.1
1174	GCGCGC	24.6588	14.0777	1	>0.1	7.79282	0.074837	<0.1
711	TGGCCG	19.6414	13.1515	1	>0.1	5.15616	0.0789462	<0.1
54	CCGGGA	22.8124	16.6904	1	>0.1	7.32424	0.0834894	<0.1
623	GCTGCG	23.2807	15.1662	1	>0.1	7.43598	0.0834894	<0.1
633	CGCGCG	22.585	13.9175	1	>0.1	6.50062	0.0834894	<0.1
1164	CAGCGC	23.2539	15.8423	1	>0.1	6.81781	0.0834894	<0.1
1342	GCTGCC	33.1951	27.6279	1	>0.1	14.3763	0.0834894	<0.1
1141	GGCTGC	34.0514	27.6161	1	>0.1	14.6719	0.0880361	<0.1
1326	GGGGCC	29.5157	21.3765	1	>0.1	11.8442	0.0880361	<0.1
1424	GGCCCC	30.1177	21.5915	1	>0.1	11.6802	0.0880361	<0.1
1426	CGCCCC	30.2382	18.9436	1	>0.1	12.4912	0.0880361	<0.1
455	AGCCGG	20.7921	15.4027	1	>0.1	6.21227	0.0924153	<0.1
918	CCGGCT	20.7787	15.1877	1	>0.1	6.25732	0.0924153	<0.1
1197	AGCCGC	20.9928	13.5892	1	>0.1	6.17262	0.0924153	<0.1
286	GGGCAG	35.4429	29.7598	1	>0.1	16.2615	0.0934684	<0.1
515	GGGCTG	34.8408	28.2004	1	>0.1	16.2615	0.0934684	<0.1
1407	CTGCCC	35.202	29.7481	1	>0.1	16.2615	0.0934684	<0.1
247	CGGGAG	23.5751	15.9107	1	>0.1	8.30825	0.0939344	<0.1
745	CTCCCG	23.6553	15.9596	1	>0.1	8.48307	0.0939344	<0.1
191	CCCGCA	18.5978	13.1163	1	>0.1	5.35801	0.103656	>0.1
214	CGGCCA	19.3738	13.4309	1	>0.1	5.1093	0.103656	>0.1
709	AGGCCG	18.7851	13.1593	1	>0.1	5.23005	0.103656	>0.1
957	CGGCCT	19.0126	13.0342	1	>0.1	5.22465	0.103656	>0.1
253	CCGGAG	21.6618	14.834	1	>0.1	7.18547	0.109767	>0.1
350	CGGGGG	21.8892	13.8765	1	>0.1	7.4522	0.109767	>0.1
465	TCCCGG	22.4244	16.6064	1	>0.1	7.41074	0.109767	>0.1
521	GCGCTG	21.8892	15.5942	1	>0.1	7.04129	0.109767	>0.1
749	CCCCCG	22.3174	13.8823	1	>0.1	7.38732	0.109767	>0.1
1066	CGCAGC	21.6751	14.6894	1	>0.1	7.22512	0.109767	>0.1
1319	GCAGCC	33.4359	27.6669	1	>0.1	15.1098	0.111261	>0.1
1332	CTGGCC	32.7535	26.9478	1	>0.1	15.0035	0.111261	>0.1
1089	GGGGGC	29.1945	20.587	1	>0.1	12.4408	0.112525	>0.1
706	GAGCCG	19.9893	13.5345	1	>0.1	6.21227	0.112755	>0.1
738	AGCCCG	20.4308	14.2048	1	>0.1	6.29337	0.112755	>0.1
912	CGGGCT	20.3372	14.068	1	>0.1	6.23569	0.112755	>0.1
916	GCGGCT	20.0428	13.255	1	>0.1	6.21947	0.112755	>0.1
935	GCCGCT	19.5745	13.0459	1	>0.1	5.73648	0.112755	>0.1
1264	CGGCTC	20.2168	13.7397	1	>0.1	6.23209	0.112755	>0.1
1348	AGCGCC	19.6682	13.6263	1	>0.1	6.10593	0.112755	>0.1
1324	CAGGCC	29.9037	25.6737	1	>0.1	13.4951	0.1129	>0.1
1094	CTGGGC	34.5999	27.5849	1	>0.1	16.9986	0.119319	>0.1
530	GGCCTG	31.1078	25.9238	1	>0.1	13.6194	0.128525	>0.1
1070	GCCAGC	31.4022	27.1295	1	>0.1	14.3944	0.128525	>0.1
372	TGCGGG	18.4239	13.3527	1	>0.1	5.46795	0.132922	>0.1
743	GTCCCG	17.8352	13.7045	1	>0.1	5.41749	0.132922	>0.1
991	CGGGAC	17.7281	13.6478	1	>0.1	5.45173	0.132922	>0.1
49	CGGGGA	20.9259	14.6952	1	>0.1	7.0539	0.136319	>0.1
291	GCGCAG	20.8322	14.0269	1	>0.1	7.42877	0.136319	>0.1
299	GGCCAG	31.6029	26.3928	1	>0.1	15.3441	0.136319	>0.1
363	GCTGGG	36.647	30.776	1	>0.1	19.4514	0.136319	>0.1
425	AGGCGG	23.9765	17.3881	1	>0.1	8.77323	0.136319	>0.1
462	CTCCGG	21.1132	14.791	1	>0.1	7.32604	0.136319	>0.1
531	CGCCTG	20.6315	15.7954	1	>0.1	6.89351	0.136319	>0.1
597	CAGGCG	20.6583	15.3929	1	>0.1	6.68986	0.136319	>0.1
748	TCCCCG	20.5111	14.3591	1	>0.1	7.28639	0.136319	>0.1
961	CCGCCT	24.0434	17.1145	1	>0.1	9.02013	0.136319	>0.1
270	GCCGAG	18.6781	12.0259	1	>0.1	5.74909	0.153467	>0.1
300	CGCCAG	18.5577	13.1612	1	>0.1	5.89868	0.153467	>0.1
313	CGGAGG	21.5413	15.0157	1	>0.1	7.83247	0.153467	>0.1
331	GCCAGG	34.1852	28.6303	1	>0.1	17.1121	0.153467	>0.1
422	GAGCGG	19.0126	13.3391	1	>0.1	5.89507	0.153467	>0.1
427	TGGCGG	18.6112	12.9463	1	>0.1	5.99059	0.153467	>0.1
448	GCTCGG	18.5577	11.6155	1	>0.1	5.79235	0.153467	>0.1
595	GAGGCG	21.9829	15.7036	1	>0.1	8.28302	0.153467	>0.1
731	GCTCCG	21.6082	14.3924	1	>0.1	7.97124	0.153467	>0.1
927	GGCGCT	19.1731	13.2316	1	>0.1	5.9942	0.153467	>0.1
1051	CGGAGC	22.1301	14.3904	1	>0.1	7.76398	0.153467	>0.1
1113	AGCGGC	19.2133	12.5789	1	>0.1	5.58149	0.153467	>0.1
1120	CTCGGC	18.6647	12.1803	1	>0.1	5.89688	0.153467	>0.1
1207	TCCCGC	21.5413	14.0719	1	>0.1	7.74776	0.153467	>0.1
1277	CGCCTC	22.2772	15.514	1	>0.1	8.39476	0.153467	>0.1
1432	GCCCCC	28.9269	20.9525	1	>0.1	12.994	0.153467	>0.1
1081	GCAGGC	30.1579	26.5511	1	>0.1	14.1853	0.155443	>0.1
1106	GCTGGC	30.3586	26.4983	1	>0.1	14.4034	0.155443	>0.1
1108	CCTGGC	35.0816	29.2127	1	>0.1	17.6041	0.155443	>0.1
1145	GCCTGC	30.2248	26.9302	1	>0.1	14.2268	0.155443	>0.1
398	GGCTGG	36.0583	30.7369	1	>0.1	19.1612	0.167354	>0.1
169	CGGGCA	17.3535	11.8441	1	>0.1	4.92908	0.169556	>0.1
251	GCGGAG	23.468	16.0436	1	>0.1	8.74259	0.169556	>0.1
341	GCAGGG	30.7332	26.2287	1	>0.1	15.3117	0.169556	>0.1
386	CGGTGG	16.5507	11.6878	1	>0.1	5.25529	0.169556	>0.1
479	CGGGTG	16.7648	12.8095	1	>0.1	5.05344	0.169556	>0.1
682	GGCTCG	17.0458	11.6018	1	>0.1	4.99576	0.169556	>0.1
1147	CCCTGC	31.3085	26.3752	1	>0.1	15.3351	0.169556	>0.1
1204	CTCCGC	22.6786	16.0944	1	>0.1	8.86154	0.169556	>0.1
1379	GGCTCC	30.7733	24.5891	1	>0.1	14.8107	0.169556	>0.1
72	CCCGGA	20.0963	14.109	1	>0.1	6.8052	0.172956	>0.1
327	CGCAGG	19.5478	13.1182	1	>0.1	6.83764	0.172956	>0.1
380	TCCGGG	19.8956	14.1031	1	>0.1	6.87909	0.172956	>0.1
584	GGAGCG	20.0294	13.1612	1	>0.1	6.79799	0.172956	>0.1
1262	GGGCTC	26.532	21.5778	1	>0.1	12.4408	0.172956	>0.1
64	CGCGGA	14.624	9.47765	1	>0.1	3.9685	0.191642	>0.1
460	GTCCGG	14.517	10.4254	1	>0.1	3.82612	0.191642	>0.1
910	GGGGCT	27.6157	23.4929	1	>0.1	13.3329	0.191642	>0.1
997	CCGGAC	14.6909	10.5778	1	>0.1	3.66572	0.191642	>0.1
1076	GGAGGC	33.2352	27.0885	1	>0.1	16.6958	0.191642	>0.1
1306	CGCACC	14.5839	9.82549	1	>0.1	4.14872	0.191642	>0.1
1308	GCCACC	27.6157	22.7112	1	>0.1	12.6822	0.191642	>0.1
1323	GAGGCC	27.8164	22.5295	1	>0.1	13.3995	0.191642	>0.1
1399	CAGCCC	33.088	27.9307	1	>0.1	16.7607	0.191642	>0.1
1418	GCTCCC	27.7228	21.4547	1	>0.1	12.6985	0.191642	>0.1
52	GCGGGA	20.7921	14.1833	1	>0.1	7.73695	0.198353	>0.1
219	CCGCCA	18.076	12.4675	1	>0.1	6.09512	0.198353	>0.1
305	CCCCAG	33.6767	30.309	1	>0.1	17.6942	0.198353	>0.1
400	CGCTGG	17.969	12.5535	1	>0.1	6.06448	0.198353	>0.1
404	GCCTGG	34.4126	29.0661	1	>0.1	18.453	0.198353	>0.1
593	CCAGCG	18.3704	12.7841	1	>0.1	6.01582	0.198353	>0.1
605	CTGGCG	18.2098	13.1671	1	>0.1	5.90769	0.198353	>0.1
716	CTGCCG	17.7014	12.403	1	>0.1	5.56707	0.198353	>0.1
733	CCTCCG	20.8188	15.0607	1	>0.1	7.93159	0.198353	>0.1
959	GCGCCT	17.7147	13.1085	1	>0.1	6.26273	0.198353	>0.1
1057	CCGAGC	17.8485	11.5881	1	>0.1	5.74729	0.198353	>0.1
1083	CCAGGC	33.7436	28.6811	1	>0.1	18.0313	0.198353	>0.1
1162	GAGCGC	18.357	11.6331	1	>0.1	6.20866	0.198353	>0.1
1165	AGGCGC	17.6345	12.6473	1	>0.1	6.16541	0.198353	>0.1
1267	GCGCTC	18.1429	11.4553	1	>0.1	6.37627	0.198353	>0.1
1269	CCGCTC	17.9288	13.1808	1	>0.1	6.21407	0.198353	>0.1
1037	GGCCAC	25.2877	20.4776	1	>0.1	10.7485	0.199316	>0.1
1072	CCCAGC	35.2288	30.5024	1	>0.1	19.473	0.199316	>0.1
1292	CGGACC	12.5903	9.25293	1	>0.1	3.24941	0.199316	>0.1
1330	GTGGCC	25.4616	20.3506	1	>0.1	10.6475	0.199316	>0.1
189	GCCGCA	15.7078	10.7088	1	>0.1	4.56323	0.204255	>0.1
217	GCGCCA	16.0423	11.637	1	>0.1	5.39586	0.204255	>0.1
272	CCCGAG	19.2267	13.5013	1	>0.1	6.98001	0.204255	>0.1
318	CCGAGG	19.0795	13.4524	1	>0.1	6.63759	0.204255	>0.1
377	CTCGGG	19.1865	13.3019	1	>0.1	6.87368	0.204255	>0.1
450	CCTCGG	18.7182	13.3762	1	>0.1	6.79258	0.204255	>0.1
463	ACCCGG	16.4704	12.0786	1	>0.1	5.26249	0.204255	>0.1
534	GCCCTG	30.8135	26.4026	1	>0.1	15.8722	0.204255	>0.1
625	CCTGCG	19.0795	12.9717	1	>0.1	6.94757	0.204255	>0.1
704	CCACCG	15.7881	11.4885	1	>0.1	5.36162	0.204255	>0.1
737	CACCCG	16.2296	12.4499	1	>0.1	5.00658	0.204255	>0.1
740	TGCCCG	16.1895	11.6526	1	>0.1	5.15436	0.204255	>0.1
798	CCGGGT	16.0155	12.1392	1	>0.1	5.36522	0.204255	>0.1
929	CGCGCT	15.5339	9.02624	1	>0.1	4.96693	0.204255	>0.1
1055	GCGAGC	16.2831	9.99746	1	>0.1	5.31836	0.204255	>0.1
1087	CAGGGC	30.7466	26.0743	1	>0.1	16.038	0.204255	>0.1
1115	TGCGGC	16.1359	10.5544	1	>0.1	4.51097	0.204255	>0.1
1190	GCTCGC	15.8148	10.1479	1	>0.1	5.40487	0.204255	>0.1
1205	ACCCGC	15.5205	11.6624	1	>0.1	4.74526	0.204255	>0.1
1290	GGGACC	21.8625	18.5176	1	>0.1	9.42924	0.204255	>0.1
1314	GGAGCC	29.529	24.8803	1	>0.1	14.6791	0.204255	>0.1
1316	CGAGCC	16.1895	11.4064	1	>0.1	4.95071	0.204255	>0.1
1321	CCAGCC	36.4196	30.8229	1	>0.1	19.5361	0.204255	>0.1
1381	CGCTCC	18.9724	12.8388	1	>0.1	6.81962	0.204255	>0.1
1398	GAGCCC	25.7827	21.4644	1	>0.1	12.0911	0.204255	>0.1
304	GCCCAG	32.3923	27.0865	1	>0.1	16.8454	0.217207	>0.1
1049	GGGAGC	26.5989	21.7029	1	>0.1	12.9183	0.217207	>0.1
1100	GGTGGC	26.7059	22.6018	1	>0.1	12.7724	0.217207	>0.1
1385	GCCTCC	31.643	26.6117	1	>0.1	17.2923	0.217207	>0.1
353	CTGGGG	32.7402	30.1565	1	>0.1	17.9087	0.234234	>0.1
519	CTGCTG	33.0613	31.2215	1	>0.1	18.0781	0.234234	>0.1
1343	CCTGCC	33.2754	29.9044	1	>0.1	18.4169	0.234234	>0.1
171	GCGGCA	13.5269	9.5011	1	>0.1	4.37039	0.236136	>0.1
615	GGTGCG	13.6874	9.6887	1	>0.1	4.04779	0.236136	>0.1
640	TCCGCG	14.3832	9.69261	1	>0.1	3.95588	0.236136	>0.1
921	GCTGCT	28.3516	25.1187	1	>0.1	14.3763	0.236136	>0.1
1007	GGCGAC	13.8748	9.95838	1	>0.1	3.87298	0.236136	>0.1
1130	GGGTGC	19.8956	17.179	1	>0.1	8.21454	0.236136	>0.1
1172	CTGCGC	20.2703	14.1676	1	>0.1	7.63783	0.236136	>0.1
1353	GTCGCC	14.0888	10.0619	1	>0.1	3.70177	0.236136	>0.1
1370	GCGTCC	13.5403	8.57288	1	>0.1	4.34336	0.236136	>0.1
1394	GCACCC	19.8154	17.0774	1	>0.1	8.17309	0.236136	>0.1
1400	AGGCCC	23.856	20.6965	1	>0.1	11.4027	0.243014	>0.1
263	GGCGAG	16.7915	11.4045	1	>0.1	5.8374	0.243632	>0.1
287	CGGCAG	16.8317	12.1529	1	>0.1	5.65358	0.243632	>0.1
370	AGCGGG	17.019	11.5764	1	>0.1	5.63195	0.243632	>0.1
937	CCCGCT	16.7514	11.7015	1	>0.1	5.82299	0.243632	>0.1
365	CCTGGG	35.2154	31.3662	1	>0.1	20.4769	0.254712	>0.1
724	GGTCCG	12.2023	9.20993	1	>0.1	3.36295	0.261554	>0.1
995	GCGGAC	12.4565	7.75213	1	>0.1	3.34313	0.261554	>0.1
1194	GACCGC	12.1755	8.15274	1	>0.1	3.28545	0.261554	>0.1
1229	GCGGTC	11.5868	8.04721	1	>0.1	3.38638	0.261554	>0.1
1296	GCGACC	12.1889	8.61196	1	>0.1	3.31429	0.261554	>0.1
1391	GGACCC	21.4611	17.6265	1	>0.1	9.34453	0.261554	>0.1
181	GGCGCA	15.1458	10.6072	1	>0.1	5.01919	0.263677	>0.1
225	GGCCCA	22.2237	20.1219	1	>0.1	9.90322	0.263677	>0.1
229	GCCCCA	26.4785	23.5046	1	>0.1	13.3743	0.263677	>0.1
289	CTGCAG	32.4726	30.7447	1	>0.1	17.5645	0.263677	>0.1
311	GGGAGG	37.8512	32.2494	1	>0.1	22.7242	0.263677	>0.1
406	CCCTGG	32.0712	27.3367	1	>0.1	18.4692	0.263677	>0.1
600	TGGGCG	17.6478	11.8813	1	>0.1	7.16744	0.263677	>0.1
630	AGCGCG	15.0789	8.77807	1	>0.1	4.66956	0.263677	>0.1
746	ACCCCG	14.7444	10.0072	1	>0.1	5.28592	0.263677	>0.1
796	GCGGGT	15.3064	11.7777	1	>0.1	4.62451	0.263677	>0.1
1029	GCGCAC	15.4402	10.9863	1	>0.1	5.29674	0.263677	>0.1
1170	GTGCGC	14.6909	10.699	1	>0.1	5.27331	0.263677	>0.1
1325	AGGGCC	22.4913	19.4751	1	>0.1	10.4944	0.263677	>0.1
1327	TGGGCC	22.3976	20.163	1	>0.1	10.3394	0.263677	>0.1
1350	TGCGCC	15.0789	10.5251	1	>0.1	5.06785	0.263677	>0.1
1423	AGCCCC	26.0102	23.2799	1	>0.1	13.4013	0.263677	>0.1
1276	GGCCTC	26.639	22.6838	1	>0.1	13.5545	0.266195	>0.1
325	GGCAGG	33.1282	29.5351	1	>0.1	18.5341	0.270503	>0.1
62	GGCGGA	19.2133	13.6674	1	>0.1	7.65945	0.279254	>0.1
598	AGGGCG	18.571	12.0239	1	>0.1	7.64143	0.279254	>0.1
1025	GGGCAC	19.2267	16.9699	1	>0.1	8.48667	0.279254	>0.1
1421	GACCCC	18.6647	14.3552	1	>0.1	8.08297	0.279254	>0.1
955	GGGCCT	23.3476	20.8821	1	>0.1	11.482	0.280774	>0.1
333	CCCAGG	34.2253	30.5708	1	>0.1	19.7614	0.283939	>0.1
1387	CCCTCC	33.7169	27.9249	1	>0.1	20.4733	0.283939	>0.1
100	GGGCGA	13.353	8.66277	1	>0.1	4.49475	0.28629	>0.1
121	GGCCGA	12.9114	8.81129	1	>0.1	4.2118	0.28629	>0.1
183	CGCGCA	13.0854	8.42241	1	>0.1	4.47132	0.28629	>0.1
316	GCGAGG	16.1627	10.9355	1	>0.1	6.01402	0.28629	>0.1
359	CGTGGG	15.681	12.2174	1	>0.1	5.6716	0.28629	>0.1
430	GTGCGG	13.0318	8.6999	1	>0.1	4.20279	0.28629	>0.1
483	GCGGTG	16.1493	10.7635	1	>0.1	5.54905	0.28629	>0.1
485	CCGGTG	12.7241	9.10636	1	>0.1	4.30732	0.28629	>0.1
586	CGAGCG	13.4734	8.02962	1	>0.1	3.54317	0.28629	>0.1
632	TGCGCG	13.1389	8.47322	1	>0.1	4.44969	0.28629	>0.1
684	CGCTCG	12.8713	7.98077	1	>0.1	3.77205	0.28629	>0.1
690	GCCTCG	16.1092	11.0801	1	>0.1	6.36005	0.28629	>0.1
702	GCACCG	12.8579	8.67254	1	>0.1	4.28208	0.28629	>0.1
1031	CCGCAC	13.2727	8.82887	1	>0.1	4.25866	0.28629	>0.1
1078	CGAGGC	16.2162	11.3067	1	>0.1	6.37086	0.28629	>0.1
1167	TGGCGC	16.4571	11.9399	1	>0.1	5.50039	0.28629	>0.1
1192	CCTCGC	15.5071	10.7654	1	>0.1	6.1618	0.28629	>0.1
1196	CACCGC	15.8683	10.6326	1	>0.1	5.54184	0.28629	>0.1
1199	TGCCGC	12.8579	9.51674	1	>0.1	4.44969	0.28629	>0.1
1335	TCGGCC	13.1523	8.69795	1	>0.1	4.09105	0.28629	>0.1
1355	CTCGCC	16.2296	11.5139	1	>0.1	6.02123	0.28629	>0.1
1420	CCTCCC	37.3695	32.0032	1	>0.1	22.9874	0.317295	>0.1
1085	GAGGGC	24.525	19.5572	1	>0.1	12.7994	0.331438	>0.1
123	CGCCGA	10.5298	6.69885	1	>0.1	2.6727	0.332284	>0.1
246	GGGGAG	31.1346	27.4911	1	>0.1	17.6798	0.332284	>0.1
608	TCGGCG	10.8643	6.77115	1	>0.1	2.84391	0.332284	>0.1
719	TCGCCG	10.6904	6.23571	1	>0.1	2.79345	0.332284	>0.1
1182	GGTCGC	11.4397	8.63932	1	>0.1	3.27284	0.332284	>0.1
1202	GTCCGC	11.3059	7.60557	1	>0.1	3.38458	0.332284	>0.1
1430	CTCCCC	31.0677	27.0651	1	>0.1	17.8492	0.332284	>0.1
1413	GGTCCC	21.0597	18.2479	1	>0.1	9.78608	0.333127	>0.1
1428	GTCCCC	21.4343	17.7887	1	>0.1	10.3484	0.333127	>0.1
70	GCCGGA	14.3297	9.56168	1	>0.1	4.70561	0.335703	>0.1
390	CCGTGG	14.4635	11.9712	1	>0.1	4.92548	0.335703	>0.1
420	CCACGG	13.7276	11.7073	1	>0.1	4.88943	0.335703	>0.1
549	GGGACG	13.5537	9.335	1	>0.1	4.89484	0.335703	>0.1
735	GACCCG	14.4501	9.62812	1	>0.1	4.80293	0.335703	>0.1
793	CGGGGT	14.1022	9.72388	1	>0.1	5.16337	0.335703	>0.1
1038	CGCCAC	14.1691	9.79227	1	>0.1	5.47155	0.335703	>0.1
1090	TGGGGC	25.6623	23.3326	1	>0.1	13.5329	0.335703	>0.1
1123	TCCGGC	13.9149	9.3096	1	>0.1	4.82275	0.335703	>0.1
1152	GGACGC	13.9149	8.61392	1	>0.1	4.50015	0.335703	>0.1
167	GGGGCA	22.1836	20.6027	1	>0.1	11.3432	0.342632	>0.1
212	GGGCCA	21.8892	18.1072	1	>0.1	11.0693	0.342632	>0.1
254	GGTGAG	22.0899	21.6169	1	>0.1	11.4766	0.342632	>0.1
337	GGAGGG	33.3155	27.8174	1	>0.1	19.7974	0.342632	>0.1
551	CGGACG	8.5764	5.29185	1	>0.1	2.22394	0.342632	>0.1
726	CGTCCG	8.5764	5.21955	1	>0.1	2.17348	0.342632	>0.1
968	GGCCCT	22.2906	19.2758	1	>0.1	10.561	0.342632	>0.1
970	CGCCCT	18.0091	12.2174	1	>0.1	7.68108	0.342632	>0.1
989	GGGGAC	22.4645	17.5913	1	>0.1	10.6385	0.342632	>0.1
1040	GCCCAC	21.742	19.78	1	>0.1	10.6439	0.342632	>0.1
1063	AGCAGC	27.0672	25.0034	1	>0.1	14.8846	0.342632	>0.1
1092	GTGGGC	21.7019	19.7761	1	>0.1	10.6187	0.342632	>0.1
1223	GGGGTC	18.3704	14.322	1	>0.1	8.14245	0.342632	>0.1
1358	TCCGCC	18.0091	13.4387	1	>0.1	7.71172	0.342632	>0.1
1402	TGGCCC	22.2103	18.3554	1	>0.1	10.9467	0.342632	>0.1
129	GCCCGA	11.7875	8.27194	1	>0.1	3.96669	0.348258	>0.1
265	CGCGAG	11.6404	6.91185	1	>0.1	3.8928	0.348258	>0.1
338	CGAGGG	14.798	9.92711	1	>0.1	5.84461	0.348258	>0.1
344	GAGGGG	27.696	23.0395	1	>0.1	16.2903	0.348258	>0.1
351	GTGGGG	27.6693	24.5501	1	>0.1	15.9821	0.348258	>0.1
388	GCGTGG	15.2663	11.1895	1	>0.1	6.36365	0.348258	>0.1
412	GGACGG	12.3629	8.93635	1	>0.1	3.92344	0.348258	>0.1
418	GCACGG	11.841	8.50058	1	>0.1	3.75764	0.348258	>0.1
454	CACCGG	12.4967	8.88359	1	>0.1	4.10006	0.348258	>0.1
457	TGCCGG	11.8678	8.7214	1	>0.1	3.9721	0.348258	>0.1
498	GCCGTG	11.9347	8.52207	1	>0.1	3.75944	0.348258	>0.1
578	CCCACG	15.0656	12.3698	1	>0.1	5.68782	0.348258	>0.1
603	GTGGCG	14.9585	10.3805	1	>0.1	5.65177	0.348258	>0.1
697	GGACCG	12.1889	8.60219	1	>0.1	3.95588	0.348258	>0.1
1097	TCGGGC	12.122	8.31298	1	>0.1	3.79729	0.348258	>0.1
1112	CACGGC	11.9615	8.56311	1	>0.1	3.80449	0.348258	>0.1
1132	CGGTGC	12.0819	8.59047	1	>0.1	4.24424	0.348258	>0.1
1160	CCACGC	14.9451	11.0488	1	>0.1	6.31139	0.348258	>0.1
1365	GGGTCC	19.4809	17.4213	1	>0.1	9.17873	0.348258	>0.1
1366	CGGTCC	11.5333	8.25826	1	>0.1	4.07663	0.348258	>0.1
1372	CCGTCC	12.0284	8.78979	1	>0.1	3.98832	0.348258	>0.1
1425	TGCCCC	22.8793	20.6535	1	>0.1	11.7883	0.348258	>0.1
974	GCCCCT	24.0166	20.4893	1	>0.1	13.4446	0.358818	>0.1
1088	AGGGGC	23.6553	20.2568	1	>0.1	13.0607	0.358818	>0.1
1281	GCCCTC	24.03	19.0686	1	>0.1	12.7057	0.358818	>0.1
285	CAGCAG	30.372	30.3226	1	>0.1	18.0168	0.359844	>0.1
342	CCAGGG	30.974	26.7602	1	>0.1	18.5016	0.380136	>0.1
1140	AGCTGC	24.7391	21.9159	1	>0.1	13.9006	0.387078	>0.1
227	CGCCCA	16.4571	11.4318	1	>0.1	7.07914	0.388194	>0.1
102	CGGCGA	10.3158	6.11846	1	>0.1	2.89077	0.395081	>0.1
108	GCGCGA	10.2622	6.71643	1	>0.1	3.00431	0.395081	>0.1
110	CCGCGA	10.4763	5.94454	1	>0.1	2.86914	0.395081	>0.1
131	CCCCGA	13.3128	9.19626	1	>0.1	4.84618	0.395081	>0.1
356	TCGGGG	13.3262	9.20603	1	>0.1	4.78851	0.395081	>0.1
369	CACGGG	13.1121	10.7733	1	>0.1	4.67317	0.395081	>0.1
433	ACGCGG	9.79395	5.94063	1	>0.1	2.96646	0.395081	>0.1
435	TCGCGG	9.5665	5.81166	1	>0.1	2.98448	0.395081	>0.1
441	GGTCGG	9.66016	6.32951	1	>0.1	3.31429	0.395081	>0.1
500	CCCGTG	12.8445	10.9824	1	>0.1	4.55782	0.395081	>0.1
576	GCCACG	12.684	9.44443	1	>0.1	5.25889	0.395081	>0.1
602	ATGGCG	9.75381	8.71749	1	>0.1	3.43143	0.395081	>0.1
617	CGTGCG	9.51298	6.13214	1	>0.1	3.45306	0.395081	>0.1
627	GACGCG	9.53974	5.64751	1	>0.1	2.96105	0.395081	>0.1
638	ACCGCG	10.2087	5.91523	1	>0.1	2.94664	0.395081	>0.1
656	GGGTCG	10.4763	6.57769	1	>0.1	3.4855	0.395081	>0.1
806	GGCGGT	12.7642	8.52793	1	>0.1	4.87682	0.395081	>0.1
808	CGCGGT	9.64678	5.85856	1	>0.1	2.89077	0.395081	>0.1
814	GCCGGT	10.2355	7.1952	1	>0.1	3.19174	0.395081	>0.1
841	GCGCGT	10.182	6.20249	1	>0.1	3.41521	0.395081	>0.1
843	CCGCGT	9.5665	5.81948	1	>0.1	2.77542	0.395081	>0.1
855	GGCCGT	10.1953	6.5816	1	>0.1	3.03495	0.395081	>0.1
1102	CGTGGC	13.1523	9.75319	1	>0.1	5.35441	0.395081	>0.1
1121	ACCGGC	10.0348	7.34762	1	>0.1	3.18813	0.395081	>0.1
1175	TCGCGC	10.2622	6.77115	1	>0.1	3.26203	0.395081	>0.1
1225	CGGGTC	12.9114	9.3096	1	>0.1	4.64974	0.395081	>0.1
1231	CCGGTC	10.0348	7.44729	1	>0.1	3.49812	0.395081	>0.1
1243	GCCGTC	10.0749	6.12432	1	>0.1	2.85292	0.395081	>0.1
1333	ACGGCC	9.79395	6.63827	1	>0.1	3.00611	0.395081	>0.1
1410	TCGCCC	13.0318	8.69013	1	>0.1	4.7038	0.395081	>0.1
1415	CGTCCC	13.3931	9.24706	1	>0.1	4.72363	0.395081	>0.1
1042	CCCCAC	26.7461	24.2198	1	>0.1	15.7604	0.407537	>0.1
1304	GGCACC	17.0591	14.8125	1	>0.1	8.05053	0.409231	>0.1
1339	GGTGCC	17.0056	15.0411	1	>0.1	8.15687	0.409231	>0.1
176	GCTGCA	22.1301	20.6847	1	>0.1	12.32	0.424807	>0.1
358	GGTGGG	27.6291	24.6048	1	>0.1	17.0923	0.424807	>0.1
384	GGGTGG	28.3115	24.7709	1	>0.1	16.858	0.424807	>0.1
513	CAGCTG	28.1242	26.684	1	>0.1	17.4149	0.424807	>0.1
1065	TGCAGC	22.3307	20.5812	1	>0.1	12.4624	0.424807	>0.1
1310	CCCACC	27.7362	24.0908	1	>0.1	17.0148	0.424807	>0.1
1396	CCACCC	28.365	24.0088	1	>0.1	16.5534	0.424807	>0.1
8	GCGGAA	10.7305	9.72388	1	>0.1	4.18657	0.434506	>0.1
165	GCAGCA	22.7723	22.0878	1	>0.1	13.1004	0.434506	>0.1
173	CCGGCA	11.4932	8.42632	1	>0.1	4.01535	0.434506	>0.1
346	CAGGGG	22.799	20.7395	1	>0.1	13.3419	0.434506	>0.1
378	ACCGGG	10.8643	7.66029	1	>0.1	3.891	0.434506	>0.1
452	GACCGG	10.6636	7.73064	1	>0.1	3.58462	0.434506	>0.1
478	GGGGTG	23.749	20.331	1	>0.1	13.5455	0.434506	>0.1
536	CCCCTG	23.9363	20.6613	1	>0.1	13.7546	0.434506	>0.1
592	TCAGCG	10.7172	8.37356	1	>0.1	4.27848	0.434506	>0.1
606	ACGGCG	8.34894	4.99482	1	>0.1	2.32126	0.434506	>0.1
637	CTCGCG	11.4129	6.83954	1	>0.1	4.15953	0.434506	>0.1
692	CCCTCG	14.4902	10.1421	1	>0.1	5.74008	0.434506	>0.1
717	ACGCCG	8.38908	5.11598	1	>0.1	2.39876	0.434506	>0.1
816	CCCGGT	10.677	7.56844	1	>0.1	3.65311	0.434506	>0.1
837	CGGCGT	8.3757	5.08667	1	>0.1	2.46905	0.434506	>0.1
857	CGCCGT	8.40246	5.0339	1	>0.1	2.31225	0.434506	>0.1
905	GCAGCT	24.3377	21.5543	1	>0.1	13.8897	0.434506	>0.1
1009	CGCGAC	7.90741	4.55709	1	>0.1	2.25638	0.434506	>0.1
1136	CCGTGC	11.3861	8.36183	1	>0.1	3.79008	0.434506	>0.1
1142	TGCTGC	23.4546	22.1386	1	>0.1	13.1544	0.434506	>0.1
1237	GGCGTC	10.5165	7.19325	1	>0.1	3.73961	0.434506	>0.1
1345	GACGCC	10.8376	7.21474	1	>0.1	4.01896	0.434506	>0.1
1405	GTGCCC	18.3837	16.7627	1	>0.1	8.52091	0.434506	>0.1
1422	CACCCC	24.1102	20.0946	1	>0.1	13.7041	0.434506	>0.1
349	TGGGGG	24.6856	21.5387	1	>0.1	15.3405	0.459214	>0.1
1260	CAGCTC	24.9398	23.147	1	>0.1	15.1855	0.459214	>0.1
512	GAGCTG	25.7024	23.3424	1	>0.1	15.5604	0.475945	>0.1
39	CGCAGA	12.2157	9.53042	1	>0.1	4.62991	0.485289	>0.1
71	TCCGGA	12.2826	10.1772	1	>0.1	4.90205	0.485289	>0.1
76	CGGTGA	8.5764	6.06961	1	>0.1	3.25301	0.485289	>0.1
157	CGGACA	9.4996	6.81609	1	>0.1	2.74298	0.485289	>0.1
218	TCGCCA	8.81723	7.29291	1	>0.1	3.35394	0.485289	>0.1
367	GACGGG	9.19187	6.89621	1	>0.1	3.43504	0.485289	>0.1
514	AGGCTG	27.8031	25.8476	1	>0.1	18.4133	0.485289	>0.1
725	TGTCCG	8.69682	6.56596	1	>0.1	2.89437	0.485289	>0.1
861	GCCCGT	8.79047	6.53274	1	>0.1	3.19174	0.485289	>0.1
1026	CGGCAC	8.61654	6.41745	1	>0.1	2.89257	0.485289	>0.1
1095	ACGGGC	9.47284	6.56792	1	>0.1	3.00251	0.485289	>0.1
1110	GACGGC	9.25876	6.12042	1	>0.1	2.95925	0.485289	>0.1
1173	ACGCGC	9.4327	5.96799	1	>0.1	3.36115	0.485289	>0.1
1239	CGCGTC	9.44608	5.63188	1	>0.1	2.87094	0.485289	>0.1
1245	CCCGTC	9.09821	6.72816	1	>0.1	3.46568	0.485289	>0.1
1283	CCCCTC	27.1073	23.0825	1	>0.1	16.9031	0.485289	>0.1
1298	CCGACC	9.09821	6.19663	1	>0.1	3.1575	0.485289	>0.1
1356	ACCGCC	12.3896	8.31689	1	>0.1	4.71101	0.485289	>0.1
177	CCTGCA	21.5815	20.7864	1	>0.1	13.0571	0.49219	>0.1
1434	CCCCCC	17.0056	12.8564	1	>0.1	9.11024	0.506936	>0.1
37	CCGAGA	9.72705	7.69937	1	>0.1	4.17395	0.538061	>0.1
61	AGCGGA	10.0883	8.48494	1	>0.1	4.03518	0.538061	>0.1
68	CTCGGA	9.52636	7.50591	1	>0.1	4.26586	0.538061	>0.1
82	CGCTGA	10.2622	8.49081	1	>0.1	4.1361	0.538061	>0.1
116	GCTCGA	6.67648	6.4409	1	>0.1	2.2726	0.538061	>0.1
180	AGCGCA	9.52636	6.64608	1	>0.1	3.67473	0.538061	>0.1
230	CCCCCA	23.8159	21.3374	1	>0.1	15.4324	0.538061	>0.1
242	CGAGAG	9.72705	7.59189	1	>0.1	4.35958	0.538061	>0.1
256	GCTGAG	25.4348	23.872	1	>0.1	16.1768	0.538061	>0.1
271	TCCGAG	9.70029	7.50787	1	>0.1	4.15413	0.538061	>0.1
314	CTGAGG	25.5686	24.9194	1	>0.1	16.8724	0.538061	>0.1
375	GTCGGG	9.66016	6.66367	1	>0.1	3.59544	0.538061	>0.1
397	AGCTGG	24.5652	23.1079	1	>0.1	16.0848	0.538061	>0.1
449	TCTCGG	10.0749	7.85961	1	>0.1	4.24964	0.538061	>0.1
493	CGCGTG	10.1017	6.90012	1	>0.1	3.52335	0.538061	>0.1
522	TCGCTG	9.53974	7.22451	1	>0.1	4.14512	0.538061	>0.1
556	GCGACG	6.5962	4.26397	1	>0.1	2.14645	0.538061	>0.1
590	ACAGCG	10.1151	8.06675	1	>0.1	4.16854	0.538061	>0.1
629	CACGCG	9.74043	6.84541	1	>0.1	3.60445	0.538061	>0.1
635	GTCGCG	7.17153	4.51215	1	>0.1	2.24918	0.538061	>0.1
658	CGGTCG	6.71662	5.19805	1	>0.1	1.786	0.538061	>0.1
688	CTCTCG	9.78057	7.50787	1	>0.1	4.49835	0.538061	>0.1
699	CGACCG	7.26519	5.23714	1	>0.1	1.66706	0.538061	>0.1
908	CAGGCT	25.582	24.5813	1	>0.1	17.4419	0.538061	>0.1
922	CCTGCT	25.5419	24.5637	1	>0.1	16.7661	0.538061	>0.1
936	TCCGCT	9.92775	8.44195	1	>0.1	4.05681	0.538061	>0.1
1047	CAGAGC	25.6623	24.6868	1	>0.1	16.5805	0.538061	>0.1
1056	TCGAGC	6.68986	6.3002	1	>0.1	2.29423	0.538061	>0.1
1184	CGTCGC	7.18491	4.42421	1	>0.1	2.17889	0.538061	>0.1
1203	TTCCGC	10.1953	9.52651	1	>0.1	4.02076	0.538061	>0.1
1265	CTGCTC	24.5919	22.9281	1	>0.1	15.9172	0.538061	>0.1
1393	CGACCC	10.2756	6.63631	1	>0.1	3.53056	0.538061	>0.1
298	AGCCAG	26.7193	24.9331	1	>0.1	18.4548	0.55478	>0.1
213	TGGCCA	19.7217	18.4335	1	>0.1	12.3597	0.556461	>0.1
221	GCTCCA	19.6414	18.2889	1	>0.1	12.4516	0.556461	>0.1
477	AGGGTG	20.1097	19.223	1	>0.1	12.174	0.556461	>0.1
967	CACCCT	19.9625	19.0608	1	>0.1	11.9379	0.556461	>0.1
1077	TGAGGC	19.5745	18.6036	1	>0.1	12.0911	0.556461	>0.1
953	CAGCCT	27.8432	25.9375	1	>0.1	18.835	0.573255	>0.1
262	AGCGAG	11.0516	8.07457	1	>0.1	4.92187	0.576914	>0.1
283	GCACAG	20.7386	20.7082	1	>0.1	12.8228	0.576914	>0.1
326	TGCAGG	21.3139	20.6242	1	>0.1	13.3311	0.576914	>0.1
624	TCTGCG	10.7305	9.60858	1	>0.1	4.79752	0.576914	>0.1
835	GGGCGT	11.1988	7.9456	1	>0.1	5.47696	0.576914	>0.1
933	CTCGCT	11.0249	8.21527	1	>0.1	4.95792	0.576914	>0.1
1134	GCGTGC	11.3995	8.36379	1	>0.1	5.09669	0.576914	>0.1
1158	GCACGC	11.065	8.37356	1	>0.1	5.16698	0.576914	>0.1
1313	AGAGCC	20.8188	19.309	1	>0.1	13.4878	0.576914	>0.1
69	ACCGGA	7.70672	6.78874	1	>0.1	3.3233	0.584803	>0.1
164	CGAGCA	8.05459	5.97776	1	>0.1	3.37737	0.584803	>0.1
281	GGACAG	21.8357	19.8601	1	>0.1	14.1583	0.584803	>0.1
284	GAGCAG	24.2708	22.9691	1	>0.1	16.0542	0.584803	>0.1
348	GGGGGG	16.3634	13.0928	1	>0.1	8.93543	0.584803	>0.1
476	CAGGTG	21.7019	21.5328	1	>0.1	13.8303	0.584803	>0.1
622	ACTGCG	8.42922	7.13658	1	>0.1	3.4873	0.584803	>0.1
652	GAGTCG	7.84051	6.42526	1	>0.1	2.80606	0.584803	>0.1
674	GCTTCG	7.61306	5.48141	1	>0.1	3.29987	0.584803	>0.1
680	CACTCG	7.69334	6.30411	1	>0.1	3.37016	0.584803	>0.1
683	TGCTCG	7.85389	6.12432	1	>0.1	3.20796	0.584803	>0.1
703	TCACCG	8.04121	5.92891	1	>0.1	3.37016	0.584803	>0.1
714	GTGCCG	8.01445	6.26111	1	>0.1	2.97727	0.584803	>0.1
727	GTTCCG	7.70672	7.01151	1	>0.1	3.17732	0.584803	>0.1
791	GGGGGT	16.7782	14.4275	1	>0.1	9.92124	0.584803	>0.1
805	AGCGGT	7.92079	6.67344	1	>0.1	2.86193	0.584803	>0.1
807	TGCGGT	8.10811	6.25916	1	>0.1	2.79164	0.584803	>0.1
815	TCCGGT	7.77362	6.70666	1	>0.1	3.37737	0.584803	>0.1
906	CCAGCT	24.1236	23.2036	1	>0.1	15.8361	0.584803	>0.1
907	GAGGCT	21.8089	19.9578	1	>0.1	14.3241	0.584803	>0.1
934	ACCGCT	7.88065	6.62263	1	>0.1	2.86013	0.584803	>0.1
979	CGGAAC	7.7201	6.88058	1	>0.1	3.22959	0.584803	>0.1
1015	GCCGAC	7.69334	5.24105	1	>0.1	2.77002	0.584803	>0.1
1027	CTGCAC	16.9521	16.4716	1	>0.1	10.4169	0.584803	>0.1
1062	CACAGC	23.4948	23.4714	1	>0.1	15.2847	0.584803	>0.1
1275	AGCCTC	22.0899	19.9461	1	>0.1	14.461	0.584803	>0.1
1294	CTGACC	16.7246	14.1149	1	>0.1	10.2799	0.584803	>0.1
526	GCTCTG	24.9799	24.423	1	>0.1	16.8634	0.606073	>0.1
1068	CTCAGC	25.0201	24.0459	1	>0.1	16.5498	0.606073	>0.1
1082	TCAGGC	17.5274	16.4579	1	>0.1	10.9377	0.615154	>0.1
1144	ACCTGC	17.514	16.0338	1	>0.1	10.8656	0.615154	>0.1
233	CGGAAG	12.7776	12.2838	1	>0.1	6.6448	0.638641	>0.1
491	GGCGTG	13.2861	9.86849	1	>0.1	6.93135	0.638641	>0.1
1347	CACGCC	13.4065	9.62812	1	>0.1	6.99083	0.638641	>0.1
243	GCAGAG	26.7461	26.6801	1	>0.1	18.5034	0.641176	>0.1
402	CTCTGG	26.8932	26.6977	1	>0.1	19.2207	0.641176	>0.1
63	TGCGGA	9.12497	6.68321	1	>0.1	3.55939	0.641771	>0.1
98	CAGCGA	9.20524	7.20693	1	>0.1	4.2172	0.641771	>0.1
99	AGGCGA	8.84399	7.26555	1	>0.1	3.76485	0.641771	>0.1
101	TGGCGA	8.62992	7.36326	1	>0.1	3.54497	0.641771	>0.1
120	AGCCGA	8.5764	6.49952	1	>0.1	3.65131	0.641771	>0.1
127	CTCCGA	8.83061	6.74379	1	>0.1	4.11628	0.641771	>0.1
155	GGGACA	18.5577	16.7706	1	>0.1	11.6261	0.641771	>0.1
203	CGCTCA	9.232	6.85518	1	>0.1	3.91623	0.641771	>0.1
204	GCCTCA	19.0527	18.6583	1	>0.1	12.0353	0.641771	>0.1
252	TCGGAG	8.76371	6.59332	1	>0.1	4.23342	0.641771	>0.1
268	CTCGAG	8.87075	8.46345	1	>0.1	3.69997	0.641771	>0.1
354	ACGGGG	9.28552	7.34567	1	>0.1	3.77746	0.641771	>0.1
569	GGCACG	9.40594	6.94702	1	>0.1	3.60985	0.641771	>0.1
571	CGCACG	9.4327	6.41158	1	>0.1	3.563	0.641771	>0.1
580	GAAGCG	8.97779	6.79655	1	>0.1	4.38301	0.641771	>0.1
585	TGAGCG	8.92427	6.81023	1	>0.1	3.74142	0.641771	>0.1
616	TGTGCG	8.69682	7.20693	1	>0.1	4.23523	0.641771	>0.1
681	AGCTCG	9.04469	6.68126	1	>0.1	3.96489	0.641771	>0.1
705	AAGCCG	8.52288	6.37836	1	>0.1	4.11988	0.641771	>0.1
730	ACTCCG	8.5095	6.58746	1	>0.1	3.53777	0.641771	>0.1
775	CGCCAT	9.27214	8.48885	1	>0.1	3.52875	0.641771	>0.1
823	CGCTGT	9.4996	8.41264	1	>0.1	4.21	0.641771	>0.1
863	CCCCGT	9.00455	7.05255	1	>0.1	3.86036	0.641771	>0.1
887	CGGCTT	9.03131	6.54447	1	>0.1	3.98291	0.641771	>0.1
904	CGAGCT	9.32566	6.87081	1	>0.1	4.06942	0.641771	>0.1
960	TCGCCT	9.17849	7.39648	1	>0.1	3.77386	0.641771	>0.1
1017	CCCGAC	9.09821	6.5601	1	>0.1	3.57922	0.641771	>0.1
1046	GAGAGC	18.6379	17.3255	1	>0.1	12.4966	0.641771	>0.1
1414	TGTCCC	18.9189	17.5581	1	>0.1	11.9001	0.641771	>0.1
47	GGGGGA	20.3907	17.5229	1	>0.1	13.2914	0.644393	>0.1
168	TGGGCA	19.5478	18.9866	1	>0.1	13.1418	0.644393	>0.1
226	TGCCCA	19.6682	18.9866	1	>0.1	13.131	0.644393	>0.1
347	AGGGGG	20.3505	16.9445	1	>0.1	12.9003	0.644393	>0.1
481	CTGGTG	19.8823	19.8425	1	>0.1	13.1815	0.644393	>0.1
1050	TGGAGC	19.7217	18.7071	1	>0.1	12.8481	0.644393	>0.1
1129	AGGTGC	14.0755	13.6166	1	>0.1	8.4254	0.656461	>0.1
1392	TGACCC	14.1424	11.379	1	>0.1	8.37854	0.656461	>0.1
18	GCCGAA	6.07439	5.49704	1	>0.1	2.49788	0.668321	>0.1
34	CGGAGA	9.70029	7.79317	1	>0.1	5.16698	0.668321	>0.1
57	GCTGGA	21.7019	19.3188	1	>0.1	15.373	0.668321	>0.1
75	GGGTGA	14.8649	13.1397	1	>0.1	9.36255	0.668321	>0.1
197	CGGTCA	6.4624	4.40271	1	>0.1	2.34109	0.668321	>0.1
518	GTGCTG	20.8188	20.161	1	>0.1	13.596	0.668321	>0.1
528	CACCTG	21.3406	21.1713	1	>0.1	13.6609	0.668321	>0.1
558	CCGACG	5.86032	3.49794	1	>0.1	1.97884	0.668321	>0.1
583	AGAGCG	10.1418	8.09997	1	>0.1	5.09669	0.668321	>0.1
664	GCGTCG	5.98073	3.88291	1	>0.1	1.9464	0.668321	>0.1
666	CCGTCG	5.59272	3.41977	1	>0.1	1.66706	0.668321	>0.1
691	TCCTCG	9.57988	7.69742	1	>0.1	4.7777	0.668321	>0.1
698	TGACCG	6.19481	4.34213	1	>0.1	2.47626	0.668321	>0.1
732	TCTCCG	9.79395	7.86548	1	>0.1	5.26069	0.668321	>0.1
903	GGAGCT	21.4744	19.1879	1	>0.1	14.1853	0.668321	>0.1
926	AGCGCT	10.4362	7.63293	1	>0.1	4.58125	0.668321	>0.1
944	GGCTCT	20.5512	19.2289	1	>0.1	13.8177	0.668321	>0.1
945	CGCTCT	10.4228	8.22895	1	>0.1	5.32017	0.668321	>0.1
1022	GGACAC	14.5571	13.003	1	>0.1	9.46528	0.668321	>0.1
1043	GGAAGC	21.528	20.3486	1	>0.1	14.6809	0.668321	>0.1
1154	CGACGC	6.42226	3.95521	1	>0.1	2.13023	0.668321	>0.1
1216	GGAGTC	15.4268	14.7597	1	>0.1	9.2418	0.668321	>0.1
1254	CGCTTC	9.64678	7.04864	1	>0.1	4.58846	0.668321	>0.1
1256	GGACTC	15.1592	14.4393	1	>0.1	9.27605	0.668321	>0.1
1362	GAGTCC	15.0388	14.4705	1	>0.1	8.9931	0.668321	>0.1
1368	CTGTCC	21.4343	20.3682	1	>0.1	14.3817	0.668321	>0.1
1376	GACTCC	15.2127	14.619	1	>0.1	9.38238	0.668321	>0.1
1433	TCCCCC	20.9259	17.4487	1	>0.1	13.5906	0.668321	>0.1
324	AGCAGG	24.0567	23.9755	1	>0.1	16.5192	0.689133	>0.1
893	GGCCTT	15.6409	14.111	1	>0.1	10.4367	0.689133	>0.1
919	GGTGCT	16.0557	15.3597	1	>0.1	9.70678	0.689133	>0.1
993	CTGGAC	16.3902	13.8139	1	>0.1	10.4889	0.689133	>0.1
1278	GTCCTC	15.574	15.1447	1	>0.1	10.4962	0.689133	>0.1
1303	AGCACC	15.5472	15.0939	1	>0.1	9.82572	0.689133	>0.1
1431	ACCCCC	15.8148	14.152	1	>0.1	10.0618	0.689133	>0.1
399	TGCTGG	24.9398	23.6414	1	>0.1	17.7789	0.707821	>0.1
516	TGGCTG	24.8328	23.827	1	>0.1	18.4908	0.707821	>0.1
529	AGCCTG	25.0468	24.6439	1	>0.1	17.8727	0.707821	>0.1
7	CGGGAA	11.1453	8.71944	1	>0.1	5.57969	0.719195	>0.1
10	CCGGAA	10.5031	9.48938	1	>0.1	5.8374	0.719195	>0.1
83	GCCTGA	16.5373	16.1882	1	>0.1	11.0981	0.719195	>0.1
162	GCCACA	17.0993	16.7627	1	>0.1	11.4009	0.719195	>0.1
288	GTGCAG	16.6711	16.5302	1	>0.1	10.7647	0.719195	>0.1
294	GGTCAG	17.1796	14.4158	1	>0.1	10.7016	0.719195	>0.1
461	TTCCGG	11.065	9.41121	1	>0.1	5.7509	0.719195	>0.1
744	TTCCCG	11.2523	8.86014	1	>0.1	5.53283	0.719195	>0.1
786	GCAGGT	17.4472	15.8677	1	>0.1	10.9071	0.719195	>0.1
914	CTGGCT	25.5419	24.6673	1	>0.1	18.8404	0.719195	>0.1
988	GAGGAC	16.8986	15.5668	1	>0.1	10.707	0.719195	>0.1
1408	ACGCCC	11.4798	7.82053	1	>0.1	5.71846	0.719195	>0.1
28	CCGCAA	6.54268	5.76085	1	>0.1	2.62404	0.720672	>0.1
30	CGCCAA	6.56944	5.02218	1	>0.1	3.29987	0.720672	>0.1
51	ACGGGA	7.26519	6.58746	1	>0.1	3.45486	0.720672	>0.1
119	CACCGA	6.83704	5.4306	1	>0.1	3.29266	0.720672	>0.1
175	CGTGCA	6.97083	6.06374	1	>0.1	3.22598	0.720672	>0.1
187	CTCGCA	6.95745	5.15311	1	>0.1	3.13407	0.720672	>0.1
188	ACCGCA	7.33208	6.26502	1	>0.1	2.87094	0.720672	>0.1
235	GCGAAG	6.54268	5.18047	1	>0.1	3.34853	0.720672	>0.1
238	CGCAAG	7.25181	6.27675	1	>0.1	3.09622	0.720672	>0.1
264	TGCGAG	6.78352	5.22346	1	>0.1	3.26383	0.720672	>0.1
417	ACACGG	6.99759	6.71643	1	>0.1	3.37196	0.720672	>0.1
431	TTGCGG	6.78352	5.99926	1	>0.1	2.50689	0.720672	>0.1
475	GAGGTG	17.8218	16.8233	1	>0.1	12.3759	0.720672	>0.1
482	ACGGTG	6.98421	5.9973	1	>0.1	2.81688	0.720672	>0.1
484	TCGGTG	6.82366	5.48336	1	>0.1	3.11785	0.720672	>0.1
525	CGTCTG	7.11801	5.79407	1	>0.1	3.49091	0.720672	>0.1
547	CAGACG	7.06449	5.83511	1	>0.1	3.41521	0.720672	>0.1
550	TGGACG	6.50254	4.78768	1	>0.1	2.80606	0.720672	>0.1
604	TTGGCG	6.98421	5.19024	1	>0.1	3.00971	0.720672	>0.1
614	AGTGCG	6.77014	4.94401	1	>0.1	3.22959	0.720672	>0.1
621	CTTGCG	6.67648	6.33342	1	>0.1	3.02413	0.720672	>0.1
655	AGGTCG	6.58282	4.70951	1	>0.1	2.56096	0.720672	>0.1
678	GACTCG	6.93069	5.93868	1	>0.1	3.03314	0.720672	>0.1
689	ACCTCG	6.74338	5.37588	1	>0.1	3.20796	0.720672	>0.1
693	GAACCG	6.56944	5.39738	1	>0.1	2.95204	0.720672	>0.1
723	AGTCCG	6.5962	4.68997	1	>0.1	2.83129	0.720672	>0.1
734	AACCCG	6.55606	5.19415	1	>0.1	3.41882	0.720672	>0.1
742	ATCCCG	7.13139	5.96017	1	>0.1	3.34132	0.720672	>0.1
754	CGGGAT	7.01097	5.98949	1	>0.1	3.39899	0.720672	>0.1
785	CGAGGT	7.33208	5.56934	1	>0.1	2.90518	0.720672	>0.1
820	CCGTGT	7.13139	6.89231	1	>0.1	3.28365	0.720672	>0.1
853	CACCGT	7.11801	5.88396	1	>0.1	2.97727	0.720672	>0.1
862	TCCCGT	7.01097	6.91576	1	>0.1	3.46027	0.720672	>0.1
867	CGGGTT	6.89055	5.19805	1	>0.1	3.43504	0.720672	>0.1
898	GCGACT	7.07787	5.15506	1	>0.1	2.79525	0.720672	>0.1
901	CGCACT	7.13139	5.15702	1	>0.1	3.01332	0.720672	>0.1
941	GCGTCT	6.81028	5.75694	1	>0.1	3.44405	0.720672	>0.1
954	AGGCCT	18.183	17.1614	1	>0.1	11.974	0.720672	>0.1
1044	CGAAGC	6.89055	5.23323	1	>0.1	3.3233	0.720672	>0.1
1061	GACAGC	18.0626	16.7413	1	>0.1	12.0893	0.720672	>0.1
1107	TCTGGC	18.3837	17.2904	1	>0.1	12.4912	0.720672	>0.1
1118	GTCGGC	7.09125	5.06517	1	>0.1	2.6709	0.720672	>0.1
1181	AGTCGC	6.99759	5.05149	1	>0.1	2.64386	0.720672	>0.1
1188	CTTCGC	7.39898	5.43646	1	>0.1	3.33772	0.720672	>0.1
1218	CGAGTC	6.71662	5.98362	1	>0.1	2.94123	0.720672	>0.1
1233	CGTGTC	6.68986	5.10621	1	>0.1	3.26203	0.720672	>0.1
1248	CGGTTC	6.51592	5.24105	1	>0.1	2.89257	0.720672	>0.1
1258	CGACTC	7.49264	6.53079	1	>0.1	2.78444	0.720672	>0.1
81	GGCTGA	18.6379	17.4408	1	>0.1	12.6156	0.721049	>0.1
163	GGAGCA	18.5309	17.8121	1	>0.1	12.5651	0.721049	>0.1
166	AGGGCA	18.9858	17.4115	1	>0.1	13.0878	0.721049	>0.1
248	GTGGAG	18.8253	18.1893	1	>0.1	12.985	0.721049	>0.1
729	CTTCCG	12.4967	11.7523	1	>0.1	6.58533	0.721049	>0.1
913	GTGGCT	19.2267	18.3612	1	>0.1	13.3563	0.721049	>0.1
1036	AGCCAC	18.9055	18.1561	1	>0.1	12.7958	0.721049	>0.1
1261	AGGCTC	18.5309	16.9132	1	>0.1	13.0157	0.721049	>0.1
1380	TGCTCC	19.0527	17.818	1	>0.1	12.6534	0.721049	>0.1
383	AGGTGG	20.083	19.9246	1	>0.1	13.5383	0.743173	>0.1
911	TGGGCT	19.8421	17.7007	1	>0.1	13.7888	0.743173	>0.1
951	CCACCT	20.19	19.8249	1	>0.1	14.0069	0.743173	>0.1
976	CCCCCT	19.8154	16.9054	1	>0.1	13.614	0.743173	>0.1
1263	TGGCTC	19.628	18.9143	1	>0.1	14.3691	0.743173	>0.1
1318	ACAGCC	19.6147	18.414	1	>0.1	13.6609	0.743173	>0.1
1378	AGCTCC	20.4174	19.0354	1	>0.1	14.0988	0.743173	>0.1
16	CGCGAA	3.61252	2.26291	1	>0.1	1.4562	0.760637	>0.1
36	GCGAGA	8.05459	6.09306	1	>0.1	3.79909	0.760637	>0.1
48	TGGGGA	22.4244	22.3829	1	>0.1	16.4092	0.760637	>0.1
53	TCGGGA	8.18839	6.31388	1	>0.1	4.18116	0.760637	>0.1
56	CGTGGA	7.78699	6.96461	1	>0.1	3.96489	0.760637	>0.1
96	GAGCGA	8.4426	6.18099	1	>0.1	3.9685	0.760637	>0.1
106	CTGCGA	8.04121	6.21421	1	>0.1	3.63689	0.760637	>0.1
130	TCCCGA	8.25528	6.4448	1	>0.1	4.08925	0.760637	>0.1
161	CGCACA	8.48274	7.18152	1	>0.1	4.12529	0.760637	>0.1
179	CACGCA	7.66658	6.97438	1	>0.1	4.11628	0.760637	>0.1
190	TCCGCA	8.01445	6.29433	1	>0.1	3.50172	0.760637	>0.1
237	CCGAAG	7.61306	6.29238	1	>0.1	4.01355	0.760637	>0.1
290	ACGCAG	7.76024	6.6285	1	>0.1	3.86397	0.760637	>0.1
292	TCGCAG	8.12149	6.00707	1	>0.1	3.54497	0.760637	>0.1
296	GCTCAG	21.5012	20.2314	1	>0.1	16.0614	0.760637	>0.1
421	AAGCGG	7.50602	6.02662	1	>0.1	3.71979	0.760637	>0.1
446	CTTCGG	7.7201	6.10674	1	>0.1	3.82432	0.760637	>0.1
447	ACTCGG	7.98769	6.32169	1	>0.1	3.98111	0.760637	>0.1
473	CGAGTG	8.22853	6.43503	1	>0.1	3.51073	0.760637	>0.1
490	AGCGTG	7.80037	6.2533	1	>0.1	3.72339	0.760637	>0.1
492	TGCGTG	8.08135	7.09554	1	>0.1	4.32354	0.760637	>0.1
520	ACGCTG	8.12149	6.75356	1	>0.1	3.92524	0.760637	>0.1
548	AGGACG	7.55954	6.44871	1	>0.1	3.78647	0.760637	>0.1
577	TCCACG	7.84051	6.69103	1	>0.1	3.82792	0.760637	>0.1
634	ATCGCG	4.21461	3.5507	1	>0.1	1.32644	0.760637	>0.1
763	CGCGAT	4.08081	3.42368	1	>0.1	1.22551	0.760637	>0.1
777	CGGAGT	8.20177	6.55815	1	>0.1	3.6477	0.760637	>0.1
780	CCGAGT	8.40246	6.37446	1	>0.1	4.01175	0.760637	>0.1
781	CGCAGT	8.22853	7.20888	1	>0.1	3.55759	0.760637	>0.1
812	CTCGGT	7.93417	6.15364	1	>0.1	3.78647	0.760637	>0.1
833	CAGCGT	8.08135	6.71448	1	>0.1	3.92344	0.760637	>0.1
839	CTGCGT	7.66658	6.61482	1	>0.1	3.98291	0.760637	>0.1
889	GCGCTT	7.66658	5.70613	1	>0.1	3.65671	0.760637	>0.1
891	CCGCTT	8.06797	6.21421	1	>0.1	3.82071	0.760637	>0.1
917	TCGGCT	8.06797	6.42331	1	>0.1	3.8063	0.760637	>0.1
920	CGTGCT	7.66658	6.21617	1	>0.1	3.7252	0.760637	>0.1
928	TGCGCT	8.48274	6.64804	1	>0.1	3.95047	0.760637	>0.1
963	CGTCCT	7.76024	6.43699	1	>0.1	3.73781	0.760637	>0.1
964	GCTCCT	21.0998	20.1591	1	>0.1	15.3369	0.760637	>0.1
1018	CGGTAC	3.57238	3.53702	1	>0.1	1.38231	0.760637	>0.1
1048	AGGAGC	21.0195	19.9734	1	>0.1	14.8431	0.760637	>0.1
1146	TCCTGC	21.6082	20.6769	1	>0.1	15.5352	0.760637	>0.1
1191	TCTCGC	7.57292	6.18295	1	>0.1	3.92885	0.760637	>0.1
1232	GGTGTC	12.5368	12.02	1	>0.1	7.79282	0.760637	>0.1
1268	TCGCTC	8.48274	6.35296	1	>0.1	3.98291	0.760637	>0.1
1340	CGTGCC	8.41584	6.56987	1	>0.1	3.74502	0.760637	>0.1
1375	GCTTCC	21.1266	20.4053	1	>0.1	14.6287	0.760637	>0.1
195	GGGTCA	14.129	11.3771	1	>0.1	8.593	0.761414	>0.1
950	GCACCT	14.0353	13.6635	1	>0.1	8.54615	0.761414	>0.1
966	GACCCT	13.9417	13.1886	1	>0.1	9.42743	0.761414	>0.1
998	GGTGAC	14.3431	11.7132	1	>0.1	9.1553	0.761414	>0.1
1000	GCTGAC	14.0888	12.4147	1	>0.1	8.912	0.761414	>0.1
1032	GGTCAC	14.3163	10.8495	1	>0.1	8.60922	0.761414	>0.1
1067	GTCAGC	13.9417	12.4402	1	>0.1	9.18233	0.761414	>0.1
1220	GAGGTC	14.2762	13.1163	1	>0.1	9.10303	0.761414	>0.1
1273	GACCTC	13.7142	12.8623	1	>0.1	8.54795	0.761414	>0.1
1293	GTGACC	14.2762	10.8768	1	>0.1	8.52812	0.761414	>0.1
1307	GTCACC	13.7945	11.4064	1	>0.1	8.90299	0.761414	>0.1
1395	TCACCC	13.9684	12.9736	1	>0.1	9.25262	0.761414	>0.1
329	CTCAGG	23.0666	22.5529	1	>0.1	16.7571	0.76318	>0.1
364	TCTGGG	23.2272	23.0219	1	>0.1	17.3266	0.76318	>0.1
210	CAGCCA	24.7792	23.7215	1	>0.1	18.7377	0.788675	>0.1
232	GGGAAG	24.7123	22.9906	1	>0.1	18.5142	0.788675	>0.1
244	GAGGAG	25.4616	24.0889	1	>0.1	19.1072	0.788675	>0.1
301	GTCCAG	14.7712	13.3586	1	>0.1	10.2276	0.788675	>0.1
306	GGAAGG	24.9264	24.8021	1	>0.1	18.9197	0.788675	>0.1
788	GAGGGT	14.7712	14.3845	1	>0.1	10.3862	0.788675	>0.1
801	GCTGGT	14.6909	13.7573	1	>0.1	10.2781	0.788675	>0.1
1045	CCAAGC	14.6107	13.2746	1	>0.1	10.3952	0.788675	>0.1
1221	CAGGTC	15.293	13.982	1	>0.1	10.361	0.788675	>0.1
1279	CTCCTC	24.9264	23.7977	1	>0.1	19.0369	0.788675	>0.1
1280	ACCCTC	14.8649	14.2165	1	>0.1	10.4799	0.788675	>0.1
1386	TCCTCC	25.4215	23.6453	1	>0.1	19.3613	0.788675	>0.1
40	GGAGGA	25.9299	23.8329	1	>0.1	19.7776	0.801243	>0.1
302	CTCCAG	26.0503	25.1578	1	>0.1	19.5685	0.801243	>0.1
310	AGGAGG	25.9031	24.0928	1	>0.1	19.8479	0.801243	>0.1
405	TCCTGG	25.756	24.6986	1	>0.1	19.6983	0.801243	>0.1
532	CTCCTG	25.7827	25.7225	1	>0.1	19.5055	0.801243	>0.1
965	CCTCCT	26.0503	24.6048	1	>0.1	19.7866	0.801243	>0.1
41	CGAGGA	9.48622	7.758	1	>0.1	4.6191	0.804339	>0.1
182	TGCGCA	8.65668	8.01399	1	>0.1	5.41929	0.804339	>0.1
249	CTGGAG	26.5587	25.4138	1	>0.1	20.5075	0.804339	>0.1
328	GTCAGG	15.6944	14.6933	1	>0.1	10.7701	0.804339	>0.1
527	GACCTG	15.7212	14.1207	1	>0.1	10.6367	0.804339	>0.1
784	GGAGGT	16.35	14.4901	1	>0.1	11.4207	0.804339	>0.1
894	CGCCTT	9.08483	7.07209	1	>0.1	5.25529	0.804339	>0.1
971	GTCCCT	15.9486	15.2326	1	>0.1	11.2999	0.804339	>0.1
787	CCAGGT	16.8451	16.7725	1	>0.1	12.2515	0.82745	>0.1
1101	TGTGGC	17.407	17.052	1	>0.1	11.9542	0.82745	>0.1
1104	CTTGGC	17.3134	15.2502	1	>0.1	11.8316	0.82745	>0.1
1274	CACCTC	17.4873	16.4794	1	>0.1	12.2804	0.82745	>0.1
26	GCGCAA	4.76318	3.84382	1	>0.1	2.49788	0.8345	>0.1
66	GTCGGA	4.5491	3.38851	1	>0.1	2.12122	0.8345	>0.1
118	GACCGA	4.57586	3.85359	1	>0.1	2.22214	0.8345	>0.1
122	TGCCGA	4.97725	4.01774	1	>0.1	2.22034	0.8345	>0.1
125	GTCCGA	4.87022	3.65622	1	>0.1	1.91937	0.8345	>0.1
151	CCGCTA	4.56248	3.30448	1	>0.1	2.07436	0.8345	>0.1
159	CCGACA	4.80332	3.83405	1	>0.1	2.2708	0.8345	>0.1
199	CCGTCA	4.69628	3.69335	1	>0.1	2.32126	0.8345	>0.1
323	GACAGG	17.7281	17.3744	1	>0.1	13.4969	0.8345	>0.1
403	ACCTGG	17.5274	16.6435	1	>0.1	12.6156	0.8345	>0.1
413	TGACGG	4.53572	3.67381	1	>0.1	2.29603	0.8345	>0.1
414	CGACGG	5.32513	3.36701	1	>0.1	1.69229	0.8345	>0.1
429	ATGCGG	4.97725	3.93372	1	>0.1	2.15906	0.8345	>0.1
442	TGTCGG	4.57586	3.89854	1	>0.1	2.20052	0.8345	>0.1
443	CGTCGG	4.78994	3.35333	1	>0.1	1.69769	0.8345	>0.1
444	GTTCGG	4.8167	4.20143	1	>0.1	2.09959	0.8345	>0.1
469	GCGATG	5.17795	4.09982	1	>0.1	2.41678	0.8345	>0.1
503	GCGTTG	4.73642	3.44518	1	>0.1	2.41858	0.8345	>0.1
611	GATGCG	4.93712	3.93762	1	>0.1	2.29063	0.8345	>0.1
650	CCATCG	4.57586	4.13499	1	>0.1	2.44742	0.8345	>0.1
668	GGTTCG	4.616	3.61128	1	>0.1	2.15366	0.8345	>0.1
715	TTGCCG	4.66952	3.90049	1	>0.1	2.35551	0.8345	>0.1
721	GATCCG	4.66952	3.96889	1	>0.1	2.31766	0.8345	>0.1
736	TACCCG	4.78994	4.49651	1	>0.1	2.06535	0.8345	>0.1
755	GCGGAT	4.85684	3.8321	1	>0.1	2.45463	0.8345	>0.1
803	GACGGT	4.93712	4.16431	1	>0.1	1.90135	0.8345	>0.1
849	GCTCGT	4.6829	3.65036	1	>0.1	2.30865	0.8345	>0.1
856	TGCCGT	4.57586	3.73244	1	>0.1	2.13203	0.8345	>0.1
952	GAGCCT	17.8352	16.7315	1	>0.1	13.3491	0.8345	>0.1
969	TGCCCT	18.2499	17.2044	1	>0.1	12.958	0.8345	>0.1
981	CCGAAC	5.25823	4.51801	1	>0.1	2.06355	0.8345	>0.1
996	TCGGAC	4.52234	3.50185	1	>0.1	1.7824	0.8345	>0.1
1030	TCGCAC	4.5491	3.48621	1	>0.1	2.00407	0.8345	>0.1
1039	CTCCAC	17.7549	17.7398	1	>0.1	13.4896	0.8345	>0.1
1054	ACGAGC	4.96387	3.77738	1	>0.1	2.27801	0.8345	>0.1
1150	CAACGC	4.57586	3.42173	1	>0.1	2.44021	0.8345	>0.1
1180	CATCGC	5.13781	4.03142	1	>0.1	2.48707	0.8345	>0.1
1201	ATCCGC	4.58924	3.86141	1	>0.1	2.46004	0.8345	>0.1
1210	CGGATC	4.9505	4.04901	1	>0.1	2.26359	0.8345	>0.1
1215	CGCATC	4.83008	3.84773	1	>0.1	2.269	0.8345	>0.1
1230	TCGGTC	4.52234	3.69335	1	>0.1	2.21493	0.8345	>0.1
1242	ACCGTC	5.13781	4.06074	1	>0.1	1.89954	0.8345	>0.1
1271	GCTCTC	18.3837	17.4018	1	>0.1	12.6913	0.8345	>0.1
1320	TCAGCC	17.9957	17.3724	1	>0.1	12.9201	0.8345	>0.1
1352	ATCGCC	4.85684	3.30448	1	>0.1	2.17709	0.8345	>0.1
1369	ACGTCC	4.84346	3.86532	1	>0.1	2.45823	0.8345	>0.1
209	GAGCCA	19.1731	19.137	1	>0.1	14.0862	0.835365	>0.1
303	ACCCAG	18.7182	18.1033	1	>0.1	14.0952	0.835365	>0.1
794	CTGGGT	19.1598	18.4726	1	>0.1	14.3331	0.835365	>0.1
822	GGCTGT	19.026	18.4941	1	>0.1	13.6374	0.835365	>0.1
211	AGGCCA	19.6548	18.924	1	>0.1	15.0089	0.852751	>0.1
956	TGGCCT	20.3238	19.4849	1	>0.1	14.8233	0.852751	>0.1
1071	TCCAGC	19.8956	18.6759	1	>0.1	15.0972	0.852751	>0.1
42	GCAGGA	21.2604	20.4932	1	>0.1	15.528	0.865389	>0.1
1053	CTGAGC	21.2336	20.1044	1	>0.1	16.0903	0.865389	>0.1
20	CCCGAA	6.11453	4.94597	1	>0.1	3.33411	0.867547	>0.1
43	CCAGGA	24.3645	23.9892	1	>0.1	18.8044	0.867547	>0.1
45	CAGGGA	22.3976	21.908	1	>0.1	16.9751	0.867547	>0.1
58	CCTGGA	23.0131	21.6911	1	>0.1	18.0168	0.867547	>0.1
77	GCGTGA	5.94059	4.50628	1	>0.1	3.05297	0.867547	>0.1
79	CCGTGA	5.6061	5.13357	1	>0.1	3.44946	0.867547	>0.1
94	CCACGA	5.55258	4.62353	1	>0.1	3.06378	0.867547	>0.1
128	ACCCGA	5.95397	4.50824	1	>0.1	3.11605	0.867547	>0.1
158	GCGACA	6.20819	4.56882	1	>0.1	2.73758	0.867547	>0.1
174	GGTGCA	11.7608	11.4142	1	>0.1	7.70271	0.867547	>0.1
216	ACGCCA	5.69976	4.76619	1	>0.1	3.46568	0.867547	>0.1
220	CGTCCA	6.35537	4.73101	1	>0.1	2.6763	0.867547	>0.1
245	AGGGAG	23.856	22.1543	1	>0.1	18.653	0.867547	>0.1
257	CCTGAG	22.3976	22.1562	1	>0.1	17.0526	0.867547	>0.1
259	GACGAG	6.03425	4.57272	1	>0.1	2.73938	0.867547	>0.1
261	CACGAG	5.84694	5.27036	1	>0.1	3.35394	0.867547	>0.1
282	CGACAG	6.35537	4.77205	1	>0.1	2.95385	0.867547	>0.1
295	CGTCAG	5.96735	4.54537	1	>0.1	3.20435	0.867547	>0.1
309	GAGAGG	22.8258	22.037	1	>0.1	17.9916	0.867547	>0.1
315	ACGAGG	6.12791	5.0085	1	>0.1	3.1629	0.867547	>0.1
376	TTCGGG	6.38212	4.99482	1	>0.1	3.22418	0.867547	>0.1
389	TCGTGG	5.8737	4.66652	1	>0.1	3.08901	0.867547	>0.1
411	AGACGG	5.94059	5.02609	1	>0.1	3.15389	0.867547	>0.1
419	TCACGG	5.94059	5.20392	1	>0.1	3.20075	0.867547	>0.1
440	AGTCGG	5.88708	4.7271	1	>0.1	3.11605	0.867547	>0.1
451	AACCGG	6.23495	5.28599	1	>0.1	3.00791	0.867547	>0.1
459	ATCCGG	5.55258	4.71538	1	>0.1	2.76641	0.867547	>0.1
467	CGGATG	5.72652	4.76619	1	>0.1	2.78083	0.867547	>0.1
496	CTCGTG	5.88708	5.25277	1	>0.1	3.39179	0.867547	>0.1
497	ACCGTG	5.83356	5.25082	1	>0.1	3.09983	0.867547	>0.1
507	CGCTTG	5.8737	4.84826	1	>0.1	3.37376	0.867547	>0.1
535	TCCCTG	23.3476	22.039	1	>0.1	17.5879	0.867547	>0.1
567	GACACG	5.72652	4.94011	1	>0.1	3.31249	0.867547	>0.1
572	GTCACG	5.82018	4.73101	1	>0.1	3.41702	0.867547	>0.1
582	CAAGCG	5.63286	4.68802	1	>0.1	3.19895	0.867547	>0.1
654	CAGTCG	5.5392	4.43789	1	>0.1	2.74118	0.867547	>0.1
662	CTGTCG	5.99411	4.8209	1	>0.1	3.01873	0.867547	>0.1
686	GTCTCG	6.02087	5.66901	1	>0.1	3.19715	0.867547	>0.1
696	AGACCG	5.65962	4.81309	1	>0.1	2.93943	0.867547	>0.1
701	ACACCG	6.10115	4.93229	1	>0.1	2.91059	0.867547	>0.1
757	CCGGAT	5.55258	4.55318	1	>0.1	2.73578	0.867547	>0.1
779	GCGAGT	5.64624	4.31868	1	>0.1	2.82048	0.867547	>0.1
797	TCGGGT	5.71314	4.42421	1	>0.1	3.02413	0.867547	>0.1
804	CACGGT	6.19481	5.38174	1	>0.1	3.06198	0.867547	>0.1
818	CGGTGT	5.65962	4.97137	1	>0.1	2.95385	0.867547	>0.1
831	GAGCGT	6.00749	4.66457	1	>0.1	3.02774	0.867547	>0.1
836	TGGCGT	6.15467	4.95378	1	>0.1	3.11244	0.867547	>0.1
838	GTGCGT	5.98073	4.89125	1	>0.1	3.13046	0.867547	>0.1
851	CCTCGT	6.36874	5.13552	1	>0.1	3.14849	0.867547	>0.1
854	AGCCGT	5.71314	4.90102	1	>0.1	2.70334	0.867547	>0.1
870	CCGGTT	6.30185	5.15311	1	>0.1	2.88536	0.867547	>0.1
896	CGGACT	6.28847	4.51215	1	>0.1	2.77903	0.867547	>0.1
900	GGCACT	11.6136	11.039	1	>0.1	8.35331	0.867547	>0.1
915	ACGGCT	6.24833	4.97137	1	>0.1	2.73758	0.867547	>0.1
924	GACGCT	6.3955	4.75446	1	>0.1	3.21156	0.867547	>0.1
931	GTCGCT	6.42226	4.62549	1	>0.1	2.74479	0.867547	>0.1
940	CGGTCT	5.82018	4.75055	1	>0.1	2.9989	0.867547	>0.1
943	CCGTCT	6.47578	4.92447	1	>0.1	3.06919	0.867547	>0.1
946	GCCTCT	22.3843	21.7986	1	>0.1	17.0923	0.867547	>0.1
947	GGACCT	13.2192	12.5418	1	>0.1	8.82189	0.867547	>0.1
949	CGACCT	6.42226	4.88343	1	>0.1	2.55195	0.867547	>0.1
986	CGAGAC	6.22157	5.70223	1	>0.1	3.35214	0.867547	>0.1
1006	AGCGAC	5.96735	4.52387	1	>0.1	2.90158	0.867547	>0.1
1024	GAGCAC	12.898	12.2193	1	>0.1	9.31029	0.867547	>0.1
1075	AGAGGC	21.7688	21.0951	1	>0.1	16.6417	0.867547	>0.1
1119	TTCGGC	6.35537	5.4306	1	>0.1	2.61863	0.867547	>0.1
1183	TGTCGC	6.35537	4.60399	1	>0.1	2.63485	0.867547	>0.1
1189	ACTCGC	5.84694	4.35386	1	>0.1	2.91239	0.867547	>0.1
1236	AGCGTC	6.10115	4.93424	1	>0.1	3.03675	0.867547	>0.1
1241	CTCGTC	5.82018	4.50628	1	>0.1	2.5159	0.867547	>0.1
1266	ACGCTC	5.84694	4.55904	1	>0.1	3.04756	0.867547	>0.1
1272	CCTCTC	22.5582	22.2852	1	>0.1	17.8961	0.867547	>0.1
1302	GACACC	12.2023	11.8129	1	>0.1	7.65945	0.867547	>0.1
1305	TGCACC	11.841	11.7054	1	>0.1	7.75677	0.867547	>0.1
1354	TTCGCC	5.52582	4.30696	1	>0.1	2.55916	0.867547	>0.1
1364	AGGTCC	12.9382	12.3464	1	>0.1	8.92101	0.867547	>0.1
1371	TCGTCC	5.55258	4.40467	1	>0.1	2.52131	0.867547	>0.1
1373	GGTTCC	13.2727	13.0264	1	>0.1	9.3211	0.867547	>0.1
1374	CGTTCC	5.95397	4.91079	1	>0.1	3.41882	0.867547	>0.1
1417	CTTCCC	24.0567	23.6296	1	>0.1	18.635	0.867547	>0.1
506	GGCTTG	14.4501	13.8804	1	>0.1	10.3862	0.889035	>0.1
524	GGTCTG	13.7543	12.9873	1	>0.1	9.92845	0.889035	>0.1
902	GCCACT	14.4233	12.7372	1	>0.1	9.68876	0.889035	>0.1
990	TGGGAC	13.6874	13.216	1	>0.1	10.2781	0.889035	>0.1
1034	GCTCAC	13.6072	13.0694	1	>0.1	10.0492	0.889035	>0.1
1052	GTGAGC	13.5269	13.0987	1	>0.1	10.0708	0.889035	>0.1
1069	ACCAGC	14.0219	13.6283	1	>0.1	10.3213	0.889035	>0.1
1084	AAGGGC	14.4635	13.513	1	>0.1	10.4313	0.889035	>0.1
1099	AGTGGC	14.0353	12.8134	1	>0.1	9.79509	0.889035	>0.1
1222	AGGGTC	13.5938	13.2883	1	>0.1	9.54458	0.889035	>0.1
1288	CAGACC	13.5135	13.4524	1	>0.1	9.84735	0.889035	>0.1
1312	CAAGCC	14.41	13.7963	1	>0.1	10.1772	0.889035	>0.1
1367	GTGTCC	14.3163	13.0342	1	>0.1	9.60045	0.889035	>0.1
250	ACGGAG	6.98421	6.14582	1	>0.1	3.8928	0.908014	>0.1
255	CGTGAG	7.13139	5.86442	1	>0.1	3.72159	0.908014	>0.1
269	ACCGAG	7.27857	6.138	1	>0.1	3.65131	0.908014	>0.1
297	GACCAG	14.624	14.0347	1	>0.1	11.1161	0.908014	>0.1
335	CAAGGG	14.5571	14.2907	1	>0.1	10.8097	0.908014	>0.1
387	ACGTGG	7.35884	6.29629	1	>0.1	4.24424	0.908014	>0.1
393	GCTTGG	15.2395	13.6967	1	>0.1	10.5412	0.908014	>0.1
401	GTCTGG	15.1325	14.4275	1	>0.1	11.0296	0.908014	>0.1
499	TCCGTG	7.33208	6.44285	1	>0.1	4.00094	0.908014	>0.1
545	GAGACG	6.5962	5.48336	1	>0.1	3.68555	0.908014	>0.1
568	AGCACG	7.19829	6.09697	1	>0.1	3.68375	0.908014	>0.1
570	TGCACG	6.60958	5.99144	1	>0.1	3.53416	0.908014	>0.1
574	CTCACG	6.95745	5.86833	1	>0.1	3.87118	0.908014	>0.1
676	CCTTCG	6.93069	5.39933	1	>0.1	3.54137	0.908014	>0.1
819	GCGTGT	6.71662	5.97776	1	>0.1	4.01355	0.908014	>0.1
830	CCACGT	6.7969	6.12237	1	>0.1	4.18837	0.908014	>0.1
859	CTCCGT	7.47926	6.17513	1	>0.1	4.15953	0.908014	>0.1
925	CACGCT	7.27857	6.2064	1	>0.1	3.8063	0.908014	>0.1
987	CCAGAC	14.905	14.3689	1	>0.1	11.1576	0.908014	>0.1
1001	CCTGAC	15.3465	14.4275	1	>0.1	10.6584	0.908014	>0.1
1128	CAGTGC	15.1325	14.9337	1	>0.1	11.2855	0.908014	>0.1
1151	AGACGC	7.41236	5.64751	1	>0.1	3.64049	0.908014	>0.1
1161	AAGCGC	7.46588	5.70613	1	>0.1	3.71078	0.908014	>0.1
1270	CGTCTC	6.5962	5.64556	1	>0.1	3.60625	0.908014	>0.1
1384	ACCTCC	14.6909	14.365	1	>0.1	11.2044	0.908014	>0.1
55	GGTGGA	15.6676	14.5331	1	>0.1	11.5126	0.909149	>0.1
202	GGCTCA	15.7345	14.8262	1	>0.1	12.0154	0.909149	>0.1
228	ACCCCA	15.7212	15.2678	1	>0.1	11.6135	0.909149	>0.1
239	GCCAAG	15.8148	14.8848	1	>0.1	11.6766	0.909149	>0.1
474	GCAGTG	16.0155	15.7779	1	>0.1	11.8172	0.909149	>0.1
792	TGGGGT	16.0423	15.4437	1	>0.1	11.792	0.909149	>0.1
1139	CACTGC	15.9085	15.8912	1	>0.1	11.527	0.909149	>0.1
1255	GCCTTC	16.4704	15.219	1	>0.1	12.4732	0.909149	>0.1
1259	GAGCTC	16.4571	15.5082	1	>0.1	12.2822	0.909149	>0.1
1315	TGAGCC	15.962	14.6601	1	>0.1	12.1956	0.909149	>0.1
224	AGCCCA	18.4908	17.4721	1	>0.1	14.0051	0.922738	>0.1
394	CCTTGG	17.7415	16.7041	1	>0.1	14.3619	0.922738	>0.1
511	CCACTG	17.5676	17.2513	1	>0.1	13.7185	0.922738	>0.1
533	ACCCTG	18.3168	17.3998	1	>0.1	13.5635	0.922738	>0.1
594	AAGGCG	8.05459	6.82391	1	>0.1	5.35981	0.922738	>0.1
789	CAGGGT	18.2366	17.8004	1	>0.1	13.5383	0.922738	>0.1
909	AGGGCT	18.3971	17.9509	1	>0.1	13.9871	0.922738	>0.1
1253	GGCTTC	17.4204	16.0983	1	>0.1	13.4896	0.922738	>0.1
1300	GCTACC	7.89403	7.87329	1	>0.1	5.49318	0.922738	>0.1
1311	GAAGCC	16.8718	15.815	1	>0.1	12.8697	0.922738	>0.1
33	GGGAGA	19.9759	18.668	1	>0.1	16.1912	0.941458	>0.1
44	GAGGGA	19.802	18.3261	1	>0.1	15.9497	0.941458	>0.1
222	CCTCCA	20.7252	20.077	1	>0.1	16.7318	0.949906	>0.1
312	TGGAGG	21.3674	20.3975	1	>0.1	16.6507	0.949906	>0.1
336	AGAGGG	21.0062	19.8269	1	>0.1	16.539	0.949906	>0.1
489	CACGTG	8.93765	8.40873	1	>0.1	6.32581	0.949906	>0.1
332	TCCAGG	21.6885	21.2944	1	>0.1	17.687	0.955144	>0.1
972	CTCCCT	23.3744	22.3614	1	>0.1	19.3198	0.964714	>0.1
992	GTGGAC	10.289	10.06	1	>0.1	6.97641	0.964714	>0.1
1209	GGGATC	9.84747	9.68675	1	>0.1	7.24854	0.964714	>0.1
1226	GTGGTC	9.67353	9.5226	1	>0.1	7.30622	0.964714	>0.1
1412	GATCCC	9.88761	9.56559	1	>0.1	7.29901	0.964714	>0.1
50	CTGGGA	24.7926	24.7083	1	>0.1	20.7814	0.966241	>0.1
107	ACGCGA	3.11747	2.32545	1	>0.1	1.35167	0.971904	>0.1
415	GTACGG	2.56891	1.96979	1	>0.1	1.33545	0.971904	>0.1
645	CGATCG	2.74284	1.69034	1	>0.1	0.91553	0.971904	>0.1
840	ACGCGT	2.72946	2.21406	1	>0.1	1.34085	0.971904	>0.1
842	TCGCGT	3.26465	2.38407	1	>0.1	1.34806	0.971904	>0.1
1111	TACGGC	2.7696	2.11244	1	>0.1	1.22912	0.971904	>0.1
31	GCCCAA	11.4798	11.3966	1	>0.1	8.27041	0.972547	>0.1
774	GGCCAT	10.9312	10.5446	1	>0.1	8.35331	0.972547	>0.1
1125	GGATGC	11.0516	10.1772	1	>0.1	7.86851	0.972547	>0.1
1291	TGGACC	11.1052	10.5896	1	>0.1	8.10821	0.972547	>0.1
1329	ATGGCC	10.5432	10.5094	1	>0.1	8.37493	0.972547	>0.1
24	CGGCAA	4.34841	3.94153	1	>0.1	2.38975	0.980851	>0.1
29	GGCCAA	11.6939	10.9003	1	>0.1	9.09402	0.980851	>0.1
74	AGGTGA	14.8916	14.8731	1	>0.1	11.8604	0.980851	>0.1
93	GCACGA	4.06743	3.53507	1	>0.1	2.20592	0.980851	>0.1
104	GTGCGA	4.00054	3.21459	1	>0.1	2.04192	0.980851	>0.1
109	TCGCGA	3.61252	2.40557	1	>0.1	1.7049	0.980851	>0.1
135	GCGGTA	4.42869	4.08028	1	>0.1	1.64543	0.980851	>0.1
148	CGGCTA	3.86674	3.04262	1	>0.1	2.12843	0.980851	>0.1
149	GCGCTA	3.88012	2.95273	1	>0.1	2.03651	0.980851	>0.1
170	ACGGCA	4.14771	3.70312	1	>0.1	2.21674	0.980851	>0.1
172	TCGGCA	4.44207	4.12913	1	>0.1	2.2708	0.980851	>0.1
185	GTCGCA	4.28151	3.38069	1	>0.1	2.01849	0.980851	>0.1
206	CGACCA	4.29489	3.68163	1	>0.1	2.08517	0.980851	>0.1
207	GCACCA	12.1354	11.9575	1	>0.1	8.89758	0.980851	>0.1
215	GTGCCA	11.6537	11.4943	1	>0.1	9.27244	0.980851	>0.1
223	GACCCA	11.5735	11.3165	1	>0.1	9.0778	0.980851	>0.1
267	GTCGAG	4.22799	3.98648	1	>0.1	1.89234	0.980851	>0.1
273	CGGTAG	3.98716	3.16964	1	>0.1	2.01128	0.980851	>0.1
278	CGCTAG	4.02729	3.01135	1	>0.1	2.31406	0.980851	>0.1
374	ATCGGG	3.73294	3.04262	1	>0.1	1.9482	0.980851	>0.1
416	CTACGG	3.8935	2.94296	1	>0.1	2.08517	0.980851	>0.1
423	TAGCGG	4.18785	3.07975	1	>0.1	2.15005	0.980851	>0.1
438	GATCGG	3.8935	2.89606	1	>0.1	1.66345	0.980851	>0.1
439	CATCGG	3.73294	3.36701	1	>0.1	2.13924	0.980851	>0.1
445	TTTCGG	3.61252	3.35529	1	>0.1	2.46544	0.980851	>0.1
471	CCGATG	4.12095	3.30643	1	>0.1	2.07616	0.980851	>0.1
480	GTGGTG	14.5304	14.3005	1	>0.1	11.7054	0.980851	>0.1
494	GTCGTG	3.79984	3.06998	1	>0.1	2.07076	0.980851	>0.1
509	GGACTG	13.6607	12.7782	1	>0.1	10.9233	0.980851	>0.1
541	GCAACG	3.90688	3.27712	1	>0.1	2.29603	0.980851	>0.1
564	GCTACG	3.63928	2.64006	1	>0.1	1.91396	0.980851	>0.1
588	GTAGCG	3.67942	2.71823	1	>0.1	1.77339	0.980851	>0.1
589	CTAGCG	3.98716	2.95859	1	>0.1	2.34289	0.980851	>0.1
596	TAGGCG	4.21461	3.48426	1	>0.1	2.45823	0.980851	>0.1
619	GTTGCG	3.63928	2.99377	1	>0.1	1.89053	0.980851	>0.1
626	AACGCG	3.71956	2.52672	1	>0.1	1.66886	0.980851	>0.1
636	TTCGCG	3.73294	2.32545	1	>0.1	1.58956	0.980851	>0.1
644	GGATCG	4.32165	3.19114	1	>0.1	1.88873	0.980851	>0.1
648	GCATCG	4.22799	3.5253	1	>0.1	1.96623	0.980851	>0.1
657	TGGTCG	4.41531	3.77934	1	>0.1	2.22214	0.980851	>0.1
660	GTGTCG	4.44207	3.64255	1	>0.1	2.13924	0.980851	>0.1
695	CAACCG	4.29489	3.9259	1	>0.1	2.44382	0.980851	>0.1
700	CTACCG	3.73294	3.15987	1	>0.1	2.03471	0.980851	>0.1
707	TAGCCG	4.38855	3.41	1	>0.1	1.96082	0.980851	>0.1
713	ATGCCG	3.88012	3.24781	1	>0.1	1.84187	0.980851	>0.1
761	GGCGAT	4.44207	3.30448	1	>0.1	2.09599	0.980851	>0.1
767	CCCGAT	4.25475	2.91951	1	>0.1	2.06174	0.980851	>0.1
771	CGGCAT	3.83998	3.22631	1	>0.1	1.90495	0.980851	>0.1
773	CCGCAT	4.49558	3.62105	1	>0.1	2.04192	0.980851	>0.1
782	GCCAGT	11.9882	11.0078	1	>0.1	9.45086	0.980851	>0.1
790	AGGGGT	13.4065	12.5965	1	>0.1	9.75183	0.980851	>0.1
795	ACGGGT	4.08081	3.46081	1	>0.1	2.08517	0.980851	>0.1
810	GTCGGT	3.65266	3.18527	1	>0.1	1.93739	0.980851	>0.1
813	ACCGGT	3.88012	2.96641	1	>0.1	2.03651	0.980851	>0.1
845	GGTCGT	3.58576	2.81985	1	>0.1	1.85269	0.980851	>0.1
852	GACCGT	3.7597	3.13837	1	>0.1	1.96262	0.980851	>0.1
858	GTCCGT	4.22799	3.30839	1	>0.1	2.08878	0.980851	>0.1
860	ACCCGT	4.08081	3.45104	1	>0.1	2.08517	0.980851	>0.1
874	CGCGTT	3.94702	2.64593	1	>0.1	1.64183	0.980851	>0.1
878	GCCGTT	3.92026	3.47058	1	>0.1	2.28882	0.980851	>0.1
886	GGGCTT	14.3029	14.0152	1	>0.1	11.181	0.980851	>0.1
939	GGGTCT	13.1121	13.087	1	>0.1	10.1988	0.980851	>0.1
973	ACCCCT	13.0452	12.147	1	>0.1	9.71218	0.980851	>0.1
978	GGGAAC	12.51	12.0317	1	>0.1	9.84555	0.980851	>0.1
980	GCGAAC	3.78646	2.71628	1	>0.1	1.78961	0.980851	>0.1
983	CGCAAC	3.54562	2.94882	1	>0.1	1.84368	0.980851	>0.1
985	GGAGAC	14.8381	14.2165	1	>0.1	12.1632	0.980851	>0.1
994	ACGGAC	3.86674	3.28298	1	>0.1	2.1068	0.980851	>0.1
1005	CACGAC	3.65266	3.10711	1	>0.1	2.07796	0.980851	>0.1
1008	TGCGAC	4.08081	3.29275	1	>0.1	1.88332	0.980851	>0.1
1013	CTCGAC	4.36179	3.87118	1	>0.1	1.85809	0.980851	>0.1
1014	ACCGAC	3.86674	3.21654	1	>0.1	1.97344	0.980851	>0.1
1016	TCCGAC	4.41531	3.35724	1	>0.1	2.16988	0.980851	>0.1
1021	CGCTAC	4.04067	2.91951	1	>0.1	1.786	0.980851	>0.1
1023	CGACAC	4.45545	3.55265	1	>0.1	2.15186	0.980851	>0.1
1093	TTGGGC	11.5735	11.168	1	>0.1	8.58399	0.980851	>0.1
1105	ACTGGC	11.9347	11.2559	1	>0.1	9.32471	0.980851	>0.1
1109	AACGGC	4.13433	3.34942	1	>0.1	2.23836	0.980851	>0.1
1126	CGATGC	4.45545	3.60737	1	>0.1	2.0257	0.980851	>0.1
1131	TGGTGC	12.2558	12.1255	1	>0.1	8.82008	0.980851	>0.1
1135	TCGTGC	3.94702	3.35333	1	>0.1	2.17348	0.980851	>0.1
1138	CGTTGC	3.73294	3.07389	1	>0.1	2.33208	0.980851	>0.1
1163	TAGCGC	3.71956	2.77295	1	>0.1	2.00047	0.980851	>0.1
1178	GATCGC	4.30827	3.05044	1	>0.1	1.8671	0.980851	>0.1
1186	GTTCGC	3.90688	2.86479	1	>0.1	1.83466	0.980851	>0.1
1195	TACCGC	4.25475	4.15649	1	>0.1	1.67066	0.980851	>0.1
1212	GCGATC	4.4822	3.02308	1	>0.1	1.84007	0.980851	>0.1
1214	CCGATC	3.86674	2.82962	1	>0.1	1.79141	0.980851	>0.1
1219	CCAGTC	12.8579	11.8168	1	>0.1	10.2673	0.980851	>0.1
1224	TGGGTC	12.1086	11.3732	1	>0.1	9.21117	0.980851	>0.1
1227	CTGGTC	14.4769	13.7807	1	>0.1	11.3612	0.980851	>0.1
1228	ACGGTC	4.33503	3.34747	1	>0.1	2.08337	0.980851	>0.1
1284	GGAACC	13.3262	12.7704	1	>0.1	9.50853	0.980851	>0.1
1285	CGAACC	4.4822	3.80865	1	>0.1	2.13564	0.980851	>0.1
1289	AGGACC	13.7276	13.1339	1	>0.1	10.5574	0.980851	>0.1
1309	TCCACC	14.8515	14.4158	1	>0.1	11.8821	0.980851	>0.1
1322	AAGGCC	14.1959	13.8589	1	>0.1	10.5773	0.980851	>0.1
1331	TTGGCC	11.9882	10.8358	1	>0.1	9.1607	0.980851	>0.1
1360	CGATCC	4.26813	3.18527	1	>0.1	2.16808	0.980851	>0.1
1390	AGACCC	13.0854	12.8955	1	>0.1	10.024	0.980851	>0.1
1397	AAGCCC	14.0086	13.9703	1	>0.1	10.8043	0.980851	>0.1
1416	GTTCCC	12.8579	12.3757	1	>0.1	10.0077	0.980851	>0.1
84	CCCTGA	15.855	15.6489	1	>0.1	12.9652	0.985708	>0.1
330	ACCAGG	16.0423	15.6665	1	>0.1	13.2175	0.985708	>0.1
352	TTGGGG	16.0155	15.471	1	>0.1	13.2896	0.985708	>0.1
1073	GAAGGC	15.5339	15.2776	1	>0.1	12.7129	0.985708	>0.1
308	CCAAGG	17.2331	16.624	1	>0.1	13.9024	0.991917	>0.1
361	CTTGGG	16.5373	15.8834	1	>0.1	13.6699	0.991917	>0.1
5	CGAGAA	4.76318	4.15844	1	>0.1	3.28906	0.995269	>0.1
14	GGCGAA	5.11105	4.10568	1	>0.1	2.57177	0.995269	>0.1
46	AGGGGA	17.5809	16.5009	1	>0.1	14.6683	0.995269	>0.1
59	GACGGA	4.7498	3.98452	1	>0.1	2.78263	0.995269	>0.1
88	GGACGA	5.12443	4.33041	1	>0.1	2.77362	0.995269	>0.1
178	GACGCA	5.48568	4.25224	1	>0.1	2.97187	0.995269	>0.1
198	GCGTCA	4.62938	3.70312	1	>0.1	2.70694	0.995269	>0.1
334	GAAGGG	18.4372	18.3437	1	>0.1	14.6881	0.995269	>0.1
382	CGATGG	4.80332	3.99429	1	>0.1	2.52672	0.995269	>0.1
408	GAACGG	4.58924	3.76957	1	>0.1	2.70874	0.995269	>0.1
472	CGCATG	4.616	4.41639	1	>0.1	3.47649	0.995269	>0.1
487	GACGTG	5.43216	4.53755	1	>0.1	2.97187	0.995269	>0.1
502	CGGTTG	4.64276	3.95912	1	>0.1	2.56096	0.995269	>0.1
510	CGACTG	5.15119	4.29328	1	>0.1	2.81868	0.995269	>0.1
554	CTGACG	5.36527	4.41248	1	>0.1	3.20976	0.995269	>0.1
722	CATCCG	5.44554	4.80136	1	>0.1	2.78624	0.995269	>0.1
772	GCGCAT	4.96387	4.28937	1	>0.1	3.09622	0.995269	>0.1
825	GGACGT	4.6829	3.84187	1	>0.1	2.52311	0.995269	>0.1
828	GCACGT	5.12443	4.52387	1	>0.1	3.10703	0.995269	>0.1
868	GCGGTT	5.24485	4.03142	1	>0.1	2.74479	0.995269	>0.1
872	GGCGTT	4.80332	3.90636	1	>0.1	2.73938	0.995269	>0.1
884	CGCTTT	4.70966	4.13108	1	>0.1	3.41521	0.995269	>0.1
899	CCGACT	5.39203	4.81113	1	>0.1	3.0782	0.995269	>0.1
975	TCCCCT	17.6746	16.7706	1	>0.1	14.9026	0.995269	>0.1
1028	ACGCAC	5.48568	4.81113	1	>0.1	2.9989	0.995269	>0.1
1133	ACGTGC	5.33851	4.51996	1	>0.1	2.95745	0.995269	>0.1
1149	GAACGC	4.70966	4.18971	1	>0.1	3.04035	0.995269	>0.1
1153	TGACGC	4.62938	3.63864	1	>0.1	2.88356	0.995269	>0.1
1159	TCACGC	5.4723	4.40076	1	>0.1	3.03134	0.995269	>0.1
1169	ATGCGC	4.91036	4.32455	1	>0.1	3.09802	0.995269	>0.1
1193	AACCGC	4.66952	3.93176	1	>0.1	2.79164	0.995269	>0.1
1234	GACGTC	4.6829	3.85359	1	>0.1	3.33952	0.995269	>0.1
1235	CACGTC	5.24485	4.69193	1	>0.1	2.97367	0.995269	>0.1
1238	TGCGTC	4.97725	4.23661	1	>0.1	2.83129	0.995269	>0.1
1244	TCCGTC	4.77656	4.01579	1	>0.1	2.85833	0.995269	>0.1
1249	GCGTTC	5.01739	4.25615	1	>0.1	3.00251	0.995269	>0.1
1282	TCCCTC	18.9457	18.7325	1	>0.1	16.1245	0.995269	>0.1
1419	TCTCCC	18.8253	18.5488	1	>0.1	16.4669	0.995269	>0.1
1	CGGAAA	4.73642	4.23075	1	>0.1	4.03157	1	>0.1
2	GCGAAA	2.30131	2.08313	1	>0.1	1.92297	1	>0.1
3	CCGAAA	3.06396	3.04067	1	>0.1	2.58078	1	>0.1
4	CGCAAA	2.8365	2.68501	1	>0.1	2.49428	1	>0.1
6	GGGGAA	16.2564	15.2659	1	>0.1	14.6178	1	>0.1
9	TCGGAA	3.35831	3.26344	1	>0.1	2.90338	1	>0.1
11	GACGAA	2.06048	2.03037	1	>0.1	1.84007	1	>0.1
12	CACGAA	2.72946	2.64983	1	>0.1	2.55015	1	>0.1
13	AGCGAA	3.17099	3.0348	1	>0.1	2.65828	1	>0.1
15	TGCGAA	2.40835	2.04991	1	>0.1	1.82565	1	>0.1
17	GTCGAA	1.60557	1.47343	1	>0.1	1.26696	1	>0.1
19	TCCGAA	3.41183	2.8902	1	>0.1	2.54654	1	>0.1
21	CGGTAA	1.94006	1.74311	1	>0.1	1.49224	1	>0.1
22	CGCTAA	1.81964	1.80173	1	>0.1	1.68868	1	>0.1
23	CGACAA	2.02034	1.91703	1	>0.1	1.85629	1	>0.1
25	ACGCAA	2.22103	2.08899	1	>0.1	2.03651	1	>0.1
27	TCGCAA	1.92668	1.80173	1	>0.1	1.64903	1	>0.1
32	CGAAGA	4.21461	4.12718	1	>0.1	3.01332	1	>0.1
35	ACGAGA	3.01044	2.98204	1	>0.1	2.47806	1	>0.1
38	CGTAGA	1.89992	1.75483	1	>0.1	1.85629	1	>0.1
60	CACGGA	6.31523	6.27479	1	>0.1	3.71799	1	>0.1
65	ATCGGA	2.02034	1.87794	1	>0.1	1.74095	1	>0.1
67	TTCGGA	2.93016	2.7964	1	>0.1	2.53393	1	>0.1
73	CGATGA	2.54215	2.5404	1	>0.1	1.77159	1	>0.1
78	TCGTGA	2.7027	2.61075	1	>0.1	2.09779	1	>0.1
80	CGTTGA	2.22103	1.70793	1	>0.1	1.56613	1	>0.1
85	GAACGA	2.40835	2.37039	1	>0.1	2.16988	1	>0.1
86	CAACGA	2.02034	1.9053	1	>0.1	1.76978	1	>0.1
87	AGACGA	3.19775	2.86088	1	>0.1	2.31766	1	>0.1
89	TGACGA	2.43511	2.1398	1	>0.1	1.7842	1	>0.1
90	CGACGA	2.48863	1.79391	1	>0.1	1.00023	1	>0.1
91	GTACGA	1.11052	0.998573	1	>0.1	0.874079	1	>0.1
92	CTACGA	1.81964	1.60241	1	>0.1	1.55352	1	>0.1
95	AAGCGA	3.42521	3.14228	1	>0.1	2.87094	1	>0.1
97	TAGCGA	1.79288	1.61804	1	>0.1	1.54631	1	>0.1
103	ATGCGA	1.68584	1.5047	1	>0.1	1.38231	1	>0.1
105	TTGCGA	1.81964	1.7392	1	>0.1	1.59317	1	>0.1
111	GATCGA	1.59219	1.52424	1	>0.1	1.20569	1	>0.1
112	CATCGA	2.35483	2.33717	1	>0.1	1.73374	1	>0.1
113	GGTCGA	2.95692	2.38407	1	>0.1	1.56433	1	>0.1
114	CGTCGA	1.37811	1.0572	1	>0.1	0.686647	1	>0.1
115	CTTCGA	3.43859	2.8902	1	>0.1	2.20232	1	>0.1
117	CCTCGA	5.7399	4.6333	1	>0.1	3.8081	1	>0.1
124	ATCCGA	2.24779	2.18865	1	>0.1	1.76798	1	>0.1
126	TTCCGA	3.49211	3.11492	1	>0.1	2.84932	1	>0.1
132	CGGATA	1.36473	1.30147	1	>0.1	1.25255	1	>0.1
133	CCGATA	0.990099	0.94972	1	>0.1	0.881288	1	>0.1
134	CGAGTA	1.83302	1.61413	1	>0.1	1.40934	1	>0.1
136	TCGGTA	1.61895	1.49102	1	>0.1	1.44719	1	>0.1
137	CCGGTA	3.25127	2.54236	1	>0.1	1.58055	1	>0.1
138	GGCGTA	2.19427	1.84668	1	>0.1	1.47242	1	>0.1
139	CGCGTA	1.89992	1.39527	1	>0.1	0.865067	1	>0.1
140	GTCGTA	1.25769	0.977078	1	>0.1	0.863265	1	>0.1
141	CTCGTA	1.63233	1.4832	1	>0.1	1.33905	1	>0.1
142	GCCGTA	2.46187	2.04209	1	>0.1	1.32283	1	>0.1
143	CGGTTA	1.68584	1.47734	1	>0.1	1.46341	1	>0.1
144	GCGTTA	1.37811	1.18422	1	>0.1	1.34626	1	>0.1
145	CGCTTA	1.85978	1.77828	1	>0.1	1.60398	1	>0.1
146	CGACTA	1.51191	1.28388	1	>0.1	1.30841	1	>0.1
147	GGGCTA	8.88413	8.70967	1	>0.1	7.44499	1	>0.1
150	TCGCTA	1.81964	1.60045	1	>0.1	1.50125	1	>0.1
152	CGTCTA	1.69922	1.5262	1	>0.1	1.55532	1	>0.1
153	CGCCTA	4.25475	3.46472	1	>0.1	2.73578	1	>0.1
154	GCCCTA	7.17153	6.64022	1	>0.1	6.00321	1	>0.1
156	TGGACA	11.2523	11.0801	1	>0.1	10.7881	1	>0.1
160	CGTACA	1.73936	1.69034	1	>0.1	1.57154	1	>0.1
184	ATCGCA	2.14075	2.0675	1	>0.1	1.57514	1	>0.1
186	TTCGCA	2.59566	2.1613	1	>0.1	1.79141	1	>0.1
192	CGATCA	1.73936	1.62977	1	>0.1	1.31382	1	>0.1
193	GAGTCA	11.1319	10.3766	1	>0.1	10.3051	1	>0.1
194	AGGTCA	12.9382	10.9589	1	>0.1	11.7343	1	>0.1
196	TGGTCA	9.6334	9.43857	1	>0.1	9.3968	1	>0.1
200	CGTTCA	2.47525	2.43683	1	>0.1	2.31225	1	>0.1
201	GACTCA	11.346	10.3023	1	>0.1	9.8888	1	>0.1
205	TGACCA	9.91437	9.24706	1	>0.1	9.19855	1	>0.1
208	CCACCA	17.3669	17.2024	1	>0.1	14.8972	1	>0.1
231	CGAAAG	3.27803	3.0094	1	>0.1	2.89437	1	>0.1
234	ACGAAG	3.19775	2.98204	1	>0.1	2.44742	1	>0.1
236	TCGAAG	3.07733	2.73973	1	>0.1	2.2654	1	>0.1
240	CCCAAG	16.4035	15.8384	1	>0.1	13.8213	1	>0.1
241	GGAGAG	22.692	22.1152	1	>0.1	19.8929	1	>0.1
258	AACGAG	2.64918	2.52672	1	>0.1	2.3483	1	>0.1
260	TACGAG	1.7126	1.4578	1	>0.1	1.39853	1	>0.1
266	ATCGAG	2.28793	2.27073	1	>0.1	1.64723	1	>0.1
274	GCGTAG	3.06396	2.6557	1	>0.1	1.82205	1	>0.1
275	TCGTAG	1.8464	1.58091	1	>0.1	1.37149	1	>0.1
276	CCGTAG	3.46535	2.98009	1	>0.1	2.15186	1	>0.1
277	GGCTAG	8.5095	8.10779	1	>0.1	7.87031	1	>0.1
279	GCCTAG	8.95103	8.75853	1	>0.1	8.0199	1	>0.1
280	CCCTAG	9.59326	8.92072	1	>0.1	8.61643	1	>0.1
307	CGAAGG	6.4624	5.43841	1	>0.1	3.61526	1	>0.1
317	TCGAGG	5.92721	4.77986	1	>0.1	3.67654	1	>0.1
319	GGTAGG	8.68344	8.55725	1	>0.1	7.82706	1	>0.1
320	CGTAGG	3.45197	2.76708	1	>0.1	1.99686	1	>0.1
321	GCTAGG	8.77709	8.51035	1	>0.1	8.16948	1	>0.1
322	CCTAGG	11.1319	10.5251	1	>0.1	9.30488	1	>0.1
339	GTAGGG	7.81375	7.56649	1	>0.1	6.93135	1	>0.1
340	CTAGGG	9.78057	8.9344	1	>0.1	8.53894	1	>0.1
343	AAGGGG	14.8381	14.1266	1	>0.1	13.167	1	>0.1
345	TAGGGG	7.62644	7.20106	1	>0.1	7.10977	1	>0.1
360	GTTGGG	11.7742	11.3458	1	>0.1	9.92124	1	>0.1
362	ACTGGG	13.9818	13.7494	1	>0.1	12.4804	1	>0.1
366	AACGGG	4.25475	3.36115	1	>0.1	2.58259	1	>0.1
368	TACGGG	2.91678	2.51304	1	>0.1	1.64183	1	>0.1
385	TGGTGG	17.2331	16.9406	1	>0.1	15.2378	1	>0.1
391	GGTTGG	10.6636	9.95447	1	>0.1	9.97171	1	>0.1
392	CGTTGG	3.78646	3.25758	1	>0.1	2.64566	1	>0.1
395	GACTGG	12.5234	11.9028	1	>0.1	10.6295	1	>0.1
396	CACTGG	15.4268	15.2424	1	>0.1	12.6768	1	>0.1
407	AAACGG	3.19775	3.13837	1	>0.1	3.05657	1	>0.1
409	TAACGG	1.51191	1.3894	1	>0.1	1.42195	1	>0.1
410	CAACGG	3.46535	3.0094	1	>0.1	2.36272	1	>0.1
437	AATCGG	1.96682	1.88185	1	>0.1	1.89594	1	>0.1
453	TACCGG	2.72946	2.67524	1	>0.1	1.75717	1	>0.1
468	ACGATG	2.59566	2.47592	1	>0.1	1.91937	1	>0.1
470	TCGATG	2.30131	2.23555	1	>0.1	1.7013	1	>0.1
486	AACGTG	3.18437	3.00745	1	>0.1	2.70874	1	>0.1
488	TACGTG	2.23441	2.07336	1	>0.1	1.9428	1	>0.1
495	TTCGTG	3.34493	2.78272	1	>0.1	2.46905	1	>0.1
501	GGGTTG	10.9981	9.97987	1	>0.1	9.36796	1	>0.1
504	TCGTTG	2.00696	1.83886	1	>0.1	1.79682	1	>0.1
505	CCGTTG	3.29141	2.93319	1	>0.1	2.19331	1	>0.1
508	GCCTTG	14.1156	13.2922	1	>0.1	12.338	1	>0.1
537	GAAACG	3.46535	3.44908	1	>0.1	3.19174	1	>0.1
538	AGAACG	3.71956	3.67772	1	>0.1	3.28545	1	>0.1
539	GGAACG	5.19133	4.74078	1	>0.1	3.53416	1	>0.1
540	CGAACG	2.38159	1.577	1	>0.1	1.03267	1	>0.1
542	TCAACG	2.08724	1.72161	1	>0.1	1.622	1	>0.1
543	CCAACG	4.29489	3.41586	1	>0.1	2.597	1	>0.1
544	AAGACG	3.47873	3.17355	1	>0.1	2.91059	1	>0.1
546	TAGACG	1.87316	1.55355	1	>0.1	1.65805	1	>0.1
552	GTGACG	5.84694	4.561	1	>0.1	3.69095	1	>0.1
553	TTGACG	1.76612	1.55551	1	>0.1	1.67246	1	>0.1
555	ACGACG	2.15413	1.77828	1	>0.1	1.08494	1	>0.1
557	TCGACG	1.73936	1.14318	1	>0.1	0.729901	1	>0.1
559	AGTACG	1.39149	1.34446	1	>0.1	1.22371	1	>0.1
560	GGTACG	2.47525	1.90726	1	>0.1	1.23633	1	>0.1
561	TGTACG	1.76612	1.65908	1	>0.1	1.52108	1	>0.1
562	CGTACG	1.1239	1.00248	1	>0.1	0.582118	1	>0.1
563	ACTACG	1.94006	1.70402	1	>0.1	1.52648	1	>0.1
565	TCTACG	2.07386	1.70207	1	>0.1	1.79141	1	>0.1
566	CCTACG	2.99706	2.67524	1	>0.1	2.06895	1	>0.1
573	TTCACG	3.10409	3.04262	1	>0.1	2.68171	1	>0.1
575	ACCACG	5.4723	5.11598	1	>0.1	3.93786	1	>0.1
579	AAAGCG	4.09419	4.02751	1	>0.1	3.41521	1	>0.1
581	TAAGCG	1.8464	1.67276	1	>0.1	1.5391	1	>0.1
587	ATAGCG	1.75274	1.47539	1	>0.1	1.28679	1	>0.1
610	AATGCG	2.14075	1.96979	1	>0.1	1.84007	1	>0.1
612	TATGCG	1.35135	1.28974	1	>0.1	1.09395	1	>0.1
613	CATGCG	4.6829	4.47892	1	>0.1	3.54137	1	>0.1
618	ATTGCG	1.43163	1.42849	1	>0.1	1.30301	1	>0.1
620	TTTGCG	2.78298	2.67915	1	>0.1	2.45102	1	>0.1
628	TACGCG	1.76612	1.2917	1	>0.1	0.776759	1	>0.1
642	GAATCG	1.9802	1.82909	1	>0.1	1.69409	1	>0.1
643	AGATCG	2.60904	2.4466	1	>0.1	1.83466	1	>0.1
646	CTATCG	1.03024	0.98294	1	>0.1	0.946168	1	>0.1
647	ACATCG	2.14075	2.02841	1	>0.1	1.83647	1	>0.1
649	TCATCG	2.56891	2.46224	1	>0.1	2.04192	1	>0.1
651	AAGTCG	2.94354	2.5619	1	>0.1	2.23296	1	>0.1
653	TAGTCG	1.43163	1.3171	1	>0.1	1.26156	1	>0.1
659	ATGTCG	1.8464	1.81541	1	>0.1	1.42556	1	>0.1
661	TTGTCG	2.30131	1.96393	1	>0.1	1.72833	1	>0.1
663	ACGTCG	2.00696	1.64149	1	>0.1	1.0543	1	>0.1
665	TCGTCG	2.30131	1.82518	1	>0.1	0.922739	1	>0.1
667	GATTCG	1.68584	1.63563	1	>0.1	1.60939	1	>0.1
669	TGTTCG	2.74284	2.61466	1	>0.1	1.89053	1	>0.1
670	CGTTCG	2.38159	1.70207	1	>0.1	1.10657	1	>0.1
671	GTTTCG	2.42173	2.32545	1	>0.1	1.90495	1	>0.1
672	CTTTCG	3.66604	3.11492	1	>0.1	2.79525	1	>0.1
673	ACTTCG	2.9703	2.48569	1	>0.1	2.07977	1	>0.1
675	TCTTCG	4.42869	4.06855	1	>0.1	2.88176	1	>0.1
677	AACTCG	3.42521	3.23999	1	>0.1	2.90338	1	>0.1
679	TACTCG	1.80626	1.63954	1	>0.1	1.39132	1	>0.1
685	ATCTCG	3.29141	2.92146	1	>0.1	2.20232	1	>0.1
687	TTCTCG	4.50896	4.25615	1	>0.1	3.63869	1	>0.1
694	TAACCG	1.48515	1.47539	1	>0.1	1.42195	1	>0.1
728	TTTCCG	5.24485	4.28546	1	>0.1	3.95588	1	>0.1
750	CGGAAT	2.43511	2.35671	1	>0.1	2.27621	1	>0.1
751	GCGAAT	1.51191	1.41872	1	>0.1	1.458	1	>0.1
752	CGCAAT	1.83302	1.57505	1	>0.1	1.38951	1	>0.1
753	CGAGAT	3.22451	2.84916	1	>0.1	2.22755	1	>0.1
756	TCGGAT	2.46187	2.25705	1	>0.1	1.81664	1	>0.1
758	GACGAT	1.9133	1.61999	1	>0.1	1.36428	1	>0.1
759	CACGAT	2.39497	2.27855	1	>0.1	1.75717	1	>0.1
760	AGCGAT	2.79636	2.58144	1	>0.1	2.1068	1	>0.1
762	TGCGAT	2.22103	2.09485	1	>0.1	1.72293	1	>0.1
764	CTCGAT	2.24779	2.22774	1	>0.1	1.67427	1	>0.1
765	ACCGAT	1.63233	1.55551	1	>0.1	1.27057	1	>0.1
766	GCCGAT	3.33155	2.64788	1	>0.1	1.5409	1	>0.1
768	CGGTAT	1.1239	1.05524	1	>0.1	1.11197	1	>0.1
769	CGCTAT	1.72598	1.51056	1	>0.1	1.29039	1	>0.1
770	CGACAT	1.88654	1.80759	1	>0.1	1.51747	1	>0.1
776	CGAAGT	2.75622	2.44465	1	>0.1	2.23476	1	>0.1
778	ACGAGT	2.18089	2.13394	1	>0.1	1.8617	1	>0.1
783	CCCAGT	14.3431	13.9077	1	>0.1	12.0371	1	>0.1
799	GGTGGT	12.2157	11.7484	1	>0.1	9.84915	1	>0.1
800	CGTGGT	6.24833	5.26645	1	>0.1	3.84414	1	>0.1
802	CCTGGT	15.9486	15.5551	1	>0.1	13.5167	1	>0.1
809	ATCGGT	1.73936	1.48125	1	>0.1	1.27958	1	>0.1
811	TTCGGT	2.34145	2.32545	1	>0.1	2.08337	1	>0.1
817	CGATGT	2.36821	1.96783	1	>0.1	1.75537	1	>0.1
821	CGTTGT	2.18089	2.1183	1	>0.1	1.98425	1	>0.1
824	CAACGT	2.31469	2.04991	1	>0.1	2.09779	1	>0.1
826	CGACGT	2.48863	1.61022	1	>0.1	1.10657	1	>0.1
827	CTACGT	1.87316	1.70989	1	>0.1	1.7806	1	>0.1
829	TCACGT	4.22799	4.00797	1	>0.1	3.70537	1	>0.1
832	TAGCGT	1.44501	1.43435	1	>0.1	1.43457	1	>0.1
834	AGGCGT	5.49906	5.10425	1	>0.1	4.02437	1	>0.1
844	AGTCGT	2.18089	1.91703	1	>0.1	1.65264	1	>0.1
846	CGTCGT	2.40835	1.84081	1	>0.1	1.03988	1	>0.1
847	GTTCGT	1.79288	1.65517	1	>0.1	1.61119	1	>0.1
848	CTTCGT	3.27803	2.94882	1	>0.1	2.40777	1	>0.1
850	TCTCGT	3.18437	2.93905	1	>0.1	2.48166	1	>0.1
864	CCGATT	2.06048	1.90726	1	>0.1	1.80403	1	>0.1
865	CGCATT	2.16751	1.90335	1	>0.1	1.87972	1	>0.1
866	GGGGTT	10.289	10.2398	1	>0.1	8.9967	1	>0.1
869	TCGGTT	2.68932	2.55604	1	>0.1	2.36452	1	>0.1
871	AGCGTT	2.75622	2.71823	1	>0.1	2.64927	1	>0.1
873	TGCGTT	2.66256	2.5404	1	>0.1	2.5952	1	>0.1
875	GTCGTT	1.7126	1.65908	1	>0.1	1.66525	1	>0.1
876	CTCGTT	2.9034	2.5873	1	>0.1	2.47806	1	>0.1
877	ACCGTT	1.80626	1.77046	1	>0.1	1.76618	1	>0.1
879	TCCGTT	2.64918	2.61075	1	>0.1	2.61322	1	>0.1
880	CCCGTT	4.26813	3.43541	1	>0.1	2.77182	1	>0.1
881	CGGTTT	3.11747	2.97032	1	>0.1	3.10343	1	>0.1
882	GCGTTT	3.13085	2.87261	1	>0.1	2.79525	1	>0.1
883	CCGTTT	3.51887	3.17746	1	>0.1	3.12145	1	>0.1
885	CGACTT	3.10409	2.62443	1	>0.1	2.25278	1	>0.1
888	ACGCTT	2.64918	2.45442	1	>0.1	2.43841	1	>0.1
890	TCGCTT	3.90688	3.55265	1	>0.1	3.00971	1	>0.1
892	CGTCTT	3.17099	3.1032	1	>0.1	2.81868	1	>0.1
895	CGAACT	4.09419	3.70508	1	>0.1	2.56456	1	>0.1
897	ACGACT	2.07386	1.89749	1	>0.1	1.69409	1	>0.1
923	AACGCT	2.98368	2.80812	1	>0.1	2.58259	1	>0.1
930	ATCGCT	2.52877	2.50327	1	>0.1	2.07796	1	>0.1
932	TTCGCT	3.58576	3.33574	1	>0.1	2.74479	1	>0.1
938	CGATCT	2.9034	2.38798	1	>0.1	1.78961	1	>0.1
942	TCGTCT	2.74284	2.66156	1	>0.1	2.3501	1	>0.1
948	TGACCT	12.403	10.7733	1	>0.1	11.6207	1	>0.1
958	ACGCCT	6.00749	5.15897	1	>0.1	4.16494	1	>0.1
962	GGTCCT	13.1523	13.0303	1	>0.1	10.5556	1	>0.1
977	CGAAAC	2.14075	2.11244	1	>0.1	1.77699	1	>0.1
982	GGCAAC	7.3856	7.08186	1	>0.1	6.86467	1	>0.1
984	GCCAAC	8.09473	7.67397	1	>0.1	6.59974	1	>0.1
999	CGTGAC	5.96735	4.8209	1	>0.1	3.65671	1	>0.1
1002	AACGAC	1.72598	1.69621	1	>0.1	1.60398	1	>0.1
1003	GACGAC	3.13085	2.87652	1	>0.1	2.00588	1	>0.1
1004	TACGAC	1.13728	1.05329	1	>0.1	0.848847	1	>0.1
1010	ATCGAC	1.32459	1.14904	1	>0.1	1.07593	1	>0.1
1011	GTCGAC	1.55205	1.30928	1	>0.1	1.04529	1	>0.1
1012	TTCGAC	1.94006	1.55551	1	>0.1	1.34085	1	>0.1
1019	GCGTAC	1.81964	1.6454	1	>0.1	1.17325	1	>0.1
1020	CCGTAC	2.0471	2.03623	1	>0.1	1.28499	1	>0.1
1033	CGTCAC	5.16457	4.50433	1	>0.1	3.60265	1	>0.1
1035	GACCAC	9.45946	9.24316	1	>0.1	7.48283	1	>0.1
1041	TCCCAC	15.467	15.4124	1	>0.1	13.2481	1	>0.1
1058	CGTAGC	3.41183	2.80812	1	>0.1	1.93919	1	>0.1
1059	GCTAGC	7.17153	6.87276	1	>0.1	6.06268	1	>0.1
1060	CCTAGC	8.95103	8.25435	1	>0.1	8.12443	1	>0.1
1074	CAAGGC	14.3966	13.5013	1	>0.1	12.0677	1	>0.1
1079	GTAGGC	6.16805	5.88201	1	>0.1	5.59951	1	>0.1
1080	CTAGGC	9.44608	8.80738	1	>0.1	8.43621	1	>0.1
1086	TAGGGC	7.05111	6.6754	1	>0.1	6.02123	1	>0.1
1103	GTTGGC	7.66658	7.53522	1	>0.1	6.53847	1	>0.1
1117	ATCGGC	3.05058	2.67915	1	>0.1	1.59317	1	>0.1
1127	GAGTGC	10.0348	9.74928	1	>0.1	8.19471	1	>0.1
1137	GGTTGC	7.63982	7.10531	1	>0.1	7.22331	1	>0.1
1148	AAACGC	3.06396	2.97227	1	>0.1	2.99349	1	>0.1
1155	GTACGC	1.9802	1.66299	1	>0.1	1.12639	1	>0.1
1156	CTACGC	3.15761	2.48959	1	>0.1	1.8617	1	>0.1
1157	ACACGC	6.48916	5.77062	1	>0.1	4.0496	1	>0.1
1171	TTGCGC	4.37517	3.65427	1	>0.1	2.51771	1	>0.1
1177	AATCGC	3.25127	3.24194	1	>0.1	1.89053	1	>0.1
1179	TATCGC	1.01686	1.00248	1	>0.1	0.89931	1	>0.1
1185	ATTCGC	1.59219	1.54183	1	>0.1	1.46701	1	>0.1
1187	TTTCGC	2.40835	2.23555	1	>0.1	2.03651	1	>0.1
1211	ACGATC	1.57881	1.42849	1	>0.1	1.22371	1	>0.1
1213	TCGATC	1.60557	1.5731	1	>0.1	1.34806	1	>0.1
1217	TGAGTC	11.2925	10.3023	1	>0.1	9.53016	1	>0.1
1240	GTCGTC	3.22451	2.95859	1	>0.1	1.91396	1	>0.1
1246	CGATTC	2.03372	1.81346	1	>0.1	1.68147	1	>0.1
1247	GGGTTC	10.0883	9.91148	1	>0.1	8.11181	1	>0.1
1250	TCGTTC	2.40835	2.35671	1	>0.1	2.22935	1	>0.1
1251	CCGTTC	4.34841	3.75198	1	>0.1	2.62764	1	>0.1
1252	CGTTTC	3.9604	3.6699	1	>0.1	3.27104	1	>0.1
1257	TGACTC	11.2122	10.3004	1	>0.1	10.1447	1	>0.1
1286	GCAACC	7.70672	7.04668	1	>0.1	6.87368	1	>0.1
1287	GAGACC	12.403	12.0376	1	>0.1	10.6638	1	>0.1
1295	ACGACC	3.31817	2.91755	1	>0.1	1.74455	1	>0.1
1297	TCGACC	3.26465	2.52281	1	>0.1	1.57334	1	>0.1
1299	CGTACC	1.9802	1.86036	1	>0.1	1.28859	1	>0.1
1301	CCTACC	8.62992	8.51816	1	>0.1	8.01089	1	>0.1
1317	CTAGCC	8.91089	8.24458	1	>0.1	7.56033	1	>0.1
1337	GATGCC	9.232	9.07705	1	>0.1	7.60539	1	>0.1
1338	AGTGCC	11.3995	11.0078	1	>0.1	8.78764	1	>0.1
1341	GTTGCC	7.13139	7.04082	1	>0.1	7.09175	1	>0.1
1344	AACGCC	4.32165	3.86727	1	>0.1	3.00971	1	>0.1
1346	TACGCC	2.42173	1.82518	1	>0.1	1.57334	1	>0.1
1361	GCATCC	10.2489	10.2261	1	>0.1	8.0217	1	>0.1
1363	CAGTCC	13.0987	12.5554	1	>0.1	10.7629	1	>0.1
1377	CACTCC	13.1924	13.1104	1	>0.1	11.2837	1	>0.1
1382	GTCTCC	14.0621	13.81	1	>0.1	11.9974	1	>0.1
1383	CTCTCC	22.3843	22.25	1	>0.1	19.1973	1	>0.1
1388	GAACCC	10.4763	9.76296	1	>0.1	8.46144	1	>0.1
1389	CAACCC	9.67353	9.56755	1	>0.1	9.18233	1	>0.1
1404	ATGCCC	9.13835	8.95003	1	>0.1	8.37493	1	>0.1
1406	TTGCCC	11.1854	11.1836	1	>0.1	9.36796	1	>0.1
1427	ATCCCC	9.82071	9.33891	1	>0.1	8.42359	1	>0.1
1429	TTCCCC	16.1359	15.7466	1	>0.1	14.6827	1	>0.1

## Sheet: Enriched motifs in CHD8 peaks
	motif	focus_set_prop_100	all_peaks_prop_100	pvalue_focus_set_vs_all_peaks	significance_focus_set_vs_all_peaks	upstream_from_genes_prop_100	pvalue_focus_set_vs_upstream_from_genes	significance_focus_set_vs_upstream_from_genes
985	GGCAGC	34.0703	27.6865	1	>0.1	14.2484	0.0299992	<0.05		CCCGGG
365	CGGCGG	38.6972	15.3655	0.0934286	<0.1	6.4051	1.02245e-05	<0.01		GCCCGG
373	CCGCGG	40.9405	15.9596	0.084245	<0.1	6.98542	1.02245e-05	<0.01		GGCCGC
538	GCGGCG	41.5552	15.6899	0.084245	<0.1	7.3711	1.02245e-05	<0.01		GCGGCC
1021	GGCGGC	44.2515	20.1923	0.100655	>0.1	8.69393	1.02245e-05	<0.01		CCGGCC
1101	GGCCGC	42.7847	19.2308	0.100655	>0.1	7.70811	1.02245e-05	<0.01		GGCCGG
1103	CGCCGC	41.0375	15.6547	0.084245	<0.1	7.24674	1.02245e-05	<0.01		GCCGCC
1218	GCGGCC	44.0142	19.1976	0.0934286	<0.1	7.67567	1.02245e-05	<0.01		CCGGGG
1238	GCCGCC	43.6044	20.2509	0.100655	>0.1	8.63626	1.02245e-05	<0.01		CCGGGC
371	GCGCGG	39.6894	15.2053	0.084245	<0.1	7.24494	1.32756e-05	<0.01		GGCGGC
1023	CGCGGC	39.8296	13.98	0.084245	<0.1	6.76915	1.32756e-05	<0.01		GCCGGC
657	CCGCCG	38.352	15.2053	0.100655	>0.1	6.29156	1.40559e-05	<0.01		GCCCGC
403	GCCCGG	41.4474	20.931	0.314937	>0.1	8.48127	1.92838e-05	<0.01		CCGCGG
569	GCCGCG	39.4413	14.0152	0.084245	<0.1	6.57451	2.04744e-05	<0.01		GCGGCG
1079	CCGCGC	38.5138	15.3108	0.0934286	<0.1	7.20349	2.04744e-05	<0.01		GCCGGG
649	CGGCCG	36.7774	13.3625	0.084245	<0.1	5.70764	2.22859e-05	<0.01		CGGCGG
1008	CCGGGC	41.5444	21.2514	0.243243	>0.1	8.56237	2.36721e-05	<0.01		CCCCGG
395	GGCCGG	39.9267	20.3428	0.311278	>0.1	7.68468	2.74003e-05	<0.01		CCGCCG
1006	GCGGGC	39.6355	18.3222	0.163006	>0.1	8.429	2.74003e-05	<0.01		GCGGGC
329	CCCGGG	43.4642	24.9448	0.811264	>0.1	9.58783	3.09395e-05	<0.01		GCGCGG
655	GCGCCG	35.6557	13.685	0.102453	>0.1	6.44656	3.39784e-05	<0.01		CCGCGC
1071	CGGCGC	36.195	13.8002	0.102453	>0.1	6.43214	3.39784e-05	<0.01		CGCCGC
1031	CCCGGC	41.1885	20.2411	0.229639	>0.1	8.64166	3.62624e-05	<0.01		CGGCCC
1109	GCCCGC	39.1825	18.1912	0.216427	>0.1	8.46865	4.32014e-05	<0.01		CCCGGC
1220	CCGGCC	39.3227	20.4424	0.419776	>0.1	7.83967	4.32014e-05	<0.01		CGGCCG
321	CGCGGG	37.0255	14.111	0.100655	>0.1	6.87548	4.75552e-05	<0.01		CGGCGC
571	CCCGCG	36.6695	14.2048	0.100655	>0.1	6.87368	4.75552e-05	<0.01		CCCGCC
1029	GCCGGC	36.7343	18.9709	0.560946	>0.1	6.62858	4.75552e-05	<0.01		GCCCCG
327	GCCGGG	40.3149	20.5421	0.448092	>0.1	8.61103	5.91701e-05	<0.01		GCCGCG
307	GCGGGG	43.7123	20.5831	0.153858	>0.1	12.3362	7.83537e-05	<0.01		CCCGCG
319	GGCGGG	46.7105	24.2647	0.169892	>0.1	14.1889	7.83537e-05	<0.01		GGGCCG
647	GGGCCG	36.2705	16.7901	0.314937	>0.1	6.98362	7.83537e-05	<0.01		GGCCCG
679	GGCCCG	35.6342	17.0148	0.314937	>0.1	6.99263	7.83537e-05	<0.01		CGCGGC
687	GCCCCG	40.9405	20.7004	0.314937	>0.1	10.4169	7.83537e-05	<0.01		CGGGCC
1213	CGGGCC	36.2381	17.1086	0.314937	>0.1	6.86287	7.83537e-05	<0.01		GGCGGG
363	GGGCGG	45.5997	23.0532	0.163006	>0.1	14.3115	0.000124549	<0.01		GGGCGG
1240	CCCGCC	46.1928	24.0088	0.216427	>0.1	14.2195	0.000124549	<0.01		GCGCCG
1279	CCGCCC	45.6644	23.0454	0.163006	>0.1	14.261	0.000124549	<0.01		CGCCCG
1111	CCCCGC	43.0004	20.6945	0.206117	>0.1	12.3939	0.000133042	<0.01		GCGGGG
1274	CGGCCC	35.192	16.9015	0.467919	>0.1	7.00705	0.000133042	<0.01		CCCCGC
681	CGCCCG	33.4664	14.238	0.257785	>0.1	6.4826	0.000153034	<0.01		GGGCGC
397	CGCCGG	31.2662	12.2017	0.216427	>0.1	5.41028	0.000161799	<0.01		GGCGCC
1002	CGGGGC	41.167	20.7023	0.314937	>0.1	10.6349	0.000162821	<0.01		CGCCGG
309	CCGGGG	35.9577	19.9597	1	>0.1	7.99827	0.000181106	<0.01		CGCGGG
405	CCCCGG	36.0548	19.8073	1	>0.1	7.89194	0.000181106	<0.01		CTGCGG
1230	GGCGCC	36.1411	16.413	0.229639	>0.1	7.63783	0.000181106	<0.01		CGGGGC
1069	GGGCGC	34.6204	15.4124	0.216427	>0.1	7.7802	0.000346352	<0.01		GGCAGC
369	CTGCGG	29.8965	17.5561	1	>0.1	7.10437	0.00255299	<0.01		CCGCCC
1000	GGGGGC	33.6173	20.587	1	>0.1	12.4408	0.0109635	<0.05
1292	GGCCCC	34.1027	21.5915	1	>0.1	11.6802	0.0109635	<0.05
54	GCGGGA	27.9983	14.1833	1	>0.1	7.73695	0.0111553	<0.05
283	CGGAGG	27.6424	15.0157	1	>0.1	7.83247	0.0111553	<0.05
560	AGCGCG	22.7135	8.77807	0.811885	>0.1	4.66956	0.0111553	<0.05
673	CCTCCG	28.4728	15.0607	1	>0.1	7.93159	0.0111553	<0.05
873	CGCGCT	22.6596	9.02624	0.811885	>0.1	4.96693	0.0111553	<0.05
66	CGCGGA	20.7075	9.47765	1	>0.1	3.9685	0.0119796	<0.05
570	TCCGCG	20.934	9.69261	1	>0.1	3.95588	0.0119796	<0.05
449	GCGCTG	26.1001	15.5942	1	>0.1	7.04129	0.012837	<0.05
688	TCCCCG	26.0354	14.3591	1	>0.1	7.28639	0.012837	<0.05
1067	CAGCGC	26.3589	15.8423	1	>0.1	6.81781	0.012837	<0.05
1256	CGCTCC	26.2942	12.8388	1	>0.1	6.81962	0.012837	<0.05
898	CCGCCT	28.6238	17.1145	1	>0.1	9.02013	0.0136913	<0.05
215	CCGCCA	24.396	12.4675	1	>0.1	6.09512	0.0152172	<0.05
387	GCTCGG	23.8136	11.6155	1	>0.1	5.79235	0.0152172	<0.05
979	CCGAGC	24.1156	11.5881	1	>0.1	5.74729	0.0152172	<0.05
200	CCCGCA	21.5811	13.1163	1	>0.1	5.35801	0.0174343	<0.05
320	TGCGGG	22.1096	13.3527	1	>0.1	5.46795	0.0174343	<0.05
683	GTCCCG	22.0772	13.7045	1	>0.1	5.41749	0.0174343	<0.05
74	CCCGGA	25.3236	14.109	1	>0.1	6.8052	0.0205537	<0.05
389	CCTCGG	24.6009	13.3762	1	>0.1	6.79258	0.0205537	<0.05
270	CGGCAG	22.8322	12.1529	1	>0.1	5.65358	0.025062	<0.05
871	GGCGCT	22.7351	13.2316	1	>0.1	5.9942	0.025062	<0.05
896	GCGCCT	22.8969	13.1085	1	>0.1	6.26273	0.025062	<0.05
1044	GGCTGC	36.2705	27.6161	1	>0.1	14.6719	0.0255703	<0.05
1206	GCAGCC	36.1734	27.6669	1	>0.1	15.1098	0.0255703	<0.05
1075	CTGCGC	26.456	14.1676	1	>0.1	7.63783	0.0271098	<0.05
1239	TCCGCC	26.1756	13.4387	1	>0.1	7.71172	0.0271098	<0.05
198	GCCGCA	20.6212	10.7088	1	>0.1	4.56323	0.0276438	<0.05
211	CGGCCA	20.8046	13.4309	1	>0.1	5.1093	0.0276438	<0.05
616	GGCTCG	20.6967	11.6018	1	>0.1	4.99576	0.0276438	<0.05
648	TGGCCG	21.1821	13.1515	1	>0.1	5.15616	0.0276438	<0.05
921	CGGGAC	21.1389	13.6478	1	>0.1	5.45173	0.0276438	<0.05
977	GCGAGC	21.2252	9.99746	1	>0.1	5.31836	0.0276438	<0.05
1022	TGCGGC	20.9879	10.5544	1	>0.1	4.51097	0.0276438	<0.05
1093	GCTCGC	21.4409	10.1479	1	>0.1	5.40487	0.0276438	<0.05
1204	CGAGCC	21.1928	11.4064	1	>0.1	4.95071	0.0276438	<0.05
1299	GCCCCC	32.7869	20.9525	1	>0.1	12.994	0.0278941	<0.05
180	GCGGCA	18.7123	9.5011	1	>0.1	4.37039	0.0299992	<0.05
288	CCGAGG	23.846	13.4524	1	>0.1	6.63759	0.0299992	<0.05
292	CGCAGG	23.7381	13.1182	1	>0.1	6.83764	0.0299992	<0.05
325	CTCGGG	23.5224	13.3019	1	>0.1	6.87368	0.0299992	<0.05
328	TCCGGG	24.4607	14.1031	1	>0.1	6.87909	0.0299992	<0.05
555	CCTGCG	23.5332	12.9717	1	>0.1	6.94757	0.0299992	<0.05
618	CGCTCG	18.9711	7.98077	1	>0.1	3.77205	0.0299992	<0.05
1224	GCTGCC	33.833	27.6279	1	>0.1	14.3763	0.0299992	<0.05
248	GGCGAG	22.0449	11.4045	1	>0.1	5.8374	0.0337017	<0.05
286	GCGAGG	22.3361	10.9355	1	>0.1	6.01402	0.0337017	<0.05
653	CTGCCG	22.2282	12.403	1	>0.1	5.56707	0.0337017	<0.05
881	CCCGCT	21.6027	11.7015	1	>0.1	5.82299	0.0337017	<0.05
992	CGAGGC	22.1096	11.3067	1	>0.1	6.37086	0.0337017	<0.05
1068	AGGCGC	22.4008	12.6473	1	>0.1	6.16541	0.0337017	<0.05
1229	AGCGCC	22.1959	13.6263	1	>0.1	6.10593	0.0337017	<0.05
1254	GGCTCC	34.8576	24.5891	1	>0.1	14.8107	0.0337017	<0.05
64	GGCGGA	25.4206	13.6674	1	>0.1	7.65945	0.0362333	<0.05
72	GCCGGA	19.8663	9.56168	1	>0.1	4.70561	0.0389605	<0.05
333	CGGTGG	19.9094	11.6878	1	>0.1	5.25529	0.0389605	<0.05
402	ACCCGG	19.9957	12.0786	1	>0.1	5.26249	0.0389605	<0.05
735	CCGGGT	19.5535	12.1392	1	>0.1	5.36522	0.0389605	<0.05
124	GGCCGA	17.8602	8.81129	1	>0.1	4.2118	0.0415797	<0.05
192	CGCGCA	18.475	8.42241	1	>0.1	4.47132	0.0415797	<0.05
258	CCCGAG	22.9077	13.5013	1	>0.1	6.98001	0.0415797	<0.05
367	GTGCGG	17.6553	8.6999	1	>0.1	4.20279	0.0415797	<0.05
454	CGCCTG	22.5949	15.7954	1	>0.1	6.89351	0.0415797	<0.05
516	CGAGCG	18.1838	8.02962	1	>0.1	3.54317	0.0415797	<0.05
528	CAGGCG	23.1665	15.3929	1	>0.1	6.68986	0.0415797	<0.05
562	TGCGCG	18.4642	8.47322	1	>0.1	4.44969	0.0415797	<0.05
1102	TGCCGC	18.3563	9.51674	1	>0.1	4.44969	0.0415797	<0.05
1247	GCGTCC	17.8926	8.57288	1	>0.1	4.34336	0.0415797	<0.05
539	TCGGCG	15.5953	6.77115	1	>0.1	2.84391	0.0450701	<0.05
656	TCGCCG	15.5953	6.23571	1	>0.1	2.79345	0.0450701	<0.05
923	GCGGAC	15.6385	7.75213	1	>0.1	3.34313	0.0450701	<0.05
1203	GGAGCC	33.9085	24.8803	1	>0.1	14.6791	0.0450701	<0.05
318	AGCGGG	21.4409	11.5764	1	>0.1	5.63195	0.0477422	<0.05
341	CGCTGG	21.1173	12.5535	1	>0.1	6.06448	0.0477422	<0.05
419	GCGGTG	21.3654	10.7635	1	>0.1	5.54905	0.0477422	<0.05
536	CTGGCG	20.6967	13.1671	1	>0.1	5.90769	0.0477422	<0.05
624	GCCTCG	21.1173	11.0801	1	>0.1	6.36005	0.0477422	<0.05
1095	CCTCGC	21.0958	10.7654	1	>0.1	6.1618	0.0477422	<0.05
1099	CACCGC	20.6212	10.6326	1	>0.1	5.54184	0.0477422	<0.05
1236	CTCGCC	21.2468	11.5139	1	>0.1	6.02123	0.0477422	<0.05
561	GGCGCG	35.3969	13.2101	0.100655	>0.1	7.19448	0.000133042	<0.01
1232	CGCGCC	35.1596	13.2277	0.100655	>0.1	7.0521	0.000133042	<0.01
540	CCGGCG	31.3309	12.235	0.216427	>0.1	5.38505	0.000161799	<0.01
1077	GCGCGC	35.7528	14.0777	0.102453	>0.1	7.79282	0.000181106	<0.01
532	CGGGCG	34.0811	14.3572	0.216427	>0.1	6.55289	0.00022044	<0.01
563	CGCGCG	33.3154	13.9175	0.257785	>0.1	6.50062	0.000422657	<0.01
1277	GCGCCC	33.8546	15.3929	0.288698	>0.1	7.71532	0.000654394	<0.01
530	GGGGCG	40.0669	18.7443	0.216427	>0.1	12.4696	0.000708373	<0.01
1293	CGCCCC	39.1933	18.9436	0.288698	>0.1	12.4912	0.00127316	<0.01
522	GCAGCG	29.7563	16.9249	1	>0.1	6.75293	0.00255299	<0.01
553	GCTGCG	29.9072	15.1662	1	>0.1	7.43598	0.00255299	<0.01
1046	CGCTGC	30.0151	16.8155	1	>0.1	6.97461	0.00255299	<0.01
1107	CTCCGC	33.4232	16.0944	0.628163	>0.1	8.86154	0.00291095	<0.01
451	CCGCTG	27.5022	16.7627	1	>0.1	6.35464	0.00298196	<0.01
404	TCCCGG	28.5807	16.6064	1	>0.1	7.41074	0.00422133	<0.01
238	GCGGAG	32.4849	16.0436	0.884114	>0.1	8.74259	0.00466206	<0.01
643	GAGCCG	26.6717	13.5345	1	>0.1	6.21227	0.00466206	<0.01
645	CAGCCG	26.6286	16.7198	1	>0.1	6.4808	0.00466206	<0.01
861	GCGGCT	27.4482	13.255	1	>0.1	6.21947	0.00466206	<0.01
879	GCCGCT	26.758	13.0459	1	>0.1	5.73648	0.00466206	<0.01
1100	AGCCGC	27.2757	13.5892	1	>0.1	6.17262	0.00466206	<0.01
1163	CGGCTC	27.3727	13.7397	1	>0.1	6.23209	0.00466206	<0.01
646	AGGCCG	24.5686	13.1593	1	>0.1	5.23005	0.00533341	<0.01
671	GCTCCG	30.4789	14.3924	0.754115	>0.1	7.97124	0.00539172	<0.01
685	CTCCCG	29.8749	15.9596	1	>0.1	8.48307	0.00539172	<0.01
1272	GGGCCC	33.4016	22.3712	1	>0.1	10.0023	0.00539172	<0.01
56	CCGGGA	28.311	16.6904	1	>0.1	7.32424	0.00602661	<0.01
274	CCGCAG	28.2787	17.5933	1	>0.1	7.02146	0.00602661	<0.01
304	CGGGGG	28.1601	13.8765	1	>0.1	7.4522	0.00602661	<0.01
401	CTCCGG	28.3758	14.791	1	>0.1	7.32604	0.00602661	<0.01
689	CCCCCG	27.9012	13.8823	1	>0.1	7.38732	0.00602661	<0.01
987	CGCAGC	27.9767	14.6894	1	>0.1	7.22512	0.00602661	<0.01
359	GAGCGG	26.4668	13.3391	1	>0.1	5.89507	0.00690459	<0.01
361	CAGCGG	26.0569	16.497	1	>0.1	6.2411	0.00690459	<0.01
364	TGGCGG	25.8736	12.9463	1	>0.1	5.99059	0.00690459	<0.01
447	CGGCTG	26.3913	16.3211	1	>0.1	6.49702	0.00690459	<0.01
1020	AGCGGC	26.2295	12.5789	1	>0.1	5.58149	0.00690459	<0.01
1168	CCGCTC	25.5932	13.1808	1	>0.1	6.21407	0.00690459	<0.01
236	CGGGAG	29.4435	15.9107	1	>0.1	8.30825	0.00743829	<0.01
526	GAGGCG	28.8072	15.7036	1	>0.1	8.28302	0.00743829	<0.01
894	CGGCCT	24.2127	13.0342	1	>0.1	5.22465	0.00743829	<0.01
974	CGGAGC	28.8072	14.3904	1	>0.1	7.76398	0.00743829	<0.01
1110	TCCCGC	28.516	14.0719	1	>0.1	7.74776	0.00743829	<0.01
1176	CGCCTC	28.5915	15.514	1	>0.1	8.39476	0.00743829	<0.01
1211	GGGGCC	34.8792	21.3765	1	>0.1	11.8442	0.00743829	<0.01
52	CGGGGA	26.7256	14.6952	1	>0.1	7.0539	0.00882438	<0.01
240	CCGGAG	27.3619	14.834	1	>0.1	7.18547	0.00882438	<0.01
272	GCGCAG	27.4051	14.0269	1	>0.1	7.42877	0.00882438	<0.01
514	GGAGCG	27.0276	13.1612	1	>0.1	6.79799	0.00882438	<0.01
362	AGGCGG	30.2955	17.3881	1	>0.1	8.77323	0.00958281	<0.01
256	GCCGAG	25.1726	12.0259	1	>0.1	5.74909	0.00997488	<0.01
394	AGCCGG	24.9461	15.4027	1	>0.1	6.21227	0.00997488	<0.01
678	AGCCCG	24.9029	14.2048	1	>0.1	6.29337	0.00997488	<0.01
859	CGGGCT	24.9569	14.068	1	>0.1	6.23569	0.00997488	<0.01
863	CCGGCT	25.1402	15.1877	1	>0.1	6.25732	0.00997488	<0.01
1027	CTCGGC	24.8814	12.1803	1	>0.1	5.89688	0.00997488	<0.01
1065	GAGCGC	24.6657	11.6331	1	>0.1	6.20866	0.00997488	<0.01
1166	GCGCTC	24.6117	11.4553	1	>0.1	6.37627	0.00997488	<0.01

## Sheet: <0.05 upstream from genes
BCL11A KD BCL11A IP													CHD8 KD CHD8 IP
	motif	focus_set_prop_100	pvalue_focus_set_vs_all_peaks	significance_focus_set_vs_all_peaks	all_peaks_prop_100	pvalue_focus_set_vs_upstream_from_genes	significance_focus_set_vs_upstream_from_genes	upstream_from_genes_prop_100						motif	focus_set_prop_100	pvalue_focus_set_vs_all_peaks	significance_focus_set_vs_all_peaks	all_peaks_prop_100	pvalue_focus_set_vs_upstream_from_genes	significance_focus_set_vs_upstream_from_genes	upstream_from_genes_prop_100
381	CCCGGG	35.764	1	>0.1	24.9448	0.0183311	<0.05	9.58783					365	CGGCGG	38.6972	0.0934286	<0.1	15.3655	1.02245e-05	<0.01	6.4051
464	GCCCGG	32.1515	1	>0.1	20.931	0.0183311	<0.05	8.48127					373	CCGCGG	40.9405	0.084245	<0.1	15.9596	1.02245e-05	<0.01	6.98542
1198	GGCCGC	32.1113	1	>0.1	19.2308	0.0183311	<0.05	7.70811					538	GCGGCG	41.5552	0.084245	<0.1	15.6899	1.02245e-05	<0.01	7.3711
1334	GCGGCC	32.2317	1	>0.1	19.1976	0.0183311	<0.05	7.67567					1021	GGCGGC	44.2515	0.100655	>0.1	20.1923	1.02245e-05	<0.01	8.69393
1336	CCGGCC	31.5895	1	>0.1	20.4424	0.0183311	<0.05	7.83967					1101	GGCCGC	42.7847	0.100655	>0.1	19.2308	1.02245e-05	<0.01	7.70811
456	GGCCGG	31.1747	1	>0.1	20.3428	0.0185959	<0.05	7.68468					1103	CGCCGC	41.0375	0.084245	<0.1	15.6547	1.02245e-05	<0.01	7.24674
1357	GCCGCC	32.6599	1	>0.1	20.2509	0.0185959	<0.05	8.63626					1218	GCGGCC	44.0142	0.0934286	<0.1	19.1976	1.02245e-05	<0.01	7.67567
357	CCGGGG	29.6628	1	>0.1	19.9597	0.0204639	<0.05	7.99827					1238	GCCGCC	43.6044	0.100655	>0.1	20.2509	1.02245e-05	<0.01	8.63626
1098	CCGGGC	32.486	1	>0.1	21.2514	0.0204639	<0.05	8.56237					371	GCGCGG	39.6894	0.084245	<0.1	15.2053	1.32756e-05	<0.01	7.24494
1114	GGCGGC	32.4592	1	>0.1	20.1923	0.0204639	<0.05	8.69393					1023	CGCGGC	39.8296	0.084245	<0.1	13.98	1.32756e-05	<0.01	6.76915
1122	GCCGGC	29.2748	1	>0.1	18.9709	0.0204639	<0.05	6.62858					657	CCGCCG	38.352	0.100655	>0.1	15.2053	1.40559e-05	<0.01	6.29156
1206	GCCCGC	29.8501	1	>0.1	18.1912	0.0204639	<0.05	8.46865					403	GCCCGG	41.4474	0.314937	>0.1	20.931	1.92838e-05	<0.01	8.48127
436	CCGCGG	28.1911	1	>0.1	15.9596	0.02266	<0.05	6.98542					569	GCCGCG	39.4413	0.084245	<0.1	14.0152	2.04744e-05	<0.01	6.57451
607	GCGGCG	28.0706	1	>0.1	15.6899	0.02266	<0.05	7.3711					1079	CCGCGC	38.5138	0.0934286	<0.1	15.3108	2.04744e-05	<0.01	7.20349
379	GCCGGG	31.1078	1	>0.1	20.5421	0.0235105	<0.05	8.61103					649	CGGCCG	36.7774	0.084245	<0.1	13.3625	2.22859e-05	<0.01	5.70764
428	CGGCGG	26.4785	1	>0.1	15.3655	0.0235105	<0.05	6.4051					1008	CCGGGC	41.5444	0.243243	>0.1	21.2514	2.36721e-05	<0.01	8.56237
466	CCCCGG	29.2748	1	>0.1	19.8073	0.0235105	<0.05	7.89194					395	GGCCGG	39.9267	0.311278	>0.1	20.3428	2.74003e-05	<0.01	7.68468
720	CCGCCG	26.3848	1	>0.1	15.2053	0.0235105	<0.05	6.29156					1006	GCGGGC	39.6355	0.163006	>0.1	18.3222	2.74003e-05	<0.01	8.429
1096	GCGGGC	29.422	1	>0.1	18.3222	0.0235105	<0.05	8.429					329	CCCGGG	43.4642	0.811264	>0.1	24.9448	3.09395e-05	<0.01	9.58783
434	GCGCGG	26.813	1	>0.1	15.2053	0.0247923	<0.05	7.24494					655	GCGCCG	35.6557	0.102453	>0.1	13.685	3.39784e-05	<0.01	6.44656
1176	CCGCGC	26.7461	1	>0.1	15.3108	0.0247923	<0.05	7.20349					1071	CGGCGC	36.195	0.102453	>0.1	13.8002	3.39784e-05	<0.01	6.43214
1200	CGCCGC	27.1876	1	>0.1	15.6547	0.0247923	<0.05	7.24674					1031	CCCGGC	41.1885	0.229639	>0.1	20.2411	3.62624e-05	<0.01	8.64166
1403	CGGCCC	26.9334	1	>0.1	16.9015	0.0247923	<0.05	7.00705					1109	GCCCGC	39.1825	0.216427	>0.1	18.1912	4.32014e-05	<0.01	8.46865
1124	CCCGGC	30.3853	1	>0.1	20.2411	0.0265199	<0.05	8.64166					1220	CCGGCC	39.3227	0.419776	>0.1	20.4424	4.32014e-05	<0.01	7.83967
712	CGGCCG	24.7123	1	>0.1	13.3625	0.0277562	<0.05	5.70764					321	CGCGGG	37.0255	0.100655	>0.1	14.111	4.75552e-05	<0.01	6.87548
1168	CGGCGC	24.5384	1	>0.1	13.8002	0.0277562	<0.05	6.43214					571	CCCGCG	36.6695	0.100655	>0.1	14.2048	4.75552e-05	<0.01	6.87368
1359	CCCGCC	36.7139	1	>0.1	24.0088	0.0277562	<0.05	14.2195					1029	GCCGGC	36.7343	0.560946	>0.1	18.9709	4.75552e-05	<0.01	6.62858
747	GCCCCG	31.3888	1	>0.1	20.7004	0.0323678	<0.05	10.4169					327	GCCGGG	40.3149	0.448092	>0.1	20.5421	5.91701e-05	<0.01	8.61103
639	GCCGCG	25.6891	1	>0.1	14.0152	0.0325352	<0.05	6.57451					307	GCGGGG	43.7123	0.153858	>0.1	20.5831	7.83537e-05	<0.01	12.3362
641	CCCGCG	25.6355	1	>0.1	14.2048	0.0325352	<0.05	6.87368					319	GGCGGG	46.7105	0.169892	>0.1	24.2647	7.83537e-05	<0.01	14.1889
710	GGGCCG	26.3045	1	>0.1	16.7901	0.0325352	<0.05	6.98362					647	GGGCCG	36.2705	0.314937	>0.1	16.7901	7.83537e-05	<0.01	6.98362
739	GGCCCG	26.1172	1	>0.1	17.0148	0.0325352	<0.05	6.99263					679	GGCCCG	35.6342	0.314937	>0.1	17.0148	7.83537e-05	<0.01	6.99263
1116	CGCGGC	26.0102	1	>0.1	13.98	0.0325352	<0.05	6.76915					687	GCCCCG	40.9405	0.314937	>0.1	20.7004	7.83537e-05	<0.01	10.4169
1328	CGGGCC	26.0771	1	>0.1	17.1086	0.0325352	<0.05	6.86287					1213	CGGGCC	36.2381	0.314937	>0.1	17.1086	7.83537e-05	<0.01	6.86287
371	GGCGGG	35.9647	1	>0.1	24.2647	0.0358586	<0.05	14.1889					363	GGGCGG	45.5997	0.163006	>0.1	23.0532	0.000124549	<0.01	14.3115
426	GGGCGG	35.6703	1	>0.1	23.0532	0.0358586	<0.05	14.3115					1240	CCCGCC	46.1928	0.216427	>0.1	24.0088	0.000124549	<0.01	14.2195
718	GCGCCG	24.2307	1	>0.1	13.685	0.0375522	<0.05	6.44656					1279	CCGCCC	45.6644	0.163006	>0.1	23.0454	0.000124549	<0.01	14.261
741	CGCCCG	24.3377	1	>0.1	14.238	0.0375522	<0.05	6.4826					1111	CCCCGC	43.0004	0.206117	>0.1	20.6945	0.000133042	<0.01	12.3939
355	GCGGGG	32.6733	1	>0.1	20.5831	0.0386105	<0.05	12.3362					1274	CGGCCC	35.192	0.467919	>0.1	16.9015	0.000133042	<0.01	7.00705
1208	CCCCGC	33.088	1	>0.1	20.6945	0.0386105	<0.05	12.3939					681	CGCCCG	33.4664	0.257785	>0.1	14.238	0.000153034	<0.01	6.4826
1166	GGGCGC	26.8531	1	>0.1	15.4124	0.0394574	<0.05	7.7802					397	CGCCGG	31.2662	0.216427	>0.1	12.2017	0.000161799	<0.01	5.41028
1349	GGCGCC	26.8397	1	>0.1	16.413	0.0394574	<0.05	7.63783					1002	CGGGGC	41.167	0.314937	>0.1	20.7023	0.000162821	<0.01	10.6349
458	CGCCGG	21.9026	1	>0.1	12.2017	0.0407654	<0.05	5.41028					309	CCGGGG	35.9577	1	>0.1	19.9597	0.000181106	<0.01	7.99827
373	CGCGGG	25.4884	1	>0.1	14.111	0.0458992	<0.05	6.87548					405	CCCCGG	36.0548	1	>0.1	19.8073	0.000181106	<0.01	7.89194
432	CTGCGG	25.1539	1	>0.1	17.5561	0.0458992	<0.05	7.10437					1230	GGCGCC	36.1411	0.229639	>0.1	16.413	0.000181106	<0.01	7.63783
1091	CGGGGC	31.4691	1	>0.1	20.7023	0.0458992	<0.05	10.6349					1069	GGGCGC	34.6204	0.216427	>0.1	15.4124	0.000346352	<0.01	7.7802
1064	GGCAGC	34.6133	1	>0.1	27.6865	0.0480754	<0.05	14.2484					369	CTGCGG	29.8965	1	>0.1	17.5561	0.00255299	<0.01	7.10437
1411	CCGCCC	35.2422	1	>0.1	23.0454	0.0480754	<0.05	14.261					985	GGCAGC	34.0703	1	>0.1	27.6865	0.0299992	<0.05	14.2484
													561	GGCGCG	35.3969	0.100655	>0.1	13.2101	0.000133042	<0.01	7.19448
													1232	CGCGCC	35.1596	0.100655	>0.1	13.2277	0.000133042	<0.01	7.0521
													540	CCGGCG	31.3309	0.216427	>0.1	12.235	0.000161799	<0.01	5.38505
													1077	GCGCGC	35.7528	0.102453	>0.1	14.0777	0.000181106	<0.01	7.79282
													532	CGGGCG	34.0811	0.216427	>0.1	14.3572	0.00022044	<0.01	6.55289
													563	CGCGCG	33.3154	0.257785	>0.1	13.9175	0.000422657	<0.01	6.50062
													1277	GCGCCC	33.8546	0.288698	>0.1	15.3929	0.000654394	<0.01	7.71532
													530	GGGGCG	40.0669	0.216427	>0.1	18.7443	0.000708373	<0.01	12.4696
													1293	CGCCCC	39.1933	0.288698	>0.1	18.9436	0.00127316	<0.01	12.4912
													522	GCAGCG	29.7563	1	>0.1	16.9249	0.00255299	<0.01	6.75293
													553	GCTGCG	29.9072	1	>0.1	15.1662	0.00255299	<0.01	7.43598
													1046	CGCTGC	30.0151	1	>0.1	16.8155	0.00255299	<0.01	6.97461
													1107	CTCCGC	33.4232	0.628163	>0.1	16.0944	0.00291095	<0.01	8.86154
													451	CCGCTG	27.5022	1	>0.1	16.7627	0.00298196	<0.01	6.35464
													404	TCCCGG	28.5807	1	>0.1	16.6064	0.00422133	<0.01	7.41074
													238	GCGGAG	32.4849	0.884114	>0.1	16.0436	0.00466206	<0.01	8.74259
													643	GAGCCG	26.6717	1	>0.1	13.5345	0.00466206	<0.01	6.21227
													645	CAGCCG	26.6286	1	>0.1	16.7198	0.00466206	<0.01	6.4808
													861	GCGGCT	27.4482	1	>0.1	13.255	0.00466206	<0.01	6.21947
													879	GCCGCT	26.758	1	>0.1	13.0459	0.00466206	<0.01	5.73648
													1100	AGCCGC	27.2757	1	>0.1	13.5892	0.00466206	<0.01	6.17262
													1163	CGGCTC	27.3727	1	>0.1	13.7397	0.00466206	<0.01	6.23209
													646	AGGCCG	24.5686	1	>0.1	13.1593	0.00533341	<0.01	5.23005
													671	GCTCCG	30.4789	0.754115	>0.1	14.3924	0.00539172	<0.01	7.97124
													685	CTCCCG	29.8749	1	>0.1	15.9596	0.00539172	<0.01	8.48307
													1272	GGGCCC	33.4016	1	>0.1	22.3712	0.00539172	<0.01	10.0023
													56	CCGGGA	28.311	1	>0.1	16.6904	0.00602661	<0.01	7.32424
													274	CCGCAG	28.2787	1	>0.1	17.5933	0.00602661	<0.01	7.02146
													304	CGGGGG	28.1601	1	>0.1	13.8765	0.00602661	<0.01	7.4522
													401	CTCCGG	28.3758	1	>0.1	14.791	0.00602661	<0.01	7.32604
													689	CCCCCG	27.9012	1	>0.1	13.8823	0.00602661	<0.01	7.38732
													987	CGCAGC	27.9767	1	>0.1	14.6894	0.00602661	<0.01	7.22512
													359	GAGCGG	26.4668	1	>0.1	13.3391	0.00690459	<0.01	5.89507
													361	CAGCGG	26.0569	1	>0.1	16.497	0.00690459	<0.01	6.2411
													364	TGGCGG	25.8736	1	>0.1	12.9463	0.00690459	<0.01	5.99059
													447	CGGCTG	26.3913	1	>0.1	16.3211	0.00690459	<0.01	6.49702
													1020	AGCGGC	26.2295	1	>0.1	12.5789	0.00690459	<0.01	5.58149
													1168	CCGCTC	25.5932	1	>0.1	13.1808	0.00690459	<0.01	6.21407
													236	CGGGAG	29.4435	1	>0.1	15.9107	0.00743829	<0.01	8.30825
													526	GAGGCG	28.8072	1	>0.1	15.7036	0.00743829	<0.01	8.28302
													894	CGGCCT	24.2127	1	>0.1	13.0342	0.00743829	<0.01	5.22465
													974	CGGAGC	28.8072	1	>0.1	14.3904	0.00743829	<0.01	7.76398
													1110	TCCCGC	28.516	1	>0.1	14.0719	0.00743829	<0.01	7.74776
													1176	CGCCTC	28.5915	1	>0.1	15.514	0.00743829	<0.01	8.39476
													1211	GGGGCC	34.8792	1	>0.1	21.3765	0.00743829	<0.01	11.8442
													52	CGGGGA	26.7256	1	>0.1	14.6952	0.00882438	<0.01	7.0539
													240	CCGGAG	27.3619	1	>0.1	14.834	0.00882438	<0.01	7.18547
													272	GCGCAG	27.4051	1	>0.1	14.0269	0.00882438	<0.01	7.42877
													514	GGAGCG	27.0276	1	>0.1	13.1612	0.00882438	<0.01	6.79799
													362	AGGCGG	30.2955	1	>0.1	17.3881	0.00958281	<0.01	8.77323
													256	GCCGAG	25.1726	1	>0.1	12.0259	0.00997488	<0.01	5.74909
													394	AGCCGG	24.9461	1	>0.1	15.4027	0.00997488	<0.01	6.21227
													678	AGCCCG	24.9029	1	>0.1	14.2048	0.00997488	<0.01	6.29337
													859	CGGGCT	24.9569	1	>0.1	14.068	0.00997488	<0.01	6.23569
													863	CCGGCT	25.1402	1	>0.1	15.1877	0.00997488	<0.01	6.25732
													1027	CTCGGC	24.8814	1	>0.1	12.1803	0.00997488	<0.01	5.89688
													1065	GAGCGC	24.6657	1	>0.1	11.6331	0.00997488	<0.01	6.20866
													1166	GCGCTC	24.6117	1	>0.1	11.4553	0.00997488	<0.01	6.37627
													1000	GGGGGC	33.6173	1	>0.1	20.587	0.0109635	<0.05	12.4408
													1292	GGCCCC	34.1027	1	>0.1	21.5915	0.0109635	<0.05	11.6802
													54	GCGGGA	27.9983	1	>0.1	14.1833	0.0111553	<0.05	7.73695
													283	CGGAGG	27.6424	1	>0.1	15.0157	0.0111553	<0.05	7.83247
													560	AGCGCG	22.7135	0.811885	>0.1	8.77807	0.0111553	<0.05	4.66956
													673	CCTCCG	28.4728	1	>0.1	15.0607	0.0111553	<0.05	7.93159
													873	CGCGCT	22.6596	0.811885	>0.1	9.02624	0.0111553	<0.05	4.96693
													66	CGCGGA	20.7075	1	>0.1	9.47765	0.0119796	<0.05	3.9685
													570	TCCGCG	20.934	1	>0.1	9.69261	0.0119796	<0.05	3.95588
													449	GCGCTG	26.1001	1	>0.1	15.5942	0.012837	<0.05	7.04129
													688	TCCCCG	26.0354	1	>0.1	14.3591	0.012837	<0.05	7.28639
													1067	CAGCGC	26.3589	1	>0.1	15.8423	0.012837	<0.05	6.81781
													1256	CGCTCC	26.2942	1	>0.1	12.8388	0.012837	<0.05	6.81962
													898	CCGCCT	28.6238	1	>0.1	17.1145	0.0136913	<0.05	9.02013
													215	CCGCCA	24.396	1	>0.1	12.4675	0.0152172	<0.05	6.09512
													387	GCTCGG	23.8136	1	>0.1	11.6155	0.0152172	<0.05	5.79235
													979	CCGAGC	24.1156	1	>0.1	11.5881	0.0152172	<0.05	5.74729
													200	CCCGCA	21.5811	1	>0.1	13.1163	0.0174343	<0.05	5.35801
													320	TGCGGG	22.1096	1	>0.1	13.3527	0.0174343	<0.05	5.46795
													683	GTCCCG	22.0772	1	>0.1	13.7045	0.0174343	<0.05	5.41749
													74	CCCGGA	25.3236	1	>0.1	14.109	0.0205537	<0.05	6.8052
													389	CCTCGG	24.6009	1	>0.1	13.3762	0.0205537	<0.05	6.79258
													270	CGGCAG	22.8322	1	>0.1	12.1529	0.025062	<0.05	5.65358
													871	GGCGCT	22.7351	1	>0.1	13.2316	0.025062	<0.05	5.9942
													896	GCGCCT	22.8969	1	>0.1	13.1085	0.025062	<0.05	6.26273
													1044	GGCTGC	36.2705	1	>0.1	27.6161	0.0255703	<0.05	14.6719
													1206	GCAGCC	36.1734	1	>0.1	27.6669	0.0255703	<0.05	15.1098
													1075	CTGCGC	26.456	1	>0.1	14.1676	0.0271098	<0.05	7.63783
													1239	TCCGCC	26.1756	1	>0.1	13.4387	0.0271098	<0.05	7.71172
													198	GCCGCA	20.6212	1	>0.1	10.7088	0.0276438	<0.05	4.56323
													211	CGGCCA	20.8046	1	>0.1	13.4309	0.0276438	<0.05	5.1093
													616	GGCTCG	20.6967	1	>0.1	11.6018	0.0276438	<0.05	4.99576
													648	TGGCCG	21.1821	1	>0.1	13.1515	0.0276438	<0.05	5.15616
													921	CGGGAC	21.1389	1	>0.1	13.6478	0.0276438	<0.05	5.45173
													977	GCGAGC	21.2252	1	>0.1	9.99746	0.0276438	<0.05	5.31836
													1022	TGCGGC	20.9879	1	>0.1	10.5544	0.0276438	<0.05	4.51097
													1093	GCTCGC	21.4409	1	>0.1	10.1479	0.0276438	<0.05	5.40487
													1204	CGAGCC	21.1928	1	>0.1	11.4064	0.0276438	<0.05	4.95071
													1299	GCCCCC	32.7869	1	>0.1	20.9525	0.0278941	<0.05	12.994
													180	GCGGCA	18.7123	1	>0.1	9.5011	0.0299992	<0.05	4.37039
													288	CCGAGG	23.846	1	>0.1	13.4524	0.0299992	<0.05	6.63759
													292	CGCAGG	23.7381	1	>0.1	13.1182	0.0299992	<0.05	6.83764
													325	CTCGGG	23.5224	1	>0.1	13.3019	0.0299992	<0.05	6.87368
													328	TCCGGG	24.4607	1	>0.1	14.1031	0.0299992	<0.05	6.87909
													555	CCTGCG	23.5332	1	>0.1	12.9717	0.0299992	<0.05	6.94757
													618	CGCTCG	18.9711	1	>0.1	7.98077	0.0299992	<0.05	3.77205
													1224	GCTGCC	33.833	1	>0.1	27.6279	0.0299992	<0.05	14.3763
													248	GGCGAG	22.0449	1	>0.1	11.4045	0.0337017	<0.05	5.8374
													286	GCGAGG	22.3361	1	>0.1	10.9355	0.0337017	<0.05	6.01402
													653	CTGCCG	22.2282	1	>0.1	12.403	0.0337017	<0.05	5.56707
													881	CCCGCT	21.6027	1	>0.1	11.7015	0.0337017	<0.05	5.82299
													992	CGAGGC	22.1096	1	>0.1	11.3067	0.0337017	<0.05	6.37086
													1068	AGGCGC	22.4008	1	>0.1	12.6473	0.0337017	<0.05	6.16541
													1229	AGCGCC	22.1959	1	>0.1	13.6263	0.0337017	<0.05	6.10593
													1254	GGCTCC	34.8576	1	>0.1	24.5891	0.0337017	<0.05	14.8107
													64	GGCGGA	25.4206	1	>0.1	13.6674	0.0362333	<0.05	7.65945
													72	GCCGGA	19.8663	1	>0.1	9.56168	0.0389605	<0.05	4.70561
													333	CGGTGG	19.9094	1	>0.1	11.6878	0.0389605	<0.05	5.25529
													402	ACCCGG	19.9957	1	>0.1	12.0786	0.0389605	<0.05	5.26249
													735	CCGGGT	19.5535	1	>0.1	12.1392	0.0389605	<0.05	5.36522
													124	GGCCGA	17.8602	1	>0.1	8.81129	0.0415797	<0.05	4.2118
													192	CGCGCA	18.475	1	>0.1	8.42241	0.0415797	<0.05	4.47132
													258	CCCGAG	22.9077	1	>0.1	13.5013	0.0415797	<0.05	6.98001
													367	GTGCGG	17.6553	1	>0.1	8.6999	0.0415797	<0.05	4.20279
													454	CGCCTG	22.5949	1	>0.1	15.7954	0.0415797	<0.05	6.89351
													516	CGAGCG	18.1838	1	>0.1	8.02962	0.0415797	<0.05	3.54317
													528	CAGGCG	23.1665	1	>0.1	15.3929	0.0415797	<0.05	6.68986
													562	TGCGCG	18.4642	1	>0.1	8.47322	0.0415797	<0.05	4.44969
													1102	TGCCGC	18.3563	1	>0.1	9.51674	0.0415797	<0.05	4.44969
													1247	GCGTCC	17.8926	1	>0.1	8.57288	0.0415797	<0.05	4.34336
													539	TCGGCG	15.5953	1	>0.1	6.77115	0.0450701	<0.05	2.84391
													656	TCGCCG	15.5953	1	>0.1	6.23571	0.0450701	<0.05	2.79345
													923	GCGGAC	15.6385	1	>0.1	7.75213	0.0450701	<0.05	3.34313
													1203	GGAGCC	33.9085	1	>0.1	24.8803	0.0450701	<0.05	14.6791
													318	AGCGGG	21.4409	1	>0.1	11.5764	0.0477422	<0.05	5.63195
													341	CGCTGG	21.1173	1	>0.1	12.5535	0.0477422	<0.05	6.06448
													419	GCGGTG	21.3654	1	>0.1	10.7635	0.0477422	<0.05	5.54905
													536	CTGGCG	20.6967	1	>0.1	13.1671	0.0477422	<0.05	5.90769
													624	GCCTCG	21.1173	1	>0.1	11.0801	0.0477422	<0.05	6.36005
													1095	CCTCGC	21.0958	1	>0.1	10.7654	0.0477422	<0.05	6.1618
													1099	CACCGC	20.6212	1	>0.1	10.6326	0.0477422	<0.05	5.54184
													1236	CTCGCC	21.2468	1	>0.1	11.5139	0.0477422	<0.05	6.02123
													972	GGGAGC	30.5544	1	>0.1	21.7029	0.0512796	<0.1	12.9183
													991	GGAGGC	35.5802	1	>0.1	27.0885	0.0551715	<0.1	16.6958
													1260	GCCTCC	35.6881	1	>0.1	26.6117	0.0551715	<0.1	17.2923
													178	CGGGCA	18.8525	1	>0.1	11.8441	0.0558427	<0.1	4.92908
													190	GGCGCA	18.6044	1	>0.1	10.6072	0.0558427	<0.1	5.01919
													417	CGGGTG	19.025	1	>0.1	12.8095	0.0558427	<0.1	5.05344
													641	CCACCG	18.5505	1	>0.1	11.4885	0.0558427	<0.1	5.36162
													680	TGCCCG	18.5397	1	>0.1	11.6526	0.0558427	<0.1	5.15436
													964	CGCCAC	18.6044	1	>0.1	9.79227	0.0558427	<0.1	5.47155
													1030	TCCGGC	18.8201	1	>0.1	9.3096	0.0558427	<0.1	4.82275
													250	CGCGAG	17.2886	1	>0.1	6.91185	0.0639564	<0.1	3.8928
													545	GGTGCG	16.5013	1	>0.1	9.6887	0.0639564	<0.1	4.04779
													567	CTCGCG	17.3641	1	>0.1	6.83954	0.0639564	<0.1	4.15953
													959	CCGCAC	16.8896	1	>0.1	8.82887	0.0639564	<0.1	4.25866
													1234	GTCGCC	16.9758	1	>0.1	10.0619	0.0639564	<0.1	3.70177
													102	CGGCGA	15.1963	1	>0.1	6.11846	0.0647115	<0.1	2.89077
													110	CCGCGA	15.11	1	>0.1	5.94454	0.0647115	<0.1	2.86914
													126	CGCCGA	14.7325	1	>0.1	6.69885	0.0647115	<0.1	2.6727
													277	CGCCAG	19.8016	1	>0.1	13.1612	0.0647115	<0.1	5.89868
													446	GGGCTG	33.7791	1	>0.1	28.2004	0.0647115	<0.1	16.2615
													524	CCAGCG	20.4271	1	>0.1	12.7841	0.0647115	<0.1	6.01582
													533	ATGGCG	15.0237	1	>0.1	8.71749	0.0647115	<0.1	3.43143
													534	GTGGCG	19.5427	1	>0.1	10.3805	0.0647115	<0.1	5.65177
													537	ACGGCG	12.8128	1	>0.1	4.99482	0.0647115	<0.1	2.32126
													777	CGGCGT	12.8451	1	>0.1	5.08667	0.0647115	<0.1	2.46905
													804	CGCCGT	12.8236	1	>0.1	5.0339	0.0647115	<0.1	2.31225
													1078	TCGCGC	14.6139	1	>0.1	6.77115	0.0647115	<0.1	3.26203
													1105	GTCCGC	15.2179	1	>0.1	7.60557	0.0647115	<0.1	3.38458
													1136	CGCGTC	14.7325	1	>0.1	5.63188	0.0647115	<0.1	2.87094
													1162	GGGCTC	28.5807	1	>0.1	21.5778	0.0647115	<0.1	12.4408
													1188	CGGACC	14.6355	1	>0.1	9.25293	0.0647115	<0.1	3.24941
													1208	GAGGCC	29.7778	1	>0.1	22.5295	0.0647467	<0.1	13.3995
													1285	GCTCCC	30.1337	1	>0.1	21.4547	0.0647467	<0.1	12.6985
													995	GCAGGC	30.5112	1	>0.1	26.5511	0.0743899	<0.1	14.1853
													1047	GCCTGC	30.7593	1	>0.1	26.9302	0.0743899	<0.1	14.2268
													213	GCGCCA	18.4534	1	>0.1	11.637	0.0772888	<0.1	5.39586
													677	CACCCG	17.569	1	>0.1	12.4499	0.0772888	<0.1	5.00658
													733	GCGGGT	18.1946	1	>0.1	11.7777	0.0772888	<0.1	4.62451
													742	GGCGGT	17.6877	1	>0.1	8.52793	0.0772888	<0.1	4.87682
													957	GCGCAC	18.1191	1	>0.1	10.9863	0.0772888	<0.1	5.29674
													1073	GTGCGC	17.7739	1	>0.1	10.699	0.0772888	<0.1	5.27331
													1108	ACCCGC	17.5367	1	>0.1	11.6624	0.0772888	<0.1	4.74526
													1187	GGGACC	23.8028	1	>0.1	18.5176	0.0800792	<0.1	9.42924
													1269	GAGCCC	28.1816	1	>0.1	21.4644	0.0856676	<0.1	12.0911
													100	GGGCGA	15.8973	1	>0.1	8.66277	0.0891987	<0.1	4.49475
													639	GCACCG	15.9944	1	>0.1	8.67254	0.0891987	<0.1	4.28208
													925	CCGGAC	16.2964	1	>0.1	10.5778	0.0891987	<0.1	3.66572
													933	GGCGAC	16.0699	1	>0.1	9.95838	0.0891987	<0.1	3.87298
													1007	TCGGGC	16.2748	1	>0.1	8.31298	0.0891987	<0.1	3.79729
													1036	CGGTGC	15.563	1	>0.1	8.59047	0.0891987	<0.1	4.24424
													1196	CGCACC	16.1238	1	>0.1	9.82549	0.0891987	<0.1	4.14872
													1219	TCGGCC	16.3611	1	>0.1	8.69795	0.0891987	<0.1	4.09105
													108	GCGCGA	14.1286	1	>0.1	6.71643	0.0939725	<0.1	3.00431
													370	ACGCGG	13.8158	1	>0.1	5.94063	0.0939725	<0.1	2.96646
													372	TCGCGG	14.4521	1	>0.1	5.81166	0.0939725	<0.1	2.98448
													453	GGCCTG	30.0475	1	>0.1	25.9238	0.0939725	<0.1	13.6194
													476	CGGACG	12.0147	1	>0.1	5.29185	0.0939725	<0.1	2.22394
													529	AGGGCG	21.8399	1	>0.1	12.0239	0.0939725	<0.1	7.64143
													557	GACGCG	14.1393	1	>0.1	5.64751	0.0939725	<0.1	2.96105
													568	ACCGCG	14.4305	1	>0.1	5.91523	0.0939725	<0.1	2.94664
													626	CCCTCG	18.572	1	>0.1	10.1421	0.0939725	<0.1	5.74008
													654	ACGCCG	12.3382	1	>0.1	5.11598	0.0939725	<0.1	2.39876
													663	GGTCCG	13.9344	1	>0.1	9.20993	0.0939725	<0.1	3.36295
													782	GCGCGT	14.3335	1	>0.1	6.20249	0.0939725	<0.1	3.41521
													784	CCGCGT	13.9344	1	>0.1	5.81948	0.0939725	<0.1	2.77542
													903	CGCCCT	22.4223	1	>0.1	12.2174	0.0939725	<0.1	7.68108
													1070	TGGCGC	19.0897	1	>0.1	11.9399	0.0939725	<0.1	5.50039
													1076	ACGCGC	13.5354	1	>0.1	5.96799	0.0939725	<0.1	3.36115
													1085	GGTCGC	13.9776	1	>0.1	8.63932	0.0939725	<0.1	3.27284
													1087	CGTCGC	11.5293	1	>0.1	4.42421	0.0939725	<0.1	2.17889
													1097	GACCGC	14.1393	1	>0.1	8.15274	0.0939725	<0.1	3.28545
													1175	GGCCTC	30.3926	1	>0.1	22.6838	0.0939725	<0.1	13.5545
													1190	GCGACC	13.8805	1	>0.1	8.61196	0.0939725	<0.1	3.31429
													893	GGGCCT	25.5069	1	>0.1	20.8821	0.0939948	<0.1	11.482
													308	TCGGGG	16.8356	1	>0.1	9.20603	0.10391	>0.1	4.78851
													474	GGGACG	17.3102	1	>0.1	9.335	0.10391	>0.1	4.89484
													675	GACCCG	16.9866	1	>0.1	9.62812	0.10391	>0.1	4.80293
													686	ACCCCG	17.1268	1	>0.1	10.0072	0.10391	>0.1	5.28592
													731	CGGGGT	16.868	1	>0.1	9.72388	0.10391	>0.1	5.16337
													1054	GGACGC	17.2239	1	>0.1	8.61392	0.10391	>0.1	4.50015
													1231	TGCGCC	17.2239	1	>0.1	10.5251	0.10391	>0.1	5.06785
													1237	ACCGCC	16.6954	1	>0.1	8.31689	0.10391	>0.1	4.71101
													1278	TCGCCC	16.566	1	>0.1	8.69013	0.10391	>0.1	4.7038
													1282	CGTCCC	17.472	1	>0.1	9.24706	0.10391	>0.1	4.72363
													1262	CCCTCC	36.5617	1	>0.1	27.9249	0.107011	>0.1	20.4733
													219	CGCCCA	19.9849	1	>0.1	11.4318	0.107195	>0.1	7.07914
													531	TGGGCG	19.78	1	>0.1	11.8813	0.107195	>0.1	7.16744
													858	GGGGCT	28.4297	1	>0.1	23.4929	0.120704	>0.1	13.3329
													1011	GGTGGC	27.7718	1	>0.1	22.6018	0.120704	>0.1	12.7724
													1209	CAGGCC	28.4189	1	>0.1	25.6737	0.120704	>0.1	13.4951
													1295	GTCCCC	23.5009	1	>0.1	17.7887	0.120704	>0.1	10.3484
													132	GCCCGA	15.3041	1	>0.1	8.27194	0.1214	>0.1	3.96669
													182	CCGGCA	15.2179	1	>0.1	8.42632	0.1214	>0.1	4.01535
													348	GGACGG	15.3904	1	>0.1	8.93635	0.1214	>0.1	3.92344
													393	CACCGG	15.3796	1	>0.1	8.88359	0.1214	>0.1	4.10006
													396	TGCCGG	15.4443	1	>0.1	8.7214	0.1214	>0.1	3.9721
													399	GTCCGG	15.0237	1	>0.1	10.4254	0.1214	>0.1	3.82612
													421	CCGGTG	15.4983	1	>0.1	9.10636	0.1214	>0.1	4.30732
													434	GCCGTG	15.3041	1	>0.1	8.52207	0.1214	>0.1	3.75944
													632	GGACCG	15.0453	1	>0.1	8.60219	0.1214	>0.1	3.95588
													1270	CAGCCC	33.1212	1	>0.1	27.9307	0.1214	>0.1	16.7607
													281	GGGAGG	40.4983	1	>0.1	32.2494	0.125554	>0.1	22.7242
													1287	CCTCCC	39.7325	1	>0.1	32.0032	0.125554	>0.1	22.9874
													296	CGAGGG	18.4965	1	>0.1	9.92711	0.130988	>0.1	5.84461
													335	GCGTGG	18.022	1	>0.1	11.1895	0.130988	>0.1	6.36365
													1014	GCTGGC	28.764	1	>0.1	26.4983	0.131452	>0.1	14.4034
													295	GGAGGG	35.7744	1	>0.1	27.8174	0.134743	>0.1	19.7974
													312	GCTGGG	34.9439	1	>0.1	30.776	0.134743	>0.1	19.4514
													482	GCGACG	11.0656	1	>0.1	4.26397	0.134743	>0.1	2.14645
													547	CGTGCG	13.2765	1	>0.1	6.13214	0.134743	>0.1	3.45306
													565	GTCGCG	10.8175	1	>0.1	4.51215	0.134743	>0.1	2.24918
													588	GGGTCG	12.8559	1	>0.1	6.57769	0.134743	>0.1	3.4855
													665	CGTCCG	11.4431	1	>0.1	5.21955	0.134743	>0.1	2.17348
													744	CGCGGT	13.4383	1	>0.1	5.85856	0.134743	>0.1	2.89077
													750	GCCGGT	13.4275	1	>0.1	7.1952	0.134743	>0.1	3.19174
													802	GGCCGT	12.9098	1	>0.1	6.5816	0.134743	>0.1	3.03495
													935	CGCGAC	10.7204	1	>0.1	4.55709	0.134743	>0.1	2.25638
													1017	GACGGC	13.4599	1	>0.1	6.12042	0.134743	>0.1	2.95925
													1125	GCGGTC	12.9853	1	>0.1	8.04721	0.134743	>0.1	3.38638
													1127	CCGGTC	12.9961	1	>0.1	7.44729	0.134743	>0.1	3.49812
													1142	GCCGTC	13.0608	1	>0.1	6.12432	0.134743	>0.1	2.85292
													1244	GGGTCC	21.8076	1	>0.1	17.4213	0.134743	>0.1	9.17873
													1265	GGACCC	22.4008	1	>0.1	17.6265	0.134743	>0.1	9.34453
													269	GGGCAG	31.428	1	>0.1	29.7598	0.137753	>0.1	16.2615
													1275	CTGCCC	31.0073	1	>0.1	29.7481	0.137753	>0.1	16.2615
													134	CCCCGA	16.0915	1	>0.1	9.19626	0.138279	>0.1	4.84618
													337	CCGTGG	16.3719	1	>0.1	11.9712	0.138279	>0.1	4.92548
													357	CCACGG	15.6601	1	>0.1	11.7073	0.138279	>0.1	4.88943
													1012	CGTGGC	16.1885	1	>0.1	9.75319	0.138279	>0.1	5.35441
													1123	CGGGTC	16.415	1	>0.1	9.3096	0.138279	>0.1	4.64974
													1199	GCCACC	26.5207	1	>0.1	22.7112	0.148079	>0.1	12.6822
													1291	AGCCCC	27.3188	1	>0.1	23.2799	0.148079	>0.1	13.4013
													1281	GGTCCC	22.9616	1	>0.1	18.2479	0.150977	>0.1	9.78608
													235	GGGGAG	33.4124	1	>0.1	27.4911	0.160073	>0.1	17.6798
													1297	CTCCCC	33.3477	1	>0.1	27.0651	0.160073	>0.1	17.8492
													326	ACCGGG	13.5462	1	>0.1	7.66029	0.163631	>0.1	3.891
													428	CGCGTG	13.9884	1	>0.1	6.90012	0.163631	>0.1	3.52335
													559	CACGCG	13.5138	1	>0.1	6.84541	0.163631	>0.1	3.60445
													719	CGCCAT	13.5677	1	>0.1	8.48885	0.163631	>0.1	3.52875
													988	GCCAGC	27.7502	1	>0.1	27.1295	0.163631	>0.1	14.3944
													1019	CACGGC	14.107	1	>0.1	8.56311	0.163631	>0.1	3.80449
													1040	CCGTGC	14.0423	1	>0.1	8.36183	0.163631	>0.1	3.79008
													1134	GGCGTC	14.4198	1	>0.1	7.19325	0.163631	>0.1	3.73961
													1226	GACGCC	13.6756	1	>0.1	7.21474	0.163631	>0.1	4.01896
													1245	CGGTCC	14.258	1	>0.1	8.25826	0.163631	>0.1	4.07663
													1249	CCGTCC	14.2148	1	>0.1	8.78979	0.163631	>0.1	3.98832
													989	CCCAGC	34.3939	1	>0.1	30.5024	0.167196	>0.1	19.473
													920	GGGGAC	23.5224	1	>0.1	17.5913	0.167679	>0.1	10.6385
													1271	AGGCCC	24.0617	1	>0.1	20.6965	0.167679	>0.1	11.4027
													311	CGTGGG	17.4396	1	>0.1	12.2174	0.168731	>0.1	5.6716
													508	CCCACG	16.717	1	>0.1	12.3698	0.168731	>0.1	5.68782
													1063	CCACGC	17.2778	1	>0.1	11.0488	0.168731	>0.1	6.31139
													297	GCAGGG	29.2709	1	>0.1	26.2287	0.17423	>0.1	15.3117
													299	GAGGGG	29.616	1	>0.1	23.0395	0.1879	>0.1	16.2903
													315	GACGGG	11.7666	1	>0.1	6.89621	0.1879	>0.1	3.43504
													379	GGTCGG	12.2627	1	>0.1	6.32951	0.1879	>0.1	3.31429
													1028	ACCGGC	12.349	1	>0.1	7.34762	0.1879	>0.1	3.18813
													1192	CCGACC	11.7882	1	>0.1	6.19663	0.1879	>0.1	3.1575
													1217	ACGGCC	12.4461	1	>0.1	6.63827	0.1879	>0.1	3.00611
													224	CGGAAG	17.9789	1	>0.1	12.2838	0.192392	>0.1	6.6448
													342	GCCTGG	31.6437	1	>0.1	29.0661	0.192392	>0.1	18.453
													506	GCCACG	14.808	1	>0.1	9.44443	0.192392	>0.1	5.25889
													590	CGGTCG	9.53408	1	>0.1	5.19805	0.192392	>0.1	1.786
													596	GCGTCG	10.0733	1	>0.1	3.88291	0.192392	>0.1	1.9464
													634	CGACCG	9.54487	1	>0.1	5.23714	0.192392	>0.1	1.66706
													865	GCTGCT	26.7364	1	>0.1	25.1187	0.192392	>0.1	14.3763
													997	GAGGGC	25.5932	1	>0.1	19.5572	0.192392	>0.1	12.7994
													1004	CTGGGC	31.1907	1	>0.1	27.5849	0.192392	>0.1	16.9986
													1056	CGACGC	9.55565	1	>0.1	3.95521	0.192392	>0.1	2.13023
													1179	GCCCTC	25.6795	1	>0.1	19.0686	0.192392	>0.1	12.7057
													1181	CCCCTC	30.8024	1	>0.1	23.0825	0.192392	>0.1	16.9031
													1210	AGGGCC	21.7321	1	>0.1	19.4751	0.192392	>0.1	10.4944
													1212	TGGGCC	22.0772	1	>0.1	20.163	0.192392	>0.1	10.3394
													340	GGCTGG	33.1104	1	>0.1	30.7369	0.195605	>0.1	19.1612
													1035	GGGTGC	19.025	1	>0.1	17.179	0.20218	>0.1	8.21454
													1122	GGGGTC	18.9387	1	>0.1	14.322	0.20218	>0.1	8.14245
													1267	GCACCC	18.9172	1	>0.1	17.0774	0.20218	>0.1	8.17309
													1289	GACCCC	19.0574	1	>0.1	14.3552	0.20218	>0.1	8.08297
													241	GGTGAG	22.8861	1	>0.1	21.6169	0.202306	>0.1	11.4766
													963	GGCCAC	22.8753	1	>0.1	20.4776	0.202306	>0.1	10.7485
													1214	GTGGCC	22.9724	1	>0.1	20.3506	0.202306	>0.1	10.6475
													1048	CCCTGC	28.3434	1	>0.1	26.3752	0.206145	>0.1	15.3351
													1216	CTGGCC	27.8257	1	>0.1	26.9478	0.206145	>0.1	15.0035
													9	GCGGAA	13.2226	1	>0.1	9.72388	0.207027	>0.1	4.18657
													63	AGCGGA	13.0069	1	>0.1	8.48494	0.207027	>0.1	4.03518
													323	GTCGGG	12.651	1	>0.1	6.66367	0.207027	>0.1	3.59544
													355	GCACGG	12.9206	1	>0.1	8.50058	0.207027	>0.1	3.75764
													501	CGCACG	12.6294	1	>0.1	6.41158	0.207027	>0.1	3.563
													510	GAAGCG	13.1579	1	>0.1	6.79655	0.207027	>0.1	4.38301
													752	CCCGGT	13.1795	1	>0.1	7.56844	0.207027	>0.1	3.65311
													880	TCCGCT	13.2442	1	>0.1	8.44195	0.207027	>0.1	4.05681
													1106	TTCCGC	13.2873	1	>0.1	9.52651	0.207027	>0.1	4.02076
													1266	CGACCC	12.8559	1	>0.1	6.63631	0.207027	>0.1	3.53056
													278	GCCCAG	30.4896	1	>0.1	27.0865	0.230154	>0.1	16.8454
													293	GCCAGG	29.5082	1	>0.1	28.6303	0.230154	>0.1	17.1121
													999	AGGGGC	24.8059	1	>0.1	20.2568	0.239002	>0.1	13.0607
													651	GTGCCG	11.4323	1	>0.1	6.26111	0.242869	>0.1	2.97727
													669	CTTCCG	17.2886	1	>0.1	11.7523	0.242869	>0.1	6.58533
													810	GCCCGT	10.8822	1	>0.1	6.53274	0.242869	>0.1	3.19174
													955	CGGCAC	11.2489	1	>0.1	6.41745	0.242869	>0.1	2.89257
													996	CCAGGC	30.522	1	>0.1	28.6811	0.242869	>0.1	18.0313
													1005	ACGGGC	11.3136	1	>0.1	6.56792	0.242869	>0.1	3.00251
													1144	CCCGTC	11.497	1	>0.1	6.72816	0.242869	>0.1	3.46568
													218	GGCCCA	21.3762	1	>0.1	20.1219	0.245207	>0.1	9.90322
													40	CGGAGA	13.7942	1	>0.1	7.79317	0.245502	>0.1	5.16698
													513	AGAGCG	13.5569	1	>0.1	8.09997	0.245502	>0.1	5.09669
													672	TCTCCG	13.5893	1	>0.1	7.86548	0.245502	>0.1	5.26069
													775	GGGCGT	13.5785	1	>0.1	7.9456	0.245502	>0.1	5.47696
													877	CTCGCT	13.6756	1	>0.1	8.21527	0.245502	>0.1	4.95792
													1038	GCGTGC	14.4845	1	>0.1	8.36379	0.245502	>0.1	5.09669
													1061	GCACGC	13.8913	1	>0.1	8.37356	0.245502	>0.1	5.16698
													1207	CCAGCC	33.0134	1	>0.1	30.8229	0.257829	>0.1	19.5361
													276	GGCCAG	26.8227	1	>0.1	26.3928	0.262345	>0.1	15.3441
													350	CGACGG	8.54185	1	>0.1	3.36701	0.262345	>0.1	1.69229
													598	CCGTCG	8.78991	1	>0.1	3.41977	0.262345	>0.1	1.66706
													1003	GTGGGC	21.7105	1	>0.1	19.7761	0.262345	>0.1	10.6187
													305	GTGGGG	27.5669	1	>0.1	24.5501	0.268245	>0.1	15.9821
													998	CAGGGC	28.1601	1	>0.1	26.0743	0.268245	>0.1	16.038
													7	CGGGAA	14.7217	1	>0.1	8.71944	0.268997	>0.1	5.57969
													11	CCGGAA	14.9914	1	>0.1	9.48938	0.268997	>0.1	5.8374
													70	CTCGGA	11.5186	1	>0.1	7.50591	0.268997	>0.1	4.26586
													232	CGAGAG	12.0362	1	>0.1	7.59189	0.268997	>0.1	4.35958
													257	TCCGAG	11.5617	1	>0.1	7.50787	0.268997	>0.1	4.15413
													302	GGGGGG	19.4349	1	>0.1	13.0928	0.268997	>0.1	8.93543
													332	GGGTGG	28.6346	1	>0.1	24.7709	0.268997	>0.1	16.858
													388	TCTCGG	11.7343	1	>0.1	7.85961	0.268997	>0.1	4.24964
													391	GACCGG	12.2843	1	>0.1	7.73064	0.268997	>0.1	3.58462
													615	AGCTCG	11.5401	1	>0.1	6.68126	0.268997	>0.1	3.96489
													622	CTCTCG	12.3167	1	>0.1	7.50787	0.268997	>0.1	4.49835
													684	TTCCCG	14.711	1	>0.1	8.86014	0.268997	>0.1	5.53283
													855	CGAGCT	11.799	1	>0.1	6.87081	0.268997	>0.1	4.06942
													220	GCCCCA	23.6195	1	>0.1	23.5046	0.2784	>0.1	13.3743
													904	GCCCCT	24.3745	1	>0.1	20.4893	0.2784	>0.1	13.4446
													1015	CCTGGC	30.0906	1	>0.1	29.2127	0.278717	>0.1	17.6041
													1001	TGGGGC	24.8706	1	>0.1	23.3326	0.301027	>0.1	13.5329
													426	GGCGTG	15.7463	1	>0.1	9.86849	0.302614	>0.1	6.93135
													1228	CACGCC	15.5414	1	>0.1	9.62812	0.302614	>0.1	6.99083
													313	CCTGGG	32.1074	1	>0.1	31.3662	0.307241	>0.1	20.4769
													46	CGCAGA	12.5324	1	>0.1	9.53042	0.310787	>0.1	4.62991
													48	CGAGGA	12.5755	1	>0.1	7.758	0.310787	>0.1	4.6191
													73	TCCGGA	12.7049	1	>0.1	10.1772	0.310787	>0.1	4.90205
													76	CGGTGA	9.74978	1	>0.1	6.06961	0.310787	>0.1	3.25301
													247	AGCGAG	13.2873	1	>0.1	8.07457	0.310787	>0.1	4.92187
													317	CACGGG	12.8667	1	>0.1	10.7733	0.310787	>0.1	4.67317
													436	CCCGTG	13.2226	1	>0.1	10.9824	0.310787	>0.1	4.55782
													552	ACTGCG	9.88999	1	>0.1	7.13658	0.310787	>0.1	3.4873
													554	TCTGCG	12.9745	1	>0.1	9.60858	0.310787	>0.1	4.79752
													617	TGCTCG	9.51251	1	>0.1	6.12432	0.310787	>0.1	3.20796
													625	TCCTCG	12.802	1	>0.1	7.69742	0.310787	>0.1	4.7777
													640	TCACCG	9.67429	1	>0.1	5.92891	0.310787	>0.1	3.37016
													890	CGCTCT	13.4707	1	>0.1	8.22895	0.310787	>0.1	5.32017
													902	GGCCCT	21.2683	1	>0.1	19.2758	0.310787	>0.1	10.561
													941	GCCGAC	10.3969	1	>0.1	5.24105	0.310787	>0.1	2.77002
													966	GCCCAC	20.8801	1	>0.1	19.78	0.310787	>0.1	10.6439
													984	AGCAGC	26.0785	1	>0.1	25.0034	0.310787	>0.1	14.8846
													1025	GTCGGC	10.1381	1	>0.1	5.06517	0.310787	>0.1	2.6709
													1154	CGCTTC	12.6618	1	>0.1	7.04864	0.310787	>0.1	4.58846
													455	GCCCTG	27.3512	1	>0.1	26.4026	0.320666	>0.1	15.8722
													954	GGGCAC	17.1053	1	>0.1	16.9699	0.323534	>0.1	8.48667
													1195	GGCACC	17.0837	1	>0.1	14.8125	0.323534	>0.1	8.05053
													1221	GGTGCC	16.9543	1	>0.1	15.0411	0.323534	>0.1	8.15687
													184	GCTGCA	22.0125	1	>0.1	20.6847	0.336151	>0.1	12.32
													986	TGCAGC	22.3469	1	>0.1	20.5812	0.336151	>0.1	12.4624
													1198	CTCACC	21.8723	1	>0.1	21.5426	0.336151	>0.1	11.5072
													310	GGTGGG	27.9228	1	>0.1	24.6048	0.337737	>0.1	17.0923
													44	CCGAGA	11.497	1	>0.1	7.69937	0.344946	>0.1	4.17395
													65	TGCGGA	11.0116	1	>0.1	6.68321	0.344946	>0.1	3.55939
													82	CGCTGA	10.6234	1	>0.1	8.49081	0.344946	>0.1	4.1361
													98	CAGCGA	11.2597	1	>0.1	7.20693	0.344946	>0.1	4.2172
													130	CTCCGA	11.0009	1	>0.1	6.74379	0.344946	>0.1	4.11628
													189	AGCGCA	10.8283	1	>0.1	6.64608	0.344946	>0.1	3.67473
													208	CGCTCA	10.8607	1	>0.1	6.85518	0.344946	>0.1	3.91623
													239	TCGGAG	10.9577	1	>0.1	6.59332	0.344946	>0.1	4.23342
													291	GGCAGG	30.4465	1	>0.1	29.5351	0.344946	>0.1	18.5341
													294	CCCAGG	30.8132	1	>0.1	30.5708	0.344946	>0.1	19.7614
													358	AAGCGG	10.6881	1	>0.1	6.02662	0.344946	>0.1	3.71979
													381	CGTCGG	8.20751	1	>0.1	3.35333	0.344946	>0.1	1.69769
													400	TTCCGG	14.4953	1	>0.1	9.41121	0.344946	>0.1	5.7509
													450	TCGCTG	11.2705	1	>0.1	7.22451	0.344946	>0.1	4.14512
													484	CCGACG	8.17515	1	>0.1	3.49794	0.344946	>0.1	1.97884
													499	GGCACG	10.6557	1	>0.1	6.94702	0.344946	>0.1	3.60985
													515	TGAGCG	10.7312	1	>0.1	6.81023	0.344946	>0.1	3.74142
													521	ACAGCG	10.6342	1	>0.1	8.06675	0.344946	>0.1	4.16854
													523	TCAGCG	11.2921	1	>0.1	8.37356	0.344946	>0.1	4.27848
													642	AAGCCG	10.8067	1	>0.1	6.37836	0.344946	>0.1	4.11988
													758	CGCTGT	11.3676	1	>0.1	8.41264	0.344946	>0.1	4.21
													812	CCCCGT	10.6665	1	>0.1	7.05255	0.344946	>0.1	3.86036
													839	CGGCTT	11.1842	1	>0.1	6.54447	0.344946	>0.1	3.98291
													843	CCGCTT	11.2489	1	>0.1	6.21421	0.344946	>0.1	3.82071
													862	TCGGCT	10.6557	1	>0.1	6.42331	0.344946	>0.1	3.8063
													872	TGCGCT	10.6126	1	>0.1	6.64804	0.344946	>0.1	3.95047
													943	CCCGAC	11.3999	1	>0.1	6.5601	0.344946	>0.1	3.57922
													1094	TCTCGC	10.8499	1	>0.1	6.18295	0.344946	>0.1	3.92885
													1167	TCGCTC	11.1195	1	>0.1	6.35296	0.344946	>0.1	3.98291
													1301	CCCCCC	18.0759	1	>0.1	12.8564	0.344946	>0.1	9.11024
													210	GGGCCA	20.028	1	>0.1	18.1072	0.377423	>0.1	11.0693
													704	CGCGAT	5.522	1	>0.1	3.42368	0.377423	>0.1	1.22551
													967	CCCCAC	25.5716	1	>0.1	24.2198	0.377423	>0.1	15.7604
													1273	TGGCCC	20.4487	1	>0.1	18.3554	0.377423	>0.1	10.9467
													71	ACCGGA	8.90854	1	>0.1	6.78874	0.388025	>0.1	3.3233
													169	CGGACA	8.97325	1	>0.1	6.81609	0.388025	>0.1	2.74298
													177	CGAGCA	9.35073	1	>0.1	5.97776	0.388025	>0.1	3.37737
													191	TGCGCA	12.4892	1	>0.1	8.01399	0.388025	>0.1	5.41929
													214	TCGCCA	9.11346	1	>0.1	7.29291	0.388025	>0.1	3.35394
													226	GCGAAG	8.60656	1	>0.1	5.18047	0.388025	>0.1	3.34853
													249	TGCGAG	8.88697	1	>0.1	5.22346	0.388025	>0.1	3.26383
													525	AAGGCG	11.7666	1	>0.1	6.82391	0.388025	>0.1	5.35981
													544	AGTGCG	9.18896	1	>0.1	4.94401	0.388025	>0.1	3.22959
													584	GAGTCG	8.60656	1	>0.1	6.42526	0.388025	>0.1	2.80606
													608	GCTTCG	9.26445	1	>0.1	5.48141	0.388025	>0.1	3.29987
													664	TGTCCG	8.83305	1	>0.1	6.56596	0.388025	>0.1	2.89437
													667	GTTCCG	9.05953	1	>0.1	7.01151	0.388025	>0.1	3.17732
													682	ATCCCG	9.11346	1	>0.1	5.96017	0.388025	>0.1	3.34132
													695	CGGGAT	8.84383	1	>0.1	5.98949	0.388025	>0.1	3.39899
													751	TCCGGT	9.42623	1	>0.1	6.70666	0.388025	>0.1	3.37737
													853	CGCACT	8.95168	1	>0.1	5.15702	0.388025	>0.1	3.01332
													870	AGCGCT	12.1657	1	>0.1	7.63293	0.388025	>0.1	4.58125
													885	GCGTCT	8.76833	1	>0.1	5.75694	0.388025	>0.1	3.44405
													909	CGGAAC	9.26445	1	>0.1	6.88058	0.388025	>0.1	3.22959
													969	CGAAGC	8.61734	1	>0.1	5.23323	0.388025	>0.1	3.3233
													1091	CTTCGC	9.24288	1	>0.1	5.43646	0.388025	>0.1	3.33772
													1157	CGACTC	8.54185	1	>0.1	6.53079	0.388025	>0.1	2.78444
													1268	CCACCC	26.8874	1	>0.1	24.0088	0.388025	>0.1	16.5534
													51	GGGGGA	22.2821	1	>0.1	17.5229	0.393335	>0.1	13.2914
													1045	TGCTGC	22.4008	1	>0.1	22.1386	0.393335	>0.1	13.1544
													416	GGGGTG	22.5949	1	>0.1	20.331	0.417392	>0.1	13.5455
													856	GCAGCT	23.1557	1	>0.1	21.5543	0.417392	>0.1	13.8897
													1043	AGCTGC	22.9724	1	>0.1	21.9159	0.417392	>0.1	13.9006
													1290	CACCCC	22.94	1	>0.1	20.0946	0.417392	>0.1	13.7041
													1276	ACGCCC	13.0177	1	>0.1	7.82053	0.420472	>0.1	5.71846
													22	GCCGAA	7.33391	1	>0.1	5.49704	0.437492	>0.1	2.49788
													42	GCGAGA	9.79292	1	>0.1	6.09306	0.437492	>0.1	3.79909
													55	TCGGGA	9.50173	1	>0.1	6.31388	0.437492	>0.1	4.18116
													96	GAGCGA	10.4832	1	>0.1	6.18099	0.437492	>0.1	3.9685
													99	AGGCGA	10.0626	1	>0.1	7.26555	0.437492	>0.1	3.76485
													101	TGGCGA	10.1273	1	>0.1	7.36326	0.437492	>0.1	3.54497
													106	CTGCGA	9.64193	1	>0.1	6.21421	0.437492	>0.1	3.63689
													117	GCTCGA	6.88093	1	>0.1	6.4409	0.437492	>0.1	2.2726
													123	AGCCGA	10.2459	1	>0.1	6.49952	0.437492	>0.1	3.65131
													133	TCCCGA	9.50173	1	>0.1	6.4448	0.437492	>0.1	4.08925
													175	CGCACA	9.99784	1	>0.1	7.18152	0.437492	>0.1	4.12529
													199	TCCGCA	10.1273	1	>0.1	6.29433	0.437492	>0.1	3.50172
													228	CCGAAG	9.51251	1	>0.1	6.29238	0.437492	>0.1	4.01355
													303	TGGGGG	23.9215	1	>0.1	21.5387	0.437492	>0.1	15.3405
													306	ACGGGG	10.4185	1	>0.1	7.34567	0.437492	>0.1	3.77746
													445	GAGCTG	24.6009	1	>0.1	23.3424	0.437492	>0.1	15.5604
													473	AGGACG	9.739	1	>0.1	6.44871	0.437492	>0.1	3.78647
													546	TGTGCG	10.1057	1	>0.1	7.20693	0.437492	>0.1	4.23523
													670	ACTCCG	9.739	1	>0.1	6.58746	0.437492	>0.1	3.53777
													721	CGGAGT	9.74978	1	>0.1	6.55815	0.437492	>0.1	3.6477
													724	CCGAGT	9.99784	1	>0.1	6.37446	0.437492	>0.1	4.01175
													726	CGCAGT	9.98706	1	>0.1	7.20888	0.437492	>0.1	3.55759
													748	CTCGGT	9.68507	1	>0.1	6.15364	0.437492	>0.1	3.78647
													841	GCGCTT	9.55565	1	>0.1	5.70613	0.437492	>0.1	3.65671
													897	TCGCCT	10.192	1	>0.1	7.39648	0.437492	>0.1	3.77386
													899	CGTCCT	9.84685	1	>0.1	6.43699	0.437492	>0.1	3.73781
													978	TCGAGC	7.27998	1	>0.1	6.3002	0.437492	>0.1	2.29423
													1064	AAGCGC	10.192	1	>0.1	5.70613	0.437492	>0.1	3.71078
													1160	CAGCTC	24.1695	1	>0.1	23.147	0.437492	>0.1	15.1855
													1200	CCCACC	26.3158	1	>0.1	24.0908	0.437492	>0.1	17.0148
													1222	CGTGCC	10.1488	1	>0.1	6.56987	0.437492	>0.1	3.74502
													233	GAGGAG	27.912	1	>0.1	24.0889	0.467163	>0.1	19.1072
													1178	CTCCTC	28.1601	1	>0.1	23.7977	0.467163	>0.1	19.0369
													300	CAGGGG	20.8369	1	>0.1	20.7395	0.478921	>0.1	13.3419
													301	AGGGGG	20.9556	1	>0.1	16.9445	0.478921	>0.1	12.9003
													845	CGCCTT	11.0224	1	>0.1	7.07209	0.48391	>0.1	5.25529
													18	CGCGAA	5.0906	1	>0.1	2.26291	0.496663	>0.1	1.4562
													24	CCCGAA	7.57118	1	>0.1	4.94597	0.496663	>0.1	3.33411
													34	CCGCAA	7.66825	1	>0.1	5.76085	0.496663	>0.1	2.62404
													37	CGCCAA	8.38007	1	>0.1	5.02218	0.496663	>0.1	3.29987
													122	CACCGA	8.09965	1	>0.1	5.4306	0.496663	>0.1	3.29266
													171	GCGACA	7.54961	1	>0.1	4.56882	0.496663	>0.1	2.73758
													196	CTCGCA	8.47714	1	>0.1	5.15311	0.496663	>0.1	3.13407
													221	CCCCCA	23.1665	1	>0.1	21.3374	0.496663	>0.1	15.4324
													230	CGCAAG	7.7006	1	>0.1	6.27675	0.496663	>0.1	3.09622
													324	TTCGGG	8.283	1	>0.1	4.99482	0.496663	>0.1	3.22418
													368	TTGCGG	7.50647	1	>0.1	5.99926	0.496663	>0.1	2.50689
													420	TCGGTG	8.04573	1	>0.1	5.48336	0.496663	>0.1	3.11785
													535	TTGGCG	8.19672	1	>0.1	5.19024	0.496663	>0.1	3.00971
													551	CTTGCG	7.80846	1	>0.1	6.33342	0.496663	>0.1	3.02413
													564	ATCGCG	5.33865	1	>0.1	3.5507	0.496663	>0.1	1.32644
													612	GACTCG	8.13201	1	>0.1	5.93868	0.496663	>0.1	3.03314
													614	CACTCG	8.32614	1	>0.1	6.30411	0.496663	>0.1	3.37016
													623	ACCTCG	8.01337	1	>0.1	5.37588	0.496663	>0.1	3.20796
													628	GAACCG	7.86238	1	>0.1	5.39738	0.496663	>0.1	2.95204
													674	AACCCG	8.44478	1	>0.1	5.19415	0.496663	>0.1	3.41882
													728	CGAGGT	7.79767	1	>0.1	5.56934	0.496663	>0.1	2.90518
													741	AGCGGT	8.19672	1	>0.1	6.67344	0.496663	>0.1	2.86193
													743	TGCGGT	7.66825	1	>0.1	6.25916	0.496663	>0.1	2.79164
													783	TCGCGT	4.60526	1	>0.1	2.38407	0.496663	>0.1	1.34806
													811	TCCCGT	7.78689	1	>0.1	6.91576	0.496663	>0.1	3.46027
													817	CGGGTT	8.20751	1	>0.1	5.19805	0.496663	>0.1	3.43504
													850	GCGACT	7.97023	1	>0.1	5.15506	0.496663	>0.1	2.79525
													854	GGAGCT	22.1743	1	>0.1	19.1879	0.496663	>0.1	14.1853
													875	GTCGCT	7.7006	1	>0.1	4.62549	0.496663	>0.1	2.74479
													878	ACCGCT	8.41242	1	>0.1	6.62263	0.496663	>0.1	2.86013
													906	CCCCCT	21.7752	1	>0.1	16.9054	0.496663	>0.1	13.614
													932	AGCGAC	7.67903	1	>0.1	4.52387	0.496663	>0.1	2.90158
													968	GGAAGC	22.5194	1	>0.1	20.3486	0.496663	>0.1	14.6809
													1084	AGTCGC	7.53883	1	>0.1	5.05149	0.496663	>0.1	2.64386
													1086	TGTCGC	7.67903	1	>0.1	4.60399	0.496663	>0.1	2.63485
													1121	CGAGTC	8.40164	1	>0.1	5.98362	0.496663	>0.1	2.94123
													1147	CGGTTC	7.90552	1	>0.1	5.24105	0.496663	>0.1	2.89257
													1300	TCCCCC	22.4223	1	>0.1	17.4487	0.496663	>0.1	13.5906
													730	GGGGGT	16.5552	1	>0.1	14.4275	0.497206	>0.1	9.92124
													1298	ACCCCC	17.418	1	>0.1	14.152	0.497206	>0.1	10.0618
													268	GAGCAG	23.6519	1	>0.1	22.9691	0.498997	>0.1	16.0542
													1164	CTGCTC	24.0401	1	>0.1	22.9281	0.498997	>0.1	15.9172
