# Supplementary material for: CHD8 interacts with BCL11A to induce oncogenic transcription in triple negative breast cancer
Source: EMBO J. 2025 May 6;44(12):3448–67. doi: 10.1038/s44318-025-00447-8 (PMC12170886; doi:10.1038/s44318-025-00447-8)
Supplement: Supplementary file 21 — Dataset EV13 [file 44318_2025_447_MOESM21_ESM.xlsx]

## Sheet: Table Legend
Dataset EV13 - ATACseq workbook
4T1 cells were independently transfected with shRNA against BCL11A or CHD8 to induce knockdown of each protein. shRNA-transfected cells were then used for ATACseq to understand how BCL11A or CHD8 affect chromatin accessibility. Areas of the genome with differential accessibility were determined through comparison to a control shRNA transfection. Transfections and ATACsequencing were performed in …

## Sheet: Ctrl1
	gene_id	chr	genestart	geneend	gene_name	peakstart	peakend	score	strand	signalValue	pValue	qValue	peak	sample_name
2571	ENSMUSG00000052087	13	55369732	55384687	Rgs14	55369457	55370093	48	.	3.70525	6.58147	4.85041	321	cntrl: 1A
5609	ENSMUSG00000105109	13	23534114	23534254	Gm44297	23531073	23531414	256	.	3.28572	27.8266	25.6641	193	cntrl: 1A
10827	ENSMUSG00000069309	13	21786826	21787218	Hist1h2an	21782968	21783372	116	.	2.28311	13.5254	11.6024	134	cntrl: 1A
29357	ENSMUSG00000114554	13	80940411	80948597	5430425K12Rik	80936410	80936732	160	.	2.97643	18.018	16.016	194	cntrl: 1A
31204	ENSMUSG00000021707	13	92354726	92389053	Dhfr	92354699	92355465	647	.	5.27418	67.368	64.7088	283	cntrl: 1A
37811	ENSMUSG00000035493	13	56609523	56639562	Tgfbi	56607671	56608279	130	.	3.77839	15.04	13.0844	292	cntrl: 1A
51352	ENSMUSG00000104608	13	22035164	22035307	Gm44390	22035120	22036803	592	.	6.13471	61.8145	59.2259	596	cntrl: 1A
65433	ENSMUSG00000069301	13	22042460	22042944	H2ac11	22040720	22041479	315	.	3.85754	33.8033	31.5515	449	cntrl: 1A
65434	ENSMUSG00000069301	13	22042460	22042944	H2ac11	22042204	22043580	303	.	3.92172	32.5623	30.3256	751	cntrl: 1A
68040	ENSMUSG00000021591	13	75839868	75850154	Glrx	75839726	75840436	659	.	7.1584	68.6421	65.9609	180	cntrl: 1A
76006	ENSMUSG00000000706	13	23456992	23465901	Btn1a1	23453462	23453842	169	.	5.13455	18.9536	16.9314	177	cntrl: 1A
79512	ENSMUSG00000069302	13	22035164	22035568	H2ac12	22035120	22036803	592	.	6.13471	61.8145	59.2259	596	cntrl: 1A
91787	ENSMUSG00000106281	13	21786875	21787015	Gm44346	21782968	21783372	116	.	2.28311	13.5254	11.6024	134	cntrl: 1A
109432	ENSMUSG00000062727	13	22035870	22036345	H2bc12	22035120	22036803	592	.	6.13471	61.8145	59.2259	596	cntrl: 1A
113826	ENSMUSG00000114522	13	78483354	78562570	Gm32067	78483270	78483861	119	.	5.0117	13.9322	11.9948	48	cntrl: 1A
120009	ENSMUSG00000061991	13	23533906	23534304	H2ac10	23531073	23531414	256	.	3.28572	27.8266	25.6641	193	cntrl: 1A
125326	ENSMUSG00000006715	13	24751845	24761923	Gmnn	24751426	24751755	220	.	6.76401	24.1655	22.0612	193	cntrl: 1A
128793	ENSMUSG00000105433	13	22042545	22042682	Gm44486	22040720	22041479	315	.	3.85754	33.8033	31.5515	449	cntrl: 1A
128794	ENSMUSG00000105433	13	22042545	22042682	Gm44486	22042204	22043580	303	.	3.92172	32.5623	30.3256	751	cntrl: 1A
132804	ENSMUSG00000005320	13	55152640	55168759	Fgfr4	55149076	55149349	43	.	3.55384	6.03353	4.3096	202	cntrl: 1A
141190	ENSMUSG00000092093	13	28827123	28827362	Gm17528	28823498	28823794	78	.	4.62663	9.64346	7.81439	241	cntrl: 1A
142826	ENSMUSG00000058773	13	21779883	21780625	H1f5	21779220	21780693	207	.	3.40742	22.8397	20.754	1185	cntrl: 1A
147655	ENSMUSG00000097979	6	128202150	128203276	Gm4691	128200172	128201259	1237	.	7.33585	126.926	123.797	434	cntrl: 1A
150992	ENSMUSG00000000627	6	82911885	82939769	Sema4f	82908994	82909639	734	.	5.97536	76.2323	73.4646	356	cntrl: 1A
171091	ENSMUSG00000029910	6	66535390	66547220	Mad2l1	66535049	66535793	1441	.	6.87997	147.354	144.13	219	cntrl: 1A
207082	ENSMUSG00000079652	6	29279593	29290680	Fam71f2	29278622	29279256	100	.	5.06878	11.9619	10.0735	102	cntrl: 1A
215367	ENSMUSG00000029869	6	41605482	41620509	Ephb6	41604506	41604782	84	.	2.50106	10.2901	8.44035	229	cntrl: 1A
215368	ENSMUSG00000029869	6	41605482	41620509	Ephb6	41605123	41605539	431	.	4.90825	45.541	43.1618	234	cntrl: 1A
229573	ENSMUSG00000018656	6	42584866	42597692	Tcaf3	42582742	42583239	129	.	5.85199	14.8825	12.9281	174	cntrl: 1A
231398	ENSMUSG00000079654	6	29169232	29179584	Prrt4	29164323	29164844	198	.	5.43734	21.9054	19.8343	320	cntrl: 1A
268226	ENSMUSG00000038065	6	54681624	54703851	Mturn	54681592	54682275	142	.	4.03044	16.19	14.2169	467	cntrl: 1A
287241	ENSMUSG00000107429	6	115824499	115842525	Gm44206	115823656	115824401	206	.	6.00516	22.6868	20.6021	627	cntrl: 1A
292256	ENSMUSG00000039032	6	30896981	30915573	Tsga13	30896512	30897070	332	.	7.73987	35.5452	33.2682	260	cntrl: 1A
309824	ENSMUSG00000001517	6	128362967	128376146	Foxm1	128362449	128362913	69	.	2.55065	8.7428	6.93524	123	cntrl: 1A
320603	ENSMUSG00000090685	6	29471437	29473465	Atp6v1fnb	29467800	29468316	291	.	5.98267	31.3475	29.1309	267	cntrl: 1A
331784	ENSMUSG00000024164	17	57203970	57228136	C3	57201935	57202672	210	.	4.15271	23.1318	21.0443	574	cntrl: 1A
346833	ENSMUSG00000003541	17	35821684	35822923	Ier3	35821398	35822095	113	.	2.7697	13.3134	11.392	298	cntrl: 1A
348239	ENSMUSG00000092539	17	26861421	26898531	Gm20468	26861280	26861712	54	.	3.86116	7.15831	5.40265	303	cntrl: 1A
353371	ENSMUSG00000090113	17	25942233	25944961	Nhlrc4	25941563	25942200	167	.	4.62936	18.7575	16.7365	358	cntrl: 1A
363720	ENSMUSG00000024301	17	26917091	26932583	Kifc5b	26916731	26917460	569	.	7.72748	59.483	56.9207	242	cntrl: 1A
369226	ENSMUSG00000023083	17	36284227	36286490	H2-M10.2	36281411	36281774	89	.	4.01957	10.8161	8.95085	327	cntrl: 1A
378874	ENSMUSG00000023885	17	14665500	14694235	Thbs2	14662476	14662877	374	.	6.75729	39.7792	37.4593	115	cntrl: 1A
397414	ENSMUSG00000118651	17	79354699	79358022	CT030740.1	79350758	79351174	89	.	2.24451	10.8293	8.96394	291	cntrl: 1A
397415	ENSMUSG00000118651	17	79354699	79358022	CT030740.1	79354547	79355075	226	.	3.05629	24.7609	22.6451	322	cntrl: 1A
398003	ENSMUSG00000049620	17	23833347	23836056	Prss33	23829226	23829570	282	.	5.18399	30.4623	28.2629	95	cntrl: 1A
413028	ENSMUSG00000037104	17	87107679	87137839	Socs5	87103012	87103485	92	.	2.27474	11.1159	9.24804	210	cntrl: 1A
420670	ENSMUSG00000055240	17	33360507	33394641	Zfp101	33358452	33359157	526	.	9.31447	55.179	52.6565	423	cntrl: 1A
422283	ENSMUSG00000024013	17	29360914	29379661	Fgd2	29360523	29361457	36	.	3.18063	5.27	3.60349	266	cntrl: 1A
430800	ENSMUSG00000098586	17	26920962	26921019	Gm27775	26916731	26917460	569	.	7.72748	59.483	56.9207	242	cntrl: 1A
432095	ENSMUSG00000071322	17	7324646	7345974	Tcp10a	7319829	7374280	78	.	4.66441	9.72357	7.87914	24502	cntrl: 1A
438161	ENSMUSG00000023963	17	43667425	43751431	Cyp39a1	43666870	43667333	893	.	8.17082	92.2951	89.3712	275	cntrl: 1A
447624	ENSMUSG00000098480	12	15800994	15801101	Mir6387	15800413	15801476	812	.	6.33583	84.0603	81.2161	653	cntrl: 1A
457603	ENSMUSG00000097580	12	15817003	15888155	Gm5432	15816744	15817193	227	.	3.94541	24.8541	22.7378	279	cntrl: 1A
467202	ENSMUSG00000001270	12	111669361	111672338	Ckb	111668474	111668791	72	.	2.87296	9.08601	7.26246	125	cntrl: 1A
481502	ENSMUSG00000113845	12	74825345	74827722	Gm39473	74824823	74825339	368	.	7.14567	39.1836	36.8666	132	cntrl: 1A
487302	ENSMUSG00000042029	12	116405402	116463731	Ncapg2	116405003	116405997	1389	.	5.92706	142.118	138.91	377	cntrl: 1A
511652	ENSMUSG00000021250	12	85473890	85477273	Fos	85472213	85472547	69	.	2.45711	8.75746	6.94973	80	cntrl: 1A
511653	ENSMUSG00000021250	12	85473890	85477273	Fos	85473544	85474119	219	.	3.76557	24.0528	21.9492	338	cntrl: 1A
513251	ENSMUSG00000021223	12	83763634	83792382	Papln	83759527	83759871	190	.	5.31189	21.0638	19.0081	120	cntrl: 1A
526027	ENSMUSG00000113741	12	35534421	35590446	Gm48236	35534225	35535180	330	.	5.63701	35.2775	33.0108	561	cntrl: 1A
536279	ENSMUSG00000055748	15	63891264	63912297	Gsdmc4	63889775	63890178	24	.	2.56492	4.08079	2.49139	141	cntrl: 1A
540726	ENSMUSG00000115729	15	25415022	25464362	Gm48957	25412224	25412537	103	.	2.78549	12.2465	10.3446	217	cntrl: 1A
540727	ENSMUSG00000115729	15	25415022	25464362	Gm48957	25414306	25414721	216	.	3.76639	23.8	21.698	196	cntrl: 1A
553175	ENSMUSG00000100880	15	74924444	74925296	Gm6610	74921437	74921736	47	.	3.66597	6.50093	4.77087	230	cntrl: 1A
555181	ENSMUSG00000006369	15	85205949	85286535	Fbln1	85202856	85203331	43	.	3.0071	6.04701	4.32286	238	cntrl: 1A
562201	ENSMUSG00000058290	15	102296266	102324357	Espl1	102296117	102296501	260	.	7.33858	28.2454	26.0803	138	cntrl: 1A
563544	ENSMUSG00000022385	15	85859745	85876573	Gtse1	85859166	85860018	396	.	6.24718	42.0347	39.6936	477	cntrl: 1A
568756	ENSMUSG00000032783	15	99074575	99083409	Troap	99074391	99075026	601	.	7.51274	62.7337	60.1317	376	cntrl: 1A
578464	ENSMUSG00000068117	15	82069996	82126814	Mei1	82065477	82065763	36	.	3.33172	5.36699	3.67445	199	cntrl: 1A
589070	ENSMUSG00000099349	15	11964276	11970086	1700047G03Rik	11960534	11960975	297	.	6.528	31.957	29.7259	212	cntrl: 1A
594583	ENSMUSG00000115426	15	59788417	59794959	Gm19510	59783929	59784254	228	.	6.31575	24.9941	22.8769	155	cntrl: 1A
596624	ENSMUSG00000018893	15	77015487	77050670	Mb	77013862	77014135	32	.	3.01842	4.92754	3.2662	48	cntrl: 1A
600437	ENSMUSG00000022997	15	98789857	98793837	Wnt1	98788949	98789517	60	.	3.61774	7.86467	6.08313	145	cntrl: 1A
601615	ENSMUSG00000033762	15	76703553	76710548	Recql4	76701208	76702258	160	.	3.46868	18.0052	16.0033	681	cntrl: 1A
606696	ENSMUSG00000116165	15	78913919	78919517	Pdxp	78913679	78914549	1132	.	5.75527	116.38	113.285	176	cntrl: 1A
608864	ENSMUSG00000023034	15	101254269	101274795	Nr4a1	101253861	101254748	49	.	2.8935	6.64516	4.9133	678	cntrl: 1A
615421	ENSMUSG00000022479	15	97854425	97910630	Vdr	97849437	97849892	58	.	3.52243	7.61977	5.84094	142	cntrl: 1A
615422	ENSMUSG00000022479	15	97854425	97910630	Vdr	97850274	97850724	21	.	2.48784	3.75854	2.17523	110	cntrl: 1A
620668	ENSMUSG00000097662	15	3996039	4015858	Gm2093	3995451	3996125	1019	.	7.17846	105.022	101.993	390	cntrl: 1A
627833	ENSMUSG00000096001	14	37102140	37114022	2610528A11Rik	37097914	37098383	104	.	4.25346	12.3935	10.4905	311	cntrl: 1A
638686	ENSMUSG00000115092	14	76526592	76530746	E130202H07Rik	76526497	76526858	119	.	3.87362	13.8683	11.9427	163	cntrl: 1A
643418	ENSMUSG00000044461	14	59625308	59631660	Shisa2	59625277	59626230	34	.	3.09005	5.0796	3.41596	461	cntrl: 1A
644973	ENSMUSG00000076897	14	54186101	54186166	Traj32	54185824	54186499	163	.	5.16794	18.3424	16.3382	371	cntrl: 1A
653650	ENSMUSG00000115532	14	72789353	72860268	Gm41206	72789158	72789542	71	.	4.44229	8.94186	7.11978	219	cntrl: 1A
654807	ENSMUSG00000049092	14	45219717	45282725	Gpr137c	45219249	45219767	491	.	4.61797	51.619	49.1395	177	cntrl: 1A
669344	ENSMUSG00000021822	14	20836660	20843385	Plau	20834246	20834532	56	.	2.41663	7.45274	5.67577	28	cntrl: 1A
669345	ENSMUSG00000021822	14	20836660	20843385	Plau	20836598	20837074	279	.	4.99951	30.1306	27.933	143	cntrl: 1A
673134	ENSMUSG00000091605	14	44613533	44618904	Gm8256	44610240	44610653	24	.	2.88749	4.11677	2.49644	70	cntrl: 1A
673135	ENSMUSG00000091605	14	44613533	44618904	Gm8256	44612875	44613888	49	.	3.77595	6.72559	4.97515	594	cntrl: 1A
681181	ENSMUSG00000021903	14	32028989	32062197	Galnt15	32028600	32029085	208	.	5.31583	22.9495	20.8631	238	cntrl: 1A
695644	ENSMUSG00000065403	14	115043851	115043946	Mir18	115040336	115041000	240	.	3.23098	26.1418	24.0095	380	cntrl: 1A
695645	ENSMUSG00000065403	14	115043851	115043946	Mir18	115042212	115042498	83	.	2.23244	10.1579	8.30934	61	cntrl: 1A
705278	ENSMUSG00000022037	14	65968483	65981547	Clu	65968425	65969105	372	.	5.13271	39.5946	37.2756	231	cntrl: 1A
712030	ENSMUSG00000022091	14	70180468	70211989	Sorbs3	70175745	70176145	69	.	2.57434	8.7275	6.92007	152	cntrl: 1A
712031	ENSMUSG00000022091	14	70180468	70211989	Sorbs3	70176868	70177189	19	.	1.81493	3.485	1.93841	12	cntrl: 1A
722844	ENSMUSG00000092584	7	9519901	9523828	Gm18199	9518872	9519190	19	.	2.66538	3.53672	1.95749	193	cntrl: 1A
730225	ENSMUSG00000030677	7	127027729	127042471	Kif22	127027251	127027663	120	.	3.17341	13.9521	12.0146	175	cntrl: 1A
731659	ENSMUSG00000058743	7	45816460	45824782	Kcnj14	45814217	45814778	579	.	6.34495	60.5328	57.9566	215	cntrl: 1A
763002	ENSMUSG00000013928	7	30280094	30290237	Thap8	30279754	30281018	266	.	4.51691	28.8087	26.6309	627	cntrl: 1A
782844	ENSMUSG00000108935	7	120670296	120675902	4930588G17Rik	120670101	120670752	176	.	5.8402	19.7018	17.6638	207	cntrl: 1A
787436	ENSMUSG00000038623	7	81859001	81884434	Tm6sf1	81854999	81855274	117	.	5.18255	13.6624	11.7384	233	cntrl: 1A
789261	ENSMUSG00000060791	7	28437447	28448233	Gmfg	28436286	28437173	463	.	5.59454	48.7749	46.3261	280	cntrl: 1A
807688	ENSMUSG00000096916	7	27984854	28014115	Zfp850	27984591	27985495	19	.	2.66538	3.53672	1.95749	631	cntrl: 1A
815198	ENSMUSG00000074364	7	15946958	15967567	Ehd2	15945791	15946103	197	.	3.15582	21.8318	19.7612	90	cntrl: 1A
830135	ENSMUSG00000038244	7	112225856	112413106	Mical2	112225729	112226118	392	.	5.95444	41.5877	39.2486	113	cntrl: 1A
833377	ENSMUSG00000109251	7	143628024	143670614	E230032D23Rik	143625105	143625491	151	.	4.64198	17.1702	15.1817	281	cntrl: 1A
849350	ENSMUSG00000045929	7	6410277	6441691	Gm20715	6410123	6410481	377	.	9.92485	40.0948	37.7677	136	cntrl: 1A
863273	ENSMUSG00000030494	7	35334170	35392289	Rhpn2	35333455	35334214	266	.	4.13865	28.8347	26.6567	393	cntrl: 1A
871578	ENSMUSG00000015134	7	66390890	66427517	Aldh1a3	66388083	66388546	78	.	3.43693	9.70791	7.87825	254	cntrl: 1A
871579	ENSMUSG00000015134	7	66390890	66427517	Aldh1a3	66388924	66389459	58	.	3.14132	7.63019	5.85128	439	cntrl: 1A
876669	ENSMUSG00000010307	7	47050601	47054777	Tmem86a	47050507	47051080	644	.	5.93573	67.1128	64.4543	138	cntrl: 1A
885987	ENSMUSG00000025475	7	139834174	139878088	Adgra1	139833510	139834388	642	.	5.83055	66.8852	64.2275	740	cntrl: 1A
887999	ENSMUSG00000109735	7	105481927	105483242	Gm45667	105481599	105482659	614	.	4.74078	64.0521	61.4351	404	cntrl: 1A
912859	ENSMUSG00000003545	7	19302696	19310051	Fosb	19301680	19302318	31	.	2.32914	4.76107	3.10226	41	cntrl: 1A
920432	ENSMUSG00000054753	7	3154658	3169203	AU018091	3150319	3150949	330	.	6.46758	35.2668	33.0002	293	cntrl: 1A
945240	ENSMUSG00000108950	7	49122334	49159819	9130015G15Rik	49121088	49121533	111	.	4.17704	13.0325	11.1214	332	cntrl: 1A
958949	ENSMUSG00000035547	7	98121559	98178274	Capn5	98117023	98117522	284	.	4.4245	30.6847	28.484	240	cntrl: 1A
964052	ENSMUSG00000109145	7	82070387	82081758	Gm20744	82070065	82071561	420	.	3.93935	44.4615	42.0961	1054	cntrl: 1A
970453	ENSMUSG00000037613	7	143665809	143685872	Tnfrsf23	143660925	143661290	19	.	2.66538	3.53672	1.95749	212	cntrl: 1A
982435	ENSMUSG00000046591	7	79660196	79698148	Ticrr	79659738	79660835	588	.	6.88724	61.4422	58.8551	427	cntrl: 1A
985411	ENSMUSG00000070425	7	102065713	102096864	Xntrpc	102064838	102065532	629	.	7.49583	65.6223	62.983	420	cntrl: 1A
1007265	ENSMUSG00000109628	7	140906014	140907983	BC024386	140903207	140903480	94	.	4.40421	11.3118	9.44227	188	cntrl: 1A
1016604	ENSMUSG00000109021	7	70574834	70585751	Gm44812	70574227	70574696	233	.	5.5661	25.501	23.3806	78	cntrl: 1A
1025083	ENSMUSG00000078606	7	105895139	105953967	Gm4070	105892340	105894320	30	.	3.10961	4.7275	3.06918	250	cntrl: 1A
1051656	ENSMUSG00000042246	7	118535841	118584736	Tmc7	118532774	118533485	954	.	7.85583	98.4714	95.4894	586	cntrl: 1A
1054373	ENSMUSG00000030867	7	122159439	122169873	Plk1	122158801	122159908	496	.	5.71458	52.1116	49.6198	568	cntrl: 1A
1055494	ENSMUSG00000044786	7	28376784	28380253	Zfp36	28372663	28373038	121	.	2.82491	14.0687	12.1304	258	cntrl: 1A
1064055	ENSMUSG00000108427	7	72110761	72113456	Gm36696	72110693	72111137	455	.	7.89936	48.0132	45.584	161	cntrl: 1A
1067000	ENSMUSG00000029516	5	115845278	116008947	Cit	115844751	115845302	666	.	7.39119	69.3694	66.671	392	cntrl: 1A
1073805	ENSMUSG00000098793	5	100429329	100429507	Gm27286	100429136	100430042	1077	.	6.43727	110.853	107.788	501	cntrl: 1A
1076471	ENSMUSG00000081256	5	110328204	110328522	Gm15791	110326333	110326724	49	.	3.77595	6.72559	4.97515	117	cntrl: 1A
1080974	ENSMUSG00000106518	5	98031567	98034005	Gm42759	98030444	98031504	461	.	3.96128	48.5905	46.1425	884	cntrl: 1A
1082345	ENSMUSG00000040254	5	12383385	12588948	Sema3d	12383229	12383902	43	.	3.55384	6.03353	4.3096	304	cntrl: 1A
1084995	ENSMUSG00000029177	5	30666777	30674830	Cenpa	30666652	30667178	258	.	5.60091	28.0017	25.8381	182	cntrl: 1A
1093317	ENSMUSG00000029521	5	110839979	110874145	Chek2	110839497	110840180	800	.	7.41356	82.8994	80.0649	429	cntrl: 1A
1109849	ENSMUSG00000097772	5	100420842	100429535	5430416N02Rik	100415957	100416600	1275	.	7.28977	130.712	127.561	404	cntrl: 1A
1116887	ENSMUSG00000096035	5	91987475	91995320	Odaph	91987206	91988021	336	.	4.96937	35.9223	33.6434	184	cntrl: 1A
1136546	ENSMUSG00000087722	5	110328032	110328183	Gm26277	110326333	110326724	49	.	3.77595	6.72559	4.97515	117	cntrl: 1A
1140522	ENSMUSG00000105459	5	45857642	45858764	4930449I04Rik	45857159	45858152	1226	.	6.2458	125.784	122.662	773	cntrl: 1A
1147963	ENSMUSG00000029154	5	73406075	73453435	Cwh43	73401168	73401646	385	.	5.64572	40.8669	38.5361	307	cntrl: 1A
1151117	ENSMUSG00000107021	5	116456098	116457484	Gm42853	116453432	116453821	108	.	4.57541	12.7285	10.8228	180	cntrl: 1A
1154563	ENSMUSG00000038295	5	24384181	24392143	Atg9b	24383205	24383897	515	.	6.17398	54.0238	51.5148	440	cntrl: 1A
1166184	ENSMUSG00000096344	5	146481965	146484704	Gm6408	146479515	146479956	277	.	5.14986	29.9087	27.7122	222	cntrl: 1A
1177395	ENSMUSG00000007080	5	110286306	110337474	Pole	110285770	110286594	204	.	3.92225	22.51	20.4264	354	cntrl: 1A
1182858	ENSMUSG00000105699	5	140605789	140606551	Gm43703	140604398	140604673	231	.	3.2301	25.2879	23.1689	176	cntrl: 1A
1184149	ENSMUSG00000029372	5	90768518	90770063	Ppbp	90764110	90764443	51	.	2.43402	6.87401	5.12177	328	cntrl: 1A
1188292	ENSMUSG00000045294	5	28071363	28078662	Insig1	28070523	28072069	631	.	4.18988	65.8318	63.1918	847	cntrl: 1A
1197117	ENSMUSG00000082001	5	135637139	135637496	Gm15607	135632520	135633115	530	.	8.28294	55.6184	53.0944	206	cntrl: 1A
1199864	ENSMUSG00000106820	5	147418601	147423044	D5Ertd605e	147418460	147419026	314	.	6.84066	33.6654	31.4143	118	cntrl: 1A
1203376	ENSMUSG00000029380	5	90891241	90893115	Cxcl1	90891050	90891632	716	.	6.92253	74.3732	71.621	247	cntrl: 1A
1237028	ENSMUSG00000029378	5	91139599	91148432	Areg	91139167	91139993	589	.	6.70463	61.5057	58.9183	426	cntrl: 1A
1240387	ENSMUSG00000006143	5	136054492	136064326	Upk3bl	136051544	136051971	195	.	3.91628	21.6557	19.5861	197	cntrl: 1A
1267880	ENSMUSG00000015880	5	45669919	45700546	Ncapg	45669370	45670384	1012	.	5.96116	104.277	101.25	401	cntrl: 1A
1289313	ENSMUSG00000037313	5	33658128	33678995	Tacc3	33657576	33658863	848	.	5.60187	87.7004	84.8292	574	cntrl: 1A
1295144	ENSMUSG00000085606	5	110331206	110333203	Gm15792	110326333	110326724	49	.	3.77595	6.72559	4.97515	117	cntrl: 1A
1303144	ENSMUSG00000096798	5	146167976	146170721	Gm6309	146164521	146165391	19	.	2.10785	3.48103	1.93456	256	cntrl: 1A
1303145	ENSMUSG00000096798	5	146167976	146170721	Gm6309	146165762	146166265	60	.	3.085	7.84892	6.06756	158	cntrl: 1A
1309775	ENSMUSG00000019326	11	101330605	101341938	Aoc3	101328821	101329349	112	.	4.31968	13.2048	11.2841	273	cntrl: 1A
1316513	ENSMUSG00000085051	11	94677565	94687664	Gm11542	94676959	94677761	160	.	4.69474	18.0299	16.0278	449	cntrl: 1A
1332706	ENSMUSG00000086015	11	95858865	95861044	4833417C18Rik	95858410	95859721	537	.	5.4746	56.2855	53.7517	469	cntrl: 1A
1333932	ENSMUSG00000069892	11	49015874	49051242	9930111J21Rik2	49013195	49013645	14	.	2.44326	2.98953	1.45362	177	cntrl: 1A
1338064	ENSMUSG00000020432	11	3917192	3932159	Tcn2	3913867	3914681	339	.	3.74635	36.2385	33.9582	375	cntrl: 1A
1348319	ENSMUSG00000043029	11	73267388	73300363	Trpv3	73267172	73267735	274	.	4.63615	29.5918	27.4095	251	cntrl: 1A
1367456	ENSMUSG00000045545	11	100203162	100207548	Krt14	100198729	100199004	159	.	5.64526	17.9317	15.9302	180	cntrl: 1A
1373176	ENSMUSG00000078922	11	48985327	48994172	Tgtp1	48985269	48986585	30	.	3.10961	4.7275	3.06918	769	cntrl: 1A
1376016	ENSMUSG00000020785	11	73019008	73042073	Camkk1	73018653	73019237	209	.	2.60659	23.0531	20.9661	310	cntrl: 1A
1387627	ENSMUSG00000000753	11	75409769	75422701	Serpinf1	75406172	75406504	74	.	3.44936	9.28629	7.4607	148	cntrl: 1A
1396937	ENSMUSG00000017390	11	78322968	78327781	Aldoc	78322910	78323275	159	.	4.75983	17.9436	15.942	167	cntrl: 1A
1402656	ENSMUSG00000025150	11	120729489	120732114	Cbr2	120727070	120727415	89	.	3.48754	10.8272	8.96183	219	cntrl: 1A
1404284	ENSMUSG00000050860	11	95824499	95832140	Phospho1	95824079	95824548	96	.	3.67482	11.5309	9.64613	353	cntrl: 1A
1407166	ENSMUSG00000017716	11	117849251	117855743	Birc5	117848673	117849432	297	.	5.25739	31.9802	29.7464	431	cntrl: 1A
1408225	ENSMUSG00000020897	11	69045647	69051664	Aurkb	69045544	69046063	242	.	5.03204	26.4099	24.2758	131	cntrl: 1A
1413291	ENSMUSG00000065455	11	86584067	86584158	Mir21a	86582315	86582636	39	.	1.85801	5.69261	3.99554	161	cntrl: 1A
1418704	ENSMUSG00000087486	11	117783326	117785055	Gm11723	117780062	117781049	143	.	2.81035	16.3568	14.3827	682	cntrl: 1A
1422101	ENSMUSG00000059552	11	69580359	69591873	Trp53	69578920	69579473	350	.	4.69837	37.2935	35.0018	389	cntrl: 1A
1423734	ENSMUSG00000085665	11	23067998	23075574	Gm12059	23067538	23067962	631	.	8.27316	65.7618	63.122	289	cntrl: 1A
1429797	ENSMUSG00000044041	11	100117327	100121566	Krt13	100113414	100114032	429	.	6.14721	45.3002	42.922	360	cntrl: 1A
1436022	ENSMUSG00000020808	11	72042032	72047370	Pimreg	72041884	72042432	345	.	4.86108	36.8706	34.581	268	cntrl: 1A
1438430	ENSMUSG00000038178	11	75531694	75577575	Slc43a2	75531168	75532141	312	.	5.25704	33.4608	31.2107	661	cntrl: 1A
1445799	ENSMUSG00000086003	11	94133485	94155776	B230206L02Rik	94133377	94133841	109	.	3.63237	12.8634	10.9567	115	cntrl: 1A
1448368	ENSMUSG00000051378	11	102905529	102925124	Kif18b	102900936	102901350	59	.	3.38307	7.70771	5.92794	121	cntrl: 1A
1454781	ENSMUSG00000111857	11	82974316	82975585	1190001M18Rik	82973923	82974329	36	.	3.33172	5.36699	3.67445	217	cntrl: 1A
1457470	ENSMUSG00000038067	11	98701263	98703629	Csf3	98700155	98700599	63	.	2.70506	8.14488	6.36029	210	cntrl: 1A
1464405	ENSMUSG00000017499	11	98907801	98923940	Cdc6	98907627	98908101	324	.	6.98424	34.7028	32.4391	143	cntrl: 1A
1476049	ENSMUSG00000034773	11	102248882	102265187	Hrob	102245033	102245458	389	.	6.03622	41.2417	38.9041	205	cntrl: 1A
1476050	ENSMUSG00000034773	11	102248882	102265187	Hrob	102248782	102249306	79	.	2.90319	9.76918	7.92433	251	cntrl: 1A
1482832	ENSMUSG00000038453	11	97509340	97576186	Srcin1	97508110	97508660	58	.	3.61413	7.61037	5.8317	347	cntrl: 1A
1492622	ENSMUSG00000086514	11	118444200	118454995	Gm11747	118443340	118443627	36	.	2.80447	5.32296	3.65559	155	cntrl: 1A
1508241	ENSMUSG00000084168	11	97768060	97768371	Atp5l2-ps	97766250	97766867	196	.	5.4911	21.7182	19.6482	406	cntrl: 1A
1514435	ENSMUSG00000018740	11	68968131	68974365	Slc25a35	68967654	68968173	530	.	6.44485	55.5598	53.0359	338	cntrl: 1A
1530313	ENSMUSG00000036045	11	54158926	54160056	Gm12221	54155703	54156194	345	.	7.96612	36.8463	34.5568	424	cntrl: 1A
1532473	ENSMUSG00000020399	11	46454935	46481255	Havcr2	46454544	46455077	291	.	6.49049	31.3594	29.1427	221	cntrl: 1A
1540662	ENSMUSG00000019302	11	101009452	101063719	Atp6v0a1	101009347	101009757	180	.	5.24755	20.0861	18.0456	155	cntrl: 1A
1543815	ENSMUSG00000000861	11	24078056	24174123	Bcl11a	24076260	24077529	113	.	2.61698	13.2262	11.3054	148	cntrl: 1A
1549201	ENSMUSG00000005951	11	73199460	73224511	Shpk	73198851	73199812	923	.	6.095	95.3027	92.3503	522	cntrl: 1A
1552384	ENSMUSG00000020723	11	107732357	107794557	Cacng4	107728665	107729081	303	.	5.49584	32.5462	30.3096	123	cntrl: 1A
1558295	ENSMUSG00000110888	9	56903461	56904996	Gm47237	56900818	56901497	393	.	6.03367	41.6462	39.3068	482	cntrl: 1A
1563170	ENSMUSG00000038750	9	78327589	78329620	Omt2b	78323833	78324157	137	.	6.21921	15.708	13.7381	105	cntrl: 1A
1570728	ENSMUSG00000038775	9	119052778	119071525	Vill	119051324	119051643	177	.	3.75081	19.8159	17.7771	66	cntrl: 1A
1580869	ENSMUSG00000034485	9	60794542	60880370	Uaca	60793969	60795078	130	.	4.01821	15.0139	13.0585	550	cntrl: 1A
1596872	ENSMUSG00000007908	9	76014855	76136350	Hmgcll1	76010166	76010532	740	.	9.03127	76.8008	74.0302	208	cntrl: 1A
1601822	ENSMUSG00000091366	9	107292435	107297192	Gm17040	107288845	107290138	190	.	3.74722	21.0812	19.0255	1030	cntrl: 1A
1603361	ENSMUSG00000052143	9	60821552	60838200	Gm9869	60818394	60818747	94	.	4.3115	11.364	9.48062	71	cntrl: 1A
1614892	ENSMUSG00000111709	9	78257129	78269166	Gm3776	78255656	78256539	1581	.	7.95468	161.447	158.182	237	cntrl: 1A
1638530	ENSMUSG00000111085	9	14663022	14665099	Gm7607	14662562	14663122	285	.	6.5684	30.7707	28.5696	454	cntrl: 1A
1646837	ENSMUSG00000098787	9	108081498	108081583	Mir7088	108078745	108079628	377	.	5.29562	40.0339	37.707	530	cntrl: 1A
1647414	ENSMUSG00000043613	9	7445822	7455975	Mmp3	7445715	7446053	194	.	6.82088	21.5689	19.4998	118	cntrl: 1A
1653596	ENSMUSG00000052911	9	108479736	108490530	Lamb2	108478730	108479251	93	.	3.36561	11.2582	9.38906	238	cntrl: 1A
1657734	ENSMUSG00000100782	9	88259895	88263035	Gm28231	88259488	88260439	149	.	6.36812	16.8956	14.9089	342	cntrl: 1A
1658663	ENSMUSG00000047562	9	7502352	7510240	Mmp10	7502209	7502506	116	.	4.24465	13.557	11.6337	104	cntrl: 1A
1664369	ENSMUSG00000074183	9	78230656	78242684	Gsta1	78229302	78251030	239	.	5.2702	26.1086	23.9765	705	cntrl: 1A
1666808	ENSMUSG00000049493	9	95752642	95845311	Pls1	95749813	95750457	634	.	8.05964	66.1041	63.449	441	cntrl: 1A
1668508	ENSMUSG00000070298	9	57236556	57249864	Trcg1	57233748	57234120	68	.	4.038	8.63011	6.82369	281	cntrl: 1A
1674512	ENSMUSG00000111540	9	14618585	14619565	4930584E12Rik	14615041	14615638	93	.	2.40753	11.1933	9.32473	11	cntrl: 1A
1677868	ENSMUSG00000066463	9	78311972	78314796	Omt2a	78308279	78308650	108	.	5.1173	12.784	10.8779	43	cntrl: 1A
1679011	ENSMUSG00000111198	9	14643772	14645792	Gm34263	14641478	14642139	223	.	4.70876	24.4061	22.3002	446	cntrl: 1A
1686601	ENSMUSG00000111537	9	62789904	62790411	Gm7653	62786634	62787043	160	.	5.28976	18.0052	16.0032	263	cntrl: 1A
1694450	ENSMUSG00000111639	9	119983146	119988092	1700019L13Rik	119981413	119982005	256	.	2.6385	27.8171	25.6547	141	cntrl: 1A
1694451	ENSMUSG00000111639	9	119983146	119988092	1700019L13Rik	119982420	119983339	355	.	2.99067	37.9008	35.5953	193	cntrl: 1A
1699278	ENSMUSG00000066896	9	20312152	20336094	Olfr18	20309463	20310070	94	.	5.10864	11.3457	9.46242	164	cntrl: 1A
1704129	ENSMUSG00000070313	9	36635754	36643376	Pate14	36630862	36631189	24	.	2.88749	4.11677	2.49644	165	cntrl: 1A
1704130	ENSMUSG00000070313	9	36635754	36643376	Pate14	36631590	36632008	19	.	2.66538	3.53672	1.95749	390	cntrl: 1A
1721020	ENSMUSG00000032578	9	107296026	107302784	Cish	107295868	107296813	462	.	5.58131	48.6707	46.2223	730	cntrl: 1A
1723333	ENSMUSG00000025650	9	108953586	108984875	Col7a1	108952946	108953831	480	.	4.82483	50.5624	48.0959	282	cntrl: 1A
1726131	ENSMUSG00000043089	9	7464141	7476869	Mmp1a	7463654	7464297	167	.	5.79784	18.7687	16.7477	393	cntrl: 1A
1736647	ENSMUSG00000065466	9	103011417	103011520	n-R5s89	103007712	103008891	201	.	3.49823	22.2094	20.1365	883	cntrl: 1A
1740854	ENSMUSG00000046186	9	78615546	78716253	Cd109	78615453	78615984	332	.	7.583	35.4967	33.2199	305	cntrl: 1A
1742085	ENSMUSG00000074476	9	21755442	21760303	Spc24	21752442	21752743	67	.	2.41011	8.60001	6.79392	209	cntrl: 1A
1742086	ENSMUSG00000074476	9	21755442	21760303	Spc24	21753843	21754235	192	.	3.63604	21.3215	19.2644	271	cntrl: 1A
1748009	ENSMUSG00000037977	9	107340602	107352422	6430571L13Rik	107338262	107338677	202	.	4.11862	22.3462	20.2724	196	cntrl: 1A
1758635	ENSMUSG00000032380	9	66158223	66272242	Dapk2	66158056	66158466	116	.	4.63521	13.5493	11.6261	205	cntrl: 1A
1761135	ENSMUSG00000038379	9	83834689	83872389	Ttk	83834223	83835106	1118	.	6.86491	114.926	111.838	452	cntrl: 1A
1764173	ENSMUSG00000079243	9	120013755	120023598	Xirp1	120012769	120013689	436	.	3.91418	46.0233	43.6169	293	cntrl: 1A
1773164	ENSMUSG00000032515	9	119971163	119984658	Csrnp1	119970096	119970829	79	.	2.90319	9.76918	7.92433	419	cntrl: 1A
1773985	ENSMUSG00000048503	9	43108650	43116570	Tlcd5	43105541	43106522	212	.	4.5158	23.3862	21.2971	567	cntrl: 1A
1778361	ENSMUSG00000111797	9	37255498	37256149	Gm48081	37255266	37255888	197	.	4.33247	21.7807	19.7104	199	cntrl: 1A
1783959	ENSMUSG00000118396	9	106503225	106561625	Iqcf2	106499850	106500736	102	.	5.33075	12.1845	10.2831	101	cntrl: 1A
1795237	ENSMUSG00000090570	9	107300380	107301838	Gm17041	107295868	107296813	462	.	5.58131	48.6707	46.2223	730	cntrl: 1A
1799887	ENSMUSG00000105127	9	110655679	110656455	Gm42470	110653686	110654321	226	.	2.64673	24.7355	22.6199	524	cntrl: 1A
1806180	ENSMUSG00000024778	19	34290666	34327772	Fas	34290443	34290768	300	.	5.52165	32.2974	30.062	193	cntrl: 1A
1808300	ENSMUSG00000024774	19	34121469	34166053	Ankrd22	34119856	34120609	839	.	7.04704	86.8555	83.987	359	cntrl: 1A
1810944	ENSMUSG00000024885	19	3913491	3929808	Aldh3b1	3912549	3913253	478	.	5.84417	50.2994	47.834	301	cntrl: 1A
1814315	ENSMUSG00000071656	19	8850768	8853909	Lrrn4cl	8850376	8851118	110	.	4.15335	12.9525	11.0451	481	cntrl: 1A
1817546	ENSMUSG00000024743	19	10389090	10453180	Syt7	10388652	10389252	287	.	5.55909	30.9348	28.7203	275	cntrl: 1A
1821283	ENSMUSG00000037578	19	44147637	44192442	Pkd2l1	44146103	44146698	285	.	6.80732	30.7567	28.5557	326	cntrl: 1A
1824419	ENSMUSG00000067199	19	41829970	41832583	Frat1	41829689	41830978	203	.	4.63538	22.3843	20.3103	192	cntrl: 1A
1827124	ENSMUSG00000067577	19	10740947	10786043	A430093F15Rik	10740654	10741417	93	.	3.30757	11.2306	9.36174	656	cntrl: 1A
1829984	ENSMUSG00000117684	19	57273960	57277052	4930449E18Rik	57272896	57273758	463	.	4.91999	48.7736	46.3248	579	cntrl: 1A
1832794	ENSMUSG00000012443	19	37376403	37421859	Kif11	37375801	37376618	471	.	6.70691	49.6141	47.1513	488	cntrl: 1A
1838125	ENSMUSG00000024989	19	38055011	38074423	Cep55	38054249	38054598	181	.	4.13897	20.1503	18.1094	252	cntrl: 1A
1839126	ENSMUSG00000024770	19	34067358	34084918	Lipn	34066926	34067449	186	.	6.47797	20.6615	18.6082	333	cntrl: 1A
1840066	ENSMUSG00000052085	19	24999534	25202432	Dock8	24999250	24999827	253	.	3.41471	27.4642	25.3134	294	cntrl: 1A
1864630	ENSMUSG00000072945	X	139779549	139782353	Ripply1	139775617	139775926	56	.	2.47238	7.47158	5.69441	78	cntrl: 1A
1873963	ENSMUSG00000031351	X	72987339	73031543	Zfp185	72987014	72987577	78	.	3.58667	9.73571	7.89118	193	cntrl: 1A
1879731	ENSMUSG00000051228	X	13466110	13489313	Nyx	13461435	13462051	111	.	4.6772	13.015	11.1072	210	cntrl: 1A
1885586	ENSMUSG00000047757	X	164980592	164997272	Fancb	164980203	164980884	992	.	6.56346	102.293	99.277	354	cntrl: 1A
1886312	ENSMUSG00000081055	X	94023860	94024626	Gm6987	94022679	94023010	49	.	3.77595	6.72559	4.97515	108	cntrl: 1A
1890030	ENSMUSG00000019359	X	100729873	100738895	Gdpd2	100729809	100730352	112	.	5.11619	13.1381	11.218	224	cntrl: 1A
1894922	ENSMUSG00000118478	X	101707020	101727258	Gm50476	101704983	101705560	306	.	8.37345	32.8485	30.6105	315	cntrl: 1A
1896286	ENSMUSG00000031262	X	134308084	134362639	Cenpi	134307940	134308582	477	.	6.88968	50.2292	47.764	256	cntrl: 1A
1904877	ENSMUSG00000031274	X	141475385	141689234	Col4a5	141473690	141474085	32	.	3.00449	4.89782	3.23693	364	cntrl: 1A
1906544	ENSMUSG00000100714	X	13234641	13247736	2010308F09Rik	13230572	13230962	210	.	6.00093	23.0893	21.0021	256	cntrl: 1A
1916059	ENSMUSG00000046854	2	32574797	32583782	Pip5kl1	32574719	32575130	65	.	3.24923	8.40016	6.59619	202	cntrl: 1A
1918969	ENSMUSG00000052248	2	45110707	45114087	Zeb2os	45110084	45110475	176	.	4.10535	19.6828	17.6449	345	cntrl: 1A
1928312	ENSMUSG00000027398	2	129364570	129371139	Il1b	129361086	129361653	56	.	3.99806	7.4418	5.66499	92	cntrl: 1A
1945004	ENSMUSG00000027353	2	132816141	132844197	Mcm8	132815773	132816467	1266	.	8.196	129.809	126.665	335	cntrl: 1A
1947578	ENSMUSG00000005803	2	122765237	122809569	Sqor	122765096	122765725	127	.	5.17337	14.725	12.782	328	cntrl: 1A
1956492	ENSMUSG00000074647	2	155827548	155834854	Fam83c	155826053	155827033	131	.	4.25449	15.0843	13.1284	606	cntrl: 1A
1976122	ENSMUSG00000085914	2	167662109	167667697	Gm14320	167661356	167661933	359	.	4.91352	38.3037	35.9963	332	cntrl: 1A
1977394	ENSMUSG00000055612	2	72476159	72486893	Cdca7	72475889	72476691	165	.	4.74916	18.5745	16.5547	303	cntrl: 1A
1983708	ENSMUSG00000027399	2	129299610	129309972	Il1a	129296794	129297701	421	.	6.45775	44.5479	42.182	521	cntrl: 1A
2009147	ENSMUSG00000085524	2	156451906	156455651	Gm14224	156447215	156447894	529	.	6.97703	55.4602	52.9368	314	cntrl: 1A
2011129	ENSMUSG00000040152	2	118111876	118127133	Thbs1	118110215	118110872	391	.	4.26697	41.4846	39.1459	287	cntrl: 1A
2011130	ENSMUSG00000040152	2	118111876	118127133	Thbs1	118111273	118111678	120	.	2.61229	13.9437	12.0062	60	cntrl: 1A
2016708	ENSMUSG00000027323	2	119112793	119147445	Rad51	119112495	119113280	357	.	6.68235	38.0518	35.7456	269	cntrl: 1A
2025573	ENSMUSG00000027454	2	150905400	150931280	Gins1	150904237	150905050	1418	.	7.50128	145.076	141.86	442	cntrl: 1A
2028574	ENSMUSG00000037820	2	158116402	158146436	Tgm2	158113739	158114196	52	.	3.38201	7.02776	5.27372	152	cntrl: 1A
2031322	ENSMUSG00000027635	2	156995265	157007154	Dsn1	156991637	156992294	480	.	7.46844	50.5033	48.037	419	cntrl: 1A
2036943	ENSMUSG00000017861	2	163054687	163084688	Mybl2	163054305	163055984	905	.	5.64766	93.4854	90.5577	295	cntrl: 1A
2049813	ENSMUSG00000109528	2	111979857	111990281	Olfr1309	111978683	111979186	24	.	2.88749	4.11677	2.49644	170	cntrl: 1A
2053482	ENSMUSG00000082163	2	156994173	156994892	Gm14276	156991637	156992294	480	.	7.46844	50.5033	48.037	419	cntrl: 1A
2057143	ENSMUSG00000085830	2	25291220	25298925	Grin1os	25286609	25287533	106	.	3.26486	12.5534	10.6491	607	cntrl: 1A
2067249	ENSMUSG00000027488	2	154376313	154408099	Snta1	154372243	154372825	308	.	6.18841	33.1277	30.8793	410	cntrl: 1A
2070124	ENSMUSG00000092283	2	158117154	158117905	Gm20412	158113739	158114196	52	.	3.38201	7.02776	5.27372	152	cntrl: 1A
2072107	ENSMUSG00000027326	2	119047119	119105501	Knl1	119046755	119047571	61	.	3.85445	7.93128	6.14901	619	cntrl: 1A
2084848	ENSMUSG00000026955	2	25372321	25378213	Sapcd2	25372014	25372792	216	.	4.51588	23.7052	21.6038	215	cntrl: 1A
2100459	ENSMUSG00000027469	2	152847964	152895321	Tpx2	152847785	152848323	519	.	7.83606	54.4304	51.9198	170	cntrl: 1A
2112133	ENSMUSG00000038963	2	180456245	180474867	Slco4a1	180455912	180456904	400	.	4.9878	42.3912	40.0438	364	cntrl: 1A
2113898	ENSMUSG00000085498	2	129297370	129307826	Gm14023	129296794	129297701	421	.	6.45775	44.5479	42.182	521	cntrl: 1A
2137446	ENSMUSG00000085057	2	24440418	24486855	Gm13415	24440111	24440581	321	.	5.62284	34.4092	32.147	214	cntrl: 1A
2140419	ENSMUSG00000026822	2	32384633	32388252	Lcn2	32380151	32380480	42	.	2.5782	5.91049	4.21036	104	cntrl: 1A
2159959	ENSMUSG00000099117	2	45113313	45113415	Gm27404	45110084	45110475	176	.	4.10535	19.6828	17.6449	345	cntrl: 1A
2169920	ENSMUSG00000027656	2	163820861	163833146	Ccn5	163820580	163821058	102	.	4.09685	12.1883	10.2868	193	cntrl: 1A
2174553	ENSMUSG00000086203	2	117806678	117812813	Gm13985	117802821	117803221	112	.	3.82032	13.121	11.2011	78	cntrl: 1A
2181476	ENSMUSG00000026646	2	3455815	3475031	Suv39h2	3452978	3453379	200	.	5.71406	22.1137	20.0414	251	cntrl: 1A
2200326	ENSMUSG00000074625	2	158512796	158550762	Arhgap40	158510666	158511146	648	.	6.3423	67.5113	64.8341	276	cntrl: 1A
2202415	ENSMUSG00000085633	2	122733290	122738362	Bloc1s6os	122731478	122731856	303	.	7.62881	32.6352	30.3981	110	cntrl: 1A
2209761	ENSMUSG00000087187	2	36216777	36222934	Gm13431	36213120	36213427	49	.	2.45554	6.70332	4.9708	106	cntrl: 1A
2209762	ENSMUSG00000087187	2	36216777	36222934	Gm13431	36213911	36214304	200	.	4.28186	22.1106	20.0383	281	cntrl: 1A
2220950	ENSMUSG00000085315	2	52425012	52434885	A430018G15Rik	52424371	52424909	335	.	6.58552	35.7964	33.5181	334	cntrl: 1A
2242733	ENSMUSG00000026959	2	25291181	25319187	Grin1	25286609	25287533	106	.	3.26486	12.5534	10.6491	607	cntrl: 1A
2267157	ENSMUSG00000081599	2	176754399	176757439	Gm14390	176749818	176750397	30	.	3.10961	4.7275	3.06918	100	cntrl: 1A
2272268	ENSMUSG00000027611	2	155751117	155755471	Procr	155750845	155751829	184	.	6.12596	20.5427	18.4902	327	cntrl: 1A
2273203	ENSMUSG00000026961	2	25289915	25291180	Lrrc26	25286609	25287533	106	.	3.26486	12.5534	10.6491	607	cntrl: 1A
2291819	ENSMUSG00000017723	2	164562413	164568510	Wfdc2	164559131	164559410	36	.	2.10915	5.29196	3.62509	102	cntrl: 1A
2291820	ENSMUSG00000017723	2	164562413	164568510	Wfdc2	164561844	164562589	200	.	3.83055	22.165	20.0924	202	cntrl: 1A
2292781	ENSMUSG00000063558	1	58029931	58106413	Aox1	58029652	58030691	782	.	6.14222	81.037	78.2162	232	cntrl: 1A
2305426	ENSMUSG00000039748	1	175880581	175913489	Exo1	175880470	175881206	1261	.	7.92222	129.247	126.103	284	cntrl: 1A
2330903	ENSMUSG00000099707	1	71888112	71891204	Gm8883	71887893	71888279	166	.	5.04769	18.6473	16.6271	171	cntrl: 1A
2371569	ENSMUSG00000101211	1	71894068	71917125	Gm28818	71893587	71893966	251	.	5.72174	27.341	25.191	179	cntrl: 1A
2374240	ENSMUSG00000015222	1	66175273	66442583	Map2	66174940	66175707	354	.	5.59761	37.8047	35.4997	555	cntrl: 1A
2380716	ENSMUSG00000041498	1	136466343	136531511	Kif14	136466141	136466671	669	.	6.97669	69.6352	66.9358	238	cntrl: 1A
2389852	ENSMUSG00000065412	1	195037040	195037120	Mir29b-2	195033923	195034252	301	.	6.40883	32.3537	30.1181	235	cntrl: 1A
2396640	ENSMUSG00000102030	1	118176542	118202307	Gm29106	118171562	118171848	19	.	2.66538	3.53672	1.95749	201	cntrl: 1A
2404473	ENSMUSG00000098997	1	93274549	93274610	Mir6901	93270801	93271132	17	.	2.30303	3.33347	1.79019	110	cntrl: 1A
2413115	ENSMUSG00000055184	1	131527903	131539872	Fam72a	131526545	131528320	1081	.	4.61057	111.24	108.168	1143	cntrl: 1A
2421978	ENSMUSG00000103588	1	173986926	174001972	Gm18445	173982538	173983184	546	.	6.74593	57.2097	54.6655	376	cntrl: 1A
2424991	ENSMUSG00000103576	1	191077825	191078680	Gm38188	191075381	191075885	431	.	5.48056	45.5607	43.1814	236	cntrl: 1A
2437763	ENSMUSG00000032487	1	150100031	150108227	Ptgs2	150099664	150100304	789	.	6.17085	81.7854	78.9624	280	cntrl: 1A
2440957	ENSMUSG00000054203	1	174011998	174031810	Ifi205	174007263	174007693	14	.	2.44326	2.98953	1.45362	292	cntrl: 1A
2440958	ENSMUSG00000054203	1	174011998	174031810	Ifi205	174008618	174009370	14	.	2.44326	2.98953	1.45362	77	cntrl: 1A
2440959	ENSMUSG00000054203	1	174011998	174031810	Ifi205	174010986	174011438	14	.	2.44326	2.98953	1.45362	106	cntrl: 1A
2443053	ENSMUSG00000102414	1	135896394	135899089	Gm36938	135893390	135893997	119	.	2.89198	13.8562	11.9308	223	cntrl: 1A
2450764	ENSMUSG00000067006	1	106861173	106883348	Serpinb5	106860983	106861387	464	.	7.24515	48.8501	46.4011	112	cntrl: 1A
2473788	ENSMUSG00000062510	1	191063012	191086474	Nsl1	191062699	191063447	753	.	8.0496	78.1454	75.3615	356	cntrl: 1A
2475527	ENSMUSG00000102380	1	134096405	134099159	Gm38140	134092825	134093423	341	.	5.04808	36.4734	34.1858	338	cntrl: 1A
2476709	ENSMUSG00000025921	1	16105774	16133734	Rdh10	16104689	16106233	546	.	3.66175	57.1643	54.6203	1132	cntrl: 1A
2487376	ENSMUSG00000026622	1	191821444	191833050	Nek2	191821193	191822002	953	.	5.86456	98.3037	95.3221	292	cntrl: 1A
2502747	ENSMUSG00000033952	1	139454772	139494091	Aspm	139454376	139455434	1306	.	7.03648	133.83	130.656	356	cntrl: 1A
2524356	ENSMUSG00000041889	1	135371057	135375237	Shisa4	135367045	135367355	617	.	7.53882	64.4031	61.7849	157	cntrl: 1A
2545302	ENSMUSG00000026251	1	87190607	87200070	Chrnd	87186917	87187266	109	.	3.7516	12.8476	10.941	191	cntrl: 1A
2558999	ENSMUSG00000047793	1	93235841	93301065	Sned1	93235410	93236448	65	.	2.85849	8.30983	6.50681	934	cntrl: 1A
2562166	ENSMUSG00000104164	1	127978905	127984687	Gm38248	127975799	127976258	840	.	7.58584	86.8731	84.0045	183	cntrl: 1A
2593513	ENSMUSG00000026072	1	40225080	40317257	Il1r1	40224887	40225282	470	.	8.36603	49.5372	47.0746	163	cntrl: 1A
2600604	ENSMUSG00000090394	1	160044382	160080208	4930523C07Rik	160044320	160044827	304	.	3.51179	32.7298	30.4923	259	cntrl: 1A
2610848	ENSMUSG00000037370	10	24637914	24712159	Enpp1	24635675	24636287	140	.	5.00694	16.0314	14.0593	431	cntrl: 1A
2617846	ENSMUSG00000100113	10	111506575	111507662	Gm28592	111506236	111507060	438	.	4.26874	46.2884	43.8809	349	cntrl: 1A
2626060	ENSMUSG00000111052	10	19141751	19206702	Gm20139	19140386	19140938	153	.	5.2083	17.3784	15.3885	301	cntrl: 1A
2639989	ENSMUSG00000112267	10	66889671	66891612	Gm47903	66885346	66885939	211	.	5.12413	23.2551	21.1668	242	cntrl: 1A
2646124	ENSMUSG00000020034	10	84576626	84614359	Tcp11l2	84576195	84577391	453	.	5.28621	47.7876	45.3593	352	cntrl: 1A
2647735	ENSMUSG00000040009	10	74967177	75016907	Gnaz	74966910	74967389	117	.	3.90456	13.7234	11.7989	285	cntrl: 1A
2649046	ENSMUSG00000019997	10	24595442	24598683	Ccn2	24595380	24596089	394	.	5.23144	41.7914	39.4513	289	cntrl: 1A
2655942	ENSMUSG00000112544	10	99267896	99279084	Gm48089	99262990	99263662	555	.	3.95658	58.1077	55.5599	181	cntrl: 1A
2667804	ENSMUSG00000118550	10	128196071	128197594	AC135859.1	128194059	128195360	492	.	5.61912	51.7254	49.2456	263	cntrl: 1A
2669703	ENSMUSG00000089789	10	127759721	127768297	Rdh1	127759303	127759962	180	.	5.14525	20.0793	18.0388	333	cntrl: 1A
2671023	ENSMUSG00000069540	10	88729541	88731101	Gm4925	88728156	88728516	146	.	2.77145	16.675	14.6897	177	cntrl: 1A
2677647	ENSMUSG00000019992	10	20347770	20361304	Mtfr2	20347460	20348122	617	.	6.90036	64.3463	61.7282	307	cntrl: 1A
2684696	ENSMUSG00000020205	10	111506286	111508645	Phlda1	111506236	111507060	438	.	4.26874	46.2884	43.8809	349	cntrl: 1A
2696052	ENSMUSG00000112384	10	99267686	99270446	Gm34921	99262990	99263662	555	.	3.95658	58.1077	55.5599	181	cntrl: 1A
2715428	ENSMUSG00000112716	10	120632672	120699203	4930471E19Rik	120628090	120628470	588	.	5.68663	61.4386	58.8515	184	cntrl: 1A
2719432	ENSMUSG00000040653	10	3366057	3464975	Ppp1r14c	3366040	3367171	114	.	4.02066	13.3412	11.4195	260	cntrl: 1A
2733018	ENSMUSG00000110938	10	19086530	19087178	1700124M09Rik	19082181	19082559	166	.	5.2797	18.7155	16.6948	119	cntrl: 1A
2735358	ENSMUSG00000037990	10	58813359	59138916	Sh3rf3	58812245	58813401	126	.	3.99021	14.619	12.6767	154	cntrl: 1A
2740834	ENSMUSG00000116828	16	25441853	25443273	Gm18896	25440045	25440411	146	.	6.44133	16.628	14.6431	65	cntrl: 1A
2745959	ENSMUSG00000091243	16	65815257	65866368	Vgll3	65815168	65815909	533	.	5.87392	55.8507	53.3186	338	cntrl: 1A
2748491	ENSMUSG00000085398	16	91044656	91056677	4931406G06Rik	91043813	91044884	728	.	5.42654	75.6597	72.8942	648	cntrl: 1A
2750182	ENSMUSG00000116481	16	23514270	23515062	Gm49514	23513472	23513955	199	.	5.58531	22.0566	19.9846	220	cntrl: 1A
2754995	ENSMUSG00000116597	16	31617735	31638979	Gm536	31614094	31614412	19	.	2.66538	3.53672	1.95749	255	cntrl: 1A
2757389	ENSMUSG00000022817	16	33829665	33949338	Itgb5	33829414	33830344	146	.	3.39222	16.5933	14.6176	195	cntrl: 1A
2758883	ENSMUSG00000102036	16	76819585	76841784	1700063K16Rik	76816261	76816826	614	.	7.73238	64.1097	61.4924	360	cntrl: 1A
2761925	ENSMUSG00000096960	16	25059639	25069058	A230028O05Rik	25058792	25059771	375	.	4.34812	39.8978	37.5772	277	cntrl: 1A
2774343	ENSMUSG00000022945	16	93883901	93906115	Chaf1b	93883459	93884546	433	.	5.21732	45.7306	43.3506	202	cntrl: 1A
2776114	ENSMUSG00000022797	16	32608920	32632794	Tfrc	32608691	32609415	281	.	6.23388	30.3167	28.1181	130	cntrl: 1A
2793765	ENSMUSG00000034206	16	37011786	37095417	Polq	37011627	37012202	575	.	7.58215	60.1504	57.5757	143	cntrl: 1A
2807022	ENSMUSG00000027887	3	108211472	108226648	Sypl2	108210560	108211042	457	.	5.9491	48.1863	45.7563	156	cntrl: 1A
2810314	ENSMUSG00000043164	3	27866066	27896368	Tmem212	27862979	27863699	395	.	5.19226	41.8618	39.5214	528	cntrl: 1A
2825502	ENSMUSG00000028186	3	146570426	146632305	Uox	146567643	146568545	1375	.	6.8489	140.775	137.572	421	cntrl: 1A
2826183	ENSMUSG00000025758	3	40800019	40816883	Plk4	40799739	40800703	549	.	5.82734	57.4963	54.951	353	cntrl: 1A
2852032	ENSMUSG00000106455	3	121380259	121380679	Gm5711	121379686	121380023	621	.	6.65188	64.7532	62.1339	188	cntrl: 1A
2852764	ENSMUSG00000089794	3	9757607	9786142	Gm16337	9753914	9754187	29	.	2.13215	4.58586	2.95762	19	cntrl: 1A
2859039	ENSMUSG00000090066	3	138065052	138081506	1110002E22Rik	138061425	138061934	411	.	5.92911	43.5001	41.1391	323	cntrl: 1A
2884492	ENSMUSG00000037211	3	37639947	37644598	Spry1	37639771	37641085	182	.	4.16676	20.2988	18.2569	135	cntrl: 1A
2889803	ENSMUSG00000095701	3	96328425	96328590	Gm24830	96327952	96329293	772	.	5.30622	80.0704	77.2606	275	cntrl: 1A
2899330	ENSMUSG00000104754	3	131360556	131360750	Gm43116	131356115	131356483	82	.	3.62002	10.0907	8.24276	295	cntrl: 1A
2900246	ENSMUSG00000106000	3	41286061	41290590	Gm16508	41284886	41285499	704	.	5.77147	73.1419	70.4031	148	cntrl: 1A
2911420	ENSMUSG00000106062	3	37644607	37647952	Gm43820	37639771	37641085	182	.	4.16676	20.2988	18.2569	135	cntrl: 1A
2943295	ENSMUSG00000085106	3	81037408	81040437	Gm16000	81036663	81037710	290	.	4.73342	31.2237	29.0076	98	cntrl: 1A
2973616	ENSMUSG00000066026	4	144892827	144928209	Dhrs3	144890797	144892342	428	.	4.32976	45.1857	42.808	762	cntrl: 1A
2981549	ENSMUSG00000098669	4	89445219	89445367	Gm27580	89440419	89441600	117	.	3.8868	13.6524	11.7285	583	cntrl: 1A
2986407	ENSMUSG00000086554	4	117975036	117993972	9530034E10Rik	117974791	117975119	63	.	3.0516	8.12768	6.34327	72	cntrl: 1A
2988499	ENSMUSG00000028587	4	108579423	108614833	Orc1	108579220	108579742	501	.	7.23136	52.6644	50.1703	141	cntrl: 1A
2997228	ENSMUSG00000038047	4	86578855	86612055	Haus6	86574964	86576102	757	.	6.57257	78.5394	75.7436	759	cntrl: 1A
3009039	ENSMUSG00000042677	4	125118423	125127840	Zc3h12a	125114789	125115168	65	.	3.06787	8.38404	6.58023	45	cntrl: 1A
3009040	ENSMUSG00000042677	4	125118423	125127840	Zc3h12a	125116308	125116761	57	.	2.87633	7.48769	5.71033	235	cntrl: 1A
3010678	ENSMUSG00000048706	4	80910646	80955628	Lurap1l	80910600	80912263	269	.	3.96403	29.1178	26.9381	1419	cntrl: 1A
3014810	ENSMUSG00000066191	4	47015669	47057427	Anks6	47012529	47012862	168	.	3.46017	18.88	16.8583	139	cntrl: 1A
3014811	ENSMUSG00000066191	4	47015669	47057427	Anks6	47015213	47015659	166	.	3.42778	18.655	16.6347	188	cntrl: 1A
3017822	ENSMUSG00000028718	4	115000159	115043196	Stil	114999656	115000665	1889	.	7.59369	192.272	188.939	469	cntrl: 1A
3028338	ENSMUSG00000028312	4	52439243	52488260	Smc2	52438907	52439803	314	.	5.87309	33.715	31.4637	365	cntrl: 1A
3035525	ENSMUSG00000080808	4	89442217	89444644	Gm12608	89440419	89441600	117	.	3.8868	13.6524	11.7285	583	cntrl: 1A
3038997	ENSMUSG00000028965	4	150914562	150946102	Tnfrsf9	150909686	150910028	223	.	4.3727	24.4581	22.352	196	cntrl: 1A
3038998	ENSMUSG00000028965	4	150914562	150946102	Tnfrsf9	150914325	150914672	251	.	4.43572	27.3303	25.1803	176	cntrl: 1A
3039438	ENSMUSG00000061322	4	41569775	41638158	Dnaic1	41569288	41569844	423	.	5.9973	44.7683	42.3926	364	cntrl: 1A
3048486	ENSMUSG00000035683	4	44300876	44364675	Melk	44300869	44301170	171	.	5.79822	19.1729	17.1493	129	cntrl: 1A
3063847	ENSMUSG00000073679	4	155839492	155840178	Mxra8os	155837541	155837992	72	.	2.99256	9.05753	7.2343	140	cntrl: 1A
3078531	ENSMUSG00000070867	4	114406724	114615098	Trabd2b	114405716	114406067	371	.	6.42865	39.5142	37.1955	147	cntrl: 1A
3081277	ENSMUSG00000037306	4	134561690	134704290	Man1c1	134558790	134559483	251	.	5.81725	27.3387	25.1887	494	cntrl: 1A
3104274	ENSMUSG00000057751	4	154170730	154275713	Megf6	154170230	154170609	78	.	3.04972	9.68885	7.85937	324	cntrl: 1A
3111315	ENSMUSG00000087049	4	32251761	32265835	Bach2it1	32249893	32251369	453	.	4.2707	47.8073	45.379	1276	cntrl: 1A
3122558	ENSMUSG00000040270	4	32238804	32586108	Bach2	32238414	32238743	208	.	4.44	22.9776	20.8911	189	cntrl: 1A
3130515	ENSMUSG00000042489	4	126556935	126593903	Clspn	126556630	126557387	471	.	7.02956	49.61	47.1472	355	cntrl: 1A
3137201	ENSMUSG00000043333	4	123787874	123829904	Rhbdl2	123787418	123787936	576	.	7.51174	60.2269	57.6518	258	cntrl: 1A
3139749	ENSMUSG00000078521	4	134510999	134523927	Aunip	134510897	134511362	347	.	8.01675	37.0212	34.7309	172	cntrl: 1A
3150773	ENSMUSG00000046623	4	127351086	127354081	Gjb4	127349685	127349990	149	.	2.55272	16.891	14.9044	118	cntrl: 1A
3157205	ENSMUSG00000028545	4	111415006	111460298	Bend5	111414437	111415552	163	.	3.80871	18.3374	16.3333	534	cntrl: 1A
3161812	ENSMUSG00000028678	4	117159639	117182639	Kif2c	117155742	117156209	151	.	4.37939	17.0957	15.1078	321	cntrl: 1A
3166842	ENSMUSG00000074063	8	119434124	119446256	Osgin1	119430776	119431093	215	.	2.44435	23.6265	21.5256	166	cntrl: 1A
3181406	ENSMUSG00000053560	8	84661331	84662854	Ier2	84656698	84657137	404	.	3.87235	42.7743	40.4251	300	cntrl: 1A
3181407	ENSMUSG00000053560	8	84661331	84662854	Ier2	84660042	84660340	94	.	1.96315	11.3182	9.44855	76	cntrl: 1A
3185747	ENSMUSG00000003814	8	84841850	84846934	Calr	84840547	84840867	303	.	5.73776	32.6276	30.3907	238	cntrl: 1A
3190912	ENSMUSG00000025810	8	128358604	128503363	Nrp1	128357227	128358863	157	.	2.67476	17.8002	15.7996	210	cntrl: 1A
3194407	ENSMUSG00000052837	8	84976910	84978718	Junb	84976421	84976700	104	.	1.90269	12.348	10.4454	110	cntrl: 1A
3195520	ENSMUSG00000097654	8	24422404	24440008	Gm26714	24419386	24420720	259	.	3.41408	28.1411	25.9766	1154	cntrl: 1A
3198659	ENSMUSG00000005470	8	83955507	83970197	Asf1b	83955079	83955933	1354	.	6.60911	138.6	135.404	425	cntrl: 1A
3209686	ENSMUSG00000031778	8	94772009	94782427	Cx3cl1	94771112	94772456	168	.	3.12518	18.9157	16.8937	1095	cntrl: 1A
3222735	ENSMUSG00000070130	8	105308364	105308460	Mir328	105305467	105305801	87	.	2.57029	10.6263	8.76275	281	cntrl: 1A
3227493	ENSMUSG00000103244	8	123408100	123408752	Gm38092	123406719	123407030	44	.	2.69541	6.16245	4.43674	45	cntrl: 1A
3247701	ENSMUSG00000085445	8	41218139	41220894	Gm16348	41213622	41213971	43	.	3.55384	6.03353	4.3096	127	cntrl: 1A
3252553	ENSMUSG00000005410	8	75109569	75128439	Mcm5	75109237	75109848	902	.	5.28645	93.1772	90.2506	250	cntrl: 1A
3260032	ENSMUSG00000084523	8	128359241	128359320	Mir1903	128357227	128358863	157	.	2.67476	17.8002	15.7996	210	cntrl: 1A
3260702	ENSMUSG00000085440	8	45723325	45819297	Sorbs2os	45719819	45720219	574	.	6.75686	60.0489	57.4746	226	cntrl: 1A
3264396	ENSMUSG00000048484	8	4677539	4678365	Gm7461	4677374	4678778	961	.	4.19961	99.1191	96.1354	489	cntrl: 1A
3267617	ENSMUSG00000055148	8	72319033	72321656	Klf2	72318795	72319468	1145	.	7.8603	117.646	114.546	212	cntrl: 1A
3276735	ENSMUSG00000099127	8	105307792	105307900	Gm27320	105305467	105305801	87	.	2.57029	10.6263	8.76275	281	cntrl: 1A
3279748	ENSMUSG00000063672	8	23153269	23158948	Nkx6-3	23149403	23149979	239	.	5.35293	26.1129	23.9808	371	cntrl: 1A
3299883	ENSMUSG00000099031	8	70798135	70798192	Mir7240	70797240	70797605	124	.	2.40685	14.4322	12.4912	92	cntrl: 1A
3301572	ENSMUSG00000109717	8	34967274	34979874	Gm34368	34965622	34965999	614	.	7.19061	64.0442	61.4272	184	cntrl: 1A
3309075	ENSMUSG00000031790	8	95352268	95375080	Mmp15	95348548	95348857	39	.	2.01867	5.64933	3.95285	38	cntrl: 1A
3309076	ENSMUSG00000031790	8	95352268	95375080	Mmp15	95352234	95353012	88	.	2.6275	10.7097	8.84544	231	cntrl: 1A
3319464	ENSMUSG00000043079	18	60593973	60660142	Synpo	60593639	60594051	235	.	5.03037	25.6906	23.561	79	cntrl: 1A
3338800	ENSMUSG00000036223	18	74195299	74207818	Ska1	74190501	74191104	262	.	6.66465	28.412	26.2459	256	cntrl: 1A
3343008	ENSMUSG00000057719	18	42053667	42158960	Sh3rf2	42052404	42053043	76	.	3.73929	9.45383	7.62657	305	cntrl: 1A
3344455	ENSMUSG00000117401	18	4353558	4368920	4833419F23Rik	4352876	4353551	462	.	6.41791	48.7389	46.2903	168	cntrl: 1A
3346762	ENSMUSG00000024593	18	57133090	57297467	Megf10	57132802	57133077	63	.	4.09584	8.20132	6.39943	145	cntrl: 1A
3348626	ENSMUSG00000080779	18	60778983	60779394	Gm8731	60774267	60774698	482	.	6.58448	50.6811	48.2141	219	cntrl: 1A

## Sheet: Ctrl2
	gene_id	chr	genestart	geneend	gene_name	peakstart	peakend	score	strand	signalValue	pValue	qValue	peak	sample_name
2148	ENSMUSG00000052087	13	55369732	55384687	Rgs14	55369597	55370180	61	.	4.24663	7.94603	6.11475	178	cntrl: 1B
4737	ENSMUSG00000105109	13	23534114	23534254	Gm44297	23531104	23531472	149	.	2.90308	17.0043	14.9559	163	cntrl: 1B
9218	ENSMUSG00000069309	13	21786826	21787218	Hist1h2an	21782966	21783325	40	.	1.83091	5.83136	4.07977	130	cntrl: 1B
25084	ENSMUSG00000114554	13	80940411	80948597	5430425K12Rik	80936398	80936731	180	.	3.13056	20.174	18.0765	179	cntrl: 1B
26675	ENSMUSG00000021707	13	92354726	92389053	Dhfr	92354699	92355501	721	.	5.43081	74.9518	72.1807	283	cntrl: 1B
32285	ENSMUSG00000035493	13	56609523	56639562	Tgfbi	56607626	56608302	105	.	3.74105	12.5479	10.5923	337	cntrl: 1B
43850	ENSMUSG00000104608	13	22035164	22035307	Gm44390	22035122	22036546	388	.	5.25839	41.2526	38.8446	555	cntrl: 1B
55891	ENSMUSG00000069301	13	22042460	22042944	H2ac11	22040760	22041481	265	.	3.60996	28.7424	26.5109	436	cntrl: 1B
55892	ENSMUSG00000069301	13	22042460	22042944	H2ac11	22042198	22043573	306	.	3.96353	32.9641	30.6752	1204	cntrl: 1B
58170	ENSMUSG00000021591	13	75839868	75850154	Glrx	75839690	75840591	505	.	5.73919	53.1139	50.5684	169	cntrl: 1B
64934	ENSMUSG00000000706	13	23456992	23465901	Btn1a1	23453463	23453791	105	.	4.84453	12.459	10.5043	88	cntrl: 1B
67930	ENSMUSG00000069302	13	22035164	22035568	H2ac12	22035122	22036546	388	.	5.25839	41.2526	38.8446	555	cntrl: 1B
78448	ENSMUSG00000106281	13	21786875	21787015	Gm44346	21782966	21783325	40	.	1.83091	5.83136	4.07977	130	cntrl: 1B
93515	ENSMUSG00000062727	13	22035870	22036345	H2bc12	22035122	22036546	388	.	5.25839	41.2526	38.8446	555	cntrl: 1B
97315	ENSMUSG00000114522	13	78483354	78562570	Gm32067	78483261	78483821	167	.	6.28674	18.8511	16.7707	138	cntrl: 1B
102562	ENSMUSG00000061991	13	23533906	23534304	H2ac10	23531104	23531472	149	.	2.90308	17.0043	14.9559	163	cntrl: 1B
107111	ENSMUSG00000006715	13	24751845	24761923	Gmnn	24751447	24751740	290	.	8.19893	31.2801	29.0117	204	cntrl: 1B
110071	ENSMUSG00000105433	13	22042545	22042682	Gm44486	22040760	22041481	265	.	3.60996	28.7424	26.5109	436	cntrl: 1B
110072	ENSMUSG00000105433	13	22042545	22042682	Gm44486	22042198	22043573	306	.	3.96353	32.9641	30.6752	1204	cntrl: 1B
120681	ENSMUSG00000092093	13	28827123	28827362	Gm17528	28823389	28823784	123	.	5.78847	14.3396	12.3463	287	cntrl: 1B
122092	ENSMUSG00000058773	13	21779883	21780625	H1f5	21779362	21780676	203	.	3.72509	22.4662	20.3336	260	cntrl: 1B
126390	ENSMUSG00000097979	6	128202150	128203276	Gm4691	128200174	128201237	1008	.	6.72013	103.812	100.829	515	cntrl: 1B
129678	ENSMUSG00000000627	6	82911885	82939769	Sema4f	82908998	82909699	583	.	5.85016	60.96	58.3247	321	cntrl: 1B
132360	ENSMUSG00000108011	6	128375503	128407475	Gm44596	128374928	128375494	22	.	2.70847	3.93279	2.28956	132	cntrl: 1B
149383	ENSMUSG00000029910	6	66535390	66547220	Mad2l1	66535060	66535832	1912	.	7.77209	194.6	191.299	276	cntrl: 1B
156204	ENSMUSG00000079304	6	128375456	128385144	Tex52	128374928	128375494	22	.	2.70847	3.93279	2.28956	132	cntrl: 1B
173989	ENSMUSG00000055172	6	124512405	124523443	C1ra	124512300	124512825	88	.	4.55571	10.7576	8.84434	412	cntrl: 1B
192839	ENSMUSG00000029869	6	41605482	41620509	Ephb6	41604464	41604810	148	.	2.95106	16.8679	14.8208	61	cntrl: 1B
192840	ENSMUSG00000029869	6	41605482	41620509	Ephb6	41605124	41605725	499	.	5.01331	52.5076	49.9727	236	cntrl: 1B
196501	ENSMUSG00000029755	6	6877805	6882085	Dlx5	6874267	6874673	60	.	4.05031	7.82475	6.01054	40	cntrl: 1B
206776	ENSMUSG00000018656	6	42584866	42597692	Tcaf3	42582723	42583104	82	.	4.86196	10.1376	8.24784	171	cntrl: 1B
208559	ENSMUSG00000079654	6	29169232	29179584	Prrt4	29164270	29164844	214	.	6.03233	23.6124	21.4491	400	cntrl: 1B
221801	ENSMUSG00000081935	6	129030837	129031676	Gm16186	129030076	129030958	43	.	3.59388	6.11356	4.35774	569	cntrl: 1B
244667	ENSMUSG00000038065	6	54681624	54703851	Mturn	54681578	54682354	96	.	3.6798	11.5494	9.6159	318	cntrl: 1B
256637	ENSMUSG00000115343	6	57842830	57850343	Vmn1r21	57840679	57841008	46	.	3.77478	6.4708	4.69184	48	cntrl: 1B
263246	ENSMUSG00000107429	6	115824499	115842525	Gm44206	115823760	115824401	130	.	5.29341	15.0474	13.0376	178	cntrl: 1B
268211	ENSMUSG00000039032	6	30896981	30915573	Tsga13	30896521	30897027	185	.	6.01587	20.638	18.5277	260	cntrl: 1B
285357	ENSMUSG00000001517	6	128362967	128376146	Foxm1	128362344	128362890	101	.	2.95194	12.0521	10.1011	199	cntrl: 1B
296002	ENSMUSG00000090685	6	29471437	29473465	Atp6v1fnb	29467644	29468304	266	.	6.195	28.8701	26.6307	374	cntrl: 1B
306895	ENSMUSG00000024164	17	57203970	57228136	C3	57201932	57202749	266	.	4.67295	28.8406	26.6086	134	cntrl: 1B
321383	ENSMUSG00000003541	17	35821684	35822923	Ier3	35821447	35821944	206	.	4.00946	22.8024	20.6566	216	cntrl: 1B
322785	ENSMUSG00000092539	17	26861421	26898531	Gm20468	26861046	26861518	33	.	3.30294	5.09812	3.38011	185	cntrl: 1B
327728	ENSMUSG00000090113	17	25942233	25944961	Nhlrc4	25941556	25942200	121	.	4.71331	14.1106	12.1193	273	cntrl: 1B
337691	ENSMUSG00000024301	17	26917091	26932583	Kifc5b	26916748	26917564	410	.	7.0453	43.5083	41.0693	247	cntrl: 1B
352325	ENSMUSG00000023885	17	14665500	14694235	Thbs2	14662476	14662899	277	.	6.16615	30.0364	27.7824	113	cntrl: 1B
370106	ENSMUSG00000118651	17	79354699	79358022	CT030740.1	79350809	79351185	136	.	2.65484	15.7189	13.6925	246	cntrl: 1B
370107	ENSMUSG00000118651	17	79354699	79358022	CT030740.1	79354561	79355064	190	.	2.9522	21.1317	19.0178	313	cntrl: 1B
370713	ENSMUSG00000049620	17	23833347	23836056	Prss33	23829227	23829601	165	.	4.53006	18.6665	16.5876	100	cntrl: 1B
372619	ENSMUSG00000042099	17	33810519	33822918	Kank3	33810420	33810943	52	.	2.63794	7.05711	5.26985	33	cntrl: 1B
385152	ENSMUSG00000037104	17	87107679	87137839	Socs5	87102738	87103496	120	.	2.63891	14.025	12.0344	598	cntrl: 1B
392482	ENSMUSG00000055240	17	33360507	33394641	Zfp101	33358302	33359010	370	.	8.25138	39.4226	37.0365	530	cntrl: 1B
402275	ENSMUSG00000098586	17	26920962	26921019	Gm27775	26916748	26917564	410	.	7.0453	43.5083	41.0693	247	cntrl: 1B
409332	ENSMUSG00000023963	17	43667425	43751431	Cyp39a1	43666890	43667322	784	.	7.96924	81.2306	78.4082	257	cntrl: 1B
418514	ENSMUSG00000098480	12	15800994	15801101	Mir6387	15800431	15801476	1063	.	7.06115	109.405	106.375	635	cntrl: 1B
428595	ENSMUSG00000097580	12	15817003	15888155	Gm5432	15816741	15817185	127	.	3.30614	14.7341	12.727	333	cntrl: 1B
438272	ENSMUSG00000001270	12	111669361	111672338	Ckb	111668459	111668786	77	.	3.23055	9.61533	7.73101	100	cntrl: 1B
452675	ENSMUSG00000113845	12	74825345	74827722	Gm39473	74824830	74825382	280	.	6.12014	30.2692	28.0138	390	cntrl: 1B
458593	ENSMUSG00000042029	12	116405402	116463731	Ncapg2	116404878	116406013	1474	.	6.21997	150.71	147.486	529	cntrl: 1B
483177	ENSMUSG00000021250	12	85473890	85477273	Fos	85473537	85474118	305	.	4.72934	32.8668	30.5784	345	cntrl: 1B
484728	ENSMUSG00000021223	12	83763634	83792382	Papln	83759542	83759904	249	.	6.70001	27.1665	24.9511	162	cntrl: 1B
497710	ENSMUSG00000113741	12	35534421	35590446	Gm48236	35534247	35535226	522	.	6.87973	54.8453	52.2837	567	cntrl: 1B
511960	ENSMUSG00000115729	15	25415022	25464362	Gm48957	25412223	25412568	106	.	2.87274	12.6519	10.6955	129	cntrl: 1B
511961	ENSMUSG00000115729	15	25415022	25464362	Gm48957	25414318	25414711	156	.	3.36389	17.7595	15.6981	201	cntrl: 1B
523600	ENSMUSG00000100880	15	74924444	74925296	Gm6610	74923592	74923930	33	.	3.26136	5.01906	3.32828	32	cntrl: 1B
525485	ENSMUSG00000006369	15	85205949	85286535	Fbln1	85202849	85203274	71	.	3.86392	9.01489	7.15467	179	cntrl: 1B
532027	ENSMUSG00000058290	15	102296266	102324357	Espl1	102296122	102296671	161	.	6.38425	18.2317	16.1665	144	cntrl: 1B
533289	ENSMUSG00000022385	15	85859745	85876573	Gtse1	85859261	85860027	509	.	7.29131	53.4911	50.9442	411	cntrl: 1B
538164	ENSMUSG00000032783	15	99074575	99083409	Troap	99074261	99075027	363	.	7.03714	38.7135	36.3382	569	cntrl: 1B
557080	ENSMUSG00000099349	15	11964276	11970086	1700047G03Rik	11960513	11960990	317	.	7.06827	34.0809	31.7788	233	cntrl: 1B
568836	ENSMUSG00000033762	15	76703553	76710548	Recql4	76701046	76702266	140	.	3.77547	16.0679	14.0385	759	cntrl: 1B
573588	ENSMUSG00000116165	15	78913919	78919517	Pdxp	78913653	78914554	885	.	5.80954	91.4103	88.5087	202	cntrl: 1B
577826	ENSMUSG00000032501	15	59648350	59657099	Trib1	59648324	59648951	281	.	3.30197	30.4052	28.1491	249	cntrl: 1B
583921	ENSMUSG00000063727	15	54250619	54278484	Tnfrsf11b	54246164	54246454	84	.	4.9544	10.3286	8.4198	238	cntrl: 1B
586497	ENSMUSG00000088459	15	101369352	101369434	Mir1941	101368626	101369165	75	.	2.23626	9.40875	7.54411	328	cntrl: 1B
586571	ENSMUSG00000097662	15	3996039	4015858	Gm2093	3995451	3996125	1069	.	7.62924	110.01	106.961	389	cntrl: 1B
593264	ENSMUSG00000096001	14	37102140	37114022	2610528A11Rik	37097987	37098330	123	.	4.78374	14.3207	12.3276	137	cntrl: 1B
600656	ENSMUSG00000091676	14	7362097	7365134	Gm8374	7358335	7358665	27	.	3.06701	4.45423	2.7731	151	cntrl: 1B
603322	ENSMUSG00000115092	14	76526592	76530746	E130202H07Rik	76526501	76526850	84	.	3.56007	10.3756	8.46626	40	cntrl: 1B
607705	ENSMUSG00000044461	14	59625308	59631660	Shisa2	59625273	59625592	46	.	3.77478	6.4708	4.69184	53	cntrl: 1B
609150	ENSMUSG00000076897	14	54186101	54186166	Traj32	54185899	54186455	94	.	4.03502	11.4239	9.49168	224	cntrl: 1B
610608	ENSMUSG00000021850	14	49219588	49245474	ccdc198	49219095	49219508	27	.	3.06701	4.45423	2.7731	23	cntrl: 1B
614088	ENSMUSG00000033730	14	70077203	70082614	Egr3	70075717	70076045	47	.	2.57481	6.49622	4.717	78	cntrl: 1B
618298	ENSMUSG00000049092	14	45219717	45282725	Gpr137c	45219223	45219742	415	.	4.57489	44.0303	41.5782	203	cntrl: 1B
631840	ENSMUSG00000021822	14	20836660	20843385	Plau	20836575	20837051	213	.	4.73932	23.5603	21.3973	147	cntrl: 1B
640352	ENSMUSG00000035095	14	63436394	63465498	Fam167a	63436005	63436510	110	.	4.3454	12.9823	11.0122	349	cntrl: 1B
642860	ENSMUSG00000021903	14	32028989	32062197	Galnt15	32028590	32029116	200	.	5.85919	22.2033	20.0726	203	cntrl: 1B
656289	ENSMUSG00000065403	14	115043851	115043946	Mir18	115040331	115041095	256	.	3.28634	27.8337	25.6074	390	cntrl: 1B
665228	ENSMUSG00000022037	14	65968483	65981547	Clu	65968425	65969050	362	.	5.35823	38.5881	36.2134	163	cntrl: 1B
671518	ENSMUSG00000022091	14	70180468	70211989	Sorbs3	70175577	70176167	37	.	2.30017	5.50662	3.7822	459	cntrl: 1B
688386	ENSMUSG00000030677	7	127027729	127042471	Kif22	127027220	127027678	126	.	3.4605	14.6905	12.6837	206	cntrl: 1B
689767	ENSMUSG00000058743	7	45816460	45824782	Kcnj14	45814180	45814773	426	.	6.25851	45.1283	42.6716	238	cntrl: 1B
718736	ENSMUSG00000013928	7	30280094	30290237	Thap8	30279743	30281018	362	.	5.416	38.5912	36.2165	613	cntrl: 1B
727874	ENSMUSG00000096294	7	9546769	9572288	Gm10302	9544687	9545137	16	.	2.59516	3.26114	1.66288	78	cntrl: 1B
737004	ENSMUSG00000108935	7	120670296	120675902	4930588G17Rik	120670278	120670699	78	.	3.9159	9.69248	7.80737	37	cntrl: 1B
741333	ENSMUSG00000038623	7	81859001	81884434	Tm6sf1	81854881	81855269	165	.	6.34939	18.5789	16.5006	272	cntrl: 1B
743041	ENSMUSG00000060791	7	28437447	28448233	Gmfg	28436341	28437132	416	.	6.16131	44.1073	41.6549	147	cntrl: 1B
766964	ENSMUSG00000074364	7	15946958	15967567	Ehd2	15945771	15946105	179	.	3.16024	20.0309	17.9345	235	cntrl: 1B
780708	ENSMUSG00000038244	7	112225856	112413106	Mical2	112225732	112226118	293	.	5.53523	31.5919	29.3218	159	cntrl: 1B
783716	ENSMUSG00000109251	7	143628024	143670614	E230032D23Rik	143625083	143625512	189	.	5.4019	21.0146	18.9015	303	cntrl: 1B
798493	ENSMUSG00000045929	7	6410277	6441691	Gm20715	6410139	6410654	308	.	9.5335	33.1461	30.8562	118	cntrl: 1B
809122	ENSMUSG00000070564	7	45684022	45694556	Ntn5	45680062	45680402	115	.	3.99929	13.5411	11.5661	45	cntrl: 1B
811391	ENSMUSG00000030494	7	35334170	35392289	Rhpn2	35333408	35334214	209	.	3.85155	23.1057	20.9578	423	cntrl: 1B
819092	ENSMUSG00000015134	7	66390890	66427517	Aldh1a3	66388067	66388388	64	.	3.22186	8.30923	6.47353	222	cntrl: 1B
819093	ENSMUSG00000015134	7	66390890	66427517	Aldh1a3	66389085	66389393	63	.	3.25365	8.19986	6.36545	201	cntrl: 1B
823779	ENSMUSG00000010307	7	47050601	47054777	Tmem86a	47050509	47051060	484	.	5.23235	51.0169	48.4948	136	cntrl: 1B
832326	ENSMUSG00000025475	7	139834174	139878088	Adgra1	139833413	139834560	450	.	4.86331	47.5318	45.0487	785	cntrl: 1B
834210	ENSMUSG00000109735	7	105481927	105483242	Gm45667	105481331	105482641	670	.	4.88146	69.7453	67.0181	854	cntrl: 1B
857258	ENSMUSG00000003545	7	19302696	19310051	Fosb	19301942	19302575	21	.	2.30572	3.8267	2.19976	594	cntrl: 1B
864160	ENSMUSG00000054753	7	3154658	3169203	AU018091	3150348	3151048	364	.	7.07335	38.871	36.4949	216	cntrl: 1B
887157	ENSMUSG00000108950	7	49122334	49159819	9130015G15Rik	49121046	49121536	61	.	3.46567	7.93847	6.11475	219	cntrl: 1B
899848	ENSMUSG00000035547	7	98121559	98178274	Capn5	98116923	98117560	322	.	5.44958	34.5953	32.2823	215	cntrl: 1B
904552	ENSMUSG00000109145	7	82070387	82081758	Gm20744	82070128	82071561	449	.	3.99617	47.4231	44.9404	874	cntrl: 1B
921545	ENSMUSG00000046591	7	79660196	79698148	Ticrr	79659793	79660863	393	.	5.97704	41.7246	39.3036	383	cntrl: 1B
924299	ENSMUSG00000070425	7	102065713	102096864	Xntrpc	102064849	102065538	444	.	7.25707	46.9642	44.4836	401	cntrl: 1B
953114	ENSMUSG00000109021	7	70574834	70585751	Gm44812	70574234	70574685	293	.	6.23403	31.6103	29.3401	114	cntrl: 1B
975192	ENSMUSG00000052779	7	81992002	81992618	4833418N17Rik	81991741	81992212	57	.	2.77104	7.6023	5.79086	284	cntrl: 1B
985436	ENSMUSG00000042246	7	118535841	118584736	Tmc7	118532766	118533485	999	.	8.11039	102.91	99.9298	514	cntrl: 1B
987937	ENSMUSG00000030867	7	122159439	122169873	Plk1	122158792	122159951	437	.	5.27173	46.1794	43.7096	515	cntrl: 1B
996966	ENSMUSG00000108427	7	72110761	72113456	Gm36696	72110720	72111284	466	.	7.58881	49.1063	46.602	135	cntrl: 1B
999733	ENSMUSG00000029516	5	115845278	116008947	Cit	115844770	115845313	410	.	5.92376	43.466	41.0272	374	cntrl: 1B
1006467	ENSMUSG00000098793	5	100429329	100429507	Gm27286	100429128	100430017	1204	.	7.05061	123.564	120.43	528	cntrl: 1B
1009148	ENSMUSG00000081256	5	110328204	110328522	Gm15791	110326351	110326971	68	.	4.48256	8.71872	6.86185	83	cntrl: 1B
1013579	ENSMUSG00000106518	5	98031567	98034005	Gm42759	98030381	98031512	358	.	3.51899	38.2643	35.8914	922	cntrl: 1B
1017579	ENSMUSG00000029177	5	30666777	30674830	Cenpa	30666558	30667171	204	.	5.5274	22.6245	20.4799	287	cntrl: 1B
1025868	ENSMUSG00000029521	5	110839979	110874145	Chek2	110839434	110840177	843	.	7.93446	87.2189	84.3495	492	cntrl: 1B
1042256	ENSMUSG00000097772	5	100420842	100429535	5430416N02Rik	100415946	100416580	1422	.	7.89368	145.501	142.287	415	cntrl: 1B
1049225	ENSMUSG00000096035	5	91987475	91995320	Odaph	91987186	91987599	473	.	5.88865	49.8132	47.306	199	cntrl: 1B
1068798	ENSMUSG00000087722	5	110328032	110328183	Gm26277	110326351	110326971	68	.	4.48256	8.71872	6.86185	83	cntrl: 1B
1072699	ENSMUSG00000105459	5	45857642	45858764	4930449I04Rik	45857096	45858184	1198	.	6.08426	123.012	119.882	849	cntrl: 1B
1080076	ENSMUSG00000029154	5	73406075	73453435	Cwh43	73401144	73401664	414	.	6.19244	43.8675	41.4271	331	cntrl: 1B
1086659	ENSMUSG00000038295	5	24384181	24392143	Atg9b	24383178	24383927	524	.	6.68797	54.9844	52.4225	410	cntrl: 1B
1098210	ENSMUSG00000096344	5	146481965	146484704	Gm6408	146479195	146480572	290	.	5.54878	31.2724	29.004	509	cntrl: 1B
1098211	ENSMUSG00000096344	5	146481965	146484704	Gm6408	146481113	146481481	21	.	2.0098	3.72569	2.11738	192	cntrl: 1B
1109353	ENSMUSG00000007080	5	110286306	110337474	Pole	110285445	110286845	182	.	4.06492	20.3196	18.221	643	cntrl: 1B
1116011	ENSMUSG00000029372	5	90768518	90770063	Ppbp	90765717	90766022	109	.	3.76905	12.9174	10.9478	246	cntrl: 1B
1120148	ENSMUSG00000045294	5	28071363	28078662	Insig1	28070551	28072069	600	.	4.12804	62.7299	60.0799	818	cntrl: 1B
1128889	ENSMUSG00000082001	5	135637139	135637496	Gm15607	135632515	135633126	324	.	6.87251	34.7243	32.4106	280	cntrl: 1B
1131644	ENSMUSG00000106820	5	147418601	147423044	D5Ertd605e	147418460	147419034	242	.	6.24396	26.4764	24.2731	114	cntrl: 1B
1135103	ENSMUSG00000029380	5	90891241	90893115	Cxcl1	90891055	90891580	658	.	7.21026	68.5432	65.8191	288	cntrl: 1B
1168516	ENSMUSG00000029378	5	91139599	91148432	Areg	91139178	91139925	494	.	6.30818	51.9634	49.4306	443	cntrl: 1B
1171857	ENSMUSG00000006143	5	136054492	136064326	Upk3bl	136051616	136052012	134	.	3.47534	15.4726	13.4593	137	cntrl: 1B
1191852	ENSMUSG00000029095	5	35757880	35884973	Ablim2	35757238	35757818	79	.	2.99188	9.81605	7.92966	503	cntrl: 1B
1195030	ENSMUSG00000105954	5	104435121	104436372	Gm42793	104435003	104435467	91	.	4.69194	11.084	9.16752	68	cntrl: 1B
1197416	ENSMUSG00000029304	5	104435118	104441050	Spp1	104435003	104435467	91	.	4.69194	11.084	9.16752	68	cntrl: 1B
1199156	ENSMUSG00000015880	5	45669919	45700546	Ncapg	45669385	45670382	1448	.	7.03212	148.02	144.801	550	cntrl: 1B
1202416	ENSMUSG00000029503	5	110339812	110343212	P2rx2	110339421	110340412	27	.	2.95103	4.41763	2.7652	161	cntrl: 1B
1220448	ENSMUSG00000037313	5	33658128	33678995	Tacc3	33657454	33658814	658	.	5.54171	68.5789	65.8547	696	cntrl: 1B
1226274	ENSMUSG00000085606	5	110331206	110333203	Gm15792	110326351	110326971	68	.	4.48256	8.71872	6.86185	83	cntrl: 1B
1240528	ENSMUSG00000019326	11	101330605	101341938	Aoc3	101328845	101329391	40	.	3.53886	5.77089	4.02026	253	cntrl: 1B
1246820	ENSMUSG00000085051	11	94677565	94687664	Gm11542	94677167	94677762	137	.	4.9122	15.7369	13.7103	303	cntrl: 1B
1261964	ENSMUSG00000086015	11	95858865	95861044	4833417C18Rik	95858585	95859711	323	.	4.88902	34.6624	32.349	244	cntrl: 1B
1266992	ENSMUSG00000020432	11	3917192	3932159	Tcn2	3913477	3914702	208	.	3.25835	23.0247	20.8773	619	cntrl: 1B
1276621	ENSMUSG00000043029	11	73267388	73300363	Trpv3	73266558	73267735	383	.	5.57347	40.7869	38.3811	862	cntrl: 1B
1294461	ENSMUSG00000045545	11	100203162	100207548	Krt14	100198433	100199117	135	.	6.17873	15.6183	13.5927	499	cntrl: 1B
1302519	ENSMUSG00000020785	11	73019008	73042073	Camkk1	73018637	73019191	200	.	2.66285	22.189	20.0583	320	cntrl: 1B
1313395	ENSMUSG00000000753	11	75409769	75422701	Serpinf1	75406172	75406499	61	.	3.46567	7.93847	6.11475	122	cntrl: 1B
1324810	ENSMUSG00000085134	11	104250902	104259361	Gm11659	104246169	104246565	45	.	3.56345	6.28898	4.53059	172	cntrl: 1B
1328892	ENSMUSG00000050860	11	95824499	95832140	Phospho1	95824014	95824690	72	.	3.53826	9.09815	7.23703	170	cntrl: 1B
1331602	ENSMUSG00000017716	11	117849251	117855743	Birc5	117848675	117849525	315	.	5.98078	33.8366	31.5356	389	cntrl: 1B
1332635	ENSMUSG00000020897	11	69045647	69051664	Aurkb	69045606	69046083	95	.	3.58966	11.4581	9.52552	103	cntrl: 1B
1342392	ENSMUSG00000087486	11	117783326	117785055	Gm11723	117779767	117781751	88	.	2.67766	10.7218	8.80887	1017	cntrl: 1B
1345609	ENSMUSG00000059552	11	69580359	69591873	Trp53	69578918	69579533	365	.	5.59363	38.9579	36.5814	324	cntrl: 1B
1347138	ENSMUSG00000085665	11	23067998	23075574	Gm12059	23067541	23067951	428	.	7.3284	45.3586	42.8923	253	cntrl: 1B
1352750	ENSMUSG00000044041	11	100117327	100121566	Krt13	100113213	100113992	402	.	6.36402	42.6935	40.2679	558	cntrl: 1B
1358626	ENSMUSG00000020808	11	72042032	72047370	Pimreg	72041884	72042424	381	.	5.12196	40.5997	38.1948	338	cntrl: 1B
1360898	ENSMUSG00000038178	11	75531694	75577575	Slc43a2	75530526	75532096	191	.	4.46469	21.2221	19.1075	1144	cntrl: 1B
1367703	ENSMUSG00000086003	11	94133485	94155776	B230206L02Rik	94133376	94133837	90	.	3.72582	10.9505	9.03527	149	cntrl: 1B
1370118	ENSMUSG00000051378	11	102905529	102925124	Kif18b	102900816	102901121	32	.	3.00284	4.89429	3.20566	245	cntrl: 1B
1378631	ENSMUSG00000038067	11	98701263	98703629	Csf3	98700236	98700591	46	.	2.58793	6.39756	4.63764	269	cntrl: 1B
1380702	ENSMUSG00000000120	11	95568818	95587735	Ngfr	95564655	95565109	64	.	3.48871	8.23769	6.40283	292	cntrl: 1B
1385117	ENSMUSG00000017499	11	98907801	98923940	Cdc6	98907639	98908111	249	.	6.85562	27.2153	24.9996	96	cntrl: 1B
1396002	ENSMUSG00000034773	11	102248882	102265187	Hrob	102245043	102245389	224	.	5.04151	24.677	22.4966	153	cntrl: 1B
1400255	ENSMUSG00000035557	11	100256217	100261029	Krt17	100254315	100255106	143	.	4.43454	16.3834	14.3514	244	cntrl: 1B
1426098	ENSMUSG00000084168	11	97768060	97768371	Atp5l2-ps	97766436	97766826	147	.	5.24503	16.7568	14.7105	225	cntrl: 1B
1431944	ENSMUSG00000018740	11	68968131	68974365	Slc25a35	68967654	68968181	330	.	5.87884	35.3847	33.0677	376	cntrl: 1B
1446793	ENSMUSG00000036045	11	54158926	54160056	Gm12221	54155696	54156194	204	.	6.23733	22.5806	20.4364	316	cntrl: 1B
1448820	ENSMUSG00000020399	11	46454935	46481255	Havcr2	46454568	46455111	262	.	5.98305	28.4353	26.2056	256	cntrl: 1B
1456415	ENSMUSG00000019302	11	101009452	101063719	Atp6v0a1	101009299	101009922	157	.	5.46914	17.8039	15.7422	109	cntrl: 1B
1459418	ENSMUSG00000000861	11	24078056	24174123	Bcl11a	24076204	24076544	130	.	2.85973	15.0375	13.0278	221	cntrl: 1B
1459419	ENSMUSG00000000861	11	24078056	24174123	Bcl11a	24077071	24077502	53	.	2.07581	7.13265	5.34436	208	cntrl: 1B
1464453	ENSMUSG00000005951	11	73199460	73224511	Shpk	73198853	73199800	1201	.	6.76563	123.275	120.144	523	cntrl: 1B
1473011	ENSMUSG00000110888	9	56903461	56904996	Gm47237	56900746	56901497	298	.	6.14419	32.0742	29.8014	585	cntrl: 1B
1495402	ENSMUSG00000034485	9	60794542	60880370	Uaca	60793928	60794998	167	.	4.98931	18.7916	16.7117	694	cntrl: 1B
1511263	ENSMUSG00000007908	9	76014855	76136350	Hmgcll1	76010166	76010530	882	.	9.0455	91.151	88.2501	207	cntrl: 1B
1516188	ENSMUSG00000091366	9	107292435	107297192	Gm17040	107288865	107290138	219	.	4.16772	24.0993	21.9328	606	cntrl: 1B
1517724	ENSMUSG00000052143	9	60821552	60838200	Gm9869	60818413	60818778	69	.	4.10843	8.79444	6.93673	88	cntrl: 1B
1529156	ENSMUSG00000111709	9	78257129	78269166	Gm3776	78255653	78256516	1699	.	7.90823	173.219	169.96	324	cntrl: 1B
1538961	ENSMUSG00000032528	9	121642716	121672954	Vipr1	121642125	121642607	34	.	2.4747	5.12155	3.40324	59	cntrl: 1B
1552574	ENSMUSG00000111085	9	14663022	14665099	Gm7607	14662639	14663168	259	.	6.87938	28.223	25.9944	372	cntrl: 1B
1560861	ENSMUSG00000098787	9	108081498	108081583	Mir7088	108078728	108079636	137	.	4.05346	15.7266	13.7001	445	cntrl: 1B
1561371	ENSMUSG00000043613	9	7445822	7455975	Mmp3	7445545	7446051	121	.	5.21453	14.1066	12.1153	257	cntrl: 1B
1567568	ENSMUSG00000052911	9	108479736	108490530	Lamb2	108478796	108479349	80	.	3.80981	9.92149	8.03393	229	cntrl: 1B
1571685	ENSMUSG00000100782	9	88259895	88263035	Gm28231	88259574	88259885	100	.	5.09847	12.0296	10.0788	163	cntrl: 1B
1572535	ENSMUSG00000047562	9	7502352	7510240	Mmp10	7501259	7501630	90	.	4.08364	11.0054	9.0897	84	cntrl: 1B
1572536	ENSMUSG00000047562	9	7502352	7510240	Mmp10	7502178	7502547	89	.	4.02544	10.8335	8.91943	136	cntrl: 1B
1578259	ENSMUSG00000074183	9	78230656	78242684	Gsta1	78229280	78250993	299	.	6.08765	32.2439	29.9591	711	cntrl: 1B
1580704	ENSMUSG00000049493	9	95752642	95845311	Pls1	95749861	95750367	740	.	8.85026	76.8557	74.0719	387	cntrl: 1B
1588283	ENSMUSG00000111540	9	14618585	14619565	4930584E12Rik	14615019	14615341	70	.	2.33063	8.9577	7.09807	35	cntrl: 1B
1588284	ENSMUSG00000111540	9	14618585	14619565	4930584E12Rik	14616081	14616454	54	.	2.14302	7.20849	5.40235	295	cntrl: 1B
1591657	ENSMUSG00000066463	9	78311972	78314796	Omt2a	78308282	78308604	100	.	5.42625	12.0181	10.0675	39	cntrl: 1B
1592749	ENSMUSG00000111198	9	14643772	14645792	Gm34263	14641361	14642585	291	.	5.50199	31.4194	29.1503	525	cntrl: 1B
1600328	ENSMUSG00000111537	9	62789904	62790411	Gm7653	62786727	62787099	154	.	5.9098	17.4539	15.4019	250	cntrl: 1B
1608111	ENSMUSG00000111639	9	119983146	119988092	1700019L13Rik	119981421	119983097	422	.	3.3099	44.6707	42.2159	1192	cntrl: 1B
1612920	ENSMUSG00000066896	9	20312152	20336094	Olfr18	20309519	20309911	96	.	5.22858	11.602	9.66793	129	cntrl: 1B
1634485	ENSMUSG00000032578	9	107296026	107302784	Cish	107295814	107296771	377	.	5.30593	40.1067	37.717	783	cntrl: 1B
1636775	ENSMUSG00000025650	9	108953586	108984875	Col7a1	108952610	108953428	352	.	4.78487	37.6472	35.2864	583	cntrl: 1B
1639493	ENSMUSG00000043089	9	7464141	7476869	Mmp1a	7463774	7464296	212	.	6.50675	23.4019	21.2519	272	cntrl: 1B
1650021	ENSMUSG00000065466	9	103011417	103011520	n-R5s89	103007725	103008880	212	.	3.97702	23.4231	21.2729	761	cntrl: 1B
1654175	ENSMUSG00000046186	9	78615546	78716253	Cd109	78615390	78616082	273	.	6.74509	29.61	27.3664	293	cntrl: 1B
1655386	ENSMUSG00000074476	9	21755442	21760303	Spc24	21751422	21751824	154	.	3.70019	17.4673	15.4151	120	cntrl: 1B
1655387	ENSMUSG00000074476	9	21755442	21760303	Spc24	21753852	21754287	113	.	3.28207	13.2915	11.3187	256	cntrl: 1B
1661271	ENSMUSG00000037977	9	107340602	107352422	6430571L13Rik	107338116	107338683	183	.	4.1946	20.4468	18.3413	262	cntrl: 1B
1671812	ENSMUSG00000032380	9	66158223	66272242	Dapk2	66158007	66158644	95	.	5.00291	11.4636	9.53103	230	cntrl: 1B
1674306	ENSMUSG00000038379	9	83834689	83872389	Ttk	83834240	83835112	1158	.	7.28592	118.936	115.817	399	cntrl: 1B
1677305	ENSMUSG00000079243	9	120013755	120023598	Xirp1	120012768	120013629	322	.	3.66462	34.5263	32.2136	146	cntrl: 1B
1686230	ENSMUSG00000032515	9	119971163	119984658	Csrnp1	119969974	119970890	77	.	3.12007	9.58895	7.70495	321	cntrl: 1B
1687071	ENSMUSG00000048503	9	43108650	43116570	Tlcd5	43105622	43106355	126	.	3.93505	14.6655	12.6695	469	cntrl: 1B
1691394	ENSMUSG00000111797	9	37255498	37256149	Gm48081	37255270	37255869	147	.	4.37832	16.783	14.7365	195	cntrl: 1B
1696966	ENSMUSG00000118396	9	106503225	106561625	Iqcf2	106499865	106500662	54	.	3.92603	7.29318	5.48593	285	cntrl: 1B
1701986	ENSMUSG00000050578	9	7272514	7283331	Mmp13	7272431	7272730	109	.	5.66218	12.8906	10.9213	101	cntrl: 1B
1708141	ENSMUSG00000090570	9	107300380	107301838	Gm17041	107295814	107296771	377	.	5.30593	40.1067	37.717	783	cntrl: 1B
1712798	ENSMUSG00000105127	9	110655679	110656455	Gm42470	110653760	110654319	240	.	2.89742	26.2817	24.0798	411	cntrl: 1B
1719459	ENSMUSG00000024778	19	34290666	34327772	Fas	34290436	34290842	316	.	5.7627	33.9625	31.661	200	cntrl: 1B
1721749	ENSMUSG00000024774	19	34121469	34166053	Ankrd22	34119856	34120595	901	.	6.78222	93.0345	90.1201	359	cntrl: 1B
1724617	ENSMUSG00000024885	19	3913491	3929808	Aldh3b1	3912554	3913182	412	.	6.16011	43.673	41.2333	296	cntrl: 1B
1728258	ENSMUSG00000071656	19	8850768	8853909	Lrrn4cl	8850451	8851128	118	.	4.74951	13.8845	11.8951	410	cntrl: 1B
1731742	ENSMUSG00000024743	19	10389090	10453180	Syt7	10388643	10389254	266	.	5.37245	28.8486	26.6166	127	cntrl: 1B
1735801	ENSMUSG00000037578	19	44147637	44192442	Pkd2l1	44146060	44146688	179	.	5.83402	20.0889	17.9921	296	cntrl: 1B
1739192	ENSMUSG00000067199	19	41829970	41832583	Frat1	41829697	41830927	293	.	6.04121	31.6125	29.3422	146	cntrl: 1B
1742079	ENSMUSG00000067577	19	10740947	10786043	A430093F15Rik	10740632	10741317	90	.	3.39461	10.9257	9.01073	321	cntrl: 1B
1745175	ENSMUSG00000117684	19	57273960	57277052	4930449E18Rik	57272947	57273799	274	.	4.14196	29.729	27.4848	558	cntrl: 1B
1745814	ENSMUSG00000086812	19	33612707	33625252	Gm8978	33608969	33609255	21	.	2.83109	3.84116	2.19976	219	cntrl: 1B
1745815	ENSMUSG00000086812	19	33612707	33625252	Gm8978	33610867	33611438	46	.	3.77478	6.4708	4.69184	159	cntrl: 1B
1745816	ENSMUSG00000086812	19	33612707	33625252	Gm8978	33611997	33612523	27	.	3.06701	4.45423	2.7731	157	cntrl: 1B
1748174	ENSMUSG00000012443	19	37376403	37421859	Kif11	37375798	37376599	470	.	7.67571	49.5307	47.0246	449	cntrl: 1B
1753923	ENSMUSG00000024989	19	38055011	38074423	Cep55	38054249	38054596	188	.	4.42028	21.0016	18.8886	233	cntrl: 1B
1753924	ENSMUSG00000024989	19	38055011	38074423	Cep55	38054980	38055254	107	.	3.43948	12.7273	10.7701	53	cntrl: 1B
1755011	ENSMUSG00000024770	19	34067358	34084918	Lipn	34066931	34067441	106	.	4.75538	12.5649	10.6092	356	cntrl: 1B
1756029	ENSMUSG00000052085	19	24999534	25202432	Dock8	24999316	24999785	108	.	2.45027	12.7609	10.8033	122	cntrl: 1B
1784861	ENSMUSG00000031351	X	72987339	73031543	Zfp185	72986934	72987547	90	.	4.06893	10.9621	9.04679	261	cntrl: 1B
1789677	ENSMUSG00000051228	X	13466110	13489313	Nyx	13461388	13462111	147	.	5.52282	16.8065	14.7598	412	cntrl: 1B
1794605	ENSMUSG00000047757	X	164980592	164997272	Fancb	164980126	164980910	1131	.	6.66005	116.26	113.157	431	cntrl: 1B
1798329	ENSMUSG00000019359	X	100729873	100738895	Gdpd2	100729825	100730339	145	.	6.05959	16.5947	14.5498	230	cntrl: 1B
1802434	ENSMUSG00000118478	X	101707020	101727258	Gm50476	101704954	101705475	207	.	7.54574	22.9035	20.757	324	cntrl: 1B
1803580	ENSMUSG00000031262	X	134308084	134362639	Cenpi	134307897	134308552	605	.	7.21645	63.2525	60.5869	305	cntrl: 1B
1810785	ENSMUSG00000031274	X	141475385	141689234	Col4a5	141473648	141474028	49	.	3.42888	6.68906	4.90708	194	cntrl: 1B
1810786	ENSMUSG00000031274	X	141475385	141689234	Col4a5	141475321	141475841	76	.	4.15246	9.47162	7.60628	324	cntrl: 1B
1812155	ENSMUSG00000100714	X	13234641	13247736	2010308F09Rik	13230437	13231017	215	.	6.47661	23.7541	21.5898	424	cntrl: 1B
1821269	ENSMUSG00000046854	2	32574797	32583782	Pip5kl1	32570748	32571093	57	.	3.41504	7.56859	5.75766	158	cntrl: 1B
1851108	ENSMUSG00000027353	2	132816141	132844197	Mcm8	132815693	132816472	1021	.	7.69778	105.146	102.153	450	cntrl: 1B
1853770	ENSMUSG00000005803	2	122765237	122809569	Sqor	122765096	122765776	58	.	3.84947	7.65688	5.84478	337	cntrl: 1B
1862919	ENSMUSG00000074647	2	155827548	155834854	Fam83c	155826054	155827028	137	.	4.80768	15.7469	13.7202	606	cntrl: 1B
1883109	ENSMUSG00000085914	2	167662109	167667697	Gm14320	167659398	167659686	29	.	2.10021	4.65396	2.96936	204	cntrl: 1B
1883110	ENSMUSG00000085914	2	167662109	167667697	Gm14320	167661515	167661909	264	.	4.81301	28.6878	26.4566	165	cntrl: 1B
1884345	ENSMUSG00000055612	2	72476159	72486893	Cdca7	72475914	72476626	127	.	4.69665	14.7225	12.7155	289	cntrl: 1B
1890916	ENSMUSG00000027399	2	129299610	129309972	Il1a	129296909	129297717	559	.	7.93373	58.5766	55.9699	407	cntrl: 1B
1899702	ENSMUSG00000081722	2	145701414	145701725	Gm11763	145699624	145699942	63	.	4.10099	8.21253	6.37797	251	cntrl: 1B
1917073	ENSMUSG00000085524	2	156451906	156455651	Gm14224	156447220	156447776	472	.	7.82235	49.7237	47.2168	304	cntrl: 1B
1919153	ENSMUSG00000040152	2	118111876	118127133	Thbs1	118110244	118110831	322	.	4.25658	34.5138	32.2011	248	cntrl: 1B
1919154	ENSMUSG00000040152	2	118111876	118127133	Thbs1	118111279	118111663	78	.	2.40461	9.73876	7.85314	99	cntrl: 1B
1924886	ENSMUSG00000027323	2	119112793	119147445	Rad51	119112496	119113331	239	.	5.83122	26.1758	23.9745	268	cntrl: 1B
1933990	ENSMUSG00000027454	2	150905400	150931280	Gins1	150904237	150905055	1191	.	6.85862	122.298	119.168	466	cntrl: 1B
1937049	ENSMUSG00000037820	2	158116402	158146436	Tgm2	158113764	158114196	86	.	4.49053	10.5996	8.68789	215	cntrl: 1B
1939876	ENSMUSG00000027635	2	156995265	157007154	Dsn1	156991619	156992294	423	.	7.75448	44.7957	42.3404	528	cntrl: 1B
1945662	ENSMUSG00000017861	2	163054687	163084688	Mybl2	163054251	163055149	623	.	4.91807	65.0615	62.3756	266	cntrl: 1B
1954529	ENSMUSG00000083317	2	177032655	177038354	Gm14402	177032055	177033023	216	.	7.93235	23.818	21.6532	458	cntrl: 1B
1962668	ENSMUSG00000082163	2	156994173	156994892	Gm14276	156991619	156992294	423	.	7.75448	44.7957	42.3404	528	cntrl: 1B
1966393	ENSMUSG00000085830	2	25291220	25298925	Grin1os	25286610	25287553	159	.	4.30961	18.0206	15.9571	599	cntrl: 1B
1976844	ENSMUSG00000027488	2	154376313	154408099	Snta1	154372254	154372816	182	.	5.22644	20.3784	18.2793	366	cntrl: 1B
1979784	ENSMUSG00000092283	2	158117154	158117905	Gm20412	158113764	158114196	86	.	4.49053	10.5996	8.68789	215	cntrl: 1B
1981865	ENSMUSG00000027326	2	119047119	119105501	Knl1	119047111	119047527	71	.	4.19157	8.98665	7.12673	71	cntrl: 1B
1994887	ENSMUSG00000026955	2	25372321	25378213	Sapcd2	25371967	25372782	193	.	5.2354	21.5178	19.3921	302	cntrl: 1B
2002970	ENSMUSG00000082377	2	177103564	177106488	Gm14415	177102393	177102878	46	.	3.77478	6.4708	4.69184	419	cntrl: 1B
2011005	ENSMUSG00000027469	2	152847964	152895321	Tpx2	152847809	152848320	369	.	7.29556	39.3356	36.9499	146	cntrl: 1B
2023023	ENSMUSG00000038963	2	180456245	180474867	Slco4a1	180455893	180456735	318	.	4.76725	34.1416	31.8392	378	cntrl: 1B
2024819	ENSMUSG00000085498	2	129297370	129307826	Gm14023	129296909	129297717	559	.	7.93373	58.5766	55.9699	407	cntrl: 1B
2048985	ENSMUSG00000085057	2	24440418	24486855	Gm13415	24440101	24440620	385	.	5.98125	40.9172	38.5108	148	cntrl: 1B
2079901	ENSMUSG00000082765	2	177125463	177127709	Gm14411	177121641	177122235	27	.	3.06701	4.45423	2.7731	554	cntrl: 1B
2079902	ENSMUSG00000082765	2	177125463	177127709	Gm14411	177122580	177123052	21	.	2.83109	3.84116	2.19976	185	cntrl: 1B
2079903	ENSMUSG00000082765	2	177125463	177127709	Gm14411	177124026	177124743	21	.	2.83109	3.84116	2.19976	382	cntrl: 1B
2079904	ENSMUSG00000082765	2	177125463	177127709	Gm14411	177125397	177126218	27	.	3.06701	4.45423	2.7731	321	cntrl: 1B
2082431	ENSMUSG00000027656	2	163820861	163833146	Ccn5	163820632	163820919	78	.	3.83915	9.74354	7.85785	135	cntrl: 1B
2087238	ENSMUSG00000086203	2	117806678	117812813	Gm13985	117802747	117803303	192	.	4.92023	21.3197	19.2044	113	cntrl: 1B
2094306	ENSMUSG00000026646	2	3455815	3475031	Suv39h2	3453002	3453387	190	.	6.84177	21.163	19.0487	243	cntrl: 1B
2099852	ENSMUSG00000082724	2	177138660	177142331	Gm14416	177135852	177136261	27	.	3.06701	4.45423	2.7731	219	cntrl: 1B
2099853	ENSMUSG00000082724	2	177138660	177142331	Gm14416	177136973	177137863	27	.	3.06701	4.45423	2.7731	228	cntrl: 1B
2113700	ENSMUSG00000074625	2	158512796	158550762	Arhgap40	158510621	158511130	551	.	6.10438	57.7411	55.1462	313	cntrl: 1B
2115876	ENSMUSG00000085633	2	122733290	122738362	Bloc1s6os	122731320	122731776	311	.	8.21127	33.4359	31.1371	333	cntrl: 1B
2123340	ENSMUSG00000087187	2	36216777	36222934	Gm13431	36213875	36214283	90	.	3.19612	10.9487	9.03358	317	cntrl: 1B
2134853	ENSMUSG00000085315	2	52425012	52434885	A430018G15Rik	52424348	52424903	460	.	8.01546	48.5352	46.0408	325	cntrl: 1B
2142559	ENSMUSG00000078875	2	177000956	177012787	Gm14419	177000035	177002357	46	.	3.77478	6.4708	4.69184	618	cntrl: 1B
2157276	ENSMUSG00000026959	2	25291181	25319187	Grin1	25286610	25287553	159	.	4.30961	18.0206	15.9571	599	cntrl: 1B
2187703	ENSMUSG00000027611	2	155751117	155755471	Procr	155750976	155751666	146	.	6.0912	16.6708	14.6252	208	cntrl: 1B
2188615	ENSMUSG00000026961	2	25289915	25291180	Lrrc26	25286610	25287553	159	.	4.30961	18.0206	15.9571	599	cntrl: 1B
2207807	ENSMUSG00000017723	2	164562413	164568510	Wfdc2	164561831	164562506	153	.	3.60509	17.4178	15.3661	215	cntrl: 1B
2208927	ENSMUSG00000063558	1	58029931	58106413	Aox1	58029652	58030766	554	.	5.26971	58.0396	55.4347	198	cntrl: 1B
2221604	ENSMUSG00000039748	1	175880581	175913489	Exo1	175880477	175881208	1702	.	9.05668	173.481	170.222	277	cntrl: 1B
2239398	ENSMUSG00000102605	1	75468570	75470761	Gm37264	75467367	75467856	44	.	2.97999	6.16324	4.40671	403	cntrl: 1B
2242387	ENSMUSG00000026308	1	91351016	91362416	Klhl30	91346871	91347187	54	.	3.66229	7.23243	5.42594	266	cntrl: 1B
2247554	ENSMUSG00000099707	1	71888112	71891204	Gm8883	71887881	71888385	233	.	6.22246	25.5394	23.3534	162	cntrl: 1B
2265186	ENSMUSG00000026475	1	153740349	153745468	Rgs16	153735997	153736355	96	.	3.12385	11.6319	9.69769	247	cntrl: 1B
2285194	ENSMUSG00000016179	1	193346346	193370298	Camk1g	193342350	193342784	59	.	2.89916	7.75372	5.94035	134	cntrl: 1B
2288790	ENSMUSG00000101211	1	71894068	71917125	Gm28818	71893510	71894106	241	.	5.97491	26.3238	24.1215	256	cntrl: 1B
2291498	ENSMUSG00000015222	1	66175273	66442583	Map2	66175049	66175668	315	.	5.46123	33.895	31.5938	467	cntrl: 1B
2298000	ENSMUSG00000041498	1	136466343	136531511	Kif14	136466133	136466662	568	.	6.74417	59.498	56.879	249	cntrl: 1B
2307210	ENSMUSG00000065412	1	195037040	195037120	Mir29b-2	195033862	195034243	276	.	6.58578	29.9366	27.6912	301	cntrl: 1B
2322153	ENSMUSG00000098997	1	93274549	93274610	Mir6901	93270782	93271226	78	.	4.53578	9.76315	7.87731	152	cntrl: 1B
2330820	ENSMUSG00000055184	1	131527903	131539872	Fam72a	131526660	131528313	1154	.	4.79742	118.567	115.451	1028	cntrl: 1B
2339791	ENSMUSG00000103588	1	173986926	174001972	Gm18445	173982571	173983186	472	.	5.94346	49.8028	47.2957	511	cntrl: 1B
2342848	ENSMUSG00000103576	1	191077825	191078680	Gm38188	191075367	191075880	508	.	6.32593	53.3956	50.849	245	cntrl: 1B
2355822	ENSMUSG00000032487	1	150100031	150108227	Ptgs2	150099663	150100312	877	.	7.08808	90.5996	87.7067	252	cntrl: 1B
2361211	ENSMUSG00000102414	1	135896394	135899089	Gm36938	135893374	135893982	97	.	2.92747	11.7244	9.78923	484	cntrl: 1B
2369014	ENSMUSG00000067006	1	106861173	106883348	Serpinb5	106860932	106861393	461	.	6.85155	48.6095	46.1148	166	cntrl: 1B
2392329	ENSMUSG00000062510	1	191063012	191086474	Nsl1	191062698	191063456	543	.	6.78109	56.9874	54.395	354	cntrl: 1B
2394141	ENSMUSG00000102380	1	134096405	134099159	Gm38140	134092853	134093396	258	.	4.88594	28.0814	25.8536	289	cntrl: 1B
2395312	ENSMUSG00000025921	1	16105774	16133734	Rdh10	16104689	16106228	535	.	3.6614	56.1621	53.5851	166	cntrl: 1B
2406108	ENSMUSG00000026622	1	191821444	191833050	Nek2	191821238	191822000	961	.	6.22207	99.1412	96.1895	278	cntrl: 1B
2421746	ENSMUSG00000033952	1	139454772	139494091	Aspm	139454362	139455425	1552	.	7.49952	158.529	155.293	375	cntrl: 1B
2443651	ENSMUSG00000041889	1	135371057	135375237	Shisa4	135367063	135367504	354	.	6.44879	37.8427	35.4809	137	cntrl: 1B
2464960	ENSMUSG00000026251	1	87190607	87200070	Chrnd	87186932	87187386	72	.	3.54976	9.13367	7.27214	180	cntrl: 1B
2478845	ENSMUSG00000047793	1	93235841	93301065	Sned1	93235444	93236382	101	.	3.74955	12.0646	10.1135	604	cntrl: 1B
2481965	ENSMUSG00000104164	1	127978905	127984687	Gm38248	127975802	127976296	836	.	8.04046	86.4926	83.6248	195	cntrl: 1B
2513830	ENSMUSG00000026072	1	40225080	40317257	Il1r1	40224880	40225208	282	.	6.74856	30.541	28.2842	169	cntrl: 1B
2520945	ENSMUSG00000090394	1	160044382	160080208	4930523C07Rik	160044287	160044853	294	.	3.39375	31.7623	29.4913	275	cntrl: 1B
2531144	ENSMUSG00000037370	10	24637914	24712159	Enpp1	24635777	24636334	128	.	4.83414	14.8102	12.8025	326	cntrl: 1B
2537976	ENSMUSG00000100113	10	111506575	111507662	Gm28592	111506408	111507054	354	.	4.0558	37.7949	35.4334	176	cntrl: 1B
2546053	ENSMUSG00000111052	10	19141751	19206702	Gm20139	19140376	19140897	251	.	7.05231	27.368	25.1514	390	cntrl: 1B
2559718	ENSMUSG00000112267	10	66889671	66891612	Gm47903	66885193	66885908	245	.	5.68755	26.7971	24.5838	380	cntrl: 1B
2565716	ENSMUSG00000020034	10	84576626	84614359	Tcp11l2	84576208	84577427	516	.	5.82845	54.2504	51.6908	365	cntrl: 1B
2567319	ENSMUSG00000040009	10	74967177	75016907	Gnaz	74966922	74967387	135	.	4.39774	15.622	13.5963	206	cntrl: 1B
2568603	ENSMUSG00000019997	10	24595442	24598683	Ccn2	24595403	24595991	250	.	4.19735	27.2284	25.0126	289	cntrl: 1B
2575353	ENSMUSG00000112544	10	99267896	99279084	Gm48089	99263012	99263638	725	.	4.56192	75.3711	72.5953	191	cntrl: 1B
2586994	ENSMUSG00000118550	10	128196071	128197594	AC135859.1	128194058	128195402	232	.	4.19836	25.4705	23.285	264	cntrl: 1B
2588856	ENSMUSG00000089789	10	127759721	127768297	Rdh1	127759266	127759897	202	.	5.67265	22.3669	20.235	323	cntrl: 1B
2590136	ENSMUSG00000069540	10	88729541	88731101	Gm4925	88728127	88728516	231	.	3.25354	25.3253	23.1407	239	cntrl: 1B
2596640	ENSMUSG00000019992	10	20347770	20361304	Mtfr2	20347460	20348114	620	.	7.43844	64.7433	62.0584	349	cntrl: 1B
2614686	ENSMUSG00000112384	10	99267686	99270446	Gm34921	99263012	99263638	725	.	4.56192	75.3711	72.5953	191	cntrl: 1B
2633664	ENSMUSG00000112716	10	120632672	120699203	4930471E19Rik	120628026	120628477	379	.	4.7792	40.3021	37.9114	249	cntrl: 1B
2637646	ENSMUSG00000040653	10	3366057	3464975	Ppp1r14c	3365832	3367186	117	.	4.05309	13.7433	11.7666	269	cntrl: 1B
2650939	ENSMUSG00000110938	10	19086530	19087178	1700124M09Rik	19082143	19082573	106	.	4.65581	12.628	10.6717	118	cntrl: 1B
2653247	ENSMUSG00000037990	10	58813359	59138916	Sh3rf3	58812255	58813367	144	.	4.37153	16.4478	14.4153	251	cntrl: 1B
2663641	ENSMUSG00000091243	16	65815257	65866368	Vgll3	65815178	65816071	486	.	5.17459	51.2129	48.69	298	cntrl: 1B
2666076	ENSMUSG00000085398	16	91044656	91056677	4931406G06Rik	91043760	91044960	890	.	6.37346	91.9409	89.0377	721	cntrl: 1B
2667750	ENSMUSG00000116481	16	23514270	23515062	Gm49514	23513468	23513936	195	.	6.07272	21.6472	19.5205	229	cntrl: 1B
2674752	ENSMUSG00000022817	16	33829665	33949338	Itgb5	33829572	33830445	77	.	2.84025	9.63778	7.75327	413	cntrl: 1B
2676207	ENSMUSG00000102036	16	76819585	76841784	1700063K16Rik	76816161	76816818	582	.	7.38215	60.9134	58.2783	458	cntrl: 1B
2676882	ENSMUSG00000048399	16	25286817	25422344	Tprg	25282457	25282848	40	.	3.53886	5.77089	4.02026	279	cntrl: 1B
2679158	ENSMUSG00000096960	16	25059639	25069058	A230028O05Rik	25058800	25059865	332	.	4.34223	35.5706	33.2527	203	cntrl: 1B
2691198	ENSMUSG00000022945	16	93883901	93906115	Chaf1b	93883469	93884549	634	.	6.19409	66.1821	63.4803	192	cntrl: 1B
2692950	ENSMUSG00000022797	16	32608920	32632794	Tfrc	32608741	32609259	216	.	5.8539	23.8166	21.6519	144	cntrl: 1B
2710098	ENSMUSG00000034206	16	37011786	37095417	Polq	37011627	37012251	506	.	7.33155	53.2278	50.6817	230	cntrl: 1B
2723730	ENSMUSG00000027887	3	108211472	108226648	Sypl2	108210556	108211045	377	.	5.84711	40.1163	37.7266	171	cntrl: 1B
2727056	ENSMUSG00000043164	3	27866066	27896368	Tmem212	27863030	27863705	373	.	5.47323	39.7346	37.347	417	cntrl: 1B
2742858	ENSMUSG00000028186	3	146570426	146632305	Uox	146567565	146568570	1491	.	7.21287	152.427	149.199	499	cntrl: 1B
2743429	ENSMUSG00000025758	3	40800019	40816883	Plk4	40799720	40800729	604	.	6.14014	63.1381	60.473	370	cntrl: 1B
2746582	ENSMUSG00000098198	3	95144371	95144906	Gm9169	95142558	95142890	154	.	6.07231	17.4582	15.4062	233	cntrl: 1B
2770203	ENSMUSG00000106455	3	121380259	121380679	Gm5711	121379239	121380012	442	.	5.63869	46.75	44.2703	658	cntrl: 1B
2777474	ENSMUSG00000090066	3	138065052	138081506	1110002E22Rik	138061350	138061955	442	.	6.17806	46.7775	44.2977	398	cntrl: 1B
2796961	ENSMUSG00000068999	3	64488609	64509842	Vmn2r5	64486697	64487024	16	.	2.59516	3.26114	1.66288	200	cntrl: 1B
2803611	ENSMUSG00000037211	3	37639947	37644598	Spry1	37639770	37641081	121	.	3.6396	14.1387	12.1471	1166	cntrl: 1B
2809169	ENSMUSG00000095701	3	96328425	96328590	Gm24830	96327936	96329244	608	.	5.22664	63.4825	60.8161	291	cntrl: 1B
2819038	ENSMUSG00000104754	3	131360556	131360750	Gm43116	131356115	131356774	65	.	3.53915	8.38115	6.54456	133	cntrl: 1B
2819870	ENSMUSG00000106000	3	41286061	41290590	Gm16508	41284857	41285399	607	.	5.35284	63.4135	60.7475	177	cntrl: 1B
2831403	ENSMUSG00000106062	3	37644607	37647952	Gm43820	37639770	37641081	121	.	3.6396	14.1387	12.1471	1166	cntrl: 1B
2840813	ENSMUSG00000027750	3	54361109	54391037	Postn	54358579	54358963	92	.	5.19033	11.1638	9.23413	80	cntrl: 1B
2864264	ENSMUSG00000085106	3	81037408	81040437	Gm16000	81036663	81037010	211	.	4.09303	23.3362	21.1867	96	cntrl: 1B
2864265	ENSMUSG00000085106	3	81037408	81040437	Gm16000	81037305	81037753	103	.	3.10513	12.34	10.3864	248	cntrl: 1B
2894582	ENSMUSG00000066026	4	144892827	144928209	Dhrs3	144890827	144892382	403	.	4.24494	42.7367	40.311	768	cntrl: 1B
2902456	ENSMUSG00000098669	4	89445219	89445367	Gm27580	89440437	89441171	71	.	3.23079	8.9776	7.11779	567	cntrl: 1B
2907299	ENSMUSG00000086554	4	117975036	117993972	9530034E10Rik	117974597	117975025	108	.	3.94599	12.7903	10.8324	266	cntrl: 1B
2909338	ENSMUSG00000028587	4	108579423	108614833	Orc1	108579225	108579751	360	.	6.86976	38.4446	36.0707	94	cntrl: 1B
2917975	ENSMUSG00000038047	4	86578855	86612055	Haus6	86574943	86576167	899	.	6.60241	92.8442	89.9303	753	cntrl: 1B
2929714	ENSMUSG00000042677	4	125118423	125127840	Zc3h12a	125114786	125115061	68	.	3.2641	8.6653	6.82525	129	cntrl: 1B
2929715	ENSMUSG00000042677	4	125118423	125127840	Zc3h12a	125116264	125116738	55	.	2.98671	7.3223	5.51465	274	cntrl: 1B
2931282	ENSMUSG00000048706	4	80910646	80955628	Lurap1l	80910617	80912263	155	.	3.24319	17.5624	15.5027	1461	cntrl: 1B
2935374	ENSMUSG00000066191	4	47015669	47057427	Anks6	47012527	47012861	115	.	3.10853	13.5638	11.5885	131	cntrl: 1B
2935375	ENSMUSG00000066191	4	47015669	47057427	Anks6	47015223	47015853	130	.	3.28109	15.0214	13.0119	261	cntrl: 1B
2938370	ENSMUSG00000028718	4	115000159	115043196	Stil	114999719	115000682	2188	.	7.67256	222.194	218.828	411	cntrl: 1B
2944382	ENSMUSG00000052117	4	57908483	57916297	D630039A03Rik	57904420	57904846	85	.	4.85472	10.4572	8.54697	315	cntrl: 1B
2948765	ENSMUSG00000028312	4	52439243	52488260	Smc2	52438904	52439816	349	.	6.42217	37.2709	34.912	396	cntrl: 1B
2955880	ENSMUSG00000080808	4	89442217	89444644	Gm12608	89440437	89441171	71	.	3.23079	8.9776	7.11779	567	cntrl: 1B
2959311	ENSMUSG00000028965	4	150914562	150946102	Tnfrsf9	150909721	150910083	133	.	3.85515	15.3949	13.3822	107	cntrl: 1B
2959312	ENSMUSG00000028965	4	150914562	150946102	Tnfrsf9	150914372	150914659	97	.	3.17395	11.6773	9.74253	129	cntrl: 1B
2959755	ENSMUSG00000061322	4	41569775	41638158	Dnaic1	41569255	41569822	346	.	6.28117	37.0189	34.6613	349	cntrl: 1B
2978991	ENSMUSG00000041351	4	137664726	137729861	Rap1gap	137660381	137660683	49	.	3.44456	6.72608	4.94354	117	cntrl: 1B
2983914	ENSMUSG00000073679	4	155839492	155840178	Mxra8os	155837434	155838004	100	.	3.72031	11.9547	10.0173	435	cntrl: 1B
2998454	ENSMUSG00000070867	4	114406724	114615098	Trabd2b	114405680	114406089	263	.	5.63577	28.5535	26.323	183	cntrl: 1B
3001167	ENSMUSG00000037306	4	134561690	134704290	Man1c1	134558697	134559495	174	.	5.2038	19.562	17.4692	583	cntrl: 1B
3023925	ENSMUSG00000057751	4	154170730	154275713	Megf6	154170310	154170604	83	.	3.33619	10.2436	8.35272	221	cntrl: 1B
3030899	ENSMUSG00000087049	4	32251761	32265835	Bach2it1	32249929	32251442	527	.	4.7124	55.3578	52.7833	1241	cntrl: 1B
3039163	ENSMUSG00000025330	4	140745865	140774236	Padi4	140743336	140745117	59	.	4.00497	7.72856	5.91558	1023	cntrl: 1B
3042027	ENSMUSG00000040270	4	32238804	32586108	Bach2	32238322	32238758	195	.	4.85459	21.7272	19.6	311	cntrl: 1B
3049946	ENSMUSG00000042489	4	126556935	126593903	Clspn	126556699	126557377	406	.	6.68241	43.0741	40.6371	283	cntrl: 1B
3056566	ENSMUSG00000043333	4	123787874	123829904	Rhbdl2	123787286	123787912	432	.	6.82425	45.6681	43.2005	382	cntrl: 1B
3059041	ENSMUSG00000078521	4	134510999	134523927	Aunip	134510897	134511373	213	.	7.21927	23.5478	21.3849	187	cntrl: 1B
3069995	ENSMUSG00000046623	4	127351086	127354081	Gjb4	127349568	127349976	167	.	2.71434	18.8756	16.795	278	cntrl: 1B
3076319	ENSMUSG00000028545	4	111415006	111460298	Bend5	111414523	111415482	137	.	3.52673	15.7583	13.7316	447	cntrl: 1B
3080908	ENSMUSG00000028678	4	117159639	117182639	Kif2c	117155425	117156204	192	.	5.29256	21.365	19.2492	649	cntrl: 1B
3085742	ENSMUSG00000074063	8	119434124	119446256	Osgin1	119430764	119431098	229	.	2.65396	25.1585	22.975	103	cntrl: 1B
3099882	ENSMUSG00000053560	8	84661331	84662854	Ier2	84656712	84657122	282	.	3.71683	30.553	28.2962	323	cntrl: 1B
3099883	ENSMUSG00000053560	8	84661331	84662854	Ier2	84660019	84660362	101	.	2.18738	12.0918	10.1405	67	cntrl: 1B
3104105	ENSMUSG00000003814	8	84841850	84846934	Calr	84840561	84840867	215	.	5.81772	23.6868	21.5229	191	cntrl: 1B
3109171	ENSMUSG00000025810	8	128358604	128503363	Nrp1	128357258	128358829	120	.	2.54282	14.0455	12.0548	254	cntrl: 1B
3112520	ENSMUSG00000052837	8	84976910	84978718	Junb	84976360	84976684	43	.	1.67704	6.14906	4.39275	172	cntrl: 1B
3113692	ENSMUSG00000097654	8	24422404	24440008	Gm26714	24419271	24420665	186	.	3.02345	20.735	18.6239	1273	cntrl: 1B
3116652	ENSMUSG00000005470	8	83955507	83970197	Asf1b	83955005	83955916	1410	.	7.09291	144.236	141.025	468	cntrl: 1B
3127370	ENSMUSG00000031778	8	94772009	94782427	Cx3cl1	94771160	94772424	97	.	2.63306	11.6699	9.73519	899	cntrl: 1B
3140050	ENSMUSG00000070130	8	105308364	105308460	Mir328	105305517	105305837	70	.	2.5316	8.92334	7.06416	79	cntrl: 1B
3144685	ENSMUSG00000103244	8	123408100	123408752	Gm38092	123406735	123407016	48	.	3.0016	6.60611	4.82529	38	cntrl: 1B
3169020	ENSMUSG00000005410	8	75109569	75128439	Mcm5	75109237	75109981	821	.	5.07991	85.049	82.1921	250	cntrl: 1B
3176339	ENSMUSG00000084523	8	128359241	128359320	Mir1903	128357258	128358829	120	.	2.54282	14.0455	12.0548	254	cntrl: 1B
3176951	ENSMUSG00000085440	8	45723325	45819297	Sorbs2os	45719822	45720218	479	.	6.34913	50.4935	47.9735	231	cntrl: 1B
3180602	ENSMUSG00000048484	8	4677539	4678365	Gm7461	4677371	4678775	1194	.	4.62159	122.568	119.438	469	cntrl: 1B
3183672	ENSMUSG00000055148	8	72319033	72321656	Klf2	72318769	72319468	1029	.	7.98755	105.959	102.958	237	cntrl: 1B
3192525	ENSMUSG00000099127	8	105307792	105307900	Gm27320	105305517	105305837	70	.	2.5316	8.92334	7.06416	79	cntrl: 1B
3195537	ENSMUSG00000063672	8	23153269	23158948	Nkx6-3	23149392	23150007	131	.	4.62137	15.1364	13.1259	382	cntrl: 1B
3215035	ENSMUSG00000099031	8	70798135	70798192	Mir7240	70797245	70797629	104	.	2.41245	12.4094	10.4551	89	cntrl: 1B
3216710	ENSMUSG00000109717	8	34967274	34979874	Gm34368	34965130	34966089	502	.	6.7813	52.8301	50.2856	648	cntrl: 1B
3223952	ENSMUSG00000031790	8	95352268	95375080	Mmp15	95348413	95348873	62	.	2.43232	8.07113	6.23832	293	cntrl: 1B
3223953	ENSMUSG00000031790	8	95352268	95375080	Mmp15	95352227	95353004	49	.	2.31212	6.77263	4.98938	209	cntrl: 1B
3234110	ENSMUSG00000043079	18	60593973	60660142	Synpo	60593646	60594179	151	.	4.33842	17.2325	15.1822	146	cntrl: 1B
3246997	ENSMUSG00000024379	18	32815383	32819797	Tslp	32813918	32814371	46	.	3.14232	6.40664	4.64659	291	cntrl: 1B
3252755	ENSMUSG00000036223	18	74195299	74207818	Ska1	74190505	74191095	283	.	7.03771	30.6408	28.3836	270	cntrl: 1B
3256830	ENSMUSG00000057719	18	42053667	42158960	Sh3rf2	42052404	42053032	56	.	3.14157	7.42639	5.61736	335	cntrl: 1B
3258204	ENSMUSG00000117401	18	4353558	4368920	4833419F23Rik	4352888	4353631	261	.	5.51741	28.3986	26.1691	122	cntrl: 1B
3259758	ENSMUSG00000038903	18	69925426	69969484	Ccdc68	69925355	69926032	133	.	4.91814	15.4089	13.3961	154	cntrl: 1B
3262250	ENSMUSG00000080779	18	60778983	60779394	Gm8731	60774257	60774694	451	.	6.67446	47.5945	45.1112	228	cntrl: 1B

## Sheet: 11A sh1-1
	gene_id	chr	genestart	geneend	gene_name	peakstart	peakend	score	strand	signalValue	pValue	qValue	peak	sample_name
2038	ENSMUSG00000052087	13	55369732	55384687	Rgs14	55369464	55370016	26	.	2.88318	4.28336	2.65641	56	11A sh1: 2A
4525	ENSMUSG00000105109	13	23534114	23534254	Gm44297	23531055	23531766	162	.	2.79707	18.2741	16.2605	234	11A sh1: 2A
8742	ENSMUSG00000069309	13	21786826	21787218	Hist1h2an	21782843	21783342	55	.	1.90624	7.3506	5.59326	293	11A sh1: 2A
25217	ENSMUSG00000021707	13	92354726	92389053	Dhfr	92354699	92355491	830	.	5.63745	85.8347	83.0421	283	11A sh1: 2A
30552	ENSMUSG00000035493	13	56609523	56639562	Tgfbi	56607756	56608180	63	.	3.16709	8.12615	6.34243	200	11A sh1: 2A
41533	ENSMUSG00000104608	13	22035164	22035307	Gm44390	22035150	22036456	598	.	6.2059	62.423	59.8622	616	11A sh1: 2A
52926	ENSMUSG00000069301	13	22042460	22042944	H2ac11	22040750	22041476	290	.	3.70944	31.2404	29.0615	447	11A sh1: 2A
52927	ENSMUSG00000069301	13	22042460	22042944	H2ac11	22042277	22043571	289	.	3.82865	31.1302	28.9519	672	11A sh1: 2A
55029	ENSMUSG00000021591	13	75839868	75850154	Glrx	75839681	75840413	569	.	6.15416	59.422	56.9014	179	11A sh1: 2A
61483	ENSMUSG00000000706	13	23456992	23465901	Btn1a1	23453481	23453816	107	.	4.25056	12.6825	10.7708	152	11A sh1: 2A
64317	ENSMUSG00000069302	13	22035164	22035568	H2ac12	22035150	22036456	598	.	6.2059	62.423	59.8622	616	11A sh1: 2A
74246	ENSMUSG00000106281	13	21786875	21787015	Gm44346	21782843	21783342	55	.	1.90624	7.3506	5.59326	293	11A sh1: 2A
88525	ENSMUSG00000062727	13	22035870	22036345	H2bc12	22035150	22036456	598	.	6.2059	62.423	59.8622	616	11A sh1: 2A
92068	ENSMUSG00000114522	13	78483354	78562570	Gm32067	78483260	78483866	237	.	6.87011	25.8676	23.747	131	11A sh1: 2A
97085	ENSMUSG00000061991	13	23533906	23534304	H2ac10	23531055	23531766	162	.	2.79707	18.2741	16.2605	234	11A sh1: 2A
104190	ENSMUSG00000105433	13	22042545	22042682	Gm44486	22040750	22041476	290	.	3.70944	31.2404	29.0615	447	11A sh1: 2A
104191	ENSMUSG00000105433	13	22042545	22042682	Gm44486	22042277	22043571	289	.	3.82865	31.1302	28.9519	672	11A sh1: 2A
115541	ENSMUSG00000058773	13	21779883	21780625	H1f5	21779167	21780686	190	.	3.42132	21.1295	19.0638	1233	11A sh1: 2A
119517	ENSMUSG00000097979	6	128202150	128203276	Gm4691	128200179	128201143	1070	.	6.26214	110.06	107.092	511	11A sh1: 2A
122213	ENSMUSG00000000627	6	82911885	82939769	Sema4f	82909003	82909698	618	.	5.48356	64.4566	61.8785	347	11A sh1: 2A
138959	ENSMUSG00000029910	6	66535390	66547220	Mad2l1	66535003	66535750	1702	.	6.83352	173.5	170.275	333	11A sh1: 2A
168919	ENSMUSG00000079652	6	29279593	29290680	Fam71f2	29278641	29279251	112	.	4.87241	13.2127	11.2846	328	11A sh1: 2A
174880	ENSMUSG00000048489	6	116650609	116652794	Depp1	116650443	116650762	76	.	3.36238	9.44642	7.61336	287	11A sh1: 2A
175824	ENSMUSG00000029869	6	41605482	41620509	Ephb6	41604477	41605703	467	.	4.62846	49.1302	46.7588	883	11A sh1: 2A
187653	ENSMUSG00000018656	6	42584866	42597692	Tcaf3	42582846	42583239	50	.	3.70695	6.83376	5.08219	221	11A sh1: 2A
189144	ENSMUSG00000079654	6	29169232	29179584	Prrt4	29164270	29164844	172	.	4.75065	19.2516	17.21	340	11A sh1: 2A
219809	ENSMUSG00000038065	6	54681624	54703851	Mturn	54681578	54682342	115	.	3.60462	13.4833	11.5532	499	11A sh1: 2A
235563	ENSMUSG00000107429	6	115824499	115842525	Gm44206	115823691	115824413	235	.	6.01274	25.633	23.5137	588	11A sh1: 2A
239765	ENSMUSG00000039032	6	30896981	30915573	Tsga13	30896502	30896983	283	.	6.51516	30.5645	28.3889	272	11A sh1: 2A
254404	ENSMUSG00000001517	6	128362967	128376146	Foxm1	128362414	128362716	56	.	2.3105	7.3688	5.61128	140	11A sh1: 2A
263343	ENSMUSG00000090685	6	29471437	29473465	Atp6v1fnb	29467644	29468314	207	.	4.87678	22.8589	20.7769	457	11A sh1: 2A
272638	ENSMUSG00000024164	17	57203970	57228136	C3	57201785	57202625	214	.	4.22282	23.5593	21.4658	685	11A sh1: 2A
285372	ENSMUSG00000003541	17	35821684	35822923	Ier3	35821417	35822095	155	.	3.21418	17.5612	15.5522	274	11A sh1: 2A
290940	ENSMUSG00000090113	17	25942233	25944961	Nhlrc4	25941639	25942112	105	.	3.85119	12.4427	10.5328	317	11A sh1: 2A
299676	ENSMUSG00000024301	17	26917091	26932583	Kifc5b	26916746	26917386	306	.	5.34239	32.8384	30.6401	249	11A sh1: 2A
301028	ENSMUSG00000057417	17	23917458	23919441	Dcpp3	23912965	23913483	26	.	2.88318	4.28336	2.65641	371	11A sh1: 2A
312442	ENSMUSG00000023885	17	14665500	14694235	Thbs2	14662487	14662915	273	.	5.84695	29.5018	27.3377	95	11A sh1: 2A
328059	ENSMUSG00000118651	17	79354699	79358022	CT030740.1	79350847	79351174	52	.	1.91321	6.95446	5.20154	112	11A sh1: 2A
328060	ENSMUSG00000118651	17	79354699	79358022	CT030740.1	79354495	79355075	341	.	3.5056	36.4281	34.1959	386	11A sh1: 2A
328613	ENSMUSG00000049620	17	23833347	23836056	Prss33	23829226	23829704	220	.	4.53896	24.1508	22.0475	90	11A sh1: 2A
330308	ENSMUSG00000042099	17	33810519	33822918	Kank3	33810480	33810876	55	.	2.61375	7.26316	5.50681	208	11A sh1: 2A
341246	ENSMUSG00000037104	17	87107679	87137839	Socs5	87102794	87103473	65	.	2.10008	8.38037	6.5745	421	11A sh1: 2A
347723	ENSMUSG00000055240	17	33360507	33394641	Zfp101	33358249	33359210	383	.	7.60102	40.5965	38.3199	598	11A sh1: 2A
356304	ENSMUSG00000098586	17	26920962	26921019	Gm27775	26916746	26917386	306	.	5.34239	32.8384	30.6401	249	11A sh1: 2A
357365	ENSMUSG00000071322	17	7324646	7345974	Tcp10a	7319837	7356746	71	.	4.32478	8.99174	7.16292	24492	11A sh1: 2A
362475	ENSMUSG00000023963	17	43667425	43751431	Cyp39a1	43666881	43667327	1020	.	8.52328	104.985	102.049	337	11A sh1: 2A
370480	ENSMUSG00000098480	12	15800994	15801101	Mir6387	15800400	15801476	900	.	5.9487	92.9118	90.0516	668	11A sh1: 2A
379295	ENSMUSG00000097580	12	15817003	15888155	Gm5432	15816764	15817195	251	.	4.01244	27.2911	25.1515	287	11A sh1: 2A
387788	ENSMUSG00000001270	12	111669361	111672338	Ckb	111668431	111668850	127	.	3.4667	14.7235	12.7606	77	11A sh1: 2A
400462	ENSMUSG00000113845	12	74825345	74827722	Gm39473	74824829	74825459	481	.	7.10311	50.4969	48.112	354	11A sh1: 2A
405573	ENSMUSG00000042029	12	116405402	116463731	Ncapg2	116404820	116405999	1302	.	5.41355	133.274	130.205	582	11A sh1: 2A
427079	ENSMUSG00000021250	12	85473890	85477273	Fos	85472239	85472571	102	.	2.74266	12.1222	10.2273	70	11A sh1: 2A
427080	ENSMUSG00000021250	12	85473890	85477273	Fos	85473539	85474114	285	.	4.19853	30.7655	28.5889	341	11A sh1: 2A
428499	ENSMUSG00000021223	12	83763634	83792382	Papln	83759555	83759867	204	.	5.60918	22.5345	20.4543	90	11A sh1: 2A
439735	ENSMUSG00000113741	12	35534421	35590446	Gm48236	35534222	35535204	450	.	5.90215	47.4435	45.0873	607	11A sh1: 2A
452258	ENSMUSG00000115729	15	25415022	25464362	Gm48957	25412272	25412619	86	.	2.47036	10.4853	8.62803	210	11A sh1: 2A
452259	ENSMUSG00000115729	15	25415022	25464362	Gm48957	25414295	25414726	231	.	3.63259	25.2568	23.1397	347	11A sh1: 2A
462468	ENSMUSG00000100880	15	74924444	74925296	Gm6610	74921311	74921731	18	.	2.42953	3.3584	1.80553	242	11A sh1: 2A
469868	ENSMUSG00000058290	15	102296266	102324357	Espl1	102296112	102296774	207	.	6.31025	22.8051	20.7234	112	11A sh1: 2A
470990	ENSMUSG00000022385	15	85859745	85876573	Gtse1	85859259	85860018	442	.	6.28135	46.5691	44.224	386	11A sh1: 2A
475263	ENSMUSG00000032783	15	99074575	99083409	Troap	99074287	99074983	326	.	5.63042	34.8456	32.6259	454	11A sh1: 2A
483213	ENSMUSG00000068117	15	82069996	82126814	Mei1	82065170	82065781	30	.	3.00036	4.70119	3.06757	124	11A sh1: 2A
491901	ENSMUSG00000099349	15	11964276	11970086	1700047G03Rik	11960568	11960988	182	.	4.93573	20.339	18.2845	180	11A sh1: 2A
496439	ENSMUSG00000115426	15	59788417	59794959	Gm19510	59783912	59784275	140	.	5.00421	16.0229	14.0418	172	11A sh1: 2A
501245	ENSMUSG00000022997	15	98789857	98793837	Wnt1	98789036	98789393	52	.	3.45498	6.98153	5.2283	125	11A sh1: 2A
502206	ENSMUSG00000033762	15	76703553	76710548	Recql4	76701236	76702216	124	.	2.9235	14.4452	12.4961	484	11A sh1: 2A
503745	ENSMUSG00000068105	15	82221743	82224369	Tnfrsf13c	82220548	82220901	23	.	2.46963	3.99374	2.39993	204	11A sh1: 2A
506375	ENSMUSG00000116165	15	78913919	78919517	Pdxp	78913659	78914586	867	.	5.02894	89.536	86.7195	196	11A sh1: 2A
510115	ENSMUSG00000032501	15	59648350	59657099	Trib1	59648349	59648995	280	.	2.91209	30.2733	28.099	202	11A sh1: 2A
515480	ENSMUSG00000063727	15	54250619	54278484	Tnfrsf11b	54246121	54246486	57	.	3.91289	7.53168	5.7543	195	11A sh1: 2A
517725	ENSMUSG00000088459	15	101369352	101369434	Mir1941	101368696	101369038	44	.	1.83405	6.13051	4.42735	107	11A sh1: 2A
517800	ENSMUSG00000097662	15	3996039	4015858	Gm2093	3995454	3996127	1094	.	7.07152	112.395	109.42	386	11A sh1: 2A
537866	ENSMUSG00000044461	14	59625308	59631660	Shisa2	59625216	59625753	49	.	3.52238	6.67274	4.94338	258	11A sh1: 2A
539247	ENSMUSG00000076897	14	54186101	54186166	Traj32	54185541	54186450	75	.	3.54084	9.34639	7.51427	650	11A sh1: 2A
543930	ENSMUSG00000033730	14	70077203	70082614	Egr3	70074525	70075009	46	.	2.30848	6.39052	4.66463	439	11A sh1: 2A
546921	ENSMUSG00000115532	14	72789353	72860268	Gm41206	72789183	72789750	57	.	3.91289	7.53168	5.7543	121	11A sh1: 2A
547912	ENSMUSG00000049092	14	45219717	45282725	Gpr137c	45219207	45219748	412	.	4.23648	43.533	41.2233	220	11A sh1: 2A
555680	ENSMUSG00000022033	14	65805837	65817822	Pbk	65805790	65806128	100	.	4.62667	11.899	10.0058	127	11A sh1: 2A
560766	ENSMUSG00000021822	14	20836660	20843385	Plau	20836624	20837061	172	.	4.03596	19.3131	17.2711	72	11A sh1: 2A
568940	ENSMUSG00000035095	14	63436394	63465498	Fam167a	63435963	63436454	50	.	2.94867	6.82137	5.08219	437	11A sh1: 2A
571235	ENSMUSG00000021903	14	32028989	32062197	Galnt15	32028665	32029053	132	.	4.47119	15.2633	13.2966	215	11A sh1: 2A
581697	ENSMUSG00000090440	14	41573211	41581305	1700049E17Rik2	41569845	41570309	16	.	2.4713	3.17365	1.62455	173	11A sh1: 2A
581698	ENSMUSG00000090440	14	41573211	41581305	1700049E17Rik2	41571139	41571513	21	.	2.67724	3.71326	2.12434	224	11A sh1: 2A
581699	ENSMUSG00000090440	14	41573211	41581305	1700049E17Rik2	41572042	41572448	26	.	2.88318	4.28336	2.65641	210	11A sh1: 2A
584058	ENSMUSG00000065403	14	115043851	115043946	Mir18	115040331	115041014	325	.	3.62219	34.7702	32.5508	304	11A sh1: 2A
592611	ENSMUSG00000022037	14	65968483	65981547	Clu	65968403	65969095	370	.	4.9145	39.3525	37.0882	196	11A sh1: 2A
598584	ENSMUSG00000022091	14	70180468	70211989	Sorbs3	70175645	70176167	66	.	2.35172	8.48276	6.67586	254	11A sh1: 2A
614419	ENSMUSG00000030677	7	127027729	127042471	Kif22	127027254	127027645	93	.	2.85041	11.2743	9.39725	193	11A sh1: 2A
615679	ENSMUSG00000058743	7	45816460	45824782	Kcnj14	45814158	45814761	341	.	5.14191	36.397	34.1649	255	11A sh1: 2A
626345	ENSMUSG00000033967	7	12927416	12931072	Rnf225	12927169	12927514	90	.	2.84767	10.9066	9.03273	113	11A sh1: 2A
642831	ENSMUSG00000013928	7	30280094	30290237	Thap8	30279730	30281082	375	.	5.15934	39.7902	37.5241	652	11A sh1: 2A
659986	ENSMUSG00000108935	7	120670296	120675902	4930588G17Rik	120670291	120670848	126	.	4.47118	14.6333	12.6827	423	11A sh1: 2A
664035	ENSMUSG00000038623	7	81859001	81884434	Tm6sf1	81854871	81855269	68	.	4.15675	8.61952	6.81125	286	11A sh1: 2A
665595	ENSMUSG00000060791	7	28437447	28448233	Gmfg	28436273	28437173	325	.	5.12171	34.8147	32.5951	215	11A sh1: 2A
688027	ENSMUSG00000074364	7	15946958	15967567	Ehd2	15945791	15946144	135	.	2.62008	15.5321	13.5634	92	11A sh1: 2A
700944	ENSMUSG00000038244	7	112225856	112413106	Mical2	112225741	112226162	444	.	6.24062	46.7463	44.4005	150	11A sh1: 2A
703755	ENSMUSG00000109251	7	143628024	143670614	E230032D23Rik	143625095	143625474	92	.	4.03477	11.1421	9.2662	236	11A sh1: 2A
717605	ENSMUSG00000045929	7	6410277	6441691	Gm20715	6410116	6410513	252	.	7.21041	27.3733	25.2333	93	11A sh1: 2A
727540	ENSMUSG00000070564	7	45684022	45694556	Ntn5	45680062	45680402	149	.	3.84953	16.9681	14.9724	95	11A sh1: 2A
729673	ENSMUSG00000030494	7	35334170	35392289	Rhpn2	35333407	35334219	240	.	3.93628	26.1534	24.0245	421	11A sh1: 2A
736900	ENSMUSG00000015134	7	66390890	66427517	Aldh1a3	66388044	66388539	79	.	3.40046	9.80852	7.95744	252	11A sh1: 2A
741272	ENSMUSG00000010307	7	47050601	47054777	Tmem86a	47050512	47051075	538	.	4.91011	56.2993	53.8148	131	11A sh1: 2A
749321	ENSMUSG00000025475	7	139834174	139878088	Adgra1	139833550	139834408	510	.	5.00441	53.4761	51.0308	607	11A sh1: 2A
751057	ENSMUSG00000109735	7	105481927	105483242	Gm45667	105481510	105482619	733	.	4.65673	76.0128	73.316	659	11A sh1: 2A
765509	ENSMUSG00000078808	7	5401681	5413396	Vmn1r58	5398993	5399567	32	.	3.08913	4.88204	3.21848	317	11A sh1: 2A
779144	ENSMUSG00000054753	7	3154658	3169203	AU018091	3150338	3151031	409	.	6.72521	43.2976	40.989	224	11A sh1: 2A
800675	ENSMUSG00000108950	7	49122334	49159819	9130015G15Rik	49121057	49121531	118	.	4.14022	13.7776	11.8453	318	11A sh1: 2A
805197	ENSMUSG00000111473	7	47057353	47074687	LOC102637012	47052357	47052724	127	.	2.64715	14.716	12.7531	248	11A sh1: 2A
812573	ENSMUSG00000035547	7	98121559	98178274	Capn5	98116909	98117541	445	.	5.05917	46.9057	44.5592	324	11A sh1: 2A
817001	ENSMUSG00000109145	7	82070387	82081758	Gm20744	82070086	82071539	544	.	4.10521	56.9075	54.4204	1033	11A sh1: 2A
832917	ENSMUSG00000046591	7	79660196	79698148	Ticrr	79659931	79660795	591	.	6.54566	61.6634	59.1135	265	11A sh1: 2A
835480	ENSMUSG00000070425	7	102065713	102096864	Xntrpc	102064863	102065544	654	.	7.27881	68.0698	65.4475	363	11A sh1: 2A
862511	ENSMUSG00000109021	7	70574834	70585751	Gm44812	70574246	70574668	193	.	4.26038	21.3928	19.3255	92	11A sh1: 2A
883204	ENSMUSG00000052779	7	81992002	81992618	4833418N17Rik	81991572	81992249	49	.	2.36452	6.66752	4.93825	376	11A sh1: 2A
892817	ENSMUSG00000042246	7	118535841	118584736	Tmc7	118532782	118533485	766	.	7.17779	79.4148	76.6848	585	11A sh1: 2A
895158	ENSMUSG00000030867	7	122159439	122169873	Plk1	122158812	122159738	411	.	4.91342	43.5071	41.1975	495	11A sh1: 2A
903608	ENSMUSG00000108427	7	72110761	72113456	Gm36696	72110720	72111284	351	.	6.73393	37.3716	35.1297	136	11A sh1: 2A
906149	ENSMUSG00000029516	5	115845278	116008947	Cit	115844769	115845268	648	.	7.13615	67.514	64.8936	373	11A sh1: 2A
912515	ENSMUSG00000098793	5	100429329	100429507	Gm27286	100429089	100430118	1159	.	6.06849	118.949	115.942	548	11A sh1: 2A
915014	ENSMUSG00000081256	5	110328204	110328522	Gm15791	110326401	110326743	45	.	3.24827	6.25727	4.53298	296	11A sh1: 2A
919215	ENSMUSG00000106518	5	98031567	98034005	Gm42759	98030368	98031504	521	.	3.96109	54.6209	52.1619	677	11A sh1: 2A
920514	ENSMUSG00000040254	5	12383385	12588948	Sema3d	12383273	12383710	110	.	5.35449	12.9748	11.0487	201	11A sh1: 2A
922973	ENSMUSG00000029177	5	30666777	30674830	Cenpa	30666517	30667149	347	.	6.75648	37.0124	34.7722	278	11A sh1: 2A
930741	ENSMUSG00000029521	5	110839979	110874145	Chek2	110839433	110840167	636	.	6.44858	66.2323	63.6267	492	11A sh1: 2A
936254	ENSMUSG00000028780	5	17574281	17730268	Sema3c	17574213	17574915	214	.	5.37246	23.5541	21.4607	463	11A sh1: 2A
946189	ENSMUSG00000097772	5	100420842	100429535	5430416N02Rik	100415927	100416567	1146	.	6.75837	117.643	114.642	433	11A sh1: 2A
952754	ENSMUSG00000096035	5	91987475	91995320	Odaph	91987157	91987973	524	.	5.86131	54.9278	52.4674	228	11A sh1: 2A
971139	ENSMUSG00000087722	5	110328032	110328183	Gm26277	110326401	110326743	45	.	3.24827	6.25727	4.53298	296	11A sh1: 2A
974815	ENSMUSG00000105459	5	45857642	45858764	4930449I04Rik	45857153	45858069	1408	.	6.03693	143.981	140.861	745	11A sh1: 2A
981749	ENSMUSG00000029154	5	73406075	73453435	Cwh43	73401154	73401659	353	.	5.26751	37.6075	35.3646	276	11A sh1: 2A
987966	ENSMUSG00000038295	5	24384181	24392143	Atg9b	24383234	24383824	392	.	5.2971	41.537	39.2483	318	11A sh1: 2A
998861	ENSMUSG00000096344	5	146481965	146484704	Gm6408	146479177	146480176	202	.	4.20886	22.2938	20.2149	583	11A sh1: 2A
998862	ENSMUSG00000096344	5	146481965	146484704	Gm6408	146481233	146493943	218	.	4.06246	23.9922	21.8964	7923	11A sh1: 2A
1001703	ENSMUSG00000051022	5	39613935	39755475	Hs3st1	39612194	39612504	110	.	5.20875	13.0023	11.0759	227	11A sh1: 2A
1009303	ENSMUSG00000007080	5	110286306	110337474	Pole	110285775	110286639	172	.	3.70111	19.2491	17.2075	232	11A sh1: 2A
1014380	ENSMUSG00000105699	5	140605789	140606551	Gm43703	140604398	140604768	183	.	2.84907	20.375	18.3203	72	11A sh1: 2A
1015593	ENSMUSG00000029372	5	90768518	90770063	Ppbp	90764110	90764442	49	.	2.20855	6.66334	4.93413	80	11A sh1: 2A
1019473	ENSMUSG00000045294	5	28071363	28078662	Insig1	28070546	28072054	486	.	3.72642	51.0349	48.6249	823	11A sh1: 2A
1027687	ENSMUSG00000082001	5	135637139	135637496	Gm15607	135632510	135633156	260	.	5.83959	28.2463	26.0965	196	11A sh1: 2A
1030315	ENSMUSG00000106820	5	147418601	147423044	D5Ertd605e	147418460	147419043	283	.	5.99597	30.5737	28.398	118	11A sh1: 2A
1033557	ENSMUSG00000029380	5	90891241	90893115	Cxcl1	90891045	90891569	722	.	6.71704	74.8949	72.209	232	11A sh1: 2A
1064995	ENSMUSG00000029378	5	91139599	91148432	Areg	91139181	91139977	650	.	7.28717	67.6413	65.0205	437	11A sh1: 2A
1068116	ENSMUSG00000006143	5	136054492	136064326	Upk3bl	136051583	136051908	179	.	3.33165	19.9688	17.9227	174	11A sh1: 2A
1093799	ENSMUSG00000015880	5	45669919	45700546	Ncapg	45669370	45670405	1330	.	6.15291	136.125	133.044	565	11A sh1: 2A
1098850	ENSMUSG00000098711	5	100429101	100429238	Gm28030	100429089	100430118	1159	.	6.06849	118.949	115.942	548	11A sh1: 2A
1113851	ENSMUSG00000037313	5	33658128	33678995	Tacc3	33657473	33658776	536	.	4.37366	56.118	53.6343	677	11A sh1: 2A
1119309	ENSMUSG00000085606	5	110331206	110333203	Gm15792	110326401	110326743	45	.	3.24827	6.25727	4.53298	296	11A sh1: 2A
1124303	ENSMUSG00000066684	5	137852147	137858106	Pilrb1	137847232	137847796	32	.	3.08913	4.88204	3.21848	205	11A sh1: 2A
1124304	ENSMUSG00000066684	5	137852147	137858106	Pilrb1	137849483	137850446	21	.	2.67724	3.71326	2.12434	197	11A sh1: 2A
1124305	ENSMUSG00000066684	5	137852147	137858106	Pilrb1	137850790	137851985	32	.	3.08145	4.86648	3.21848	697	11A sh1: 2A
1138353	ENSMUSG00000085051	11	94677565	94687664	Gm11542	94677165	94677571	122	.	3.83461	14.239	12.2914	273	11A sh1: 2A
1152045	ENSMUSG00000086015	11	95858865	95861044	4833417C18Rik	95858435	95859745	391	.	4.9971	41.4098	39.1215	442	11A sh1: 2A
1156575	ENSMUSG00000020432	11	3917192	3932159	Tcn2	3913911	3914758	256	.	3.26228	27.7718	25.6297	494	11A sh1: 2A
1165277	ENSMUSG00000043029	11	73267388	73300363	Trpv3	73267171	73267774	240	.	4.50705	26.2006	24.0715	319	11A sh1: 2A
1186283	ENSMUSG00000078922	11	48985327	48994172	Tgtp1	48984880	49033899	106	.	4.88134	12.5523	10.6416	7347	11A sh1: 2A
1188693	ENSMUSG00000020785	11	73019008	73042073	Camkk1	73018817	73019120	112	.	2.18017	13.1673	11.2397	134	11A sh1: 2A
1206400	ENSMUSG00000017390	11	78322968	78327781	Aldoc	78322958	78323305	144	.	4.45927	16.4784	14.4861	146	11A sh1: 2A
1211161	ENSMUSG00000025150	11	120729489	120732114	Cbr2	120726990	120727415	75	.	3.11795	9.3778	7.54535	254	11A sh1: 2A
1212556	ENSMUSG00000050860	11	95824499	95832140	Phospho1	95824147	95824685	144	.	4.29543	16.4471	14.4631	312	11A sh1: 2A
1214967	ENSMUSG00000017716	11	117849251	117855743	Birc5	117848545	117849546	205	.	4.61817	22.626	20.5453	560	11A sh1: 2A
1215913	ENSMUSG00000020897	11	69045647	69051664	Aurkb	69045626	69046031	92	.	3.33665	11.1351	9.25922	80	11A sh1: 2A
1224721	ENSMUSG00000087486	11	117783326	117785055	Gm11723	117780237	117781774	149	.	2.88177	16.9955	14.9996	408	11A sh1: 2A
1227646	ENSMUSG00000059552	11	69580359	69591873	Trp53	69578874	69579482	307	.	4.74409	32.9699	30.7709	368	11A sh1: 2A
1229029	ENSMUSG00000085665	11	23067998	23075574	Gm12059	23067534	23067957	537	.	7.98837	56.2582	53.774	263	11A sh1: 2A
1234113	ENSMUSG00000044041	11	100117327	100121566	Krt13	100113439	100114094	297	.	5.46053	31.9712	29.7818	314	11A sh1: 2A
1239419	ENSMUSG00000020808	11	72042032	72047370	Pimreg	72041882	72042432	357	.	4.58252	37.9689	35.7177	278	11A sh1: 2A
1241479	ENSMUSG00000038178	11	75531694	75577575	Slc43a2	75530569	75532091	195	.	4.05073	21.6538	19.585	1242	11A sh1: 2A
1247649	ENSMUSG00000086003	11	94133485	94155776	B230206L02Rik	94133397	94133843	174	.	4.35477	19.4473	17.4045	173	11A sh1: 2A
1257512	ENSMUSG00000038067	11	98701263	98703629	Csf3	98700134	98700581	48	.	2.46701	6.61761	4.88891	171	11A sh1: 2A
1259398	ENSMUSG00000000120	11	95568818	95587735	Ngfr	95564719	95565181	73	.	3.40508	9.13943	7.3092	275	11A sh1: 2A
1263375	ENSMUSG00000017499	11	98907801	98923940	Cdc6	98907640	98908042	218	.	5.76863	23.9124	21.8171	129	11A sh1: 2A
1273210	ENSMUSG00000034773	11	102248882	102265187	Hrob	102245048	102245406	173	.	4.40404	19.369	17.3266	164	11A sh1: 2A
1273211	ENSMUSG00000034773	11	102248882	102265187	Hrob	102248870	102249214	46	.	2.62983	6.40374	4.67768	46	11A sh1: 2A
1277060	ENSMUSG00000035557	11	100256217	100261029	Krt17	100254295	100254638	103	.	3.4479	12.3019	10.3932	227	11A sh1: 2A
1278955	ENSMUSG00000038453	11	97509340	97576186	Srcin1	97508104	97508667	91	.	4.20665	11.0704	9.19512	311	11A sh1: 2A
1300432	ENSMUSG00000084168	11	97768060	97768371	Atp5l2-ps	97766364	97766834	83	.	3.90831	10.2125	8.35771	262	11A sh1: 2A
1305701	ENSMUSG00000018740	11	68968131	68974365	Slc25a35	68967654	68968224	435	.	5.97311	45.8597	43.5239	342	11A sh1: 2A
1319117	ENSMUSG00000036045	11	54158926	54160056	Gm12221	54155710	54156194	181	.	5.50072	20.2097	18.1559	415	11A sh1: 2A
1320941	ENSMUSG00000020399	11	46454935	46481255	Havcr2	46454621	46455124	267	.	6.42816	28.8995	26.7463	144	11A sh1: 2A
1327835	ENSMUSG00000019302	11	101009452	101063719	Atp6v0a1	101009276	101010171	166	.	5.39171	18.7059	16.6791	126	11A sh1: 2A
1330542	ENSMUSG00000000861	11	24078056	24174123	Bcl11a	24077143	24077527	61	.	1.99348	7.90861	6.12713	157	11A sh1: 2A
1335100	ENSMUSG00000005951	11	73199460	73224511	Shpk	73198810	73199868	896	.	5.66308	92.526	89.6782	544	11A sh1: 2A
1342819	ENSMUSG00000110888	9	56903461	56904996	Gm47237	56900652	56901513	370	.	5.41306	39.3336	37.0694	768	11A sh1: 2A
1362975	ENSMUSG00000034485	9	60794542	60880370	Uaca	60793939	60794996	152	.	4.01251	17.229	15.2316	303	11A sh1: 2A
1377274	ENSMUSG00000007908	9	76014855	76136350	Hmgcll1	76010156	76010525	885	.	8.25319	91.3577	88.5119	200	11A sh1: 2A
1381708	ENSMUSG00000091366	9	107292435	107297192	Gm17040	107288845	107289966	171	.	3.22688	19.1344	17.1049	426	11A sh1: 2A
1383067	ENSMUSG00000052143	9	60821552	60838200	Gm9869	60818380	60818708	92	.	4.03477	11.1421	9.2662	45	11A sh1: 2A
1393387	ENSMUSG00000111709	9	78257129	78269166	Gm3776	78255653	78256521	1335	.	7.06253	136.602	133.514	240	11A sh1: 2A
1414449	ENSMUSG00000111085	9	14663022	14665099	Gm7607	14662628	14663120	180	.	5.34446	20.0562	18.0095	426	11A sh1: 2A
1421921	ENSMUSG00000098787	9	108081498	108081583	Mir7088	108078834	108079635	241	.	4.10736	26.2972	24.1675	440	11A sh1: 2A
1422361	ENSMUSG00000043613	9	7445822	7455975	Mmp3	7445664	7446053	86	.	4.60662	10.5591	8.68821	141	11A sh1: 2A
1427960	ENSMUSG00000052911	9	108479736	108490530	Lamb2	108478757	108479242	92	.	3.29118	11.1589	9.28284	211	11A sh1: 2A
1428887	ENSMUSG00000098304	9	36668856	36693189	1700027I24Rik	36667824	36668202	26	.	2.88318	4.28336	2.65641	180	11A sh1: 2A
1431667	ENSMUSG00000100782	9	88259895	88263035	Gm28231	88259431	88260486	70	.	3.70085	8.83433	7.02396	306	11A sh1: 2A
1432408	ENSMUSG00000047562	9	7502352	7510240	Mmp10	7502194	7502526	115	.	4.2355	13.5257	11.5953	120	11A sh1: 2A
1436115	ENSMUSG00000062296	9	111311739	111395775	Trank1	111311271	111311992	30	.	2.88187	4.63396	3.00142	442	11A sh1: 2A
1437584	ENSMUSG00000074183	9	78230656	78242684	Gsta1	78229349	78250888	262	.	5.78949	28.437	26.2862	668	11A sh1: 2A
1439789	ENSMUSG00000049493	9	95752642	95845311	Pls1	95749789	95750379	659	.	8.20259	68.5551	65.9209	473	11A sh1: 2A
1441270	ENSMUSG00000070298	9	57236556	57249864	Trcg1	57233722	57234107	60	.	3.59716	7.81207	6.03162	214	11A sh1: 2A
1446591	ENSMUSG00000111540	9	14618585	14619565	4930584E12Rik	14615049	14615735	66	.	2.06463	8.45524	6.64862	394	11A sh1: 2A
1449648	ENSMUSG00000066463	9	78311972	78314796	Omt2a	78308284	78308649	100	.	5.0538	11.9276	10.0343	40	11A sh1: 2A
1450610	ENSMUSG00000111198	9	14643772	14645792	Gm34263	14641524	14642531	296	.	4.9943	31.8643	29.6755	393	11A sh1: 2A
1457421	ENSMUSG00000111537	9	62789904	62790411	Gm7653	62786494	62787050	173	.	5.85846	19.3495	17.3072	371	11A sh1: 2A
1464416	ENSMUSG00000111639	9	119983146	119988092	1700019L13Rik	119981446	119983241	275	.	2.62403	29.6761	27.5113	1167	11A sh1: 2A
1468728	ENSMUSG00000066896	9	20312152	20336094	Olfr18	20309425	20309842	50	.	3.70695	6.83376	5.08219	157	11A sh1: 2A
1490256	ENSMUSG00000025650	9	108953586	108984875	Col7a1	108952951	108953387	395	.	4.16457	41.844	39.554	248	11A sh1: 2A
1491830	ENSMUSG00000111423	9	78271998	78272583	Dppa5c	78269662	78277380	318	.	7.76157	34.0889	31.8783	1889	11A sh1: 2A
1502169	ENSMUSG00000065466	9	103011417	103011520	n-R5s89	103007712	103008923	237	.	3.59311	25.8937	23.773	907	11A sh1: 2A
1505908	ENSMUSG00000046186	9	78615546	78716253	Cd109	78615415	78616042	249	.	5.8625	27.1169	24.9828	367	11A sh1: 2A
1506952	ENSMUSG00000074476	9	21755442	21760303	Spc24	21753833	21754247	192	.	3.38269	21.2719	19.2053	280	11A sh1: 2A
1512296	ENSMUSG00000037977	9	107340602	107352422	6430571L13Rik	107338123	107338677	163	.	3.41568	18.3419	16.3175	327	11A sh1: 2A
1521777	ENSMUSG00000032380	9	66158223	66272242	Dapk2	66158090	66158468	48	.	3.19125	6.5351	4.80738	178	11A sh1: 2A
1524032	ENSMUSG00000038379	9	83834689	83872389	Ttk	83834223	83835108	1073	.	6.56032	110.345	107.377	442	11A sh1: 2A
1526697	ENSMUSG00000079243	9	120013755	120023598	Xirp1	120012780	120013689	326	.	3.32716	34.8917	32.6718	283	11A sh1: 2A
1534730	ENSMUSG00000032515	9	119971163	119984658	Csrnp1	119970223	119970844	92	.	2.99399	11.158	9.28199	104	11A sh1: 2A
1535504	ENSMUSG00000048503	9	43108650	43116570	Tlcd5	43105452	43106366	137	.	3.61018	15.7251	13.7459	325	11A sh1: 2A
1539409	ENSMUSG00000111797	9	37255498	37256149	Gm48081	37255212	37255961	353	.	5.75838	37.5651	35.3224	301	11A sh1: 2A
1541395	ENSMUSG00000032113	9	36708482	36727065	Chek1	36706218	36706875	29	.	2.86828	4.60447	2.9724	519	11A sh1: 2A
1541396	ENSMUSG00000032113	9	36708482	36727065	Chek1	36707330	36707874	26	.	2.79446	4.27434	2.65641	272	11A sh1: 2A
1544423	ENSMUSG00000118396	9	106503225	106561625	Iqcf2	106501454	106502092	21	.	2.45193	3.67665	2.11754	578	11A sh1: 2A
1554483	ENSMUSG00000090570	9	107300380	107301838	Gm17041	107296252	107296799	335	.	4.19807	35.7572	33.5279	316	11A sh1: 2A
1558640	ENSMUSG00000105127	9	110655679	110656455	Gm42470	110653767	110654312	220	.	2.52731	24.1118	22.0087	371	11A sh1: 2A
1564329	ENSMUSG00000024778	19	34290666	34327772	Fas	34290438	34290865	304	.	5.44955	32.6788	30.4813	215	11A sh1: 2A
1566265	ENSMUSG00000024774	19	34121469	34166053	Ankrd22	34119854	34120608	1052	.	7.37056	108.164	105.205	349	11A sh1: 2A
1568679	ENSMUSG00000024885	19	3913491	3929808	Aldh3b1	3912568	3913235	560	.	6.15917	58.6094	56.0922	287	11A sh1: 2A
1571779	ENSMUSG00000071656	19	8850768	8853909	Lrrn4cl	8850432	8850976	137	.	4.79797	15.7155	13.7363	443	11A sh1: 2A
1574732	ENSMUSG00000024743	19	10389090	10453180	Syt7	10388613	10389250	252	.	5.23663	27.43	25.2897	324	11A sh1: 2A
1578133	ENSMUSG00000037578	19	44147637	44192442	Pkd2l1	44145925	44146698	259	.	6.57779	28.1068	25.9629	497	11A sh1: 2A
1579467	ENSMUSG00000024791	19	6084983	6091777	Cdca5	6084946	6085793	118	.	4.12869	13.7358	11.8038	744	11A sh1: 2A
1580993	ENSMUSG00000067199	19	41829970	41832583	Frat1	41829696	41830877	314	.	5.87138	33.7065	31.4978	212	11A sh1: 2A
1583474	ENSMUSG00000067577	19	10740947	10786043	A430093F15Rik	10740659	10741363	130	.	3.43274	15.0034	13.0385	647	11A sh1: 2A
1586056	ENSMUSG00000117684	19	57273960	57277052	4930449E18Rik	57272927	57273799	409	.	4.66535	43.2809	40.9723	518	11A sh1: 2A
1588619	ENSMUSG00000012443	19	37376403	37421859	Kif11	37375761	37376638	408	.	6.22151	43.1806	40.8725	486	11A sh1: 2A
1593485	ENSMUSG00000024989	19	38055011	38074423	Cep55	38054079	38054678	141	.	3.64435	16.1545	14.1725	417	11A sh1: 2A
1593486	ENSMUSG00000024989	19	38055011	38074423	Cep55	38054988	38055363	101	.	3.17251	12.0844	10.1898	83	11A sh1: 2A
1594394	ENSMUSG00000024770	19	34067358	34084918	Lipn	34066935	34067402	148	.	5.66738	16.8119	14.8173	327	11A sh1: 2A
1595238	ENSMUSG00000052085	19	24999534	25202432	Dock8	24999269	24999796	142	.	2.74588	16.2684	14.2856	218	11A sh1: 2A
1629506	ENSMUSG00000031351	X	72987339	73031543	Zfp185	72986939	72987492	101	.	3.73177	11.9979	10.1039	251	11A sh1: 2A
1635335	ENSMUSG00000051228	X	13466110	13489313	Nyx	13461595	13462063	55	.	3.59504	7.32007	5.56309	347	11A sh1: 2A
1641347	ENSMUSG00000047757	X	164980592	164997272	Fancb	164980185	164980755	1177	.	6.88507	120.803	117.789	372	11A sh1: 2A
1645884	ENSMUSG00000019359	X	100729873	100738895	Gdpd2	100729722	100730408	91	.	4.17478	10.9804	9.1059	322	11A sh1: 2A
1650856	ENSMUSG00000118478	X	101707020	101727258	Gm50476	101705046	101705409	263	.	7.25284	28.4696	26.3187	221	11A sh1: 2A
1652257	ENSMUSG00000031262	X	134308084	134362639	Cenpi	134307944	134308572	667	.	7.53156	69.367	66.73	278	11A sh1: 2A
1660985	ENSMUSG00000031274	X	141475385	141689234	Col4a5	141475323	141475846	44	.	3.50101	6.15867	4.43565	463	11A sh1: 2A
1662589	ENSMUSG00000100714	X	13234641	13247736	2010308F09Rik	13230535	13230991	244	.	6.14453	26.5417	24.4107	263	11A sh1: 2A
1699004	ENSMUSG00000027353	2	132816141	132844197	Mcm8	132815742	132816472	1310	.	7.6189	134.152	131.082	398	11A sh1: 2A
1701404	ENSMUSG00000005803	2	122765237	122809569	Sqor	122765077	122765637	114	.	4.4867	13.4221	11.4924	340	11A sh1: 2A
1709761	ENSMUSG00000074647	2	155827548	155834854	Fam83c	155826110	155827021	98	.	3.58887	11.6997	9.80813	664	11A sh1: 2A
1728157	ENSMUSG00000085914	2	167662109	167667697	Gm14320	167659397	167659713	55	.	2.25644	7.28378	5.5272	272	11A sh1: 2A
1728158	ENSMUSG00000085914	2	167662109	167667697	Gm14320	167661383	167661961	158	.	3.2911	17.9095	15.8982	368	11A sh1: 2A
1729259	ENSMUSG00000055612	2	72476159	72486893	Cdca7	72475875	72476764	113	.	4.06815	13.2312	11.303	229	11A sh1: 2A
1735271	ENSMUSG00000027399	2	129299610	129309972	Il1a	129296783	129297655	602	.	7.36586	62.7814	60.2193	533	11A sh1: 2A
1759104	ENSMUSG00000085524	2	156451906	156455651	Gm14224	156447284	156447742	563	.	6.99782	58.9066	56.3881	267	11A sh1: 2A
1760921	ENSMUSG00000040152	2	118111876	118127133	Thbs1	118110239	118110826	365	.	4.09737	38.8041	36.5493	291	11A sh1: 2A
1760922	ENSMUSG00000040152	2	118111876	118127133	Thbs1	118111278	118111723	154	.	2.83388	17.4353	15.4272	52	11A sh1: 2A
1766157	ENSMUSG00000027323	2	119112793	119147445	Rad51	119112499	119113303	371	.	6.98625	39.4368	37.1721	388	11A sh1: 2A
1774519	ENSMUSG00000027454	2	150905400	150931280	Gins1	150904233	150905047	1217	.	6.83837	124.799	121.766	471	11A sh1: 2A
1777302	ENSMUSG00000037820	2	158116402	158146436	Tgm2	158113887	158114205	82	.	3.86717	10.0914	8.23777	63	11A sh1: 2A
1779882	ENSMUSG00000027635	2	156995265	157007154	Dsn1	156991649	156992296	447	.	7.38048	47.0869	44.7396	492	11A sh1: 2A
1785138	ENSMUSG00000017861	2	163054687	163084688	Mybl2	163054253	163055149	821	.	5.21233	84.971	82.1872	264	11A sh1: 2A
1787610	ENSMUSG00000038523	2	154547085	154550003	1700003F12Rik	154544874	154545313	20	.	2.47857	3.59878	2.04124	270	11A sh1: 2A
1800650	ENSMUSG00000082163	2	156994173	156994892	Gm14276	156991649	156992296	447	.	7.38048	47.0869	44.7396	492	11A sh1: 2A
1804018	ENSMUSG00000085830	2	25291220	25298925	Grin1os	25286684	25287487	146	.	3.48055	16.6754	14.6817	552	11A sh1: 2A
1813566	ENSMUSG00000027488	2	154376313	154408099	Snta1	154372259	154372829	260	.	5.63371	28.1492	26.0051	361	11A sh1: 2A
1816242	ENSMUSG00000092283	2	158117154	158117905	Gm20412	158113887	158114205	82	.	3.86717	10.0914	8.23777	63	11A sh1: 2A
1818076	ENSMUSG00000027326	2	119047119	119105501	Knl1	119046776	119047529	69	.	3.99136	8.79568	6.98569	436	11A sh1: 2A
1829982	ENSMUSG00000026955	2	25372321	25378213	Sapcd2	25372052	25372771	178	.	4.14604	19.8977	17.852	339	11A sh1: 2A
1844696	ENSMUSG00000027469	2	152847964	152895321	Tpx2	152847788	152848394	347	.	6.18875	36.9865	34.7464	104	11A sh1: 2A
1855601	ENSMUSG00000038963	2	180456245	180474867	Slco4a1	180456074	180456565	196	.	4.26727	21.7298	19.6605	196	11A sh1: 2A
1857283	ENSMUSG00000085498	2	129297370	129307826	Gm14023	129296783	129297655	602	.	7.36586	62.7814	60.2193	533	11A sh1: 2A
1879275	ENSMUSG00000085057	2	24440418	24486855	Gm13415	24440103	24440424	369	.	5.39688	39.2252	36.9615	164	11A sh1: 2A
1885681	ENSMUSG00000027224	2	122302191	122313730	Duoxa1	122298686	122299049	31	.	2.55692	4.79982	3.1647	281	11A sh1: 2A
1896033	ENSMUSG00000027229	2	122186272	122206397	Terb2	122183523	122184680	32	.	3.08913	4.88204	3.21848	443	11A sh1: 2A
1896034	ENSMUSG00000027229	2	122186272	122206397	Terb2	122185840	122187097	32	.	3.08913	4.88204	3.21848	616	11A sh1: 2A
1909760	ENSMUSG00000027656	2	163820861	163833146	Ccn5	163820570	163821039	190	.	5.23104	21.1324	19.0666	261	11A sh1: 2A
1911617	ENSMUSG00000070692	2	122219993	122220391	Rps12-ps10	122215997	122217014	26	.	2.88318	4.28336	2.65641	849	11A sh1: 2A
1911618	ENSMUSG00000070692	2	122219993	122220391	Rps12-ps10	122217969	122218430	21	.	2.67724	3.71326	2.12434	123	11A sh1: 2A
1914079	ENSMUSG00000086203	2	117806678	117812813	Gm13985	117802823	117803159	95	.	3.66195	11.4832	9.5935	73	11A sh1: 2A
1920580	ENSMUSG00000026646	2	3455815	3475031	Suv39h2	3453028	3453395	212	.	5.96157	23.3714	21.279	216	11A sh1: 2A
1938264	ENSMUSG00000074625	2	158512796	158550762	Arhgap40	158510726	158511127	593	.	6.05127	61.9352	59.3843	256	11A sh1: 2A
1940233	ENSMUSG00000085633	2	122733290	122738362	Bloc1s6os	122731282	122731863	378	.	8.46001	40.1485	37.8809	374	11A sh1: 2A
1947032	ENSMUSG00000087187	2	36216777	36222934	Gm13431	36213904	36214356	152	.	3.65436	17.2078	15.2105	288	11A sh1: 2A
1957520	ENSMUSG00000085315	2	52425012	52434885	A430018G15Rik	52424357	52424908	596	.	8.85053	62.2415	59.6814	420	11A sh1: 2A
1977950	ENSMUSG00000026959	2	25291181	25319187	Grin1	25286684	25287487	146	.	3.48055	16.6754	14.6817	552	11A sh1: 2A
2000882	ENSMUSG00000081599	2	176754399	176757439	Gm14390	176753017	176753420	16	.	2.4713	3.17365	1.62455	34	11A sh1: 2A
2005702	ENSMUSG00000027611	2	155751117	155755471	Procr	155751053	155751652	125	.	4.6379	14.5372	12.5874	167	11A sh1: 2A
2006506	ENSMUSG00000026961	2	25289915	25291180	Lrrc26	25286684	25287487	146	.	3.48055	16.6754	14.6817	552	11A sh1: 2A
2023999	ENSMUSG00000017723	2	164562413	164568510	Wfdc2	164561838	164562578	184	.	3.52581	20.5244	18.4688	219	11A sh1: 2A
2024927	ENSMUSG00000063558	1	58029931	58106413	Aox1	58029647	58030623	714	.	5.65032	74.1445	71.4614	205	11A sh1: 2A
2035792	ENSMUSG00000039748	1	175880581	175913489	Exo1	175880472	175881215	1569	.	8.04121	160.096	156.915	280	11A sh1: 2A
2050929	ENSMUSG00000102605	1	75468570	75470761	Gm37264	75467540	75467856	83	.	3.31649	10.1666	8.3123	225	11A sh1: 2A
2057879	ENSMUSG00000099707	1	71888112	71891204	Gm8883	71887879	71888396	249	.	5.95135	27.0617	24.9279	190	11A sh1: 2A
2072936	ENSMUSG00000026475	1	153740349	153745468	Rgs16	153735999	153736403	89	.	2.80541	10.8374	8.96414	251	11A sh1: 2A
2093025	ENSMUSG00000101211	1	71894068	71917125	Gm28818	71893563	71894092	286	.	6.1578	30.8548	28.6778	222	11A sh1: 2A
2095332	ENSMUSG00000015222	1	66175273	66442583	Map2	66174947	66175677	361	.	4.92574	38.3973	36.1442	580	11A sh1: 2A
2100849	ENSMUSG00000041498	1	136466343	136531511	Kif14	136466144	136466671	752	.	6.74629	77.9179	75.2002	273	11A sh1: 2A
2114627	ENSMUSG00000102030	1	118176542	118202307	Gm29106	118176214	118177064	44	.	3.50101	6.15867	4.43565	783	11A sh1: 2A
2121482	ENSMUSG00000098997	1	93274549	93274610	Mir6901	93270793	93271127	26	.	2.39672	4.20597	2.60852	238	11A sh1: 2A
2128856	ENSMUSG00000055184	1	131527903	131539872	Fam72a	131526600	131528305	1249	.	4.64163	128.017	124.974	1088	11A sh1: 2A
2136529	ENSMUSG00000103588	1	173986926	174001972	Gm18445	173982262	173983221	625	.	6.88618	65.1766	62.5862	848	11A sh1: 2A
2139129	ENSMUSG00000103576	1	191077825	191078680	Gm38188	191075389	191075858	428	.	5.38774	45.2299	42.8966	316	11A sh1: 2A
2150178	ENSMUSG00000032487	1	150100031	150108227	Ptgs2	150099678	150100314	886	.	6.37677	91.5413	88.6953	266	11A sh1: 2A
2154727	ENSMUSG00000102414	1	135896394	135899089	Gm36938	135893375	135893948	92	.	2.61525	11.0854	9.20996	461	11A sh1: 2A
2161445	ENSMUSG00000067006	1	106861173	106883348	Serpinb5	106860905	106861500	600	.	7.05077	62.5928	60.0314	193	11A sh1: 2A
2181302	ENSMUSG00000062510	1	191063012	191086474	Nsl1	191062684	191063435	737	.	7.67677	76.4709	73.7673	475	11A sh1: 2A
2182796	ENSMUSG00000102380	1	134096405	134099159	Gm38140	134092951	134093352	281	.	4.25332	30.3098	28.1354	178	11A sh1: 2A
2183893	ENSMUSG00000025921	1	16105774	16133734	Rdh10	16104689	16106216	488	.	3.28231	51.2631	48.8521	1126	11A sh1: 2A
2193047	ENSMUSG00000026622	1	191821444	191833050	Nek2	191821238	191821997	1120	.	6.27727	115.051	112.064	277	11A sh1: 2A
2206321	ENSMUSG00000033952	1	139454772	139494091	Aspm	139454358	139455404	1545	.	6.83316	157.702	154.527	374	11A sh1: 2A
2224996	ENSMUSG00000041889	1	135371057	135375237	Shisa4	135367055	135367442	397	.	5.69787	42.0023	39.7115	145	11A sh1: 2A
2243186	ENSMUSG00000026251	1	87190607	87200070	Chrnd	87186927	87187267	70	.	3.2076	8.89399	7.08302	274	11A sh1: 2A
2255032	ENSMUSG00000047793	1	93235841	93301065	Sned1	93235446	93236669	156	.	3.55606	17.6099	15.6006	272	11A sh1: 2A
2257678	ENSMUSG00000104164	1	127978905	127984687	Gm38248	127975802	127976277	898	.	8.03134	92.7249	89.8651	174	11A sh1: 2A
2284824	ENSMUSG00000026072	1	40225080	40317257	Il1r1	40224727	40225282	252	.	6.13339	27.3501	25.2102	270	11A sh1: 2A
2290917	ENSMUSG00000090394	1	160044382	160080208	4930523C07Rik	160040071	160040401	73	.	2.09418	9.19955	7.36878	60	11A sh1: 2A
2290918	ENSMUSG00000090394	1	160044382	160080208	4930523C07Rik	160044262	160044828	380	.	3.6882	40.3353	38.0598	262	11A sh1: 2A
2299619	ENSMUSG00000037370	10	24637914	24712159	Enpp1	24635673	24636240	79	.	3.94666	9.77758	7.92678	220	11A sh1: 2A
2305439	ENSMUSG00000100113	10	111506575	111507662	Gm28592	111506199	111507007	310	.	3.5392	33.2942	31.0936	358	11A sh1: 2A
2312317	ENSMUSG00000111052	10	19141751	19206702	Gm20139	19140389	19140955	233	.	6.33417	25.4915	23.373	333	11A sh1: 2A
2323936	ENSMUSG00000112267	10	66889671	66891612	Gm47903	66885225	66885794	152	.	4.19484	17.2113	15.2141	348	11A sh1: 2A
2329063	ENSMUSG00000020034	10	84576626	84614359	Tcp11l2	84576195	84577432	644	.	6.14855	67.0473	64.4384	357	11A sh1: 2A
2330410	ENSMUSG00000040009	10	74967177	75016907	Gnaz	74966910	74967383	156	.	4.23203	17.6734	15.6638	186	11A sh1: 2A
2331518	ENSMUSG00000019997	10	24595442	24598683	Ccn2	24595389	24596017	310	.	4.39036	33.2136	31.0135	313	11A sh1: 2A
2337265	ENSMUSG00000112544	10	99267896	99279084	Gm48089	99263023	99263716	576	.	3.73934	60.1972	57.6648	178	11A sh1: 2A
2347183	ENSMUSG00000118550	10	128196071	128197594	AC135859.1	128194069	128195397	235	.	3.93959	25.6321	23.5128	794	11A sh1: 2A
2348768	ENSMUSG00000089789	10	127759721	127768297	Rdh1	127759520	127759831	109	.	4.20942	12.8462	10.9332	62	11A sh1: 2A
2349853	ENSMUSG00000069540	10	88729541	88731101	Gm4925	88728137	88728499	227	.	3.06243	24.8327	22.7256	245	11A sh1: 2A
2353844	ENSMUSG00000020000	10	24223517	24302790	Moxd1	24223513	24223980	274	.	6.73507	29.5741	27.4097	83	11A sh1: 2A
2355397	ENSMUSG00000019992	10	20347770	20361304	Mtfr2	20347467	20348087	581	.	6.77488	60.6393	58.105	300	11A sh1: 2A
2361264	ENSMUSG00000020205	10	111506286	111508645	Phlda1	111506199	111507007	310	.	3.5392	33.2942	31.0936	358	11A sh1: 2A
2370760	ENSMUSG00000112384	10	99267686	99270446	Gm34921	99263023	99263716	576	.	3.73934	60.1972	57.6648	178	11A sh1: 2A
2386953	ENSMUSG00000112716	10	120632672	120699203	4930471E19Rik	120628045	120628476	449	.	4.7329	47.2569	44.9015	242	11A sh1: 2A
2390305	ENSMUSG00000040653	10	3366057	3464975	Ppp1r14c	3365994	3367171	130	.	3.88314	14.9846	13.0199	249	11A sh1: 2A
2403571	ENSMUSG00000037990	10	58813359	59138916	Sh3rf3	58812219	58813090	176	.	4.40061	19.6632	17.619	329	11A sh1: 2A
2408205	ENSMUSG00000116828	16	25441853	25443273	Gm18896	25440064	25440390	131	.	5.61645	15.1149	13.1492	62	11A sh1: 2A
2412788	ENSMUSG00000091243	16	65815257	65866368	Vgll3	65815154	65816031	750	.	5.07226	77.7774	75.06	386	11A sh1: 2A
2415026	ENSMUSG00000085398	16	91044656	91056677	4931406G06Rik	91043834	91044892	698	.	5.13155	72.5075	69.8354	565	11A sh1: 2A
2416541	ENSMUSG00000116481	16	23514270	23515062	Gm49514	23513524	23513940	337	.	6.94718	35.967	33.7369	173	11A sh1: 2A
2420079	ENSMUSG00000075002	16	58613675	58616978	Ftdc1	58609322	58610083	38	.	3.28688	5.49075	3.8128	399	11A sh1: 2A
2422971	ENSMUSG00000022817	16	33829665	33949338	Itgb5	33829479	33830469	73	.	2.43954	9.18647	7.3558	611	11A sh1: 2A
2424311	ENSMUSG00000102036	16	76819585	76841784	1700063K16Rik	76816146	76816831	721	.	7.59024	74.8149	72.1293	435	11A sh1: 2A
2427010	ENSMUSG00000096960	16	25059639	25069058	A230028O05Rik	25058813	25059865	428	.	4.4367	45.1338	42.8009	257	11A sh1: 2A
2438078	ENSMUSG00000022945	16	93883901	93906115	Chaf1b	93883481	93884546	569	.	5.30391	59.5127	56.983	180	11A sh1: 2A
2439662	ENSMUSG00000022797	16	32608920	32632794	Tfrc	32608679	32609320	402	.	6.84259	42.5094	40.206	209	11A sh1: 2A
2455408	ENSMUSG00000034206	16	37011786	37095417	Polq	37011629	37012227	622	.	7.09807	64.8376	62.2485	197	11A sh1: 2A
2467005	ENSMUSG00000027887	3	108211472	108226648	Sypl2	108210554	108211022	489	.	5.53131	51.3819	48.9704	299	11A sh1: 2A
2469778	ENSMUSG00000043164	3	27866066	27896368	Tmem212	27863030	27863704	389	.	5.05794	41.1837	38.9046	423	11A sh1: 2A
2483045	ENSMUSG00000028186	3	146570426	146632305	Uox	146567588	146568545	1886	.	7.22405	191.904	188.645	372	11A sh1: 2A
2483549	ENSMUSG00000025758	3	40800019	40816883	Plk4	40799691	40800770	504	.	5.31517	52.897	50.4694	349	11A sh1: 2A
2486203	ENSMUSG00000098198	3	95144371	95144906	Gm9169	95142553	95142892	119	.	4.86462	13.8752	11.9304	295	11A sh1: 2A
2506067	ENSMUSG00000106455	3	121380259	121380679	Gm5711	121379686	121380012	512	.	5.44113	53.6751	51.2289	219	11A sh1: 2A
2512149	ENSMUSG00000090066	3	138065052	138081506	1110002E22Rik	138061354	138061959	522	.	6.03732	54.6789	52.2197	425	11A sh1: 2A
2534143	ENSMUSG00000037211	3	37639947	37644598	Spry1	37639773	37641039	125	.	3.46097	14.4597	12.5105	138	11A sh1: 2A
2538825	ENSMUSG00000095701	3	96328425	96328590	Gm24830	96327921	96329335	907	.	6.0605	93.5777	90.7164	306	11A sh1: 2A
2547811	ENSMUSG00000106000	3	41286061	41290590	Gm16508	41284885	41285445	646	.	5.20828	67.3063	64.6868	91	11A sh1: 2A
2557507	ENSMUSG00000106062	3	37644607	37647952	Gm43820	37639773	37641039	125	.	3.46097	14.4597	12.5105	138	11A sh1: 2A
2565431	ENSMUSG00000027750	3	54361109	54391037	Postn	54358553	54358885	127	.	5.76637	14.686	12.7234	61	11A sh1: 2A
2567508	ENSMUSG00000090581	3	64531310	64565830	Vmn2r6	64527530	64528955	21	.	2.67724	3.71326	2.12434	124	11A sh1: 2A
2567509	ENSMUSG00000090581	3	64531310	64565830	Vmn2r6	64529409	64530221	21	.	2.67724	3.71326	2.12434	438	11A sh1: 2A
2567510	ENSMUSG00000090581	3	64531310	64565830	Vmn2r6	64531129	64531885	26	.	2.88318	4.28336	2.65641	234	11A sh1: 2A
2585171	ENSMUSG00000085106	3	81037408	81040437	Gm16000	81036665	81037008	124	.	3.0274	14.4231	12.4742	128	11A sh1: 2A
2585172	ENSMUSG00000085106	3	81037408	81040437	Gm16000	81037319	81037628	87	.	2.73275	10.5767	8.70559	75	11A sh1: 2A
2611651	ENSMUSG00000066026	4	144892827	144928209	Dhrs3	144890788	144892398	392	.	3.76097	41.5657	39.2768	835	11A sh1: 2A
2617346	ENSMUSG00000037157	4	135728172	135752140	Il22ra1	135727967	135728329	32	.	2.93673	4.93546	3.27116	318	11A sh1: 2A
2618595	ENSMUSG00000098669	4	89445219	89445367	Gm27580	89440428	89441523	169	.	4.61228	19.013	16.9843	569	11A sh1: 2A
2622879	ENSMUSG00000086554	4	117975036	117993972	9530034E10Rik	117974607	117975265	151	.	3.93913	17.1479	15.151	296	11A sh1: 2A
2624690	ENSMUSG00000028587	4	108579423	108614833	Orc1	108579220	108579838	428	.	6.57235	45.1977	42.8645	97	11A sh1: 2A
2632323	ENSMUSG00000038047	4	86578855	86612055	Haus6	86574991	86576114	608	.	5.12676	63.4109	60.8371	602	11A sh1: 2A
2644090	ENSMUSG00000048706	4	80910646	80955628	Lurap1l	80910617	80912177	203	.	3.46591	22.4147	20.3351	361	11A sh1: 2A
2647702	ENSMUSG00000066191	4	47015669	47057427	Anks6	47012509	47012939	214	.	3.72867	23.5154	21.4222	161	11A sh1: 2A
2647703	ENSMUSG00000066191	4	47015669	47057427	Anks6	47015267	47015866	69	.	2.45346	8.73511	6.92572	211	11A sh1: 2A
2650347	ENSMUSG00000028718	4	115000159	115043196	Stil	114999722	115000670	2025	.	7.1538	205.864	202.577	408	11A sh1: 2A
2652822	ENSMUSG00000028766	4	137741733	137796384	Alpl	137739179	137739557	33	.	2.97733	5.02636	3.3607	176	11A sh1: 2A
2655661	ENSMUSG00000052117	4	57908483	57916297	D630039A03Rik	57904423	57904856	61	.	3.64213	7.92683	6.14519	375	11A sh1: 2A
2659541	ENSMUSG00000028312	4	52439243	52488260	Smc2	52438890	52439790	389	.	6.10555	41.2239	38.9447	409	11A sh1: 2A
2665827	ENSMUSG00000080808	4	89442217	89444644	Gm12608	89440428	89441523	169	.	4.61228	19.013	16.9843	569	11A sh1: 2A
2668862	ENSMUSG00000028965	4	150914562	150946102	Tnfrsf9	150914318	150914667	215	.	3.97611	23.6934	21.5993	214	11A sh1: 2A
2669256	ENSMUSG00000061322	4	41569775	41638158	Dnaic1	41569254	41569819	509	.	6.32499	53.389	50.944	361	11A sh1: 2A
2690609	ENSMUSG00000073679	4	155839492	155840178	Mxra8os	155837461	155838091	111	.	3.68069	13.0676	11.1407	365	11A sh1: 2A
2703468	ENSMUSG00000070867	4	114406724	114615098	Trabd2b	114405581	114406100	413	.	6.23368	43.6833	41.3682	283	11A sh1: 2A
2705874	ENSMUSG00000037306	4	134561690	134704290	Man1c1	134558795	134559482	231	.	5.61554	25.3117	23.1942	488	11A sh1: 2A
2715647	ENSMUSG00000037731	4	132781843	132796387	Themis2	132780497	132781140	24	.	2.75681	4.03048	2.43605	517	11A sh1: 2A
2732141	ENSMUSG00000087049	4	32251761	32265835	Bach2it1	32249883	32251386	588	.	4.28109	61.4253	58.8763	1287	11A sh1: 2A
2741979	ENSMUSG00000040270	4	32238804	32586108	Bach2	32238341	32238757	255	.	4.43859	27.6615	25.52	294	11A sh1: 2A
2745345	ENSMUSG00000046447	4	138454314	138460123	Camk2n1	138453727	138454042	57	.	3.91289	7.53168	5.7543	205	11A sh1: 2A
2748992	ENSMUSG00000042489	4	126556935	126593903	Clspn	126556685	126557392	329	.	5.61758	35.1682	32.9469	304	11A sh1: 2A
2754847	ENSMUSG00000043333	4	123787874	123829904	Rhbdl2	123787420	123787907	688	.	8.00113	71.5147	68.8531	330	11A sh1: 2A
2757040	ENSMUSG00000078521	4	134510999	134523927	Aunip	134510934	134511362	220	.	6.47491	24.192	22.0886	118	11A sh1: 2A
2766721	ENSMUSG00000046623	4	127351086	127354081	Gjb4	127349534	127349955	127	.	2.37821	14.7487	12.7856	188	11A sh1: 2A
2772321	ENSMUSG00000028545	4	111415006	111460298	Bend5	111414449	111415644	140	.	3.41936	16.0759	14.0944	399	11A sh1: 2A
2776366	ENSMUSG00000028678	4	117159639	117182639	Kif2c	117155492	117156257	193	.	4.85173	21.3717	19.3045	576	11A sh1: 2A
2780999	ENSMUSG00000074063	8	119434124	119446256	Osgin1	119430745	119431091	205	.	2.36567	22.5859	20.5054	135	11A sh1: 2A
2794949	ENSMUSG00000053560	8	84661331	84662854	Ier2	84656716	84657135	518	.	4.08325	54.2896	51.8406	288	11A sh1: 2A
2794950	ENSMUSG00000053560	8	84661331	84662854	Ier2	84660019	84660401	144	.	2.17392	16.4261	14.4422	168	11A sh1: 2A
2804000	ENSMUSG00000025810	8	128358604	128503363	Nrp1	128357233	128358766	188	.	2.72293	20.9155	18.8576	740	11A sh1: 2A
2808404	ENSMUSG00000097654	8	24422404	24440008	Gm26714	24419274	24420691	251	.	3.27441	27.2669	25.1274	1268	11A sh1: 2A
2811395	ENSMUSG00000005470	8	83955507	83970197	Asf1b	83955118	83955918	1372	.	6.50068	140.305	137.204	374	11A sh1: 2A
2821928	ENSMUSG00000031778	8	94772009	94782427	Cx3cl1	94771111	94772470	190	.	3.00828	21.1548	19.0889	949	11A sh1: 2A
2834380	ENSMUSG00000070130	8	105308364	105308460	Mir328	105305507	105305821	119	.	2.74381	13.9444	11.9991	64	11A sh1: 2A
2838911	ENSMUSG00000103244	8	123408100	123408752	Gm38092	123406439	123407206	79	.	3.07735	9.80909	7.95799	332	11A sh1: 2A
2862861	ENSMUSG00000005410	8	75109569	75128439	Mcm5	75109293	75109905	794	.	4.4976	82.1566	79.4003	194	11A sh1: 2A
2870016	ENSMUSG00000084523	8	128359241	128359320	Mir1903	128357233	128358766	188	.	2.72293	20.9155	18.8576	740	11A sh1: 2A
2870638	ENSMUSG00000085440	8	45723325	45819297	Sorbs2os	45719814	45720257	744	.	7.69798	77.1381	74.4324	278	11A sh1: 2A
2874210	ENSMUSG00000048484	8	4677539	4678365	Gm7461	4677371	4678770	1337	.	4.61114	136.869	133.781	400	11A sh1: 2A
2877228	ENSMUSG00000055148	8	72319033	72321656	Klf2	72318795	72319385	1307	.	8.12739	133.792	130.723	211	11A sh1: 2A
2885955	ENSMUSG00000099127	8	105307792	105307900	Gm27320	105305507	105305821	119	.	2.74381	13.9444	11.9991	64	11A sh1: 2A
2908066	ENSMUSG00000099031	8	70798135	70798192	Mir7240	70797227	70797584	60	.	1.8865	7.83052	6.0499	57	11A sh1: 2A
2909726	ENSMUSG00000109717	8	34967274	34979874	Gm34368	34965105	34965996	450	.	5.78574	47.4299	45.0737	647	11A sh1: 2A
2916851	ENSMUSG00000031790	8	95352268	95375080	Mmp15	95352166	95352898	66	.	2.23987	8.42549	6.61915	273	11A sh1: 2A
2926355	ENSMUSG00000043079	18	60593973	60660142	Synpo	60593638	60594066	98	.	3.3765	11.7562	9.86422	223	11A sh1: 2A
2942056	ENSMUSG00000036223	18	74195299	74207818	Ska1	74190506	74191179	190	.	5.54994	21.152	19.0861	276	11A sh1: 2A
2945486	ENSMUSG00000057719	18	42053667	42158960	Sh3rf2	42052380	42053030	136	.	3.9041	15.6191	13.6406	372	11A sh1: 2A
2946644	ENSMUSG00000117401	18	4353558	4368920	4833419F23Rik	4352858	4353602	328	.	5.21525	35.0498	32.8291	163	11A sh1: 2A
2947952	ENSMUSG00000038903	18	69925426	69969484	Ccdc68	69925378	69926155	136	.	4.24423	15.6415	13.6629	200	11A sh1: 2A
2950045	ENSMUSG00000080779	18	60778983	60779394	Gm8731	60774267	60774690	433	.	6.35629	45.7189	43.3836	219	11A sh1: 2A

## Sheet: 11A sh1-2
	gene_id	chr	genestart	geneend	gene_name	peakstart	peakend	score	strand	signalValue	pValue	qValue	peak	sample_name
4685	ENSMUSG00000105109	13	23534114	23534254	Gm44297	23531073	23531390	118	.	2.74625	13.7988	11.8388	256	11A sh1: 2B
9081	ENSMUSG00000069309	13	21786826	21787218	Hist1h2an	21782968	21783363	83	.	2.24693	10.2878	8.39858	162	11A sh1: 2B
26217	ENSMUSG00000021707	13	92354726	92389053	Dhfr	92354699	92355459	739	.	5.47661	76.6864	73.9426	283	11A sh1: 2B
31713	ENSMUSG00000035493	13	56609523	56639562	Tgfbi	56607887	56608267	87	.	3.64776	10.6815	8.77847	167	11A sh1: 2B
43145	ENSMUSG00000104608	13	22035164	22035307	Gm44390	22035106	22036287	383	.	5.38173	40.6386	38.3073	634	11A sh1: 2B
54986	ENSMUSG00000069301	13	22042460	22042944	H2ac11	22040810	22041415	191	.	3.27517	21.2459	19.1575	387	11A sh1: 2B
54987	ENSMUSG00000069301	13	22042460	22042944	H2ac11	22042333	22043571	267	.	3.91689	28.9899	26.7957	622	11A sh1: 2B
57198	ENSMUSG00000021591	13	75839868	75850154	Glrx	75839726	75840534	502	.	5.8422	52.7316	50.2394	133	11A sh1: 2B
63883	ENSMUSG00000000706	13	23456992	23465901	Btn1a1	23453488	23453818	42	.	3.03285	5.92213	4.20962	84	11A sh1: 2B
66825	ENSMUSG00000069302	13	22035164	22035568	H2ac12	22035106	22036287	383	.	5.38173	40.6386	38.3073	634	11A sh1: 2B
77161	ENSMUSG00000106281	13	21786875	21787015	Gm44346	21782968	21783363	83	.	2.24693	10.2878	8.39858	162	11A sh1: 2B
91985	ENSMUSG00000062727	13	22035870	22036345	H2bc12	22035106	22036287	383	.	5.38173	40.6386	38.3073	634	11A sh1: 2B
95694	ENSMUSG00000114522	13	78483354	78562570	Gm32067	78483268	78483838	160	.	5.42159	18.0413	16.0005	131	11A sh1: 2B
100885	ENSMUSG00000061991	13	23533906	23534304	H2ac10	23531073	23531390	118	.	2.74625	13.7988	11.8388	256	11A sh1: 2B
108266	ENSMUSG00000105433	13	22042545	22042682	Gm44486	22040810	22041415	191	.	3.27517	21.2459	19.1575	387	11A sh1: 2B
108267	ENSMUSG00000105433	13	22042545	22042682	Gm44486	22042333	22043571	267	.	3.91689	28.9899	26.7957	622	11A sh1: 2B
120080	ENSMUSG00000058773	13	21779883	21780625	H1f5	21779362	21780679	175	.	3.60624	19.6349	17.565	420	11A sh1: 2B
124266	ENSMUSG00000097979	6	128202150	128203276	Gm4691	128200186	128201131	932	.	6.28704	96.1062	93.2113	416	11A sh1: 2B
127344	ENSMUSG00000000627	6	82911885	82939769	Sema4f	82908984	82909698	587	.	5.89568	61.3751	58.7833	368	11A sh1: 2B
145992	ENSMUSG00000029910	6	66535390	66547220	Mad2l1	66535060	66535760	1780	.	6.85126	181.304	178.068	209	11A sh1: 2B
179437	ENSMUSG00000079652	6	29279593	29290680	Fam71f2	29278628	29279256	57	.	4.03641	7.52046	5.70836	303	11A sh1: 2B
187113	ENSMUSG00000029869	6	41605482	41620509	Ephb6	41604501	41604798	117	.	2.69326	13.699	11.7398	234	11A sh1: 2B
187114	ENSMUSG00000029869	6	41605482	41620509	Ephb6	41605130	41605717	393	.	4.43303	41.6652	39.3193	230	11A sh1: 2B
190595	ENSMUSG00000029755	6	6877805	6882085	Dlx5	6874616	6874933	19	.	2.69094	3.58402	1.98368	278	11A sh1: 2B
202002	ENSMUSG00000079654	6	29169232	29179584	Prrt4	29164287	29164844	162	.	5.26594	18.2995	16.257	380	11A sh1: 2B
236152	ENSMUSG00000038065	6	54681624	54703851	Mturn	54681578	54682316	72	.	3.10086	9.10799	7.24452	316	11A sh1: 2B
253778	ENSMUSG00000107429	6	115824499	115842525	Gm44206	115823814	115824401	152	.	5.18851	17.316	15.2913	186	11A sh1: 2B
258472	ENSMUSG00000039032	6	30896981	30915573	Tsga13	30896517	30896974	265	.	7.19754	28.7797	26.5962	290	11A sh1: 2B
284782	ENSMUSG00000090685	6	29471437	29473465	Atp6v1fnb	29467809	29468302	127	.	4.329	14.7563	12.7791	298	11A sh1: 2B
295054	ENSMUSG00000024164	17	57203970	57228136	C3	57201945	57202667	227	.	4.66693	24.8469	22.7124	534	11A sh1: 2B
308112	ENSMUSG00000003541	17	35821684	35822923	Ier3	35821433	35822030	187	.	3.9611	20.8382	18.7522	255	11A sh1: 2B
313854	ENSMUSG00000090113	17	25942233	25944961	Nhlrc4	25941665	25942055	34	.	2.80127	5.14262	3.46504	344	11A sh1: 2B
318571	ENSMUSG00000092600	17	35743323	35764191	Gm20442	35739611	35739935	57	.	4.03641	7.52046	5.70836	271	11A sh1: 2B
322845	ENSMUSG00000024301	17	26917091	26932583	Kifc5b	26916741	26917366	253	.	5.50309	27.5583	25.3907	232	11A sh1: 2B
336031	ENSMUSG00000023885	17	14665500	14694235	Thbs2	14662477	14662849	203	.	5.19129	22.4454	20.3443	110	11A sh1: 2B
352133	ENSMUSG00000118651	17	79354699	79358022	CT030740.1	79350809	79351180	83	.	2.27216	10.2821	8.39291	334	11A sh1: 2B
352134	ENSMUSG00000118651	17	79354699	79358022	CT030740.1	79354619	79355056	122	.	2.52911	14.2008	12.2277	207	11A sh1: 2B
352653	ENSMUSG00000049620	17	23833347	23836056	Prss33	23829236	23829677	249	.	5.16934	27.0975	24.9325	96	11A sh1: 2B
365705	ENSMUSG00000037104	17	87107679	87137839	Socs5	87103129	87103424	29	.	1.80114	4.54779	2.90345	107	11A sh1: 2B
372293	ENSMUSG00000055240	17	33360507	33394641	Zfp101	33358474	33359021	326	.	8.00296	34.8856	32.6178	401	11A sh1: 2B
381150	ENSMUSG00000098586	17	26920962	26921019	Gm27775	26916741	26917366	253	.	5.50309	27.5583	25.3907	232	11A sh1: 2B
387474	ENSMUSG00000023963	17	43667425	43751431	Cyp39a1	43666875	43667332	787	.	7.36958	81.5378	78.7367	270	11A sh1: 2B
395861	ENSMUSG00000098480	12	15800994	15801101	Mir6387	15800405	15801475	900	.	6.34942	92.9648	90.0874	679	11A sh1: 2B
404802	ENSMUSG00000097580	12	15817003	15888155	Gm5432	15816771	15817202	237	.	4.30554	25.8735	23.7241	270	11A sh1: 2B
413363	ENSMUSG00000001270	12	111669361	111672338	Ckb	111668484	111668791	75	.	3.18964	9.45637	7.58935	88	11A sh1: 2B
426216	ENSMUSG00000113845	12	74825345	74827722	Gm39473	74824851	74825427	398	.	6.78713	42.2322	39.8839	261	11A sh1: 2B
431376	ENSMUSG00000042029	12	116405402	116463731	Ncapg2	116404882	116405998	1087	.	5.52167	111.726	108.746	357	11A sh1: 2B
453209	ENSMUSG00000021250	12	85473890	85477273	Fos	85472277	85472613	66	.	2.73777	8.46035	6.61911	112	11A sh1: 2B
453210	ENSMUSG00000021250	12	85473890	85477273	Fos	85473544	85473997	215	.	4.44197	23.6145	21.5003	240	11A sh1: 2B
454637	ENSMUSG00000021223	12	83763634	83792382	Papln	83759543	83759944	136	.	5.00454	15.6716	13.6781	101	11A sh1: 2B
466105	ENSMUSG00000113741	12	35534421	35590446	Gm48236	35534221	35535224	467	.	6.35078	49.1903	46.7311	608	11A sh1: 2B
474862	ENSMUSG00000055748	15	63891264	63912297	Gsdmc4	63886937	63887249	16	.	2.19865	3.19994	1.63745	251	11A sh1: 2B
474863	ENSMUSG00000055748	15	63891264	63912297	Gsdmc4	63888327	63888972	31	.	2.67998	4.82835	3.15542	31	11A sh1: 2B
478339	ENSMUSG00000115729	15	25415022	25464362	Gm48957	25412222	25412537	136	.	3.06859	15.6845	13.691	261	11A sh1: 2B
478340	ENSMUSG00000115729	15	25415022	25464362	Gm48957	25414285	25414721	121	.	2.93362	14.1513	12.1786	195	11A sh1: 2B
489742	ENSMUSG00000006369	15	85205949	85286535	Fbln1	85202899	85203770	32	.	2.7764	4.90937	3.23526	133	11A sh1: 2B
495270	ENSMUSG00000058290	15	102296266	102324357	Espl1	102296106	102296609	175	.	6.27021	19.6672	17.5971	106	11A sh1: 2B
496336	ENSMUSG00000022385	15	85859745	85876573	Gtse1	85859281	85860013	281	.	5.36758	30.3363	28.1268	397	11A sh1: 2B
500448	ENSMUSG00000032783	15	99074575	99083409	Troap	99074424	99075142	408	.	6.89929	43.2593	40.8941	316	11A sh1: 2B
516417	ENSMUSG00000099349	15	11964276	11970086	1700047G03Rik	11960528	11960904	195	.	5.25802	21.605	19.509	218	11A sh1: 2B
526338	ENSMUSG00000033762	15	76703553	76710548	Recql4	76701221	76702159	84	.	2.93951	10.315	8.42558	262	11A sh1: 2B
530330	ENSMUSG00000116165	15	78913919	78919517	Pdxp	78913654	78914574	673	.	5.27942	70.0318	67.3663	201	11A sh1: 2B
541237	ENSMUSG00000088459	15	101369352	101369434	Mir1941	101368696	101368996	24	.	1.72859	4.09308	2.48368	268	11A sh1: 2B
541303	ENSMUSG00000097662	15	3996039	4015858	Gm2093	3995451	3996125	779	.	6.61657	80.7794	77.9905	388	11A sh1: 2B
547946	ENSMUSG00000096001	14	37102140	37114022	2610528A11Rik	37097939	37098286	61	.	3.64799	7.94175	6.12468	237	11A sh1: 2B
558142	ENSMUSG00000115092	14	76526592	76530746	E130202H07Rik	76526516	76526828	87	.	3.31316	10.5942	8.70209	62	11A sh1: 2B
562675	ENSMUSG00000044461	14	59625308	59631660	Shisa2	59625279	59625792	72	.	3.8823	9.06319	7.20024	304	11A sh1: 2B
564164	ENSMUSG00000076897	14	54186101	54186166	Traj32	54185425	54186427	58	.	3.30508	7.70664	5.89238	747	11A sh1: 2B
569138	ENSMUSG00000033730	14	70077203	70082614	Egr3	70074522	70075165	50	.	2.57308	6.7876	5.02085	481	11A sh1: 2B
573509	ENSMUSG00000049092	14	45219717	45282725	Gpr137c	45219210	45219728	320	.	3.96249	34.3284	32.0714	157	11A sh1: 2B
587334	ENSMUSG00000021822	14	20836660	20843385	Plau	20836608	20837064	163	.	4.31875	18.3651	16.3222	124	11A sh1: 2B
598556	ENSMUSG00000021903	14	32028989	32062197	Galnt15	32028656	32029064	80	.	3.90705	9.93827	8.0523	124	11A sh1: 2B
603699	ENSMUSG00000079244	14	51552790	51662953	Gm5622	51550333	51550795	19	.	2.69094	3.58402	1.98368	314	11A sh1: 2B
603700	ENSMUSG00000079244	14	51552790	51662953	Gm5622	51552489	51554716	19	.	2.69094	3.58402	1.98368	1046	11A sh1: 2B
612155	ENSMUSG00000065403	14	115043851	115043946	Mir18	115040337	115041081	204	.	2.92809	22.5162	20.4147	302	11A sh1: 2B
612156	ENSMUSG00000065403	14	115043851	115043946	Mir18	115042222	115042529	110	.	2.36794	12.9988	11.0553	76	11A sh1: 2B
621322	ENSMUSG00000022037	14	65968483	65981547	Clu	65968425	65969059	230	.	4.4405	25.1711	23.0346	229	11A sh1: 2B
627716	ENSMUSG00000022091	14	70180468	70211989	Sorbs3	70175470	70175999	35	.	2.15996	5.22704	3.54823	443	11A sh1: 2B
644662	ENSMUSG00000030677	7	127027729	127042471	Kif22	127027246	127027541	106	.	3.27197	12.5892	10.6489	180	11A sh1: 2B
646005	ENSMUSG00000058743	7	45816460	45824782	Kcnj14	45814232	45814741	291	.	5.03422	31.3995	29.1743	200	11A sh1: 2B
657315	ENSMUSG00000033967	7	12927416	12931072	Rnf225	12927232	12927625	48	.	2.45303	6.5554	4.80887	58	11A sh1: 2B
674844	ENSMUSG00000013928	7	30280094	30290237	Thap8	30279743	30281019	255	.	4.76154	27.7091	25.5407	495	11A sh1: 2B
683964	ENSMUSG00000096294	7	9546769	9572288	Gm10302	9543499	9777074	57	.	4.03641	7.52046	5.70836	134614	11A sh1: 2B
693136	ENSMUSG00000108935	7	120670296	120675902	4930588G17Rik	120670261	120670802	77	.	3.62731	9.61929	7.75058	60	11A sh1: 2B
699052	ENSMUSG00000060791	7	28437447	28448233	Gmfg	28436359	28437188	355	.	5.60411	37.8443	35.5399	207	11A sh1: 2B
722904	ENSMUSG00000074364	7	15946958	15967567	Ehd2	15945771	15946103	122	.	2.73976	14.2408	12.2674	111	11A sh1: 2B
736723	ENSMUSG00000038244	7	112225856	112413106	Mical2	112225734	112226223	254	.	5.06263	27.6369	25.4689	157	11A sh1: 2B
739626	ENSMUSG00000109251	7	143628024	143670614	E230032D23Rik	143625156	143625477	120	.	4.78451	13.9862	12.0248	183	11A sh1: 2B
754353	ENSMUSG00000045929	7	6410277	6441691	Gm20715	6409976	6410473	366	.	9.52906	38.9818	36.6722	284	11A sh1: 2B
764972	ENSMUSG00000070564	7	45684022	45694556	Ntn5	45680062	45680394	111	.	3.88719	13.1146	11.1702	55	11A sh1: 2B
767258	ENSMUSG00000030494	7	35334170	35392289	Rhpn2	35333454	35334195	229	.	4.1372	25.0627	22.9269	382	11A sh1: 2B
774973	ENSMUSG00000015134	7	66390890	66427517	Aldh1a3	66389100	66389460	113	.	4.16201	13.2732	11.3173	201	11A sh1: 2B
779574	ENSMUSG00000010307	7	47050601	47054777	Tmem86a	47050525	47051047	317	.	4.12985	33.9598	31.7046	120	11A sh1: 2B
788095	ENSMUSG00000025475	7	139834174	139878088	Adgra1	139833544	139834525	522	.	5.30988	54.7167	52.2069	627	11A sh1: 2B
790045	ENSMUSG00000109735	7	105481927	105483242	Gm45667	105481236	105482647	671	.	4.55445	69.7956	67.1307	948	11A sh1: 2B
805302	ENSMUSG00000078808	7	5401681	5413396	Vmn1r58	5398719	5400141	31	.	3.13943	4.78519	3.11294	301	11A sh1: 2B
805303	ENSMUSG00000078808	7	5401681	5413396	Vmn1r58	5400622	5400969	19	.	2.69094	3.58402	1.98368	86	11A sh1: 2B
819200	ENSMUSG00000099241	7	105925000	105928592	Gm18852	105921442	105921840	19	.	2.69094	3.58402	1.98368	288	11A sh1: 2B
819201	ENSMUSG00000099241	7	105925000	105928592	Gm18852	105923592	106209076	175	.	7.17585	19.6266	17.5568	283248	11A sh1: 2B
819801	ENSMUSG00000054753	7	3154658	3169203	AU018091	3150339	3150954	374	.	6.855	39.7758	37.4553	226	11A sh1: 2B
842807	ENSMUSG00000108950	7	49122334	49159819	9130015G15Rik	49121143	49121531	101	.	4.07119	12.1047	10.1796	281	11A sh1: 2B
855448	ENSMUSG00000035547	7	98121559	98178274	Capn5	98116912	98117544	270	.	4.58512	29.2584	27.0628	299	11A sh1: 2B
860135	ENSMUSG00000109145	7	82070387	82081758	Gm20744	82070109	82071561	381	.	3.73582	40.4618	38.1315	1055	11A sh1: 2B
877075	ENSMUSG00000046591	7	79660196	79698148	Ticrr	79659762	79660732	315	.	5.43981	33.7732	31.5189	354	11A sh1: 2B
879798	ENSMUSG00000070425	7	102065713	102096864	Xntrpc	102064836	102065538	484	.	7.65799	50.9658	48.4936	551	11A sh1: 2B
908554	ENSMUSG00000109021	7	70574834	70585751	Gm44812	70574256	70574623	157	.	4.40451	17.8193	15.78	49	11A sh1: 2B
912192	ENSMUSG00000090892	7	8136950	8161654	Vmn2r41	8135702	9357023	384	.	11.4172	40.7797	38.4479	727155	11A sh1: 2B
930544	ENSMUSG00000052779	7	81992002	81992618	4833418N17Rik	81991577	81992183	45	.	2.48481	6.27685	4.53381	504	11A sh1: 2B
940761	ENSMUSG00000042246	7	118535841	118584736	Tmc7	118532876	118533480	795	.	7.46392	82.332	79.5282	392	11A sh1: 2B
943241	ENSMUSG00000030867	7	122159439	122169873	Plk1	122158813	122159759	444	.	5.50605	46.9143	44.4991	558	11A sh1: 2B
952262	ENSMUSG00000108427	7	72110761	72113456	Gm36696	72110720	72111149	328	.	6.9603	35.079	32.8101	135	11A sh1: 2B
954722	ENSMUSG00000029516	5	115845278	116008947	Cit	115844629	115845273	379	.	6.1638	40.2774	37.9478	518	11A sh1: 2B
960522	ENSMUSG00000098793	5	100429329	100429507	Gm27286	100429112	100430043	947	.	6.04918	97.6275	94.7211	474	11A sh1: 2B
966657	ENSMUSG00000106518	5	98031567	98034005	Gm42759	98030399	98031504	339	.	3.54118	36.1846	33.9033	645	11A sh1: 2B
967854	ENSMUSG00000040254	5	12383385	12588948	Sema3d	12383193	12383509	40	.	3.22709	5.78498	4.07434	296	11A sh1: 2B
970114	ENSMUSG00000029177	5	30666777	30674830	Cenpa	30666678	30667181	147	.	5.02645	16.7997	14.7784	173	11A sh1: 2B
977215	ENSMUSG00000029521	5	110839979	110874145	Chek2	110839505	110840175	603	.	6.65761	62.9773	60.3726	371	11A sh1: 2B
987437	ENSMUSG00000093545	5	109016198	109016915	Gm5871	109011292	109011901	14	.	2.4667	3.03168	1.47256	116	11A sh1: 2B
987438	ENSMUSG00000093545	5	109016198	109016915	Gm5871	109016179	109016883	25	.	2.91519	4.16925	2.53093	502	11A sh1: 2B
991361	ENSMUSG00000097772	5	100420842	100429535	5430416N02Rik	100415927	100416566	1107	.	7.25855	113.721	110.727	434	11A sh1: 2B
997381	ENSMUSG00000096035	5	91987475	91995320	Odaph	91987240	91988002	376	.	5.13862	40.0007	37.6793	206	11A sh1: 2B
1017601	ENSMUSG00000105459	5	45857642	45858764	4930449I04Rik	45857175	45858184	1304	.	6.06137	133.549	130.465	757	11A sh1: 2B
1023959	ENSMUSG00000029154	5	73406075	73453435	Cwh43	73401207	73401659	306	.	5.42297	32.914	30.672	315	11A sh1: 2B
1029648	ENSMUSG00000038295	5	24384181	24392143	Atg9b	24383259	24383950	292	.	5.10095	31.4388	29.2134	347	11A sh1: 2B
1039563	ENSMUSG00000096344	5	146481965	146484704	Gm6408	146479494	146480106	203	.	4.2914	22.4651	20.3639	227	11A sh1: 2B
1042225	ENSMUSG00000051022	5	39613935	39755475	Hs3st1	39612011	39612509	94	.	4.80697	11.3558	9.44674	404	11A sh1: 2B
1049164	ENSMUSG00000007080	5	110286306	110337474	Pole	110285738	110286406	130	.	3.4906	15.0862	13.097	255	11A sh1: 2B
1058498	ENSMUSG00000045294	5	28071363	28078662	Insig1	28070488	28072059	329	.	3.27144	35.1747	32.9054	880	11A sh1: 2B
1066021	ENSMUSG00000082001	5	135637139	135637496	Gm15607	135632513	135633151	236	.	5.85009	25.8422	23.693	209	11A sh1: 2B
1068380	ENSMUSG00000106820	5	147418601	147423044	D5Ertd605e	147418460	147419028	211	.	5.91933	23.2266	21.1147	118	11A sh1: 2B
1071382	ENSMUSG00000029380	5	90891241	90893115	Cxcl1	90891047	90891553	740	.	7.65043	76.7812	74.0372	248	11A sh1: 2B
1100173	ENSMUSG00000029378	5	91139599	91148432	Areg	91139176	91139965	519	.	6.75047	54.4783	51.9693	444	11A sh1: 2B
1103058	ENSMUSG00000006143	5	136054492	136064326	Upk3bl	136051569	136052070	232	.	4.42863	25.4124	23.2745	172	11A sh1: 2B
1110674	ENSMUSG00000029299	5	104935057	104982718	Abcg3	104930882	104931185	14	.	2.4667	3.03168	1.47256	151	11A sh1: 2B
1110675	ENSMUSG00000029299	5	104935057	104982718	Abcg3	104934175	104934656	31	.	3.13943	4.78519	3.11294	197	11A sh1: 2B
1120288	ENSMUSG00000029095	5	35757880	35884973	Ablim2	35757279	35757761	29	.	2.25488	4.61888	2.97345	418	11A sh1: 2B
1126568	ENSMUSG00000015880	5	45669919	45700546	Ncapg	45669398	45670312	1246	.	6.1571	127.679	124.624	372	11A sh1: 2B
1144930	ENSMUSG00000037313	5	33658128	33678995	Tacc3	33657568	33658692	549	.	5.08466	57.533	54.983	531	11A sh1: 2B
1162124	ENSMUSG00000019326	11	101330605	101341938	Aoc3	101328831	101329166	61	.	3.74533	7.93188	6.11494	232	11A sh1: 2B
1167462	ENSMUSG00000085051	11	94677565	94687664	Gm11542	94677034	94677585	91	.	3.84001	11.0728	9.16623	431	11A sh1: 2B
1180282	ENSMUSG00000086015	11	95858865	95861044	4833417C18Rik	95858403	95859745	198	.	4.20309	21.9658	19.8676	478	11A sh1: 2B
1181331	ENSMUSG00000069892	11	49015874	49051242	9930111J21Rik2	49012128	49012473	25	.	2.91519	4.16925	2.53093	65	11A sh1: 2B
1184557	ENSMUSG00000020432	11	3917192	3932159	Tcn2	3913893	3914743	207	.	3.24321	22.8797	20.7699	348	11A sh1: 2B
1192714	ENSMUSG00000043029	11	73267388	73300363	Trpv3	73266753	73267619	355	.	5.67672	37.8862	35.5816	665	11A sh1: 2B
1214630	ENSMUSG00000020785	11	73019008	73042073	Camkk1	73018793	73019266	135	.	2.39355	15.5661	13.5734	144	11A sh1: 2B
1236918	ENSMUSG00000050860	11	95824499	95832140	Phospho1	95823987	95824541	91	.	3.93316	11.1039	9.19712	474	11A sh1: 2B
1239219	ENSMUSG00000017716	11	117849251	117855743	Birc5	117848604	117849459	279	.	5.89983	30.1468	27.9383	497	11A sh1: 2B
1240113	ENSMUSG00000020897	11	69045647	69051664	Aurkb	69045594	69045999	98	.	3.81821	11.7927	9.87001	179	11A sh1: 2B
1248349	ENSMUSG00000087486	11	117783326	117785055	Gm11723	117779756	117781756	62	.	2.42901	8.05221	6.2339	988	11A sh1: 2B
1251093	ENSMUSG00000059552	11	69580359	69591873	Trp53	69578990	69579419	179	.	4.06692	20.0466	17.9742	253	11A sh1: 2B
1252363	ENSMUSG00000085665	11	23067998	23075574	Gm12059	23067542	23067938	412	.	7.36941	43.5838	41.2173	255	11A sh1: 2B
1257096	ENSMUSG00000044041	11	100117327	100121566	Krt13	100113271	100114036	262	.	5.97143	28.3874	26.206	401	11A sh1: 2B
1262108	ENSMUSG00000020808	11	72042032	72047370	Pimreg	72041898	72042432	417	.	5.19814	44.1058	41.723	366	11A sh1: 2B
1264002	ENSMUSG00000038178	11	75531694	75577575	Slc43a2	75530558	75530910	48	.	2.71636	6.56121	4.81459	19	11A sh1: 2B
1264003	ENSMUSG00000038178	11	75531694	75577575	Slc43a2	75531292	75532111	88	.	3.45985	10.7214	8.81797	488	11A sh1: 2B
1269758	ENSMUSG00000086003	11	94133485	94155776	B230206L02Rik	94133376	94133848	102	.	3.65749	12.2182	10.292	194	11A sh1: 2B
1280756	ENSMUSG00000000120	11	95568818	95587735	Ngfr	95564703	95565095	83	.	3.91422	10.2298	8.34111	244	11A sh1: 2B
1284482	ENSMUSG00000017499	11	98907801	98923940	Cdc6	98907651	98908161	163	.	5.54616	18.4208	16.3776	119	11A sh1: 2B
1293693	ENSMUSG00000034773	11	102248882	102265187	Hrob	102245045	102245391	172	.	4.92858	19.2658	17.2061	187	11A sh1: 2B
1299063	ENSMUSG00000038453	11	97509340	97576186	Srcin1	97508257	97508597	50	.	3.81217	6.79898	5.02085	100	11A sh1: 2B
1319166	ENSMUSG00000084168	11	97768060	97768371	Atp5l2-ps	97766334	97766861	134	.	5.30201	15.4412	13.4493	380	11A sh1: 2B
1324151	ENSMUSG00000018740	11	68968131	68974365	Slc25a35	68967678	68968150	382	.	6.54678	40.5623	38.2314	323	11A sh1: 2B
1336719	ENSMUSG00000036045	11	54158926	54160056	Gm12221	54155768	54156200	175	.	6.27021	19.6672	17.5971	295	11A sh1: 2B
1338429	ENSMUSG00000020399	11	46454935	46481255	Havcr2	46454621	46454976	270	.	6.18698	29.2664	27.0708	150	11A sh1: 2B
1344813	ENSMUSG00000019302	11	101009452	101063719	Atp6v0a1	101009291	101009762	94	.	4.42215	11.3598	9.45068	111	11A sh1: 2B
1347378	ENSMUSG00000000861	11	24078056	24174123	Bcl11a	24076167	24076502	73	.	2.25039	9.18403	7.31978	233	11A sh1: 2B
1347379	ENSMUSG00000000861	11	24078056	24174123	Bcl11a	24077002	24077550	98	.	2.37012	11.7621	9.83978	491	11A sh1: 2B
1351662	ENSMUSG00000005951	11	73199460	73224511	Shpk	73198985	73199902	793	.	5.63034	82.189	79.3855	376	11A sh1: 2B
1358897	ENSMUSG00000110888	9	56903461	56904996	Gm47237	56900751	56901497	255	.	5.3744	27.7232	25.5548	549	11A sh1: 2B
1378230	ENSMUSG00000034485	9	60794542	60880370	Uaca	60794148	60794908	71	.	3.19541	9.05959	7.19668	161	11A sh1: 2B
1391929	ENSMUSG00000007908	9	76014855	76136350	Hmgcll1	76010166	76010530	971	.	9.09045	100.051	97.1319	190	11A sh1: 2B
1396213	ENSMUSG00000091366	9	107292435	107297192	Gm17040	107288845	107290084	96	.	2.90572	11.5979	9.67692	37	11A sh1: 2B
1397502	ENSMUSG00000052143	9	60821552	60838200	Gm9869	60818403	60818727	103	.	4.54473	12.3222	10.3839	70	11A sh1: 2B
1407374	ENSMUSG00000111709	9	78257129	78269166	Gm3776	78255656	78256527	1311	.	7.4039	134.251	131.162	321	11A sh1: 2B
1415833	ENSMUSG00000032528	9	121642716	121672954	Vipr1	121642114	121642609	27	.	2.24995	4.36954	2.72812	402	11A sh1: 2B
1427586	ENSMUSG00000111085	9	14663022	14665099	Gm7607	14662598	14663164	273	.	6.48494	29.5569	27.3598	413	11A sh1: 2B
1434786	ENSMUSG00000098787	9	108081498	108081583	Mir7088	108078791	108079645	300	.	5.37356	32.2592	30.0206	457	11A sh1: 2B
1435181	ENSMUSG00000043613	9	7445822	7455975	Mmp3	7445772	7446073	81	.	4.53994	10.0873	8.19992	54	11A sh1: 2B
1444124	ENSMUSG00000100782	9	88259895	88263035	Gm28231	88259523	88259836	61	.	3.66364	7.9815	6.16395	227	11A sh1: 2B
1444819	ENSMUSG00000047562	9	7502352	7510240	Mmp10	7501259	7501604	109	.	4.13725	12.898	10.9553	63	11A sh1: 2B
1449767	ENSMUSG00000074183	9	78230656	78242684	Gsta1	78229305	78251038	204	.	5.31775	22.5828	20.4809	696	11A sh1: 2B
1451926	ENSMUSG00000049493	9	95752642	95845311	Pls1	95749843	95750363	514	.	7.85018	53.9869	51.48	343	11A sh1: 2B
1458415	ENSMUSG00000111540	9	14618585	14619565	4930584E12Rik	14615050	14615370	28	.	1.87948	4.52087	2.87693	271	11A sh1: 2B
1458416	ENSMUSG00000111540	9	14618585	14619565	4930584E12Rik	14616120	14616490	57	.	2.22217	7.52053	5.70843	272	11A sh1: 2B
1461334	ENSMUSG00000066463	9	78311972	78314796	Omt2a	78308280	78308650	145	.	6.21917	16.5526	14.5419	69	11A sh1: 2B
1462271	ENSMUSG00000111198	9	14643772	14645792	Gm34263	14641531	14642446	154	.	4.17961	17.4366	15.4111	387	11A sh1: 2B
1468816	ENSMUSG00000111537	9	62789904	62790411	Gm7653	62786812	62787234	87	.	4.50381	10.6319	8.72928	127	11A sh1: 2B
1475530	ENSMUSG00000111639	9	119983146	119988092	1700019L13Rik	119981435	119983062	294	.	2.91941	31.6565	29.43	1178	11A sh1: 2B
1479651	ENSMUSG00000066896	9	20312152	20336094	Olfr18	20309497	20309849	71	.	4.4849	9.03106	7.16842	97	11A sh1: 2B
1500329	ENSMUSG00000025650	9	108953586	108984875	Col7a1	108952951	108953445	294	.	4.16258	31.6398	29.4133	211	11A sh1: 2B
1511763	ENSMUSG00000065466	9	103011417	103011520	n-R5s89	103007712	103008911	169	.	3.43966	18.9685	16.9107	770	11A sh1: 2B
1515300	ENSMUSG00000046186	9	78615546	78716253	Cd109	78615436	78615990	188	.	5.36818	20.8934	18.8072	67	11A sh1: 2B
1516316	ENSMUSG00000074476	9	21755442	21760303	Spc24	21753836	21754246	137	.	3.43347	15.6992	13.7056	277	11A sh1: 2B
1521470	ENSMUSG00000037977	9	107340602	107352422	6430571L13Rik	107338085	107338505	184	.	4.10352	20.534	18.4586	224	11A sh1: 2B
1532694	ENSMUSG00000038379	9	83834689	83872389	Ttk	83834231	83835117	958	.	6.32404	98.7608	95.8483	430	11A sh1: 2B
1535268	ENSMUSG00000079243	9	120013755	120023598	Xirp1	120012799	120013691	294	.	3.42148	31.6466	29.4201	265	11A sh1: 2B
1542974	ENSMUSG00000032515	9	119971163	119984658	Csrnp1	119970095	119970826	135	.	3.61886	15.524	13.5316	391	11A sh1: 2B
1543714	ENSMUSG00000048503	9	43108650	43116570	Tlcd5	43105586	43106265	130	.	4.01579	15.0039	13.0153	540	11A sh1: 2B
1547414	ENSMUSG00000111797	9	37255498	37256149	Gm48081	37255251	37256001	201	.	4.54754	22.2719	20.1719	262	11A sh1: 2B
1552290	ENSMUSG00000118396	9	106503225	106561625	Iqcf2	106499872	106500266	50	.	3.81217	6.79898	5.02085	85	11A sh1: 2B
1561936	ENSMUSG00000090570	9	107300380	107301838	Gm17041	107296132	107296790	336	.	4.87604	35.9495	33.6693	435	11A sh1: 2B
1565889	ENSMUSG00000105127	9	110655679	110656455	Gm42470	110653758	110654329	193	.	2.66748	21.4725	19.3828	452	11A sh1: 2B
1570963	ENSMUSG00000024778	19	34290666	34327772	Fas	34290236	34290872	316	.	5.83732	33.9425	31.6873	411	11A sh1: 2B
1572670	ENSMUSG00000024774	19	34121469	34166053	Ankrd22	34119856	34120594	1056	.	7.49796	108.583	105.62	359	11A sh1: 2B
1574801	ENSMUSG00000024885	19	3913491	3929808	Aldh3b1	3912538	3913277	449	.	6.14817	47.4377	44.9955	312	11A sh1: 2B
1577530	ENSMUSG00000071656	19	8850768	8853909	Lrrn4cl	8850427	8850925	54	.	3.45983	7.22511	5.44182	43	11A sh1: 2B
1580142	ENSMUSG00000024743	19	10389090	10453180	Syt7	10388621	10389220	182	.	5.0248	20.3393	18.2651	149	11A sh1: 2B
1583151	ENSMUSG00000037578	19	44147637	44192442	Pkd2l1	44146064	44146698	180	.	5.98638	20.1352	18.0622	358	11A sh1: 2B
1585674	ENSMUSG00000067199	19	41829970	41832583	Frat1	41829700	41830857	266	.	5.99068	28.8834	26.6968	139	11A sh1: 2B
1587874	ENSMUSG00000067577	19	10740947	10786043	A430093F15Rik	10740691	10741352	96	.	3.42817	11.5223	9.60197	614	11A sh1: 2B
1590173	ENSMUSG00000117684	19	57273960	57277052	4930449E18Rik	57272940	57273728	252	.	4.14154	27.4092	25.2424	553	11A sh1: 2B
1592450	ENSMUSG00000012443	19	37376403	37421859	Kif11	37375778	37376585	425	.	7.55523	44.9255	42.5357	474	11A sh1: 2B
1596753	ENSMUSG00000024989	19	38055011	38074423	Cep55	38053709	38054588	126	.	3.68998	14.626	12.6499	769	11A sh1: 2B
1597551	ENSMUSG00000024770	19	34067358	34084918	Lipn	34066963	34067410	79	.	4.42241	9.81746	7.93324	297	11A sh1: 2B
1598298	ENSMUSG00000052085	19	24999534	25202432	Dock8	24999313	24999793	114	.	2.6022	13.4034	11.4465	167	11A sh1: 2B
1630983	ENSMUSG00000031351	X	72987339	73031543	Zfp185	72986982	72987359	56	.	3.20631	7.41514	5.62963	76	11A sh1: 2B
1636536	ENSMUSG00000051228	X	13466110	13489313	Nyx	13461497	13462131	55	.	3.59155	7.3117	5.52741	372	11A sh1: 2B
1642288	ENSMUSG00000047757	X	164980592	164997272	Fancb	164980218	164980755	906	.	6.18865	93.5508	90.6721	302	11A sh1: 2B
1643568	ENSMUSG00000039231	X	8061171	8074760	Suv39h1	8058087	8058545	19	.	2.69094	3.58402	1.98368	30	11A sh1: 2B
1643569	ENSMUSG00000039231	X	8061171	8074760	Suv39h1	8059090	8059822	14	.	2.4667	3.03168	1.47256	45	11A sh1: 2B
1646619	ENSMUSG00000019359	X	100729873	100738895	Gdpd2	100729821	100730357	109	.	4.89217	12.9222	10.9793	335	11A sh1: 2B
1651374	ENSMUSG00000118478	X	101707020	101727258	Gm50476	101704948	101705410	197	.	7.50715	21.8272	19.7298	319	11A sh1: 2B
1652705	ENSMUSG00000031262	X	134308084	134362639	Cenpi	134307944	134308563	594	.	7.25482	62.0514	59.4571	257	11A sh1: 2B
1657784	ENSMUSG00000087193	X	8042943	8074619	Gm14820	8042099	8042804	14	.	2.4667	3.03168	1.47256	369	11A sh1: 2B
1662602	ENSMUSG00000100714	X	13234641	13247736	2010308F09Rik	13230641	13230980	237	.	6.44417	25.8629	23.7135	156	11A sh1: 2B
1696499	ENSMUSG00000027353	2	132816141	132844197	Mcm8	132815719	132816494	1003	.	7.41876	103.254	100.318	381	11A sh1: 2B
1698754	ENSMUSG00000005803	2	122765237	122809569	Sqor	122765094	122765627	75	.	3.92277	9.44018	7.57327	300	11A sh1: 2B
1706472	ENSMUSG00000074647	2	155827548	155834854	Fam83c	155826440	155826882	62	.	3.4344	8.08207	6.26336	353	11A sh1: 2B
1723552	ENSMUSG00000085914	2	167662109	167667697	Gm14320	167661404	167661913	206	.	4.28883	22.7521	20.6431	277	11A sh1: 2B
1724678	ENSMUSG00000055612	2	72476159	72486893	Cdca7	72475910	72476711	167	.	5.94468	18.7773	16.7207	217	11A sh1: 2B
1730189	ENSMUSG00000027399	2	129299610	129309972	Il1a	129296803	129297655	440	.	7.14877	46.4171	44.0037	512	11A sh1: 2B
1752298	ENSMUSG00000085524	2	156451906	156455651	Gm14224	156447238	156447765	446	.	6.99465	47.048	44.6323	353	11A sh1: 2B
1754077	ENSMUSG00000040152	2	118111876	118127133	Thbs1	118110161	118110847	298	.	4.02029	32.1074	29.8783	271	11A sh1: 2B
1754078	ENSMUSG00000040152	2	118111876	118127133	Thbs1	118111287	118111721	93	.	2.51234	11.2176	9.30976	46	11A sh1: 2B
1758929	ENSMUSG00000027323	2	119112793	119147445	Rad51	119112528	119113265	238	.	6.35258	25.9909	23.8408	239	11A sh1: 2B
1766633	ENSMUSG00000027454	2	150905400	150931280	Gins1	150904242	150905045	974	.	6.15257	100.332	97.4125	461	11A sh1: 2B
1769208	ENSMUSG00000037820	2	158116402	158146436	Tgm2	158113763	158114194	31	.	2.81883	4.84141	3.16827	144	11A sh1: 2B
1771594	ENSMUSG00000027635	2	156995265	157007154	Dsn1	156991705	156992336	285	.	6.69758	30.8095	28.5973	400	11A sh1: 2B
1776490	ENSMUSG00000017861	2	163054687	163084688	Mybl2	163054350	163055076	655	.	5.07742	68.1926	65.5405	249	11A sh1: 2B
1790882	ENSMUSG00000082163	2	156994173	156994892	Gm14276	156991705	156992336	285	.	6.69758	30.8095	28.5973	400	11A sh1: 2B
1794080	ENSMUSG00000085830	2	25291220	25298925	Grin1os	25286572	25287259	52	.	2.74994	7.01563	5.23492	326	11A sh1: 2B
1802880	ENSMUSG00000027488	2	154376313	154408099	Snta1	154372234	154372816	235	.	5.71108	25.6972	23.5502	448	11A sh1: 2B
1805373	ENSMUSG00000092283	2	158117154	158117905	Gm20412	158113763	158114194	31	.	2.81883	4.84141	3.16827	144	11A sh1: 2B
1807148	ENSMUSG00000027326	2	119047119	119105501	Knl1	119046806	119047554	72	.	4.25215	9.12551	7.26185	533	11A sh1: 2B
1818193	ENSMUSG00000026955	2	25372321	25378213	Sapcd2	25372030	25372708	112	.	3.90765	13.1929	11.2376	172	11A sh1: 2B
1831794	ENSMUSG00000027469	2	152847964	152895321	Tpx2	152847776	152848320	375	.	7.42438	39.872	37.5511	259	11A sh1: 2B
1841983	ENSMUSG00000038963	2	180456245	180474867	Slco4a1	180455957	180456684	169	.	4.13317	18.9618	16.9041	314	11A sh1: 2B
1843506	ENSMUSG00000085498	2	129297370	129307826	Gm14023	129296803	129297655	440	.	7.14877	46.4171	44.0037	512	11A sh1: 2B
1863974	ENSMUSG00000085057	2	24440418	24486855	Gm13415	24440119	24440580	339	.	5.287	36.2475	33.9659	133	11A sh1: 2B
1896320	ENSMUSG00000086203	2	117806678	117812813	Gm13985	117802745	117803303	131	.	4.43234	15.1258	13.1363	188	11A sh1: 2B
1902311	ENSMUSG00000026646	2	3455815	3475031	Suv39h2	3453005	3453404	129	.	5.53893	14.9237	12.9413	310	11A sh1: 2B
1918700	ENSMUSG00000074625	2	158512796	158550762	Arhgap40	158510734	158511125	401	.	5.37052	42.4503	40.1011	222	11A sh1: 2B
1920564	ENSMUSG00000085633	2	122733290	122738362	Bloc1s6os	122731362	122731835	335	.	7.98233	35.8601	33.5803	228	11A sh1: 2B
1936673	ENSMUSG00000085315	2	52425012	52434885	A430018G15Rik	52424348	52424898	426	.	7.57426	45.0116	42.6136	447	11A sh1: 2B
1955617	ENSMUSG00000026959	2	25291181	25319187	Grin1	25286572	25287259	52	.	2.74994	7.01563	5.23492	326	11A sh1: 2B
1976876	ENSMUSG00000081599	2	176754399	176757439	Gm14390	176749802	176750140	19	.	2.69094	3.58402	1.98368	133	11A sh1: 2B
1981323	ENSMUSG00000027611	2	155751117	155755471	Procr	155751057	155751791	58	.	3.72893	7.63803	5.82455	396	11A sh1: 2B
1982138	ENSMUSG00000026961	2	25289915	25291180	Lrrc26	25286572	25287259	52	.	2.74994	7.01563	5.23492	326	11A sh1: 2B
1986360	ENSMUSG00000087684	2	167827693	167833646	1200007C13Rik	167823216	167823755	77	.	3.35682	9.65108	7.78211	418	11A sh1: 2B
1998332	ENSMUSG00000017723	2	164562413	164568510	Wfdc2	164561819	164562503	95	.	2.98663	11.4982	9.57805	633	11A sh1: 2B
1999353	ENSMUSG00000063558	1	58029931	58106413	Aox1	58029645	58030785	702	.	5.68505	72.9617	70.2695	205	11A sh1: 2B
2010802	ENSMUSG00000039748	1	175880581	175913489	Exo1	175880476	175881234	1305	.	7.50756	133.675	130.59	269	11A sh1: 2B
2026893	ENSMUSG00000102605	1	75468570	75470761	Gm37264	75467566	75467856	72	.	3.39455	9.10435	7.24102	196	11A sh1: 2B
2034265	ENSMUSG00000099707	1	71888112	71891204	Gm8883	71887957	71888375	290	.	6.70856	31.308	29.0833	107	11A sh1: 2B
2052081	ENSMUSG00000100555	1	111804934	111807775	Gm8173	111800457	111800962	19	.	2.69094	3.58402	1.98368	65	11A sh1: 2B
2071511	ENSMUSG00000101211	1	71894068	71917125	Gm28818	71893499	71893997	247	.	6.13106	26.9165	24.7524	302	11A sh1: 2B
2073955	ENSMUSG00000015222	1	66175273	66442583	Map2	66175044	66175661	306	.	4.82615	32.8578	30.616	473	11A sh1: 2B
2079803	ENSMUSG00000041498	1	136466343	136531511	Kif14	136466152	136466699	639	.	6.88143	66.5432	63.9046	267	11A sh1: 2B
2088120	ENSMUSG00000065412	1	195037040	195037120	Mir29b-2	195033912	195034251	202	.	5.5624	22.3645	20.2639	246	11A sh1: 2B
2094342	ENSMUSG00000102030	1	118176542	118202307	Gm29106	118174221	118174525	43	.	3.58792	6.10167	4.3609	70	11A sh1: 2B
2094343	ENSMUSG00000102030	1	118176542	118202307	Gm29106	118176404	118176983	25	.	2.91519	4.16925	2.53093	453	11A sh1: 2B
2101617	ENSMUSG00000098997	1	93274549	93274610	Mir6901	93270791	93271167	68	.	3.72647	8.64994	6.8066	250	11A sh1: 2B
2109491	ENSMUSG00000055184	1	131527903	131539872	Fam72a	131526611	131528280	1161	.	4.83493	119.16	116.131	1077	11A sh1: 2B
2117558	ENSMUSG00000103588	1	173986926	174001972	Gm18445	173982559	173983186	536	.	6.47143	56.1939	53.659	352	11A sh1: 2B
2120321	ENSMUSG00000103576	1	191077825	191078680	Gm38188	191075387	191075873	415	.	5.75145	43.9626	41.5804	323	11A sh1: 2B
2132049	ENSMUSG00000032487	1	150100031	150108227	Ptgs2	150099664	150100319	856	.	6.30718	88.5302	85.6707	236	11A sh1: 2B
2136900	ENSMUSG00000102414	1	135896394	135899089	Gm36938	135893390	135893842	57	.	2.53283	7.4875	5.70117	127	11A sh1: 2B
2143935	ENSMUSG00000067006	1	106861173	106883348	Serpinb5	106860949	106861483	383	.	5.86557	40.6367	38.3055	149	11A sh1: 2B
2165014	ENSMUSG00000062510	1	191063012	191086474	Nsl1	191062698	191063461	435	.	6.38742	45.9054	43.5036	511	11A sh1: 2B
2166650	ENSMUSG00000102380	1	134096405	134099159	Gm38140	134092916	134093316	180	.	4.03278	20.14	18.067	211	11A sh1: 2B
2167684	ENSMUSG00000025921	1	16105774	16133734	Rdh10	16104694	16106182	402	.	3.24155	42.5631	40.2009	1121	11A sh1: 2B
2177456	ENSMUSG00000026622	1	191821444	191833050	Nek2	191821238	191821990	762	.	5.75971	79.0467	76.2734	312	11A sh1: 2B
2186289	ENSMUSG00000037035	1	119415465	119422248	Inhbb	119410787	119411607	18	.	2.38933	3.40336	1.83665	518	11A sh1: 2B
2186290	ENSMUSG00000037035	1	119415465	119422248	Inhbb	119412169	119412465	17	.	2.35897	3.33645	1.7712	89	11A sh1: 2B
2186291	ENSMUSG00000037035	1	119415465	119422248	Inhbb	119412872	119413377	20	.	2.42386	3.61241	2.01158	467	11A sh1: 2B
2186292	ENSMUSG00000037035	1	119415465	119422248	Inhbb	119414031	119415050	29	.	2.80413	4.63528	2.98949	349	11A sh1: 2B
2191577	ENSMUSG00000033952	1	139454772	139494091	Aspm	139454376	139455431	1433	.	6.77336	146.451	143.31	361	11A sh1: 2B
2211368	ENSMUSG00000041889	1	135371057	135375237	Shisa4	135367069	135367452	468	.	6.89894	49.3462	46.8865	133	11A sh1: 2B
2230619	ENSMUSG00000026251	1	87190607	87200070	Chrnd	87186949	87187505	45	.	2.96953	6.32233	4.57877	191	11A sh1: 2B
2243147	ENSMUSG00000047793	1	93235841	93301065	Sned1	93235513	93236605	57	.	2.68294	7.56292	5.75034	266	11A sh1: 2B
2246011	ENSMUSG00000104164	1	127978905	127984687	Gm38248	127975802	127976263	855	.	8.14773	88.3911	85.5319	84	11A sh1: 2B
2274765	ENSMUSG00000026072	1	40225080	40317257	Il1r1	40224875	40225317	274	.	6.87388	29.6016	27.4043	154	11A sh1: 2B
2281184	ENSMUSG00000090394	1	160044382	160080208	4930523C07Rik	160044259	160044831	325	.	3.43955	34.8532	32.5855	268	11A sh1: 2B
2290330	ENSMUSG00000037370	10	24637914	24712159	Enpp1	24635826	24636290	48	.	3.49063	6.6011	4.85393	232	11A sh1: 2B
2296406	ENSMUSG00000100113	10	111506575	111507662	Gm28592	111506408	111507030	337	.	3.84331	36.0403	33.7597	176	11A sh1: 2B
2303541	ENSMUSG00000111052	10	19141751	19206702	Gm20139	19140422	19140944	166	.	5.78024	18.7179	16.6617	332	11A sh1: 2B
2315657	ENSMUSG00000112267	10	66889671	66891612	Gm47903	66885375	66885794	145	.	4.4077	16.5905	14.5796	188	11A sh1: 2B
2320974	ENSMUSG00000020034	10	84576626	84614359	Tcp11l2	84576216	84577397	543	.	6.27317	56.9239	54.3858	337	11A sh1: 2B
2322391	ENSMUSG00000040009	10	74967177	75016907	Gnaz	74966944	74967387	122	.	4.18273	14.2242	12.2509	235	11A sh1: 2B
2323509	ENSMUSG00000019997	10	24595442	24598683	Ccn2	24595399	24596041	252	.	4.26828	27.4303	25.2635	313	11A sh1: 2B
2329491	ENSMUSG00000112544	10	99267896	99279084	Gm48089	99263010	99263550	628	.	4.08689	65.4337	62.8061	243	11A sh1: 2B
2339794	ENSMUSG00000118550	10	128196071	128197594	AC135859.1	128194061	128195354	231	.	4.35415	25.267	23.13	264	11A sh1: 2B
2341442	ENSMUSG00000089789	10	127759721	127768297	Rdh1	127759374	127759831	155	.	5.26395	17.5529	15.5267	262	11A sh1: 2B
2342594	ENSMUSG00000069540	10	88729541	88731101	Gm4925	88728162	88728516	173	.	2.82859	19.4585	17.3976	209	11A sh1: 2B
2348345	ENSMUSG00000019992	10	20347770	20361304	Mtfr2	20347463	20348069	563	.	7.38545	58.9593	56.3942	341	11A sh1: 2B
2364330	ENSMUSG00000112384	10	99267686	99270446	Gm34921	99263010	99263550	628	.	4.08689	65.4337	62.8061	243	11A sh1: 2B
2381144	ENSMUSG00000112716	10	120632672	120699203	4930471E19Rik	120628091	120628474	490	.	5.64815	51.5697	49.0892	190	11A sh1: 2B
2384650	ENSMUSG00000040653	10	3366057	3464975	Ppp1r14c	3366048	3367191	87	.	3.63725	10.645	8.74232	664	11A sh1: 2B
2396443	ENSMUSG00000110938	10	19086530	19087178	1700124M09Rik	19082154	19082465	110	.	5.06886	13.0213	11.0776	124	11A sh1: 2B
2398503	ENSMUSG00000037990	10	58813359	59138916	Sh3rf3	58812245	58813364	130	.	4.24831	15.0608	13.0718	264	11A sh1: 2B
2403273	ENSMUSG00000116828	16	25441853	25443273	Gm18896	25440068	25440390	141	.	5.70949	16.1326	14.1249	187	11A sh1: 2B
2408506	ENSMUSG00000091243	16	65815257	65866368	Vgll3	65815172	65815935	638	.	4.74457	66.445	63.8141	372	11A sh1: 2B
2408834	ENSMUSG00000059043	16	3830878	3844747	Olfr15	3827802	3828172	87	.	4.93339	10.6249	8.72235	242	11A sh1: 2B
2411012	ENSMUSG00000085398	16	91044656	91056677	4931406G06Rik	91043811	91044889	680	.	5.45963	70.7173	68.0412	669	11A sh1: 2B
2412661	ENSMUSG00000116481	16	23514270	23515062	Gm49514	23513555	23514007	216	.	5.85489	23.8202	21.6974	135	11A sh1: 2B
2419874	ENSMUSG00000022817	16	33829665	33949338	Itgb5	33829293	33830469	70	.	2.65613	8.86157	7.01587	247	11A sh1: 2B
2421475	ENSMUSG00000102036	16	76819585	76841784	1700063K16Rik	76816237	76816813	662	.	7.32578	68.8984	66.2442	381	11A sh1: 2B
2424437	ENSMUSG00000096960	16	25059639	25069058	A230028O05Rik	25058868	25059841	309	.	4.10857	33.1908	30.9474	202	11A sh1: 2B
2436937	ENSMUSG00000022945	16	93883901	93906115	Chaf1b	93883480	93884555	400	.	4.94774	42.4082	40.0592	332	11A sh1: 2B
2438665	ENSMUSG00000022797	16	32608920	32632794	Tfrc	32608696	32609124	171	.	5.66667	19.1783	17.1191	124	11A sh1: 2B
2456366	ENSMUSG00000034206	16	37011786	37095417	Polq	37011634	37012219	495	.	6.57723	51.9881	49.506	192	11A sh1: 2B
2457965	ENSMUSG00000087411	3	90451583	90457095	Gm16048	90451382	90451750	19	.	2.60763	3.57764	1.98368	43	11A sh1: 2B
2464350	ENSMUSG00000074486	3	88377736	88378699	Bglap2	88376366	88376737	30	.	2.81664	4.66382	3.01754	268	11A sh1: 2B
2464351	ENSMUSG00000074486	3	88377736	88378699	Bglap2	88377063	88377388	28	.	2.80091	4.45755	2.81464	148	11A sh1: 2B
2469147	ENSMUSG00000027887	3	108211472	108226648	Sypl2	108210552	108211015	377	.	5.24418	40.0389	37.7174	294	11A sh1: 2B
2472270	ENSMUSG00000043164	3	27866066	27896368	Tmem212	27863010	27863733	355	.	5.41447	37.8193	35.5229	497	11A sh1: 2B
2486876	ENSMUSG00000028186	3	146570426	146632305	Uox	146567613	146568555	1523	.	6.69284	155.554	152.37	347	11A sh1: 2B
2487456	ENSMUSG00000025758	3	40800019	40816883	Plk4	40799720	40800494	460	.	5.5059	48.46	46.0142	320	11A sh1: 2B
2490351	ENSMUSG00000098198	3	95144371	95144906	Gm9169	95142417	95143077	96	.	4.75314	11.5608	9.64014	374	11A sh1: 2B
2512247	ENSMUSG00000106455	3	121380259	121380679	Gm5711	121379419	121380014	492	.	5.61741	51.7112	49.2302	478	11A sh1: 2B
2518974	ENSMUSG00000090066	3	138065052	138081506	1110002E22Rik	138061338	138061913	472	.	6.35955	49.6856	47.2245	411	11A sh1: 2B
2543271	ENSMUSG00000037211	3	37639947	37644598	Spry1	37639793	37641039	88	.	3.20838	10.7937	8.88959	371	11A sh1: 2B
2548396	ENSMUSG00000095701	3	96328425	96328590	Gm24830	96327957	96329189	629	.	5.78174	65.5831	62.955	269	11A sh1: 2B
2558348	ENSMUSG00000106000	3	41286061	41290590	Gm16508	41284886	41285445	562	.	5.23512	58.7868	56.2223	146	11A sh1: 2B
2560426	ENSMUSG00000105419	3	36097177	36099144	Gm43205	36095469	36095766	242	.	8.13618	26.3767	24.2242	130	11A sh1: 2B
2569047	ENSMUSG00000106062	3	37644607	37647952	Gm43820	37639793	37641039	88	.	3.20838	10.7937	8.88959	371	11A sh1: 2B
2599568	ENSMUSG00000085106	3	81037408	81040437	Gm16000	81036643	81037037	334	.	4.50586	35.7222	33.443	105	11A sh1: 2B
2627604	ENSMUSG00000066026	4	144892827	144928209	Dhrs3	144890796	144892337	359	.	3.80771	38.2623	35.9559	763	11A sh1: 2B
2630393	ENSMUSG00000084380	4	52443915	52444172	Tmc4-ps	52438920	52439790	310	.	5.78373	33.2634	31.0195	340	11A sh1: 2B
2634958	ENSMUSG00000098669	4	89445219	89445367	Gm27580	89440414	89441100	62	.	3.36313	8.10053	6.28171	175	11A sh1: 2B
2639437	ENSMUSG00000086554	4	117975036	117993972	9530034E10Rik	117974712	117975116	107	.	3.76884	12.6566	10.7157	154	11A sh1: 2B
2641330	ENSMUSG00000028587	4	108579423	108614833	Orc1	108579223	108579807	266	.	5.97488	28.8173	26.6336	94	11A sh1: 2B
2649352	ENSMUSG00000038047	4	86578855	86612055	Haus6	86575016	86576074	744	.	5.91854	77.2509	74.4939	691	11A sh1: 2B
2661688	ENSMUSG00000048706	4	80910646	80955628	Lurap1l	80910630	80912177	230	.	3.59453	25.1743	23.0378	1387	11A sh1: 2B
2665432	ENSMUSG00000066191	4	47015669	47057427	Anks6	47012521	47012834	140	.	3.41088	16.0251	14.0182	153	11A sh1: 2B
2668209	ENSMUSG00000028718	4	115000159	115043196	Stil	114999648	115000676	1892	.	6.96036	192.543	189.268	482	11A sh1: 2B
2677842	ENSMUSG00000028312	4	52439243	52488260	Smc2	52438920	52439790	310	.	5.78373	33.2634	31.0195	340	11A sh1: 2B
2684470	ENSMUSG00000080808	4	89442217	89444644	Gm12608	89440414	89441100	62	.	3.36313	8.10053	6.28171	175	11A sh1: 2B
2687581	ENSMUSG00000028965	4	150914562	150946102	Tnfrsf9	150914372	150914661	158	.	3.77566	17.8907	15.8509	128	11A sh1: 2B
2688035	ENSMUSG00000061322	4	41569775	41638158	Dnaic1	41569271	41569856	446	.	6.75021	47.1104	44.6944	343	11A sh1: 2B
2705832	ENSMUSG00000041351	4	137664726	137729861	Rap1gap	137664656	137664969	43	.	3.01321	6.06342	4.34899	193	11A sh1: 2B
2710380	ENSMUSG00000073679	4	155839492	155840178	Mxra8os	155837474	155838180	96	.	3.83255	11.5784	9.65759	376	11A sh1: 2B
2723901	ENSMUSG00000070867	4	114406724	114615098	Trabd2b	114405665	114406095	456	.	7.01765	48.1196	45.675	194	11A sh1: 2B
2726399	ENSMUSG00000037306	4	134561690	134704290	Man1c1	134558845	134559501	150	.	5.01606	17.1198	15.0964	441	11A sh1: 2B
2753965	ENSMUSG00000087049	4	32251761	32265835	Bach2it1	32249888	32251381	635	.	4.84449	66.1449	63.5149	1296	11A sh1: 2B
2764278	ENSMUSG00000040270	4	32238804	32586108	Bach2	32238359	32238741	139	.	3.65291	15.9504	13.9441	211	11A sh1: 2B
2771629	ENSMUSG00000042489	4	126556935	126593903	Clspn	126556760	126557377	352	.	6.48609	37.5782	35.2829	230	11A sh1: 2B
2777768	ENSMUSG00000043333	4	123787874	123829904	Rhbdl2	123787418	123787931	434	.	6.77044	45.8398	43.4383	315	11A sh1: 2B
2780035	ENSMUSG00000078521	4	134510999	134523927	Aunip	134510912	134511350	170	.	5.51385	19.0948	17.0362	331	11A sh1: 2B
2790210	ENSMUSG00000046623	4	127351086	127354081	Gjb4	127349503	127350098	131	.	2.37633	15.1055	13.1162	413	11A sh1: 2B
2796080	ENSMUSG00000028545	4	111415006	111460298	Bend5	111414485	111415684	138	.	3.30383	15.8148	13.8203	387	11A sh1: 2B
2800339	ENSMUSG00000028678	4	117159639	117182639	Kif2c	117155228	117156211	116	.	4.53958	13.5846	11.6262	715	11A sh1: 2B
2804822	ENSMUSG00000074063	8	119434124	119446256	Osgin1	119430750	119431079	166	.	2.41653	18.709	16.6529	117	11A sh1: 2B
2818070	ENSMUSG00000053560	8	84661331	84662854	Ier2	84656703	84657137	260	.	3.43925	28.1811	26.0008	239	11A sh1: 2B
2818071	ENSMUSG00000053560	8	84661331	84662854	Ier2	84660042	84660414	167	.	2.51261	18.8185	16.7617	76	11A sh1: 2B
2826666	ENSMUSG00000025810	8	128358604	128503363	Nrp1	128357227	128358799	139	.	2.57274	15.9447	13.9384	746	11A sh1: 2B
2828393	ENSMUSG00000098560	8	121084609	121084706	Gm27530	121083475	121083795	43	.	2.78143	6.11249	4.37156	243	11A sh1: 2B
2830902	ENSMUSG00000097654	8	24422404	24440008	Gm26714	24419325	24420701	191	.	3.0786	21.2805	19.192	1218	11A sh1: 2B
2833730	ENSMUSG00000005470	8	83955507	83970197	Asf1b	83955094	83955895	1075	.	6.3813	110.492	107.519	452	11A sh1: 2B
2843734	ENSMUSG00000031778	8	94772009	94782427	Cx3cl1	94771115	94772304	133	.	2.96384	15.2973	13.3066	203	11A sh1: 2B
2850993	ENSMUSG00000053886	8	68276567	68347699	Sh2d4a	68276520	68277541	138	.	3.74086	15.8948	13.8888	577	11A sh1: 2B
2855579	ENSMUSG00000070130	8	105308364	105308460	Mir328	105305517	105305818	78	.	2.50121	9.72954	7.8598	93	11A sh1: 2B
2859894	ENSMUSG00000103244	8	123408100	123408752	Gm38092	123406687	123407085	87	.	3.50765	10.6661	8.76315	358	11A sh1: 2B
2882585	ENSMUSG00000005410	8	75109569	75128439	Mcm5	75109280	75109956	718	.	4.5004	74.62	71.8971	207	11A sh1: 2B
2889418	ENSMUSG00000084523	8	128359241	128359320	Mir1903	128357227	128358799	139	.	2.57274	15.9447	13.9384	746	11A sh1: 2B
2889994	ENSMUSG00000085440	8	45723325	45819297	Sorbs2os	45719825	45720293	493	.	6.92308	51.832	49.3506	268	11A sh1: 2B
2893414	ENSMUSG00000048484	8	4677539	4678365	Gm7461	4677394	4678785	1257	.	4.62535	128.852	125.788	445	11A sh1: 2B
2896261	ENSMUSG00000055148	8	72319033	72321656	Klf2	72318795	72319465	1107	.	7.8819	113.739	110.745	212	11A sh1: 2B
2902911	ENSMUSG00000042812	8	121084386	121088144	Foxf1	121083475	121083795	43	.	2.78143	6.11249	4.37156	243	11A sh1: 2B
2904604	ENSMUSG00000099127	8	105307792	105307900	Gm27320	105305517	105305818	78	.	2.50121	9.72954	7.8598	93	11A sh1: 2B
2907369	ENSMUSG00000063672	8	23153269	23158948	Nkx6-3	23149539	23149923	83	.	3.92849	10.2716	8.38256	196	11A sh1: 2B
2927126	ENSMUSG00000109717	8	34967274	34979874	Gm34368	34965619	34965971	433	.	6.15682	45.7872	43.3859	183	11A sh1: 2B
2933964	ENSMUSG00000031790	8	95352268	95375080	Mmp15	95352163	95352782	54	.	2.31456	7.27107	5.48726	310	11A sh1: 2B
2943280	ENSMUSG00000043079	18	60593973	60660142	Synpo	60593638	60594184	139	.	4.23995	15.9223	13.9161	109	11A sh1: 2B
2960194	ENSMUSG00000036223	18	74195299	74207818	Ska1	74190505	74190990	229	.	6.33728	25.066	22.9302	235	11A sh1: 2B
2963887	ENSMUSG00000057719	18	42053667	42158960	Sh3rf2	42052436	42053030	123	.	3.85818	14.3397	12.3656	156	11A sh1: 2B
2965168	ENSMUSG00000117401	18	4353558	4368920	4833419F23Rik	4352907	4353602	283	.	5.88983	30.5128	28.3024	141	11A sh1: 2B
2966548	ENSMUSG00000038903	18	69925426	69969484	Ccdc68	69925364	69926032	188	.	5.18221	20.9465	18.8599	125	11A sh1: 2B
2967176	ENSMUSG00000024593	18	57133090	57297467	Megf10	57132789	57133085	87	.	4.93339	10.6249	8.72235	132	11A sh1: 2B
2968826	ENSMUSG00000080779	18	60778983	60779394	Gm8731	60774257	60774688	398	.	6.87181	42.1878	39.8398	158	11A sh1: 2B

## Sheet: CHD8 sh1-1
	gene_id	chr	genestart	geneend	gene_name	peakstart	peakend	score	strand	signalValue	pValue	qValue	peak	sample_name
2689	ENSMUSG00000105109	13	23534114	23534254	Gm44297	23531073	23531742	80	.	2.50952	9.92573	8.07102	121	CHD8 sh1: 3A
14968	ENSMUSG00000021707	13	92354726	92389053	Dhfr	92354708	92355446	202	.	3.54833	22.3702	20.2705	414	CHD8 sh1: 3A
31288	ENSMUSG00000069301	13	22042460	22042944	H2ac11	22040762	22041441	113	.	2.99554	13.2577	11.303	387	CHD8 sh1: 3A
31289	ENSMUSG00000069301	13	22042460	22042944	H2ac11	22042136	22043502	90	.	2.8201	10.9228	9.02709	914	CHD8 sh1: 3A
32592	ENSMUSG00000021591	13	75839868	75850154	Glrx	75839551	75840377	312	.	5.52823	33.4973	31.2668	309	CHD8 sh1: 3A
38918	ENSMUSG00000083206	13	23728548	23730106	Gm11338	23723709	23724785	20	.	2.54674	3.60197	2.01483	514	CHD8 sh1: 3A
38919	ENSMUSG00000083206	13	23728548	23730106	Gm11338	23725665	23726712	15	.	2.36483	3.09653	1.55673	27	CHD8 sh1: 3A
38920	ENSMUSG00000083206	13	23728548	23730106	Gm11338	23727509	23728508	20	.	2.54674	3.60197	2.01483	108	CHD8 sh1: 3A
52337	ENSMUSG00000062727	13	22035870	22036345	H2bc12	22035211	22036364	209	.	4.51516	23.0642	20.9523	314	CHD8 sh1: 3A
54494	ENSMUSG00000114522	13	78483354	78562570	Gm32067	78483285	78483823	94	.	4.65394	11.3184	9.41978	114	CHD8 sh1: 3A
57419	ENSMUSG00000061991	13	23533906	23534304	H2ac10	23531073	23531742	80	.	2.50952	9.92573	8.07102	121	CHD8 sh1: 3A
61600	ENSMUSG00000105433	13	22042545	22042682	Gm44486	22040762	22041441	113	.	2.99554	13.2577	11.303	387	CHD8 sh1: 3A
61601	ENSMUSG00000105433	13	22042545	22042682	Gm44486	22042136	22043502	90	.	2.8201	10.9228	9.02709	914	CHD8 sh1: 3A
68324	ENSMUSG00000058773	13	21779883	21780625	H1f5	21779217	21780669	98	.	3.19838	11.7975	9.88154	477	CHD8 sh1: 3A
70828	ENSMUSG00000097979	6	128202150	128203276	Gm4691	128200353	128201265	446	.	4.84357	46.9982	44.6555	448	CHD8 sh1: 3A
72953	ENSMUSG00000000627	6	82911885	82939769	Sema4f	82908986	82909725	258	.	4.21825	27.9681	25.8007	333	CHD8 sh1: 3A
85163	ENSMUSG00000029910	6	66535390	66547220	Mad2l1	66535082	66535760	692	.	5.38777	71.7514	69.2055	253	CHD8 sh1: 3A
97622	ENSMUSG00000076518	6	68219981	68220706	Igkv2-112	68215859	68216381	20	.	2.54674	3.60197	2.01483	50	CHD8 sh1: 3A
97623	ENSMUSG00000076518	6	68219981	68220706	Igkv2-112	68216840	68217674	15	.	2.36483	3.09653	1.55673	660	CHD8 sh1: 3A
98822	ENSMUSG00000087231	6	67036599	67080654	E230016M11Rik	67036150	67036637	66	.	2.04115	8.4283	6.6194	348	CHD8 sh1: 3A
107264	ENSMUSG00000079652	6	29279593	29290680	Fam71f2	29278717	29279187	47	.	3.45629	6.52329	4.7725	430	CHD8 sh1: 3A
112306	ENSMUSG00000029869	6	41605482	41620509	Ephb6	41604448	41605465	114	.	2.93555	13.429	11.4733	77	CHD8 sh1: 3A
144638	ENSMUSG00000038065	6	54681624	54703851	Mturn	54681578	54682228	30	.	2.35954	4.7388	3.07779	277	CHD8 sh1: 3A
147261	ENSMUSG00000105163	6	68214051	68215253	Gm4873	68211395	68215297	35	.	3.09247	5.28164	3.5887	3625	CHD8 sh1: 3A
153455	ENSMUSG00000105463	6	68178801	68179564	Igkv2-113	68176731	68177586	25	.	2.72865	4.13568	2.51011	431	CHD8 sh1: 3A
156300	ENSMUSG00000107429	6	115824499	115842525	Gm44206	115823871	115824449	264	.	6.72782	28.6321	26.4527	382	CHD8 sh1: 3A
159407	ENSMUSG00000039032	6	30896981	30915573	Tsga13	30896554	30896974	162	.	5.05031	18.3004	16.2511	246	CHD8 sh1: 3A
166353	ENSMUSG00000089961	6	124530911	124542310	Gm16567	124530740	124531158	19	.	2.49146	3.48749	1.94001	399	CHD8 sh1: 3A
176764	ENSMUSG00000090685	6	29471437	29473465	Atp6v1fnb	29467819	29468261	60	.	2.8656	7.80478	6.02109	241	CHD8 sh1: 3A
183598	ENSMUSG00000024164	17	57203970	57228136	C3	57201977	57202557	92	.	3.03155	11.1613	9.2639	32	CHD8 sh1: 3A
202030	ENSMUSG00000024301	17	26917091	26932583	Kifc5b	26916764	26917293	97	.	3.30923	11.6776	9.76252	229	CHD8 sh1: 3A
218989	ENSMUSG00000093884	17	33191302	33202506	Olfr239	33189009	33189523	30	.	2.91056	4.69605	3.03568	111	CHD8 sh1: 3A
218990	ENSMUSG00000093884	17	33191302	33202506	Olfr239	33189904	33190454	20	.	2.54674	3.60197	2.01483	312	CHD8 sh1: 3A
218991	ENSMUSG00000093884	17	33191302	33202506	Olfr239	33190882	33192163	25	.	2.72865	4.13568	2.51011	366	CHD8 sh1: 3A
221497	ENSMUSG00000118651	17	79354699	79358022	CT030740.1	79354589	79355027	59	.	2.21012	7.77124	5.98791	192	CHD8 sh1: 3A
230493	ENSMUSG00000037104	17	87107679	87137839	Socs5	87102794	87103295	46	.	2.0017	6.33398	4.60362	447	CHD8 sh1: 3A
234899	ENSMUSG00000055240	17	33360507	33394641	Zfp101	33358410	33359212	218	.	6.00748	23.945	21.8226	470	CHD8 sh1: 3A
240796	ENSMUSG00000098586	17	26920962	26921019	Gm27775	26916764	26917293	97	.	3.30923	11.6776	9.76252	229	CHD8 sh1: 3A
241495	ENSMUSG00000071322	17	7324646	7345974	Tcp10a	7319701	7322123	41	.	3.27438	5.89111	4.16622	199	CHD8 sh1: 3A
241496	ENSMUSG00000071322	17	7324646	7345974	Tcp10a	7323331	7327897	41	.	3.27438	5.89111	4.16622	2812	CHD8 sh1: 3A
250361	ENSMUSG00000098480	12	15800994	15801101	Mir6387	15800431	15801420	488	.	4.99153	51.229	48.853	635	CHD8 sh1: 3A
268551	ENSMUSG00000113845	12	74825345	74827722	Gm39473	74824836	74825452	258	.	5.43367	28.0046	25.8371	141	CHD8 sh1: 3A
271608	ENSMUSG00000042029	12	116405402	116463731	Ncapg2	116404976	116405985	513	.	4.28805	53.7271	51.3334	379	CHD8 sh1: 3A
292336	ENSMUSG00000113741	12	35534421	35590446	Gm48236	35534329	35535038	205	.	4.55164	22.6139	20.5132	393	CHD8 sh1: 3A
305149	ENSMUSG00000100880	15	74924444	74925296	Gm6610	74921266	74921968	23	.	2.52781	3.99326	2.3994	208	CHD8 sh1: 3A
305150	ENSMUSG00000100880	15	74924444	74925296	Gm6610	74922718	74923111	24	.	2.54009	4.02228	2.42789	41	CHD8 sh1: 3A
305151	ENSMUSG00000100880	15	74924444	74925296	Gm6610	74923565	74924028	33	.	2.83893	5.06393	3.39817	62	CHD8 sh1: 3A
309802	ENSMUSG00000022385	15	85859745	85876573	Gtse1	85859369	85859958	138	.	4.01256	15.83	13.8261	325	CHD8 sh1: 3A
326968	ENSMUSG00000033762	15	76703553	76710548	Recql4	76701218	76702159	74	.	2.4984	9.29022	7.44115	350	CHD8 sh1: 3A
329249	ENSMUSG00000116165	15	78913919	78919517	Pdxp	78913687	78914361	207	.	2.97135	22.8278	20.7169	237	CHD8 sh1: 3A
335500	ENSMUSG00000097662	15	3996039	4015858	Gm2093	3995473	3996125	294	.	4.26754	31.6175	29.4107	362	CHD8 sh1: 3A
354651	ENSMUSG00000049092	14	45219717	45282725	Gpr137c	45219217	45219700	190	.	3.54151	21.1183	19.0336	230	CHD8 sh1: 3A
372660	ENSMUSG00000079244	14	51552790	51662953	Gm5622	51550654	51551476	20	.	2.54674	3.60197	2.01483	560	CHD8 sh1: 3A
372661	ENSMUSG00000079244	14	51552790	51662953	Gm5622	51552730	51553140	25	.	2.72865	4.13568	2.51011	324	CHD8 sh1: 3A
376221	ENSMUSG00000090440	14	41573211	41581305	1700049E17Rik2	41569492	41907181	143	.	5.82112	16.4157	14.3972	112728	CHD8 sh1: 3A
377680	ENSMUSG00000065403	14	115043851	115043946	Mir18	115040412	115040816	61	.	2.18368	7.91049	6.10694	304	CHD8 sh1: 3A
399421	ENSMUSG00000058743	7	45816460	45824782	Kcnj14	45814287	45814776	124	.	3.17607	14.3822	12.4101	152	CHD8 sh1: 3A
419856	ENSMUSG00000013928	7	30280094	30290237	Thap8	30279757	30281008	181	.	4.00097	20.2402	18.1661	676	CHD8 sh1: 3A
437028	ENSMUSG00000060791	7	28437447	28448233	Gmfg	28436344	28437153	151	.	3.6884	17.1479	15.1255	220	CHD8 sh1: 3A
485334	ENSMUSG00000030494	7	35334170	35392289	Rhpn2	35333448	35334184	104	.	2.9849	12.4344	10.4993	400	CHD8 sh1: 3A
494090	ENSMUSG00000010307	7	47050601	47054777	Tmem86a	47050535	47051034	176	.	3.65507	19.7101	17.6461	108	CHD8 sh1: 3A
500067	ENSMUSG00000025475	7	139834174	139878088	Adgra1	139833544	139834358	158	.	3.48658	17.8875	15.8508	620	CHD8 sh1: 3A
501457	ENSMUSG00000109735	7	105481927	105483242	Gm45667	105481803	105482652	268	.	3.41011	29.0081	26.827	406	CHD8 sh1: 3A
512245	ENSMUSG00000078808	7	5401681	5413396	Vmn1r58	5398963	5399579	20	.	2.54674	3.60197	2.01483	276	CHD8 sh1: 3A
522126	ENSMUSG00000099241	7	105925000	105928592	Gm18852	105921696	106231650	358	.	8.67005	38.1061	35.8298	292283	CHD8 sh1: 3A
522519	ENSMUSG00000054753	7	3154658	3169203	AU018091	3150388	3151056	230	.	5.22898	25.1796	23.0462	195	CHD8 sh1: 3A
529611	ENSMUSG00000033847	7	13324655	13360672	Pla2g4c	13320526	13321562	25	.	2.72865	4.13568	2.51011	876	CHD8 sh1: 3A
529612	ENSMUSG00000033847	7	13324655	13360672	Pla2g4c	13323373	13324112	30	.	2.91056	4.69605	3.03568	331	CHD8 sh1: 3A
551105	ENSMUSG00000109145	7	82070387	82081758	Gm20744	82070191	82071533	214	.	3.16535	23.5649	21.4508	928	CHD8 sh1: 3A
563124	ENSMUSG00000046591	7	79660196	79698148	Ticrr	79659939	79660626	253	.	4.9727	27.5142	25.3571	225	CHD8 sh1: 3A
565032	ENSMUSG00000070425	7	102065713	102096864	Xntrpc	102064900	102065505	194	.	4.74584	21.58	19.4934	315	CHD8 sh1: 3A
590957	ENSMUSG00000078606	7	105895139	105953967	Gm4070	105892385	105893314	25	.	2.72865	4.13568	2.51011	491	CHD8 sh1: 3A
590958	ENSMUSG00000078606	7	105895139	105953967	Gm4070	105893756	105894348	25	.	2.72865	4.13568	2.51011	131	CHD8 sh1: 3A
608315	ENSMUSG00000042246	7	118535841	118584736	Tmc7	118532932	118533475	318	.	5.06781	34.1061	31.8627	332	CHD8 sh1: 3A
610071	ENSMUSG00000030867	7	122159439	122169873	Plk1	122158862	122159708	137	.	3.30078	15.7956	13.7918	512	CHD8 sh1: 3A
618167	ENSMUSG00000029516	5	115845278	116008947	Cit	115844807	115845252	181	.	4.00097	20.2402	18.1661	341	CHD8 sh1: 3A
622078	ENSMUSG00000098793	5	100429329	100429507	Gm27286	100429172	100429971	320	.	4.10752	34.3278	32.0836	467	CHD8 sh1: 3A
626232	ENSMUSG00000106518	5	98031567	98034005	Gm42759	98030433	98031490	138	.	2.75419	15.8496	13.8456	253	CHD8 sh1: 3A
628534	ENSMUSG00000029177	5	30666777	30674830	Cenpa	30666675	30667153	107	.	3.66029	12.7308	10.7938	186	CHD8 sh1: 3A
633411	ENSMUSG00000029521	5	110839979	110874145	Chek2	110839536	110840128	285	.	4.7144	30.7643	28.5609	271	CHD8 sh1: 3A
636756	ENSMUSG00000028780	5	17574281	17730268	Sema3c	17574131	17574799	122	.	4.18617	14.2369	12.2655	511	CHD8 sh1: 3A
642912	ENSMUSG00000097772	5	100420842	100429535	5430416N02Rik	100415972	100416566	471	.	5.11205	49.5402	47.1748	431	CHD8 sh1: 3A
646907	ENSMUSG00000096035	5	91987475	91995320	Odaph	91987259	91987979	253	.	4.37048	27.5206	25.3635	204	CHD8 sh1: 3A
660587	ENSMUSG00000105459	5	45857642	45858764	4930449I04Rik	45857264	45858051	385	.	4.07773	40.8666	38.5755	663	CHD8 sh1: 3A
664876	ENSMUSG00000029154	5	73406075	73453435	Cwh43	73401257	73401654	94	.	3.10891	11.3551	9.45615	304	CHD8 sh1: 3A
675435	ENSMUSG00000096344	5	146481965	146484704	Gm6408	146479520	146480151	91	.	2.80533	11.0085	9.11219	216	CHD8 sh1: 3A
677219	ENSMUSG00000051022	5	39613935	39755475	Hs3st1	39612046	39612495	55	.	3.59165	7.31193	5.53366	375	CHD8 sh1: 3A
682021	ENSMUSG00000007080	5	110286306	110337474	Pole	110285752	110286399	63	.	2.57278	8.12522	6.31943	247	CHD8 sh1: 3A
688246	ENSMUSG00000045294	5	28071363	28078662	Insig1	28070646	28071654	228	.	3.23674	24.9356	22.8032	569	CHD8 sh1: 3A
693319	ENSMUSG00000082001	5	135637139	135637496	Gm15607	135632524	135633030	99	.	3.62492	11.8408	9.92465	215	CHD8 sh1: 3A
694909	ENSMUSG00000106820	5	147418601	147423044	D5Ertd605e	147418466	147418982	81	.	3.75289	10.0096	8.1363	112	CHD8 sh1: 3A
696902	ENSMUSG00000029380	5	90891241	90893115	Cxcl1	90891065	90891523	226	.	4.53488	24.7684	22.6366	234	CHD8 sh1: 3A
716353	ENSMUSG00000029378	5	91139599	91148432	Areg	91139351	91139960	111	.	3.2955	13.1443	11.1903	224	CHD8 sh1: 3A
734203	ENSMUSG00000015880	5	45669919	45700546	Ncapg	45669289	45670285	598	.	4.97279	62.2666	59.8158	481	CHD8 sh1: 3A
746626	ENSMUSG00000037313	5	33658128	33678995	Tacc3	33657670	33658612	216	.	3.48411	23.7369	21.6154	423	CHD8 sh1: 3A
767646	ENSMUSG00000086015	11	95858865	95861044	4833417C18Rik	95858577	95859713	134	.	3.20566	15.4024	13.412	314	CHD8 sh1: 3A
769884	ENSMUSG00000020432	11	3917192	3932159	Tcn2	3913912	3914702	86	.	2.31546	10.5384	8.66081	156	CHD8 sh1: 3A
774312	ENSMUSG00000043029	11	73267388	73300363	Trpv3	73266626	73267579	193	.	3.72627	21.4521	19.3661	784	CHD8 sh1: 3A
799372	ENSMUSG00000017716	11	117849251	117855743	Birc5	117848707	117849433	100	.	3.32745	11.9818	10.0646	470	CHD8 sh1: 3A
804295	ENSMUSG00000087486	11	117783326	117785055	Gm11723	117780344	117781417	69	.	2.26849	8.74834	6.91918	400	CHD8 sh1: 3A
805785	ENSMUSG00000059552	11	69580359	69591873	Trp53	69579060	69579496	79	.	2.74505	9.82193	7.96811	149	CHD8 sh1: 3A
806464	ENSMUSG00000085665	11	23067998	23075574	Gm12059	23067563	23067951	128	.	4.27627	14.8662	12.8788	247	CHD8 sh1: 3A
809063	ENSMUSG00000044041	11	100117327	100121566	Krt13	100113518	100113969	117	.	3.54928	13.7143	11.7568	263	CHD8 sh1: 3A
811729	ENSMUSG00000020808	11	72042032	72047370	Pimreg	72041890	72042417	141	.	3.39295	16.1442	14.1386	72	CHD8 sh1: 3A
812786	ENSMUSG00000038178	11	75531694	75577575	Slc43a2	75531372	75532059	92	.	2.89204	11.1578	9.26039	572	CHD8 sh1: 3A
823821	ENSMUSG00000017499	11	98907801	98923940	Cdc6	98907682	98908109	123	.	4.21487	14.3421	12.3702	137	CHD8 sh1: 3A
845181	ENSMUSG00000018740	11	68968131	68974365	Slc25a35	68967708	68968175	131	.	3.37854	15.1536	13.1647	374	CHD8 sh1: 3A
851947	ENSMUSG00000036045	11	54158926	54160056	Gm12221	54155747	54156164	101	.	4.43936	12.0281	10.1106	383	CHD8 sh1: 3A
856349	ENSMUSG00000019302	11	101009452	101063719	Atp6v0a1	101009322	101009745	94	.	3.69214	11.3416	9.44274	86	CHD8 sh1: 3A
860006	ENSMUSG00000005951	11	73199460	73224511	Shpk	73198987	73199882	444	.	4.69014	46.8237	44.4864	422	CHD8 sh1: 3A
864004	ENSMUSG00000110888	9	56903461	56904996	Gm47237	56900880	56901489	137	.	3.57352	15.7735	13.7698	490	CHD8 sh1: 3A
876142	ENSMUSG00000034485	9	60794542	60880370	Uaca	60794224	60794968	67	.	3.11432	8.55477	6.72741	372	CHD8 sh1: 3A
894399	ENSMUSG00000111709	9	78257129	78269166	Gm3776	78255685	78256570	604	.	5.79547	62.8871	60.431	280	CHD8 sh1: 3A
907147	ENSMUSG00000111085	9	14663022	14665099	Gm7607	14662642	14663101	114	.	3.90527	13.455	11.4991	377	CHD8 sh1: 3A
911578	ENSMUSG00000098787	9	108081498	108081583	Mir7088	108078978	108079446	91	.	3.01298	11.0658	9.16901	296	CHD8 sh1: 3A
915887	ENSMUSG00000098304	9	36668856	36693189	1700027I24Rik	36667105	36667521	28	.	2.65086	4.43839	2.80801	341	CHD8 sh1: 3A
922349	ENSMUSG00000049493	9	95752642	95845311	Pls1	95749958	95750365	163	.	4.54066	18.3909	16.3412	333	CHD8 sh1: 3A
928926	ENSMUSG00000111198	9	14643772	14645792	Gm34263	14641681	14642361	98	.	3.28791	11.7982	9.8823	235	CHD8 sh1: 3A
937190	ENSMUSG00000111639	9	119983146	119988092	1700019L13Rik	119981583	119983076	88	.	2.07493	10.7129	8.83388	909	CHD8 sh1: 3A
942501	ENSMUSG00000070313	9	36635754	36643376	Pate14	36631648	36633679	35	.	3.09247	5.28164	3.5887	1022	CHD8 sh1: 3A
953691	ENSMUSG00000111423	9	78271998	78272583	Dppa5c	78269882	78277434	152	.	5.423	17.2858	15.2522	1639	CHD8 sh1: 3A
959909	ENSMUSG00000065466	9	103011417	103011520	n-R5s89	103007808	103008870	79	.	2.95232	9.82023	7.96648	866	CHD8 sh1: 3A
962169	ENSMUSG00000046186	9	78615546	78716253	Cd109	78615460	78615953	86	.	3.91208	10.4946	8.61736	166	CHD8 sh1: 3A
973080	ENSMUSG00000038379	9	83834689	83872389	Ttk	83834366	83835106	438	.	5.27715	46.224	43.8883	309	CHD8 sh1: 3A
974701	ENSMUSG00000079243	9	120013755	120023598	Xirp1	120012865	120013372	74	.	2.10965	9.24669	7.40984	141	CHD8 sh1: 3A
980085	ENSMUSG00000048503	9	43108650	43116570	Tlcd5	43105634	43106198	40	.	2.58686	5.79051	4.0907	291	CHD8 sh1: 3A
982445	ENSMUSG00000111797	9	37255498	37256149	Gm48081	37255394	37255879	54	.	2.5984	7.19627	5.4193	108	CHD8 sh1: 3A
985367	ENSMUSG00000118396	9	106503225	106561625	Iqcf2	106499910	106500327	46	.	3.38127	6.35213	4.62151	48	CHD8 sh1: 3A
988103	ENSMUSG00000050578	9	7272514	7283331	Mmp13	7272376	7272823	95	.	4.72966	11.5037	9.58988	95	CHD8 sh1: 3A
991424	ENSMUSG00000090570	9	107300380	107301838	Gm17041	107296295	107296723	88	.	2.74146	10.7939	8.89923	342	CHD8 sh1: 3A
993920	ENSMUSG00000105127	9	110655679	110656455	Gm42470	110653806	110654278	52	.	1.85062	7.04156	5.28481	405	CHD8 sh1: 3A
998728	ENSMUSG00000024774	19	34121469	34166053	Ankrd22	34119827	34120541	535	.	5.73874	55.92	53.5112	377	CHD8 sh1: 3A
1004057	ENSMUSG00000024743	19	10389090	10453180	Syt7	10388644	10389084	106	.	3.3104	12.5624	10.6265	276	CHD8 sh1: 3A
1006225	ENSMUSG00000037578	19	44147637	44192442	Pkd2l1	44146135	44146679	71	.	3.4317	8.99698	7.16534	390	CHD8 sh1: 3A
1011200	ENSMUSG00000117684	19	57273960	57277052	4930449E18Rik	57272992	57273768	217	.	3.52884	23.8851	21.763	403	CHD8 sh1: 3A
1012808	ENSMUSG00000012443	19	37376403	37421859	Kif11	37375862	37376585	166	.	4.3362	18.7491	16.6975	474	CHD8 sh1: 3A
1015869	ENSMUSG00000024989	19	38055011	38074423	Cep55	38054079	38054567	108	.	3.14692	12.7717	10.8344	235	CHD8 sh1: 3A
1059250	ENSMUSG00000047757	X	164980592	164997272	Fancb	164980378	164980924	445	.	4.90014	46.8504	44.5129	179	CHD8 sh1: 3A
1063479	ENSMUSG00000019359	X	100729873	100738895	Gdpd2	100729802	100730196	97	.	4.66979	11.6839	9.76884	238	CHD8 sh1: 3A
1069412	ENSMUSG00000031262	X	134308084	134362639	Cenpi	134307937	134308547	203	.	4.79633	22.4867	20.3865	302	CHD8 sh1: 3A
1077478	ENSMUSG00000031274	X	141475385	141689234	Col4a5	141473522	141474104	56	.	3.52719	7.39427	5.61509	367	CHD8 sh1: 3A
1100155	ENSMUSG00000027353	2	132816141	132844197	Mcm8	132815773	132816365	360	.	5.32423	38.3606	36.0835	386	CHD8 sh1: 3A
1115927	ENSMUSG00000085914	2	167662109	167667697	Gm14320	167661520	167661933	119	.	3.27833	13.9218	11.9524	148	CHD8 sh1: 3A
1116556	ENSMUSG00000055612	2	72476159	72486893	Cdca7	72475949	72476650	58	.	3.43572	7.62457	5.84285	276	CHD8 sh1: 3A
1119859	ENSMUSG00000027399	2	129299610	129309972	Il1a	129296817	129297712	183	.	4.49785	20.4338	18.3589	455	CHD8 sh1: 3A
1132765	ENSMUSG00000085524	2	156451906	156455651	Gm14224	156447321	156447718	199	.	4.38424	22.0568	19.9585	208	CHD8 sh1: 3A
1133798	ENSMUSG00000040152	2	118111876	118127133	Thbs1	118110283	118110817	150	.	3.04779	17.0911	15.069	289	CHD8 sh1: 3A
1136629	ENSMUSG00000027323	2	119112793	119147445	Rad51	119112556	119113135	87	.	3.77279	10.5907	8.71265	301	CHD8 sh1: 3A
1141160	ENSMUSG00000027454	2	150905400	150931280	Gins1	150904306	150905045	401	.	5.08701	42.4882	40.1794	397	CHD8 sh1: 3A
1144048	ENSMUSG00000027635	2	156995265	157007154	Dsn1	156991684	156992259	74	.	3.3719	9.25433	7.40984	428	CHD8 sh1: 3A
1146903	ENSMUSG00000017861	2	163054687	163084688	Mybl2	163054421	163055138	251	.	3.72511	27.3185	25.1623	232	CHD8 sh1: 3A
1155328	ENSMUSG00000082163	2	156994173	156994892	Gm14276	156991684	156992259	74	.	3.3719	9.25433	7.40984	428	CHD8 sh1: 3A
1162349	ENSMUSG00000027488	2	154376313	154408099	Snta1	154372376	154372769	59	.	3.11995	7.76468	5.9814	293	CHD8 sh1: 3A
1171244	ENSMUSG00000026955	2	25372321	25378213	Sapcd2	25372104	25372574	60	.	2.78944	7.84764	6.04855	152	CHD8 sh1: 3A
1179258	ENSMUSG00000027469	2	152847964	152895321	Tpx2	152847776	152848199	152	.	5.06569	17.2825	15.2497	180	CHD8 sh1: 3A
1185113	ENSMUSG00000038963	2	180456245	180474867	Slco4a1	180456084	180456822	74	.	2.76262	9.2475	7.40984	163	CHD8 sh1: 3A
1186129	ENSMUSG00000085498	2	129297370	129307826	Gm14023	129296817	129297712	183	.	4.49785	20.4338	18.3589	455	CHD8 sh1: 3A
1216983	ENSMUSG00000086203	2	117806678	117812813	Gm13985	117802813	117803271	90	.	3.59616	10.9925	9.09624	121	CHD8 sh1: 3A
1240542	ENSMUSG00000085315	2	52425012	52434885	A430018G15Rik	52424385	52424877	97	.	4.02978	11.6884	9.7733	429	CHD8 sh1: 3A
1276635	ENSMUSG00000017723	2	164562413	164568510	Wfdc2	164561984	164562498	27	.	2.13116	4.37627	2.74692	83	CHD8 sh1: 3A
1277356	ENSMUSG00000063558	1	58029931	58106413	Aox1	58029639	58030691	267	.	3.87327	28.882	26.7015	211	CHD8 sh1: 3A
1284753	ENSMUSG00000039748	1	175880581	175913489	Exo1	175880472	175881179	668	.	5.61521	69.4021	66.8846	257	CHD8 sh1: 3A
1324512	ENSMUSG00000101211	1	71894068	71917125	Gm28818	71893411	71894061	112	.	3.7781	13.2141	11.2597	362	CHD8 sh1: 3A
1326114	ENSMUSG00000015222	1	66175273	66442583	Map2	66175089	66175604	84	.	2.87223	10.3326	8.45655	409	CHD8 sh1: 3A
1328551	ENSMUSG00000073490	1	173723427	173741747	Ifi207	173720888	173721387	25	.	2.72865	4.13568	2.51011	300	CHD8 sh1: 3A
1329869	ENSMUSG00000041498	1	136466343	136531511	Kif14	136466164	136466654	202	.	3.97559	22.3076	20.2082	246	CHD8 sh1: 3A
1349297	ENSMUSG00000055184	1	131527903	131539872	Fam72a	131527121	131528190	415	.	3.20934	43.8516	41.5341	405	CHD8 sh1: 3A
1354528	ENSMUSG00000103588	1	173986926	174001972	Gm18445	173982579	173983273	475	.	5.44535	49.886	47.5196	485	CHD8 sh1: 3A
1356296	ENSMUSG00000103576	1	191077825	191078680	Gm38188	191075385	191075848	237	.	4.41059	25.9248	23.7824	232	CHD8 sh1: 3A
1364058	ENSMUSG00000032487	1	150100031	150108227	Ptgs2	150099663	150100257	350	.	4.43303	37.2994	35.0281	316	CHD8 sh1: 3A
1371828	ENSMUSG00000067006	1	106861173	106883348	Serpinb5	106860976	106861583	241	.	4.14779	26.2944	24.1505	127	CHD8 sh1: 3A
1385509	ENSMUSG00000062510	1	191063012	191086474	Nsl1	191062698	191063416	206	.	4.51718	22.7561	20.6455	359	CHD8 sh1: 3A
1387331	ENSMUSG00000025921	1	16105774	16133734	Rdh10	16105433	16106154	115	.	2.40751	13.5318	11.5754	256	CHD8 sh1: 3A
1393641	ENSMUSG00000026622	1	191821444	191833050	Nek2	191821270	191821982	222	.	3.42456	24.3628	22.2387	249	CHD8 sh1: 3A
1402926	ENSMUSG00000033952	1	139454772	139494091	Aspm	139454357	139455404	747	.	5.35108	77.3172	74.7141	407	CHD8 sh1: 3A
1438538	ENSMUSG00000104164	1	127978905	127984687	Gm38248	127975804	127976263	349	.	5.21	37.2212	34.9502	126	CHD8 sh1: 3A
1457329	ENSMUSG00000026072	1	40225080	40317257	Il1r1	40224774	40225169	116	.	4.09546	13.6151	11.6581	215	CHD8 sh1: 3A
1461516	ENSMUSG00000090394	1	160044382	160080208	4930523C07Rik	160044325	160044796	138	.	2.56455	15.8582	13.8541	198	CHD8 sh1: 3A
1474265	ENSMUSG00000111052	10	19141751	19206702	Gm20139	19140422	19140955	154	.	5.24134	17.4822	15.4475	347	CHD8 sh1: 3A
1480888	ENSMUSG00000112267	10	66889671	66891612	Gm47903	66885233	66885764	100	.	3.78208	11.9252	10.0084	431	CHD8 sh1: 3A
1483780	ENSMUSG00000020034	10	84576626	84614359	Tcp11l2	84576235	84577032	271	.	4.37193	29.3757	27.1933	313	CHD8 sh1: 3A
1488432	ENSMUSG00000112544	10	99267896	99279084	Gm48089	99263016	99263517	235	.	2.90731	25.6986	23.5571	154	CHD8 sh1: 3A
1494092	ENSMUSG00000118550	10	128196071	128197594	AC135859.1	128194090	128195360	102	.	3.08159	12.2113	10.2926	231	CHD8 sh1: 3A
1498785	ENSMUSG00000019992	10	20347770	20361304	Mtfr2	20347485	20348052	269	.	5.19995	29.0834	26.9021	282	CHD8 sh1: 3A
1507500	ENSMUSG00000112384	10	99267686	99270446	Gm34921	99263016	99263517	235	.	2.90731	25.6986	23.5571	154	CHD8 sh1: 3A
1518657	ENSMUSG00000040653	10	3366057	3464975	Ppp1r14c	3365896	3366346	63	.	2.9948	8.11302	6.30739	230	CHD8 sh1: 3A
1526225	ENSMUSG00000037990	10	58813359	59138916	Sh3rf3	58812246	58812827	89	.	3.26746	10.8387	8.9436	239	CHD8 sh1: 3A
1531296	ENSMUSG00000091243	16	65815257	65866368	Vgll3	65815180	65816036	226	.	3.51968	24.757	22.6253	309	CHD8 sh1: 3A
1532497	ENSMUSG00000085398	16	91044656	91056677	4931406G06Rik	91043970	91044861	215	.	3.78644	23.69	21.5753	568	CHD8 sh1: 3A
1537464	ENSMUSG00000102036	16	76819585	76841784	1700063K16Rik	76816312	76816780	210	.	4.94259	23.1604	21.0481	308	CHD8 sh1: 3A
1538911	ENSMUSG00000096960	16	25059639	25069058	A230028O05Rik	25058824	25059865	82	.	2.58543	10.1333	8.25895	273	CHD8 sh1: 3A
1544795	ENSMUSG00000022945	16	93883901	93906115	Chaf1b	93883527	93884108	179	.	4.06612	20.0423	17.9691	249	CHD8 sh1: 3A
1554053	ENSMUSG00000034206	16	37011786	37095417	Polq	37011641	37012178	102	.	3.64081	12.1519	10.2336	290	CHD8 sh1: 3A
1565533	ENSMUSG00000043164	3	27866066	27896368	Tmem212	27863142	27863626	131	.	3.25705	15.0906	13.102	323	CHD8 sh1: 3A
1576003	ENSMUSG00000028186	3	146570426	146632305	Uox	146567696	146568547	594	.	5.15142	61.8877	59.4379	357	CHD8 sh1: 3A
1576485	ENSMUSG00000025758	3	40800019	40816883	Plk4	40799706	40800516	187	.	3.71701	20.8784	18.7948	290	CHD8 sh1: 3A
1599284	ENSMUSG00000090066	3	138065052	138081506	1110002E22Rik	138061354	138061872	186	.	4.20054	20.773	18.6966	399	CHD8 sh1: 3A
1616902	ENSMUSG00000037211	3	37639947	37644598	Spry1	37639874	37640620	60	.	2.77545	7.7896	6.00608	295	CHD8 sh1: 3A
1620662	ENSMUSG00000095701	3	96328425	96328590	Gm24830	96328084	96328997	320	.	4.19336	34.246	32.0021	143	CHD8 sh1: 3A
1627808	ENSMUSG00000106000	3	41286061	41290590	Gm16508	41284901	41285466	218	.	3.74926	23.9285	21.8061	133	CHD8 sh1: 3A
1635562	ENSMUSG00000106062	3	37644607	37647952	Gm43820	37639874	37640620	60	.	2.77545	7.7896	6.00608	295	CHD8 sh1: 3A
1675014	ENSMUSG00000066026	4	144892827	144928209	Dhrs3	144890784	144892225	198	.	3.16302	21.9011	19.8035	767	CHD8 sh1: 3A
1676625	ENSMUSG00000084380	4	52443915	52444172	Tmc4-ps	52438934	52439790	123	.	3.92357	14.3445	12.3725	363	CHD8 sh1: 3A
1679379	ENSMUSG00000098669	4	89445219	89445367	Gm27580	89440632	89441328	24	.	2.34973	4.07344	2.4782	149	CHD8 sh1: 3A
1683188	ENSMUSG00000028587	4	108579423	108614833	Orc1	108579257	108579665	122	.	3.97268	14.2704	12.2989	60	CHD8 sh1: 3A
1687967	ENSMUSG00000038047	4	86578855	86612055	Haus6	86575031	86576129	331	.	4.51214	35.4562	33.1999	660	CHD8 sh1: 3A
1695345	ENSMUSG00000048706	4	80910646	80955628	Lurap1l	80910605	80912239	120	.	3.15574	14.052	12.0818	85	CHD8 sh1: 3A
1699259	ENSMUSG00000028718	4	115000159	115043196	Stil	114999786	115000670	719	.	5.33537	74.479	71.9033	344	CHD8 sh1: 3A
1704984	ENSMUSG00000028312	4	52439243	52488260	Smc2	52438934	52439790	123	.	3.92357	14.3445	12.3725	363	CHD8 sh1: 3A
1708971	ENSMUSG00000080808	4	89442217	89444644	Gm12608	89440632	89441328	24	.	2.34973	4.07344	2.4782	149	CHD8 sh1: 3A
1711089	ENSMUSG00000061322	4	41569775	41638158	Dnaic1	41569417	41569808	151	.	3.84488	17.2105	15.1878	193	CHD8 sh1: 3A
1734070	ENSMUSG00000037306	4	134561690	134704290	Man1c1	134558984	134559453	76	.	3.15303	9.51896	7.66784	364	CHD8 sh1: 3A
1750502	ENSMUSG00000087049	4	32251761	32265835	Bach2it1	32249970	32251318	280	.	3.76534	30.2593	28.0662	942	CHD8 sh1: 3A
1761074	ENSMUSG00000042489	4	126556935	126593903	Clspn	126556786	126557247	125	.	4.04563	14.5628	12.5896	184	CHD8 sh1: 3A
1764744	ENSMUSG00000043333	4	123787874	123829904	Rhbdl2	123787486	123787873	151	.	4.17974	17.1441	15.1218	182	CHD8 sh1: 3A
1766126	ENSMUSG00000078521	4	134510999	134523927	Aunip	134510934	134511373	75	.	3.62779	9.37312	7.5233	145	CHD8 sh1: 3A
1775680	ENSMUSG00000028545	4	111415006	111460298	Bend5	111414589	111415405	81	.	2.92007	10.0342	8.16065	268	CHD8 sh1: 3A
1795101	ENSMUSG00000025810	8	128358604	128503363	Nrp1	128357263	128358700	73	.	2.14394	9.157	7.3239	710	CHD8 sh1: 3A
1797811	ENSMUSG00000097654	8	24422404	24440008	Gm26714	24419313	24420705	154	.	2.82075	17.4832	15.4485	1236	CHD8 sh1: 3A
1799777	ENSMUSG00000005470	8	83955507	83970197	Asf1b	83955074	83955834	625	.	5.0243	65.0214	62.5517	399	CHD8 sh1: 3A
1806167	ENSMUSG00000031778	8	94772009	94782427	Cx3cl1	94771163	94772244	91	.	2.4672	11.0085	9.11215	891	CHD8 sh1: 3A
1831145	ENSMUSG00000005410	8	75109569	75128439	Mcm5	75109237	75109813	220	.	2.89717	24.1292	22.006	255	CHD8 sh1: 3A
1835421	ENSMUSG00000084523	8	128359241	128359320	Mir1903	128357263	128358700	73	.	2.14394	9.157	7.3239	710	CHD8 sh1: 3A
1835777	ENSMUSG00000085440	8	45723325	45819297	Sorbs2os	45719832	45720230	220	.	4.73237	24.1946	22.0712	260	CHD8 sh1: 3A
1837988	ENSMUSG00000048484	8	4677539	4678365	Gm7461	4677441	4678729	444	.	3.17199	46.8234	44.486	324	CHD8 sh1: 3A
1839890	ENSMUSG00000055148	8	72319033	72321656	Klf2	72318797	72319297	415	.	4.83644	43.857	41.5396	168	CHD8 sh1: 3A
1859647	ENSMUSG00000109717	8	34967274	34979874	Gm34368	34965640	34966072	248	.	4.59519	27.0538	24.8986	162	CHD8 sh1: 3A
1881707	ENSMUSG00000057719	18	42053667	42158960	Sh3rf2	42052569	42053025	60	.	3.1309	7.80067	6.01704	172	CHD8 sh1: 3A
1882405	ENSMUSG00000117401	18	4353558	4368920	4833419F23Rik	4352917	4353527	151	.	4.19114	17.1949	15.1723	105	CHD8 sh1: 3A
1884533	ENSMUSG00000080779	18	60778983	60779394	Gm8731	60774257	60774688	184	.	4.6664	20.5577	18.4822	222	CHD8 sh1: 3A

## Sheet: CHD8 sh1-2
	gene_id	chr	genestart	geneend	gene_name	peakstart	peakend	score	strand	signalValue	pValue	qValue	peak	sample_name
3893	ENSMUSG00000105109	13	23534114	23534254	Gm44297	23531055	23531345	39	.	2.0953	5.61573	3.90267	230	CHD8 sh1: 3B
21747	ENSMUSG00000021707	13	92354726	92389053	Dhfr	92354699	92355444	383	.	4.78578	40.6955	38.3783	234	CHD8 sh1: 3B
26283	ENSMUSG00000035493	13	56609523	56639562	Tgfbi	56607622	56608064	69	.	3.42857	8.75636	6.93387	334	CHD8 sh1: 3B
45531	ENSMUSG00000069301	13	22042460	22042944	H2ac11	22040720	22041476	185	.	3.79238	20.5987	18.5221	469	CHD8 sh1: 3B
45532	ENSMUSG00000069301	13	22042460	22042944	H2ac11	22042231	22043471	150	.	3.54463	17.0593	15.0382	718	CHD8 sh1: 3B
47395	ENSMUSG00000021591	13	75839868	75850154	Glrx	75839740	75840436	227	.	4.80021	24.8799	22.7421	120	CHD8 sh1: 3B
52892	ENSMUSG00000000706	13	23456992	23465901	Btn1a1	23453511	23453820	22	.	2.67871	3.87237	2.27656	262	CHD8 sh1: 3B
76155	ENSMUSG00000062727	13	22035870	22036345	H2bc12	22035201	22036836	307	.	5.73389	33.0093	30.767	565	CHD8 sh1: 3B
79260	ENSMUSG00000114522	13	78483354	78562570	Gm32067	78483312	78483861	87	.	4.92245	10.6016	8.71253	399	CHD8 sh1: 3B
83518	ENSMUSG00000061991	13	23533906	23534304	H2ac10	23531055	23531345	39	.	2.0953	5.61573	3.90267	230	CHD8 sh1: 3B
89631	ENSMUSG00000105433	13	22042545	22042682	Gm44486	22040720	22041476	185	.	3.79238	20.5987	18.5221	469	CHD8 sh1: 3B
89632	ENSMUSG00000105433	13	22042545	22042682	Gm44486	22042231	22043471	150	.	3.54463	17.0593	15.0382	718	CHD8 sh1: 3B
99413	ENSMUSG00000058773	13	21779883	21780625	H1f5	21779413	21780552	100	.	3.14401	11.9383	10.0234	136	CHD8 sh1: 3B
102777	ENSMUSG00000097979	6	128202150	128203276	Gm4691	128200165	128201249	619	.	5.56557	64.5539	61.9422	442	CHD8 sh1: 3B
105102	ENSMUSG00000000627	6	82911885	82939769	Sema4f	82909049	82909597	394	.	5.38109	41.7702	39.4414	301	CHD8 sh1: 3B
119130	ENSMUSG00000029910	6	66535390	66547220	Mad2l1	66535077	66535730	1239	.	6.89818	127.071	123.92	259	CHD8 sh1: 3B
144392	ENSMUSG00000079652	6	29279593	29290680	Fam71f2	29278679	29279246	125	.	5.68812	14.505	12.5356	472	CHD8 sh1: 3B
150196	ENSMUSG00000029869	6	41605482	41620509	Ephb6	41604457	41604790	101	.	2.78049	12.044	10.1283	69	CHD8 sh1: 3B
150197	ENSMUSG00000029869	6	41605482	41620509	Ephb6	41605156	41605562	230	.	3.84736	25.2026	23.0633	250	CHD8 sh1: 3B
161424	ENSMUSG00000079654	6	29169232	29179584	Prrt4	29164323	29164849	160	.	5.09872	18.1088	16.0727	342	CHD8 sh1: 3B
170960	ENSMUSG00000081935	6	129030837	129031676	Gm16186	129030557	129031375	30	.	2.89318	4.65846	3.01828	195	CHD8 sh1: 3B
200544	ENSMUSG00000107429	6	115824499	115842525	Gm44206	115823684	115824385	133	.	5.00408	15.318	13.33	286	CHD8 sh1: 3B
204057	ENSMUSG00000039032	6	30896981	30915573	Tsga13	30896559	30896979	179	.	5.33762	20.0324	17.9682	222	CHD8 sh1: 3B
223919	ENSMUSG00000090685	6	29471437	29473465	Atp6v1fnb	29467641	29468318	109	.	3.97353	12.8903	10.9543	466	CHD8 sh1: 3B
231874	ENSMUSG00000024164	17	57203970	57228136	C3	57201983	57202796	177	.	4.30604	19.822	17.7589	534	CHD8 sh1: 3B
244398	ENSMUSG00000092539	17	26861421	26898531	Gm20468	26861031	26861625	25	.	2.8125	4.14236	2.52456	27	CHD8 sh1: 3B
256198	ENSMUSG00000024301	17	26917091	26932583	Kifc5b	26916746	26917370	193	.	4.78389	21.4143	19.3333	219	CHD8 sh1: 3B
266866	ENSMUSG00000033327	17	34660457	34719815	Tnxb	34655568	34655945	45	.	2.46409	6.32915	4.5845	330	CHD8 sh1: 3B
267715	ENSMUSG00000023885	17	14665500	14694235	Thbs2	14662487	14662842	198	.	5.56581	21.9868	19.8935	151	CHD8 sh1: 3B
281884	ENSMUSG00000118651	17	79354699	79358022	CT030740.1	79354561	79355066	152	.	2.79841	17.269	15.2466	298	CHD8 sh1: 3B
293770	ENSMUSG00000037104	17	87107679	87137839	Socs5	87102826	87103436	62	.	2.18291	8.01151	6.21178	434	CHD8 sh1: 3B
299603	ENSMUSG00000055240	17	33360507	33394641	Zfp101	33358300	33359265	388	.	8.15763	41.2113	38.892	535	CHD8 sh1: 3B
307327	ENSMUSG00000098586	17	26920962	26921019	Gm27775	26916746	26917370	193	.	4.78389	21.4143	19.3333	219	CHD8 sh1: 3B
312995	ENSMUSG00000023963	17	43667425	43751431	Cyp39a1	43666891	43667326	570	.	7.3284	59.5909	57.0484	276	CHD8 sh1: 3B
320252	ENSMUSG00000098480	12	15800994	15801101	Mir6387	15800400	15801473	530	.	5.20171	55.4998	53.0066	579	CHD8 sh1: 3B
328185	ENSMUSG00000097580	12	15817003	15888155	Gm5432	15816804	15817185	105	.	3.20817	12.4767	10.5436	232	CHD8 sh1: 3B
335758	ENSMUSG00000001270	12	111669361	111672338	Ckb	111668486	111668790	59	.	2.84783	7.73536	5.93846	109	CHD8 sh1: 3B
347132	ENSMUSG00000113845	12	74825345	74827722	Gm39473	74824840	74825384	219	.	5.80216	24.0356	21.9131	326	CHD8 sh1: 3B
351732	ENSMUSG00000042029	12	116405402	116463731	Ncapg2	116404890	116405907	874	.	5.64759	90.3221	87.4109	349	CHD8 sh1: 3B
371092	ENSMUSG00000021250	12	85473890	85477273	Fos	85473565	85474009	141	.	3.42791	16.1271	14.1212	244	CHD8 sh1: 3B
382557	ENSMUSG00000113741	12	35534421	35590446	Gm48236	35534227	35535239	237	.	4.86846	25.9178	23.7647	569	CHD8 sh1: 3B
390252	ENSMUSG00000055748	15	63891264	63912297	Gsdmc4	63889922	63890251	17	.	2.19992	3.31374	1.7656	286	CHD8 sh1: 3B
393239	ENSMUSG00000115729	15	25415022	25464362	Gm48957	25414341	25414697	43	.	2.34907	6.08941	4.34768	327	CHD8 sh1: 3B
407767	ENSMUSG00000058290	15	102296266	102324357	Espl1	102296117	102296618	141	.	5.57717	16.1806	14.1743	93	CHD8 sh1: 3B
408698	ENSMUSG00000022385	15	85859745	85876573	Gtse1	85859331	85859958	189	.	4.76561	20.996	18.9173	281	CHD8 sh1: 3B
412224	ENSMUSG00000032783	15	99074575	99083409	Troap	99074554	99075212	341	.	5.92003	36.4264	34.1493	235	CHD8 sh1: 3B
434497	ENSMUSG00000033762	15	76703553	76710548	Recql4	76701220	76702211	140	.	3.34801	16.0916	14.0859	263	CHD8 sh1: 3B
437949	ENSMUSG00000116165	15	78913919	78919517	Pdxp	78913682	78914432	504	.	4.58728	52.88	50.4267	172	CHD8 sh1: 3B
447372	ENSMUSG00000097662	15	3996039	4015858	Gm2093	3995456	3996116	588	.	5.86017	61.4604	58.8845	384	CHD8 sh1: 3B
466123	ENSMUSG00000044461	14	59625308	59631660	Shisa2	59625221	59625675	77	.	4.30963	9.55514	7.71069	231	CHD8 sh1: 3B
467444	ENSMUSG00000076897	14	54186101	54186166	Traj32	54185649	54186361	72	.	3.7922	9.08591	7.24564	470	CHD8 sh1: 3B
475657	ENSMUSG00000049092	14	45219717	45282725	Gpr137c	45219223	45219757	319	.	4.32152	34.1743	31.9201	150	CHD8 sh1: 3B
487784	ENSMUSG00000021822	14	20836660	20843385	Plau	20836589	20836931	155	.	4.34554	17.5683	15.5443	86	CHD8 sh1: 3B
509706	ENSMUSG00000065403	14	115043851	115043946	Mir18	115040339	115040984	162	.	3.034	18.3324	16.295	475	CHD8 sh1: 3B
517726	ENSMUSG00000022037	14	65968483	65981547	Clu	65968430	65969048	357	.	5.27417	38.0237	35.7312	169	CHD8 sh1: 3B
539858	ENSMUSG00000058743	7	45816460	45824782	Kcnj14	45814255	45814768	274	.	4.74612	29.6313	27.431	203	CHD8 sh1: 3B
566071	ENSMUSG00000013928	7	30280094	30290237	Thap8	30280035	30281008	162	.	4.12056	18.3214	16.2841	450	CHD8 sh1: 3B
582726	ENSMUSG00000108935	7	120670296	120675902	4930588G17Rik	120670251	120670696	77	.	4.07301	9.55757	7.71309	128	CHD8 sh1: 3B
588085	ENSMUSG00000060791	7	28437447	28448233	Gmfg	28436367	28437162	258	.	4.49562	28.0336	25.8518	160	CHD8 sh1: 3B
622380	ENSMUSG00000038244	7	112225856	112413106	Mical2	112225741	112226119	216	.	4.99967	23.773	21.6518	150	CHD8 sh1: 3B
625012	ENSMUSG00000109251	7	143628024	143670614	E230032D23Rik	143625194	143625491	103	.	4.31927	12.2938	10.362	176	CHD8 sh1: 3B
650080	ENSMUSG00000030494	7	35334170	35392289	Rhpn2	35333467	35334184	282	.	4.53033	30.4951	28.2798	361	CHD8 sh1: 3B
661320	ENSMUSG00000010307	7	47050601	47054777	Tmem86a	47050522	47051060	290	.	4.65075	31.3286	29.0998	122	CHD8 sh1: 3B
669086	ENSMUSG00000025475	7	139834174	139878088	Adgra1	139833552	139834550	230	.	4.19674	25.1657	23.0265	687	CHD8 sh1: 3B
670869	ENSMUSG00000109735	7	105481927	105483242	Gm45667	105481788	105482619	267	.	3.62951	28.9354	26.7385	398	CHD8 sh1: 3B
697915	ENSMUSG00000054753	7	3154658	3169203	AU018091	3150386	3151048	314	.	6.42397	33.7432	31.4908	231	CHD8 sh1: 3B
718812	ENSMUSG00000108950	7	49122334	49159819	9130015G15Rik	49121137	49121536	62	.	3.40776	8.00529	6.20563	329	CHD8 sh1: 3B
730362	ENSMUSG00000035547	7	98121559	98178274	Capn5	98117041	98117511	137	.	3.66627	15.7695	13.7787	348	CHD8 sh1: 3B
734554	ENSMUSG00000109145	7	82070387	82081758	Gm20744	82070103	82071549	325	.	3.80031	34.7774	32.5134	1066	CHD8 sh1: 3B
749960	ENSMUSG00000046591	7	79660196	79698148	Ticrr	79659939	79660661	314	.	5.71753	33.7261	31.4738	229	CHD8 sh1: 3B
752505	ENSMUSG00000070425	7	102065713	102096864	Xntrpc	102064885	102065509	446	.	6.99128	47.03	44.653	373	CHD8 sh1: 3B
764238	ENSMUSG00000034660	7	6197090	6216137	Galp	6195942	6196355	30	.	2.82042	4.67242	3.03203	104	CHD8 sh1: 3B
798583	ENSMUSG00000052779	7	81992002	81992618	4833418N17Rik	81991731	81992247	41	.	2.51279	5.81987	4.10413	94	CHD8 sh1: 3B
807912	ENSMUSG00000042246	7	118535841	118584736	Tmc7	118532784	118533488	464	.	6.37167	48.886	46.4896	621	CHD8 sh1: 3B
810169	ENSMUSG00000030867	7	122159439	122169873	Plk1	122158830	122159774	319	.	4.92754	34.2345	31.9802	478	CHD8 sh1: 3B
811091	ENSMUSG00000044786	7	28376784	28380253	Zfp36	28372700	28373036	51	.	2.30261	6.96277	5.19169	223	CHD8 sh1: 3B
818350	ENSMUSG00000108427	7	72110761	72113456	Gm36696	72110719	72111053	207	.	6.34092	22.8991	20.7921	135	CHD8 sh1: 3B
820559	ENSMUSG00000029516	5	115845278	116008947	Cit	115844770	115845284	278	.	5.11121	30.0558	27.8426	375	CHD8 sh1: 3B
825754	ENSMUSG00000098793	5	100429329	100429507	Gm27286	100429153	100430022	639	.	5.64428	66.5633	63.9205	433	CHD8 sh1: 3B
827771	ENSMUSG00000081256	5	110328204	110328522	Gm15791	110326411	110326855	88	.	4.83519	10.7499	8.8596	246	CHD8 sh1: 3B
831211	ENSMUSG00000106518	5	98031567	98034005	Gm42759	98030444	98031495	158	.	3.00423	17.8834	15.8484	548	CHD8 sh1: 3B
832228	ENSMUSG00000040254	5	12383385	12588948	Sema3d	12383385	12383866	34	.	3.11071	5.12321	3.44796	107	CHD8 sh1: 3B
834233	ENSMUSG00000029177	5	30666777	30674830	Cenpa	30666664	30667154	169	.	5.04035	18.9769	16.926	124	CHD8 sh1: 3B
840564	ENSMUSG00000029521	5	110839979	110874145	Chek2	110839481	110840166	508	.	6.13665	53.3204	50.8652	445	CHD8 sh1: 3B
845037	ENSMUSG00000028780	5	17574281	17730268	Sema3c	17574255	17575034	245	.	6.08512	26.7432	24.576	376	CHD8 sh1: 3B
853143	ENSMUSG00000097772	5	100420842	100429535	5430416N02Rik	100415959	100416566	733	.	6.46164	76.1164	73.3114	402	CHD8 sh1: 3B
858477	ENSMUSG00000096035	5	91987475	91995320	Odaph	91987264	91987607	260	.	4.86008	28.2785	26.0956	103	CHD8 sh1: 3B
873421	ENSMUSG00000087722	5	110328032	110328183	Gm26277	110326411	110326855	88	.	4.83519	10.7499	8.8596	246	CHD8 sh1: 3B
876411	ENSMUSG00000105459	5	45857642	45858764	4930449I04Rik	45857168	45858171	975	.	6.05009	100.58	97.5863	732	CHD8 sh1: 3B
882051	ENSMUSG00000029154	5	73406075	73453435	Cwh43	73401247	73401659	203	.	4.72326	22.4788	20.3831	194	CHD8 sh1: 3B
887095	ENSMUSG00000038295	5	24384181	24392143	Atg9b	24383189	24383766	237	.	4.27054	25.9469	23.7937	417	CHD8 sh1: 3B
895938	ENSMUSG00000096344	5	146481965	146484704	Gm6408	146479477	146479828	214	.	4.42442	23.5167	21.407	257	CHD8 sh1: 3B
904461	ENSMUSG00000007080	5	110286306	110337474	Pole	110285921	110286780	51	.	2.64582	6.93317	5.16238	193	CHD8 sh1: 3B
912708	ENSMUSG00000045294	5	28071363	28078662	Insig1	28070631	28071732	349	.	4.02522	37.1912	34.9066	589	CHD8 sh1: 3B
919439	ENSMUSG00000082001	5	135637139	135637496	Gm15607	135632535	135633018	255	.	5.54636	27.7551	25.5833	206	CHD8 sh1: 3B
921527	ENSMUSG00000106820	5	147418601	147423044	D5Ertd605e	147418467	147419009	85	.	4.06752	10.3914	8.5231	108	CHD8 sh1: 3B
924200	ENSMUSG00000029380	5	90891241	90893115	Cxcl1	90891055	90891568	261	.	4.93773	28.3728	26.1894	246	CHD8 sh1: 3B
949771	ENSMUSG00000029378	5	91139599	91148432	Areg	91139169	91139898	329	.	5.49101	35.2217	32.9558	457	CHD8 sh1: 3B
952324	ENSMUSG00000006143	5	136054492	136064326	Upk3bl	136051589	136051911	195	.	4.04082	21.5945	19.503	154	CHD8 sh1: 3B
967601	ENSMUSG00000029095	5	35757880	35884973	Ablim2	35757271	35757761	59	.	2.58939	7.75892	5.9617	379	CHD8 sh1: 3B
973188	ENSMUSG00000015880	5	45669919	45700546	Ncapg	45669388	45670309	867	.	6.0522	89.6858	86.7763	441	CHD8 sh1: 3B
989489	ENSMUSG00000037313	5	33658128	33678995	Tacc3	33657583	33658768	380	.	4.36029	40.324	38.0082	503	CHD8 sh1: 3B
993937	ENSMUSG00000085606	5	110331206	110333203	Gm15792	110326411	110326855	88	.	4.83519	10.7499	8.8596	246	CHD8 sh1: 3B
1000006	ENSMUSG00000096798	5	146167976	146170721	Gm6309	146164429	146166402	53	.	2.87157	7.11199	5.33917	1597	CHD8 sh1: 3B
1000007	ENSMUSG00000096798	5	146167976	146170721	Gm6309	146166716	146182529	130	.	4.50778	15.0745	13.0879	6255	CHD8 sh1: 3B
1009774	ENSMUSG00000085051	11	94677565	94687664	Gm11542	94677016	94677504	103	.	3.66407	12.2443	10.3272	424	CHD8 sh1: 3B
1021431	ENSMUSG00000086015	11	95858865	95861044	4833417C18Rik	95858597	95859745	200	.	3.64654	22.1432	20.0491	284	CHD8 sh1: 3B
1025229	ENSMUSG00000020432	11	3917192	3932159	Tcn2	3913964	3914702	155	.	2.86339	17.5373	15.5135	439	CHD8 sh1: 3B
1032682	ENSMUSG00000043029	11	73267388	73300363	Trpv3	73267055	73267740	221	.	4.3979	24.2976	22.1739	363	CHD8 sh1: 3B
1050567	ENSMUSG00000078922	11	48985327	48994172	Tgtp1	48985258	49028473	87	.	4.92245	10.6016	8.71253	6628	CHD8 sh1: 3B
1052608	ENSMUSG00000020785	11	73019008	73042073	Camkk1	73018770	73019077	143	.	2.52137	16.3909	14.3834	188	CHD8 sh1: 3B
1067671	ENSMUSG00000017390	11	78322968	78327781	Aldoc	78322960	78323275	108	.	4.01991	12.7777	10.8424	120	CHD8 sh1: 3B
1071688	ENSMUSG00000025150	11	120729489	120732114	Cbr2	120727013	120727376	58	.	2.92385	7.6629	5.86668	273	CHD8 sh1: 3B
1072921	ENSMUSG00000050860	11	95824499	95832140	Phospho1	95823992	95824489	54	.	2.96394	7.24583	5.47148	446	CHD8 sh1: 3B
1074940	ENSMUSG00000017716	11	117849251	117855743	Birc5	117848620	117849355	137	.	3.9836	15.7021	13.7117	440	CHD8 sh1: 3B
1083242	ENSMUSG00000087486	11	117783326	117785055	Gm11723	117780299	117781659	91	.	2.61532	11.0858	9.19293	446	CHD8 sh1: 3B
1085759	ENSMUSG00000059552	11	69580359	69591873	Trp53	69579011	69579423	218	.	4.14558	23.9585	21.8364	296	CHD8 sh1: 3B
1086933	ENSMUSG00000085665	11	23067998	23075574	Gm12059	23067529	23067947	275	.	6.53691	29.7531	27.5521	285	CHD8 sh1: 3B
1091270	ENSMUSG00000044041	11	100117327	100121566	Krt13	100113368	100113947	271	.	5.11947	29.3793	27.1802	385	CHD8 sh1: 3B
1095772	ENSMUSG00000020808	11	72042032	72047370	Pimreg	72041884	72042427	251	.	4.59158	27.3561	25.1861	357	CHD8 sh1: 3B
1097526	ENSMUSG00000038178	11	75531694	75577575	Slc43a2	75531288	75532101	154	.	3.95679	17.5104	15.4867	709	CHD8 sh1: 3B
1102773	ENSMUSG00000086003	11	94133485	94155776	B230206L02Rik	94133398	94133837	66	.	3.03012	8.43859	6.619	110	CHD8 sh1: 3B
1104622	ENSMUSG00000051378	11	102905529	102925124	Kif18b	102900790	102901098	37	.	2.60664	5.40006	3.7047	180	CHD8 sh1: 3B
1111178	ENSMUSG00000038067	11	98701263	98703629	Csf3	98700146	98700608	37	.	2.1968	5.50574	3.79406	334	CHD8 sh1: 3B
1116165	ENSMUSG00000017499	11	98907801	98923940	Cdc6	98907645	98908128	198	.	5.6677	21.953	19.8599	89	CHD8 sh1: 3B
1124539	ENSMUSG00000034773	11	102248882	102265187	Hrob	102245048	102245391	148	.	3.93005	16.8298	14.81	190	CHD8 sh1: 3B
1129420	ENSMUSG00000038453	11	97509340	97576186	Srcin1	97508198	97508482	61	.	3.39547	7.96977	6.17045	209	CHD8 sh1: 3B
1147696	ENSMUSG00000084168	11	97768060	97768371	Atp5l2-ps	97766334	97766826	75	.	3.6427	9.41859	7.5753	277	CHD8 sh1: 3B
1152186	ENSMUSG00000018740	11	68968131	68974365	Slc25a35	68967668	68968177	259	.	4.89203	28.1157	25.9336	374	CHD8 sh1: 3B
1163594	ENSMUSG00000036045	11	54158926	54160056	Gm12221	54155801	54156174	127	.	5.03638	14.7054	12.7346	217	CHD8 sh1: 3B
1165152	ENSMUSG00000020399	11	46454935	46481255	Havcr2	46454621	46455135	148	.	5.42561	16.9138	14.8934	234	CHD8 sh1: 3B
1177188	ENSMUSG00000005951	11	73199460	73224511	Shpk	73198985	73199838	542	.	4.91689	56.7229	54.2139	369	CHD8 sh1: 3B
1200429	ENSMUSG00000034485	9	60794542	60880370	Uaca	60794234	60794884	98	.	3.43836	11.7965	9.88269	212	CHD8 sh1: 3B
1212197	ENSMUSG00000007908	9	76014855	76136350	Hmgcll1	76010168	76010530	452	.	7.30256	47.6815	45.2953	159	CHD8 sh1: 3B
1215828	ENSMUSG00000091366	9	107292435	107297192	Gm17040	107288865	107289473	70	.	2.76393	8.91835	7.09423	397	CHD8 sh1: 3B
1217011	ENSMUSG00000052143	9	60821552	60838200	Gm9869	60818425	60818738	50	.	3.23725	6.86777	5.09768	161	CHD8 sh1: 3B
1225484	ENSMUSG00000111709	9	78257129	78269166	Gm3776	78255680	78256501	742	.	6.75424	77.0708	74.2616	304	CHD8 sh1: 3B
1227146	ENSMUSG00000074179	9	78289923	78305525	Gm10639	78287187	78289293	64	.	4.25121	8.2453	6.42755	2013	CHD8 sh1: 3B
1232687	ENSMUSG00000032528	9	121642716	121672954	Vipr1	121642132	121642655	26	.	2.10389	4.27086	2.63656	337	CHD8 sh1: 3B
1240029	ENSMUSG00000093354	9	41581926	41582002	Mir125b-1	41577945	41578305	35	.	2.1129	5.21038	3.53385	42	CHD8 sh1: 3B
1242902	ENSMUSG00000111085	9	14663022	14665099	Gm7607	14662647	14663127	184	.	5.60465	20.5562	18.4891	364	CHD8 sh1: 3B
1249014	ENSMUSG00000098787	9	108081498	108081583	Mir7088	108078939	108079694	116	.	3.3365	13.5788	11.6263	361	CHD8 sh1: 3B
1249376	ENSMUSG00000043613	9	7445822	7455975	Mmp3	7445545	7445999	37	.	3.35622	5.41523	3.7047	248	CHD8 sh1: 3B
1253998	ENSMUSG00000052911	9	108479736	108490530	Lamb2	108478753	108479261	64	.	2.88199	8.22847	6.42655	217	CHD8 sh1: 3B
1261957	ENSMUSG00000074183	9	78230656	78242684	Gsta1	78229423	78230601	118	.	4.33194	13.8531	11.8988	566	CHD8 sh1: 3B
1263771	ENSMUSG00000049493	9	95752642	95845311	Pls1	95749946	95750456	311	.	6.34123	33.3797	31.1288	236	CHD8 sh1: 3B
1269428	ENSMUSG00000111540	9	14618585	14619565	4930584E12Rik	14615107	14615485	46	.	2.04589	6.36442	4.61933	220	CHD8 sh1: 3B
1272745	ENSMUSG00000111198	9	14643772	14645792	Gm34263	14641515	14642071	116	.	3.7461	13.5997	11.647	363	CHD8 sh1: 3B
1278371	ENSMUSG00000111537	9	62789904	62790411	Gm7653	62786651	62787068	125	.	5.09872	14.5224	12.5528	226	CHD8 sh1: 3B
1284053	ENSMUSG00000111639	9	119983146	119988092	1700019L13Rik	119982427	119983147	162	.	2.49347	18.288	16.2509	187	CHD8 sh1: 3B
1287778	ENSMUSG00000066896	9	20312152	20336094	Olfr18	20309512	20309849	61	.	3.97375	7.93347	6.13449	97	CHD8 sh1: 3B
1291339	ENSMUSG00000070313	9	36635754	36643376	Pate14	36634205	36635295	31	.	3.13247	4.77174	3.10141	903	CHD8 sh1: 3B
1303703	ENSMUSG00000032578	9	107296026	107302784	Cish	107295873	107296744	281	.	4.37798	30.3428	28.1283	695	CHD8 sh1: 3B
1305412	ENSMUSG00000025650	9	108953586	108984875	Col7a1	108953075	108953361	240	.	3.87619	26.2276	24.0731	186	CHD8 sh1: 3B
1315245	ENSMUSG00000065466	9	103011417	103011520	n-R5s89	103008270	103008911	109	.	3.53219	12.9145	10.9783	214	CHD8 sh1: 3B
1318343	ENSMUSG00000046186	9	78615546	78716253	Cd109	78615458	78615959	115	.	4.72443	13.4789	11.5271	235	CHD8 sh1: 3B
1323600	ENSMUSG00000037977	9	107340602	107352422	6430571L13Rik	107338178	107338498	100	.	3.14401	11.9383	10.0234	203	CHD8 sh1: 3B
1333299	ENSMUSG00000038379	9	83834689	83872389	Ttk	83834231	83835115	445	.	5.23314	46.9679	44.5911	430	CHD8 sh1: 3B
1335453	ENSMUSG00000079243	9	120013755	120023598	Xirp1	120012798	120013619	149	.	2.76321	16.9298	14.9094	126	CHD8 sh1: 3B
1342082	ENSMUSG00000032515	9	119971163	119984658	Csrnp1	119970137	119970880	71	.	2.78868	9.03836	7.19852	189	CHD8 sh1: 3B
1342834	ENSMUSG00000048503	9	43108650	43116570	Tlcd5	43105345	43106257	64	.	2.80057	8.23739	6.42755	628	CHD8 sh1: 3B
1346065	ENSMUSG00000111797	9	37255498	37256149	Gm48081	37255282	37256001	127	.	3.64782	14.6762	12.7056	183	CHD8 sh1: 3B
1350116	ENSMUSG00000118396	9	106503225	106561625	Iqcf2	106499878	106500290	63	.	4.21456	8.16925	6.36794	111	CHD8 sh1: 3B
1352773	ENSMUSG00000100158	9	41581908	41582283	Gm28119	41577945	41578305	35	.	2.1129	5.21038	3.53385	42	CHD8 sh1: 3B
1358417	ENSMUSG00000090570	9	107300380	107301838	Gm17041	107295873	107296744	281	.	4.37798	30.3428	28.1283	695	CHD8 sh1: 3B
1361867	ENSMUSG00000105127	9	110655679	110656455	Gm42470	110653888	110654317	150	.	2.48256	17.0475	15.0264	322	CHD8 sh1: 3B
1367997	ENSMUSG00000024774	19	34121469	34166053	Ankrd22	34119859	34120531	695	.	6.63231	72.3137	69.5903	345	CHD8 sh1: 3B
1369915	ENSMUSG00000024885	19	3913491	3929808	Aldh3b1	3912552	3913106	384	.	4.9603	40.7624	38.4449	292	CHD8 sh1: 3B
1371783	ENSMUSG00000114469	19	20410544	20552330	C730002L08Rik	20406427	20406712	19	.	2.07753	3.5849	1.99406	157	CHD8 sh1: 3B
1374828	ENSMUSG00000024743	19	10389090	10453180	Syt7	10388662	10389167	185	.	4.22876	20.6276	18.5508	266	CHD8 sh1: 3B
1377557	ENSMUSG00000037578	19	44147637	44192442	Pkd2l1	44145931	44146662	125	.	4.53738	14.5365	12.5668	420	CHD8 sh1: 3B
1379866	ENSMUSG00000067199	19	41829970	41832583	Frat1	41829709	41830544	180	.	4.80544	20.1514	18.0866	200	CHD8 sh1: 3B
1381884	ENSMUSG00000067577	19	10740947	10786043	A430093F15Rik	10740726	10741342	26	.	2.21361	4.24608	2.61219	552	CHD8 sh1: 3B
1383950	ENSMUSG00000117684	19	57273960	57277052	4930449E18Rik	57272954	57273679	267	.	3.88625	28.9951	26.7979	492	CHD8 sh1: 3B
1386039	ENSMUSG00000012443	19	37376403	37421859	Kif11	37375801	37376620	214	.	5.3823	23.594	21.4735	446	CHD8 sh1: 3B
1389963	ENSMUSG00000024989	19	38055011	38074423	Cep55	38054262	38054593	112	.	3.40339	13.2442	11.2939	223	CHD8 sh1: 3B
1389964	ENSMUSG00000024989	19	38055011	38074423	Cep55	38054991	38055274	84	.	3.05104	10.2824	8.41501	84	CHD8 sh1: 3B
1391399	ENSMUSG00000052085	19	24999534	25202432	Dock8	24999398	24999800	44	.	2.07165	6.15462	4.41211	89	CHD8 sh1: 3B
1402149	ENSMUSG00000067771	X	73117047	73129262	Gm14685	73114400	73114758	25	.	2.90872	4.15702	2.52456	190	CHD8 sh1: 3B
1426449	ENSMUSG00000031351	X	72987339	73031543	Zfp185	72986999	72987398	55	.	3.0421	7.31189	5.53683	220	CHD8 sh1: 3B
1432491	ENSMUSG00000051228	X	13466110	13489313	Nyx	13461425	13461990	65	.	4.15624	8.33246	6.51389	224	CHD8 sh1: 3B
1438618	ENSMUSG00000047757	X	164980592	164997272	Fancb	164980378	164980755	771	.	6.32127	79.9737	77.1281	174	CHD8 sh1: 3B
1443354	ENSMUSG00000019359	X	100729873	100738895	Gdpd2	100729807	100730326	110	.	4.5393	12.945	11.0087	214	CHD8 sh1: 3B
1448481	ENSMUSG00000118478	X	101707020	101727258	Gm50476	101705159	101705443	87	.	4.92245	10.6016	8.71253	216	CHD8 sh1: 3B
1449943	ENSMUSG00000031262	X	134308084	134362639	Cenpi	134307952	134308547	389	.	6.87578	41.2733	38.9538	163	CHD8 sh1: 3B
1458940	ENSMUSG00000031274	X	141475385	141689234	Col4a5	141473807	141474114	49	.	3.44442	6.72576	4.97632	246	CHD8 sh1: 3B
1460625	ENSMUSG00000100714	X	13234641	13247736	2010308F09Rik	13230659	13230962	152	.	5.28684	17.2531	15.2309	139	CHD8 sh1: 3B
1468648	ENSMUSG00000046854	2	32574797	32583782	Pip5kl1	32570743	32571092	79	.	3.3238	9.75259	7.90636	72	CHD8 sh1: 3B
1489924	ENSMUSG00000027353	2	132816141	132844197	Mcm8	132815796	132816444	552	.	6.56013	57.7261	55.2028	378	CHD8 sh1: 3B
1491826	ENSMUSG00000005803	2	122765237	122809569	Sqor	122765099	122765710	50	.	3.39081	6.82433	5.05473	150	CHD8 sh1: 3B
1498366	ENSMUSG00000074647	2	155827548	155834854	Fam83c	155826449	155826816	113	.	4.2701	13.3439	11.3929	85	CHD8 sh1: 3B
1499925	ENSMUSG00000084407	2	121485432	121491512	Gm14018	121480493	121483044	43	.	3.57997	6.08579	4.34409	544	CHD8 sh1: 3B
1499926	ENSMUSG00000084407	2	121485432	121491512	Gm14018	121483421	121484844	37	.	3.35622	5.41523	3.7047	812	CHD8 sh1: 3B
1512764	ENSMUSG00000085914	2	167662109	167667697	Gm14320	167661498	167661856	82	.	2.83837	10.1538	8.28749	196	CHD8 sh1: 3B
1513676	ENSMUSG00000055612	2	72476159	72486893	Cdca7	72475915	72476571	68	.	3.84094	8.6901	6.86815	127	CHD8 sh1: 3B
1518346	ENSMUSG00000027399	2	129299610	129309972	Il1a	129296893	129297647	304	.	5.91955	32.7101	30.469	428	CHD8 sh1: 3B
1537028	ENSMUSG00000085524	2	156451906	156455651	Gm14224	156447215	156447718	399	.	6.53777	42.3107	39.98	309	CHD8 sh1: 3B
1538502	ENSMUSG00000040152	2	118111876	118127133	Thbs1	118110285	118110799	187	.	3.43681	20.7919	18.7143	224	CHD8 sh1: 3B
1538503	ENSMUSG00000040152	2	118111876	118127133	Thbs1	118111306	118111614	60	.	2.26979	7.82969	6.03177	32	CHD8 sh1: 3B
1542592	ENSMUSG00000027323	2	119112793	119147445	Rad51	119112498	119113092	212	.	5.41686	23.3527	21.2437	309	CHD8 sh1: 3B
1549118	ENSMUSG00000027454	2	150905400	150931280	Gins1	150904271	150905043	679	.	6.25408	70.614	67.9145	433	CHD8 sh1: 3B
1553309	ENSMUSG00000027635	2	156995265	157007154	Dsn1	156991640	156992305	189	.	5.11024	21.031	18.9521	507	CHD8 sh1: 3B
1557434	ENSMUSG00000017861	2	163054687	163084688	Mybl2	163054348	163055051	502	.	5.06639	52.6887	50.2361	251	CHD8 sh1: 3B
1569581	ENSMUSG00000082163	2	156994173	156994892	Gm14276	156991640	156992305	189	.	5.11024	21.031	18.9521	507	CHD8 sh1: 3B
1572259	ENSMUSG00000085830	2	25291220	25298925	Grin1os	25286525	25287475	44	.	2.47056	6.21806	4.47479	368	CHD8 sh1: 3B
1579695	ENSMUSG00000027488	2	154376313	154408099	Snta1	154372328	154372794	141	.	4.53592	16.1307	14.1247	292	CHD8 sh1: 3B
1592601	ENSMUSG00000026955	2	25372321	25378213	Sapcd2	25372105	25372766	124	.	3.74603	14.3733	12.4047	261	CHD8 sh1: 3B
1604090	ENSMUSG00000027469	2	152847964	152895321	Tpx2	152847778	152848320	250	.	6.3428	27.2671	25.0975	177	CHD8 sh1: 3B
1612643	ENSMUSG00000038963	2	180456245	180474867	Slco4a1	180455910	180456736	294	.	5.07906	31.6684	29.4381	361	CHD8 sh1: 3B
1613944	ENSMUSG00000085498	2	129297370	129307826	Gm14023	129296893	129297647	304	.	5.91955	32.7101	30.469	428	CHD8 sh1: 3B
1631224	ENSMUSG00000085057	2	24440418	24486855	Gm13415	24440111	24440519	402	.	6.05303	42.6024	40.2624	157	CHD8 sh1: 3B
1658504	ENSMUSG00000086203	2	117806678	117812813	Gm13985	117802851	117803221	88	.	3.98982	10.7276	8.8374	46	CHD8 sh1: 3B
1663570	ENSMUSG00000026646	2	3455815	3475031	Suv39h2	3453036	3453525	85	.	4.54404	10.4127	8.54415	279	CHD8 sh1: 3B
1677404	ENSMUSG00000074625	2	158512796	158550762	Arhgap40	158510728	158511115	299	.	4.99781	32.2391	29.9999	206	CHD8 sh1: 3B
1678952	ENSMUSG00000085633	2	122733290	122738362	Bloc1s6os	122731361	122731797	215	.	6.76211	23.7018	21.5808	228	CHD8 sh1: 3B
1684312	ENSMUSG00000087187	2	36216777	36222934	Gm13431	36213963	36214273	50	.	2.58473	6.83618	5.06647	224	CHD8 sh1: 3B
1692525	ENSMUSG00000085315	2	52425012	52434885	A430018G15Rik	52424364	52424909	247	.	6.14143	26.9555	24.7874	308	CHD8 sh1: 3B
1708537	ENSMUSG00000026959	2	25291181	25319187	Grin1	25286525	25287475	44	.	2.47056	6.21806	4.47479	368	CHD8 sh1: 3B
1730240	ENSMUSG00000027611	2	155751117	155755471	Procr	155751028	155751692	61	.	3.87471	7.97819	6.17876	282	CHD8 sh1: 3B
1730911	ENSMUSG00000026961	2	25289915	25291180	Lrrc26	25286525	25287475	44	.	2.47056	6.21806	4.47479	368	CHD8 sh1: 3B
1744583	ENSMUSG00000017723	2	164562413	164568510	Wfdc2	164561918	164562501	40	.	2.29362	5.71869	4.00425	20	CHD8 sh1: 3B
1745446	ENSMUSG00000063558	1	58029931	58106413	Aox1	58029657	58030429	470	.	5.31108	49.4937	47.0948	186	CHD8 sh1: 3B
1755735	ENSMUSG00000039748	1	175880581	175913489	Exo1	175880476	175881201	839	.	6.71902	86.835	83.9432	254	CHD8 sh1: 3B
1809868	ENSMUSG00000101211	1	71894068	71917125	Gm28818	71893675	71894051	166	.	4.70652	18.7403	16.6907	97	CHD8 sh1: 3B
1812059	ENSMUSG00000015222	1	66175273	66442583	Map2	66175023	66175671	153	.	3.68646	17.3897	15.3667	458	CHD8 sh1: 3B
1817357	ENSMUSG00000041498	1	136466343	136531511	Kif14	136466142	136466658	456	.	5.99429	48.086	45.6982	237	CHD8 sh1: 3B
1832923	ENSMUSG00000026365	1	140084708	140183764	Cfh	140082950	140083496	19	.	2.68497	3.57299	1.98229	111	CHD8 sh1: 3B
1843841	ENSMUSG00000055184	1	131527903	131539872	Fam72a	131526790	131528275	881	.	4.4125	91.0265	88.1136	898	CHD8 sh1: 3B
1851056	ENSMUSG00000103588	1	173986926	174001972	Gm18445	173982559	173983182	390	.	5.54155	41.3535	39.0263	506	CHD8 sh1: 3B
1853483	ENSMUSG00000103576	1	191077825	191078680	Gm38188	191075367	191075856	314	.	5.28953	33.6542	31.4023	316	CHD8 sh1: 3B
1864051	ENSMUSG00000032487	1	150100031	150108227	Ptgs2	150099664	150100304	426	.	5.04812	45.0256	42.6656	226	CHD8 sh1: 3B
1868338	ENSMUSG00000102414	1	135896394	135899089	Gm36938	135893377	135893867	92	.	2.62449	11.1492	9.25575	96	CHD8 sh1: 3B
1874551	ENSMUSG00000067006	1	106861173	106883348	Serpinb5	106860885	106861402	439	.	5.9178	46.3157	43.9412	213	CHD8 sh1: 3B
1890272	ENSMUSG00000050777	1	120067377	120074074	Tmem37	120066587	120066934	40	.	2.90452	5.76965	4.05462	261	CHD8 sh1: 3B
1893388	ENSMUSG00000062510	1	191063012	191086474	Nsl1	191062699	191063449	321	.	5.76878	34.3977	32.1352	354	CHD8 sh1: 3B
1894903	ENSMUSG00000102380	1	134096405	134099159	Gm38140	134092954	134093383	196	.	4.06753	21.7543	19.6621	171	CHD8 sh1: 3B
1895757	ENSMUSG00000025921	1	16105774	16133734	Rdh10	16104733	16106218	352	.	3.45266	37.5667	35.2808	1081	CHD8 sh1: 3B
1904495	ENSMUSG00000026622	1	191821444	191833050	Nek2	191821261	191821982	475	.	4.73853	49.988	47.5807	218	CHD8 sh1: 3B
1912431	ENSMUSG00000037035	1	119415465	119422248	Inhbb	119411090	119411660	23	.	2.44785	3.9396	2.34261	409	CHD8 sh1: 3B
1917153	ENSMUSG00000033952	1	139454772	139494091	Aspm	139454362	139455369	1137	.	6.93839	116.841	113.743	375	CHD8 sh1: 3B
1934830	ENSMUSG00000041889	1	135371057	135375237	Shisa4	135367043	135367340	365	.	6.0672	38.8944	36.5987	158	CHD8 sh1: 3B
1965742	ENSMUSG00000104164	1	127978905	127984687	Gm38248	127975802	127976254	651	.	7.38679	67.8564	65.1932	131	CHD8 sh1: 3B
1991362	ENSMUSG00000026072	1	40225080	40317257	Il1r1	40224927	40225289	245	.	6.20194	26.7534	24.5861	123	CHD8 sh1: 3B
1997194	ENSMUSG00000090394	1	160044382	160080208	4930523C07Rik	160044359	160044754	262	.	3.35511	28.3937	26.2102	171	CHD8 sh1: 3B
2004968	ENSMUSG00000037370	10	24637914	24712159	Enpp1	24635727	24636287	114	.	4.5912	13.4189	11.4675	307	CHD8 sh1: 3B
2009799	ENSMUSG00000100113	10	111506575	111507662	Gm28592	111506403	111506980	136	.	2.95616	15.6111	13.6213	220	CHD8 sh1: 3B
2015517	ENSMUSG00000111052	10	19141751	19206702	Gm20139	19140413	19140873	142	.	5.4655	16.2646	14.2578	348	CHD8 sh1: 3B
2025189	ENSMUSG00000112267	10	66889671	66891612	Gm47903	66885402	66885799	98	.	3.9807	11.8078	9.89387	272	CHD8 sh1: 3B
2029423	ENSMUSG00000020034	10	84576626	84614359	Tcp11l2	84576235	84577332	283	.	4.79406	30.6081	28.3923	316	CHD8 sh1: 3B
2030572	ENSMUSG00000040009	10	74967177	75016907	Gnaz	74966970	74967403	61	.	3.12796	7.99443	6.19486	311	CHD8 sh1: 3B
2036226	ENSMUSG00000112544	10	99267896	99279084	Gm48089	99263024	99263561	398	.	3.81011	42.2201	39.8897	233	CHD8 sh1: 3B
2044440	ENSMUSG00000118550	10	128196071	128197594	AC135859.1	128194076	128195366	145	.	3.58847	16.5871	14.5785	262	CHD8 sh1: 3B
2046697	ENSMUSG00000069540	10	88729541	88731101	Gm4925	88728151	88728499	122	.	2.79589	14.1883	12.2209	231	CHD8 sh1: 3B
2051304	ENSMUSG00000019992	10	20347770	20361304	Mtfr2	20347469	20348058	289	.	5.67922	31.1374	28.9094	352	CHD8 sh1: 3B
2064051	ENSMUSG00000112384	10	99267686	99270446	Gm34921	99263024	99263561	398	.	3.81011	42.2201	39.8897	233	CHD8 sh1: 3B
2077475	ENSMUSG00000112716	10	120632672	120699203	4930471E19Rik	120628144	120628453	299	.	4.54861	32.2265	29.9874	142	CHD8 sh1: 3B
2080270	ENSMUSG00000040653	10	3366057	3464975	Ppp1r14c	3365969	3367207	85	.	3.38926	10.4498	8.58093	287	CHD8 sh1: 3B
2089715	ENSMUSG00000110938	10	19086530	19087178	1700124M09Rik	19082143	19082445	147	.	5.96513	16.7764	14.7568	128	CHD8 sh1: 3B
2091355	ENSMUSG00000037990	10	58813359	59138916	Sh3rf3	58812245	58812943	52	.	2.96209	7.0518	5.27967	348	CHD8 sh1: 3B
2098997	ENSMUSG00000091243	16	65815257	65866368	Vgll3	65815161	65815846	404	.	4.71572	42.7581	40.4174	323	CHD8 sh1: 3B
2100880	ENSMUSG00000085398	16	91044656	91056677	4931406G06Rik	91043970	91044889	435	.	5.11508	45.9606	43.597	408	CHD8 sh1: 3B
2102157	ENSMUSG00000116481	16	23514270	23515062	Gm49514	23513527	23514015	149	.	5.0932	17.0136	14.9927	218	CHD8 sh1: 3B
2107549	ENSMUSG00000022817	16	33829665	33949338	Itgb5	33829586	33830295	80	.	3.05274	9.89812	8.03403	68	CHD8 sh1: 3B
2108666	ENSMUSG00000102036	16	76819585	76841784	1700063K16Rik	76816204	76816780	271	.	6.20233	29.3282	27.1294	455	CHD8 sh1: 3B
2110933	ENSMUSG00000096960	16	25059639	25069058	A230028O05Rik	25058834	25059753	181	.	3.77208	20.2088	18.1437	238	CHD8 sh1: 3B
2120198	ENSMUSG00000022945	16	93883901	93906115	Chaf1b	93883544	93884157	341	.	5.26177	36.4564	34.1792	390	CHD8 sh1: 3B
2121538	ENSMUSG00000022797	16	32608920	32632794	Tfrc	32608709	32609537	147	.	4.92195	16.8084	14.7886	112	CHD8 sh1: 3B
2134732	ENSMUSG00000034206	16	37011786	37095417	Polq	37011637	37012219	269	.	5.76047	29.1164	26.9186	194	CHD8 sh1: 3B
2146149	ENSMUSG00000027887	3	108211472	108226648	Sypl2	108210554	108211020	234	.	4.30425	25.5627	23.4217	118	CHD8 sh1: 3B
2148941	ENSMUSG00000043164	3	27866066	27896368	Tmem212	27863057	27863777	378	.	5.92041	40.1429	37.8279	391	CHD8 sh1: 3B
2161939	ENSMUSG00000028186	3	146570426	146632305	Uox	146567648	146568544	837	.	6.04266	86.6265	83.7398	403	CHD8 sh1: 3B
2162526	ENSMUSG00000025758	3	40800019	40816883	Plk4	40799720	40800480	237	.	4.4633	25.9357	23.7826	319	CHD8 sh1: 3B
2165158	ENSMUSG00000098198	3	95144371	95144906	Gm9169	95142471	95143050	46	.	3.31814	6.42552	4.67979	374	CHD8 sh1: 3B
2190727	ENSMUSG00000090066	3	138065052	138081506	1110002E22Rik	138061370	138061915	363	.	5.94951	38.6565	36.3617	379	CHD8 sh1: 3B
2207032	ENSMUSG00000068999	3	64488609	64509842	Vmn2r5	64483961	64484559	19	.	2.68497	3.57299	1.98229	571	CHD8 sh1: 3B
2207033	ENSMUSG00000068999	3	64488609	64509842	Vmn2r5	64485594	64486080	19	.	2.68497	3.57299	1.98229	82	CHD8 sh1: 3B
2207034	ENSMUSG00000068999	3	64488609	64509842	Vmn2r5	64486638	64488055	43	.	3.57997	6.08579	4.34409	408	CHD8 sh1: 3B
2212555	ENSMUSG00000037211	3	37639947	37644598	Spry1	37639811	37641083	66	.	2.84693	8.43766	6.61808	677	CHD8 sh1: 3B
2217175	ENSMUSG00000095701	3	96328425	96328590	Gm24830	96327946	96328994	536	.	5.67642	56.1733	53.6666	281	CHD8 sh1: 3B
2226060	ENSMUSG00000106000	3	41286061	41290590	Gm16508	41284901	41285459	448	.	4.97853	47.2343	44.8565	74	CHD8 sh1: 3B
2235655	ENSMUSG00000106062	3	37644607	37647952	Gm43820	37639811	37641083	66	.	2.84693	8.43766	6.61808	677	CHD8 sh1: 3B
2243459	ENSMUSG00000027750	3	54361109	54391037	Postn	54358548	54358927	66	.	4.20451	8.43663	6.61705	37	CHD8 sh1: 3B
2262994	ENSMUSG00000085106	3	81037408	81040437	Gm16000	81036663	81036975	150	.	3.40254	17.1135	15.092	62	CHD8 sh1: 3B
2262995	ENSMUSG00000085106	3	81037408	81040437	Gm16000	81037320	81037790	74	.	2.6766	9.28659	7.4446	91	CHD8 sh1: 3B
2287732	ENSMUSG00000066026	4	144892827	144928209	Dhrs3	144890797	144892331	234	.	3.38206	25.5458	23.4048	798	CHD8 sh1: 3B
2290104	ENSMUSG00000084380	4	52443915	52444172	Tmc4-ps	52438920	52439635	216	.	5.52607	23.7829	21.6615	357	CHD8 sh1: 3B
2292946	ENSMUSG00000037157	4	135728172	135752140	Il22ra1	135727892	135728289	31	.	2.81841	4.8404	3.16911	186	CHD8 sh1: 3B
2294065	ENSMUSG00000098669	4	89445219	89445367	Gm27580	89440481	89440924	27	.	2.69682	4.38862	2.75252	261	CHD8 sh1: 3B
2298044	ENSMUSG00000086554	4	117975036	117993972	9530034E10Rik	117974803	117975110	83	.	3.58533	10.2198	8.35296	50	CHD8 sh1: 3B
2299703	ENSMUSG00000028587	4	108579423	108614833	Orc1	108579233	108579712	300	.	6.50438	32.3076	30.0682	169	CHD8 sh1: 3B
2306754	ENSMUSG00000038047	4	86578855	86612055	Haus6	86575066	86576031	398	.	5.09018	42.1546	39.8243	613	CHD8 sh1: 3B
2317635	ENSMUSG00000048706	4	80910646	80955628	Lurap1l	80910628	80912185	144	.	3.18271	16.4983	14.4902	1367	CHD8 sh1: 3B
2323416	ENSMUSG00000028718	4	115000159	115043196	Stil	114999665	115000649	1077	.	6.37214	110.799	107.729	369	CHD8 sh1: 3B
2328331	ENSMUSG00000052117	4	57908483	57916297	D630039A03Rik	57904465	57904814	43	.	3.3382	6.03333	4.3148	272	CHD8 sh1: 3B
2331918	ENSMUSG00000028312	4	52439243	52488260	Smc2	52438920	52439635	216	.	5.52607	23.7829	21.6615	357	CHD8 sh1: 3B
2337697	ENSMUSG00000080808	4	89442217	89444644	Gm12608	89440481	89440924	27	.	2.69682	4.38862	2.75252	261	CHD8 sh1: 3B
2340907	ENSMUSG00000061322	4	41569775	41638158	Dnaic1	41569324	41569819	276	.	5.42395	29.8666	27.6651	290	CHD8 sh1: 3B
2348218	ENSMUSG00000035683	4	44300876	44364675	Melk	44300869	44301170	122	.	5.4059	14.216	12.2484	54	CHD8 sh1: 3B
2372489	ENSMUSG00000070867	4	114406724	114615098	Trabd2b	114405588	114406074	181	.	4.66598	20.2262	18.1609	271	CHD8 sh1: 3B
2374724	ENSMUSG00000037306	4	134561690	134704290	Man1c1	134558848	134559499	172	.	4.67471	19.2735	17.2211	549	CHD8 sh1: 3B
2383745	ENSMUSG00000037731	4	132781843	132796387	Themis2	132776984	132777366	19	.	2.68497	3.57299	1.98229	52	CHD8 sh1: 3B
2399014	ENSMUSG00000087049	4	32251761	32265835	Bach2it1	32249913	32251324	350	.	4.23467	37.2863	35.0014	1259	CHD8 sh1: 3B
2408103	ENSMUSG00000040270	4	32238804	32586108	Bach2	32238380	32238726	111	.	3.61845	13.0515	11.1143	217	CHD8 sh1: 3B
2414526	ENSMUSG00000042489	4	126556935	126593903	Clspn	126556814	126557312	238	.	5.9928	25.9757	23.8223	220	CHD8 sh1: 3B
2419936	ENSMUSG00000043333	4	123787874	123829904	Rhbdl2	123787470	123787958	376	.	6.69447	39.9365	37.6315	253	CHD8 sh1: 3B
2421990	ENSMUSG00000078521	4	134510999	134523927	Aunip	134510934	134511348	91	.	4.07974	10.994	9.1018	134	CHD8 sh1: 3B
2430899	ENSMUSG00000046623	4	127351086	127354081	Gjb4	127349471	127349939	116	.	2.6797	13.5886	11.636	341	CHD8 sh1: 3B
2436073	ENSMUSG00000028545	4	111415006	111460298	Bend5	111414507	111415620	87	.	3.22521	10.6561	8.76652	154	CHD8 sh1: 3B
2439833	ENSMUSG00000028678	4	117159639	117182639	Kif2c	117155808	117156211	77	.	3.62977	9.62702	7.78189	274	CHD8 sh1: 3B
2455168	ENSMUSG00000053560	8	84661331	84662854	Ier2	84656698	84657115	217	.	3.42131	23.8754	21.7537	244	CHD8 sh1: 3B
2462463	ENSMUSG00000025810	8	128358604	128503363	Nrp1	128357256	128358793	59	.	2.09732	7.77464	5.97731	1250	CHD8 sh1: 3B
2463978	ENSMUSG00000098560	8	121084609	121084706	Gm27530	121083457	121083792	25	.	2.31799	4.22995	2.59629	54	CHD8 sh1: 3B
2466055	ENSMUSG00000097654	8	24422404	24440008	Gm26714	24419352	24420673	135	.	2.86029	15.5708	13.5812	1196	CHD8 sh1: 3B
2468581	ENSMUSG00000005470	8	83955507	83970197	Asf1b	83955113	83955891	926	.	5.99193	95.5801	92.6209	360	CHD8 sh1: 3B
2477111	ENSMUSG00000031778	8	94772009	94782427	Cx3cl1	94771115	94772394	96	.	2.62268	11.5951	9.68288	1092	CHD8 sh1: 3B
2487264	ENSMUSG00000070130	8	105308364	105308460	Mir328	105305478	105305814	108	.	2.79064	12.7904	10.8552	71	CHD8 sh1: 3B
2490908	ENSMUSG00000103244	8	123408100	123408752	Gm38092	123406719	123407039	68	.	2.95551	8.71418	6.89204	48	CHD8 sh1: 3B
2510392	ENSMUSG00000005410	8	75109569	75128439	Mcm5	75109285	75109828	473	.	4.14613	49.7393	47.3392	202	CHD8 sh1: 3B
2516191	ENSMUSG00000084523	8	128359241	128359320	Mir1903	128357256	128358793	59	.	2.09732	7.77464	5.97731	1250	CHD8 sh1: 3B
2516692	ENSMUSG00000085440	8	45723325	45819297	Sorbs2os	45719840	45720206	329	.	6.45472	35.2086	32.9427	252	CHD8 sh1: 3B
2519608	ENSMUSG00000048484	8	4677539	4678365	Gm7461	4677366	4678785	740	.	3.9762	76.8845	74.0762	479	CHD8 sh1: 3B
2522116	ENSMUSG00000055148	8	72319033	72321656	Klf2	72318802	72319428	718	.	6.63459	74.6035	71.8171	205	CHD8 sh1: 3B
2527780	ENSMUSG00000042812	8	121084386	121088144	Foxf1	121083457	121083792	25	.	2.31799	4.22995	2.59629	54	CHD8 sh1: 3B
2529239	ENSMUSG00000099127	8	105307792	105307900	Gm27320	105305478	105305814	108	.	2.79064	12.7904	10.8552	71	CHD8 sh1: 3B
2531526	ENSMUSG00000063672	8	23153269	23158948	Nkx6-3	23149517	23149862	112	.	3.97477	13.1716	11.2218	290	CHD8 sh1: 3B
2547183	ENSMUSG00000099031	8	70798135	70798192	Mir7240	70797282	70797629	43	.	1.82354	6.10902	4.36704	204	CHD8 sh1: 3B
2562221	ENSMUSG00000043079	18	60593973	60660142	Synpo	60593663	60593950	53	.	3.34118	7.14525	5.37201	82	CHD8 sh1: 3B
2575958	ENSMUSG00000036223	18	74195299	74207818	Ska1	74190546	74190900	63	.	3.95535	8.16376	6.36253	184	CHD8 sh1: 3B
2579004	ENSMUSG00000057719	18	42053667	42158960	Sh3rf2	42052563	42053022	71	.	3.49709	8.97051	7.14586	170	CHD8 sh1: 3B
2580009	ENSMUSG00000117401	18	4353558	4368920	4833419F23Rik	4352906	4353663	130	.	4.17106	15.0584	13.0719	254	CHD8 sh1: 3B
2582996	ENSMUSG00000080779	18	60778983	60779394	Gm8731	60774283	60774644	99	.	3.84208	11.8772	9.96276	100	CHD8 sh1: 3B

## Sheet: Control vs BCL11A kd ATACseq
	chr	atacid	atacstart	atacend	logFC	adjustedp	genestart	geneend	gene_id	gene_name	logFC
17481	1	SLX-17598.i705_i505.H3N5MBBXY___peak_218	21369346	21369770	1.35381	1	21364803	21365030	ENSMUSG00000094436	Gm16327	1.35381
17482	1	SLX-17598.i705_i505.H3N5MBBXY___peak_218	21369346	21369770	1.35381	1	21368331	21370845	ENSMUSG00000041722	Khdc1c	1.35381
17483	1	SLX-17598.i705_i505.H3N5MBBXY___peak_218	21369346	21369770	1.35381	1	21372670	21373764	ENSMUSG00000085507	Gm2709	1.35381
20961	1	SLX-17598.i706_i506.H3N5MBBXY___peak_177	24193547	24194454	1.16852	1	24177610	24252684	ENSMUSG00000026147	Col9a1	1.16852
24408	1	SLX-17598.i705_i505.H3N5MBBXY___peak_231	24291861	24294145	1.15462	1	24261890	24587472	ENSMUSG00000026141	Col19a1	1.15462
62199	1	SLX-17598.i704_i504.H3N5MBBXY___peak_112	16593283	16594489	1.1026	1	16540790	16619489	ENSMUSG00000025939	Ube2w	1.1026
65772	1	SLX-17598.i706_i506.H3N5MBBXY___peak_96	16696518	16696818	1.51693	1	16688051	16709611	ENSMUSG00000025779	Ly96	1.51693
79278	1	SLX-17598.i705_i505.H3N5MBBXY___peak_4	4214462	4215385	1.15127	1	3999557	4409241	ENSMUSG00000025900	Rp1	1.15127
82711	1	SLX-17598.i704_i504.H3N5MBBXY___peak_13	5165932	5166371	-1.06534	1	5070018	5162529	ENSMUSG00000033793	Atp6v1h	-1.06534
106911	1	SLX-17598.i705_i505.H3N5MBBXY___peak_66	8676879	8679089	1.65668	1	8361475	9299878	ENSMUSG00000025909	Sntg1	1.65668
110357	1	SLX-17598.i705_i505.H3N5MBBXY___peak_72	9015137	9015639	1.05842	1	8361475	9299878	ENSMUSG00000025909	Sntg1	1.05842
113803	1	SLX-17598.i703_i503.H3N5MBBXY___peak_27	9153751	9154094	-1.03658	1	8361475	9299878	ENSMUSG00000025909	Sntg1	-1.03658
117249	1	SLX-17598.i701_i517.H3N5MBBXY___peak_31	9238125	9238660	-1.26799	1	8361475	9299878	ENSMUSG00000025909	Sntg1	-1.26799
120813	1	SLX-17598.i701_i517.H3N5MBBXY___peak_44	9983100	9983407	-1.08993	1	9968624	10009136	ENSMUSG00000025916	Ppp1r42	-1.08993
120814	1	SLX-17598.i701_i517.H3N5MBBXY___peak_44	9983100	9983407	-1.08993	1	9982387	9992366	ENSMUSG00000087199	Gm15818	-1.08993
127593	1	SLX-17598.i702_i502.H3N5MBBXY___peak_54	10478057	10478538	-1.11505	1	10324720	10719945	ENSMUSG00000042501	Cpa6	-1.11505
131039	1	SLX-17598.i701_i517.H3N5MBBXY___peak_51	10544635	10545276	-1.05066	1	10324720	10719945	ENSMUSG00000042501	Cpa6	-1.05066
134485	1	SLX-17598.i705_i505.H3N5MBBXY___peak_89	10555873	10556287	1.32005	1	10324720	10719945	ENSMUSG00000042501	Cpa6	1.32005
134487	1	SLX-17598.i705_i505.H3N5MBBXY___peak_89	10555873	10556287	1.32005	1	10554098	10555553	ENSMUSG00000083422	Gm15604	1.32005
134488	1	SLX-17598.i705_i505.H3N5MBBXY___peak_89	10555873	10556287	1.32005	1	10555554	10555660	ENSMUSG00000094979	Gm25253	1.32005
137931	1	SLX-17598.i702_i502.H3N5MBBXY___peak_85	10621944	10623425	1.39692	1	10324720	10719945	ENSMUSG00000042501	Cpa6	1.39692
141377	1	SLX-17598.i705_i505.H3N5MBBXY___peak_98	10626614	10631860	1.43773	1	10324720	10719945	ENSMUSG00000042501	Cpa6	1.43773
144823	1	SLX-17598.i703_i503.H3N5MBBXY___peak_53	10643344	10645441	1.07151	1	10324720	10719945	ENSMUSG00000042501	Cpa6	1.07151
148269	1	SLX-17598.i704_i504.H3N5MBBXY___peak_56	10645899	10693060	1.2452	1	10324720	10719945	ENSMUSG00000042501	Cpa6	1.2452
148273	1	SLX-17598.i704_i504.H3N5MBBXY___peak_56	10645899	10693060	1.2452	1	10695123	10695614	ENSMUSG00000081417	Gm15603	1.2452
151715	1	SLX-17598.i701_i517.H3N5MBBXY___peak_58	10709729	10710457	-1.24039	1	10324720	10719945	ENSMUSG00000042501	Cpa6	-1.24039
155161	1	SLX-17598.i705_i505.H3N5MBBXY___peak_108	10711746	10714088	1.04975	1	10324720	10719945	ENSMUSG00000042501	Cpa6	1.04975
158607	1	SLX-17598.i705_i505.H3N5MBBXY___peak_112	10724745	10725560	1.32497	1	10324720	10719945	ENSMUSG00000042501	Cpa6	1.32497
172404	1	SLX-17598.i703_i503.H3N5MBBXY___peak_70	11822689	11823661	1.20337	1	11414105	11975901	ENSMUSG00000057715	A830018L16Rik	1.20337
175867	1	SLX-17598.i701_i517.H3N5MBBXY___peak_71	13188358	13188699	-1.09447	1	13139105	13374083	ENSMUSG00000005886	Ncoa2	-1.09447
179328	1	SLX-17598.i706_i506.H3N5MBBXY___peak_62	13773110	13773546	1.23999	1	13774334	13774464	ENSMUSG00000077368	Gm26273	1.23999
194247	1	SLX-17598.i704_i504.H3N5MBBXY___peak_875	79631460	79632017	1.26606	1	79606876	79671972	ENSMUSG00000054702	Ap1s3	1.26606
204605	1	SLX-17598.i701_i517.H3N5MBBXY___peak_824	80447681	80448146	-1.4845	1	80445932	80479867	ENSMUSG00000101483	1700016L21Rik	-1.4845
204606	1	SLX-17598.i701_i517.H3N5MBBXY___peak_824	80447681	80448146	-1.4845	1	80449597	80461448	ENSMUSG00000110100	Gm45261	-1.4845
215005	1	SLX-17598.i701_i517.H3N5MBBXY___peak_860	84359968	84360578	-1.18708	1	84036296	84364180	ENSMUSG00000045658	Pid1	-1.18708
218464	1	SLX-17598.i705_i505.H3N5MBBXY___peak_708	84964097	84964885	1.13431	1	84958982	84964572	ENSMUSG00000118590	AC167036.1	1.13431
221910	1	SLX-17598.i701_i517.H3N5MBBXY___peak_867	84966817	84967854	1.23528	1	84958982	84964572	ENSMUSG00000118590	AC167036.1	1.23528
225356	1	SLX-17598.i701_i517.H3N5MBBXY___peak_868	84968051	84990017	1.05992	1	84958982	84964572	ENSMUSG00000118590	AC167036.1	1.05992
225357	1	SLX-17598.i701_i517.H3N5MBBXY___peak_868	84968051	84990017	1.05992	1	84990638	84993032	ENSMUSG00000099693	Gm29284	1.05992
225358	1	SLX-17598.i701_i517.H3N5MBBXY___peak_868	84968051	84990017	1.05992	1	84992690	85270566	ENSMUSG00000052477	C130026I21Rik	1.05992
235695	1	SLX-17598.i702_i502.H3N5MBBXY___peak_1005	84984063	84986554	1.08805	1	84990638	84993032	ENSMUSG00000099693	Gm29284	1.08805
239141	1	SLX-17598.i702_i502.H3N5MBBXY___peak_1006	84987353	84988327	1.17766	1	84990638	84993032	ENSMUSG00000099693	Gm29284	1.17766
239142	1	SLX-17598.i702_i502.H3N5MBBXY___peak_1006	84987353	84988327	1.17766	1	84992690	85270566	ENSMUSG00000052477	C130026I21Rik	1.17766
242587	1	SLX-17598.i701_i517.H3N5MBBXY___peak_869	84989298	84989676	1.16567	1	84990638	84993032	ENSMUSG00000099693	Gm29284	1.16567
242588	1	SLX-17598.i701_i517.H3N5MBBXY___peak_869	84989298	84989676	1.16567	1	84992690	85270566	ENSMUSG00000052477	C130026I21Rik	1.16567
246062	1	SLX-17598.i702_i502.H3N5MBBXY___peak_1010	85637863	85640094	1.0821	1	85600378	85645037	ENSMUSG00000070031	Sp140	1.0821
246064	1	SLX-17598.i702_i502.H3N5MBBXY___peak_1010	85637863	85640094	1.0821	1	85641222	85650585	ENSMUSG00000090246	Gm17017	1.0821
249508	1	SLX-17598.i702_i502.H3N5MBBXY___peak_1011	85640391	85643312	1.0429	1	85600378	85645037	ENSMUSG00000070031	Sp140	1.0429
249510	1	SLX-17598.i702_i502.H3N5MBBXY___peak_1011	85640391	85643312	1.0429	1	85641222	85650585	ENSMUSG00000090246	Gm17017	1.0429
252954	1	SLX-17598.i704_i504.H3N5MBBXY___peak_929	85642380	85642699	1.18166	1	85600378	85645037	ENSMUSG00000070031	Sp140	1.18166
252956	1	SLX-17598.i704_i504.H3N5MBBXY___peak_929	85642380	85642699	1.18166	1	85641222	85650585	ENSMUSG00000090246	Gm17017	1.18166
256400	1	SLX-17598.i703_i503.H3N5MBBXY___peak_841	85647937	85648509	1.36428	1	85600378	85645037	ENSMUSG00000070031	Sp140	1.36428
256402	1	SLX-17598.i703_i503.H3N5MBBXY___peak_841	85647937	85648509	1.36428	1	85641222	85650585	ENSMUSG00000090246	Gm17017	1.36428
256403	1	SLX-17598.i703_i503.H3N5MBBXY___peak_841	85647937	85648509	1.36428	1	85649988	85709998	ENSMUSG00000026222	Sp100	1.36428
259846	1	SLX-17598.i701_i517.H3N5MBBXY___peak_873	85649233	85650605	1.04261	1	85600378	85645037	ENSMUSG00000070031	Sp140	1.04261
259848	1	SLX-17598.i701_i517.H3N5MBBXY___peak_873	85649233	85650605	1.04261	1	85641222	85650585	ENSMUSG00000090246	Gm17017	1.04261
259849	1	SLX-17598.i701_i517.H3N5MBBXY___peak_873	85649233	85650605	1.04261	1	85649988	85709998	ENSMUSG00000026222	Sp100	1.04261
263295	1	SLX-17598.i701_i517.H3N5MBBXY___peak_874	85657674	85658556	1.1462	1	85649988	85709998	ENSMUSG00000026222	Sp100	1.1462
300463	1	SLX-17598.i705_i505.H3N5MBBXY___peak_273	24914746	24915369	1.42499	1	24910461	24911659	ENSMUSG00000100808	Gm28594	1.42499
313920	1	SLX-17598.i701_i517.H3N5MBBXY___peak_190	27987080	27987467	-1.61493	1	27989910	27991782	ENSMUSG00000101372	Gm19028	-1.61493
338077	1	SLX-17598.i701_i517.H3N5MBBXY___peak_195	31274891	31275377	-2.13503	1	31274892	31275455	ENSMUSG00000100592	Gm28645	-2.13503
355313	1	SLX-17598.i703_i503.H3N5MBBXY___peak_231	32443708	32444110	-1.61239	1	32172714	32658568	ENSMUSG00000026058	Khdrbs2	-1.61239
362228	1	SLX-17598.i702_i502.H3N5MBBXY___peak_308	33461320	33461657	-1.59301	1	33453810	33669795	ENSMUSG00000026134	Prim2	-1.59301
365674	1	SLX-17598.i701_i517.H3N5MBBXY___peak_204	33556545	33556928	-1.11112	1	33453810	33669795	ENSMUSG00000026134	Prim2	-1.11112
369186	1	SLX-17598.i702_i502.H3N5MBBXY___peak_349	36106486	36106760	1.0762	1	36068400	36106446	ENSMUSG00000045216	Hs6st1	1.0762
369187	1	SLX-17598.i702_i502.H3N5MBBXY___peak_349	36106486	36106760	1.0762	1	36105384	36106446	ENSMUSG00000104523	Gm37335	1.0762
372671	1	SLX-17598.i701_i517.H3N5MBBXY___peak_278	37253323	37253757	-1.79522	1	37214434	37263384	ENSMUSG00000026114	Cnga3	-1.79522
376119	1	SLX-17598.i701_i517.H3N5MBBXY___peak_281	37405039	37405415	-1.24236	1	37299865	37410736	ENSMUSG00000026113	Inpp4a	-1.24236
389980	1	SLX-17598.i702_i502.H3N5MBBXY___peak_453	40733068	40733527	-1.02429	1	40680574	40769273	ENSMUSG00000026062	Slc9a2	-1.02429
393431	1	SLX-17598.i701_i517.H3N5MBBXY___peak_344	40866222	40866734	-1.16111	1	40863737	40864232	ENSMUSG00000094136	Gm5973	-1.16111
396898	1	SLX-17598.i701_i517.H3N5MBBXY___peak_350	43051864	43052332	1.34574	1	43047200	43098637	ENSMUSG00000070939	Tgfbrap1	1.34574
396899	1	SLX-17598.i701_i517.H3N5MBBXY___peak_350	43051864	43052332	1.34574	1	43056267	43057134	ENSMUSG00000100269	Gm28782	1.34574
422180	1	SLX-17598.i705_i505.H3N5MBBXY___peak_400	46180362	46184683	1.51609	1	46066315	46373550	ENSMUSG00000041144	Dnah7b	1.51609
425626	1	SLX-17598.i705_i505.H3N5MBBXY___peak_402	46187853	46189713	1.09011	1	46066315	46373550	ENSMUSG00000041144	Dnah7b	1.09011
429072	1	SLX-17598.i703_i503.H3N5MBBXY___peak_415	46229822	46231380	1.09323	1	46066315	46373550	ENSMUSG00000041144	Dnah7b	1.09323
432518	1	SLX-17598.i703_i503.H3N5MBBXY___peak_423	46242878	46243675	1.20762	1	46066315	46373550	ENSMUSG00000041144	Dnah7b	1.20762
439413	1	SLX-17598.i702_i502.H3N5MBBXY___peak_562	46536289	46540065	1.95832	1	46425592	46807476	ENSMUSG00000101337	Dnah7c	1.95832
442859	1	SLX-17598.i702_i502.H3N5MBBXY___peak_565	46541730	46600529	1.3102	1	46425592	46807476	ENSMUSG00000101337	Dnah7c	1.3102
446305	1	SLX-17598.i702_i502.H3N5MBBXY___peak_569	46608088	46609222	1.10786	1	46425592	46807476	ENSMUSG00000101337	Dnah7c	1.10786
449751	1	SLX-17598.i701_i517.H3N5MBBXY___peak_406	46629674	46630541	1.13715	1	46425592	46807476	ENSMUSG00000101337	Dnah7c	1.13715
453197	1	SLX-17598.i701_i517.H3N5MBBXY___peak_412	46645292	46646012	1.04168	1	46425592	46807476	ENSMUSG00000101337	Dnah7c	1.04168
456643	1	SLX-17598.i704_i504.H3N5MBBXY___peak_524	46707501	46708091	1.01271	1	46425592	46807476	ENSMUSG00000101337	Dnah7c	1.01271
460089	1	SLX-17598.i705_i505.H3N5MBBXY___peak_425	46715439	46715857	1.19602	1	46425592	46807476	ENSMUSG00000101337	Dnah7c	1.19602
470433	1	SLX-17598.i705_i505.H3N5MBBXY___peak_439	47151151	47152538	1.17011	1	47153461	47189071	ENSMUSG00000101447	Gm28826	1.17011
477334	1	SLX-17598.i704_i504.H3N5MBBXY___peak_531	47914135	47915865	1.4054	1	47914989	47915815	ENSMUSG00000101996	Gm19206	1.4054
486638	1	SLX-17598.i701_i517.H3N5MBBXY___peak_462	52675660	52676021	-1.7519	1	52656286	52727462	ENSMUSG00000041439	Mfsd6	-1.7519
490110	1	SLX-17598.i702_i502.H3N5MBBXY___peak_634	54128918	54129310	1.34147	1	53806876	54195168	ENSMUSG00000042807	Hecw2	1.34147
497045	1	SLX-17598.i702_i502.H3N5MBBXY___peak_666	56884880	56885291	-1.68225	1	56793981	56978650	ENSMUSG00000038331	Satb2	-1.68225
503978	1	SLX-17598.i701_i517.H3N5MBBXY___peak_543	58705003	58705617	1.55089	1	58702309	58703986	ENSMUSG00000101046	Gm28803	1.55089
507425	1	SLX-17598.i703_i503.H3N5MBBXY___peak_545	58734115	58735171	1.21244	1	58711508	58758884	ENSMUSG00000026031	Cflar	1.21244
510871	1	SLX-17598.i703_i503.H3N5MBBXY___peak_548	58749196	58756494	1.3022	1	58711508	58758884	ENSMUSG00000026031	Cflar	1.3022
514317	1	SLX-17598.i701_i517.H3N5MBBXY___peak_551	58751457	58756461	1.18418	1	58711508	58758884	ENSMUSG00000026031	Cflar	1.18418
517764	1	SLX-17598.i701_i517.H3N5MBBXY___peak_554	58766683	58790708	1.15104	1	58785209	58785659	ENSMUSG00000100236	Gm3841	1.15104
517765	1	SLX-17598.i701_i517.H3N5MBBXY___peak_554	58766683	58790708	1.15104	1	58795374	58847503	ENSMUSG00000026029	Casp8	1.15104
521210	1	SLX-17598.i706_i506.H3N5MBBXY___peak_551	58787756	58789116	1.4688	1	58785209	58785659	ENSMUSG00000100236	Gm3841	1.4688
524657	1	SLX-17598.i701_i517.H3N5MBBXY___peak_557	58807492	58851984	1.23722	1	58795374	58847503	ENSMUSG00000026029	Casp8	1.23722
524659	1	SLX-17598.i701_i517.H3N5MBBXY___peak_557	58807492	58851984	1.23722	1	58850085	58892792	ENSMUSG00000099719	Gm28802	1.23722
528103	1	SLX-17598.i705_i505.H3N5MBBXY___peak_565	58830777	58852103	1.19388	1	58795374	58847503	ENSMUSG00000026029	Casp8	1.19388
528105	1	SLX-17598.i705_i505.H3N5MBBXY___peak_565	58830777	58852103	1.19388	1	58850085	58892792	ENSMUSG00000099719	Gm28802	1.19388
531551	1	SLX-17598.i701_i517.H3N5MBBXY___peak_560	58868332	58870426	1.47835	1	58850085	58892792	ENSMUSG00000099719	Gm28802	1.47835
534997	1	SLX-17598.i701_i517.H3N5MBBXY___peak_563	58874418	58876984	1.54261	1	58850085	58892792	ENSMUSG00000099719	Gm28802	1.54261
538443	1	SLX-17598.i701_i517.H3N5MBBXY___peak_565	58876257	58876874	1.26729	1	58850085	58892792	ENSMUSG00000099719	Gm28802	1.26729
541922	1	SLX-17598.i701_i517.H3N5MBBXY___peak_581	59926206	59926539	-1.09578	1	59913006	59985346	ENSMUSG00000041040	Fam117b	-1.09578
541923	1	SLX-17598.i701_i517.H3N5MBBXY___peak_581	59926206	59926539	-1.09578	1	59929688	59935102	ENSMUSG00000103696	Gm37531	-1.09578
545412	1	SLX-17598.i706_i506.H3N5MBBXY___peak_587	61638856	61639285	1.26182	1	61638824	62642284	ENSMUSG00000052062	Pard3b	1.26182
552372	1	SLX-17598.i703_i503.H3N5MBBXY___peak_621	64782285	64782683	-2.19272	1	64785983	64956824	ENSMUSG00000051344	Plekhm3	-2.19272
555834	1	SLX-17598.i701_i517.H3N5MBBXY___peak_636	65337940	65338227	-1.84576	1	65282056	65389244	ENSMUSG00000025946	Pth2r	-1.84576
559285	1	SLX-17598.i701_i517.H3N5MBBXY___peak_642	65469903	65470515	-1.07648	1	65470201	65470508	ENSMUSG00000100439	Gm28922	-1.07648
569716	1	SLX-17598.i701_i517.H3N5MBBXY___peak_707	72502046	72502443	-1.80684	1	72427112	72536930	ENSMUSG00000039372	Marchf4	-1.80684
576633	1	SLX-17598.i701_i517.H3N5MBBXY___peak_725	74027627	74028059	-1.16808	1	73910231	74124449	ENSMUSG00000055322	Tns1	-1.16808
580082	1	SLX-17598.i705_i505.H3N5MBBXY___peak_647	74188250	74188773	1.27436	1	74191785	74194631	ENSMUSG00000048480	Cxcr1	1.27436
583568	1	SLX-17598.i704_i504.H3N5MBBXY___peak_823	74948744	74949048	1.10744	1	74945315	74951672	ENSMUSG00000006538	Ihh	1.10744
587063	1	SLX-17598.i701_i517.H3N5MBBXY___peak_784	77485136	77485686	-1.05816	1	77367185	77515088	ENSMUSG00000026235	Epha4	-1.05816
590526	1	SLX-17598.i706_i506.H3N5MBBXY___peak_728	78622201	78622484	1.01488	1	78615467	78620165	ENSMUSG00000100562	Gm29611	1.01488
597421	1	SLX-17598.i701_i517.H3N5MBBXY___peak_803	78781994	78782288	-1.93679	1	78783136	78784859	ENSMUSG00000099377	Gm6159	-1.93679
600868	1	SLX-17598.i705_i505.H3N5MBBXY___peak_684	78818205	78819025	1.94218	1	78791623	79224511	ENSMUSG00000099706	Gm29536	1.94218
600869	1	SLX-17598.i705_i505.H3N5MBBXY___peak_684	78818205	78819025	1.94218	1	78816758	78820028	ENSMUSG00000047330	Kcne4	1.94218
600870	1	SLX-17598.i705_i505.H3N5MBBXY___peak_684	78818205	78819025	1.94218	1	78821258	78822652	ENSMUSG00000101324	Gm29187	1.94218
604314	1	SLX-17598.i706_i506.H3N5MBBXY___peak_737	79062959	79063464	1.03711	1	78791623	79224511	ENSMUSG00000099706	Gm29536	1.03711
611925	1	SLX-17598.i704_i504.H3N5MBBXY___peak_1424	125740813	125741138	-1.0548	1	125676995	125873862	ENSMUSG00000026343	Gpr39	-1.0548
615373	1	SLX-17598.i701_i517.H3N5MBBXY___peak_1477	125925500	125926505	-1.01655	1	125913620	126830799	ENSMUSG00000049690	Nckap5	-1.01655
615374	1	SLX-17598.i701_i517.H3N5MBBXY___peak_1477	125925500	125926505	-1.01655	1	125919266	125921962	ENSMUSG00000104519	Gm37161	-1.01655
618819	1	SLX-17598.i701_i517.H3N5MBBXY___peak_1485	126679696	126680032	-1.17503	1	125913620	126830799	ENSMUSG00000049690	Nckap5	-1.17503
622265	1	SLX-17598.i706_i506.H3N5MBBXY___peak_1325	126778613	126779125	1.4905	1	125913620	126830799	ENSMUSG00000049690	Nckap5	1.4905
625717	1	SLX-17598.i701_i517.H3N5MBBXY___peak_1503	127380911	127381235	-1.32994	1	127205015	127488336	ENSMUSG00000036155	Mgat5	-1.32994
629171	1	SLX-17598.i701_i517.H3N5MBBXY___peak_1509	127646197	127646594	-1.38041	1	127486546	127679548	ENSMUSG00000026347	Tmem163	-1.38041
632621	1	SLX-17598.i701_i517.H3N5MBBXY___peak_1512	127850157	127850661	-1.10377	1	127814791	127855031	ENSMUSG00000051590	Map3k19	-1.10377
646432	1	SLX-17598.i701_i517.H3N5MBBXY___peak_1530	129386470	129386792	-1.07483	1	129273302	130219278	ENSMUSG00000042581	Thsd7b	-1.07483
649878	1	SLX-17598.i701_i517.H3N5MBBXY___peak_1531	129400413	129400755	-1.80187	1	129273302	130219278	ENSMUSG00000042581	Thsd7b	-1.80187
653324	1	SLX-17598.i701_i517.H3N5MBBXY___peak_1532	129462825	129463183	-1.26781	1	129273302	130219278	ENSMUSG00000042581	Thsd7b	-1.26781
656770	1	SLX-17598.i702_i502.H3N5MBBXY___peak_1582	129919172	129919771	1.00576	1	129273302	130219278	ENSMUSG00000042581	Thsd7b	1.00576
667211	1	SLX-17598.i706_i506.H3N5MBBXY___peak_1414	133198482	133199070	1.38665	1	133164210	133303435	ENSMUSG00000041757	Plekha6	1.38665
670657	1	SLX-17598.i706_i506.H3N5MBBXY___peak_1416	133204141	133204904	1.32411	1	133164210	133303435	ENSMUSG00000041757	Plekha6	1.32411
674103	1	SLX-17598.i702_i502.H3N5MBBXY___peak_1661	133233962	133237109	1.34096	1	133164210	133303435	ENSMUSG00000041757	Plekha6	1.34096
677549	1	SLX-17598.i702_i502.H3N5MBBXY___peak_1668	133255611	133256595	1.21826	1	133164210	133303435	ENSMUSG00000041757	Plekha6	1.21826
677550	1	SLX-17598.i702_i502.H3N5MBBXY___peak_1668	133255611	133256595	1.21826	1	133250398	133269808	ENSMUSG00000101693	Gm19461	1.21826
680995	1	SLX-17598.i706_i506.H3N5MBBXY___peak_1431	133256148	133256867	1.2282	1	133164210	133303435	ENSMUSG00000041757	Plekha6	1.2282
680996	1	SLX-17598.i706_i506.H3N5MBBXY___peak_1431	133256148	133256867	1.2282	1	133250398	133269808	ENSMUSG00000101693	Gm19461	1.2282
684441	1	SLX-17598.i702_i502.H3N5MBBXY___peak_1670	133257973	133258561	1.22308	1	133164210	133303435	ENSMUSG00000041757	Plekha6	1.22308
684442	1	SLX-17598.i702_i502.H3N5MBBXY___peak_1670	133257973	133258561	1.22308	1	133250398	133269808	ENSMUSG00000101693	Gm19461	1.22308
687887	1	SLX-17598.i702_i502.H3N5MBBXY___peak_1671	133260362	133261552	1.76836	1	133164210	133303435	ENSMUSG00000041757	Plekha6	1.76836
687888	1	SLX-17598.i702_i502.H3N5MBBXY___peak_1671	133260362	133261552	1.76836	1	133250398	133269808	ENSMUSG00000101693	Gm19461	1.76836
691333	1	SLX-17598.i702_i502.H3N5MBBXY___peak_1677	133282438	133282999	1.02589	1	133164210	133303435	ENSMUSG00000041757	Plekha6	1.02589
694779	1	SLX-17598.i702_i502.H3N5MBBXY___peak_1684	133300233	133313425	1.17756	1	133164210	133303435	ENSMUSG00000041757	Plekha6	1.17756
694781	1	SLX-17598.i702_i502.H3N5MBBXY___peak_1684	133300233	133313425	1.17756	1	133309800	133323026	ENSMUSG00000103421	Golt1a	1.17756
694782	1	SLX-17598.i702_i502.H3N5MBBXY___peak_1684	133300233	133313425	1.17756	1	133309827	133329722	ENSMUSG00000115958	Gm28040	1.17756
694783	1	SLX-17598.i702_i502.H3N5MBBXY___peak_1684	133300233	133313425	1.17756	1	133309827	133329901	ENSMUSG00000098306	Gm28040	1.17756
698227	1	SLX-17598.i701_i517.H3N5MBBXY___peak_1608	133315791	133332397	1.24109	1	133309800	133323026	ENSMUSG00000103421	Golt1a	1.24109
698228	1	SLX-17598.i701_i517.H3N5MBBXY___peak_1608	133315791	133332397	1.24109	1	133309827	133329722	ENSMUSG00000115958	Gm28040	1.24109
698229	1	SLX-17598.i701_i517.H3N5MBBXY___peak_1608	133315791	133332397	1.24109	1	133309827	133329901	ENSMUSG00000098306	Gm28040	1.24109
698230	1	SLX-17598.i701_i517.H3N5MBBXY___peak_1608	133315791	133332397	1.24109	1	133321875	133329901	ENSMUSG00000116158	Kiss1	1.24109
701679	1	SLX-17598.i701_i517.H3N5MBBXY___peak_1610	133418279	133418709	1.15728	1	133382303	133424377	ENSMUSG00000070643	Sox13	1.15728
705166	1	SLX-17598.i701_i517.H3N5MBBXY___peak_1637	134583557	134583899	-1.11165	1	134560171	134635285	ENSMUSG00000042207	Kdm5b	-1.11165
708646	1	SLX-17598.i702_i502.H3N5MBBXY___peak_1758	135800213	135800636	-1.43347	1	135779434	135810989	ENSMUSG00000026418	Tnni1	-1.43347
719054	1	SLX-17598.i703_i503.H3N5MBBXY___peak_1487	138559408	138559863	1.04884	1	138482875	138620141	ENSMUSG00000026393	Nek7	1.04884
719056	1	SLX-17598.i703_i503.H3N5MBBXY___peak_1487	138559408	138559863	1.04884	1	138552305	138554708	ENSMUSG00000102651	Gm37080	1.04884
722529	1	SLX-17598.i701_i517.H3N5MBBXY___peak_1738	139641263	139641899	1.46706	1	139584783	139660899	ENSMUSG00000090623	Cfhr3	1.46706
725980	1	SLX-17598.i703_i503.H3N5MBBXY___peak_1504	139886977	139887311	1.39564	1	139862957	139936477	ENSMUSG00000089991	Gm16332	1.39564
729426	1	SLX-17598.i701_i517.H3N5MBBXY___peak_1747	139904490	139906045	1.37047	1	139862957	139936477	ENSMUSG00000089991	Gm16332	1.37047
732872	1	SLX-17598.i701_i517.H3N5MBBXY___peak_1751	139928190	139929481	1.26599	1	139862957	139936477	ENSMUSG00000089991	Gm16332	1.26599
732873	1	SLX-17598.i701_i517.H3N5MBBXY___peak_1751	139928190	139929481	1.26599	1	139928240	139929608	ENSMUSG00000104496	Gm5837	1.26599
739770	1	SLX-17598.i706_i506.H3N5MBBXY___peak_1549	140111049	140123607	1.43563	1	140084708	140183764	ENSMUSG00000026365	Cfh	1.43563
743216	1	SLX-17598.i706_i506.H3N5MBBXY___peak_1551	140132922	140133295	1.42478	1	140084708	140183764	ENSMUSG00000026365	Cfh	1.42478
746666	1	SLX-17598.i704_i504.H3N5MBBXY___peak_1655	140817351	140860665	1.42568	1	140823327	140823718	ENSMUSG00000102500	Gm37371	1.42568
767343	1	SLX-17598.i705_i505.H3N5MBBXY___peak_1162	141261851	141263051	1.04533	1	141256596	141257157	ENSMUSG00000095238	Gm4845	1.04533
774241	1	SLX-17598.i705_i505.H3N5MBBXY___peak_1169	142456832	142457940	1.16739	1	142455200	142455814	ENSMUSG00000099671	Gm18183	1.16739
798387	1	SLX-17598.i704_i504.H3N5MBBXY___peak_1691	145164533	145166175	1.30906	1	145164951	145165943	ENSMUSG00000099617	Gm6550	1.30906
822527	1	SLX-17598.i701_i517.H3N5MBBXY___peak_1793	148325075	148326771	1.29741	1	148326980	148327108	ENSMUSG00000088582	Gm22966	1.29741
867368	1	SLX-17598.i702_i502.H3N5MBBXY___peak_1895	151192835	151193125	1.01922	1	151192376	151194054	ENSMUSG00000114943	Gm8947	1.01922
870818	1	SLX-17598.i701_i517.H3N5MBBXY___peak_1835	151258254	151258830	-1.10684	1	151260824	151260914	ENSMUSG00000088498	Gm24402	-1.10684
874276	1	SLX-17598.i702_i502.H3N5MBBXY___peak_1908	151698275	151698559	-1.126	1	151571186	151721939	ENSMUSG00000026483	Fam129a	-1.126
877725	1	SLX-17598.i701_i517.H3N5MBBXY___peak_1847	152052745	152053377	-1.73897	1	151852403	152090125	ENSMUSG00000032666	1700025G04Rik	-1.73897
881179	1	SLX-17598.i702_i502.H3N5MBBXY___peak_1924	152694426	152694702	-1.04224	1	152516760	152766351	ENSMUSG00000026482	Rgl1	-1.04224
888095	1	SLX-17598.i701_i517.H3N5MBBXY___peak_1890	153696494	153696781	-1.61789	1	153653025	153700323	ENSMUSG00000042671	Rgs8	-1.61789
888096	1	SLX-17598.i701_i517.H3N5MBBXY___peak_1890	153696494	153696781	-1.61789	1	153690391	153692656	ENSMUSG00000100945	Gm29529	-1.61789
891541	1	SLX-17598.i701_i517.H3N5MBBXY___peak_1891	153702857	153703386	-1.0197	1	153653025	153700323	ENSMUSG00000042671	Rgs8	-1.0197
901943	1	SLX-17598.i702_i502.H3N5MBBXY___peak_2009	156593268	156593620	-1.61151	1	156558786	156649568	ENSMUSG00000026596	Abl2	-1.61151
905389	1	SLX-17598.i704_i504.H3N5MBBXY___peak_1824	156606050	156606705	-1.10301	1	156558786	156649568	ENSMUSG00000026596	Abl2	-1.10301
908835	1	SLX-17598.i701_i517.H3N5MBBXY___peak_1949	156634241	156634727	-1.16412	1	156558786	156649568	ENSMUSG00000026596	Abl2	-1.16412
912293	1	SLX-17598.i701_i517.H3N5MBBXY___peak_1960	156971222	156971687	-1.18752	1	156972760	157054034	ENSMUSG00000101768	Gm28694	-1.18752
915749	1	SLX-17598.i702_i502.H3N5MBBXY___peak_2034	157491618	157491919	-1.00426	1	157458577	157492638	ENSMUSG00000033488	Cryzl2	-1.00426
919210	1	SLX-17598.i701_i517.H3N5MBBXY___peak_1976	158733257	158733592	-1.58582	1	158711727	158980490	ENSMUSG00000073530	Pappa2	-1.58582
922668	1	SLX-17598.i702_i502.H3N5MBBXY___peak_2052	159764757	159765234	-1.52805	1	159523769	159931729	ENSMUSG00000015829	Tnr	-1.52805
929568	1	SLX-17598.i702_i502.H3N5MBBXY___peak_2060	160150863	160151193	-1.02434	1	160085029	160153580	ENSMUSG00000026725	Tnn	-1.02434
933018	1	SLX-17598.i702_i502.H3N5MBBXY___peak_2066	160371852	160372158	-1.20201	1	160219174	160793211	ENSMUSG00000026721	Rabgap1l	-1.20201
933019	1	SLX-17598.i702_i502.H3N5MBBXY___peak_2066	160371852	160372158	-1.20201	1	160264324	160443072	ENSMUSG00000104302	Gm36975	-1.20201
936512	1	SLX-17598.i702_i502.H3N5MBBXY___peak_2082	161392988	161393280	-1.05119	1	161395409	161418410	ENSMUSG00000026700	Tnfsf4	-1.05119
946889	1	SLX-17598.i702_i502.H3N5MBBXY___peak_2109	163280059	163280371	-1.55043	1	163245119	163313710	ENSMUSG00000026586	Prrx1	-1.55043
946890	1	SLX-17598.i702_i502.H3N5MBBXY___peak_2109	163280059	163280371	-1.55043	1	163280356	163287045	ENSMUSG00000092188	Gm20471	-1.55043
953817	1	SLX-17598.i701_i517.H3N5MBBXY___peak_2077	164898692	164899311	1.36716	1	164803969	164899591	ENSMUSG00000103659	Gm32569	1.36716
953818	1	SLX-17598.i701_i517.H3N5MBBXY___peak_2077	164898692	164899311	1.36716	1	164863133	164936775	ENSMUSG00000104117	Gm20743	1.36716
971129	1	SLX-17598.i701_i517.H3N5MBBXY___peak_2133	168318960	168319261	-1.38935	1	168119364	168432270	ENSMUSG00000052534	Pbx1	-1.38935
974583	1	SLX-17598.i701_i517.H3N5MBBXY___peak_2146	169517617	169518101	1.70556	1	169497934	169531464	ENSMUSG00000026683	Nuf2	1.70556
978646	1	SLX-17598.i701_i517.H3N5MBBXY___peak_2197	171225582	171245299	1.06293	1	171213970	171220701	ENSMUSG00000005677	Nr1i3	1.06293
978647	1	SLX-17598.i701_i517.H3N5MBBXY___peak_2197	171225582	171245299	1.06293	1	171216011	171222514	ENSMUSG00000005674	Tomm40l	1.06293
978648	1	SLX-17598.i701_i517.H3N5MBBXY___peak_2197	171225582	171245299	1.06293	1	171225054	171226379	ENSMUSG00000005681	Apoa2	1.06293
978649	1	SLX-17598.i701_i517.H3N5MBBXY___peak_2197	171225582	171245299	1.06293	1	171229572	171234365	ENSMUSG00000058715	Fcer1g	1.06293
978650	1	SLX-17598.i701_i517.H3N5MBBXY___peak_2197	171225582	171245299	1.06293	1	171234853	171251388	ENSMUSG00000013593	Ndufs2	1.06293
981544	1	SLX-17598.i702_i502.H3N5MBBXY___peak_2267	171415370	171432798	1.32445	1	171411313	171419142	ENSMUSG00000026641	Usf1	1.32445
981545	1	SLX-17598.i702_i502.H3N5MBBXY___peak_2267	171415370	171432798	1.32445	1	171418872	171420352	ENSMUSG00000103711	Tstd1	1.32445
981546	1	SLX-17598.i702_i502.H3N5MBBXY___peak_2267	171415370	171432798	1.32445	1	171437535	171464603	ENSMUSG00000038235	F11r	1.32445
995334	1	SLX-17598.i701_i517.H3N5MBBXY___peak_2213	171518194	171525201	1.04688	1	171515233	171516922	ENSMUSG00000038218	Gm9765	1.04688
995335	1	SLX-17598.i701_i517.H3N5MBBXY___peak_2213	171518194	171525201	1.04688	1	171518122	171535294	ENSMUSG00000038209	Itln1	1.04688
998781	1	SLX-17598.i701_i517.H3N5MBBXY___peak_2217	171540230	171540938	1.02948	1	171518122	171535294	ENSMUSG00000038209	Itln1	1.02948
998782	1	SLX-17598.i701_i517.H3N5MBBXY___peak_2217	171540230	171540938	1.02948	1	171541692	171541861	ENSMUSG00000103980	Gm37450	1.02948
1005715	1	SLX-17598.i703_i503.H3N5MBBXY___peak_1973	172475066	172475626	1.32918	1	172458569	172474969	ENSMUSG00000103357	Gm7804	1.32918
1005716	1	SLX-17598.i703_i503.H3N5MBBXY___peak_1973	172475066	172475626	1.32918	1	172475358	172478575	ENSMUSG00000026548	Slamf9	1.32918
1009174	1	SLX-17598.i703_i503.H3N5MBBXY___peak_1988	172831491	172832224	1.53835	1	172698055	172833031	ENSMUSG00000037942	Crp	1.53835
1012641	1	SLX-17598.i702_i502.H3N5MBBXY___peak_2313	173494937	173514930	1.08312	1	173468485	173491041	ENSMUSG00000037849	Ifi206	1.08312
1012642	1	SLX-17598.i702_i502.H3N5MBBXY___peak_2313	173494937	173514930	1.08312	1	173519717	173535957	ENSMUSG00000070501	Ifi214	1.08312
1019534	1	SLX-17598.i702_i502.H3N5MBBXY___peak_2317	173519139	173519496	1.29589	1	173519717	173535957	ENSMUSG00000070501	Ifi214	1.29589
1019535	1	SLX-17598.i702_i502.H3N5MBBXY___peak_2317	173519139	173519496	1.29589	1	173524086	173524169	ENSMUSG00000104989	Gm44481	1.29589
1022982	1	SLX-17598.i702_i502.H3N5MBBXY___peak_2323	173543073	173623563	1.10398	1	173566283	173599274	ENSMUSG00000073491	Ifi213	1.10398
1026428	1	SLX-17598.i702_i502.H3N5MBBXY___peak_2330	173561847	173576516	1.29691	1	173566283	173599274	ENSMUSG00000073491	Ifi213	1.29691
1029874	1	SLX-17598.i701_i517.H3N5MBBXY___peak_2290	173589577	173590302	1.54646	1	173566283	173599274	ENSMUSG00000073491	Ifi213	1.54646
1033320	1	SLX-17598.i704_i504.H3N5MBBXY___peak_2108	173594162	173600398	1.94454	1	173566283	173599274	ENSMUSG00000073491	Ifi213	1.94454
1040219	1	SLX-17598.i701_i517.H3N5MBBXY___peak_2294	173754344	173755350	-1.46274	1	173747293	173766943	ENSMUSG00000073489	Ifi204	-1.46274
1043672	1	SLX-17598.i703_i503.H3N5MBBXY___peak_1999	173978783	173979270	1.07532	1	173962568	173982744	ENSMUSG00000026535	Ifi202b	1.07532
1047119	1	SLX-17598.i701_i517.H3N5MBBXY___peak_2299	173990104	174003670	1.26469	1	173986926	174001972	ENSMUSG00000103588	Gm18445	1.26469
1050565	1	SLX-17598.i705_i505.H3N5MBBXY___peak_1437	174002588	174003282	1.13378	1	173986926	174001972	ENSMUSG00000103588	Gm18445	1.13378
1054030	1	SLX-17598.i705_i505.H3N5MBBXY___peak_1440	174370640	174371125	1.1717	1	174365122	174374472	ENSMUSG00000066672	Olfr417	1.1717
1054031	1	SLX-17598.i705_i505.H3N5MBBXY___peak_1440	174370640	174371125	1.1717	1	174374547	174375683	ENSMUSG00000102920	Olfr416-ps1	1.1717
1057478	1	SLX-17598.i705_i505.H3N5MBBXY___peak_1441	174387791	174388485	1.30131	1	174391046	174392055	ENSMUSG00000059503	Olfr248	1.30131
1060927	1	SLX-17598.i701_i517.H3N5MBBXY___peak_2308	174623196	174623580	-2.19372	1	174501825	174822729	ENSMUSG00000028354	Fmn2	-2.19372
1071280	1	SLX-17598.i702_i502.H3N5MBBXY___peak_2359	175988120	175988470	-1.09197	1	175962306	176275312	ENSMUSG00000055214	Pld5	-1.09197
1074768	1	SLX-17598.i705_i505.H3N5MBBXY___peak_1468	177857397	177859195	1.64573	1	177808431	177962678	ENSMUSG00000102483	Catspere1	1.64573
1078214	1	SLX-17598.i705_i505.H3N5MBBXY___peak_1470	177861148	177881224	1.28665	1	177808431	177962678	ENSMUSG00000102483	Catspere1	1.28665
1081660	1	SLX-17598.i704_i504.H3N5MBBXY___peak_2161	177882167	177889199	1.30087	1	177808431	177962678	ENSMUSG00000102483	Catspere1	1.30087
1085106	1	SLX-17598.i706_i506.H3N5MBBXY___peak_1970	177887604	177888160	1.08365	1	177808431	177962678	ENSMUSG00000102483	Catspere1	1.08365
1088552	1	SLX-17598.i705_i505.H3N5MBBXY___peak_1473	177892745	177896490	1.05192	1	177808431	177962678	ENSMUSG00000102483	Catspere1	1.05192
1091998	1	SLX-17598.i701_i517.H3N5MBBXY___peak_2350	177944437	177944970	1.01627	1	177808431	177962678	ENSMUSG00000102483	Catspere1	1.01627
1095444	1	SLX-17598.i702_i502.H3N5MBBXY___peak_2393	177947950	177978115	1.08129	1	177808431	177962678	ENSMUSG00000102483	Catspere1	1.08129
1098906	1	SLX-17598.i702_i502.H3N5MBBXY___peak_2417	178655507	178655862	-1.07645	1	178529125	178939200	ENSMUSG00000026494	Kif26b	-1.07645
1102356	1	SLX-17598.i702_i502.H3N5MBBXY___peak_2425	179198089	179198576	-1.24071	1	178951960	179518041	ENSMUSG00000055067	Smyd3	-1.24071
1105802	1	SLX-17598.i702_i502.H3N5MBBXY___peak_2428	179486098	179486403	-1.51359	1	178951960	179518041	ENSMUSG00000055067	Smyd3	-1.51359
1123133	1	SLX-17598.i701_i517.H3N5MBBXY___peak_2476	183299161	183299560	1.20304	1	183276352	183297269	ENSMUSG00000046836	Brox	1.20304
1123134	1	SLX-17598.i701_i517.H3N5MBBXY___peak_2476	183299161	183299560	1.20304	1	183296590	183325476	ENSMUSG00000042901	Aida	1.20304
1126592	1	SLX-17598.i702_i502.H3N5MBBXY___peak_2551	184041911	184042462	-1.48816	1	184013302	184075636	ENSMUSG00000039384	Dusp10	-1.48816
1130038	1	SLX-17598.i701_i517.H3N5MBBXY___peak_2499	184061516	184061851	-1.3433	1	184013302	184075636	ENSMUSG00000039384	Dusp10	-1.3433
1133502	1	SLX-17598.i701_i517.H3N5MBBXY___peak_2519	184903261	184903545	-1.21693	1	184896789	184999570	ENSMUSG00000026620	Mark1	-1.21693
1136957	1	SLX-17598.i701_i517.H3N5MBBXY___peak_2528	185301278	185302278	1.35679	1	185284726	185329396	ENSMUSG00000026618	Iars2	1.35679
1140408	1	SLX-17598.i704_i504.H3N5MBBXY___peak_2333	185337436	185341854	1.59502	1	185332149	185357777	ENSMUSG00000026617	Bpnt1	1.59502
1143854	1	SLX-17598.i704_i504.H3N5MBBXY___peak_2335	185343178	185350869	1.27221	1	185332149	185357777	ENSMUSG00000026617	Bpnt1	1.27221
1147300	1	SLX-17598.i706_i506.H3N5MBBXY___peak_2108	185349737	185351600	1.701	1	185332149	185357777	ENSMUSG00000026617	Bpnt1	1.701
1154220	1	SLX-17598.i704_i504.H3N5MBBXY___peak_2359	187187243	187187844	1.35906	1	187044648	187215465	ENSMUSG00000026611	Spata17	1.35906
1157676	1	SLX-17598.i706_i506.H3N5MBBXY___peak_2133	188055937	188056480	1.27748	1	187608791	188214885	ENSMUSG00000026610	Esrrg	1.27748
1161129	1	SLX-17598.i705_i505.H3N5MBBXY___peak_1564	188321752	188322203	1.14026	1	188262023	188965041	ENSMUSG00000026609	Ush2a	1.14026
1174919	1	SLX-17598.i701_i517.H3N5MBBXY___peak_2578	189231638	189232000	-1.16115	1	189207930	189402273	ENSMUSG00000037624	Kcnk2	-1.16115
1178373	1	SLX-17598.i703_i503.H3N5MBBXY___peak_2245	189800315	189800760	-1.42396	1	189728268	189876695	ENSMUSG00000026604	Ptpn14	-1.42396
1181834	1	SLX-17598.i704_i504.H3N5MBBXY___peak_2395	190934722	190935022	1.00547	1	190925112	190946962	ENSMUSG00000026634	Angel2	1.00547
1185288	1	SLX-17598.i704_i504.H3N5MBBXY___peak_2398	191055359	191055657	-1.27233	1	191045826	191062932	ENSMUSG00000026632	Tatdn3	-1.27233
1188751	1	SLX-17598.i701_i517.H3N5MBBXY___peak_2621	191498362	191498721	-1.0582	1	191490910	191493905	ENSMUSG00000103517	Gm37432	-1.0582
1199105	1	SLX-17598.i701_i517.H3N5MBBXY___peak_2641	192070164	192070641	-1.23132	1	191997205	192092559	ENSMUSG00000026637	Traf5	-1.23132
1199107	1	SLX-17598.i701_i517.H3N5MBBXY___peak_2641	192070164	192070641	-1.23132	1	192073820	192074450	ENSMUSG00000103653	Gstp-ps	-1.23132
1202558	1	SLX-17598.i701_i517.H3N5MBBXY___peak_2647	192266916	192267412	-1.17175	1	192190774	192510159	ENSMUSG00000058248	Kcnh1	-1.17175
1206005	1	SLX-17598.i701_i517.H3N5MBBXY___peak_2658	192736040	192737056	-1.2199	1	192496711	192771223	ENSMUSG00000037375	Hhat	-1.2199
1209483	1	SLX-17598.i701_i517.H3N5MBBXY___peak_2693	194660448	194660958	-1.22723	1	194618218	194816869	ENSMUSG00000026640	Plxna2	-1.22723
1218178	1	SLX-17598.i705_i505.H3N5MBBXY___peak_858	102539454	102539989	1.34334	1	102449353	102537656	ENSMUSG00000101890	Gm3116	1.34334
1236534	1	SLX-17598.i701_i517.H3N5MBBXY___peak_1225	105780306	105781088	1.05326	1	105780718	105847981	ENSMUSG00000026321	Tnfrsf11a	1.05326
1238910	1	SLX-17598.i706_i506.H3N5MBBXY___peak_1051	107026850	107027681	1.03372	1	107020137	107025325	ENSMUSG00000084228	Gm8080	1.03372
1242357	1	SLX-17598.i706_i506.H3N5MBBXY___peak_1053	107043306	107044322	1.53635	1	107045587	107052303	ENSMUSG00000044594	Serpinb3a	1.53635
1245806	1	SLX-17598.i705_i505.H3N5MBBXY___peak_888	107214714	107215400	1.13984	1	107153940	107278361	ENSMUSG00000073602	Serpinb3b	1.13984
1249252	1	SLX-17598.i705_i505.H3N5MBBXY___peak_889	107217276	107218219	2.29387	1	107153940	107278361	ENSMUSG00000073602	Serpinb3b	2.29387
1252713	1	SLX-17598.i705_i505.H3N5MBBXY___peak_899	108022252	108023026	1.21186	1	107917259	108028337	ENSMUSG00000100457	D830032E09Rik	1.21186
1256159	1	SLX-17598.i705_i505.H3N5MBBXY___peak_900	108029671	108030729	1.082	1	107917259	108028337	ENSMUSG00000100457	D830032E09Rik	1.082
1259624	1	SLX-17598.i706_i506.H3N5MBBXY___peak_1072	111410614	111411285	1.4186	1	111385690	111446645	ENSMUSG00000101253	Gm29088	1.4186
1280317	1	SLX-17598.i701_i517.H3N5MBBXY___peak_1303	113941939	113942722	-1.03369	1	113891385	113964134	ENSMUSG00000097648	9330185C12Rik	-1.03369
1314788	1	SLX-17598.i706_i506.H3N5MBBXY___peak_1134	117598491	117599369	1.57394	1	117603878	117606484	ENSMUSG00000107979	Zfp813-ps	1.57394
1318234	1	SLX-17598.i705_i505.H3N5MBBXY___peak_950	117606850	117607426	1.50495	1	117603878	117606484	ENSMUSG00000107979	Zfp813-ps	1.50495
1321682	1	SLX-17598.i701_i517.H3N5MBBXY___peak_1319	117650049	117702142	1.05435	1	117662291	117678373	ENSMUSG00000099615	Gm28362	1.05435
1321683	1	SLX-17598.i701_i517.H3N5MBBXY___peak_1319	117650049	117702142	1.05435	1	117697131	117727441	ENSMUSG00000100265	Gm28363	1.05435
1325132	1	SLX-17598.i701_i517.H3N5MBBXY___peak_1326	117784248	117810119	1.3676	1	117781133	117803359	ENSMUSG00000101303	B020011L13Rik	1.3676
1332025	1	SLX-17598.i701_i517.H3N5MBBXY___peak_1333	117828770	117829620	1.19529	1	117830081	117854496	ENSMUSG00000100305	Gm28360	1.19529
1335471	1	SLX-17598.i701_i517.H3N5MBBXY___peak_1334	117829903	117830536	1.04976	1	117830081	117854496	ENSMUSG00000100305	Gm28360	1.04976
1352710	1	SLX-17598.i704_i504.H3N5MBBXY___peak_1257	118202658	118204013	1.03331	1	118176542	118202307	ENSMUSG00000102030	Gm29106	1.03331
1366512	1	SLX-17598.i703_i503.H3N5MBBXY___peak_1205	119160502	119161151	1.02613	1	119157586	119158565	ENSMUSG00000096939	Gm8321	1.02613
1390637	1	SLX-17598.i704_i504.H3N5MBBXY___peak_1322	119380592	119386084	1.16056	1	119329200	119385581	ENSMUSG00000101179	Gm29455	1.16056
1397530	1	SLX-17598.i704_i504.H3N5MBBXY___peak_1329	119412872	119413377	1.10674	1	119415465	119422248	ENSMUSG00000037035	Inhbb	1.10674
1404440	1	SLX-17598.i702_i502.H3N5MBBXY___peak_1470	119920701	119921151	1.07692	1	119923341	119997234	ENSMUSG00000036962	Cfap221	1.07692
1414816	1	SLX-17598.i705_i505.H3N5MBBXY___peak_1013	122554700	122555443	1.48004	1	122553173	122553316	ENSMUSG00000089190	Gm25771	1.48004
1432053	1	SLX-17598.i706_i506.H3N5MBBXY___peak_1306	123557781	123558481	1.12978	1	123321471	124846039	ENSMUSG00000036815	Dpp10	1.12978
1432060	1	SLX-17598.i706_i506.H3N5MBBXY___peak_1306	123557781	123558481	1.12978	1	123559383	123562441	ENSMUSG00000102902	Gm38263	1.12978
1435499	1	SLX-17598.i705_i505.H3N5MBBXY___peak_1022	124071034	124071488	1.26497	1	123321471	124846039	ENSMUSG00000036815	Dpp10	1.26497
1438945	1	SLX-17598.i704_i504.H3N5MBBXY___peak_1391	124730255	124731235	1.53487	1	123321471	124846039	ENSMUSG00000036815	Dpp10	1.53487
1442391	1	SLX-17598.i701_i517.H3N5MBBXY___peak_1449	124753001	124754207	-1.09105	1	123321471	124846039	ENSMUSG00000036815	Dpp10	-1.09105
1449016	1	SLX-17598.i701_i517.H3N5MBBXY___peak_1134	97275323	97343328	1.11148	1	97162860	97310664	ENSMUSG00000100484	Gm7133	1.11148
1449017	1	SLX-17598.i701_i517.H3N5MBBXY___peak_1134	97275323	97343328	1.11148	1	97346475	97573015	ENSMUSG00000101348	Gm7135	1.11148
1452462	1	SLX-17598.i701_i517.H3N5MBBXY___peak_1135	97279274	97280589	1.3285	1	97162860	97310664	ENSMUSG00000100484	Gm7133	1.3285
1459355	1	SLX-17598.i705_i505.H3N5MBBXY___peak_836	97393402	97394806	1.02009	1	97346475	97573015	ENSMUSG00000101348	Gm7135	1.02009
1462801	1	SLX-17598.i705_i505.H3N5MBBXY___peak_841	97433351	97433850	1.28575	1	97346475	97573015	ENSMUSG00000101348	Gm7135	1.28575
1466247	1	SLX-17598.i703_i503.H3N5MBBXY___peak_1065	97435728	97436702	1.0083	1	97346475	97573015	ENSMUSG00000101348	Gm7135	1.0083
1469693	1	SLX-17598.i701_i517.H3N5MBBXY___peak_1167	97500350	97500785	1.09629	1	97346475	97573015	ENSMUSG00000101348	Gm7135	1.09629
1473155	1	SLX-17598.i705_i505.H3N5MBBXY___peak_850	98429412	98429863	1.06075	1	98421124	98516991	ENSMUSG00000026336	Slco6d1	1.06075
1480069	1	SLX-17598.i701_i517.H3N5MBBXY___peak_1197	101884068	101885539	1.19832	1	101880506	101880741	ENSMUSG00000100349	Gm28188	1.19832
1483516	1	SLX-17598.i701_i517.H3N5MBBXY___peak_1198	101897748	101899272	1.2344	1	101892958	101895091	ENSMUSG00000099375	Gm28187	1.2344
1493747	1	SLX-17598.i701_i517.H3N5MBBXY___peak_1055	93130297	93131467	1.05709	1	93135240	93145421	ENSMUSG00000026272	Agxt	1.05709
1500669	1	SLX-17598.i701_i517.H3N5MBBXY___peak_1085	93873098	93873782	1.32985	1	93861306	93876494	ENSMUSG00000094651	Gal3st2	1.32985
1504116	1	SLX-17598.i705_i505.H3N5MBBXY___peak_788	93904399	93906125	1.45347	1	93906244	93916768	ENSMUSG00000101660	Gm18666	1.45347
1507562	1	SLX-17598.i701_i517.H3N5MBBXY___peak_1095	93905265	93906619	1.10402	1	93906244	93916768	ENSMUSG00000101660	Gm18666	1.10402
1511009	1	SLX-17598.i701_i517.H3N5MBBXY___peak_1099	93927618	93962131	1.1334	1	93918311	93942650	ENSMUSG00000093805	Gal3st2b	1.1334
1517902	1	SLX-17598.i701_i517.H3N5MBBXY___peak_1102	93973384	93974409	1.46569	1	93975353	93985816	ENSMUSG00000099624	Gm7889	1.46569
1528039	1	SLX-17598.i704_i504.H3N5MBBXY___peak_960	87131907	87132302	-1.0208	1	87124973	87127912	ENSMUSG00000036500	Akp3	-1.0208
1531504	1	SLX-17598.i701_i517.H3N5MBBXY___peak_929	87639866	87640510	-1.19604	1	87620312	87720507	ENSMUSG00000026288	Inpp5d	-1.19604
1538612	1	SLX-17598.i705_i505.H3N5MBBXY___peak_818	97251628	97253604	1.46208	1	97162860	97310664	ENSMUSG00000100484	Gm7133	1.46208
1548950	1	SLX-17598.i705_i505.H3N5MBBXY___peak_807	97207576	97208199	1.11062	1	97162860	97310664	ENSMUSG00000100484	Gm7133	1.11062
1556015	10	SLX-17598.i701_i517.H3N5MBBXY___peak_3348	57515193	57515550	-1.44291	1	57486385	57513135	ENSMUSG00000019878	Hsf2	-1.44291
1556016	10	SLX-17598.i701_i517.H3N5MBBXY___peak_3348	57515193	57515550	-1.44291	1	57515774	57532530	ENSMUSG00000019877	Serinc1	-1.44291
1558650	10	SLX-17598.i701_i517.H3N5MBBXY___peak_3355	58333497	58333853	-1.04006	1	58323466	58424691	ENSMUSG00000019920	Lims1	-1.04006
1561293	10	SLX-17598.i701_i517.H3N5MBBXY___peak_3373	59514749	59515078	-1.22902	1	59446984	59616692	ENSMUSG00000009647	Mcu	-1.22902
1577947	10	SLX-17598.i706_i506.H3N5MBBXY___peak_2627	48594407	48706198	1.18424	1	48619312	48619395	ENSMUSG00000065630	Gm24256	1.18424
1577948	10	SLX-17598.i706_i506.H3N5MBBXY___peak_2627	48594407	48706198	1.18424	1	48678011	48681857	ENSMUSG00000111436	Gm47356	1.18424
1577949	10	SLX-17598.i706_i506.H3N5MBBXY___peak_2627	48594407	48706198	1.18424	1	48682690	48682973	ENSMUSG00000111581	Gm47364	1.18424
1577950	10	SLX-17598.i706_i506.H3N5MBBXY___peak_2627	48594407	48706198	1.18424	1	48692852	48694412	ENSMUSG00000111900	Gm47377	1.18424
1580573	10	SLX-17598.i704_i504.H3N5MBBXY___peak_2965	48775267	48806682	1.09705	1	48810278	48810481	ENSMUSG00000111704	Gm47379	1.09705
1583195	10	SLX-17598.i702_i502.H3N5MBBXY___peak_3291	48804321	48806228	1.15831	1	48810278	48810481	ENSMUSG00000111704	Gm47379	1.15831
1585817	10	SLX-17598.i702_i502.H3N5MBBXY___peak_3292	48806007	48806817	-1.33062	1	48810278	48810481	ENSMUSG00000111704	Gm47379	-1.33062
1588440	10	SLX-17598.i704_i504.H3N5MBBXY___peak_2974	48837636	48858250	1.23824	1	48852431	48853526	ENSMUSG00000111298	Gm3473	1.23824
1600553	10	SLX-17598.i702_i502.H3N5MBBXY___peak_3305	52170631	52170916	-1.48842	1	52045721	52195244	ENSMUSG00000019893	Ros1	-1.48842
1603303	10	SLX-17598.i702_i502.H3N5MBBXY___peak_3321	53959818	53960121	-1.32956	1	53904785	54076609	ENSMUSG00000003746	Man1a	-1.32956
1605925	10	SLX-17598.i701_i517.H3N5MBBXY___peak_3319	54040402	54041004	-1.25851	1	53904785	54076609	ENSMUSG00000003746	Man1a	-1.25851
1608547	10	SLX-17598.i701_i517.H3N5MBBXY___peak_3320	54049309	54049703	-1.69919	1	53904785	54076609	ENSMUSG00000003746	Man1a	-1.69919
1611284	10	SLX-17598.i701_i517.H3N5MBBXY___peak_2720	3740784	3741352	1.01971	1	3740364	3967303	ENSMUSG00000040624	Plekhg1	1.01971
1613910	10	SLX-17598.i701_i517.H3N5MBBXY___peak_2724	4079170	4079461	-1.37923	1	3973118	4167081	ENSMUSG00000040675	Mthfd1l	-1.37923
1616540	10	SLX-17598.i702_i502.H3N5MBBXY___peak_2767	4413828	4414440	1.09981	1	4401915	4432388	ENSMUSG00000019763	Rmnd1	1.09981
1616541	10	SLX-17598.i702_i502.H3N5MBBXY___peak_2767	4413828	4414440	1.09981	1	4409033	4423369	ENSMUSG00000085687	Gm16153	1.09981
1619165	10	SLX-17598.i706_i506.H3N5MBBXY___peak_2242	4560580	4561028	1.11956	1	4482502	4562231	ENSMUSG00000019767	Ccdc170	1.11956
1621791	10	SLX-17598.i702_i502.H3N5MBBXY___peak_2773	5056226	5056676	-2.33284	1	5020917	5551482	ENSMUSG00000096054	Syne1	-2.33284
1629700	10	SLX-17598.i704_i504.H3N5MBBXY___peak_2548	8743016	8743352	-1.44839	1	8722219	8886070	ENSMUSG00000015305	Sash1	-1.44839
1632322	10	SLX-17598.i703_i503.H3N5MBBXY___peak_2406	8804788	8805467	-1.47825	1	8722219	8886070	ENSMUSG00000015305	Sash1	-1.47825
1634944	10	SLX-17598.i701_i517.H3N5MBBXY___peak_2784	8870296	8870716	-1.06681	1	8722219	8886070	ENSMUSG00000015305	Sash1	-1.06681
1648136	10	SLX-17598.i701_i517.H3N5MBBXY___peak_2857	13424450	13424735	-1.00418	1	13207717	13474412	ENSMUSG00000062866	Phactr2	-1.00418
1650763	10	SLX-17598.i701_i517.H3N5MBBXY___peak_2870	13837783	13838212	-2.1349	1	13647054	13868980	ENSMUSG00000019806	Aig1	-2.1349
1653394	10	SLX-17598.i701_i517.H3N5MBBXY___peak_2879	14234213	14234553	-1.05974	1	14226489	14266790	ENSMUSG00000112284	Gm48845	-1.05974
1653395	10	SLX-17598.i701_i517.H3N5MBBXY___peak_2879	14234213	14234553	-1.05974	1	14226667	14233958	ENSMUSG00000112238	Gm48844	-1.05974
1653396	10	SLX-17598.i701_i517.H3N5MBBXY___peak_2879	14234213	14234553	-1.05974	1	14233513	14233623	ENSMUSG00000089333	Gm24343	-1.05974
1662438	10	SLX-17598.i701_i517.H3N5MBBXY___peak_2941	20077245	20077839	-1.07741	1	19934472	20142753	ENSMUSG00000071369	Map3k5	-1.07741
1671878	10	SLX-17598.i701_i517.H3N5MBBXY___peak_2973	22142309	22143025	1.2783	1	22113050	22149270	ENSMUSG00000097327	E030030I06Rik	1.2783
1674503	10	SLX-17598.i701_i517.H3N5MBBXY___peak_2977	22168587	22169967	-1.03506	1	22158569	22374139	ENSMUSG00000053219	Raet1e	-1.03506
1674504	10	SLX-17598.i701_i517.H3N5MBBXY___peak_2977	22168587	22169967	-1.03506	1	22158586	22288849	ENSMUSG00000075297	H60b	-1.03506
1677135	10	SLX-17598.i706_i506.H3N5MBBXY___peak_2425	22406128	22406955	1.02939	1	22402883	22407470	ENSMUSG00000096937	Gm10825	1.02939
1679758	10	SLX-17598.i706_i506.H3N5MBBXY___peak_2427	22417286	22418227	1.78405	1	22414514	22444036	ENSMUSG00000097012	Gm16531	1.78405
1700811	10	SLX-17598.i702_i502.H3N5MBBXY___peak_3034	25947719	25948087	-1.63705	1	25912331	26079052	ENSMUSG00000049420	Tmem200a	-1.63705
1703447	10	SLX-17598.i701_i517.H3N5MBBXY___peak_3031	26752774	26753109	-1.17258	1	26753421	26918648	ENSMUSG00000039031	Arhgap18	-1.17258
1706070	10	SLX-17598.i701_i517.H3N5MBBXY___peak_3038	26958449	26958858	-1.45977	1	26949740	26982036	ENSMUSG00000112751	Gm48084	-1.45977
1708706	10	SLX-17598.i701_i517.H3N5MBBXY___peak_3045	28061742	28062133	-1.30375	1	28065666	28066190	ENSMUSG00000112432	Gm18507	-1.30375
1711335	10	SLX-17598.i706_i506.H3N5MBBXY___peak_2478	28947844	28949296	1.09343	1	28954149	28954302	ENSMUSG00000088093	Gm22811	1.09343
1719237	10	SLX-17598.i701_i517.H3N5MBBXY___peak_3062	30638056	30638427	-1.2438	1	30628999	30803326	ENSMUSG00000039697	Ncoa7	-1.2438
1721880	10	SLX-17598.i701_i517.H3N5MBBXY___peak_3088	31557429	31557724	-1.41328	1	31493193	31609184	ENSMUSG00000063760	Rnf217	-1.41328
1721881	10	SLX-17598.i701_i517.H3N5MBBXY___peak_3088	31557429	31557724	-1.41328	1	31555920	31557440	ENSMUSG00000112338	Gm47693	-1.41328
1724506	10	SLX-17598.i701_i517.H3N5MBBXY___peak_3098	31770612	31771109	-1.06978	1	31689310	32890462	ENSMUSG00000069670	Nkain2	-1.06978
1729814	10	SLX-17598.i701_i517.H3N5MBBXY___peak_3123	36509614	36510039	-1.00612	1	36506814	36834397	ENSMUSG00000044499	Hs3st5	-1.00612
1732457	10	SLX-17598.i701_i517.H3N5MBBXY___peak_3145	39044612	39044889	-1.43928	1	38965515	39110188	ENSMUSG00000019846	Lama4	-1.43928
1735084	10	SLX-17598.i702_i502.H3N5MBBXY___peak_3132	39196842	39197129	-1.309	1	39198538	39199301	ENSMUSG00000111877	Gm6477	-1.309
1740363	10	SLX-17598.i706_i506.H3N5MBBXY___peak_2545	40292764	40293079	-1.25931	1	40287458	40302188	ENSMUSG00000075232	Amd1	-1.25931
1742992	10	SLX-17598.i701_i517.H3N5MBBXY___peak_3183	40638864	40639255	-1.07841	1	40630011	40681847	ENSMUSG00000063428	Ddo	-1.07841
1745615	10	SLX-17598.i701_i517.H3N5MBBXY___peak_3187	40730247	40730758	-1.21036	1	40683282	40811083	ENSMUSG00000045555	Mettl24	-1.21036
1748237	10	SLX-17598.i701_i517.H3N5MBBXY___peak_3188	40758521	40758790	-1.13042	1	40683282	40811083	ENSMUSG00000045555	Mettl24	-1.13042
1750868	10	SLX-17598.i701_i517.H3N5MBBXY___peak_3191	41221004	41221490	-1.56959	1	41188172	41303260	ENSMUSG00000038417	Fig4	-1.56959
1750869	10	SLX-17598.i701_i517.H3N5MBBXY___peak_3191	41221004	41221490	-1.56959	1	41216045	41216176	ENSMUSG00000093933	Gm25526	-1.56959
1753492	10	SLX-17598.i701_i517.H3N5MBBXY___peak_3195	41378044	41378344	-1.1275	1	41303980	41434534	ENSMUSG00000091415	Ak9	-1.1275
1753494	10	SLX-17598.i701_i517.H3N5MBBXY___peak_3195	41378044	41378344	-1.1275	1	41378896	41380881	ENSMUSG00000111601	Gm18986	-1.1275
1756132	10	SLX-17598.i701_i517.H3N5MBBXY___peak_3203	41893969	41894403	-1.32935	1	41809935	41908424	ENSMUSG00000038332	Sesn1	-1.32935
1758772	10	SLX-17598.i703_i503.H3N5MBBXY___peak_2734	42951147	42951633	-1.14255	1	42860370	42960780	ENSMUSG00000044770	Scml4	-1.14255
1761424	10	SLX-17598.i701_i517.H3N5MBBXY___peak_3233	43944655	43945180	-1.3046	1	43901807	43957201	ENSMUSG00000019864	Rtn4ip1	-1.3046
1764047	10	SLX-17598.i702_i502.H3N5MBBXY___peak_3219	44065897	44066192	-1.0337	1	43950636	44148853	ENSMUSG00000019866	Crybg1	-1.0337
1766669	10	SLX-17598.i701_i517.H3N5MBBXY___peak_3243	44129993	44130371	-1.00437	1	43950636	44148853	ENSMUSG00000019866	Crybg1	-1.00437
1769317	10	SLX-17598.i701_i517.H3N5MBBXY___peak_3258	45019405	45019850	-1.16367	1	45024302	45028152	ENSMUSG00000110891	Gm40639	-1.16367
1771942	10	SLX-17598.i701_i517.H3N5MBBXY___peak_3267	45319042	45319554	-2.02915	1	45178098	45318452	ENSMUSG00000019848	Popdc3	-2.02915
1791744	10	SLX-17598.i701_i517.H3N5MBBXY___peak_4611	129169363	129169852	-1.00577	1	129160003	129164751	ENSMUSG00000061367	Olfr771	-1.00577
1791745	10	SLX-17598.i701_i517.H3N5MBBXY___peak_4611	129169363	129169852	-1.00577	1	129172573	129172877	ENSMUSG00000084732	Gm25807	-1.00577
1791746	10	SLX-17598.i701_i517.H3N5MBBXY___peak_4611	129169363	129169852	-1.00577	1	129172573	129177921	ENSMUSG00000107662	Olfr772	-1.00577
1794529	10	SLX-17598.i706_i506.H3N5MBBXY___peak_3537	129350927	129351257	-1.04207	1	129348850	129352144	ENSMUSG00000095075	Olfr782	-1.04207
1797158	10	SLX-17598.i702_i502.H3N5MBBXY___peak_4610	129491167	129491612	-1.3753	1	129484752	129490542	ENSMUSG00000111273	Olfr789	-1.3753
1799746	10	SLX-17598.i704_i504.H3N5MBBXY___peak_4137	129977547	129977940	-1.06872	1	129973831	129976140	ENSMUSG00000095608	Olfr247	-1.06872
1799747	10	SLX-17598.i704_i504.H3N5MBBXY___peak_4137	129977547	129977940	-1.06872	1	129980075	129985062	ENSMUSG00000094632	Gm10310	-1.06872
1802375	10	SLX-17598.i702_i502.H3N5MBBXY___peak_4617	130112077	130112390	-1.46282	1	130111527	130115383	ENSMUSG00000096747	Olfr823	-1.46282
1806850	10	SLX-17598.i705_i505.H3N5MBBXY___peak_2134	81935221	81938699	1.16749	1	81901911	81930480	ENSMUSG00000096718	Zfp781	1.16749
1809473	10	SLX-17598.i704_i504.H3N5MBBXY___peak_3464	81960758	81961637	1.2117	1	81963798	81965087	ENSMUSG00000112205	Gm47546	1.2117
1812095	10	SLX-17598.i704_i504.H3N5MBBXY___peak_3465	81963360	81966120	1.135	1	81963798	81965087	ENSMUSG00000112205	Gm47546	1.135
1814785	10	SLX-17598.i701_i517.H3N5MBBXY___peak_3901	84886512	84886814	-1.04112	1	84756062	84906538	ENSMUSG00000020037	Rfx4	-1.04112
1817416	10	SLX-17598.i701_i517.H3N5MBBXY___peak_3908	85311782	85312219	-1.35605	1	85313488	85314439	ENSMUSG00000050490	Psma5-ps	-1.35605
1822665	10	SLX-17598.i701_i517.H3N5MBBXY___peak_3921	85731718	85732257	1.03746	1	85726612	85733068	ENSMUSG00000112451	Gm6714	1.03746
1822666	10	SLX-17598.i701_i517.H3N5MBBXY___peak_3921	85731718	85732257	1.03746	1	85730755	85732099	ENSMUSG00000112479	Gm21026	1.03746
1825294	10	SLX-17598.i706_i506.H3N5MBBXY___peak_3070	85786404	85786774	1.65897	1	85785298	85792048	ENSMUSG00000112418	Gm9466	1.65897
1825295	10	SLX-17598.i706_i506.H3N5MBBXY___peak_3070	85786404	85786774	1.65897	1	85786456	85787437	ENSMUSG00000111884	Gm19612	1.65897
1827931	10	SLX-17598.i701_i517.H3N5MBBXY___peak_3931	86126474	86126799	-1.17122	1	86055125	86498896	ENSMUSG00000059602	Syn3	-1.17122
1827933	10	SLX-17598.i701_i517.H3N5MBBXY___peak_3931	86126474	86126799	-1.17122	1	86125827	86129854	ENSMUSG00000087256	Gm15990	-1.17122
1833205	10	SLX-17598.i702_i502.H3N5MBBXY___peak_3921	86712324	86712713	-1.14906	1	86705811	86776844	ENSMUSG00000044937	Ttc41	-1.14906
1835861	10	SLX-17598.i702_i502.H3N5MBBXY___peak_3938	88392444	88392739	-1.71939	1	88379132	88447329	ENSMUSG00000035311	Gnptab	-1.71939
1838511	10	SLX-17598.i702_i502.H3N5MBBXY___peak_3968	90233645	90234056	-1.07811	1	89873509	90973300	ENSMUSG00000058589	Anks1b	-1.07811
1841133	10	SLX-17598.i701_i517.H3N5MBBXY___peak_3989	90329855	90330362	-1.72393	1	89873509	90973300	ENSMUSG00000058589	Anks1b	-1.72393
1843755	10	SLX-17598.i706_i506.H3N5MBBXY___peak_3119	90347074	90347808	1.10259	1	89873509	90973300	ENSMUSG00000058589	Anks1b	1.10259
1846377	10	SLX-17598.i701_i517.H3N5MBBXY___peak_3990	90364737	90365089	-2.6809	1	89873509	90973300	ENSMUSG00000058589	Anks1b	-2.6809
1848999	10	SLX-17598.i701_i517.H3N5MBBXY___peak_3991	90370716	90371029	-1.08275	1	89873509	90973300	ENSMUSG00000058589	Anks1b	-1.08275
1851621	10	SLX-17598.i702_i502.H3N5MBBXY___peak_3973	90407576	90407850	-1.90527	1	89873509	90973300	ENSMUSG00000058589	Anks1b	-1.90527
1852750	10	SLX-17598.i701_i517.H3N5MBBXY___peak_3431	61669979	61670325	-1.04783	1	61648552	61674168	ENSMUSG00000020089	Ppa1	-1.04783
1852751	10	SLX-17598.i701_i517.H3N5MBBXY___peak_3431	61669979	61670325	-1.04783	1	61674789	61680255	ENSMUSG00000112581	1700022H01Rik	-1.04783
1855036	10	SLX-17598.i703_i503.H3N5MBBXY___peak_2940	62730866	62731192	-1.01309	1	62659043	62726128	ENSMUSG00000036923	Stox1	-1.01309
1861475	10	SLX-17598.i706_i506.H3N5MBBXY___peak_2843	70006722	70007095	1.17752	1	69398773	70027438	ENSMUSG00000069601	Ank3	1.17752
1864107	10	SLX-17598.i705_i505.H3N5MBBXY___peak_2027	70553268	70553674	1.11939	1	70440481	70558736	ENSMUSG00000043259	Fam13c	1.11939
1864110	10	SLX-17598.i705_i505.H3N5MBBXY___peak_2027	70553268	70553674	1.11939	1	70557682	70655965	ENSMUSG00000037747	Phyhipl	1.11939
1871983	10	SLX-17598.i701_i517.H3N5MBBXY___peak_3574	70902768	70903289	-1.13127	1	70868644	70934324	ENSMUSG00000047692	4930533K18Rik	-1.13127
1874605	10	SLX-17598.i701_i517.H3N5MBBXY___peak_3575	70919312	70919732	-1.09136	1	70868644	70934324	ENSMUSG00000047692	4930533K18Rik	-1.09136
1874608	10	SLX-17598.i701_i517.H3N5MBBXY___peak_3575	70919312	70919732	-1.09136	1	70922832	71159700	ENSMUSG00000014329	Bicc1	-1.09136
1877244	10	SLX-17598.i702_i502.H3N5MBBXY___peak_3582	71410031	71410384	-1.38787	1	71347763	71433327	ENSMUSG00000060733	Ipmk	-1.38787
1879906	10	SLX-17598.i701_i517.H3N5MBBXY___peak_3610	75456356	75456728	-1.75833	1	75351111	75517972	ENSMUSG00000033416	Gucd1	-1.75833
1887838	10	SLX-17598.i701_i517.H3N5MBBXY___peak_3650	77107632	77108133	-1.05596	1	77052178	77166548	ENSMUSG00000001435	Col18a1	-1.05596
1890518	10	SLX-17598.i701_i517.H3N5MBBXY___peak_3688	78329268	78329768	-1.31837	1	78269178	78352489	ENSMUSG00000001211	Agpat3	-1.31837
1898425	10	SLX-17598.i705_i505.H3N5MBBXY___peak_2089	78974401	78975122	1.37991	1	78963309	78971338	ENSMUSG00000042774	Olfr1353	1.37991
1898426	10	SLX-17598.i705_i505.H3N5MBBXY___peak_2089	78974401	78975122	1.37991	1	78972103	79012892	ENSMUSG00000112732	Gm47343	1.37991
1901054	10	SLX-17598.i703_i503.H3N5MBBXY___peak_3152	79244975	79291223	1.01797	1	79247692	79294535	ENSMUSG00000055515	Vmn2r81	1.01797
1906471	10	SLX-17598.i704_i504.H3N5MBBXY___peak_3443	81676552	81699643	1.34246	1	81679122	81680511	ENSMUSG00000112585	Gm47527	1.34246
1906472	10	SLX-17598.i704_i504.H3N5MBBXY___peak_3443	81676552	81699643	1.34246	1	81693721	81694185	ENSMUSG00000112001	Gm8112	1.34246
1909099	10	SLX-17598.i701_i517.H3N5MBBXY___peak_3834	81758370	81766338	1.03032	1	81742821	81771161	ENSMUSG00000094622	Gm3055	1.03032
1911167	10	SLX-17598.i706_i506.H3N5MBBXY___peak_3285	110274030	110274476	1.4409	1	109681259	110456204	ENSMUSG00000020181	Nav3	1.4409
1913838	10	SLX-17598.i701_i517.H3N5MBBXY___peak_4293	112204341	112204853	-1.00503	1	112163621	112216555	ENSMUSG00000035694	Caps2	-1.00503
1916462	10	SLX-17598.i701_i517.H3N5MBBXY___peak_4294	112267491	112267763	-1.24752	1	112271121	112467024	ENSMUSG00000035681	Kcnc2	-1.24752
1919084	10	SLX-17598.i705_i505.H3N5MBBXY___peak_2338	112433911	112434355	1.20879	1	112271121	112467024	ENSMUSG00000035681	Kcnc2	1.20879
1959156	10	SLX-17598.i701_i517.H3N5MBBXY___peak_4010	92314967	92315641	-1.16526	1	92171301	92375373	ENSMUSG00000098040	Gm20757	-1.16526
1964430	10	SLX-17598.i702_i502.H3N5MBBXY___peak_4023	93738008	93738500	-1.92125	1	93640681	93747207	ENSMUSG00000020019	Ntn4	-1.92125
1967052	10	SLX-17598.i701_i517.H3N5MBBXY___peak_4053	93741927	93742274	-1.19376	1	93640681	93747207	ENSMUSG00000020019	Ntn4	-1.19376
1969694	10	SLX-17598.i701_i517.H3N5MBBXY___peak_4072	94225177	94225615	-1.77022	1	94198720	94221443	ENSMUSG00000020022	Ndufa12	-1.77022
1972318	10	SLX-17598.i701_i517.H3N5MBBXY___peak_4081	94585893	94586280	-1.123	1	94311949	94590956	ENSMUSG00000020023	Tmcc3	-1.123
1972320	10	SLX-17598.i701_i517.H3N5MBBXY___peak_4081	94585893	94586280	-1.123	1	94567828	94612084	ENSMUSG00000086269	Tmcc3os	-1.123
1972321	10	SLX-17598.i701_i517.H3N5MBBXY___peak_4081	94585893	94586280	-1.123	1	94586137	94586199	ENSMUSG00000098544	Mir7211	-1.123
1974944	10	SLX-17598.i705_i505.H3N5MBBXY___peak_2233	94639418	94640044	1.07944	1	94620540	94648657	ENSMUSG00000112477	Gm48657	1.07944
1977572	10	SLX-17598.i702_i502.H3N5MBBXY___peak_4064	94865919	94866310	-1.23302	1	94790866	94944835	ENSMUSG00000074785	Plxnc1	-1.23302
1980203	10	SLX-17598.i701_i517.H3N5MBBXY___peak_4087	95287315	95287593	-1.58301	1	95174746	95324133	ENSMUSG00000045867	Cradd	-1.58301
1984429	10	SLX-17598.i701_i517.H3N5MBBXY___peak_4159	99211624	99212017	-2.18139	1	99216442	99228906	ENSMUSG00000112805	Gm34574	-2.18139
1989726	10	SLX-17598.i706_i506.H3N5MBBXY___peak_3246	101825802	101826086	1.23684	1	101681487	102391469	ENSMUSG00000019888	Mgat4c	1.23684
1992348	10	SLX-17598.i701_i517.H3N5MBBXY___peak_4189	102174674	102175323	1.18856	1	101681487	102391469	ENSMUSG00000019888	Mgat4c	1.18856
2000260	10	SLX-17598.i702_i502.H3N5MBBXY___peak_4174	105574393	105574891	1.0004	1	105187663	105574451	ENSMUSG00000036019	Tmtc2	1.0004
2000268	10	SLX-17598.i702_i502.H3N5MBBXY___peak_4174	105574393	105574891	1.0004	1	105573953	105583874	ENSMUSG00000085282	Gm15663	1.0004
2008164	10	SLX-17598.i702_i502.H3N5MBBXY___peak_4179	107951473	107951866	-1.25902	1	107946645	107977834	ENSMUSG00000112910	Gm29685	-1.25902
2013413	10	SLX-17598.i701_i517.H3N5MBBXY___peak_4226	108440450	108440759	-1.17378	1	108417251	108453297	ENSMUSG00000112532	Gm36283	-1.17378
2019651	10	SLX-17598.i704_i504.H3N5MBBXY___peak_3994	122130245	122130609	-1.2233	1	122119700	122130558	ENSMUSG00000111952	Gm4489	-1.2233
2029233	10	SLX-17598.i701_i517.H3N5MBBXY___peak_4340	115100069	115100424	-1.1205	1	115078641	115185022	ENSMUSG00000006764	Tph2	-1.1205
2031865	10	SLX-17598.i702_i502.H3N5MBBXY___peak_4287	115451717	115452092	-1.22332	1	115450311	115587780	ENSMUSG00000020140	Lgr5	-1.22332
2035601	10	SLX-17598.i701_i517.H3N5MBBXY___peak_4366	116739996	116740631	-1.09783	1	116729253	116739760	ENSMUSG00000112924	4930579P08Rik	-1.09783
2038268	10	SLX-17598.i701_i517.H3N5MBBXY___peak_4399	118243698	118244263	1.1907	1	118238372	118240780	ENSMUSG00000112216	Gm32717	1.1907
2038269	10	SLX-17598.i701_i517.H3N5MBBXY___peak_4399	118243698	118244263	1.1907	1	118243800	118246209	ENSMUSG00000112135	Gm9029	1.1907
2040890	10	SLX-17598.i701_i517.H3N5MBBXY___peak_4400	118244595	118245330	1.33853	1	118238372	118240780	ENSMUSG00000112216	Gm32717	1.33853
2040891	10	SLX-17598.i701_i517.H3N5MBBXY___peak_4400	118244595	118245330	1.33853	1	118243800	118246209	ENSMUSG00000112135	Gm9029	1.33853
2043527	10	SLX-17598.i701_i517.H3N5MBBXY___peak_4407	118709704	118709981	-1.33162	1	118714481	118715726	ENSMUSG00000112029	Gm33337	-1.33162
2045818	10	SLX-17598.i701_i517.H3N5MBBXY___peak_4426	120218947	120219379	-1.4658	1	120201590	120224917	ENSMUSG00000020225	Tmbim4	-1.4658
2051416	10	SLX-17598.i701_i517.H3N5MBBXY___peak_4548	127631863	127632340	-1.00049	1	127635913	127636387	ENSMUSG00000112696	Gm48815	-1.00049
2053746	10	SLX-17598.i703_i503.H3N5MBBXY___peak_3815	122807205	122807539	-1.02285	1	122678762	122945795	ENSMUSG00000034613	Ppm1h	-1.02285
2061797	10	SLX-17598.i702_i502.H3N5MBBXY___peak_4583	128950361	128950673	-1.69768	1	128933818	128958282	ENSMUSG00000025348	Itga7	-1.69768
2066609	11	SLX-17598.i702_i502.H3N5MBBXY___peak_4627	3184548	3185023	1.1312	1	3131850	3193463	ENSMUSG00000023764	Sfi1	1.1312
2066612	11	SLX-17598.i702_i502.H3N5MBBXY___peak_4627	3184548	3185023	1.1312	1	3187360	3266415	ENSMUSG00000020457	Drg1	1.1312
2069611	11	SLX-17598.i703_i503.H3N5MBBXY___peak_3946	3207358	3251773	1.27273	1	3187360	3266415	ENSMUSG00000020457	Drg1	1.27273
2069614	11	SLX-17598.i703_i503.H3N5MBBXY___peak_3946	3207358	3251773	1.27273	1	3202392	3244588	ENSMUSG00000020454	Eif4enif1	1.27273
2072610	11	SLX-17598.i704_i504.H3N5MBBXY___peak_4159	3242104	3261349	1.24291	1	3187360	3266415	ENSMUSG00000020457	Drg1	1.24291
2072613	11	SLX-17598.i704_i504.H3N5MBBXY___peak_4159	3242104	3261349	1.24291	1	3202392	3244588	ENSMUSG00000020454	Eif4enif1	1.24291
2075606	11	SLX-17598.i702_i502.H3N5MBBXY___peak_4626	3161109	3161539	1.05679	1	3131850	3193463	ENSMUSG00000023764	Sfi1	1.05679
2078681	11	SLX-17598.i706_i506.H3N5MBBXY___peak_3601	4921475	4922716	1.60549	1	4895320	4928867	ENSMUSG00000034274	Thoc5	1.60549
2078682	11	SLX-17598.i706_i506.H3N5MBBXY___peak_3601	4921475	4922716	1.60549	1	4918510	4919003	ENSMUSG00000084381	AA413626	1.60549
2081682	11	SLX-17598.i706_i506.H3N5MBBXY___peak_3605	4947134	4947600	1.27445	1	4938754	4948064	ENSMUSG00000020396	Nefh	1.27445
2086609	11	SLX-17598.i701_i517.H3N5MBBXY___peak_4697	5734476	5734880	-1.05369	1	5713417	5762376	ENSMUSG00000049680	Urgcp	-1.05369
2089627	11	SLX-17598.i701_i517.H3N5MBBXY___peak_4713	6261789	6262093	-1.06976	1	6258919	6267772	ENSMUSG00000004393	Ddx56	-1.06976
2092633	11	SLX-17598.i702_i502.H3N5MBBXY___peak_4709	6436574	6436968	-1.34545	1	6427229	6444443	ENSMUSG00000041126	H2az2	-1.34545
2105603	11	SLX-17598.i703_i503.H3N5MBBXY___peak_3956	3298616	3314900	1.2775	1	3288874	3309083	ENSMUSG00000020453	Patz1	1.2775
2105604	11	SLX-17598.i703_i503.H3N5MBBXY___peak_3956	3298616	3314900	1.2775	1	3305426	3331178	ENSMUSG00000053263	Gm12592	1.2775
2105605	11	SLX-17598.i703_i503.H3N5MBBXY___peak_3956	3298616	3314900	1.2775	1	3308996	3320722	ENSMUSG00000084941	Gm11944	1.2775
2108602	11	SLX-17598.i705_i505.H3N5MBBXY___peak_2544	3312016	3312954	1.20603	1	3288874	3309083	ENSMUSG00000020453	Patz1	1.20603
2108603	11	SLX-17598.i705_i505.H3N5MBBXY___peak_2544	3312016	3312954	1.20603	1	3305426	3331178	ENSMUSG00000053263	Gm12592	1.20603
2108604	11	SLX-17598.i705_i505.H3N5MBBXY___peak_2544	3312016	3312954	1.20603	1	3308996	3320722	ENSMUSG00000084941	Gm11944	1.20603
2111668	11	SLX-17598.i706_i506.H3N5MBBXY___peak_3588	4879536	4881141	1.1459	1	4873951	4894200	ENSMUSG00000034285	Nipsnap1	1.1459
2114667	11	SLX-17598.i706_i506.H3N5MBBXY___peak_3592	4889626	4890285	1.64041	1	4873951	4894200	ENSMUSG00000034285	Nipsnap1	1.64041
2114668	11	SLX-17598.i706_i506.H3N5MBBXY___peak_3592	4889626	4890285	1.64041	1	4891345	4891402	ENSMUSG00000098296	Mir6918	1.64041
2118937	11	SLX-17598.i701_i517.H3N5MBBXY___peak_5677	74548382	74549295	1.32978	1	74383356	74610915	ENSMUSG00000038807	Rap1gap2	1.32978
2121936	11	SLX-17598.i701_i517.H3N5MBBXY___peak_5686	74581497	74584156	1.11116	1	74383356	74610915	ENSMUSG00000038807	Rap1gap2	1.11116
2124935	11	SLX-17598.i701_i517.H3N5MBBXY___peak_5689	74586247	74586828	1.1056	1	74383356	74610915	ENSMUSG00000038807	Rap1gap2	1.1056
2127934	11	SLX-17598.i705_i505.H3N5MBBXY___peak_3072	74592472	74594973	1.28578	1	74383356	74610915	ENSMUSG00000038807	Rap1gap2	1.28578
2130933	11	SLX-17598.i701_i517.H3N5MBBXY___peak_5692	74594578	74632963	1.08213	1	74383356	74610915	ENSMUSG00000038807	Rap1gap2	1.08213
2130934	11	SLX-17598.i701_i517.H3N5MBBXY___peak_5692	74594578	74632963	1.08213	1	74618260	74618513	ENSMUSG00000093164	Gm22993	1.08213
2130935	11	SLX-17598.i701_i517.H3N5MBBXY___peak_5692	74594578	74632963	1.08213	1	74619605	74641516	ENSMUSG00000069814	Ccdc92b	1.08213
2133934	11	SLX-17598.i705_i505.H3N5MBBXY___peak_3075	74631742	74632406	1.54116	1	74619605	74641516	ENSMUSG00000069814	Ccdc92b	1.54116
2136935	11	SLX-17598.i703_i503.H3N5MBBXY___peak_4901	74691398	74704846	1.1321	1	74673949	74724670	ENSMUSG00000020745	Pafah1b1	1.1321
2139856	11	SLX-17598.i701_i517.H3N5MBBXY___peak_5701	74775863	74822282	1.23986	1	74770830	74828525	ENSMUSG00000010554	Mettl16	1.23986
2142856	11	SLX-17598.i701_i517.H3N5MBBXY___peak_5707	74849715	74852311	1.15453	1	74830920	74845725	ENSMUSG00000000282	Mnt	1.15453
2142857	11	SLX-17598.i701_i517.H3N5MBBXY___peak_5707	74849715	74852311	1.15453	1	74849261	74897060	ENSMUSG00000038351	Sgsm2	1.15453
2145856	11	SLX-17598.i701_i517.H3N5MBBXY___peak_5708	74852700	74857282	1.09473	1	74849261	74897060	ENSMUSG00000038351	Sgsm2	1.09473
2148418	11	SLX-17598.i701_i517.H3N5MBBXY___peak_5746	76059953	76060370	-1.58355	1	76046226	76179647	ENSMUSG00000017288	Vps53	-1.58355
2151426	11	SLX-17598.i702_i502.H3N5MBBXY___peak_5753	76589743	76590113	-1.03237	1	76416734	76623558	ENSMUSG00000017631	Abr	-1.03237
2154450	11	SLX-17598.i701_i517.H3N5MBBXY___peak_5776	77513666	77513962	1.05382	1	77508099	77515980	ENSMUSG00000044328	Trp53i13	1.05382
2154451	11	SLX-17598.i701_i517.H3N5MBBXY___peak_5776	77513666	77513962	1.05382	1	77515121	77538607	ENSMUSG00000000686	Abhd15	1.05382
2154452	11	SLX-17598.i701_i517.H3N5MBBXY___peak_5776	77513666	77513962	1.05382	1	77516660	77519198	ENSMUSG00000072673	Gm10392	1.05382
2157454	11	SLX-17598.i705_i505.H3N5MBBXY___peak_3122	77644278	77645914	1.53686	1	77639854	77640033	ENSMUSG00000082646	Gm12732	1.53686
2157455	11	SLX-17598.i705_i505.H3N5MBBXY___peak_3122	77644278	77645914	1.53686	1	77644144	77644910	ENSMUSG00000081543	Gm12733	1.53686
2160459	11	SLX-17598.i703_i503.H3N5MBBXY___peak_4995	77808048	77808388	-1.17924	1	77763246	77865980	ENSMUSG00000000631	Myo18a	-1.17924
2163465	11	SLX-17598.i702_i502.H3N5MBBXY___peak_5774	78038181	78038473	-1.30098	1	78032280	78037866	ENSMUSG00000020834	Dhrs13	-1.30098
2163466	11	SLX-17598.i702_i502.H3N5MBBXY___peak_5774	78038181	78038473	-1.30098	1	78037931	78060434	ENSMUSG00000061981	Flot2	-1.30098
2166494	11	SLX-17598.i701_i517.H3N5MBBXY___peak_5803	78421614	78422298	1.12021	1	78397087	78422217	ENSMUSG00000001095	Slc13a2	1.12021
2169530	11	SLX-17598.i701_i517.H3N5MBBXY___peak_5836	79669110	79669695	-1.21337	1	79591212	79698023	ENSMUSG00000017639	Rab11fip4	-1.21337
2169535	11	SLX-17598.i701_i517.H3N5MBBXY___peak_5836	79669110	79669695	-1.21337	1	79670372	79675128	ENSMUSG00000086569	Rab11fip4os2	-1.21337
2172551	11	SLX-17598.i701_i517.H3N5MBBXY___peak_5870	80315655	80317018	1.03682	1	80300912	80355955	ENSMUSG00000017692	Rhbdl3	1.03682
2175550	11	SLX-17598.i701_i517.H3N5MBBXY___peak_5873	80321178	80332521	1.09708	1	80300912	80355955	ENSMUSG00000017692	Rhbdl3	1.09708
2178805	11	SLX-17598.i701_i517.H3N5MBBXY___peak_5906	80949153	80949551	-1.02663	1	80880169	81968457	ENSMUSG00000020704	Asic2	-1.02663
2181804	11	SLX-17598.i702_i502.H3N5MBBXY___peak_5861	81446173	81446910	-1.20292	1	80880169	81968457	ENSMUSG00000020704	Asic2	-1.20292
2184775	11	SLX-17598.i703_i503.H3N5MBBXY___peak_5073	82066791	82067319	-1.37985	1	82057823	82062955	ENSMUSG00000020676	Ccl11	-1.37985
2215667	11	SLX-17598.i706_i506.H3N5MBBXY___peak_3727	12941209	12941626	1.40311	1	12936834	12937938	ENSMUSG00000083859	Gm12003	1.40311
2230689	11	SLX-17598.i704_i504.H3N5MBBXY___peak_4311	17001085	17001560	-1.16153	1	16971206	17052381	ENSMUSG00000020120	Plek	-1.16153
2245710	11	SLX-17598.i702_i502.H3N5MBBXY___peak_4843	18963647	18963965	-1.06607	1	18879817	19018985	ENSMUSG00000020160	Meis1	-1.06607
2252089	11	SLX-17598.i703_i503.H3N5MBBXY___peak_4150	20128795	20149140	1.3295	1	20142568	20142790	ENSMUSG00000081346	Gm12030	1.3295
2252090	11	SLX-17598.i703_i503.H3N5MBBXY___peak_4150	20128795	20149140	1.3295	1	20145567	20146344	ENSMUSG00000085035	Gm12031	1.3295
2254768	11	SLX-17598.i701_i517.H3N5MBBXY___peak_4871	22482180	22482905	-1.29729	1	22483608	22491363	ENSMUSG00000085021	Gm12051	-1.29729
2257809	11	SLX-17598.i701_i517.H3N5MBBXY___peak_4901	24092763	24093190	1.11057	1	24078056	24174123	ENSMUSG00000000861	Bcl11a	1.11057
2263841	11	SLX-17598.i706_i506.H3N5MBBXY___peak_3828	27882895	27883521	1.44695	1	27883112	27883355	ENSMUSG00000084064	Gm12079	1.44695
2267941	11	SLX-17598.i702_i502.H3N5MBBXY___peak_4935	28812029	28813213	1.02635	1	28751633	28815767	ENSMUSG00000085510	Mir217hg	1.02635
2273951	11	SLX-17598.i701_i517.H3N5MBBXY___peak_4929	29352380	29352672	-1.99508	1	29354199	29354456	ENSMUSG00000082721	Gm12087	-1.99508
2298036	11	SLX-17598.i705_i505.H3N5MBBXY___peak_2755	34544305	34682423	1.87127	1	34226815	34783892	ENSMUSG00000020143	Dock2	1.87127
2301035	11	SLX-17598.i706_i506.H3N5MBBXY___peak_3901	34681664	34682426	1.83531	1	34226815	34783892	ENSMUSG00000020143	Dock2	1.83531
2304041	11	SLX-17598.i701_i517.H3N5MBBXY___peak_5008	35624725	35625250	-1.65611	1	35121224	35708507	ENSMUSG00000056427	Slit3	-1.65611
2310072	11	SLX-17598.i701_i517.H3N5MBBXY___peak_5033	40741650	40742245	1.10832	1	40733667	40740046	ENSMUSG00000020328	Nudcd2	1.10832
2328131	11	SLX-17598.i701_i517.H3N5MBBXY___peak_5098	46122591	46122962	-2.02906	1	46055992	46147343	ENSMUSG00000011256	Adam19	-2.02906
2334515	11	SLX-17598.i701_i517.H3N5MBBXY___peak_5110	46636162	46666666	1.01057	1	46636516	46645006	ENSMUSG00000086909	Gm4926	1.01057
2334516	11	SLX-17598.i701_i517.H3N5MBBXY___peak_5110	46636162	46666666	1.01057	1	46646687	46646959	ENSMUSG00000080970	Gm12173	1.01057
2334517	11	SLX-17598.i701_i517.H3N5MBBXY___peak_5110	46636162	46666666	1.01057	1	46668960	46707061	ENSMUSG00000040413	Timd2	1.01057
2340177	11	SLX-17598.i705_i505.H3N5MBBXY___peak_2809	48959824	48970374	1.13221	1	48946150	48979398	ENSMUSG00000069893	9930111J21Rik1	1.13221
2340540	11	SLX-17598.i705_i505.H3N5MBBXY___peak_2809	48959824	48970374	1.13221	1	48904656	48992226	ENSMUSG00000048852	Gm12185	1.13221
2343177	11	SLX-17598.i701_i517.H3N5MBBXY___peak_5137	49018470	49018936	1.40057	1	48978889	49135387	ENSMUSG00000040328	Olfr56	1.40057
2343180	11	SLX-17598.i701_i517.H3N5MBBXY___peak_5137	49018470	49018936	1.40057	1	49015874	49051242	ENSMUSG00000069892	9930111J21Rik2	1.40057
2346176	11	SLX-17598.i701_i517.H3N5MBBXY___peak_5139	49063975	49064303	-1.39751	1	48978889	49135387	ENSMUSG00000040328	Olfr56	-1.39751
2346180	11	SLX-17598.i701_i517.H3N5MBBXY___peak_5139	49063975	49064303	-1.39751	1	49057194	49064206	ENSMUSG00000078921	Tgtp2	-1.39751
2349208	11	SLX-17598.i701_i517.H3N5MBBXY___peak_5145	49664304	49664772	-1.33948	1	49663610	49665118	ENSMUSG00000064057	Scgb3a1	-1.33948
2360251	11	SLX-17598.i702_i502.H3N5MBBXY___peak_5253	54122680	54122965	-1.37275	1	54100095	54131665	ENSMUSG00000018906	P4ha2	-1.37275
2369307	11	SLX-17598.i704_i504.H3N5MBBXY___peak_4753	57694159	57694786	-1.58823	1	57645442	57787514	ENSMUSG00000020520	Galnt10	-1.58823
2372306	11	SLX-17598.i703_i503.H3N5MBBXY___peak_4554	57694477	57694828	-1.421	1	57645442	57787514	ENSMUSG00000020520	Galnt10	-1.421
2375305	11	SLX-17598.i701_i517.H3N5MBBXY___peak_5306	57707228	57708039	-1.10608	1	57645442	57787514	ENSMUSG00000020520	Galnt10	-1.10608
2381311	11	SLX-17598.i701_i517.H3N5MBBXY___peak_5323	57947419	57948014	-1.35345	1	57948729	57949085	ENSMUSG00000083657	Gm12245	-1.35345
2384310	11	SLX-17598.i703_i503.H3N5MBBXY___peak_4573	57951932	57957361	1.86258	1	57948729	57949085	ENSMUSG00000083657	Gm12245	1.86258
2387309	11	SLX-17598.i701_i517.H3N5MBBXY___peak_5325	57952848	57953276	1.30669	1	57948729	57949085	ENSMUSG00000083657	Gm12245	1.30669
2390311	11	SLX-17598.i705_i505.H3N5MBBXY___peak_2896	58033851	58035409	1.58246	1	58009064	58062034	ENSMUSG00000037331	Larp1	1.58246
2393311	11	SLX-17598.i705_i505.H3N5MBBXY___peak_2910	58081030	58082016	-1.22599	1	58063552	58093134	ENSMUSG00000086962	Gm12248	-1.22599
2396310	11	SLX-17598.i701_i517.H3N5MBBXY___peak_5342	58081704	58081987	-1.2387	1	58063552	58093134	ENSMUSG00000086962	Gm12248	-1.2387
2399316	11	SLX-17598.i703_i503.H3N5MBBXY___peak_4585	58201712	58202053	1.07031	1	58199556	58207591	ENSMUSG00000078853	Igtp	1.07031
2399317	11	SLX-17598.i703_i503.H3N5MBBXY___peak_4585	58201712	58202053	1.07031	1	58199618	58222782	ENSMUSG00000069874	Irgm2	1.07031
2402315	11	SLX-17598.i701_i517.H3N5MBBXY___peak_5353	58210865	58211167	-1.03052	1	58199556	58207591	ENSMUSG00000078853	Igtp	-1.03052
2402316	11	SLX-17598.i701_i517.H3N5MBBXY___peak_5353	58210865	58211167	-1.03052	1	58199618	58222782	ENSMUSG00000069874	Irgm2	-1.03052
2408373	11	SLX-17598.i706_i506.H3N5MBBXY___peak_4166	59110570	59113311	1.41201	1	58994256	59139170	ENSMUSG00000061462	Obscn	1.41201
2411372	11	SLX-17598.i706_i506.H3N5MBBXY___peak_4168	59114898	59117036	1.60047	1	58994256	59139170	ENSMUSG00000061462	Obscn	1.60047
2414382	11	SLX-17598.i703_i503.H3N5MBBXY___peak_4611	59335136	59335464	1.08537	1	59306928	59333552	ENSMUSG00000000126	Wnt9a	1.08537
2414383	11	SLX-17598.i703_i503.H3N5MBBXY___peak_4611	59335136	59335464	1.08537	1	59337051	59337146	ENSMUSG00000093572	Gm24756	1.08537
2417384	11	SLX-17598.i703_i503.H3N5MBBXY___peak_4613	59384704	59385106	1.00764	1	59375461	59379905	ENSMUSG00000086910	Gm15755	1.00764
2423481	11	SLX-17598.i702_i502.H3N5MBBXY___peak_5423	61706174	61706479	-1.16377	1	61672781	61720826	ENSMUSG00000042371	Slc5a10	-1.16377
2423482	11	SLX-17598.i702_i502.H3N5MBBXY___peak_5423	61706174	61706479	-1.16377	1	61684091	61709951	ENSMUSG00000042377	Fam83g	-1.16377
2427582	11	SLX-17598.i701_i517.H3N5MBBXY___peak_5453	61986883	61987200	-1.04967	1	61956763	62223013	ENSMUSG00000042331	Specc1	-1.04967
2433635	11	SLX-17598.i701_i517.H3N5MBBXY___peak_5493	64511039	64511450	-1.32909	1	64435332	64522841	ENSMUSG00000047759	Hs3st3a1	-1.32909
2438593	11	SLX-17598.i702_i502.H3N5MBBXY___peak_5507	68339733	68340182	-1.50566	1	68209364	68400823	ENSMUSG00000020902	Ntn1	-1.50566
2441729	11	SLX-17598.i705_i505.H3N5MBBXY___peak_3007	70513612	70514163	1.4721	1	70505244	70511178	ENSMUSG00000018919	Tm4sf5	1.4721
2441730	11	SLX-17598.i705_i505.H3N5MBBXY___peak_3007	70513612	70514163	1.4721	1	70513516	70514616	ENSMUSG00000020830	Vmo1	1.4721
2441731	11	SLX-17598.i705_i505.H3N5MBBXY___peak_3007	70513612	70514163	1.4721	1	70517725	70518043	ENSMUSG00000081690	Gm12317	1.4721
2444736	11	SLX-17598.i701_i517.H3N5MBBXY___peak_5601	70586339	70586843	-1.11538	1	70562881	70614483	ENSMUSG00000020827	Mink1	-1.11538
2447749	11	SLX-17598.i702_i502.H3N5MBBXY___peak_5594	70720626	70720935	-1.34943	1	70700548	70731964	ENSMUSG00000020821	Kif1c	-1.34943
2450769	11	SLX-17598.i701_i517.H3N5MBBXY___peak_5622	71133862	71190596	1.03613	1	71092236	71144704	ENSMUSG00000069830	Nlrp1a	1.03613
2450770	11	SLX-17598.i701_i517.H3N5MBBXY___peak_5622	71133862	71190596	1.03613	1	71153102	71230733	ENSMUSG00000070390	Nlrp1b	1.03613
2453769	11	SLX-17598.i701_i517.H3N5MBBXY___peak_5624	71155758	71218345	1.01375	1	71153102	71230733	ENSMUSG00000070390	Nlrp1b	1.01375
2456768	11	SLX-17598.i703_i503.H3N5MBBXY___peak_4835	71200908	71228351	1.45429	1	71153102	71230733	ENSMUSG00000070390	Nlrp1b	1.45429
2459799	11	SLX-17598.i702_i502.H3N5MBBXY___peak_5619	72435124	72435412	-1.1793	1	72435526	72438400	ENSMUSG00000040471	Ggt6	-1.1793
2471846	11	SLX-17598.i705_i505.H3N5MBBXY___peak_3049	73701124	73702326	1.28746	1	73688778	73713798	ENSMUSG00000060630	Zfp735	1.28746
2474869	11	SLX-17598.i705_i505.H3N5MBBXY___peak_3056	74101268	74101706	1.09778	1	74104841	74110791	ENSMUSG00000081162	Olfr400-ps1	1.09778
2477868	11	SLX-17598.i705_i505.H3N5MBBXY___peak_3057	74102935	74103391	1.22032	1	74104841	74110791	ENSMUSG00000081162	Olfr400-ps1	1.22032
2479129	11	SLX-17598.i705_i505.H3N5MBBXY___peak_3222	88981586	88982091	1.6755	1	88970252	88991613	ENSMUSG00000033983	Coil	1.6755
2494195	11	SLX-17598.i706_i506.H3N5MBBXY___peak_4725	94807164	94810158	1.06868	1	94812619	94813348	ENSMUSG00000081478	AA623943	1.06868
2497195	11	SLX-17598.i706_i506.H3N5MBBXY___peak_4729	94823406	94823889	1.48759	1	94828186	94828930	ENSMUSG00000081007	Gm11543	1.48759
2500658	11	SLX-17598.i701_i517.H3N5MBBXY___peak_6246	97058659	97058990	1.14595	1	97050628	97068904	ENSMUSG00000038534	Osbpl7	1.14595
2500659	11	SLX-17598.i701_i517.H3N5MBBXY___peak_6246	97058659	97058990	1.14595	1	97063768	97063874	ENSMUSG00000098769	Mir8103	1.14595
2503310	11	SLX-17598.i701_i517.H3N5MBBXY___peak_6260	97508104	97508667	1.01236	1	97509340	97576186	ENSMUSG00000038453	Srcin1	1.01236
2506337	11	SLX-17598.i702_i502.H3N5MBBXY___peak_6160	98026604	98027269	1.0815	1	98001508	98023034	ENSMUSG00000020882	Cacnb1	1.0815
2506338	11	SLX-17598.i702_i502.H3N5MBBXY___peak_6160	98026604	98027269	1.0815	1	98022955	98026745	ENSMUSG00000086716	Gm11629	1.0815
2506339	11	SLX-17598.i702_i502.H3N5MBBXY___peak_6160	98026604	98027269	1.0815	1	98026710	98030492	ENSMUSG00000017404	Rpl19	1.0815
2506340	11	SLX-17598.i702_i502.H3N5MBBXY___peak_6160	98026604	98027269	1.0815	1	98029413	98029492	ENSMUSG00000098992	Gm27597	1.0815
2509377	11	SLX-17598.i705_i505.H3N5MBBXY___peak_3299	98754284	98754750	1.07654	1	98740638	98769006	ENSMUSG00000058756	Thra	1.07654
2512424	11	SLX-17598.i701_i517.H3N5MBBXY___peak_6325	99643537	99654471	1.19008	1	99643106	99644089	ENSMUSG00000045109	Krtap4-7	1.19008
2512425	11	SLX-17598.i701_i517.H3N5MBBXY___peak_6325	99643537	99654471	1.19008	1	99649599	99650236	ENSMUSG00000078130	Gm11555	1.19008
2512426	11	SLX-17598.i701_i517.H3N5MBBXY___peak_6325	99643537	99654471	1.19008	1	99657949	99658960	ENSMUSG00000069718	Gm11563	1.19008
2517912	11	SLX-17598.i701_i517.H3N5MBBXY___peak_6403	102230001	102230532	1.00962	1	102194432	102230166	ENSMUSG00000008855	Hdac5	1.00962
2517913	11	SLX-17598.i701_i517.H3N5MBBXY___peak_6403	102230001	102230532	1.00962	1	102230040	102230150	ENSMUSG00000098863	Mir8101	1.00962
2521080	11	SLX-17598.i701_i517.H3N5MBBXY___peak_6474	104663305	104663649	-1.60193	1	104608000	104670476	ENSMUSG00000020689	Itgb3	-1.60193
2524008	11	SLX-17598.i701_i517.H3N5MBBXY___peak_6498	106438656	106439150	-1.44165	1	106394650	106487852	ENSMUSG00000020715	Ern1	-1.44165
2527011	11	SLX-17598.i701_i517.H3N5MBBXY___peak_6505	106597936	106598483	-1.64856	1	106502147	106613423	ENSMUSG00000040548	Tex2	-1.64856
2530026	11	SLX-17598.i704_i504.H3N5MBBXY___peak_5625	107038393	107039029	1.03933	1	107033081	107132127	ENSMUSG00000040481	Bptf	1.03933
2533025	11	SLX-17598.i704_i504.H3N5MBBXY___peak_5628	107043522	107044596	1.05383	1	107033081	107132127	ENSMUSG00000040481	Bptf	1.05383
2536772	11	SLX-17598.i701_i517.H3N5MBBXY___peak_6540	107714330	107714722	-1.52388	1	107703218	107716522	ENSMUSG00000020722	Cacng1	-1.52388
2539772	11	SLX-17598.i701_i517.H3N5MBBXY___peak_6543	107737943	107738242	-1.04865	1	107732357	107794557	ENSMUSG00000020723	Cacng4	-1.04865
2542799	11	SLX-17598.i703_i503.H3N5MBBXY___peak_5585	109417552	109417868	-1.55881	1	109413917	109420405	ENSMUSG00000045065	9930022D16Rik	-1.55881
2550711	11	SLX-17598.i701_i517.H3N5MBBXY___peak_5915	82907741	82908034	-1.3149	1	82900768	82908411	ENSMUSG00000020692	Nle1	-1.3149
2550712	11	SLX-17598.i701_i517.H3N5MBBXY___peak_5915	82907741	82908034	-1.3149	1	82910550	82943403	ENSMUSG00000018845	Unc45b	-1.3149
2553485	11	SLX-17598.i701_i517.H3N5MBBXY___peak_5922	83147622	83148277	1.07184	1	83148412	83148505	ENSMUSG00000111480	Gm48469	1.07184
2556485	11	SLX-17598.i704_i504.H3N5MBBXY___peak_5197	83161523	83162310	1.10316	1	83160079	83160172	ENSMUSG00000110941	Gm48477	1.10316
2559527	11	SLX-17598.i701_i517.H3N5MBBXY___peak_5948	84055823	84056325	-1.24301	1	84048041	84069261	ENSMUSG00000018648	Dusp14	-1.24301
2568821	11	SLX-17598.i701_i517.H3N5MBBXY___peak_5985	86407355	86407764	-1.11361	1	86408826	86408945	ENSMUSG00000088091	Gm23667	-1.11361
2577259	11	SLX-17598.i706_i506.H3N5MBBXY___peak_4612	87898317	87898953	1.43002	1	87892618	87897387	ENSMUSG00000093920	Olfr463	1.43002
2580260	11	SLX-17598.i701_i517.H3N5MBBXY___peak_6032	87933305	87934996	1.31789	1	87931987	87932159	ENSMUSG00000083135	Gm11504	1.31789
2583266	11	SLX-17598.i706_i506.H3N5MBBXY___peak_4637	88138817	88139898	1.38374	1	88098058	88194140	ENSMUSG00000018378	Cuedc1	1.38374
2586265	11	SLX-17598.i706_i506.H3N5MBBXY___peak_4639	88145216	88146140	1.37625	1	88098058	88194140	ENSMUSG00000018378	Cuedc1	1.37625
2587081	11	SLX-17598.i701_i517.H3N5MBBXY___peak_6103	88400176	88400482	-1.44089	1	88339382	88718513	ENSMUSG00000069769	Msi2	-1.44089
2590080	11	SLX-17598.i702_i502.H3N5MBBXY___peak_5988	88524662	88524986	-1.80576	1	88339382	88718513	ENSMUSG00000069769	Msi2	-1.80576
2596090	11	SLX-17598.i703_i503.H3N5MBBXY___peak_5218	88979142	88982758	1.25544	1	88970252	88991613	ENSMUSG00000033983	Coil	1.25544
2599817	11	SLX-17598.i701_i517.H3N5MBBXY___peak_6637	113464196	113464567	-1.55909	1	113244853	113650079	ENSMUSG00000041654	Slc39a11	-1.55909
2599818	11	SLX-17598.i701_i517.H3N5MBBXY___peak_6637	113464196	113464567	-1.55909	1	113467977	113472014	ENSMUSG00000078251	Gm16487	-1.55909
2602847	11	SLX-17598.i704_i504.H3N5MBBXY___peak_5767	114987517	114992615	1.08172	1	114982274	114989922	ENSMUSG00000034641	Cd300ld	1.08172
2602848	11	SLX-17598.i704_i504.H3N5MBBXY___peak_5767	114987517	114992615	1.08172	1	114996721	115001880	ENSMUSG00000044811	Cd300c2	1.08172
2605846	11	SLX-17598.i703_i503.H3N5MBBXY___peak_5670	114992002	114994070	1.66747	1	114982274	114989922	ENSMUSG00000034641	Cd300ld	1.66747
2605847	11	SLX-17598.i703_i503.H3N5MBBXY___peak_5670	114992002	114994070	1.66747	1	114996721	115001880	ENSMUSG00000044811	Cd300c2	1.66747
2618029	11	SLX-17598.i701_i517.H3N5MBBXY___peak_6847	119653386	119653678	-1.39598	1	119602905	119899576	ENSMUSG00000025583	Rptor	-1.39598
2621109	11	SLX-17598.i701_i517.H3N5MBBXY___peak_6909	121063586	121064411	1.16176	1	121053458	121063569	ENSMUSG00000039364	Sectm1b	1.16176
2621110	11	SLX-17598.i701_i517.H3N5MBBXY___peak_6909	121063586	121064411	1.16176	1	121067407	121081220	ENSMUSG00000025165	Sectm1a	1.16176
2624117	11	SLX-17598.i703_i503.H3N5MBBXY___peak_5876	121184623	121185097	1.12994	1	121177591	121204711	ENSMUSG00000025169	Ogfod3	1.12994
2627127	11	SLX-17598.i702_i502.H3N5MBBXY___peak_6773	121576308	121576658	1.24706	1	121451949	121617164	ENSMUSG00000039230	Tbcd	1.24706
2629791	11	SLX-17598.i702_i502.H3N5MBBXY___peak_6456	110450275	110450643	-1.38627	1	110399122	110525522	ENSMUSG00000020623	Map2k6	-1.38627
2635805	11	SLX-17598.i702_i502.H3N5MBBXY___peak_6507	113333175	113334060	-1.15193	1	113244853	113650079	ENSMUSG00000041654	Slc39a11	-1.15193
2639120	12	SLX-17598.i704_i504.H3N5MBBXY___peak_6284	28501943	28502257	-1.34694	1	28437795	28552399	ENSMUSG00000020633	Dcdc2c	-1.34694
2641602	12	SLX-17598.i702_i502.H3N5MBBXY___peak_7075	28658276	28658714	-1.30904	1	28649602	28659589	ENSMUSG00000020630	Rnaseh1	-1.30904
2644089	12	SLX-17598.i701_i517.H3N5MBBXY___peak_7272	29099870	29100424	-1.18148	1	29104487	29106850	ENSMUSG00000113544	4833405L11Rik	-1.18148
2646570	12	SLX-17598.i701_i517.H3N5MBBXY___peak_7276	29795134	29795563	-1.13631	1	29528384	29923213	ENSMUSG00000061911	Myt1l	-1.13631
2649049	12	SLX-17598.i701_i517.H3N5MBBXY___peak_7282	29985299	29985708	-1.17099	1	29937608	30017658	ENSMUSG00000020674	Pxdn	-1.17099
2651526	12	SLX-17598.i701_i517.H3N5MBBXY___peak_7284	30020388	30020707	-1.51218	1	29937608	30017658	ENSMUSG00000020674	Pxdn	-1.51218
2654004	12	SLX-17598.i701_i517.H3N5MBBXY___peak_7285	30067755	30068140	-2.03416	1	30054659	30132624	ENSMUSG00000020673	Tpo	-2.03416
2658975	12	SLX-17598.i701_i517.H3N5MBBXY___peak_7298	31097274	31097928	-1.28922	1	31099621	31100646	ENSMUSG00000112799	Gm48100	-1.28922
2661501	12	SLX-17598.i702_i502.H3N5MBBXY___peak_7155	33359450	33360317	-1.57923	1	33147693	33373185	ENSMUSG00000020564	Atxn7l1	-1.57923
2661503	12	SLX-17598.i702_i502.H3N5MBBXY___peak_7155	33359450	33360317	-1.57923	1	33358243	33394760	ENSMUSG00000085664	Atxn7l1os2	-1.57923
2664729	12	SLX-17598.i703_i503.H3N5MBBXY___peak_6208	35192038	35192340	1.06732	1	35194811	35194897	ENSMUSG00000076253	Mir680-3	1.06732
2669691	12	SLX-17598.i701_i517.H3N5MBBXY___peak_7361	35742719	35743314	-1.03175	1	35746229	35748247	ENSMUSG00000113833	Gm48264	-1.03175
2676462	12	SLX-17598.i701_i517.H3N5MBBXY___peak_7388	40558772	40559392	-1.06569	1	40445952	40846874	ENSMUSG00000035954	Dock4	-1.06569
2683939	12	SLX-17598.i704_i504.H3N5MBBXY___peak_6433	45462351	45462889	-1.22659	1	45466273	45546677	ENSMUSG00000112054	Gm33680	-1.22659
2691396	12	SLX-17598.i702_i502.H3N5MBBXY___peak_7227	49131801	49157013	1.32781	1	49140256	49141266	ENSMUSG00000098099	Gm7456	1.32781
2695666	12	SLX-17598.i706_i506.H3N5MBBXY___peak_5234	4874092	4874484	1.02577	1	4862440	4874359	ENSMUSG00000037336	Mfsd2b	1.02577
2695667	12	SLX-17598.i706_i506.H3N5MBBXY___peak_5234	4874092	4874484	1.02577	1	4879032	4907705	ENSMUSG00000020634	Ubxn2a	1.02577
2698148	12	SLX-17598.i701_i517.H3N5MBBXY___peak_6970	5176864	5177281	-1.03124	1	5077472	5375682	ENSMUSG00000020627	Klhl29	-1.03124
2702390	12	SLX-17598.i701_i517.H3N5MBBXY___peak_6978	7978395	7978698	-1.04378	1	7977648	8016835	ENSMUSG00000020609	Apob	-1.04378
2707363	12	SLX-17598.i702_i502.H3N5MBBXY___peak_6864	8947843	8948134	-1.05413	1	8947929	8972028	ENSMUSG00000020583	Matn3	-1.05413
2722371	12	SLX-17598.i704_i504.H3N5MBBXY___peak_6068	10997719	10999192	1.50246	1	10990354	10994195	ENSMUSG00000111928	Gm48082	1.50246
2729729	12	SLX-17598.i701_i517.H3N5MBBXY___peak_7045	13429776	13431451	-1.03701	1	13436447	13437098	ENSMUSG00000113188	Gm35638	-1.03701
2729848	12	SLX-17598.i701_i517.H3N5MBBXY___peak_7045	13429776	13431451	-1.03701	1	13269133	13583811	ENSMUSG00000020576	Nbas	-1.03701
2729849	12	SLX-17598.i701_i517.H3N5MBBXY___peak_7045	13429776	13431451	-1.03701	1	13423260	13425717	ENSMUSG00000113476	Gm48309	-1.03701
2732325	12	SLX-17598.i701_i517.H3N5MBBXY___peak_7055	13469622	13471211	1.04804	1	13269133	13583811	ENSMUSG00000020576	Nbas	1.04804
2734802	12	SLX-17598.i701_i517.H3N5MBBXY___peak_7057	13474758	13477182	-1.18246	1	13269133	13583811	ENSMUSG00000020576	Nbas	-1.18246
2737164	12	SLX-17598.i701_i517.H3N5MBBXY___peak_7070	13508655	13509432	-1.21131	1	13507862	13507968	ENSMUSG00000096633	Gm22170	-1.21131
2737279	12	SLX-17598.i701_i517.H3N5MBBXY___peak_7070	13508655	13509432	-1.21131	1	13269133	13583811	ENSMUSG00000020576	Nbas	-1.21131
2739756	12	SLX-17598.i701_i517.H3N5MBBXY___peak_7094	13559763	13561548	1.12504	1	13269133	13583811	ENSMUSG00000020576	Nbas	1.12504
2742233	12	SLX-17598.i706_i506.H3N5MBBXY___peak_5319	13567312	13567755	1.32752	1	13269133	13583811	ENSMUSG00000020576	Nbas	1.32752
2744710	12	SLX-17598.i701_i517.H3N5MBBXY___peak_7101	13581375	13598922	1.05533	1	13269133	13583811	ENSMUSG00000020576	Nbas	1.05533
2749574	12	SLX-17598.i702_i502.H3N5MBBXY___peak_6928	15704538	15704843	-1.21485	1	15606412	15729095	ENSMUSG00000098158	Gm4804	-1.21485
2752054	12	SLX-17598.i703_i503.H3N5MBBXY___peak_6004	15849947	15850879	-1.23198	1	15817003	15888155	ENSMUSG00000097580	Gm5432	-1.23198
2752055	12	SLX-17598.i703_i503.H3N5MBBXY___peak_6004	15849947	15850879	-1.23198	1	15842758	15850625	ENSMUSG00000113629	Gm48558	-1.23198
2754531	12	SLX-17598.i701_i517.H3N5MBBXY___peak_7119	15850440	15850879	-1.66307	1	15817003	15888155	ENSMUSG00000097580	Gm5432	-1.66307
2754532	12	SLX-17598.i701_i517.H3N5MBBXY___peak_7119	15850440	15850879	-1.66307	1	15842758	15850625	ENSMUSG00000113629	Gm48558	-1.66307
2759492	12	SLX-17598.i701_i517.H3N5MBBXY___peak_7124	16216292	16216646	-1.56414	1	16204911	16221279	ENSMUSG00000113975	Gm36372	-1.56414
2759493	12	SLX-17598.i701_i517.H3N5MBBXY___peak_7124	16216292	16216646	-1.56414	1	16207733	16286119	ENSMUSG00000113586	Gm48606	-1.56414
2767309	12	SLX-17598.i701_i517.H3N5MBBXY___peak_7164	17408405	17408816	-1.171	1	17348458	17430095	ENSMUSG00000061458	Nol10	-1.171
2769795	12	SLX-17598.i706_i506.H3N5MBBXY___peak_5440	17778975	17779471	1.41272	1	17690856	17791933	ENSMUSG00000071379	Hpcal1	1.41272
2774486	12	SLX-17598.i702_i502.H3N5MBBXY___peak_7001	21124692	21126902	1.15891	1	20990459	21270171	ENSMUSG00000052632	Asap2	1.15891
2780253	12	SLX-17598.i706_i506.H3N5MBBXY___peak_5480	24308825	24309782	1.66296	1	24302807	24308251	ENSMUSG00000114120	Gm4120	1.66296
2782730	12	SLX-17598.i706_i506.H3N5MBBXY___peak_5481	24312747	24313163	1.19502	1	24302807	24308251	ENSMUSG00000114120	Gm4120	1.19502
2790163	12	SLX-17598.i705_i505.H3N5MBBXY___peak_3645	24378099	24379353	1.09486	1	24382254	24383161	ENSMUSG00000113403	Gm9315	1.09486
2792640	12	SLX-17598.i704_i504.H3N5MBBXY___peak_6249	24380452	24380900	1.30852	1	24382254	24383161	ENSMUSG00000113403	Gm9315	1.30852
2795131	12	SLX-17598.i702_i502.H3N5MBBXY___peak_7044	24822920	24823239	-1.33721	1	24796664	24831202	ENSMUSG00000113621	2900060N12Rik	-1.33721
2797615	12	SLX-17598.i701_i517.H3N5MBBXY___peak_7247	25165718	25166099	-1.15039	1	25150915	25209377	ENSMUSG00000113587	Gm36287	-1.15039
2800092	12	SLX-17598.i703_i503.H3N5MBBXY___peak_6107	25190334	25190787	-1.12904	1	25150915	25209377	ENSMUSG00000113587	Gm36287	-1.12904
2800093	12	SLX-17598.i703_i503.H3N5MBBXY___peak_6107	25190334	25190787	-1.12904	1	25181768	25189630	ENSMUSG00000114033	Gm47705	-1.12904
2802573	12	SLX-17598.i701_i517.H3N5MBBXY___peak_7252	25310349	25310843	-1.41479	1	25303940	25471979	ENSMUSG00000113669	Gm36723	-1.41479
2805050	12	SLX-17598.i702_i502.H3N5MBBXY___peak_7058	25359837	25360341	-1.92883	1	25303940	25471979	ENSMUSG00000113669	Gm36723	-1.92883
2808247	12	SLX-17598.i703_i503.H3N5MBBXY___peak_6871	88276054	88276997	1.09825	1	88270640	88274500	ENSMUSG00000079029	Gm5662	1.09825
2808248	12	SLX-17598.i703_i503.H3N5MBBXY___peak_6871	88276054	88276997	1.09825	1	88280358	88282770	ENSMUSG00000113133	Gm21039	1.09825
2810725	12	SLX-17598.i704_i504.H3N5MBBXY___peak_7012	88280296	88281610	1.03408	1	88280358	88282770	ENSMUSG00000113133	Gm21039	1.03408
2810726	12	SLX-17598.i704_i504.H3N5MBBXY___peak_7012	88280296	88281610	1.03408	1	88284538	88287069	ENSMUSG00000094635	Gm7104	1.03408
2813202	12	SLX-17598.i703_i503.H3N5MBBXY___peak_6873	88281264	88282641	1.20133	1	88280358	88282770	ENSMUSG00000113133	Gm21039	1.20133
2813203	12	SLX-17598.i703_i503.H3N5MBBXY___peak_6873	88281264	88282641	1.20133	1	88284538	88287069	ENSMUSG00000094635	Gm7104	1.20133
2818190	12	SLX-17598.i702_i502.H3N5MBBXY___peak_7902	90728469	90728976	-1.51834	1	90724552	90738438	ENSMUSG00000007682	Dio2	-1.51834
2825706	12	SLX-17598.i701_i517.H3N5MBBXY___peak_8129	98872237	98872540	-1.67206	1	98786805	98901484	ENSMUSG00000051166	Eml5	-1.67206
2833341	12	SLX-17598.i701_i517.H3N5MBBXY___peak_8163	100313178	100313540	-1.2345	1	100300770	100520826	ENSMUSG00000033530	Ttc7b	-1.2345
2835679	12	SLX-17598.i702_i502.H3N5MBBXY___peak_8012	101318794	101339656	1.20556	1	101218185	101373116	ENSMUSG00000113134	Gm18795	1.20556
2838156	12	SLX-17598.i703_i503.H3N5MBBXY___peak_6985	101333271	101339766	1.46674	1	101218185	101373116	ENSMUSG00000113134	Gm18795	1.46674
2840636	12	SLX-17598.i706_i506.H3N5MBBXY___peak_6238	101417285	101417891	1.14003	1	101404653	101626009	ENSMUSG00000047014	Catsperb	1.14003
2843113	12	SLX-17598.i704_i504.H3N5MBBXY___peak_7131	101500747	101501152	1.13464	1	101404653	101626009	ENSMUSG00000047014	Catsperb	1.13464
2845590	12	SLX-17598.i705_i505.H3N5MBBXY___peak_4194	101580445	101581388	1.05539	1	101404653	101626009	ENSMUSG00000047014	Catsperb	1.05539
2848067	12	SLX-17598.i701_i517.H3N5MBBXY___peak_8236	101595981	101596588	-1.08397	1	101404653	101626009	ENSMUSG00000047014	Catsperb	-1.08397
2850561	12	SLX-17598.i702_i502.H3N5MBBXY___peak_8047	102416424	102416700	-1.03508	1	102394084	102439813	ENSMUSG00000021190	Lgmn	-1.03508
2852681	12	SLX-17598.i701_i517.H3N5MBBXY___peak_8263	102725804	102726154	-1.42629	1	102673017	102727333	ENSMUSG00000096751	Gm28373	-1.42629
2852683	12	SLX-17598.i701_i517.H3N5MBBXY___peak_8263	102725804	102726154	-1.42629	1	102719975	102757765	ENSMUSG00000098530	Gm28051	-1.42629
2852684	12	SLX-17598.i701_i517.H3N5MBBXY___peak_8263	102725804	102726154	-1.42629	1	102719977	102727322	ENSMUSG00000100006	Gm21971	-1.42629
2855574	12	SLX-17598.i702_i502.H3N5MBBXY___peak_8068	103962785	103963114	-1.35567	1	103946931	103958975	ENSMUSG00000072849	Serpina1e	-1.35567
2858052	12	SLX-17598.i701_i517.H3N5MBBXY___peak_8278	103992779	103993395	-1.89719	1	103980243	103989957	ENSMUSG00000063232	Serpina11	-1.89719
2858053	12	SLX-17598.i701_i517.H3N5MBBXY___peak_8278	103992779	103993395	-1.89719	1	103984792	103996579	ENSMUSG00000093753	Gm28577	-1.89719
2858054	12	SLX-17598.i701_i517.H3N5MBBXY___peak_8278	103992779	103993395	-1.89719	1	103994743	104013755	ENSMUSG00000058260	Serpina9	-1.89719
2860531	12	SLX-17598.i701_i517.H3N5MBBXY___peak_8279	104002700	104003485	-1.74833	1	103994743	104013755	ENSMUSG00000058260	Serpina9	-1.74833
2868134	12	SLX-17598.i702_i502.H3N5MBBXY___peak_8074	104422580	104422900	-1.1857	1	104419273	104419400	ENSMUSG00000077398	Gm24334	-1.1857
2873069	12	SLX-17598.i701_i517.H3N5MBBXY___peak_8293	104992343	104993029	-1.03013	1	104929933	105009809	ENSMUSG00000054150	Syne3	-1.03013
2877959	12	SLX-17598.i702_i502.H3N5MBBXY___peak_8097	105488590	105489411	-1.14786	1	105453856	105493095	ENSMUSG00000094910	D430019H16Rik	-1.14786
2880437	12	SLX-17598.i701_i517.H3N5MBBXY___peak_8300	105511072	105511381	-1.01697	1	105513480	105515246	ENSMUSG00000113535	AU015791	-1.01697
2882914	12	SLX-17598.i702_i502.H3N5MBBXY___peak_8099	105516994	105517368	-1.39127	1	105513480	105515246	ENSMUSG00000113535	AU015791	-1.39127
2884640	12	SLX-17598.i702_i502.H3N5MBBXY___peak_8126	106513186	106513481	1.14123	1	106508242	106509910	ENSMUSG00000091442	Gm17031	1.14123
2887121	12	SLX-17598.i702_i502.H3N5MBBXY___peak_8129	106878911	106879332	-1.20367	1	106837982	106878841	ENSMUSG00000085801	1700013N06Rik	-1.20367
2889613	12	SLX-17598.i703_i503.H3N5MBBXY___peak_7081	108109888	108110309	-2.14704	1	108106431	108179314	ENSMUSG00000056770	Setd3	-2.14704
2891008	12	SLX-17598.i704_i504.H3N5MBBXY___peak_7221	108704508	108704838	-1.15327	1	108678711	108702315	ENSMUSG00000021263	Degs2	-1.15327
2896084	12	SLX-17598.i706_i506.H3N5MBBXY___peak_6331	109830469	109830857	1.37216	1	109827003	109828124	ENSMUSG00000113711	Gm9661	1.37216
2911359	12	SLX-17598.i701_i517.H3N5MBBXY___peak_8385	111340555	111341120	-1.1726	1	111292976	111377718	ENSMUSG00000021279	Cdc42bpb	-1.1726
2913495	12	SLX-17598.i702_i502.H3N5MBBXY___peak_8221	111848296	111848694	-1.00836	1	111828457	111908110	ENSMUSG00000021285	Ppp1r13b	-1.00836
2915978	12	SLX-17598.i701_i517.H3N5MBBXY___peak_8417	112001090	112001368	-1.28829	1	111971559	112068854	ENSMUSG00000054003	Tdrd9	-1.28829
2918494	12	SLX-17598.i701_i517.H3N5MBBXY___peak_8456	113049740	113050217	-1.00278	1	113014508	113074401	ENSMUSG00000021143	Pacs2	-1.00278
2922083	12	SLX-17598.i704_i504.H3N5MBBXY___peak_7351	113395079	113397682	1.08213	1	113396771	113397224	ENSMUSG00000103198	Gm9136	1.08213
2922084	12	SLX-17598.i704_i504.H3N5MBBXY___peak_7351	113395079	113397682	1.08213	1	113397229	113397585	ENSMUSG00000102832	Gm5190	1.08213
2924560	12	SLX-17598.i706_i506.H3N5MBBXY___peak_6415	113396545	113397340	1.05548	1	113396771	113397224	ENSMUSG00000103198	Gm9136	1.05548
2924561	12	SLX-17598.i706_i506.H3N5MBBXY___peak_6415	113396545	113397340	1.05548	1	113397229	113397585	ENSMUSG00000102832	Gm5190	1.05548
2927037	12	SLX-17598.i701_i517.H3N5MBBXY___peak_8491	113398737	113399370	-1.06273	1	113396771	113397224	ENSMUSG00000103198	Gm9136	-1.06273
2927038	12	SLX-17598.i701_i517.H3N5MBBXY___peak_8491	113398737	113399370	-1.06273	1	113397229	113397585	ENSMUSG00000102832	Gm5190	-1.06273
2929514	12	SLX-17598.i702_i502.H3N5MBBXY___peak_8298	113401926	113402226	-1.3216	1	113396771	113397224	ENSMUSG00000103198	Gm9136	-1.3216
2929515	12	SLX-17598.i702_i502.H3N5MBBXY___peak_8298	113401926	113402226	-1.3216	1	113397229	113397585	ENSMUSG00000102832	Gm5190	-1.3216
2929516	12	SLX-17598.i702_i502.H3N5MBBXY___peak_8298	113401926	113402226	-1.3216	1	113406604	113416324	ENSMUSG00000104213	Ighd	-1.3216
2932004	12	SLX-17598.i704_i504.H3N5MBBXY___peak_7353	113445127	113446013	-1.2854	1	113448214	113448229	ENSMUSG00000094552	Ighd3-2	-1.2854
2932005	12	SLX-17598.i704_i504.H3N5MBBXY___peak_7353	113445127	113446013	-1.2854	1	113449588	113449599	ENSMUSG00000096420	Ighd5-6	-1.2854
2932006	12	SLX-17598.i704_i504.H3N5MBBXY___peak_7353	113445127	113446013	-1.2854	1	113450851	113450867	ENSMUSG00000095656	Ighd2-8	-1.2854
2934558	12	SLX-17598.i701_i517.H3N5MBBXY___peak_8517	114065291	114087820	1.0329	1	114059845	114060321	ENSMUSG00000095642	Ighv14-3	1.0329
2934559	12	SLX-17598.i701_i517.H3N5MBBXY___peak_8517	114065291	114087820	1.0329	1	114068828	114069281	ENSMUSG00000076661	Ighv16-1	1.0329
2934560	12	SLX-17598.i701_i517.H3N5MBBXY___peak_8517	114065291	114087820	1.0329	1	114089387	114089681	ENSMUSG00000104129	Ighv6-2	1.0329
2936679	12	SLX-17598.i704_i504.H3N5MBBXY___peak_7381	114157325	114158470	1.02839	1	114153180	114153644	ENSMUSG00000076652	Ighv7-3	1.02839
2936680	12	SLX-17598.i704_i504.H3N5MBBXY___peak_7381	114157325	114158470	1.02839	1	114158040	114158315	ENSMUSG00000103121	Ighv15-1	1.02839
2941635	12	SLX-17598.i702_i502.H3N5MBBXY___peak_8335	114171991	114173278	-1.03206	1	114176438	114176867	ENSMUSG00000076666	Ighv14-4	-1.03206
2946607	12	SLX-17598.i705_i505.H3N5MBBXY___peak_4337	114406236	114419736	1.07605	1	114406474	114406961	ENSMUSG00000094174	Ighv6-4	1.07605
2946608	12	SLX-17598.i705_i505.H3N5MBBXY___peak_4337	114406236	114419736	1.07605	1	114416596	114417053	ENSMUSG00000096407	Ighv6-5	1.07605
2951712	12	SLX-17598.i701_i517.H3N5MBBXY___peak_8535	116205760	116206141	-1.21603	1	116206262	116263022	ENSMUSG00000042050	Wdr60	-1.21603
2954198	12	SLX-17598.i701_i517.H3N5MBBXY___peak_8547	116547649	116547929	1.2835	1	116485720	117276849	ENSMUSG00000056553	Ptprn2	1.2835
2956675	12	SLX-17598.i702_i502.H3N5MBBXY___peak_8374	116568266	116568965	-1.4242	1	116485720	117276849	ENSMUSG00000056553	Ptprn2	-1.4242
2959152	12	SLX-17598.i706_i506.H3N5MBBXY___peak_6480	116578023	116578318	-1.0712	1	116485720	117276849	ENSMUSG00000056553	Ptprn2	-1.0712
2961629	12	SLX-17598.i702_i502.H3N5MBBXY___peak_8394	116818211	116818515	-1.17648	1	116485720	117276849	ENSMUSG00000056553	Ptprn2	-1.17648
2969071	12	SLX-17598.i701_i517.H3N5MBBXY___peak_8563	117810089	117810399	-1.00988	1	117804289	117878706	ENSMUSG00000021175	Cdca7l	-1.00988
2971550	12	SLX-17598.i704_i504.H3N5MBBXY___peak_7432	117931882	117932198	-1.02051	1	117877982	118199043	ENSMUSG00000018581	Dnah11	-1.02051
2976517	12	SLX-17598.i701_i517.H3N5MBBXY___peak_8578	119217737	119218115	-1.32398	1	119158022	119238802	ENSMUSG00000025321	Itgb8	-1.32398
2983127	12	SLX-17598.i701_i517.H3N5MBBXY___peak_7834	80812188	80812465	-1.50201	1	80790510	80880835	ENSMUSG00000021133	Susd6	-1.50201
2988089	12	SLX-17598.i701_i517.H3N5MBBXY___peak_7843	81199536	81199833	-1.02755	1	81197915	81333180	ENSMUSG00000079055	Slc8a3	-1.02755
2990583	12	SLX-17598.i701_i517.H3N5MBBXY___peak_7851	81653430	81653729	-1.16143	1	81631249	81667557	ENSMUSG00000042734	Ttc9	-1.16143
2993064	12	SLX-17598.i702_i502.H3N5MBBXY___peak_7604	81841098	81841456	-1.41788	1	81827799	81853031	ENSMUSG00000113950	Gm47080	-1.41788
2998023	12	SLX-17598.i701_i517.H3N5MBBXY___peak_7872	82188817	82189421	1.16891	1	82169320	82451786	ENSMUSG00000042700	Sipa1l1	1.16891
3000504	12	SLX-17598.i702_i502.H3N5MBBXY___peak_7619	82701373	82701820	-1.05062	1	82588292	83162056	ENSMUSG00000021219	Rgs6	-1.05062
3003035	12	SLX-17598.i702_i502.H3N5MBBXY___peak_7665	84569985	84570997	1.07269	1	84569762	84595457	ENSMUSG00000021239	Vsx2	1.07269
3005512	12	SLX-17598.i702_i502.H3N5MBBXY___peak_7679	84594752	84607154	1.40774	1	84569762	84595457	ENSMUSG00000021239	Vsx2	1.40774
3005513	12	SLX-17598.i702_i502.H3N5MBBXY___peak_7679	84594752	84607154	1.40774	1	84601464	84617413	ENSMUSG00000021240	Abcd4	1.40774
3007992	12	SLX-17598.i702_i502.H3N5MBBXY___peak_7710	84671323	84673521	1.22703	1	84677277	84698831	ENSMUSG00000071234	Syndig1l	1.22703
3007993	12	SLX-17598.i702_i502.H3N5MBBXY___peak_7710	84671323	84673521	1.22703	1	84677300	84677604	ENSMUSG00000113317	Gm48573	1.22703
3010469	12	SLX-17598.i702_i502.H3N5MBBXY___peak_7712	84679229	84687658	1.18746	1	84677277	84698831	ENSMUSG00000071234	Syndig1l	1.18746
3010470	12	SLX-17598.i702_i502.H3N5MBBXY___peak_7712	84679229	84687658	1.18746	1	84677300	84677604	ENSMUSG00000113317	Gm48573	1.18746
3012946	12	SLX-17598.i701_i517.H3N5MBBXY___peak_7907	84688890	84691214	1.41076	1	84677277	84698831	ENSMUSG00000071234	Syndig1l	1.41076
3015423	12	SLX-17598.i704_i504.H3N5MBBXY___peak_6862	84698064	84698691	1.16873	1	84677277	84698831	ENSMUSG00000071234	Syndig1l	1.16873
3017900	12	SLX-17598.i702_i502.H3N5MBBXY___peak_7722	84698302	84698930	1.17638	1	84677277	84698831	ENSMUSG00000071234	Syndig1l	1.17638
3022858	12	SLX-17598.i701_i517.H3N5MBBXY___peak_7926	84862130	84862423	-1.31967	1	84783212	84876532	ENSMUSG00000002020	Ltbp2	-1.31967
3027844	12	SLX-17598.i702_i502.H3N5MBBXY___peak_7761	85705250	85705571	-1.61409	1	85686669	85709087	ENSMUSG00000034266	Batf	-1.61409
3032826	12	SLX-17598.i701_i517.H3N5MBBXY___peak_8001	86977737	86978065	-2.36186	1	86980763	86990430	ENSMUSG00000048483	Zdhhc22	-2.36186
3036429	12	SLX-17598.i701_i517.H3N5MBBXY___peak_8017	87539207	87539531	-1.1091	1	87537905	87538304	ENSMUSG00000113474	Gm48110	-1.1091
3036430	12	SLX-17598.i701_i517.H3N5MBBXY___peak_8017	87539207	87539531	-1.1091	1	87541202	87543251	ENSMUSG00000113803	Gm18615	-1.1091
3041385	12	SLX-17598.i701_i517.H3N5MBBXY___peak_8030	87601435	87630465	1.00363	1	87602688	87608850	ENSMUSG00000096576	Oog1	1.00363
3041386	12	SLX-17598.i701_i517.H3N5MBBXY___peak_8030	87601435	87630465	1.00363	1	87618869	87622955	ENSMUSG00000092019	Gm4027	1.00363
3041387	12	SLX-17598.i701_i517.H3N5MBBXY___peak_8030	87601435	87630465	1.00363	1	87629993	87630401	ENSMUSG00000114059	Gm48153	1.00363
3041388	12	SLX-17598.i701_i517.H3N5MBBXY___peak_8030	87601435	87630465	1.00363	1	87633281	87643442	ENSMUSG00000113206	Gm3742	1.00363
3043862	12	SLX-17598.i701_i517.H3N5MBBXY___peak_8032	87609229	87627384	1.11743	1	87602688	87608850	ENSMUSG00000096576	Oog1	1.11743
3043863	12	SLX-17598.i701_i517.H3N5MBBXY___peak_8032	87609229	87627384	1.11743	1	87618869	87622955	ENSMUSG00000092019	Gm4027	1.11743
3043864	12	SLX-17598.i701_i517.H3N5MBBXY___peak_8032	87609229	87627384	1.11743	1	87629993	87630401	ENSMUSG00000114059	Gm48153	1.11743
3046341	12	SLX-17598.i704_i504.H3N5MBBXY___peak_6945	87628223	87628632	-1.31661	1	87629993	87630401	ENSMUSG00000114059	Gm48153	-1.31661
3046342	12	SLX-17598.i704_i504.H3N5MBBXY___peak_6945	87628223	87628632	-1.31661	1	87633281	87643442	ENSMUSG00000113206	Gm3742	-1.31661
3048818	12	SLX-17598.i702_i502.H3N5MBBXY___peak_7826	87634061	87636060	1.50884	1	87629993	87630401	ENSMUSG00000114059	Gm48153	1.50884
3048819	12	SLX-17598.i702_i502.H3N5MBBXY___peak_7826	87634061	87636060	1.50884	1	87633281	87643442	ENSMUSG00000113206	Gm3742	1.50884
3051298	12	SLX-17598.i702_i502.H3N5MBBXY___peak_7831	87760505	87761686	1.53434	1	87759158	87759375	ENSMUSG00000113912	Gm21937	1.53434
3051299	12	SLX-17598.i702_i502.H3N5MBBXY___peak_7831	87760505	87761686	1.53434	1	87761121	87761442	ENSMUSG00000118500	AC211878.1	1.53434
3051300	12	SLX-17598.i702_i502.H3N5MBBXY___peak_7831	87760505	87761686	1.53434	1	87763959	87764316	ENSMUSG00000114074	Gm48150	1.53434
3051301	12	SLX-17598.i702_i502.H3N5MBBXY___peak_7831	87760505	87761686	1.53434	1	87765449	87766303	ENSMUSG00000113280	Gm21559	1.53434
3053777	12	SLX-17598.i703_i503.H3N5MBBXY___peak_6846	87767900	87769902	1.5775	1	87763959	87764316	ENSMUSG00000114074	Gm48150	1.5775
3053778	12	SLX-17598.i703_i503.H3N5MBBXY___peak_6846	87767900	87769902	1.5775	1	87765449	87766303	ENSMUSG00000113280	Gm21559	1.5775
3053779	12	SLX-17598.i703_i503.H3N5MBBXY___peak_6846	87767900	87769902	1.5775	1	87767802	87771954	ENSMUSG00000113129	Gm21569	1.5775
3053780	12	SLX-17598.i703_i503.H3N5MBBXY___peak_6846	87767900	87769902	1.5775	1	87772425	87775755	ENSMUSG00000095724	Gm21319	1.5775
3056256	12	SLX-17598.i703_i503.H3N5MBBXY___peak_6848	87774795	87778192	1.33076	1	87767802	87771954	ENSMUSG00000113129	Gm21569	1.33076
3056257	12	SLX-17598.i703_i503.H3N5MBBXY___peak_6848	87774795	87778192	1.33076	1	87772425	87775755	ENSMUSG00000095724	Gm21319	1.33076
3056258	12	SLX-17598.i703_i503.H3N5MBBXY___peak_6848	87774795	87778192	1.33076	1	87781143	87783915	ENSMUSG00000112949	Gm21939	1.33076
3058734	12	SLX-17598.i703_i503.H3N5MBBXY___peak_6849	87778798	87780298	1.06586	1	87772425	87775755	ENSMUSG00000095724	Gm21319	1.06586
3058735	12	SLX-17598.i703_i503.H3N5MBBXY___peak_6849	87778798	87780298	1.06586	1	87781143	87783915	ENSMUSG00000112949	Gm21939	1.06586
3061181	12	SLX-17598.i702_i502.H3N5MBBXY___peak_7857	87863510	87863868	1.11563	1	87861366	87863967	ENSMUSG00000113011	Gm1995	1.11563
3061182	12	SLX-17598.i702_i502.H3N5MBBXY___peak_7857	87863510	87863868	1.11563	1	87865785	87868203	ENSMUSG00000113286	Gm18627	1.11563
3066143	12	SLX-17598.i705_i505.H3N5MBBXY___peak_4082	87962698	87963942	1.30931	1	87954080	87960683	ENSMUSG00000096276	Gm2042	1.30931
3068542	12	SLX-17598.i701_i517.H3N5MBBXY___peak_8063	87990758	87994558	1.33245	1	87985619	87988959	ENSMUSG00000113854	Gm2099	1.33245
3068543	12	SLX-17598.i701_i517.H3N5MBBXY___peak_8063	87990758	87994558	1.33245	1	87991489	87994707	ENSMUSG00000113533	Gm46992	1.33245
3071019	12	SLX-17598.i701_i517.H3N5MBBXY___peak_8065	87992875	87994738	1.0118	1	87985619	87988959	ENSMUSG00000113854	Gm2099	1.0118
3071020	12	SLX-17598.i701_i517.H3N5MBBXY___peak_8065	87992875	87994738	1.0118	1	87991489	87994707	ENSMUSG00000113533	Gm46992	1.0118
3073502	12	SLX-17598.i703_i503.H3N5MBBXY___peak_6854	88039025	88040289	1.10115	1	88036540	88036798	ENSMUSG00000113658	Gm46993	1.10115
3073503	12	SLX-17598.i703_i503.H3N5MBBXY___peak_6854	88039025	88040289	1.10115	1	88040682	88041949	ENSMUSG00000113401	Gm18247	1.10115
3073504	12	SLX-17598.i703_i503.H3N5MBBXY___peak_6854	88039025	88040289	1.10115	1	88044383	88044712	ENSMUSG00000113180	Gm46998	1.10115
3075983	12	SLX-17598.i701_i517.H3N5MBBXY___peak_8072	88056052	88091477	1.06222	1	88058081	88058299	ENSMUSG00000113838	Gm46994	1.06222
3075984	12	SLX-17598.i701_i517.H3N5MBBXY___peak_8072	88056052	88091477	1.06222	1	88059093	88061479	ENSMUSG00000113720	Gm46995	1.06222
3075985	12	SLX-17598.i701_i517.H3N5MBBXY___peak_8072	88056052	88091477	1.06222	1	88064368	88064775	ENSMUSG00000113938	Gm46996	1.06222
3075986	12	SLX-17598.i701_i517.H3N5MBBXY___peak_8072	88056052	88091477	1.06222	1	88066543	88067407	ENSMUSG00000113419	Gm5789	1.06222
3075987	12	SLX-17598.i701_i517.H3N5MBBXY___peak_8072	88056052	88091477	1.06222	1	88072937	88073195	ENSMUSG00000113783	Gm18617	1.06222
3075988	12	SLX-17598.i701_i517.H3N5MBBXY___peak_8072	88056052	88091477	1.06222	1	88083697	88084131	ENSMUSG00000114075	Gm16368	1.06222
3075989	12	SLX-17598.i701_i517.H3N5MBBXY___peak_8072	88056052	88091477	1.06222	1	88085311	88087404	ENSMUSG00000106721	Gm5442	1.06222
3075990	12	SLX-17598.i701_i517.H3N5MBBXY___peak_8072	88056052	88091477	1.06222	1	88089134	88089976	ENSMUSG00000071207	Gm8587	1.06222
3078460	12	SLX-17598.i701_i517.H3N5MBBXY___peak_8073	88061627	88118269	1.01694	1	88058081	88058299	ENSMUSG00000113838	Gm46994	1.01694
3078461	12	SLX-17598.i701_i517.H3N5MBBXY___peak_8073	88061627	88118269	1.01694	1	88059093	88061479	ENSMUSG00000113720	Gm46995	1.01694
3078462	12	SLX-17598.i701_i517.H3N5MBBXY___peak_8073	88061627	88118269	1.01694	1	88064368	88064775	ENSMUSG00000113938	Gm46996	1.01694
3078463	12	SLX-17598.i701_i517.H3N5MBBXY___peak_8073	88061627	88118269	1.01694	1	88066543	88067407	ENSMUSG00000113419	Gm5789	1.01694
3078464	12	SLX-17598.i701_i517.H3N5MBBXY___peak_8073	88061627	88118269	1.01694	1	88072937	88073195	ENSMUSG00000113783	Gm18617	1.01694
3078465	12	SLX-17598.i701_i517.H3N5MBBXY___peak_8073	88061627	88118269	1.01694	1	88083697	88084131	ENSMUSG00000114075	Gm16368	1.01694
3078466	12	SLX-17598.i701_i517.H3N5MBBXY___peak_8073	88061627	88118269	1.01694	1	88085311	88087404	ENSMUSG00000106721	Gm5442	1.01694
3078467	12	SLX-17598.i701_i517.H3N5MBBXY___peak_8073	88061627	88118269	1.01694	1	88089134	88089976	ENSMUSG00000071207	Gm8587	1.01694
3078468	12	SLX-17598.i701_i517.H3N5MBBXY___peak_8073	88061627	88118269	1.01694	1	88108000	88108356	ENSMUSG00000114108	Gm48459	1.01694
3078469	12	SLX-17598.i701_i517.H3N5MBBXY___peak_8073	88061627	88118269	1.01694	1	88110840	88111161	ENSMUSG00000113677	Gm48487	1.01694
3078470	12	SLX-17598.i701_i517.H3N5MBBXY___peak_8073	88061627	88118269	1.01694	1	88112927	88113141	ENSMUSG00000113374	Gm33654	1.01694
3080943	12	SLX-17598.i702_i502.H3N5MBBXY___peak_7885	88091664	88092653	1.04993	1	88085311	88087404	ENSMUSG00000106721	Gm5442	1.04993
3080944	12	SLX-17598.i702_i502.H3N5MBBXY___peak_7885	88091664	88092653	1.04993	1	88089134	88089976	ENSMUSG00000071207	Gm8587	1.04993
3085899	12	SLX-17598.i702_i502.H3N5MBBXY___peak_7889	88104905	88108562	1.15921	1	88108000	88108356	ENSMUSG00000114108	Gm48459	1.15921
3085900	12	SLX-17598.i702_i502.H3N5MBBXY___peak_7889	88104905	88108562	1.15921	1	88110840	88111161	ENSMUSG00000113677	Gm48487	1.15921
3085901	12	SLX-17598.i702_i502.H3N5MBBXY___peak_7889	88104905	88108562	1.15921	1	88112927	88113141	ENSMUSG00000113374	Gm33654	1.15921
3088376	12	SLX-17598.i702_i502.H3N5MBBXY___peak_7890	88109350	88123717	1.04358	1	88108000	88108356	ENSMUSG00000114108	Gm48459	1.04358
3088377	12	SLX-17598.i702_i502.H3N5MBBXY___peak_7890	88109350	88123717	1.04358	1	88110840	88111161	ENSMUSG00000113677	Gm48487	1.04358
3088378	12	SLX-17598.i702_i502.H3N5MBBXY___peak_7890	88109350	88123717	1.04358	1	88112927	88113141	ENSMUSG00000113374	Gm33654	1.04358
3088379	12	SLX-17598.i702_i502.H3N5MBBXY___peak_7890	88109350	88123717	1.04358	1	88124666	88124884	ENSMUSG00000113187	Gm5955	1.04358
3088380	12	SLX-17598.i702_i502.H3N5MBBXY___peak_7890	88109350	88123717	1.04358	1	88125689	88128067	ENSMUSG00000113400	Gm8605	1.04358
3090856	12	SLX-17598.i702_i502.H3N5MBBXY___peak_7892	88120816	88121598	1.29324	1	88124666	88124884	ENSMUSG00000113187	Gm5955	1.29324
3090857	12	SLX-17598.i702_i502.H3N5MBBXY___peak_7892	88120816	88121598	1.29324	1	88125689	88128067	ENSMUSG00000113400	Gm8605	1.29324
3093333	12	SLX-17598.i701_i517.H3N5MBBXY___peak_8077	88125197	88126349	1.06551	1	88124666	88124884	ENSMUSG00000113187	Gm5955	1.06551
3093334	12	SLX-17598.i701_i517.H3N5MBBXY___peak_8077	88125197	88126349	1.06551	1	88125689	88128067	ENSMUSG00000113400	Gm8605	1.06551
3093335	12	SLX-17598.i701_i517.H3N5MBBXY___peak_8077	88125197	88126349	1.06551	1	88130947	88131351	ENSMUSG00000113083	Gm48513	1.06551
3095573	12	SLX-17598.i706_i506.H3N5MBBXY___peak_6121	88215905	88216604	1.2152	1	88220556	88222617	ENSMUSG00000114191	Gm18631	1.2152
3098051	12	SLX-17598.i706_i506.H3N5MBBXY___peak_6124	88228349	88230082	1.2597	1	88225537	88225944	ENSMUSG00000113793	Gm48553	1.2597
3100529	12	SLX-17598.i704_i504.H3N5MBBXY___peak_7000	88245859	88246175	-1.136	1	88248544	88248705	ENSMUSG00000113564	Gm48560	-1.136
3100530	12	SLX-17598.i704_i504.H3N5MBBXY___peak_7000	88245859	88246175	-1.136	1	88249666	88250100	ENSMUSG00000095799	Gm8332	-1.136
3103007	12	SLX-17598.i703_i503.H3N5MBBXY___peak_6870	88254617	88274960	1.14432	1	88249666	88250100	ENSMUSG00000095799	Gm8332	1.14432
3103008	12	SLX-17598.i703_i503.H3N5MBBXY___peak_6870	88254617	88274960	1.14432	1	88258913	88259385	ENSMUSG00000113801	Gm18618	1.14432
3103009	12	SLX-17598.i703_i503.H3N5MBBXY___peak_6870	88254617	88274960	1.14432	1	88270365	88270614	ENSMUSG00000114145	Gm48561	1.14432
3103010	12	SLX-17598.i703_i503.H3N5MBBXY___peak_6870	88254617	88274960	1.14432	1	88270640	88274500	ENSMUSG00000079029	Gm5662	1.14432
3105486	12	SLX-17598.i704_i504.H3N5MBBXY___peak_7007	88267537	88269260	1.01623	1	88270365	88270614	ENSMUSG00000114145	Gm48561	1.01623
3105487	12	SLX-17598.i704_i504.H3N5MBBXY___peak_7007	88267537	88269260	1.01623	1	88270640	88274500	ENSMUSG00000079029	Gm5662	1.01623
3107963	12	SLX-17598.i705_i505.H3N5MBBXY___peak_4125	88274063	88274682	1.02614	1	88270365	88270614	ENSMUSG00000114145	Gm48561	1.02614
3107964	12	SLX-17598.i705_i505.H3N5MBBXY___peak_4125	88274063	88274682	1.02614	1	88270640	88274500	ENSMUSG00000079029	Gm5662	1.02614
3108433	12	SLX-17598.i701_i517.H3N5MBBXY___peak_7539	54710066	54711146	-1.31229	1	54710308	54710471	ENSMUSG00000096214	Gm22634	-1.31229
3108434	12	SLX-17598.i701_i517.H3N5MBBXY___peak_7539	54710066	54711146	-1.31229	1	54714218	54714381	ENSMUSG00000094826	Gm23804	-1.31229
3110939	12	SLX-17598.i701_i517.H3N5MBBXY___peak_7543	54737666	54738889	-1.29232	1	54734555	54734718	ENSMUSG00000095590	Gm24305	-1.29232
3110981	12	SLX-17598.i701_i517.H3N5MBBXY___peak_7543	54737666	54738889	-1.29232	1	54738459	54738622	ENSMUSG00000096206	Gm22317	-1.29232
3113459	12	SLX-17598.i702_i502.H3N5MBBXY___peak_7309	54744445	54747078	1.16341	1	54746349	54795703	ENSMUSG00000005656	Snx6	1.16341
3118435	12	SLX-17598.i701_i517.H3N5MBBXY___peak_7557	55343305	55344048	-1.22819	1	55299577	55382533	ENSMUSG00000021023	Prorp	-1.22819
3131070	12	SLX-17598.i704_i504.H3N5MBBXY___peak_6599	64937323	64937737	1.1204	1	64938833	64965534	ENSMUSG00000020948	Klhl28	1.1204
3133691	12	SLX-17598.i703_i503.H3N5MBBXY___peak_6478	67059177	67059639	1.13669	1	66466060	67222549	ENSMUSG00000034912	Mdga2	1.13669
3140684	12	SLX-17598.i703_i503.H3N5MBBXY___peak_6489	69253939	69254319	-2.0019	1	69241176	69284632	ENSMUSG00000051890	Klhdc1	-2.0019
3143921	12	SLX-17598.i702_i502.H3N5MBBXY___peak_7405	70089998	70090338	-1.2546	1	70011435	70113717	ENSMUSG00000021068	Nin	-1.2546
3146409	12	SLX-17598.i701_i517.H3N5MBBXY___peak_7652	70660387	70660703	-1.17147	1	70650182	70693780	ENSMUSG00000114005	Gm24474	-1.17147
3150017	12	SLX-17598.i701_i517.H3N5MBBXY___peak_7681	72461591	72462019	1.00158	1	72441866	72530750	ENSMUSG00000021090	Lrrc9	1.00158
3157477	12	SLX-17598.i701_i517.H3N5MBBXY___peak_7717	73880308	73880679	-2.21741	1	73843039	73949814	ENSMUSG00000087700	Gm15283	-2.21741
3159959	12	SLX-17598.i701_i517.H3N5MBBXY___peak_7727	74238735	74239097	-1.40943	1	73997661	74273267	ENSMUSG00000044912	Syt16	-1.40943
3159960	12	SLX-17598.i701_i517.H3N5MBBXY___peak_7727	74238735	74239097	-1.40943	1	74222498	74235140	ENSMUSG00000100192	Gm29587	-1.40943
3161357	12	SLX-17598.i702_i502.H3N5MBBXY___peak_7497	75546082	75546364	-1.48724	1	75450881	75596245	ENSMUSG00000021051	Ppp2r5e	-1.48724
3168415	12	SLX-17598.i701_i517.H3N5MBBXY___peak_7479	54243163	54244071	-1.15361	1	54233615	54242320	ENSMUSG00000112821	1700104L18Rik	-1.15361
3168416	12	SLX-17598.i701_i517.H3N5MBBXY___peak_7479	54243163	54244071	-1.15361	1	54239238	54239386	ENSMUSG00000064605	Gm22220	-1.15361
3168417	12	SLX-17598.i701_i517.H3N5MBBXY___peak_7479	54243163	54244071	-1.15361	1	54240755	54240900	ENSMUSG00000088386	Gm24692	-1.15361
3183285	12	SLX-17598.i701_i517.H3N5MBBXY___peak_7504	54508311	54508743	-1.29988	1	54512421	54517079	ENSMUSG00000113947	Gm10465	-1.29988
3185762	12	SLX-17598.i701_i517.H3N5MBBXY___peak_7506	54515781	54517166	-1.12094	1	54512421	54517079	ENSMUSG00000113947	Gm10465	-1.12094
3202562	12	SLX-17598.i701_i517.H3N5MBBXY___peak_7525	54661713	54690715	1.06311	1	54658820	54659907	ENSMUSG00000113096	Gm40884	1.06311
3202565	12	SLX-17598.i701_i517.H3N5MBBXY___peak_7525	54661713	54690715	1.06311	1	54679311	54679809	ENSMUSG00000113392	Gm36262	1.06311
3202576	12	SLX-17598.i701_i517.H3N5MBBXY___peak_7525	54661713	54690715	1.06311	1	54666677	54666786	ENSMUSG00000093322	Gm24971	1.06311
3202577	12	SLX-17598.i701_i517.H3N5MBBXY___peak_7525	54661713	54690715	1.06311	1	54670340	54695897	ENSMUSG00000054302	Eapp	1.06311
3205042	12	SLX-17598.i701_i517.H3N5MBBXY___peak_7530	54676078	54677897	1.27254	1	54679311	54679809	ENSMUSG00000113392	Gm36262	1.27254
3205054	12	SLX-17598.i701_i517.H3N5MBBXY___peak_7530	54676078	54677897	1.27254	1	54670340	54695897	ENSMUSG00000054302	Eapp	1.27254
3210981	12	SLX-17598.i706_i506.H3N5MBBXY___peak_5902	80091197	80091725	1.81447	1	80091367	80101172	ENSMUSG00000112386	Gm47752	1.81447
3213458	12	SLX-17598.i706_i506.H3N5MBBXY___peak_5903	80103593	80104171	1.22531	1	80091367	80101172	ENSMUSG00000112386	Gm47752	1.22531
3213459	12	SLX-17598.i706_i506.H3N5MBBXY___peak_5903	80103593	80104171	1.22531	1	80107754	80113013	ENSMUSG00000021127	Zfp36l1	1.22531
3218365	12	SLX-17598.i701_i517.H3N5MBBXY___peak_7773	77039534	77040162	-1.57487	1	77039597	77042201	ENSMUSG00000112030	Gm35189	-1.57487
3220811	12	SLX-17598.i701_i517.H3N5MBBXY___peak_7745	76085110	76085547	-1.21505	1	75818134	76110926	ENSMUSG00000063450	Syne2	-1.21505
3223313	12	SLX-17598.i701_i517.H3N5MBBXY___peak_7765	76863619	76864013	-1.07471	1	76765589	76921412	ENSMUSG00000033373	Fntb	-1.07471
3227119	13	SLX-17598.i701_i517.H3N5MBBXY___peak_9139	41419079	41419448	-1.18117	1	41309581	41487362	ENSMUSG00000021365	Nedd9	-1.18117
3229608	13	SLX-17598.i701_i517.H3N5MBBXY___peak_9130	40982856	40983129	-1.05349	1	40956414	41001151	ENSMUSG00000086693	A730081D07Rik	-1.05349
3232146	13	SLX-17598.i702_i502.H3N5MBBXY___peak_8910	43042855	43043202	-1.1011	1	42680623	43138526	ENSMUSG00000054728	Phactr1	-1.1011
3234625	13	SLX-17598.i704_i504.H3N5MBBXY___peak_7893	41453462	41453842	1.19469	1	41309581	41487362	ENSMUSG00000021365	Nedd9	1.19469
3236788	13	SLX-17598.i701_i517.H3N5MBBXY___peak_9152	42866721	42867255	-1.37078	1	42868338	42869602	ENSMUSG00000085276	Gm15812	-1.37078
3237150	13	SLX-17598.i701_i517.H3N5MBBXY___peak_9152	42866721	42867255	-1.37078	1	42680623	43138526	ENSMUSG00000054728	Phactr1	-1.37078
3239652	13	SLX-17598.i701_i517.H3N5MBBXY___peak_9153	42961466	42961892	-1.07673	1	42680623	43138526	ENSMUSG00000054728	Phactr1	-1.07673
3249604	13	SLX-17598.i701_i517.H3N5MBBXY___peak_9120	40061276	40061770	-1.47915	1	40001882	40361450	ENSMUSG00000047094	Ofcc1	-1.47915
3264350	13	SLX-17598.i701_i517.H3N5MBBXY___peak_9194	44971526	44972213	-1.25476	1	44922075	45002147	ENSMUSG00000057531	Dtnbp1	-1.25476
3269327	13	SLX-17598.i701_i517.H3N5MBBXY___peak_9174	43524831	43525505	-1.76805	1	43530220	43531781	ENSMUSG00000112983	Gm32939	-1.76805
3271831	13	SLX-17598.i704_i504.H3N5MBBXY___peak_7918	43629915	43630228	-1.46263	1	43615710	43670945	ENSMUSG00000044164	Rnf182	-1.46263
3274333	13	SLX-17598.i701_i517.H3N5MBBXY___peak_9176	43660945	43661393	-2.011	1	43615710	43670945	ENSMUSG00000044164	Rnf182	-2.011
3290157	13	SLX-17598.i702_i502.H3N5MBBXY___peak_8477	3822045	3822397	-1.33723	1	3825519	3843909	ENSMUSG00000114091	Gm40655	-1.33723
3292659	13	SLX-17598.i701_i517.H3N5MBBXY___peak_8612	3831777	3832383	-1.39163	1	3825519	3843909	ENSMUSG00000114091	Gm40655	-1.39163
3295177	13	SLX-17598.i704_i504.H3N5MBBXY___peak_7488	4191124	4191416	-1.13657	1	4191150	4205596	ENSMUSG00000021213	Akr1c13	-1.13657
3297693	13	SLX-17598.i701_i517.H3N5MBBXY___peak_8625	4935888	4936664	-1.16719	1	4915714	4943052	ENSMUSG00000113866	Gm47450	-1.16719
3305217	13	SLX-17598.i701_i517.H3N5MBBXY___peak_8651	6614136	6614564	-1.53212	1	6579768	6648777	ENSMUSG00000021196	Pfkp	-1.53212
3307841	13	SLX-17598.i701_i517.H3N5MBBXY___peak_8658	6666621	6667016	-1.63992	1	6662565	6662894	ENSMUSG00000068324	Gm10029	-1.63992
3312848	13	SLX-17598.i701_i517.H3N5MBBXY___peak_8661	7059080	7059628	-1.13496	1	6995654	7076316	ENSMUSG00000114017	Gm40662	-1.13496
3317870	13	SLX-17598.i701_i517.H3N5MBBXY___peak_8715	8828924	8829421	-1.03957	1	8802968	8871909	ENSMUSG00000021147	Wdr37	-1.03957
3317871	13	SLX-17598.i701_i517.H3N5MBBXY___peak_8715	8828924	8829421	-1.03957	1	8833099	8834372	ENSMUSG00000114094	Gm48375	-1.03957
3320372	13	SLX-17598.i701_i517.H3N5MBBXY___peak_8718	8840636	8841313	-1.54099	1	8802968	8871909	ENSMUSG00000021147	Wdr37	-1.54099
3327818	13	SLX-17598.i701_i517.H3N5MBBXY___peak_8738	12264661	12265165	-1.1022	1	12259793	12260270	ENSMUSG00000113036	Gm47021	-1.1022
3327819	13	SLX-17598.i701_i517.H3N5MBBXY___peak_8738	12264661	12265165	-1.1022	1	12269426	12340760	ENSMUSG00000052374	Actn2	-1.1022
3333230	13	SLX-17598.i701_i517.H3N5MBBXY___peak_8771	13407741	13408023	-1.05212	1	13402836	13403132	ENSMUSG00000088470	Gm23081	-1.05212
3333231	13	SLX-17598.i701_i517.H3N5MBBXY___peak_8771	13407741	13408023	-1.05212	1	13412440	13412794	ENSMUSG00000113445	Gm48661	-1.05212
3340418	13	SLX-17598.i701_i517.H3N5MBBXY___peak_8797	15907770	15908088	-1.55899	1	15813548	16023423	ENSMUSG00000113701	B230303A05Rik	-1.55899
3346564	13	SLX-17598.i701_i517.H3N5MBBXY___peak_8823	18195800	18196071	-1.29785	1	18121098	18397686	ENSMUSG00000009734	Pou6f2	-1.29785
3349066	13	SLX-17598.i701_i517.H3N5MBBXY___peak_8824	18196974	18197293	-1.23979	1	18121098	18397686	ENSMUSG00000009734	Pou6f2	-1.23979
3351599	13	SLX-17598.i701_i517.H3N5MBBXY___peak_8828	19619303	19619871	-1.12826	1	19591706	19619927	ENSMUSG00000002808	Epdr1	-1.12826
3351600	13	SLX-17598.i701_i517.H3N5MBBXY___peak_8828	19619303	19619871	-1.12826	1	19623104	19632994	ENSMUSG00000021319	Sfrp4	-1.12826
3354109	13	SLX-17598.i701_i517.H3N5MBBXY___peak_8835	20371239	20371866	-1.40181	1	20090596	20608353	ENSMUSG00000041112	Elmo1	-1.40181
3358094	13	SLX-17598.i701_i517.H3N5MBBXY___peak_8881	21896901	21897856	-1.94726	1	21896918	21897049	ENSMUSG00000088148	Mir1983	-1.94726
3360606	13	SLX-17598.i701_i517.H3N5MBBXY___peak_8905	22028720	22029361	-1.00306	1	22026699	22032196	ENSMUSG00000043145	Gm11292	-1.00306
3363164	13	SLX-17598.i705_i505.H3N5MBBXY___peak_4555	22707467	22709654	1.3856	1	22691299	22714987	ENSMUSG00000085221	Gm11309	1.3856
3365706	13	SLX-17598.i704_i504.H3N5MBBXY___peak_7689	23235770	23236382	1.08038	1	23230836	23235947	ENSMUSG00000061022	Vmn1r222	1.08038
3368209	13	SLX-17598.i702_i502.H3N5MBBXY___peak_8671	23258477	23258955	-1.49838	1	23247134	23253906	ENSMUSG00000069280	Vmn1r223	-1.49838
3371119	13	SLX-17598.i705_i505.H3N5MBBXY___peak_4595	23727509	23728508	1.35585	1	23728548	23730106	ENSMUSG00000083206	Gm11338	1.35585
3373295	13	SLX-17598.i701_i517.H3N5MBBXY___peak_8960	24751426	24751755	-1.26722	1	24741232	24746592	ENSMUSG00000085861	Armh2	-1.26722
3373296	13	SLX-17598.i701_i517.H3N5MBBXY___peak_8960	24751426	24751755	-1.26722	1	24751845	24761923	ENSMUSG00000006715	Gmnn	-1.26722
3378329	13	SLX-17598.i702_i502.H3N5MBBXY___peak_8734	26976151	26976596	-1.07077	1	26968491	27058022	ENSMUSG00000114646	Gm47888	-1.07077
3380831	13	SLX-17598.i701_i517.H3N5MBBXY___peak_8977	27046142	27046606	-1.44171	1	26968491	27058022	ENSMUSG00000114646	Gm47888	-1.44171
3383380	13	SLX-17598.i702_i502.H3N5MBBXY___peak_8752	29640145	29640498	-1.51529	1	29191746	29855674	ENSMUSG00000006191	Cdkal1	-1.51529
3385886	13	SLX-17598.i701_i517.H3N5MBBXY___peak_8996	30062421	30062765	-1.07939	1	30058677	30062971	ENSMUSG00000085188	Gm11368	-1.07939
3389518	13	SLX-17598.i702_i502.H3N5MBBXY___peak_8771	31820696	31821261	-1.55842	1	31819579	32338740	ENSMUSG00000038372	Gmds	-1.55842
3392028	13	SLX-17598.i702_i502.H3N5MBBXY___peak_8780	32630234	32630525	-1.26881	1	32614016	32682515	ENSMUSG00000118652	AL645799.1	-1.26881
3394539	13	SLX-17598.i702_i502.H3N5MBBXY___peak_8787	32960340	32960696	-1.3119	1	32965209	32979067	ENSMUSG00000042842	Serpinb6b	-1.3119
3397054	13	SLX-17598.i701_i517.H3N5MBBXY___peak_9039	33330924	33359353	1.19286	1	33324077	33335370	ENSMUSG00000038327	Serpinb9f	1.19286
3399604	13	SLX-17598.i702_i502.H3N5MBBXY___peak_8824	34733772	34734054	-1.79459	1	34734850	34747623	ENSMUSG00000038246	Fam50b	-1.79459
3402143	13	SLX-17598.i702_i502.H3N5MBBXY___peak_8841	36463833	36464111	-1.08602	1	36117412	36726280	ENSMUSG00000021420	Fars2	-1.08602
3402146	13	SLX-17598.i702_i502.H3N5MBBXY___peak_8841	36463833	36464111	-1.08602	1	36458447	36459280	ENSMUSG00000114714	Gm48763	-1.08602
3407167	13	SLX-17598.i701_i517.H3N5MBBXY___peak_9087	37364464	37364860	-1.35152	1	37345208	37419036	ENSMUSG00000021423	Ly86	-1.35152
3409701	13	SLX-17598.i703_i503.H3N5MBBXY___peak_7768	38410493	38410816	-1.05352	1	38345107	38500302	ENSMUSG00000039004	Bmp6	-1.05352
3413461	13	SLX-17598.i701_i517.H3N5MBBXY___peak_9749	75740113	75740587	-1.24295	1	75706757	75772364	ENSMUSG00000001542	Ell2	-1.24295
3415979	13	SLX-17598.i703_i503.H3N5MBBXY___peak_8282	76196685	76197123	-1.30518	1	76198991	76200866	ENSMUSG00000114664	Gm48639	-1.30518
3415980	13	SLX-17598.i703_i503.H3N5MBBXY___peak_8282	76196685	76197123	-1.30518	1	76201708	76305072	ENSMUSG00000109228	Fam81b	-1.30518
3418491	13	SLX-17598.i702_i502.H3N5MBBXY___peak_9451	77128205	77128575	-1.31461	1	77043088	77135473	ENSMUSG00000021597	Slf1	-1.31461
3426045	13	SLX-17598.i703_i503.H3N5MBBXY___peak_8305	81237929	81238254	-1.39164	1	81095068	81633154	ENSMUSG00000069170	Adgrv1	-1.39164
3426046	13	SLX-17598.i703_i503.H3N5MBBXY___peak_8305	81237929	81238254	-1.39164	1	81239177	81240784	ENSMUSG00000114939	Gm48566	-1.39164
3431100	13	SLX-17598.i705_i505.H3N5MBBXY___peak_5041	86728426	86729041	2.22062	1	86725823	86725932	ENSMUSG00000095933	Gm25700	2.22062
3441144	13	SLX-17598.i702_i502.H3N5MBBXY___peak_9531	90970760	90971080	-1.76116	1	90935356	91223968	ENSMUSG00000021619	Atg10	-1.76116
3448659	13	SLX-17598.i701_i517.H3N5MBBXY___peak_9871	91779677	91780167	-1.04489	1	91741512	91786148	ENSMUSG00000021620	Acot12	-1.04489
3452465	13	SLX-17598.i702_i502.H3N5MBBXY___peak_9548	91882053	91882333	-1.45126	1	91880400	92131656	ENSMUSG00000021708	Rasgrf2	-1.45126
3454967	13	SLX-17598.i701_i517.H3N5MBBXY___peak_9873	91882243	91882514	-1.27715	1	91880400	92131656	ENSMUSG00000021708	Rasgrf2	-1.27715
3457469	13	SLX-17598.i702_i502.H3N5MBBXY___peak_9549	92095211	92095663	-1.0203	1	91880400	92131656	ENSMUSG00000021708	Rasgrf2	-1.0203
3462439	13	SLX-17598.i702_i502.H3N5MBBXY___peak_9553	92483893	92484279	-2.1617	1	92449625	92484015	ENSMUSG00000034334	Fam151b	-2.1617
3462440	13	SLX-17598.i702_i502.H3N5MBBXY___peak_9553	92483893	92484279	-2.1617	1	92487108	92530868	ENSMUSG00000021706	Zfyve16	-2.1617
3464944	13	SLX-17598.i701_i517.H3N5MBBXY___peak_9881	92629600	92630409	-1.04647	1	92611091	92711947	ENSMUSG00000021703	Serinc5	-1.04647
3469526	13	SLX-17598.i701_i517.H3N5MBBXY___peak_9198	45512664	45513109	-2.10139	1	45507444	45553800	ENSMUSG00000000253	Gmpr	-2.10139
3472029	13	SLX-17598.i702_i502.H3N5MBBXY___peak_8945	45839919	45840195	-1.39843	1	45549755	45965008	ENSMUSG00000046876	Atxn1	-1.39843
3474926	13	SLX-17598.i701_i517.H3N5MBBXY___peak_9221	47335737	47336371	-1.01531	1	47335251	47340939	ENSMUSG00000114958	Gm48612	-1.01531
3477410	13	SLX-17598.i701_i517.H3N5MBBXY___peak_9239	48609146	48609666	-1.57907	1	48577872	48625664	ENSMUSG00000038042	Ptpdc1	-1.57907
3479923	13	SLX-17598.i702_i502.H3N5MBBXY___peak_8991	49272532	49273009	-1.6817	1	49261554	49320311	ENSMUSG00000037946	Fgd3	-1.6817
3482350	13	SLX-17598.i701_i517.H3N5MBBXY___peak_9252	49549544	49549919	-1.2139	1	49544443	49567565	ENSMUSG00000021388	Aspn	-1.2139
3482428	13	SLX-17598.i701_i517.H3N5MBBXY___peak_9252	49549544	49549919	-1.2139	1	49464023	49652785	ENSMUSG00000021391	Cenpp	-1.2139
3483904	13	SLX-17598.i705_i505.H3N5MBBXY___peak_4720	50118436	50119206	1.31514	1	50118006	50118114	ENSMUSG00000095849	Gm24300	1.31514
3486415	13	SLX-17598.i704_i504.H3N5MBBXY___peak_7991	50377615	50378000	-1.16011	1	50343583	50491741	ENSMUSG00000101136	Gm8739	-1.16011
3488917	13	SLX-17598.i701_i517.H3N5MBBXY___peak_9278	50385631	50387772	1.05487	1	50343583	50491741	ENSMUSG00000101136	Gm8739	1.05487
3491424	13	SLX-17598.i701_i517.H3N5MBBXY___peak_9286	50560624	50561723	-1.03297	1	50561473	50570876	ENSMUSG00000113354	Gm20789	-1.03297
3493927	13	SLX-17598.i701_i517.H3N5MBBXY___peak_9296	50597328	50598200	1.02886	1	50600972	50601080	ENSMUSG00000094933	Mir683-2	1.02886
3501449	13	SLX-17598.i702_i502.H3N5MBBXY___peak_9032	51424791	51425109	-1.03264	1	51408639	51422797	ENSMUSG00000067586	S1pr3	-1.03264
3503952	13	SLX-17598.i701_i517.H3N5MBBXY___peak_9319	51526448	51526733	-1.35797	1	51431041	51569487	ENSMUSG00000021448	Shc3	-1.35797
3518979	13	SLX-17598.i701_i517.H3N5MBBXY___peak_9355	52879802	52880140	-1.47416	1	52835119	52929681	ENSMUSG00000021460	Auh	-1.47416
3521488	13	SLX-17598.i701_i517.H3N5MBBXY___peak_9371	53413189	53413771	-2.08924	1	53393657	53455630	ENSMUSG00000107008	Gm2762	-2.08924
3521489	13	SLX-17598.i701_i517.H3N5MBBXY___peak_9371	53413189	53413771	-2.08924	1	53403950	53414830	ENSMUSG00000107305	Gm43262	-2.08924
3526510	13	SLX-17598.i701_i517.H3N5MBBXY___peak_9380	54248907	54249579	-1.41105	1	54245296	54245584	ENSMUSG00000113327	Gm48615	-1.41105
3531515	13	SLX-17598.i701_i517.H3N5MBBXY___peak_9381	54312564	54313044	-1.57336	1	54301959	54312797	ENSMUSG00000112941	Gm48623	-1.57336
3531516	13	SLX-17598.i701_i517.H3N5MBBXY___peak_9381	54312564	54313044	-1.57336	1	54309905	54327880	ENSMUSG00000113404	Gm48622	-1.57336
3534018	13	SLX-17598.i701_i517.H3N5MBBXY___peak_9382	54323641	54324293	-2.07966	1	54309905	54327880	ENSMUSG00000113404	Gm48622	-2.07966
3536538	13	SLX-17598.i701_i517.H3N5MBBXY___peak_9393	54780723	54781239	-1.03635	1	54777514	54783091	ENSMUSG00000084949	Gm16249	-1.03635
3536539	13	SLX-17598.i701_i517.H3N5MBBXY___peak_9393	54780723	54781239	-1.03635	1	54783998	54788459	ENSMUSG00000074895	Eif4e1b	-1.03635
3539054	13	SLX-17598.i701_i517.H3N5MBBXY___peak_9398	55149076	55149349	-1.32328	1	55152640	55168759	ENSMUSG00000005320	Fgfr4	-1.32328
3541564	13	SLX-17598.i701_i517.H3N5MBBXY___peak_9406	55404330	55404878	-1.08777	1	55398187	55415592	ENSMUSG00000021490	Slc34a1	-1.08777
3544091	13	SLX-17598.i701_i517.H3N5MBBXY___peak_9424	55862024	55862501	-2.12381	1	55826250	56084849	ENSMUSG00000114493	Gm47071	-2.12381
3546593	13	SLX-17598.i701_i517.H3N5MBBXY___peak_9425	55867550	55868110	-1.3293	1	55826250	56084849	ENSMUSG00000114493	Gm47071	-1.3293
3549095	13	SLX-17598.i702_i502.H3N5MBBXY___peak_9125	55894841	55895838	-1.23657	1	55826250	56084849	ENSMUSG00000114493	Gm47071	-1.23657
3551597	13	SLX-17598.i701_i517.H3N5MBBXY___peak_9426	55895315	55895842	-1.34516	1	55826250	56084849	ENSMUSG00000114493	Gm47071	-1.34516
3554099	13	SLX-17598.i701_i517.H3N5MBBXY___peak_9427	55940351	55941014	-1.69854	1	55826250	56084849	ENSMUSG00000114493	Gm47071	-1.69854
3556601	13	SLX-17598.i701_i517.H3N5MBBXY___peak_9430	56027690	56028220	-1.2582	1	55826250	56084849	ENSMUSG00000114493	Gm47071	-1.2582
3556603	13	SLX-17598.i701_i517.H3N5MBBXY___peak_9430	56027690	56028220	-1.2582	1	56027384	56030234	ENSMUSG00000114229	Gm47072	-1.2582
3559120	13	SLX-17598.i702_i502.H3N5MBBXY___peak_9138	56549467	56549844	-1.31467	1	56542464	56548502	ENSMUSG00000021539	Lect2	-1.31467
3566628	13	SLX-17598.i702_i502.H3N5MBBXY___peak_9144	56635000	56635424	-1.04818	1	56609523	56639562	ENSMUSG00000035493	Tgfbi	-1.04818
3569141	13	SLX-17598.i702_i502.H3N5MBBXY___peak_9152	57909300	57909625	-2.1803	1	57421195	57908332	ENSMUSG00000056222	Spock1	-2.1803
3574187	13	SLX-17598.i701_i517.H3N5MBBXY___peak_9475	59460878	59461434	-1.02432	1	59445742	59585227	ENSMUSG00000021557	Agtpbp1	-1.02432
3576689	13	SLX-17598.i702_i502.H3N5MBBXY___peak_9176	59461113	59461452	-1.3261	1	59445742	59585227	ENSMUSG00000021557	Agtpbp1	-1.3261
3579193	13	SLX-17598.i701_i517.H3N5MBBXY___peak_9478	59604331	59604932	-1.19045	1	59585259	59635922	ENSMUSG00000021555	Naa35	-1.19045
3579194	13	SLX-17598.i701_i517.H3N5MBBXY___peak_9478	59604331	59604932	-1.19045	1	59603309	59605662	ENSMUSG00000114535	Gm47246	-1.19045
3581712	13	SLX-17598.i701_i517.H3N5MBBXY___peak_9483	59875593	59876042	-1.26955	1	59873642	59874964	ENSMUSG00000114669	Gm48384	-1.26955
3584215	13	SLX-17598.i702_i502.H3N5MBBXY___peak_9187	59910716	59911051	-1.50143	1	59901233	59915822	ENSMUSG00000114490	Gm19866	-1.50143
3586717	13	SLX-17598.i701_i517.H3N5MBBXY___peak_9484	59910946	59911250	-1.66865	1	59901233	59915822	ENSMUSG00000114490	Gm19866	-1.66865
[truncated: 4,151 more rows]

## Sheet: Control vs CHD8 ATACseq
	chr	atacid	atacstart	atacend	logFC	adjustedp	genestart	geneend	gene_id	gene_name
[truncated: 3,633 more rows]
