# Supplementary material for: CHD8 interacts with BCL11A to induce oncogenic transcription in triple negative breast cancer
Source: EMBO J. 2025 May 6;44(12):3448–67. doi: 10.1038/s44318-025-00447-8 (PMC12170886; doi:10.1038/s44318-025-00447-8)
Supplement: Supplementary file 22 — Dataset EV14 [file 44318_2025_447_MOESM22_ESM.xlsx]

## Sheet: Table Legend
Dataset EV14 -WT brain BCL11A RIME
To identify BCL11A tumour-specific protein-protein interactions (TSPPIs) we used Rapid Immunoprecipitation and Mass Spectrometry of Endogenous Proteins (RIME). RIME was performed on a range of TNBC samples (MDA-MB-231, 4T1, PDX) as well as primary B-cells derived from C57BL/6 mice. In total, 12 samples were analysed by RIME. CHD8, a chromatin remodelling factor, was the only protein identified in…

## Sheet: BCL11A IP
Accession	Description	ΣCoverage	Σ# Proteins	Σ# Unique Peptides	Σ# Peptides	Σ# PSMs	Score A7	Coverage A7	# Peptides A7	# PSM A7	Score A8	Coverage A8	# Peptides A8	# PSM A8	# AAs	MW [kDa]	calc. pI
P63268	Actin, gamma-enteric smooth muscle OS=Mus musculus GN=Actg2 PE=1 SV=1 - [ACTH_MOUSE]	34.84	4	3	11	177	282.312	34.84	11	94	1424.4	34.84	11	83	376	41.8498	5.47803
P68373	Tubulin alpha-1C chain OS=Mus musculus GN=Tuba1c PE=1 SV=1 - [TBA1C_MOUSE]	29.18	6	3	10	91	119.769	26.06	9	46	466.488	29.18	10	45	449	49.8775	5.09717
O55128	Histone deacetylase complex subunit SAP18 OS=Mus musculus GN=Sap18 PE=1 SV=1 - [SAP18_MOUSE]	20.92	1	2	2	4	5.65379	20.92	2	2	31.02	20.92	2	2	153	17.584	9.34912
P60761	Neurogranin OS=Mus musculus GN=Nrgn PE=1 SV=1 - [NEUG_MOUSE]	19.23	1	1	1	1	3.56291	19.23	1	1					78	7.49151	7.04932
Q9CQS8	Protein transport protein Sec61 subunit beta OS=Mus musculus GN=Sec61b PE=1 SV=3 - [SC61B_MOUSE]	15.63	1	1	1	1					52.54	15.63	1	1	96	9.9521	11.561
Q9D1R9	60S ribosomal protein L34 OS=Mus musculus GN=Rpl34 PE=1 SV=2 - [RL34_MOUSE]	15.38	1	2	2	2	5.66186	15.38	2	2					117	13.2844	11.4731
Q9CWD3	Nucleoside diphosphate-linked moiety X motif 17 OS=Mus musculus GN=Nudt17 PE=2 SV=1 - [NUD17_MOUSE]	13.18	1	1	1	1	0	13.18	1	1					296	32.6597	5.63037
Q9JKC6	Cell cycle exit and neuronal differentiation protein 1 OS=Mus musculus GN=Cend1 PE=1 SV=1 - [CEND_MOUSE]	12.75	1	1	1	1	2.64759	12.75	1	1					149	14.9778	8.96826
P61957	Small ubiquitin-related modifier 2 OS=Mus musculus GN=Sumo2 PE=1 SV=1 - [SUMO2_MOUSE]	12.63	2	1	1	2	3.52359	12.63	1	1	39.46	12.63	1	1	95	10.8644	5.50342
Q9CQ69	Cytochrome b-c1 complex subunit 8 OS=Mus musculus GN=Uqcrq PE=1 SV=3 - [QCR8_MOUSE]	12.2	1	1	1	5	14.1639	12.2	1	5					82	9.76211	10.2573
Q3UHX2	28 kDa heat- and acid-stable phosphoprotein OS=Mus musculus GN=Pdap1 PE=1 SV=1 - [HAP28_MOUSE]	11.6	1	1	1	2	5.4782	11.6	1	1	36.76	11.6	1	1	181	20.5925	7.38623
Q91XV3	Brain acid soluble protein 1 OS=Mus musculus GN=Basp1 PE=1 SV=3 - [BASP1_MOUSE]	9.73	1	1	1	1	2.46066	9.73	1	1					226	22.0736	4.51318
Q91ZW2	GDP-fucose protein O-fucosyltransferase 1 OS=Mus musculus GN=Pofut1 PE=1 SV=1 - [OFUT1_MOUSE]	9.67	1	1	1	3	0	9.67	1	3					393	44.6596	8.41162
P83882	60S ribosomal protein L36a OS=Mus musculus GN=Rpl36a PE=1 SV=2 - [RL36A_MOUSE]	9.43	1	1	1	6	10.5768	9.43	1	3	69.9767	9.43	1	3	106	12.4328	10.5796
P15331	Peripherin OS=Mus musculus GN=Prph PE=1 SV=2 - [PERI_MOUSE]	8	3	2	4	12	18.0323	8	4	6	56.1742	8	4	6	475	54.2346	5.51611
P06837	Neuromodulin OS=Mus musculus GN=Gap43 PE=1 SV=1 - [NEUM_MOUSE]	7.49	1	1	1	1	1.66519	7.49	1	1					227	23.6183	4.729
O70273	ETS homologous factor OS=Mus musculus GN=Ehf PE=2 SV=1 - [EHF_MOUSE]	6.67	1	1	1	1	0	6.67	1	1					300	34.8811	7.34229
Q8R191	Synaptogyrin-3 OS=Mus musculus GN=Syngr3 PE=1 SV=1 - [SNG3_MOUSE]	6.55	1	1	1	1	0	6.55	1	1					229	24.5454	8.17725
Q9DBP5	UMP-CMP kinase OS=Mus musculus GN=Cmpk1 PE=1 SV=1 - [KCY_MOUSE]	6.12	1	1	1	2	3.85124	6.12	1	1	63	6.12	1	1	196	22.1513	5.8335
P56942	Pro-MCH OS=Mus musculus GN=Pmch PE=1 SV=2 - [MCH_MOUSE]	6.06	1	1	1	2	5.24749	6.06	1	2					165	18.5042	7.13721
Q8BGZ1	Hippocalcin-like protein 4 OS=Mus musculus GN=Hpcal4 PE=1 SV=3 - [HPCL4_MOUSE]	5.76	1	1	1	4	7.38073	5.76	1	2	55.65	5.76	1	2	191	22.201	4.89404
Q8BZ94	Zinc finger matrin-type protein 4 OS=Mus musculus GN=Zmat4 PE=2 SV=1 - [ZMAT4_MOUSE]	5.68	1	1	1	2	3.23339	5.68	1	1	31.41	5.68	1	1	229	25.6549	9.33447
Q9QWL7	Keratin, type I cytoskeletal 17 OS=Mus musculus GN=Krt17 PE=1 SV=3 - [K1C17_MOUSE]	5.31	12	1	2	11	18.9631	5.31	2	6	79.7328	5.31	2	5	433	48.1321	5.05908
Q9CY57	Chromatin target of PRMT1 protein OS=Mus musculus GN=Chtop PE=1 SV=2 - [CHTOP_MOUSE]	5.22	1	1	1	2	4.71642	5.22	1	1	48.1	5.22	1	1	249	26.5684	12.2349
Q61414	Keratin, type I cytoskeletal 15 OS=Mus musculus GN=Krt15 PE=1 SV=2 - [K1C15_MOUSE]	5.09	14	1	2	4	4.9173	5.09	2	2	0	5.09	2	2	452	49.1071	4.85596
Q9D0B0	Serine/arginine-rich splicing factor 9 OS=Mus musculus GN=Srsf9 PE=1 SV=1 - [SRSF9_MOUSE]	4.95	1	1	1	1	2.68333	4.95	1	1					222	25.6454	8.646
Q8BGZ7	Keratin, type II cytoskeletal 75 OS=Mus musculus GN=Krt75 PE=1 SV=1 - [K2C75_MOUSE]	4.9	1	1	1	6	5.91934	4.9	1	5	0	4.9	1	1	551	59.7039	8.30908
Q8C8N2	Protein SCAI OS=Mus musculus GN=Scai PE=1 SV=2 - [SCAI_MOUSE]	4.79	1	2	2	4	8.35598	4.79	2	2	58.37	4.79	2	2	606	70.2308	8.60205
P98086	Complement C1q subcomponent subunit A OS=Mus musculus GN=C1qa PE=1 SV=2 - [C1QA_MOUSE]	4.49	1	1	1	4	5.60021	4.49	1	2	27.4	4.49	1	2	245	25.9582	9.11475
Q9WV55	Vesicle-associated membrane protein-associated protein A OS=Mus musculus GN=Vapa PE=1 SV=2 - [VAPA_MOUSE]	4.42	1	1	1	1	2.7027	4.42	1	1					249	27.8373	8.39697
Q91VN4	MICOS complex subunit Mic25 OS=Mus musculus GN=Chchd6 PE=1 SV=2 - [MIC25_MOUSE]	4.4	1	1	1	2	3.24715	4.4	1	1	33.17	4.4	1	1	273	29.8334	8.41162
P04925	Major prion protein OS=Mus musculus GN=Prnp PE=1 SV=2 - [PRIO_MOUSE]	4.33	1	1	1	4	6.40717	4.33	1	2	51.98	4.33	1	2	254	27.9595	9.33447
P62259	14-3-3 protein epsilon OS=Mus musculus GN=Ywhae PE=1 SV=1 - [1433E_MOUSE]	4.31	1	1	1	1	2.3532	4.31	1	1					255	29.1554	4.7417
B1AXV0	DOMON domain-containing protein FRRS1L OS=Mus musculus GN=Frrs1l PE=1 SV=1 - [FRS1L_MOUSE]	3.75	1	1	1	2	3.1843	3.75	1	1	37.31	3.75	1	1	293	32.4859	5.42725
Q3TZ87	E3 ubiquitin-protein ligase MARCH9 OS=Mus musculus GN=March9 PE=2 SV=1 - [MARH9_MOUSE]	3.74	2	1	1	1		0			23.6	3.74	1	1	348	37.8633	9.12939
Q8CI51	PDZ and LIM domain protein 5 OS=Mus musculus GN=Pdlim5 PE=1 SV=4 - [PDLI5_MOUSE]	3.72	1	1	1	4	5.04571	3.72	1	2	49.09	3.72	1	2	591	63.2591	8.25049
Q91W59	RNA-binding motif, single-stranded-interacting protein 1 OS=Mus musculus GN=Rbms1 PE=1 SV=1 - [RBMS1_MOUSE]	3.72	2	1	1	2	3.91253	3.72	1	1	0	3.72	1	1	403	43.9625	8.66064
Q3TWW8	Serine/arginine-rich splicing factor 6 OS=Mus musculus GN=Srsf6 PE=1 SV=1 - [SRSF6_MOUSE]	3.54	1	1	1	2	3.36402	3.54	1	1	26.69	3.54	1	1	339	39.0021	11.4585
Q8BX90	Fibronectin type-III domain-containing protein 3A OS=Mus musculus GN=Fndc3a PE=1 SV=3 - [FND3A_MOUSE]	3.51	1	1	1	1	0	3.51	1	1					1198	131.874	6.63916
Q6PDL0	Cytoplasmic dynein 1 light intermediate chain 2 OS=Mus musculus GN=Dync1li2 PE=1 SV=2 - [DC1L2_MOUSE]	3.46	1	1	1	2	3.21607	3.46	1	1	52.3	3.46	1	1	492	54.1846	6.27783
Q8CC27	Voltage-dependent L-type calcium channel subunit beta-2 OS=Mus musculus GN=Cacnb2 PE=1 SV=1 - [CACB2_MOUSE]	3.36	4	2	2	4	6.62243	3.36	2	2	66.25	3.36	2	2	655	73.1046	8.47021
P02535	Keratin, type I cytoskeletal 10 OS=Mus musculus GN=Krt10 PE=1 SV=3 - [K1C10_MOUSE]	3.33	12	1	2	4	5.89385	3.33	2	2	55.93	3.33	2	2	570	57.7351	5.10986
Q62418	Drebrin-like protein OS=Mus musculus GN=Dbnl PE=1 SV=2 - [DBNL_MOUSE]	3.21	1	1	1	2	3.32583	3.21	1	1	53.49	3.21	1	1	436	48.6696	4.91943
Q9JMK2	Casein kinase I isoform epsilon OS=Mus musculus GN=Csnk1e PE=1 SV=2 - [KC1E_MOUSE]	3.13	1	1	1	1	3.07039	3.13	1	1					416	47.2922	9.65674
Q9R053	Sodium channel protein type 11 subunit alpha OS=Mus musculus GN=Scn11a PE=2 SV=2 - [SCNBA_MOUSE]	3.06	1	1	1	1	0	3.06	1	1					1765	201.253	8.26514
Q6NVG1	Lysophospholipid acyltransferase LPCAT4 OS=Mus musculus GN=Lpcat4 PE=1 SV=1 - [LPCT4_MOUSE]	3.05	1	1	1	1	2.5175	3.05	1	1					524	57.1073	8.74854
Q99LR1	Monoacylglycerol lipase ABHD12 OS=Mus musculus GN=Abhd12 PE=1 SV=2 - [ABD12_MOUSE]	3.02	1	1	1	1	3.07522	3.02	1	1					398	45.2411	8.71924
Q80TL4	PHD finger protein 24 OS=Mus musculus GN=Phf24 PE=1 SV=2 - [PHF24_MOUSE]	3	1	1	1	2	4.28754	3	1	1	77.88	3	1	1	400	45.1944	5.77002
Q8C5L3	CCR4-NOT transcription complex subunit 2 OS=Mus musculus GN=Cnot2 PE=1 SV=2 - [CNOT2_MOUSE]	2.96	1	1	1	1	0	2.96	1	1					540	59.6729	7.66455
Q62523	Zyxin OS=Mus musculus GN=Zyx PE=1 SV=2 - [ZYX_MOUSE]	2.84	1	1	1	2	2.30323	2.84	1	1	40.69	2.84	1	1	564	60.5068	6.40479
Q9R0Q6	Actin-related protein 2/3 complex subunit 1A OS=Mus musculus GN=Arpc1a PE=1 SV=1 - [ARC1A_MOUSE]	2.7	1	1	1	2	2.82118	2.7	1	1	25.3	2.7	1	1	370	41.5997	8.17725
O55176	E3 ubiquitin-protein ligase Praja-1 OS=Mus musculus GN=Pja1 PE=1 SV=3 - [PJA1_MOUSE]	2.6	1	1	1	3	4.2628	2.6	1	2	77.95	2.6	1	1	578	63.8663	4.97021
Q922P9	Putative oxidoreductase GLYR1 OS=Mus musculus GN=Glyr1 PE=1 SV=1 - [GLYR1_MOUSE]	2.56	1	1	1	2	3.9086	2.56	1	1	34.39	2.56	1	1	546	59.6776	9.21729
Q3TTE0	Disintegrin and metalloproteinase domain-containing protein 5 OS=Mus musculus GN=Adam5 PE=1 SV=1 - [ADAM5_MOUSE]	2.53	1	1	1	1	1.78827	2.53	1	1					751	84.4789	7.00537
Q8K4B0	Metastasis-associated protein MTA1 OS=Mus musculus GN=Mta1 PE=1 SV=1 - [MTA1_MOUSE]	2.52	1	1	1	2	2.83971	2.52	1	1	41.12	2.52	1	1	715	80.7473	9.29053
Q14B46	Rhotekin-2 OS=Mus musculus GN=Rtkn2 PE=1 SV=2 - [RTKN2_MOUSE]	2.48	1	1	1	1	2.03225	2.48	1	1					604	66.9191	8.07471
P60229	Eukaryotic translation initiation factor 3 subunit E OS=Mus musculus GN=Eif3e PE=1 SV=1 - [EIF3E_MOUSE]	2.47	1	1	1	2	2.26651	2.47	1	1	25.34	2.47	1	1	445	52.1874	6.03662
Q925E7	Serine/threonine-protein phosphatase 2A 55 kDa regulatory subunit B delta isoform OS=Mus musculus GN=Ppp2r2d PE=1 SV=1 - [2ABD_MOUSE]	2.43	1	1	1	2	2.98831	2.43	1	1	24.59	2.43	1	1	453	51.9246	6.49365
Q9QYJ0	DnaJ homolog subfamily A member 2 OS=Mus musculus GN=Dnaja2 PE=1 SV=1 - [DNJA2_MOUSE]	2.43	1	1	1	1	2.36979	2.43	1	1					412	45.7166	6.48096
Q64249	Nuclear receptor subfamily 6 group A member 1 OS=Mus musculus GN=Nr6a1 PE=1 SV=1 - [NR6A1_MOUSE]	2.42	1	1	1	1	2.03927	2.42	1	1					495	55.9394	6.21436
Q62312	TGF-beta receptor type-2 OS=Mus musculus GN=Tgfbr2 PE=1 SV=1 - [TGFR2_MOUSE]	2.2	1	1	1	1	2.84295	2.2	1	1					592	67.0783	6.354
Q9Z2I9	Succinyl-CoA ligase [ADP-forming] subunit beta, mitochondrial OS=Mus musculus GN=Sucla2 PE=1 SV=2 - [SUCB1_MOUSE]	2.16	1	1	1	2	2.99749	2.16	1	1	27.21	2.16	1	1	463	50.0821	7.00537
P22518	Dual specificity protein kinase CLK1 OS=Mus musculus GN=Clk1 PE=1 SV=2 - [CLK1_MOUSE]	2.07	1	1	1	2	3.47319	2.07	1	1	43.31	2.07	1	1	483	57.0573	8.93896
P54279	Mismatch repair endonuclease PMS2 OS=Mus musculus GN=Pms2 PE=2 SV=1 - [PMS2_MOUSE]	1.98	1	1	1	1	3.53799	1.98	1	1					859	95.1652	7.38623
Q9QYE3	B-cell lymphoma/leukemia 11A OS=Mus musculus GN=Bcl11a PE=1 SV=1 - [BC11A_MOUSE]	1.94	1	1	1	1	0	1.94	1	1					773	83.8029	6.27783
P30306	M-phase inducer phosphatase 2 OS=Mus musculus GN=Cdc25b PE=1 SV=1 - [MPIP2_MOUSE]	1.91	1	1	1	1	2.77116	1.91	1	1					576	65.4488	6.15088
P79621	MHC class II transactivator OS=Mus musculus GN=Ciita PE=2 SV=2 - [C2TA_MOUSE]	1.82	1	1	1	1	2.33439	1.82	1	1					1155	127.448	5.64307
Q9DAW6	U4/U6 small nuclear ribonucleoprotein Prp4 OS=Mus musculus GN=Prpf4 PE=1 SV=1 - [PRP4_MOUSE]	1.73	1	1	1	2	4.42709	1.73	1	2					521	58.3333	7.28369
Q9D5W4	Coiled-coil domain-containing protein 81 OS=Mus musculus GN=Ccdc81 PE=2 SV=1 - [CCD81_MOUSE]	1.68	1	1	1	2	2.42185	1.68	1	2					654	75.7775	9.24658
Q7TQE6	Macoilin OS=Mus musculus GN=Tmem57 PE=1 SV=1 - [MACOI_MOUSE]	1.66	1	1	1	1	2.86617	1.66	1	1					664	76.0405	9.0708
Q80T41	Gamma-aminobutyric acid type B receptor subunit 2 OS=Mus musculus GN=Gabbr2 PE=1 SV=2 - [GABR2_MOUSE]	1.6	1	1	1	1	2.24183	1.6	1	1					940	105.599	8.71924
Q8R2G6	Coiled-coil domain-containing protein 80 OS=Mus musculus GN=Ccdc80 PE=1 SV=2 - [CCD80_MOUSE]	1.58	1	1	1	2	2.23544	1.58	1	2					949	107.545	9.5835
P54869	Hydroxymethylglutaryl-CoA synthase, mitochondrial OS=Mus musculus GN=Hmgcs2 PE=1 SV=2 - [HMCS2_MOUSE]	1.57	1	1	1	1	2.56951	1.57	1	1					508	56.7865	8.41162
Q3UV17	Keratin, type II cytoskeletal 2 oral OS=Mus musculus GN=Krt76 PE=1 SV=1 - [K22O_MOUSE]	1.52	1	1	1	2	2.60851	1.52	1	1	28.93	1.52	1	1	594	62.806	8.42627
O35082	Klotho OS=Mus musculus GN=Kl PE=1 SV=2 - [KLOT_MOUSE]	1.48	1	1	1	1	3.80943	1.48	1	1		0			1014	116.324	8.25049
Q80XI3	Eukaryotic translation initiation factor 4 gamma 3 OS=Mus musculus GN=Eif4g3 PE=1 SV=2 - [IF4G3_MOUSE]	1.46	1	2	2	6	8.59234	1.46	2	3	47.21	1.46	2	3	1579	174.781	5.52881
Q8CAQ8	MICOS complex subunit Mic60 OS=Mus musculus GN=Immt PE=1 SV=1 - [MIC60_MOUSE]	1.45	1	1	1	1	2.57952	1.45	1	1					757	83.8482	6.60986
Q9Z1G4	V-type proton ATPase 116 kDa subunit a isoform 1 OS=Mus musculus GN=Atp6v0a1 PE=1 SV=3 - [VPP1_MOUSE]	1.43	1	1	1	2	3.69005	1.43	1	1	32.11	1.43	1	1	839	96.4042	6.75635
P26041	Moesin OS=Mus musculus GN=Msn PE=1 SV=3 - [MOES_MOUSE]	1.39	2	1	1	1	2.20606	1.39	1	1					577	67.7249	6.59521
P97820	Mitogen-activated protein kinase kinase kinase kinase 4 OS=Mus musculus GN=Map4k4 PE=1 SV=1 - [M4K4_MOUSE]	1.38	1	1	1	2	3.1743	1.38	1	1	29.52	1.38	1	1	1233	140.515	7.47412
P59281	Rho GTPase-activating protein 39 OS=Mus musculus GN=Arhgap39 PE=1 SV=2 - [RHG39_MOUSE]	1.36	1	1	1	2	3.1311	1.36	1	1	40.31	1.36	1	1	1107	125.127	7.97217
Q8BJ71	Nuclear pore complex protein Nup93 OS=Mus musculus GN=Nup93 PE=1 SV=1 - [NUP93_MOUSE]	1.34	1	1	1	2	3.25323	1.34	1	1	38.19	1.34	1	1	819	93.2225	5.71924
Q6NZN0	RNA-binding protein 26 OS=Mus musculus GN=Rbm26 PE=1 SV=2 - [RBM26_MOUSE]	1.28	1	1	1	2	3.75713	1.28	1	1	32.37	1.28	1	1	1012	114.073	9.15869
Q9CUU3	Synaptonemal complex protein 2 OS=Mus musculus GN=Sycp2 PE=1 SV=2 - [SYCP2_MOUSE]	1.2	1	1	1	3	0	1.2	1	3					1500	172.014	7.92822
Q8C419	Probable G-protein coupled receptor 158 OS=Mus musculus GN=Gpr158 PE=1 SV=2 - [GP158_MOUSE]	1.17	1	1	1	2	3.53726	1.17	1	1	34.61	1.17	1	1	1200	134.341	8.08936
Q8K298	Actin-binding protein anillin OS=Mus musculus GN=Anln PE=1 SV=2 - [ANLN_MOUSE]	1.16	1	1	1	2	3.54444	1.16	1	1	60.15	1.16	1	1	1121	122.718	6.97607
Q9CZU3	Superkiller viralicidic activity 2-like 2 OS=Mus musculus GN=Skiv2l2 PE=1 SV=1 - [SK2L2_MOUSE]	1.15	1	1	1	1	2.68281	1.15	1	1					1040	117.561	6.40479
O54834	Rho GTPase-activating protein 6 OS=Mus musculus GN=Arhgap6 PE=1 SV=3 - [RHG06_MOUSE]	1.11	1	1	1	8	3.3689	1.11	1	1	30.5	1.11	1	7	987	108.777	8.27979
Q3UH60	Disco-interacting protein 2 homolog B OS=Mus musculus GN=Dip2b PE=1 SV=1 - [DIP2B_MOUSE]	1.02	1	1	1	1	1.89391	1.02	1	1					1574	171.017	8.08936
P13705	DNA mismatch repair protein Msh3 OS=Mus musculus GN=Msh3 PE=2 SV=3 - [MSH3_MOUSE]	1.01	1	1	1	2	4.71088	1.01	1	2					1091	122.996	7.91357
Q9JM52	Misshapen-like kinase 1 OS=Mus musculus GN=Mink1 PE=1 SV=3 - [MINK1_MOUSE]	0.99	1	1	1	2	4.51906	0.99	1	1	48.43	0.99	1	1	1308	147.203	7.44482
Q9CW03	Structural maintenance of chromosomes protein 3 OS=Mus musculus GN=Smc3 PE=1 SV=2 - [SMC3_MOUSE]	0.99	1	1	1	2	3.59358	0.99	1	1	55.01	0.99	1	1	1217	141.468	7.18115
Q9CXK9	RNA-binding protein 33 OS=Mus musculus GN=Rbm33 PE=1 SV=2 - [RBM33_MOUSE]	0.97	1	1	1	2	3.46192	0.97	1	1	57.01	0.97	1	1	1231	137.24	6.45557
Q6I6G8	E3 ubiquitin-protein ligase HECW2 OS=Mus musculus GN=Hecw2 PE=1 SV=1 - [HECW2_MOUSE]	0.95	1	1	1	2	3.80527	0.95	1	2					1578	176.126	5.41455
Q6P9Q4	FH1/FH2 domain-containing protein 1 OS=Mus musculus GN=Fhod1 PE=1 SV=3 - [FHOD1_MOUSE]	0.92	1	1	1	1	1.97139	0.92	1	1					1197	129.52	6.27783
Q80TK0	Uncharacterized protein KIAA1107 OS=Mus musculus GN=Kiaa1107 PE=1 SV=5 - [K1107_MOUSE]	0.88	1	1	1	2	3.65584	0.88	1	1	50.16	0.88	1	1	1369	148.649	6.50732
Q9CU62	Structural maintenance of chromosomes protein 1A OS=Mus musculus GN=Smc1a PE=1 SV=4 - [SMC1A_MOUSE]	0.81	1	1	1	2	2.54748	0.81	1	1	0	0.81	1	1	1233	143.146	7.63525
E9Q6J5	Biorientation of chromosomes in cell division protein 1-like 1 OS=Mus musculus GN=Bod1l PE=1 SV=1 - [BD1L1_MOUSE]	0.76	1	1	1	1	2.59962	0.76	1	1					3032	327.255	5.32568
G5E870	E3 ubiquitin-protein ligase TRIP12 OS=Mus musculus GN=Trip12 PE=1 SV=1 - [TRIPC_MOUSE]	0.74	1	1	1	2	4.24365	0.74	1	1	35.54	0.74	1	1	2025	223.988	8.35303
Q3UHU5	Microtubule cross-linking factor 1 OS=Mus musculus GN=Mtcl1 PE=1 SV=1 - [MTCL1_MOUSE]	0.72	1	1	1	2	3.31064	0.72	1	1	0	0.72	1	1	1945	213.731	6.13818
A2A690	Protein TANC2 OS=Mus musculus GN=Tanc2 PE=1 SV=1 - [TANC2_MOUSE]	0.7	1	1	1	2	4.28562	0.7	1	1	83.53	0.7	1	1	1994	220.125	7.97217
Q8C0T5	Signal-induced proliferation-associated 1-like protein 1 OS=Mus musculus GN=Sipa1l1 PE=1 SV=2 - [SI1L1_MOUSE]	0.62	1	1	1	1	3.29357	0.62	1	1					1782	196.909	8.1333
Q9R0L6	Pericentriolar material 1 protein OS=Mus musculus GN=Pcm1 PE=1 SV=2 - [PCM1_MOUSE]	0.59	1	1	1	1	1.61431	0.59	1	1					2025	228.706	5.0083
P49025	Citron Rho-interacting kinase OS=Mus musculus GN=Cit PE=1 SV=3 - [CTRO_MOUSE]	0.54	1	1	1	1	3.2303	0.54	1	1					2055	235.242	6.53662
P26039	Talin-1 OS=Mus musculus GN=Tln1 PE=1 SV=2 - [TLN1_MOUSE]	0.47	1	1	1	1	2.7578	0.47	1	1					2541	269.653	6.17627
O88569	Heterogeneous nuclear ribonucleoproteins A2/B1 OS=Mus musculus GN=Hnrnpa2b1 PE=1 SV=2 - [ROA2_MOUSE]	56.09	1	17	17	324	470.387	56.09	17	174	2257.5	51.84	15	150	353	37.3797	8.95361
P49312	Heterogeneous nuclear ribonucleoprotein A1 OS=Mus musculus GN=Hnrnpa1 PE=1 SV=2 - [ROA1_MOUSE]	46.56	1	10	12	80	92.0201	46.56	12	41	750.198	42.81	11	39	320	34.1753	9.23193
Q60598	Src substrate cortactin OS=Mus musculus GN=Cttn PE=1 SV=2 - [SRC8_MOUSE]	44.87	1	22	23	200	336.682	44.32	22	123	495.162	33.7	17	77	546	61.2124	5.40186
P62806	Histone H4 OS=Mus musculus GN=Hist1h4a PE=1 SV=2 - [H4_MOUSE]	44.66	1	4	4	21	33.6416	44.66	4	11	133.342	44.66	4	10	103	11.3604	11.356
P60710	Actin, cytoplasmic 1 OS=Mus musculus GN=Actb PE=1 SV=1 - [ACTB_MOUSE]	44.53	2	5	13	207	323.296	44.53	13	110	1518.99	36.53	12	97	375	41.7097	5.47803
Q3U0V1	Far upstream element-binding protein 2 OS=Mus musculus GN=Khsrp PE=1 SV=2 - [FUBP2_MOUSE]	43.05	1	24	27	291	412.204	43.05	27	145	1791.44	43.05	26	146	748	76.7277	7.32764
P61979	Heterogeneous nuclear ribonucleoprotein K OS=Mus musculus GN=Hnrnpk PE=1 SV=1 - [HNRPK_MOUSE]	42.55	1	18	18	138	199.225	41.04	17	69	893.851	37.15	17	69	463	50.9444	5.5415
Q9DC07	LIM zinc-binding domain-containing Nebulette OS=Mus musculus GN=Nebl PE=1 SV=1 - [LNEBL_MOUSE]	33.33	1	9	9	37	65.3855	33.33	9	19	411.893	33.33	9	18	270	31.0931	8.30908
P70372	ELAV-like protein 1 OS=Mus musculus GN=Elavl1 PE=1 SV=2 - [ELAV1_MOUSE]	32.52	1	8	8	52	81.7587	32.52	8	29	392.35	29.14	7	23	326	36.1461	9.0415
P16858	Glyceraldehyde-3-phosphate dehydrogenase OS=Mus musculus GN=Gapdh PE=1 SV=2 - [G3P_MOUSE]	31.83	1	8	8	46	80.4638	31.83	8	24	420.652	31.83	8	22	333	35.7872	8.25049
Q8K310	Matrin-3 OS=Mus musculus GN=Matr3 PE=1 SV=1 - [MATR3_MOUSE]	31.8	1	22	22	201	292.624	31.8	22	110	918.335	28.49	20	91	846	94.5718	6.25244
Q8VIJ6	Splicing factor, proline- and glutamine-rich OS=Mus musculus GN=Sfpq PE=1 SV=1 - [SFPQ_MOUSE]	30.9	1	21	22	242	357.814	29.9	21	123	1357.49	30.9	22	119	699	75.3943	9.43701
Q04750	DNA topoisomerase 1 OS=Mus musculus GN=Top1 PE=1 SV=2 - [TOP1_MOUSE]	30.9	2	26	26	205	327.437	30.9	25	109	1018.46	29.34	25	96	767	90.8189	9.33447
Q8BG05	Heterogeneous nuclear ribonucleoprotein A3 OS=Mus musculus GN=Hnrnpa3 PE=1 SV=1 - [ROA3_MOUSE]	30.87	1	11	11	144	226.062	29.55	10	78	1139.99	27.44	10	66	379	39.6276	9.01221
Q64523	Histone H2A type 2-C OS=Mus musculus GN=Hist2h2ac PE=1 SV=3 - [H2A2C_MOUSE]	30.23	12	3	3	22	36.8722	30.23	3	11	217.824	30.23	3	11	129	13.9798	10.9019
Q8R081	Heterogeneous nuclear ribonucleoprotein L OS=Mus musculus GN=Hnrnpl PE=1 SV=2 - [HNRPL_MOUSE]	30.2	1	13	13	230	337.677	28.84	12	125	988.445	23.04	12	105	586	63.9233	8.104
O35737	Heterogeneous nuclear ribonucleoprotein H OS=Mus musculus GN=Hnrnph1 PE=1 SV=3 - [HNRH1_MOUSE]	29.62	1	3	10	217	288.754	29.62	10	122	1040.26	29.62	10	95	449	49.1684	6.30322
Q61792	LIM and SH3 domain protein 1 OS=Mus musculus GN=Lasp1 PE=1 SV=1 - [LASP1_MOUSE]	29.28	1	8	8	49	78.9097	29.28	8	25	254.757	29.28	8	24	263	29.9753	7.04932
Q99K48	Non-POU domain-containing octamer-binding protein OS=Mus musculus GN=Nono PE=1 SV=3 - [NONO_MOUSE]	28.75	1	16	17	172	280.765	28.75	17	86	1128.09	28.33	15	86	473	54.5064	8.95361
Q91VM5	RNA binding motif protein, X-linked-like-1 OS=Mus musculus GN=Rbmxl1 PE=2 SV=1 - [RMXL1_MOUSE]	28.09	1	2	10	33	59.0192	28.09	10	20	186.75	28.09	9	13	388	42.1362	9.99365
P97315	Cysteine and glycine-rich protein 1 OS=Mus musculus GN=Csrp1 PE=1 SV=3 - [CSRP1_MOUSE]	27.98	1	3	3	48	63.4913	27.98	3	27	186.876	27.98	3	21	193	20.5698	8.57275
Q61656	Probable ATP-dependent RNA helicase DDX5 OS=Mus musculus GN=Ddx5 PE=1 SV=2 - [DDX5_MOUSE]	27.36	1	14	19	121	184.636	26.06	18	66	847.197	25.73	18	55	614	69.2468	8.92432
Q501J6	Probable ATP-dependent RNA helicase DDX17 OS=Mus musculus GN=Ddx17 PE=1 SV=1 - [DDX17_MOUSE]	26.31	1	11	16	100	169.277	26.31	16	53	962.726	24.77	15	47	650	72.354	8.5874
Q6PDM2	Serine/arginine-rich splicing factor 1 OS=Mus musculus GN=Srsf1 PE=1 SV=3 - [SRSF1_MOUSE]	26.21	1	6	6	31	46.1196	22.98	5	16	159.653	26.21	6	15	248	27.7278	10.3599
Q9WV02	RNA-binding motif protein, X chromosome OS=Mus musculus GN=Rbmx PE=1 SV=1 - [RBMX_MOUSE]	25.83	1	1	9	32	56.5164	25.83	9	20	168.736	25.83	8	12	391	42.2754	10.0522
Q9D6F9	Tubulin beta-4A chain OS=Mus musculus GN=Tubb4a PE=1 SV=3 - [TBB4A_MOUSE]	25.45	1	3	11	92	160.397	25.45	11	49	869.021	23.65	10	43	444	49.5539	4.88135
P70333	Heterogeneous nuclear ribonucleoprotein H2 OS=Mus musculus GN=Hnrnph2 PE=1 SV=1 - [HNRH2_MOUSE]	25.17	1	3	9	128	203.209	25.17	9	74	953.121	25.17	9	54	449	49.2483	6.30322
P02301	Histone H3.3C OS=Mus musculus GN=H3f3c PE=3 SV=3 - [H3C_MOUSE]	25	4	4	4	30	43.0015	25	4	17	37.2185	19.85	3	13	136	15.3055	11.1362
Q62376	U1 small nuclear ribonucleoprotein 70 kDa OS=Mus musculus GN=Snrnp70 PE=1 SV=2 - [RU17_MOUSE]	25	1	6	6	32	54.5484	22.77	5	16	152.846	22.77	5	16	448	51.9609	9.93506
P99024	Tubulin beta-5 chain OS=Mus musculus GN=Tubb5 PE=1 SV=1 - [TBB5_MOUSE]	24.55	2	2	11	89	138.801	24.55	11	46	739.58	24.55	11	43	444	49.639	4.89404
Q7TMM9	Tubulin beta-2A chain OS=Mus musculus GN=Tubb2a PE=1 SV=1 - [TBB2A_MOUSE]	24.49	2	1	11	85	132.994	24.49	11	44	672.911	24.49	11	41	445	49.875	4.89404
Q9CWF2	Tubulin beta-2B chain OS=Mus musculus GN=Tubb2b PE=1 SV=1 - [TBB2B_MOUSE]	24.49	2	1	11	83	128.092	24.49	11	43	602.575	24.49	11	40	445	49.9209	4.89404
P68372	Tubulin beta-4B chain OS=Mus musculus GN=Tubb4b PE=1 SV=1 - [TBB4B_MOUSE]	24.49	2	1	11	92	149.318	24.49	11	48	777.107	24.49	11	44	445	49.799	4.89404
P84104	Serine/arginine-rich splicing factor 3 OS=Mus musculus GN=Srsf3 PE=1 SV=1 - [SRSF3_MOUSE]	24.39	1	3	4	17	17.9657	24.39	4	10	94.23	24.39	3	7	164	19.3179	11.6489
P56959	RNA-binding protein FUS OS=Mus musculus GN=Fus PE=1 SV=1 - [FUS_MOUSE]	24.32	1	13	13	255	448.059	24.32	13	153	901.264	24.32	13	102	518	52.6415	9.36377
P46660	Alpha-internexin OS=Mus musculus GN=Ina PE=1 SV=3 - [AINX_MOUSE]	24.15	1	10	12	80	129.404	24.15	12	41	581.527	24.15	12	39	501	55.3493	5.40186
Q5F2E7	Nuclear fragile X mental retardation-interacting protein 2 OS=Mus musculus GN=Nufip2 PE=1 SV=1 - [NUFP2_MOUSE]	24.13	1	11	11	62	97.1693	22.11	10	36	674.695	24.13	11	26	692	75.6107	8.70459
Q9CSN1	SNW domain-containing protein 1 OS=Mus musculus GN=Snw1 PE=1 SV=3 - [SNW1_MOUSE]	23.69	1	12	12	77	118.324	23.69	12	40	486.556	23.69	12	37	536	61.4375	9.48096
Q91WJ8	Far upstream element-binding protein 1 OS=Mus musculus GN=Fubp1 PE=1 SV=1 - [FUBP1_MOUSE]	23.66	1	11	14	74	109.696	23.66	14	38	441.908	23.66	12	36	651	68.497	7.92822
P08551	Neurofilament light polypeptide OS=Mus musculus GN=Nefl PE=1 SV=5 - [NFL_MOUSE]	23.57	1	11	13	68	113.859	23.57	13	35	560.339	22.47	12	33	543	61.4711	4.64014
P60335	Poly(rC)-binding protein 1 OS=Mus musculus GN=Pcbp1 PE=1 SV=1 - [PCBP1_MOUSE]	23.03	3	4	6	19	26.6607	23.03	6	11	215.108	23.03	6	8	356	37.4739	7.09326
P10853	Histone H2B type 1-F/J/L OS=Mus musculus GN=Hist1h2bf PE=1 SV=2 - [H2B1F_MOUSE]	23.02	12	4	4	19	23.1245	23.02	4	9	54.88	23.02	4	10	126	13.9276	10.3159
P16330	2',3'-cyclic-nucleotide 3'-phosphodiesterase OS=Mus musculus GN=Cnp PE=1 SV=3 - [CN37_MOUSE]	22.86	1	13	13	63	93.222	22.86	13	32	355.109	19.05	11	31	420	47.0935	8.96826
P04370	Myelin basic protein OS=Mus musculus GN=Mbp PE=1 SV=2 - [MBP_MOUSE]	22.4	1	6	6	211	365.163	18.4	5	108	1812.94	22.4	6	103	250	27.1514	9.5835
Q62167	ATP-dependent RNA helicase DDX3X OS=Mus musculus GN=Ddx3x PE=1 SV=3 - [DDX3X_MOUSE]	22.36	4	15	16	74	115.321	22.36	15	38	318.872	18.88	12	36	662	73.056	7.18115
Q3UL36	Arginine and glutamate-rich protein 1 OS=Mus musculus GN=Arglu1 PE=1 SV=2 - [ARGL1_MOUSE]	22.14	1	7	7	33	48.9615	18.82	6	17	81.3585	19.19	6	16	271	32.8677	10.3599
Q9ERD7	Tubulin beta-3 chain OS=Mus musculus GN=Tubb3 PE=1 SV=1 - [TBB3_MOUSE]	21.56	1	2	10	78	127.434	21.56	10	42	632.706	19.78	9	36	450	50.3862	4.93213
Q9Z2X1	Heterogeneous nuclear ribonucleoprotein F OS=Mus musculus GN=Hnrnpf PE=1 SV=3 - [HNRPF_MOUSE]	21.45	1	4	6	48	85.2116	21.45	6	27	254.924	21.45	6	21	415	45.7009	5.49072
P68368	Tubulin alpha-4A chain OS=Mus musculus GN=Tuba4a PE=1 SV=1 - [TBA4A_MOUSE]	21.43	3	1	8	73	86.4053	18.3	7	37	264.507	21.43	8	36	448	49.8924	5.05908
P03995	Glial fibrillary acidic protein OS=Mus musculus GN=Gfap PE=1 SV=4 - [GFAP_MOUSE]	21.4	1	9	9	31	51.735	21.4	9	16	227.394	18.6	8	15	430	49.8695	5.33838
Q7TSJ2	Microtubule-associated protein 6 OS=Mus musculus GN=Map6 PE=1 SV=2 - [MAP6_MOUSE]	20.86	1	9	9	59	105.807	17.88	8	30	265.787	20.86	9	29	906	96.3906	9.49561
Q9Z130	Heterogeneous nuclear ribonucleoprotein D-like OS=Mus musculus GN=Hnrnpdl PE=1 SV=1 - [HNRDL_MOUSE]	20.6	1	5	5	22	36.1765	20.6	5	12	189.46	18.27	4	10	301	33.5381	7.31299
Q9D0W5	Peptidyl-prolyl cis-trans isomerase-like 1 OS=Mus musculus GN=Ppil1 PE=1 SV=1 - [PPIL1_MOUSE]	20.48	1	2	2	8	10.5222	20.48	2	4	24.49	20.48	2	4	166	18.2251	7.98682
Q60668	Heterogeneous nuclear ribonucleoprotein D0 OS=Mus musculus GN=Hnrnpd PE=1 SV=2 - [HNRPD_MOUSE]	20.28	1	6	6	35	56.916	20.28	6	21	205.813	18.31	5	14	355	38.3303	7.81104
Q61990	Poly(rC)-binding protein 2 OS=Mus musculus GN=Pcbp2 PE=1 SV=1 - [PCBP2_MOUSE]	20.17	3	3	5	13	19.3552	20.17	5	7	126.508	20.17	5	6	362	38.1974	6.78564
Q8BFW7	Lipoma-preferred partner homolog OS=Mus musculus GN=Lpp PE=1 SV=1 - [LPP_MOUSE]	20.07	1	8	8	27	43.8726	20.07	8	15	187.738	16.15	7	12	613	65.8479	7.37158
Q8BGD9	Eukaryotic translation initiation factor 4B OS=Mus musculus GN=Eif4b PE=1 SV=1 - [IF4B_MOUSE]	19.64	1	11	11	101	166.194	19.64	11	53	477.902	17.68	10	48	611	68.7992	5.66846
P20152	Vimentin OS=Mus musculus GN=Vim PE=1 SV=3 - [VIME_MOUSE]	18.67	4	4	7	23	39.0214	18.67	7	12	196.384	15.24	6	11	466	53.6551	5.12256
P63017	Heat shock cognate 71 kDa protein OS=Mus musculus GN=Hspa8 PE=1 SV=1 - [HSP7C_MOUSE]	18.58	5	9	10	43	73.6493	17.18	9	21	442.769	18.58	10	22	646	70.8272	5.51611
Q60605	Myosin light polypeptide 6 OS=Mus musculus GN=Myl6 PE=1 SV=3 - [MYL6_MOUSE]	18.54	2	2	2	12	24.7816	18.54	2	7	45.3867	18.54	2	5	151	16.9191	4.65283
Q8VEK3	Heterogeneous nuclear ribonucleoprotein U OS=Mus musculus GN=Hnrnpu PE=1 SV=1 - [HNRPU_MOUSE]	18.38	1	14	14	62	78.0887	16.13	12	30	279.094	18.38	14	32	800	87.8627	6.23975
P41105	60S ribosomal protein L28 OS=Mus musculus GN=Rpl28 PE=1 SV=2 - [RL28_MOUSE]	18.25	1	2	2	5	10.0843	18.25	2	3	52.93	8.76	1	2	137	15.7237	12.0151
Q8R326	Paraspeckle component 1 OS=Mus musculus GN=Pspc1 PE=1 SV=1 - [PSPC1_MOUSE]	18.16	1	8	8	43	70.0202	17.02	7	25	200.497	15.11	7	18	523	58.7213	6.66846
P23116	Eukaryotic translation initiation factor 3 subunit A OS=Mus musculus GN=Eif3a PE=1 SV=5 - [EIF3A_MOUSE]	18.01	1	33	33	253	354.908	18.01	31	125	840.07	15.1	28	128	1344	161.838	6.771
Q5NCR9	Nuclear speckle splicing regulatory protein 1 OS=Mus musculus GN=Nsrp1 PE=1 SV=1 - [NSRP1_MOUSE]	17.9	1	8	8	50	65.0481	15.31	7	28	123.138	17.9	8	22	542	63.7607	8.76318
P28652	Calcium/calmodulin-dependent protein kinase type II subunit beta OS=Mus musculus GN=Camk2b PE=1 SV=2 - [KCC2B_MOUSE]	17.71	3	4	6	33	56.9824	17.71	6	18	389.746	17.71	6	15	542	60.4227	7.28369
Q569Z6	Thyroid hormone receptor-associated protein 3 OS=Mus musculus GN=Thrap3 PE=1 SV=1 - [TR150_MOUSE]	17.67	1	15	16	134	221.6	17.67	16	72	475.804	15.56	14	62	951	108.114	10.1694
Q923D4	Splicing factor 3B subunit 5 OS=Mus musculus GN=Sf3b5 PE=1 SV=1 - [SF3B5_MOUSE]	17.44	1	1	1	2	3.40349	17.44	1	1	35.36	17.44	1	1	86	10.1128	6.354
O55131	Septin-7 OS=Mus musculus GN=Sept7 PE=1 SV=1 - [SEPT7_MOUSE]	17.43	1	6	6	17	22.2677	17.43	6	10	42.8927	8.94	3	7	436	50.5179	8.57275
P62858	40S ribosomal protein S28 OS=Mus musculus GN=Rps28 PE=1 SV=1 - [RS28_MOUSE]	17.39	1	1	1	2	3.34478	17.39	1	1	44.15	17.39	1	1	69	7.8362	10.6968
Q8C2Q3	RNA-binding protein 14 OS=Mus musculus GN=Rbm14 PE=1 SV=1 - [RBM14_MOUSE]	17.34	1	10	10	46	68.8442	15.99	8	22	369.744	17.34	10	24	669	69.406	9.67139
P62908	40S ribosomal protein S3 OS=Mus musculus GN=Rps3 PE=1 SV=1 - [RS3_MOUSE]	17.28	1	3	3	8	14.3506	17.28	3	4	95.4355	17.28	3	4	243	26.6574	9.65674
Q7TQD2	Tubulin polymerization-promoting protein OS=Mus musculus GN=Tppp PE=1 SV=1 - [TPPP_MOUSE]	16.97	1	4	4	19	37.4137	16.97	4	10	88.0867	16.97	4	9	218	23.5601	9.42236
Q9CX86	Heterogeneous nuclear ribonucleoprotein A0 OS=Mus musculus GN=Hnrnpa0 PE=1 SV=1 - [ROA0_MOUSE]	16.72	1	4	4	26	52.3832	16.72	4	14	535.556	11.8	3	12	305	30.5117	9.30518
Q9CXS4	Centromere protein V OS=Mus musculus GN=Cenpv PE=1 SV=2 - [CENPV_MOUSE]	16.67	1	2	2	6	10.5268	16.67	2	3	60.004	16.67	2	3	252	27.5238	9.78857
P23198	Chromobox protein homolog 3 OS=Mus musculus GN=Cbx3 PE=1 SV=2 - [CBX3_MOUSE]	16.39	2	2	2	3	7.74125	16.39	2	3					183	20.8423	5.22412
Q8K4G5	Actin-binding LIM protein 1 OS=Mus musculus GN=Ablim1 PE=1 SV=1 - [ABLM1_MOUSE]	16.38	1	11	11	56	88.3649	16.38	11	28	354.209	13.47	10	28	861	96.7428	8.63135
P11798	Calcium/calmodulin-dependent protein kinase type II subunit alpha OS=Mus musculus GN=Camk2a PE=1 SV=2 - [KCC2A_MOUSE]	16.32	2	4	6	27	44.5766	16.32	6	14	371.331	16.32	6	13	478	54.0805	7.07861
Q9CXY6	Interleukin enhancer-binding factor 2 OS=Mus musculus GN=Ilf2 PE=1 SV=1 - [ILF2_MOUSE]	16.15	1	3	3	6	10.4565	16.15	3	4	35.37	12.05	2	2	390	43.0352	5.26221
P29341	Polyadenylate-binding protein 1 OS=Mus musculus GN=Pabpc1 PE=1 SV=2 - [PABP1_MOUSE]	15.88	1	11	11	34	53.6623	14.15	10	19	145.31	11.64	8	15	636	70.6259	9.49561
P97427	Dihydropyrimidinase-related protein 1 OS=Mus musculus GN=Crmp1 PE=1 SV=1 - [DPYL1_MOUSE]	15.73	2	5	7	23	36.0481	14.16	6	10	233.952	15.73	7	13	572	62.1286	7.12256
P02088	Hemoglobin subunit beta-1 OS=Mus musculus GN=Hbb-b1 PE=1 SV=2 - [HBB1_MOUSE]	15.65	3	2	2	3	6.00804	15.65	2	2	84.85	8.84	1	1	147	15.8301	7.6499
O08553	Dihydropyrimidinase-related protein 2 OS=Mus musculus GN=Dpysl2 PE=1 SV=2 - [DPYL2_MOUSE]	15.56	2	4	6	21	37.785	15.56	6	11	175.797	15.56	6	10	572	62.2386	6.37939
P62317	Small nuclear ribonucleoprotein Sm D2 OS=Mus musculus GN=Snrpd2 PE=1 SV=1 - [SMD2_MOUSE]	15.25	1	2	2	5	5.93844	15.25	2	2	34.31	15.25	2	3	118	13.5182	9.90576
Q9Z1X4	Interleukin enhancer-binding factor 3 OS=Mus musculus GN=Ilf3 PE=1 SV=2 - [ILF3_MOUSE]	15.14	1	6	6	104	192.337	15.14	6	53	889.889	15.14	6	51	898	95.9614	8.76318
P62307	Small nuclear ribonucleoprotein F OS=Mus musculus GN=Snrpf PE=1 SV=1 - [RUXF_MOUSE]	15.12	1	1	1	6	14.1683	15.12	1	3	183.177	15.12	1	3	86	9.71878	4.66553
P08553	Neurofilament medium polypeptide OS=Mus musculus GN=Nefm PE=1 SV=4 - [NFM_MOUSE]	14.98	1	11	13	75	120.04	14.98	13	38	397.431	14.98	13	37	848	95.8586	4.76709
Q8BL97	Serine/arginine-rich splicing factor 7 OS=Mus musculus GN=Srsf7 PE=1 SV=1 - [SRSF7_MOUSE]	14.98	1	2	3	11	12.0949	8.61	2	5	56.86	14.98	3	6	267	30.7988	11.8979
O35295	Transcriptional activator protein Pur-beta OS=Mus musculus GN=Purb PE=1 SV=3 - [PURB_MOUSE]	14.81	1	3	3	15	29.1289	12.04	2	7	142.93	14.81	3	8	324	33.8808	5.42725
O70133	ATP-dependent RNA helicase A OS=Mus musculus GN=Dhx9 PE=1 SV=2 - [DHX9_MOUSE]	14.78	1	17	17	72	99.9331	14.13	16	34	365.408	13.62	16	38	1380	149.381	6.82959
Q9JII5	DAZ-associated protein 1 OS=Mus musculus GN=Dazap1 PE=1 SV=2 - [DAZP1_MOUSE]	14.78	1	4	4	35	55.4795	14.78	4	19	291.269	14.78	4	16	406	43.187	8.55811
P84089	Enhancer of rudimentary homolog OS=Mus musculus GN=Erh PE=1 SV=1 - [ERH_MOUSE]	14.42	1	1	1	1	0	14.42	1	1					104	12.251	5.92236
Q8CGZ0	Calcium homeostasis endoplasmic reticulum protein OS=Mus musculus GN=Cherp PE=1 SV=1 - [CHERP_MOUSE]	14.42	1	14	14	99	135.708	14.32	13	54	308.783	14.42	14	45	936	106.102	9.14404
Q9Z204	Heterogeneous nuclear ribonucleoproteins C1/C2 OS=Mus musculus GN=Hnrnpc PE=1 SV=1 - [HNRPC_MOUSE]	14.38	1	4	4	26	36.6209	14.38	4	12	90.187	14.38	4	14	313	34.3639	5.04639
Q9D0E1	Heterogeneous nuclear ribonucleoprotein M OS=Mus musculus GN=Hnrnpm PE=1 SV=3 - [HNRPM_MOUSE]	14.27	1	8	8	28	46.1384	14.27	8	14	189.672	14.27	8	14	729	77.5974	8.63135
Q8K019	Bcl-2-associated transcription factor 1 OS=Mus musculus GN=Bclaf1 PE=1 SV=2 - [BCLF1_MOUSE]	14.25	1	11	12	80	140.701	14.25	12	45	174.029	12.84	10	35	919	105.939	9.99365
P18872	Guanine nucleotide-binding protein G(o) subunit alpha OS=Mus musculus GN=Gnao1 PE=1 SV=3 - [GNAO_MOUSE]	14.12	11	3	4	18	29.0964	14.12	4	9	119.119	14.12	4	9	354	40.0589	5.52881
P35980	60S ribosomal protein L18 OS=Mus musculus GN=Rpl18 PE=1 SV=3 - [RL18_MOUSE]	13.83	1	2	2	6	11.0841	13.83	2	3	93.8033	13.83	2	3	188	21.6312	11.7808
O88291	DBIRD complex subunit ZNF326 OS=Mus musculus GN=Znf326 PE=1 SV=1 - [ZN326_MOUSE]	13.62	1	6	6	53	79.1179	13.62	6	28	431.635	13.62	6	25	580	65.1845	5.18604
Q3UTJ2	Sorbin and SH3 domain-containing protein 2 OS=Mus musculus GN=Sorbs2 PE=1 SV=2 - [SRBS2_MOUSE]	13.47	1	13	13	47	58.0827	12.71	12	23	189.801	11.36	11	24	1180	132.266	8.52881
Q9D824	Pre-mRNA 3'-end-processing factor FIP1 OS=Mus musculus GN=Fip1l1 PE=1 SV=1 - [FIP1_MOUSE]	13.25	1	7	7	20	32.9481	13.25	7	11	175.58	12.91	6	9	581	64.92	5.77002
Q9CQR2	40S ribosomal protein S21 OS=Mus musculus GN=Rps21 PE=1 SV=1 - [RS21_MOUSE]	13.25	1	1	1	6	9.52054	13.25	1	3	59.2557	13.25	1	3	83	9.13555	8.51416
Q31125	Zinc transporter SLC39A7 OS=Mus musculus GN=Slc39a7 PE=1 SV=2 - [S39A7_MOUSE]	12.82	1	5	5	73	91.6372	12.82	5	40	494.975	12.61	4	33	476	50.6254	6.87354
Q9CY58	Plasminogen activator inhibitor 1 RNA-binding protein OS=Mus musculus GN=Serbp1 PE=1 SV=2 - [PAIRB_MOUSE]	12.78	1	4	4	21	36.7492	12.78	4	11	79.5	12.78	4	10	407	44.6873	8.54346
Q8BKI2	Trinucleotide repeat-containing gene 6B protein OS=Mus musculus GN=Tnrc6b PE=1 SV=2 - [TNR6B_MOUSE]	12.65	1	15	15	77	140.855	11.93	14	38	767.168	12.65	15	39	1810	191.845	6.30322
Q6PFR5	Transformer-2 protein homolog alpha OS=Mus musculus GN=Tra2a PE=1 SV=1 - [TRA2A_MOUSE]	12.46	1	3	3	7	11.6323	12.46	3	4	73.4733	8.54	2	3	281	32.2969	11.2827
P63011	Ras-related protein Rab-3A OS=Mus musculus GN=Rab3a PE=1 SV=1 - [RAB3A_MOUSE]	12.27	24	2	2	6	10.8977	12.27	2	3	77.45	12.27	2	3	220	24.9541	5.03369
Q80WJ7	Protein LYRIC OS=Mus musculus GN=Mtdh PE=1 SV=1 - [LYRIC_MOUSE]	12.26	1	5	5	12	19.3152	12.26	5	7	79.3766	10.02	4	5	579	63.8077	9.33447
P28661	Septin-4 OS=Mus musculus GN=Sept4 PE=1 SV=1 - [SEPT4_MOUSE]	11.92	1	4	4	6	11.3174	11.92	4	4	22.38	7.32	2	2	478	54.9015	5.87158
P61255	60S ribosomal protein L26 OS=Mus musculus GN=Rpl26 PE=1 SV=1 - [RL26_MOUSE]	11.72	1	2	2	10	15.7418	11.72	2	5	109.743	11.72	2	5	145	17.2475	10.5503
P62242	40S ribosomal protein S8 OS=Mus musculus GN=Rps8 PE=1 SV=2 - [RS8_MOUSE]	11.54	1	2	2	4	7.33623	11.54	2	2	36.27	11.54	2	2	208	24.1902	10.3159
Q8CJG0	Protein argonaute-2 OS=Mus musculus GN=Ago2 PE=1 SV=3 - [AGO2_MOUSE]	11.4	1	7	9	20	29.7498	9.77	7	9	167.056	11.4	9	11	860	97.2419	9.18799
Q64213	Splicing factor 1 OS=Mus musculus GN=Sf1 PE=1 SV=6 - [SF01_MOUSE]	11.33	1	7	7	34	45.4468	11.33	7	17	130.306	11.33	7	17	653	70.3581	8.98291
Q62093	Serine/arginine-rich splicing factor 2 OS=Mus musculus GN=Srsf2 PE=1 SV=4 - [SRSF2_MOUSE]	11.31	1	2	2	4	8.57278	11.31	2	2	108.035	11.31	2	2	221	25.4612	11.854
Q9R0I7	YLP motif-containing protein 1 OS=Mus musculus GN=Ylpm1 PE=2 SV=2 - [YLPM1_MOUSE]	11.18	1	12	12	59	94.1906	11.18	12	33	230.333	10.1	10	26	1386	155.032	6.65381
Q6PIC6	Sodium/potassium-transporting ATPase subunit alpha-3 OS=Mus musculus GN=Atp1a3 PE=1 SV=1 - [AT1A3_MOUSE]	11.15	4	3	8	24	42.7261	11.15	8	12	270.356	11.15	8	12	1013	111.62	5.41455
Q80X50	Ubiquitin-associated protein 2-like OS=Mus musculus GN=Ubap2l PE=1 SV=1 - [UBP2L_MOUSE]	11.11	1	8	8	37	58.4131	11.11	8	19	254.973	11.11	8	18	1107	116.728	7.10791
Q9Z315	U4/U6.U5 tri-snRNP-associated protein 1 OS=Mus musculus GN=Sart1 PE=1 SV=1 - [SNUT1_MOUSE]	11.04	1	6	6	25	46.7593	11.04	6	13	266.479	11.04	6	12	806	90.8304	5.8208
Q8VH51	RNA-binding protein 39 OS=Mus musculus GN=Rbm39 PE=1 SV=2 - [RBM39_MOUSE]	10.94	1	4	4	15	26.9282	10.94	4	9	136.131	8.11	3	6	530	59.3697	10.0962
Q9JM93	ADP-ribosylation factor-like protein 6-interacting protein 4 OS=Mus musculus GN=Arl6ip4 PE=1 SV=1 - [AR6P4_MOUSE]	10.92	1	2	2	3	7.43711	10.92	2	2	69.8	6.99	1	1	229	25.5095	11.1948
Q9CWZ3	RNA-binding protein 8A OS=Mus musculus GN=Rbm8a PE=1 SV=3 - [RBM8A_MOUSE]	10.92	1	1	1	4	9.45772	10.92	1	2	28.75	10.92	1	2	174	19.8758	6.16357
Q8K4P0	pre-mRNA 3' end processing protein WDR33 OS=Mus musculus GN=Wdr33 PE=1 SV=1 - [WDR33_MOUSE]	10.83	1	9	9	45	65.7991	10.83	9	22	193.282	10.83	9	23	1330	145.176	9.12939
O88532	Zinc finger RNA-binding protein OS=Mus musculus GN=Zfr PE=1 SV=2 - [ZFR_MOUSE]	10.8	1	9	9	30	55.0142	10.15	8	15	491.059	10.71	8	15	1074	116.786	9.0415
P10637	Microtubule-associated protein tau OS=Mus musculus GN=Mapt PE=1 SV=3 - [TAU_MOUSE]	10.5	1	6	6	16	19.6529	8.59	5	8	73.5249	9.14	5	8	733	76.1973	6.78564
P97376	Protein FRG1 OS=Mus musculus GN=Frg1 PE=1 SV=2 - [FRG1_MOUSE]	10.47	1	2	2	2	4.76287	10.47	2	2					258	29.1091	8.92432
Q8BQZ5	Cleavage and polyadenylation specificity factor subunit 4 OS=Mus musculus GN=Cpsf4 PE=2 SV=1 - [CPSF4_MOUSE]	10.43	1	1	1	1	1.92094	10.43	1	1					211	23.6375	8.47021
Q8BIF2	RNA binding protein fox-1 homolog 3 OS=Mus musculus GN=Rbfox3 PE=1 SV=2 - [RFOX3_MOUSE]	10.43	2	2	3	11	21.1317	10.43	3	6	81.8036	10.43	3	5	374	40.585	7.89893
Q61545	RNA-binding protein EWS OS=Mus musculus GN=Ewsr1 PE=1 SV=2 - [EWS_MOUSE]	10.38	1	4	4	41	77.0673	10.38	4	21	279.61	10.38	4	20	655	68.4198	9.33447
Q60899	ELAV-like protein 2 OS=Mus musculus GN=Elavl2 PE=2 SV=1 - [ELAV2_MOUSE]	10.28	1	1	3	9	9.77806	7.22	2	3	125.6	10.28	3	6	360	39.5521	9.12939
Q8CH25	SAFB-like transcription modulator OS=Mus musculus GN=Sltm PE=1 SV=1 - [SLTM_MOUSE]	10.18	1	11	11	82	116.765	10.18	11	38	325.117	8.73	9	44	1031	116.85	7.72314
P10126	Elongation factor 1-alpha 1 OS=Mus musculus GN=Eef1a1 PE=1 SV=3 - [EF1A1_MOUSE]	10.17	2	4	4	31	42.8232	10.17	4	15	179.593	10.17	4	16	462	50.0821	9.01221
P67984	60S ribosomal protein L22 OS=Mus musculus GN=Rpl22 PE=1 SV=2 - [RL22_MOUSE]	10.16	1	1	1	4	7.24959	10.16	1	2	49.51	10.16	1	2	128	14.7498	9.18799
Q9CXG3	Peptidyl-prolyl cis-trans isomerase-like 4 OS=Mus musculus GN=Ppil4 PE=1 SV=2 - [PPIL4_MOUSE]	10.16	1	4	4	13	27.5596	10.16	4	8	64.93	10.16	4	5	492	57.1946	6.11279
F6SEU4	Ras/Rap GTPase-activating protein SynGAP OS=Mus musculus GN=Syngap1 PE=1 SV=2 - [SYGP1_MOUSE]	10.15	1	9	9	46	88.4451	10.15	9	23	558.509	10.15	9	23	1340	148.145	8.98291
O70378	ER membrane protein complex subunit 8 OS=Mus musculus GN=Emc8 PE=1 SV=1 - [EMC8_MOUSE]	10.14	1	2	2	4	6.14022	10.14	2	2	54.93	10.14	2	2	207	23.3334	6.15088
P19426	Negative elongation factor E OS=Mus musculus GN=Nelfe PE=1 SV=2 - [NELFE_MOUSE]	10.13	1	2	2	4	8.44856	10.13	2	2	48.8	10.13	2	2	375	42.5285	9.37842
Q99KX1	Myeloid leukemia factor 2 OS=Mus musculus GN=Mlf2 PE=1 SV=1 - [MLF2_MOUSE]	10.12	1	2	2	5	5.68916	10.12	2	2	48.47	10.12	2	3	247	28.0372	6.97607
Q6DFW4	Nucleolar protein 58 OS=Mus musculus GN=Nop58 PE=1 SV=1 - [NOP58_MOUSE]	10.07	1	4	4	11	21.7794	10.07	4	6	120.457	8.21	3	5	536	60.3047	8.33838
Q9JJV2	Profilin-2 OS=Mus musculus GN=Pfn2 PE=1 SV=3 - [PROF2_MOUSE]	10	1	1	1	6	12.2229	10	1	3	54.16	10	1	3	140	15.0223	6.99072
Q99LX5	Multiple myeloma tumor-associated protein 2 homolog OS=Mus musculus GN=Mmtag2 PE=2 SV=1 - [MMTA2_MOUSE]	10	1	2	2	4	8.1021	10	2	2	77.56	10	2	2	260	29.281	9.86182
P84096	Rho-related GTP-binding protein RhoG OS=Mus musculus GN=Rhog PE=1 SV=1 - [RHOG_MOUSE]	9.95	1	2	2	8	12.068	9.95	2	5	35.73	9.95	2	3	191	21.2949	8.11865
Q8CI61	BAG family molecular chaperone regulator 4 OS=Mus musculus GN=Bag4 PE=1 SV=2 - [BAG4_MOUSE]	9.85	1	3	3	10	21.0968	9.85	3	5	196.64	9.85	3	5	457	49.0642	5.33838
P30275	Creatine kinase U-type, mitochondrial OS=Mus musculus GN=Ckmt1 PE=1 SV=1 - [KCRU_MOUSE]	9.81	1	3	3	6	7.77193	6.94	2	3	44.75	7.89	2	3	418	46.9742	8.1626
Q8R0S2	IQ motif and SEC7 domain-containing protein 1 OS=Mus musculus GN=Iqsec1 PE=1 SV=2 - [IQEC1_MOUSE]	9.78	2	6	8	23	35.3243	9.78	8	11	156.725	9.78	8	12	961	107.948	7.13721
Q62425	Cytochrome c oxidase subunit NDUFA4 OS=Mus musculus GN=Ndufa4 PE=1 SV=2 - [NDUA4_MOUSE]	9.76	1	1	1	2	2.46114	9.76	1	1	25.01	9.76	1	1	82	9.32087	9.5249
P62827	GTP-binding nuclear protein Ran OS=Mus musculus GN=Ran PE=1 SV=3 - [RAN_MOUSE]	9.72	2	2	2	2	5.05366	9.72	2	2					216	24.4076	7.48877
B2RY56	RNA-binding protein 25 OS=Mus musculus GN=Rbm25 PE=1 SV=2 - [RBM25_MOUSE]	9.67	1	6	6	21	33.2272	9.67	6	11	95.3592	6.44	4	10	838	99.4912	6.31592
Q61701	ELAV-like protein 4 OS=Mus musculus GN=Elavl4 PE=1 SV=1 - [ELAV4_MOUSE]	9.61	1	1	3	14	23.4956	9.61	3	7	139.743	9.61	3	7	385	42.3414	9.37842
Q9CPW7	Zinc finger matrin-type protein 2 OS=Mus musculus GN=Zmat2 PE=2 SV=1 - [ZMAT2_MOUSE]	9.55	1	2	2	3	5.59222	9.55	2	3					199	23.597	9.01221
Q99020	Heterogeneous nuclear ribonucleoprotein A/B OS=Mus musculus GN=Hnrnpab PE=1 SV=1 - [ROAA_MOUSE]	9.47	1	2	2	12	24.103	9.47	2	6	168.184	9.47	2	6	285	30.8123	7.91357
Q921F2	TAR DNA-binding protein 43 OS=Mus musculus GN=Tardbp PE=1 SV=1 - [TADBP_MOUSE]	9.42	1	4	4	24	50.3326	9.42	4	12	480.272	9.42	4	12	414	44.5193	6.69775
Q03265	ATP synthase subunit alpha, mitochondrial OS=Mus musculus GN=Atp5a1 PE=1 SV=1 - [ATPA_MOUSE]	9.4	1	5	5	11	19.0267	9.4	5	6	93.4853	8.14	4	5	553	59.7156	9.18799
P60202	Myelin proteolipid protein OS=Mus musculus GN=Plp1 PE=1 SV=2 - [MYPR_MOUSE]	9.39	1	3	3	10	12.1958	6.86	2	4	115.76	9.39	3	6	277	30.0571	8.35303
Q9D0T1	NHP2-like protein 1 OS=Mus musculus GN=Snu13 PE=1 SV=4 - [NH2L1_MOUSE]	9.38	1	1	1	2	3.30198	9.38	1	1	42.62	9.38	1	1	128	14.1646	8.45557
P15105	Glutamine synthetase OS=Mus musculus GN=Glul PE=1 SV=6 - [GLNA_MOUSE]	9.12	1	4	4	13	16.3401	6.97	3	6	75.8126	7.24	3	7	373	42.0923	7.07861
P35700	Peroxiredoxin-1 OS=Mus musculus GN=Prdx1 PE=1 SV=1 - [PRDX1_MOUSE]	9.05	1	2	2	3	4.92336	9.05	2	2	28.95	5.53	1	1	199	22.1624	8.11865
O88737	Protein bassoon OS=Mus musculus GN=Bsn PE=1 SV=4 - [BSN_MOUSE]	9.03	1	26	26	137	223.828	9.03	25	72	965.474	8.09	24	65	3942	418.587	7.7085
Q60900	ELAV-like protein 3 OS=Mus musculus GN=Elavl3 PE=1 SV=1 - [ELAV3_MOUSE]	8.99	1	2	3	12	18.7678	8.99	3	6	137.104	8.99	3	6	367	39.5083	9.27588
D3YXK2	Scaffold attachment factor B1 OS=Mus musculus GN=Safb PE=1 SV=2 - [SAFB1_MOUSE]	8.96	1	9	9	42	61.9789	8.86	8	21	187.761	7.58	8	21	937	105.04	5.35107
P62754	40S ribosomal protein S6 OS=Mus musculus GN=Rps6 PE=1 SV=1 - [RS6_MOUSE]	8.84	1	2	2	6	8.604	8.84	2	3	41.8167	8.84	2	3	249	28.663	10.8433
Q60865	Caprin-1 OS=Mus musculus GN=Caprin1 PE=1 SV=2 - [CAPR1_MOUSE]	8.77	1	3	3	10	13.2733	8.77	3	6	53.4033	8.77	3	4	707	78.1208	5.24951
Q9R226	KH domain-containing, RNA-binding, signal transduction-associated protein 3 OS=Mus musculus GN=Khdrbs3 PE=1 SV=1 - [KHDR3_MOUSE]	8.67	1	3	3	17	17.6005	6.07	2	9	48.62	8.67	3	8	346	38.7836	8.104
P70318	Nucleolysin TIAR OS=Mus musculus GN=Tial1 PE=1 SV=1 - [TIAR_MOUSE]	8.67	2	3	3	5	13.1066	8.67	3	5					392	43.3611	7.98682
P62751	60S ribosomal protein L23a OS=Mus musculus GN=Rpl23a PE=1 SV=1 - [RL23A_MOUSE]	8.33	1	1	1	2	2.75166	8.33	1	1	34.55	8.33	1	1	156	17.6841	10.4478
Q8BP67	60S ribosomal protein L24 OS=Mus musculus GN=Rpl24 PE=1 SV=2 - [RL24_MOUSE]	8.28	1	1	1	2	3.4034	8.28	1	1	66.22	8.28	1	1	157	17.7679	11.2534
Q9WVA3	Mitotic checkpoint protein BUB3 OS=Mus musculus GN=Bub3 PE=1 SV=2 - [BUB3_MOUSE]	8.28	1	2	2	6	9.23846	8.28	2	3	54.2133	8.28	2	3	326	36.9311	6.84424
Q7TN98	Cytoplasmic polyadenylation element-binding protein 4 OS=Mus musculus GN=Cpeb4 PE=1 SV=1 - [CPEB4_MOUSE]	8.23	1	4	4	12	20.0789	8.23	4	6	110.116	8.23	4	6	729	80.0722	7.18115
Q8VDN2	Sodium/potassium-transporting ATPase subunit alpha-1 OS=Mus musculus GN=Atp1a1 PE=1 SV=1 - [AT1A1_MOUSE]	8.21	3	1	6	18	31.8555	8.21	6	9	177.37	8.21	6	9	1023	112.91	5.45264
A2AR02	Peptidyl-prolyl cis-trans isomerase G OS=Mus musculus GN=Ppig PE=1 SV=1 - [PPIG_MOUSE]	8.11	1	5	5	23	43.0031	8.11	5	14	56.4	6.52	4	9	752	88.2719	10.272
Q69ZX8	Actin-binding LIM protein 3 OS=Mus musculus GN=Ablim3 PE=1 SV=2 - [ABLM3_MOUSE]	8.06	1	4	5	20	25.7657	8.06	5	9	101.011	8.06	5	11	682	77.5805	8.54346
P62320	Small nuclear ribonucleoprotein Sm D3 OS=Mus musculus GN=Snrpd3 PE=1 SV=1 - [SMD3_MOUSE]	7.94	1	1	1	2	3.43892	7.94	1	1	40.37	7.94	1	1	126	13.9073	10.3159
P19246	Neurofilament heavy polypeptide OS=Mus musculus GN=Nefh PE=1 SV=3 - [NFH_MOUSE]	7.89	1	7	8	34	60.0855	7.89	8	18	220.98	7.89	8	16	1090	116.924	5.80811
Q9CXW4	60S ribosomal protein L11 OS=Mus musculus GN=Rpl11 PE=1 SV=4 - [RL11_MOUSE]	7.87	1	1	1	4	8.14286	7.87	1	2	64.0017	7.87	1	2	178	20.2396	9.59814
P25444	40S ribosomal protein S2 OS=Mus musculus GN=Rps2 PE=1 SV=3 - [RS2_MOUSE]	7.85	1	2	2	5	9.2762	7.85	2	3	30.74	3.75	1	2	293	31.2117	10.2427
O89086	RNA-binding protein 3 OS=Mus musculus GN=Rbm3 PE=1 SV=1 - [RBM3_MOUSE]	7.84	1	1	1	4	7.70843	7.84	1	2	54.3434	7.84	1	2	153	16.5947	7.50342
P62855	40S ribosomal protein S26 OS=Mus musculus GN=Rps26 PE=1 SV=3 - [RS26_MOUSE]	7.83	1	1	1	2	3.06047	7.83	1	1	43.3	7.83	1	1	115	13.0071	11.0044
P47962	60S ribosomal protein L5 OS=Mus musculus GN=Rpl5 PE=1 SV=3 - [RL5_MOUSE]	7.74	1	2	2	2	5.65795	7.74	2	2					297	34.3787	9.77393
Q9QYR6	Microtubule-associated protein 1A OS=Mus musculus GN=Map1a PE=1 SV=2 - [MAP1A_MOUSE]	7.74	1	18	19	67	97.4474	7.06	18	35	243.782	6.81	16	32	2776	299.957	4.99561
P62267	40S ribosomal protein S23 OS=Mus musculus GN=Rps23 PE=1 SV=3 - [RS23_MOUSE]	7.69	1	1	1	4		0			18.79	7.69	1	4	143	15.7977	10.4917
Q9JKS5	Intracellular hyaluronan-binding protein 4 OS=Mus musculus GN=Habp4 PE=1 SV=2 - [HABP4_MOUSE]	7.54	1	2	2	11	21.5139	7.54	2	6	56.6603	7.54	2	5	411	45.8964	6.84424
P14131	40S ribosomal protein S16 OS=Mus musculus GN=Rps16 PE=1 SV=4 - [RS16_MOUSE]	7.53	1	1	1	2	2.69336	7.53	1	1	40.35	7.53	1	1	146	16.435	10.2134
Q60749	KH domain-containing, RNA-binding, signal transduction-associated protein 1 OS=Mus musculus GN=Khdrbs1 PE=1 SV=2 - [KHDR1_MOUSE]	7.45	1	2	3	16	24.6067	7.45	3	8	77.5757	7.45	3	8	443	48.3404	8.71924
Q9WU01	KH domain-containing, RNA-binding, signal transduction-associated protein 2 OS=Mus musculus GN=Khdrbs2 PE=1 SV=1 - [KHDR2_MOUSE]	7.45	1	2	3	6	8.79619	7.45	3	3	71.0714	7.45	3	3	349	38.8425	6.48096
P14115	60S ribosomal protein L27a OS=Mus musculus GN=Rpl27a PE=1 SV=5 - [RL27A_MOUSE]	7.43	1	1	1	5	6.86984	7.43	1	3	51.69	7.43	1	2	148	16.595	11.1216
Q8R149	BUD13 homolog OS=Mus musculus GN=Bud13 PE=1 SV=1 - [BUD13_MOUSE]	7.38	1	4	4	10	17.6939	7.38	4	5	126.39	7.38	4	5	637	72.0955	9.94971
B2RSH2	Guanine nucleotide-binding protein G(i) subunit alpha-1 OS=Mus musculus GN=Gnai1 PE=1 SV=1 - [GNAI1_MOUSE]	7.34	11	1	2	10	14.7054	7.34	2	5	77.7785	7.34	2	5	354	40.3352	5.97314
P62264	40S ribosomal protein S14 OS=Mus musculus GN=Rps14 PE=1 SV=3 - [RS14_MOUSE]	7.28	1	1	1	4	7.16232	7.28	1	2	104.316	7.28	1	2	151	16.2625	10.0522
Q9DBR0	A-kinase anchor protein 8 OS=Mus musculus GN=Akap8 PE=1 SV=1 - [AKAP8_MOUSE]	7.28	1	6	6	23	42.5773	7.28	6	13	120.525	7.28	5	10	687	76.2465	5.13525
P59708	Splicing factor 3B subunit 6 OS=Mus musculus GN=Sf3b6 PE=1 SV=1 - [SF3B6_MOUSE]	7.2	1	1	1	4	5.73965	7.2	1	2	34.23	7.2	1	2	125	14.5756	9.37842
Q9D0R8	Protein LSM12 homolog OS=Mus musculus GN=Lsm12 PE=1 SV=1 - [LSM12_MOUSE]	7.18	1	1	1	2	2.2341	7.18	1	1	35.61	7.18	1	1	195	21.6871	7.73779
P14206	40S ribosomal protein SA OS=Mus musculus GN=Rpsa PE=1 SV=4 - [RSSA_MOUSE]	7.12	1	2	2	10	19.2217	7.12	2	5	143.7	7.12	2	5	295	32.8174	4.86865
Q8K194	U4/U6.U5 small nuclear ribonucleoprotein 27 kDa protein OS=Mus musculus GN=Snrnp27 PE=1 SV=1 - [SNR27_MOUSE]	7.1	1	1	1	4	5.66533	7.1	1	2	36.61	7.1	1	2	155	18.8739	11.6196
Q9JJ43	RNA binding protein fox-1 homolog 1 OS=Mus musculus GN=Rbfox1 PE=1 SV=3 - [RFOX1_MOUSE]	7.07	2	1	2	8	14.0799	7.07	2	4	91.93	7.07	2	4	396	42.6517	6.85889
P62996	Transformer-2 protein homolog beta OS=Mus musculus GN=Tra2b PE=1 SV=1 - [TRA2B_MOUSE]	6.94	1	2	2	9	10.0105	3.47	1	4	25.14	6.94	2	5	288	33.6456	11.2534
Q9CY66	H/ACA ribonucleoprotein complex subunit 1 OS=Mus musculus GN=Gar1 PE=1 SV=1 - [GAR1_MOUSE]	6.93	1	2	2	3	3.15199	3.9	1	1	28.35	6.93	2	2	231	23.4596	11.019
Q80W00	Serine/threonine-protein phosphatase 1 regulatory subunit 10 OS=Mus musculus GN=Ppp1r10 PE=1 SV=1 - [PP1RA_MOUSE]	6.87	1	5	5	66	140.06	6.87	5	35	391.565	6.87	5	31	888	94.3128	9.15869
Q9CZM2	60S ribosomal protein L15 OS=Mus musculus GN=Rpl15 PE=2 SV=4 - [RL15_MOUSE]	6.86	1	1	1	1	1.98572	6.86	1	1					204	24.1311	11.6196
Q91VJ5	Polyglutamine-binding protein 1 OS=Mus musculus GN=Pqbp1 PE=1 SV=1 - [PQBP1_MOUSE]	6.84	1	1	1	2	4.73017	6.84	1	1	42.39	6.84	1	1	263	30.5791	6.22705
Q60771	Claudin-11 OS=Mus musculus GN=Cldn11 PE=1 SV=1 - [CLD11_MOUSE]	6.76	1	1	1	13	24.5921	6.76	1	7	29.7951	6.76	1	6	207	22.0993	7.91357
Q80VD1	Protein FAM98B OS=Mus musculus GN=Fam98b PE=1 SV=1 - [FA98B_MOUSE]	6.76	1	2	2	4	6.85017	6.76	2	2	26.08	6.76	2	2	429	45.3208	8.49951
Q7TMK9	Heterogeneous nuclear ribonucleoprotein Q OS=Mus musculus GN=Syncrip PE=1 SV=2 - [HNRPQ_MOUSE]	6.74	1	5	5	19	23.5158	6.74	4	8	74.22	6.74	5	11	623	69.5896	8.5874
P17742	Peptidyl-prolyl cis-trans isomerase A OS=Mus musculus GN=Ppia PE=1 SV=2 - [PPIA_MOUSE]	6.71	1	1	1	1	1.84452	6.71	1	1					164	17.9599	7.89893
Q9DAN9	Uncharacterized protein C17orf105 homolog OS=Mus musculus PE=2 SV=1 - [CQ105_MOUSE]	6.71	1	1	1	5	4.98019	6.71	1	3	29.68	6.71	1	2	164	19.7622	9.94971
P61358	60S ribosomal protein L27 OS=Mus musculus GN=Rpl27 PE=1 SV=2 - [RL27_MOUSE]	6.62	1	1	1	2	2.65359	6.62	1	1	33.01	6.62	1	1	136	15.7877	10.5649
Q66JV4	RNA-binding protein 12B-B OS=Mus musculus GN=Rbm12b2 PE=2 SV=2 - [R12BB_MOUSE]	6.59	1	1	6	19	22.8217	6.59	6	9	78.4657	6.59	6	10	834	96.3903	7.85498
Q00PI9	Heterogeneous nuclear ribonucleoprotein U-like protein 2 OS=Mus musculus GN=Hnrnpul2 PE=1 SV=2 - [HNRL2_MOUSE]	6.58	1	4	4	14	24.8459	6.58	4	8	91.4765	6.31	3	6	745	84.8878	4.89404
Q80YR9	RNA-binding protein 12B-A OS=Mus musculus GN=Rbm12b1 PE=1 SV=2 - [R12BA_MOUSE]	6.58	1	1	6	19	23.9105	6.58	6	9	87.5424	6.58	6	10	836	96.5355	8.07471
P97351	40S ribosomal protein S3a OS=Mus musculus GN=Rps3a PE=1 SV=3 - [RS3A_MOUSE]	6.44	1	1	1	2	2.12018	6.44	1	1	0	6.44	1	1	264	29.8657	9.72998
Q5DU25	IQ motif and SEC7 domain-containing protein 2 OS=Mus musculus GN=Iqsec2 PE=1 SV=3 - [IQEC2_MOUSE]	6.29	2	5	7	22	38.3082	6.29	7	11	191.3	6.29	7	11	1478	161.687	8.55811
Q9WV69	Dematin OS=Mus musculus GN=Dmtn PE=1 SV=1 - [DEMA_MOUSE]	6.17	1	1	1	7	8.2432	6.17	1	4	92.0183	6.17	1	3	405	45.4402	8.41162
P47963	60S ribosomal protein L13 OS=Mus musculus GN=Rpl13 PE=1 SV=3 - [RL13_MOUSE]	6.16	1	1	1	2	2.72816	6.16	1	1	34.7	6.16	1	1	211	24.2905	11.5464
P35550	rRNA 2'-O-methyltransferase fibrillarin OS=Mus musculus GN=Fbl PE=1 SV=2 - [FBRL_MOUSE]	6.12	2	2	2	8	13.6637	6.12	2	5	22.64	2.75	1	3	327	34.2857	10.2427
Q9EPJ9	ADP-ribosylation factor GTPase-activating protein 1 OS=Mus musculus GN=Arfgap1 PE=1 SV=2 - [ARFG1_MOUSE]	6.04	1	3	3	6	9.87607	6.04	3	3	42.8398	6.04	3	3	414	45.2605	5.56689
P52480	Pyruvate kinase PKM OS=Mus musculus GN=Pkm PE=1 SV=4 - [KPYM_MOUSE]	6.03	1	2	2	3	4.54062	3.01	1	1	59.98	6.03	2	2	531	57.808	7.47412
Q8C1B7	Septin-11 OS=Mus musculus GN=Sept11 PE=1 SV=4 - [SEP11_MOUSE]	6.03	3	2	2	6	6.80533	6.03	2	4	40.84	6.03	2	2	431	49.6633	6.68311
O70305	Ataxin-2 OS=Mus musculus GN=Atxn2 PE=1 SV=1 - [ATX2_MOUSE]	5.99	1	5	5	20	36.9298	5.99	5	10	224.344	5.99	5	10	1285	136.4	9.5542
Q9D787	Peptidyl-prolyl cis-trans isomerase-like 2 OS=Mus musculus GN=Ppil2 PE=1 SV=2 - [PPIL2_MOUSE]	5.95	1	2	2	3	6.57719	5.95	2	2	65.89	3.07	1	1	521	59.0276	8.38232
Q9CYI4	Putative RNA-binding protein Luc7-like 1 OS=Mus musculus GN=Luc7l PE=1 SV=2 - [LUC7L_MOUSE]	5.93	2	2	2	10	11.1892	5.93	2	4	66.55	5.93	2	6	371	43.9074	9.87646
Q6NV83	U2 snRNP-associated SURP motif-containing protein OS=Mus musculus GN=U2surp PE=1 SV=3 - [SR140_MOUSE]	5.93	1	4	4	9	13.5953	3.79	3	4	123.207	5.93	4	5	1029	118.188	8.47021
Q9QZQ8	Core histone macro-H2A.1 OS=Mus musculus GN=H2afy PE=1 SV=3 - [H2AY_MOUSE]	5.91	1	1	1	2	4.57529	5.91	1	1	42.77	5.91	1	1	372	39.7105	9.80322
P62874	Guanine nucleotide-binding protein G(I)/G(S)/G(T) subunit beta-1 OS=Mus musculus GN=Gnb1 PE=1 SV=3 - [GBB1_MOUSE]	5.88	4	2	2	6	7.98738	5.88	2	3	31.24	5.88	2	3	340	37.353	5.99854
P21619	Lamin-B2 OS=Mus musculus GN=Lmnb2 PE=1 SV=2 - [LMNB2_MOUSE]	5.87	1	3	3	6	11.3738	5.87	3	4	22.7	2.01	1	2	596	67.2773	5.50342
Q91W39	Nuclear receptor coactivator 5 OS=Mus musculus GN=Ncoa5 PE=1 SV=1 - [NCOA5_MOUSE]	5.87	1	3	3	11	15.7205	4.49	2	5	98.5045	5.87	3	6	579	65.2797	9.81787
P62983	Ubiquitin-40S ribosomal protein S27a OS=Mus musculus GN=Rps27a PE=1 SV=2 - [RS27A_MOUSE]	5.77	1	1	1	1	2.47076	5.77	1	1					156	17.9395	9.64209
Q04447	Creatine kinase B-type OS=Mus musculus GN=Ckb PE=1 SV=1 - [KCRB_MOUSE]	5.77	1	2	2	6	10.3865	5.77	2	3	114.927	5.77	2	3	381	42.6863	5.66846
Q61686	Chromobox protein homolog 5 OS=Mus musculus GN=Cbx5 PE=1 SV=1 - [CBX5_MOUSE]	5.76	1	1	1	2	3.90621	5.76	1	1	48.28	5.76	1	1	191	22.172	5.85889
P63101	14-3-3 protein zeta/delta OS=Mus musculus GN=Ywhaz PE=1 SV=1 - [1433Z_MOUSE]	5.71	1	1	1	2	5.19836	5.71	1	1	97.79	5.71	1	1	245	27.7537	4.79248
P68254	14-3-3 protein theta OS=Mus musculus GN=Ywhaq PE=1 SV=1 - [1433T_MOUSE]	5.71	1	1	1	2	4.88682	5.71	1	1	72.43	5.71	1	1	245	27.7608	4.77979
Q61885	Myelin-oligodendrocyte glycoprotein OS=Mus musculus GN=Mog PE=1 SV=1 - [MOG_MOUSE]	5.69	1	1	1	6	7.94899	5.69	1	4	83.375	5.69	1	2	246	28.2528	7.95752
P61982	14-3-3 protein gamma OS=Mus musculus GN=Ywhag PE=1 SV=2 - [1433G_MOUSE]	5.67	1	1	1	2	4.44728	5.67	1	1	74.62	5.67	1	1	247	28.2849	4.89404
P43006	Excitatory amino acid transporter 2 OS=Mus musculus GN=Slc1a2 PE=1 SV=1 - [EAA2_MOUSE]	5.59	1	3	3	18	29.6824	5.59	3	9	44.8	5.59	3	9	572	61.9896	6.68311
Q5SUF2	Luc7-like protein 3 OS=Mus musculus GN=Luc7l3 PE=1 SV=1 - [LC7L3_MOUSE]	5.56	1	1	1	3	8.51406	5.56	1	2	32.4	5.56	1	1	432	51.4191	9.77393
Q9CPR4	60S ribosomal protein L17 OS=Mus musculus GN=Rpl17 PE=1 SV=3 - [RL17_MOUSE]	5.43	1	1	1	2	2.97132	5.43	1	1	39.12	5.43	1	1	184	21.4094	10.1841
Q9Z0U1	Tight junction protein ZO-2 OS=Mus musculus GN=Tjp2 PE=1 SV=2 - [ZO2_MOUSE]	5.31	1	5	5	10	19.0426	5.31	5	6	51.98	2.91	3	4	1167	131.2	6.78564
Q9CQF3	Cleavage and polyadenylation specificity factor subunit 5 OS=Mus musculus GN=Nudt21 PE=1 SV=1 - [CPSF5_MOUSE]	5.29	1	1	1	4	4.82465	5.29	1	2	30.36	5.29	1	2	227	26.2237	8.82178
Q02105	Complement C1q subcomponent subunit C OS=Mus musculus GN=C1qc PE=1 SV=2 - [C1QC_MOUSE]	5.28	1	1	1	4	5.57113	5.28	1	2	34.62	5.28	1	2	246	25.9749	8.54346
Q60722	Transcription factor 4 OS=Mus musculus GN=Tcf4 PE=1 SV=1 - [ITF2_MOUSE]	5.22	1	2	2	6	9.7826	5.22	2	3	36.86	5.22	2	3	670	71.5803	7.1665
Q9Z2Q6	Septin-5 OS=Mus musculus GN=Sept5 PE=1 SV=2 - [SEPT5_MOUSE]	5.15	1	1	1	2	4.53442	5.15	1	2					369	42.7207	6.66846
Q62417	Sorbin and SH3 domain-containing protein 1 OS=Mus musculus GN=Sorbs1 PE=1 SV=2 - [SRBS1_MOUSE]	5.12	1	5	5	18	33.5212	5.12	5	9	190.173	5.12	5	9	1290	142.982	8.25049
Q8BTV2	Cleavage and polyadenylation specificity factor subunit 7 OS=Mus musculus GN=Cpsf7 PE=1 SV=2 - [CPSF7_MOUSE]	5.1	1	2	2	4	6.13439	5.1	2	2	48.89	5.1	2	2	471	51.9793	8.00146
P14873	Microtubule-associated protein 1B OS=Mus musculus GN=Map1b PE=1 SV=2 - [MAP1B_MOUSE]	5.07	1	8	9	24	46.3475	5.07	9	13	328.623	4.71	8	11	2464	270.089	4.83057
Q61171	Peroxiredoxin-2 OS=Mus musculus GN=Prdx2 PE=1 SV=3 - [PRDX2_MOUSE]	5.05	1	1	1	4	5.31915	5.05	1	2	28.6922	5.05	1	2	198	21.7651	5.41455
O35286	Pre-mRNA-splicing factor ATP-dependent RNA helicase DHX15 OS=Mus musculus GN=Dhx15 PE=1 SV=2 - [DHX15_MOUSE]	5.03	2	4	4	8	15.1286	5.03	4	5	77.75	4.03	3	3	795	90.9492	7.45947
Q8VDM6	Heterogeneous nuclear ribonucleoprotein U-like protein 1 OS=Mus musculus GN=Hnrnpul1 PE=1 SV=1 - [HNRL1_MOUSE]	5.01	1	3	3	12	21.0964	5.01	3	6	61.5729	5.01	3	6	859	95.9425	6.58057
Q8K0E8	Fibrinogen beta chain OS=Mus musculus GN=Fgb PE=1 SV=1 - [FIBB_MOUSE]	4.99	1	2	2	6	11.2068	4.99	2	3	91.8767	4.99	2	3	481	54.7177	7.07861
Q9QY76	Vesicle-associated membrane protein-associated protein B OS=Mus musculus GN=Vapb PE=1 SV=3 - [VAPB_MOUSE]	4.94	1	1	1	2	2.94726	4.94	1	1	22.82	4.94	1	1	243	26.929	7.78174
Q6P1F6	Serine/threonine-protein phosphatase 2A 55 kDa regulatory subunit B alpha isoform OS=Mus musculus GN=Ppp2r2a PE=1 SV=1 - [2ABA_MOUSE]	4.92	2	2	2	4	7.9651	4.92	2	2	57.96	4.92	2	2	447	51.6595	6.20166
Q99M28	RNA-binding protein with serine-rich domain 1 OS=Mus musculus GN=Rnps1 PE=1 SV=1 - [RNPS1_MOUSE]	4.92	1	1	1	2	4.42413	4.92	1	1	55.02	4.92	1	1	305	34.1877	11.8394
Q6NVF9	Cleavage and polyadenylation specificity factor subunit 6 OS=Mus musculus GN=Cpsf6 PE=1 SV=1 - [CPSF6_MOUSE]	4.9	1	2	2	6	10.6552	4.9	2	3	69.5367	4.9	2	3	551	59.1164	7.15186
O35927	Catenin delta-2 OS=Mus musculus GN=Ctnnd2 PE=1 SV=1 - [CTND2_MOUSE]	4.89	1	4	4	10	17.6696	4.89	4	5	96.3034	4.89	4	5	1247	134.916	7.6499
Q3UQU0	Bromodomain-containing protein 9 OS=Mus musculus GN=Brd9 PE=1 SV=1 - [BRD9_MOUSE]	4.87	1	2	2	5	6.48716	2.18	1	2	52.2367	4.87	2	3	596	66.7983	6.26514
P61264	Syntaxin-1B OS=Mus musculus GN=Stx1b PE=1 SV=1 - [STX1B_MOUSE]	4.86	1	1	1	1	3.56994	4.86	1	1					288	33.2238	5.37646
P39447	Tight junction protein ZO-1 OS=Mus musculus GN=Tjp1 PE=1 SV=2 - [ZO1_MOUSE]	4.81	1	7	7	24	36.2732	4.81	7	13	104.96	4.36	6	11	1745	194.622	6.63916
Q9JHS9	Spliceosome-associated protein CWC15 homolog OS=Mus musculus GN=Cwc15 PE=1 SV=1 - [CWC15_MOUSE]	4.8	1	1	1	2	2.85061	4.8	1	1	23.73	4.8	1	1	229	26.6083	5.70654
Q61937	Nucleophosmin OS=Mus musculus GN=Npm1 PE=1 SV=1 - [NPM_MOUSE]	4.79	1	1	1	3	6.47187	4.79	1	3					292	32.5398	4.76709
Q5DTX6	Junctional protein associated with coronary artery disease OS=Mus musculus GN=Jcad PE=1 SV=2 - [JCAD_MOUSE]	4.77	1	6	6	17	17.6593	3.41	4	7	65.1833	4.77	6	10	1320	144.708	6.52197
P14106	Complement C1q subcomponent subunit B OS=Mus musculus GN=C1qb PE=1 SV=2 - [C1QB_MOUSE]	4.74	1	1	1	2	4.03192	4.74	1	1	70.73	4.74	1	1	253	26.7006	8.14795
P15864	Histone H1.2 OS=Mus musculus GN=Hist1h1c PE=1 SV=2 - [H12_MOUSE]	4.72	4	1	1	3	3.45203	4.72	1	1	26.82	4.72	1	2	212	21.2537	11.0044
Q8VE97	Serine/arginine-rich splicing factor 4 OS=Mus musculus GN=Srsf4 PE=2 SV=1 - [SRSF4_MOUSE]	4.7	1	2	2	6	9.52491	4.7	2	3	81.3176	4.7	2	3	489	55.9468	11.3999
Q91V61	Sideroflexin-3 OS=Mus musculus GN=Sfxn3 PE=1 SV=1 - [SFXN3_MOUSE]	4.67	1	1	1	1	2.80603	4.67	1	1					321	35.3835	9.51025
Q922U2	Keratin, type II cytoskeletal 5 OS=Mus musculus GN=Krt5 PE=1 SV=1 - [K2C5_MOUSE]	4.66	1	1	1	8	13.2933	4.66	1	5	37.87	4.66	1	3	580	61.7286	7.75244
P14094	Sodium/potassium-transporting ATPase subunit beta-1 OS=Mus musculus GN=Atp1b1 PE=1 SV=1 - [AT1B1_MOUSE]	4.61	1	1	1	1		0			27.87	4.61	1	1	304	35.172	8.646
Q9DBF7	Pre-mRNA-splicing factor CWC25 homolog OS=Mus musculus GN=Cwc25 PE=2 SV=2 - [CWC25_MOUSE]	4.57	1	2	2	3	6.29777	4.57	2	2	65.25	2.4	1	1	416	48.7815	10.228
Q9CQU1	Microfibrillar-associated protein 1 OS=Mus musculus GN=Mfap1 PE=1 SV=1 - [MFAP1_MOUSE]	4.56	1	1	1	2	5.0298	4.56	1	2					439	51.9227	4.98291
Q9D8E6	60S ribosomal protein L4 OS=Mus musculus GN=Rpl4 PE=1 SV=3 - [RL4_MOUSE]	4.53	1	2	2	3	2.54742	1.91	1	1	25.48	4.53	2	2	419	47.124	11.0044
Q8C015	Serine/threonine-protein kinase PAK 7 OS=Mus musculus GN=Pak7 PE=1 SV=1 - [PAK7_MOUSE]	4.45	1	3	3	10	16.3422	4.45	3	5	56.1556	4.45	3	5	719	80.8971	8.20654
Q9D6J6	NADH dehydrogenase [ubiquinone] flavoprotein 2, mitochondrial OS=Mus musculus GN=Ndufv2 PE=1 SV=2 - [NDUV2_MOUSE]	4.44	1	1	1	1	2.4326	4.44	1	1					248	27.2679	7.40088
P14733	Lamin-B1 OS=Mus musculus GN=Lmnb1 PE=1 SV=3 - [LMNB1_MOUSE]	4.42	1	2	2	6	8.73904	4.42	2	3	28.16	4.42	2	3	588	66.7448	5.16064
Q8K0U4	Heat shock 70 kDa protein 12A OS=Mus musculus GN=Hspa12a PE=1 SV=1 - [HS12A_MOUSE]	4.3	1	2	2	4	8.10836	4.3	2	2	94.374	4.3	2	2	675	74.8245	6.771
P97447	Four and a half LIM domains protein 1 OS=Mus musculus GN=Fhl1 PE=1 SV=3 - [FHL1_MOUSE]	4.29	1	1	1	2	3.55644	4.29	1	1	42.49	4.29	1	1	280	31.8668	8.36768
Q3TJZ6	Protein FAM98A OS=Mus musculus GN=Fam98a PE=1 SV=1 - [FA98A_MOUSE]	4.27	1	1	1	11	28.5022	4.27	1	7	0	4.27	1	4	515	55.0212	8.95361
P23242	Gap junction alpha-1 protein OS=Mus musculus GN=Gja1 PE=1 SV=2 - [CXA1_MOUSE]	4.19	1	1	1	4	7.9598	4.19	1	2	77.5486	4.19	1	2	382	42.9769	8.76318
P12970	60S ribosomal protein L7a OS=Mus musculus GN=Rpl7a PE=1 SV=2 - [RL7A_MOUSE]	4.14	1	1	1	2	5.74203	4.14	1	2					266	29.958	10.5649
P54823	Probable ATP-dependent RNA helicase DDX6 OS=Mus musculus GN=Ddx6 PE=1 SV=1 - [DDX6_MOUSE]	4.14	1	1	1	4	6.93225	4.14	1	2	35.35	4.14	1	2	483	54.1573	8.66064
P62082	40S ribosomal protein S7 OS=Mus musculus GN=Rps7 PE=2 SV=1 - [RS7_MOUSE]	4.12	1	1	1	1	2.39574	4.12	1	1					194	22.1133	10.0962
Q6ZWN5	40S ribosomal protein S9 OS=Mus musculus GN=Rps9 PE=1 SV=3 - [RS9_MOUSE]	4.12	1	1	1	2	5.64269	4.12	1	2					194	22.5776	10.6528
Q8BGZ2	Protein FAM168A OS=Mus musculus GN=Fam168a PE=2 SV=1 - [F168A_MOUSE]	4.1	1	1	1	4	5.60398	4.1	1	2	55.28	4.1	1	2	244	26.1675	8.98291
P14148	60S ribosomal protein L7 OS=Mus musculus GN=Rpl7 PE=1 SV=2 - [RL7_MOUSE]	4.07	1	1	1	2	5.42216	4.07	1	2					270	31.3998	10.8872
Q60930	Voltage-dependent anion-selective channel protein 2 OS=Mus musculus GN=Vdac2 PE=1 SV=2 - [VDAC2_MOUSE]	4.07	1	1	1	1	3.11741	4.07	1	1					295	31.7126	7.48877
O35129	Prohibitin-2 OS=Mus musculus GN=Phb2 PE=1 SV=1 - [PHB2_MOUSE]	4.01	1	1	1	2	4.04268	4.01	1	1	52.32	4.01	1	1	299	33.2759	9.83252
Q8R0F5	RNA-binding motif protein, X-linked 2 OS=Mus musculus GN=Rbmx2 PE=1 SV=1 - [RBMX2_MOUSE]	3.99	1	1	1	2	3.58916	3.99	1	1	64.11	3.99	1	1	326	37.513	9.71533
Q8CJG1	Protein argonaute-1 OS=Mus musculus GN=Ago1 PE=1 SV=2 - [AGO1_MOUSE]	3.97	3	1	3	7	14.742	3.97	3	4	88.3767	3.97	3	3	857	97.1521	9.15869
Q80YN3	Breast carcinoma-amplified sequence 1 homolog OS=Mus musculus GN=Bcas1 PE=1 SV=3 - [BCAS1_MOUSE]	3.95	1	2	2	6	8.11856	3.95	2	3	55.9701	3.95	2	3	633	67.3364	6.21436
Q8C854	Myelin expression factor 2 OS=Mus musculus GN=Myef2 PE=1 SV=1 - [MYEF2_MOUSE]	3.89	1	2	2	5	8.26774	3.89	2	3	37.86	3.89	2	2	591	63.2543	8.86572
Q80SY5	Pre-mRNA-splicing factor 38B OS=Mus musculus GN=Prpf38b PE=1 SV=1 - [PR38B_MOUSE]	3.87	1	1	1	1	0	3.87	1	1					542	63.7147	10.5356
Q4FK66	Pre-mRNA-splicing factor 38A OS=Mus musculus GN=Prpf38a PE=1 SV=1 - [PR38A_MOUSE]	3.85	1	1	1	2	3.39593	3.85	1	1	35.08	3.85	1	1	312	37.4134	10.0083
P20029	78 kDa glucose-regulated protein OS=Mus musculus GN=Hspa5 PE=1 SV=3 - [GRP78_MOUSE]	3.82	1	1	2	4	6.92845	3.82	2	2	33.27	3.82	2	2	655	72.3775	5.16064
Q9CQT2	RNA-binding protein 7 OS=Mus musculus GN=Rbm7 PE=1 SV=1 - [RBM7_MOUSE]	3.77	1	1	1	1	2.68066	3.77	1	1					265	30.1296	9.37842
Q60932	Voltage-dependent anion-selective channel protein 1 OS=Mus musculus GN=Vdac1 PE=1 SV=3 - [VDAC1_MOUSE]	3.72	1	1	1	2	3.86526	3.72	1	1	48.27	3.72	1	1	296	32.3314	8.42627
Q91VR2	ATP synthase subunit gamma, mitochondrial OS=Mus musculus GN=Atp5c1 PE=1 SV=1 - [ATPG_MOUSE]	3.69	1	1	1	1	2.60108	3.69	1	1					298	32.8651	9.01221
Q9QZD9	Eukaryotic translation initiation factor 3 subunit I OS=Mus musculus GN=Eif3i PE=1 SV=1 - [EIF3I_MOUSE]	3.69	1	1	1	2	3.82963	3.69	1	1	49.98	3.69	1	1	325	36.4376	5.64307
Q9QYC0	Alpha-adducin OS=Mus musculus GN=Add1 PE=1 SV=2 - [ADDA_MOUSE]	3.67	1	2	2	2	2.56208	3.67	2	2					735	80.5963	5.89697
Q8CGC7	Bifunctional glutamate/proline--tRNA ligase OS=Mus musculus GN=Eprs PE=1 SV=4 - [SYEP_MOUSE]	3.64	1	4	4	7	11.9458	3.04	3	3	95.9633	3.64	4	4	1512	169.972	7.66455
Q7TN99	Cytoplasmic polyadenylation element-binding protein 3 OS=Mus musculus GN=Cpeb3 PE=1 SV=1 - [CPEB3_MOUSE]	3.63	1	2	2	5	9.11732	3.63	2	3	57.59	1.82	1	2	716	78.2854	7.41553
P62715	Serine/threonine-protein phosphatase 2A catalytic subunit beta isoform OS=Mus musculus GN=Ppp2cb PE=1 SV=1 - [PP2AB_MOUSE]	3.56	2	1	1	2	2.66561	3.56	1	1	0	3.56	1	1	309	35.5523	5.42725
Q62433	Protein NDRG1 OS=Mus musculus GN=Ndrg1 PE=1 SV=1 - [NDRG1_MOUSE]	3.55	1	1	1	2	3.3428	3.55	1	1	38.16	3.55	1	1	394	42.9809	6.1001
Q9ESX5	H/ACA ribonucleoprotein complex subunit 4 OS=Mus musculus GN=Dkc1 PE=1 SV=4 - [DKC1_MOUSE]	3.54	1	1	1	2	5.1582	3.54	1	1	69.9	3.54	1	1	509	57.3653	9.27588
O88935	Synapsin-1 OS=Mus musculus GN=Syn1 PE=1 SV=2 - [SYN1_MOUSE]	3.54	1	2	2	6	9.73201	3.54	2	3	53.8733	3.54	2	3	706	74.0516	9.80322
Q9DB77	Cytochrome b-c1 complex subunit 2, mitochondrial OS=Mus musculus GN=Uqcrc2 PE=1 SV=1 - [QCR2_MOUSE]	3.53	1	1	1	2	3.54578	3.53	1	1	59.35	3.53	1	1	453	48.205	9.24658
Q99NB9	Splicing factor 3B subunit 1 OS=Mus musculus GN=Sf3b1 PE=1 SV=1 - [SF3B1_MOUSE]	3.53	1	4	4	12	23.9048	3.53	4	6	146.64	3.53	4	6	1304	145.724	7.09326
Q91VR5	ATP-dependent RNA helicase DDX1 OS=Mus musculus GN=Ddx1 PE=1 SV=1 - [DDX1_MOUSE]	3.51	1	2	2	2	6.43269	3.51	2	2					740	82.4478	7.21045
Q62189	U1 small nuclear ribonucleoprotein A OS=Mus musculus GN=Snrpa PE=1 SV=3 - [SNRPA_MOUSE]	3.48	1	1	1	2	3.01929	3.48	1	1	54.22	3.48	1	1	287	31.8145	9.80322
Q80YR5	Scaffold attachment factor B2 OS=Mus musculus GN=Safb2 PE=1 SV=2 - [SAFB2_MOUSE]	3.43	1	3	3	13	22.8395	3.43	3	7	97.1681	3.43	3	6	991	111.77	6.37939
Q9D883	Splicing factor U2AF 35 kDa subunit OS=Mus musculus GN=U2af1 PE=1 SV=4 - [U2AF1_MOUSE]	3.35	1	1	1	4	4.85025	3.35	1	2	46.95	3.35	1	2	239	27.7974	8.80713
Q7TQH0	Ataxin-2-like protein OS=Mus musculus GN=Atxn2l PE=1 SV=1 - [ATX2L_MOUSE]	3.34	1	3	3	6	7.80298	3.34	3	3	38.58	3.34	3	3	1049	110.58	8.85107
A2BH40	AT-rich interactive domain-containing protein 1A OS=Mus musculus GN=Arid1a PE=1 SV=1 - [ARI1A_MOUSE]	3.33	1	5	5	14	22.8299	3.33	5	7	91.6777	3.33	5	7	2283	241.939	6.68311
Q8BG95	Protein phosphatase 1 regulatory subunit 12B OS=Mus musculus GN=Ppp1r12b PE=1 SV=2 - [MYPT2_MOUSE]	3.28	2	2	2	4	6.81624	3.28	2	2	40.05	3.28	2	2	976	108.984	5.74463
Q9CR68	Cytochrome b-c1 complex subunit Rieske, mitochondrial OS=Mus musculus GN=Uqcrfs1 PE=1 SV=1 - [UCRI_MOUSE]	3.28	1	1	1	6	10.0055	3.28	1	3	56.9437	3.28	1	3	274	29.3492	8.70459
Q8BL65	Actin-binding LIM protein 2 OS=Mus musculus GN=Ablim2 PE=1 SV=1 - [ABLM2_MOUSE]	3.27	1	1	1	1	2.53745	3.27	1	1					612	68.0632	8.01611
Q3TTY5	Keratin, type II cytoskeletal 2 epidermal OS=Mus musculus GN=Krt2 PE=1 SV=1 - [K22E_MOUSE]	3.25	1	2	2	3	3.82309	1.98	1	1	52.81	3.25	2	2	707	70.8798	8.06006
Q8C9B9	Death-inducer obliterator 1 OS=Mus musculus GN=Dido1 PE=1 SV=4 - [DIDO1_MOUSE]	3.24	1	5	5	18	29.8634	3.24	5	9	112.667	3.24	5	9	2256	247.024	7.91357
Q80XP8	Protein FAM76B OS=Mus musculus GN=Fam76b PE=1 SV=1 - [FA76B_MOUSE]	3.24	1	1	1	2	3.73598	3.24	1	1	31.51	3.24	1	1	339	38.5313	9.29053
Q64332	Synapsin-2 OS=Mus musculus GN=Syn2 PE=1 SV=2 - [SYN2_MOUSE]	3.24	1	1	1	4	9.01734	3.24	1	2	69.0109	3.24	1	2	586	63.3327	8.42627
A2RTL5	Arginine/serine-rich coiled-coil protein 2 OS=Mus musculus GN=Rsrc2 PE=2 SV=1 - [RSRC2_MOUSE]	3.19	1	1	1	2	4.36125	3.19	1	1	64.26	3.19	1	1	376	43.8499	11.4585
P68040	Guanine nucleotide-binding protein subunit beta-2-like 1 OS=Mus musculus GN=Gnb2l1 PE=1 SV=3 - [GBLP_MOUSE]	3.15	1	1	1	2	3.95164	3.15	1	1	26.2	3.15	1	1	317	35.0546	7.69385
Q8VDP4	Cell cycle and apoptosis regulator protein 2 OS=Mus musculus GN=Ccar2 PE=1 SV=2 - [CCAR2_MOUSE]	3.15	1	1	1	1	2.81161	3.15	1	1					922	102.938	5.24951
P62918	60S ribosomal protein L8 OS=Mus musculus GN=Rpl8 PE=1 SV=2 - [RL8_MOUSE]	3.11	1	1	1	1	2.31864	3.11	1	1					257	28.0073	11.0337
P09405	Nucleolin OS=Mus musculus GN=Ncl PE=1 SV=2 - [NUCL_MOUSE]	3.11	1	2	2	6	10.4907	3.11	2	3	35.9673	3.11	2	3	707	76.6768	4.75439
P55088	Aquaporin-4 OS=Mus musculus GN=Aqp4 PE=1 SV=2 - [AQP4_MOUSE]	3.1	1	1	1	1	2.47811	3.1	1	1					323	34.4137	7.41553
P47708	Rabphilin-3A OS=Mus musculus GN=Rph3a PE=1 SV=2 - [RP3A_MOUSE]	3.08	1	1	1	4	8.08253	3.08	1	2	31.25	3.08	1	2	681	75.4417	8.26514
Q9D051	Pyruvate dehydrogenase E1 component subunit beta, mitochondrial OS=Mus musculus GN=Pdhb PE=1 SV=1 - [ODPB_MOUSE]	3.06	1	1	1	1	3.14859	3.06	1	1					359	38.912	6.87354
P47911	60S ribosomal protein L6 OS=Mus musculus GN=Rpl6 PE=1 SV=3 - [RL6_MOUSE]	3.04	1	1	1	1	2.71199	3.04	1	1					296	33.4889	10.6968
E9PV24	Fibrinogen alpha chain OS=Mus musculus GN=Fga PE=1 SV=1 - [FIBA_MOUSE]	3.04	1	2	2	7	8.3828	3.04	2	3	20.39	3.04	2	4	789	87.3753	6.11279
Q08091	Calponin-1 OS=Mus musculus GN=Cnn1 PE=1 SV=1 - [CNN1_MOUSE]	3.03	1	1	1	2	2.44074	3.03	1	1	16.49	3.03	1	1	297	33.3346	8.96826
P48962	ADP/ATP translocase 1 OS=Mus musculus GN=Slc25a4 PE=1 SV=4 - [ADT1_MOUSE]	3.02	1	1	1	2	2.89306	3.02	1	1	21.98	3.02	1	1	298	32.8831	9.71533
Q9D6R2	Isocitrate dehydrogenase [NAD] subunit alpha, mitochondrial OS=Mus musculus GN=Idh3a PE=1 SV=1 - [IDH3A_MOUSE]	3.01	1	1	1	2	2.98775	3.01	1	1	32.66	3.01	1	1	366	39.6131	6.72705
O89112	LanC-like protein 1 OS=Mus musculus GN=Lancl1 PE=1 SV=1 - [LANC1_MOUSE]	3.01	1	1	1	2	3.93972	3.01	1	1	35.43	3.01	1	1	399	45.3116	7.76709
Q8BW22	Calcium-responsive transactivator OS=Mus musculus GN=Ss18l1 PE=1 SV=1 - [CREST_MOUSE]	2.99	1	1	1	6	10.5102	2.99	1	3	47.4767	2.99	1	3	402	43.7018	6.58057
P27659	60S ribosomal protein L3 OS=Mus musculus GN=Rpl3 PE=1 SV=3 - [RL3_MOUSE]	2.98	1	1	1	4	7.06956	2.98	1	2	73.7432	2.98	1	2	403	46.0808	10.2134
Q9D8N0	Elongation factor 1-gamma OS=Mus musculus GN=Eef1g PE=1 SV=3 - [EF1G_MOUSE]	2.97	1	1	1	3	3.83181	2.97	1	1	52.36	2.97	1	2	437	50.0292	6.7417
Q8BIZ1	Ankyrin repeat and sterile alpha motif domain-containing protein 1B OS=Mus musculus GN=Anks1b PE=1 SV=3 - [ANS1B_MOUSE]	2.94	1	3	3	12	19.6055	2.94	3	6	120.02	2.94	3	6	1259	138.961	6.29053
Q9JLM8	Serine/threonine-protein kinase DCLK1 OS=Mus musculus GN=Dclk1 PE=1 SV=1 - [DCLK1_MOUSE]	2.91	1	1	1	1	3.1184	2.91	1	1					756	84.101	8.86572
Q61029	Lamina-associated polypeptide 2, isoforms beta/delta/epsilon/gamma OS=Mus musculus GN=Tmpo PE=1 SV=4 - [LAP2B_MOUSE]	2.88	2	1	1	2	2.702	2.88	1	1	0	2.88	1	1	452	50.3421	9.45166
Q8BHS3	Pre-mRNA-splicing factor RBM22 OS=Mus musculus GN=Rbm22 PE=1 SV=1 - [RBM22_MOUSE]	2.86	1	1	1	2	2.23534	2.86	1	1	24.86	2.86	1	1	420	46.8654	8.54346
Q8CHU3	Epsin-2 OS=Mus musculus GN=Epn2 PE=1 SV=1 - [EPN2_MOUSE]	2.86	1	1	1	2	4.50791	2.86	1	1	40.16	2.86	1	1	595	63.4327	8.1626
Q9ESB3	Histidine-rich glycoprotein OS=Mus musculus GN=Hrg PE=1 SV=2 - [HRG_MOUSE]	2.86	1	1	1	5	9.04492	2.86	1	3	44.96	2.86	1	2	525	59.1256	7.66455
Q61464	Zinc finger protein 638 OS=Mus musculus GN=Znf638 PE=1 SV=2 - [ZN638_MOUSE]	2.86	1	4	4	20	37.171	2.86	4	10	144.423	2.86	4	10	1960	217.999	6.88818
P08775	DNA-directed RNA polymerase II subunit RPB1 OS=Mus musculus GN=Polr2a PE=1 SV=3 - [RPB1_MOUSE]	2.84	1	3	3	6	8.71873	2.84	3	3	65.7299	2.84	3	3	1970	217.039	7.37158
Q8VEM8	Phosphate carrier protein, mitochondrial OS=Mus musculus GN=Slc25a3 PE=1 SV=1 - [MPCP_MOUSE]	2.8	1	1	1	2	3.04119	2.8	1	1	45.97	2.8	1	1	357	39.6065	9.26123
P42669	Transcriptional activator protein Pur-alpha OS=Mus musculus GN=Pura PE=1 SV=1 - [PURA_MOUSE]	2.8	1	1	1	4	5.401	2.8	1	2	35.03	2.8	1	2	321	34.8624	6.44287
Q99JR5	Tubulointerstitial nephritis antigen-like OS=Mus musculus GN=Tinagl1 PE=1 SV=1 - [TINAL_MOUSE]	2.79	1	1	1	2	4.23703	2.79	1	1	38.5	2.79	1	1	466	52.6298	6.771
Q91VX2	Ubiquitin-associated protein 2 OS=Mus musculus GN=Ubap2 PE=1 SV=1 - [UBAP2_MOUSE]	2.74	1	2	2	8	16.3751	2.74	2	4	107.152	2.74	2	4	1132	117.894	7.72314
O55187	E3 SUMO-protein ligase CBX4 OS=Mus musculus GN=Cbx4 PE=1 SV=2 - [CBX4_MOUSE]	2.72	1	1	1	2	4.70142	2.72	1	1	81.17	2.72	1	1	551	60.485	9.33447
P97379	Ras GTPase-activating protein-binding protein 2 OS=Mus musculus GN=G3bp2 PE=1 SV=2 - [G3BP2_MOUSE]	2.7	1	1	1	2	3.69762	2.7	1	1	34.11	2.7	1	1	482	54.0548	5.61768
P63328	Serine/threonine-protein phosphatase 2B catalytic subunit alpha isoform OS=Mus musculus GN=Ppp3ca PE=1 SV=1 - [PP2BA_MOUSE]	2.69	1	1	1	4	6.07095	2.69	1	2	38.53	2.69	1	2	521	58.6063	5.85889
Q7TPM1	Protein PRRC2B OS=Mus musculus GN=Prrc2b PE=1 SV=1 - [PRC2B_MOUSE]	2.69	1	2	2	8	13.2687	2.69	2	5	38.51	2.69	2	3	1486	160.814	8.1626
Q9R0U0	Serine/arginine-rich splicing factor 10 OS=Mus musculus GN=Srsf10 PE=1 SV=2 - [SRS10_MOUSE]	2.67	1	1	1	1	2.348	2.67	1	1					262	31.2818	11.2681
P61164	Alpha-centractin OS=Mus musculus GN=Actr1a PE=1 SV=1 - [ACTZ_MOUSE]	2.66	2	1	1	1	3.50106	2.66	1	1					376	42.5869	6.63916
Q9D2G2	Dihydrolipoyllysine-residue succinyltransferase component of 2-oxoglutarate dehydrogenase complex, mitochondrial OS=Mus musculus GN=Dlst PE=1 SV=1 - [ODO2_MOUSE]	2.64	1	1	1	2	3.72164	2.64	1	1	33.86	2.64	1	1	454	48.9635	8.95361
P61963	DDB1- and CUL4-associated factor 7 OS=Mus musculus GN=Dcaf7 PE=1 SV=1 - [DCAF7_MOUSE]	2.63	1	1	1	1	2.94916	2.63	1	1					342	38.9011	5.51611
B1AZI6	THO complex subunit 2 OS=Mus musculus GN=Thoc2 PE=1 SV=1 - [THOC2_MOUSE]	2.63	1	3	3	3	8.69152	2.63	3	3					1594	182.658	8.44092
O35326	Serine/arginine-rich splicing factor 5 OS=Mus musculus GN=Srsf5 PE=1 SV=2 - [SRSF5_MOUSE]	2.6	1	1	1	2	4.58246	2.6	1	2					269	30.8731	11.561
Q91WD5	NADH dehydrogenase [ubiquinone] iron-sulfur protein 2, mitochondrial OS=Mus musculus GN=Ndufs2 PE=1 SV=1 - [NDUS2_MOUSE]	2.59	1	1	1	4	7.24224	2.59	1	2	37.76	2.59	1	2	463	52.5917	6.99072
Q91XM9	Disks large homolog 2 OS=Mus musculus GN=Dlg2 PE=1 SV=2 - [DLG2_MOUSE]	2.58	1	2	2	2	5.38006	2.58	2	2					852	94.8212	6.23975
O08810	116 kDa U5 small nuclear ribonucleoprotein component OS=Mus musculus GN=Eftud2 PE=1 SV=1 - [U5S1_MOUSE]	2.57	1	2	2	4	5.21937	2.57	2	2	43.42	2.57	2	2	971	109.291	4.99561
Q8K406	Leucine-rich repeat LGI family member 3 OS=Mus musculus GN=Lgi3 PE=1 SV=1 - [LGI3_MOUSE]	2.55	1	1	1	2	3.61245	2.55	1	1	26.24	2.55	1	1	548	61.7786	8.1626
P63085	Mitogen-activated protein kinase 1 OS=Mus musculus GN=Mapk1 PE=1 SV=3 - [MK01_MOUSE]	2.51	1	1	1	1	2.36483	2.51	1	1					358	41.2492	6.97607
P47738	Aldehyde dehydrogenase, mitochondrial OS=Mus musculus GN=Aldh2 PE=1 SV=1 - [ALDH2_MOUSE]	2.5	1	1	1	2	3.0439	2.5	1	1	54.18	2.5	1	1	519	56.5018	7.62061
O54734	Dolichyl-diphosphooligosaccharide--protein glycosyltransferase 48 kDa subunit OS=Mus musculus GN=Ddost PE=1 SV=2 - [OST48_MOUSE]	2.49	1	1	1	2	3.15762	2.49	1	1	25.42	2.49	1	1	441	48.997	5.8335
O54949	Serine/threonine-protein kinase NLK OS=Mus musculus GN=Nlk PE=1 SV=2 - [NLK_MOUSE]	2.47	1	1	1	2	3.74084	2.47	1	1	45.17	2.47	1	1	527	58.2755	8.1333
B2RRE7	OTU domain-containing protein 4 OS=Mus musculus GN=Otud4 PE=1 SV=1 - [OTUD4_MOUSE]	2.44	1	2	2	4	6.27523	2.44	2	2	29.8	2.44	2	2	1107	122.979	6.75635
Q8BZX4	Splicing regulatory glutamine/lysine-rich protein 1 OS=Mus musculus GN=Srek1 PE=2 SV=1 - [SREK1_MOUSE]	2.43	1	1	1	1	2.61244	2.43	1	1					494	56.7297	10.4771
P50516	V-type proton ATPase catalytic subunit A OS=Mus musculus GN=Atp6v1a PE=1 SV=2 - [VATA_MOUSE]	2.43	1	1	1	2	4.64927	2.43	1	1	46.46	2.43	1	1	617	68.2826	5.57959
Q9R190	Metastasis-associated protein MTA2 OS=Mus musculus GN=Mta2 PE=1 SV=1 - [MTA2_MOUSE]	2.4	1	1	1	2	6.44258	2.4	1	2					668	74.9827	9.67139
Q08642	Protein-arginine deiminase type-2 OS=Mus musculus GN=Padi2 PE=1 SV=2 - [PADI2_MOUSE]	2.38	1	1	1	2	3.67198	2.38	1	1	43.51	2.38	1	1	673	76.2005	5.52881
Q8CH09	SURP and G-patch domain-containing protein 2 OS=Mus musculus GN=Sugp2 PE=1 SV=2 - [SUGP2_MOUSE]	2.34	1	2	2	5	6.60309	2.34	2	3	37.53	2.34	2	2	1067	118.029	8.30908
Q61818	Retinoic acid-induced protein 1 OS=Mus musculus GN=Rai1 PE=1 SV=3 - [RAI1_MOUSE]	2.33	1	3	3	11	21.8774	2.33	3	7	98.3841	1.69	2	4	1889	201.445	8.74854
Q9R1Z8	Vinexin OS=Mus musculus GN=Sorbs3 PE=1 SV=1 - [VINEX_MOUSE]	2.32	1	1	1	1	2.48819	2.32	1	1					733	82.2984	9.20264
P35486	Pyruvate dehydrogenase E1 component subunit alpha, somatic form, mitochondrial OS=Mus musculus GN=Pdha1 PE=1 SV=1 - [ODPA_MOUSE]	2.31	1	1	1	1	2.6492	2.31	1	1					390	43.2036	8.19189
P16546	Spectrin alpha chain, non-erythrocytic 1 OS=Mus musculus GN=Sptan1 PE=1 SV=4 - [SPTN1_MOUSE]	2.31	1	5	5	12	20.0538	2.31	5	6	104.465	2.31	5	6	2472	284.422	5.32568
Q8VCM7	Fibrinogen gamma chain OS=Mus musculus GN=Fgg PE=1 SV=1 - [FIBG_MOUSE]	2.29	1	1	1	6	9.00104	2.29	1	3	59.6825	2.29	1	3	436	49.3598	5.85889
P56480	ATP synthase subunit beta, mitochondrial OS=Mus musculus GN=Atp5b PE=1 SV=2 - [ATPB_MOUSE]	2.27	1	1	1	2	3.60658	2.27	1	1	35.43	2.27	1	1	529	56.2655	5.33838
Q9Z2D6	Methyl-CpG-binding protein 2 OS=Mus musculus GN=Mecp2 PE=1 SV=1 - [MECP2_MOUSE]	2.27	1	1	1	3	6.21462	2.27	1	2	26.03	2.27	1	1	484	52.2755	9.96436
Q8R4U7	Leucine zipper protein 1 OS=Mus musculus GN=Luzp1 PE=1 SV=2 - [LUZP1_MOUSE]	2.25	1	2	2	3	4.79457	1.5	1	1	68.69	2.25	2	2	1068	119.239	7.98682
Q8BFQ4	WD repeat-containing protein 82 OS=Mus musculus GN=Wdr82 PE=1 SV=1 - [WDR82_MOUSE]	2.24	1	1	1	1		0			23.63	2.24	1	1	313	35.0565	7.69385
Q8VE92	RNA-binding protein 4B OS=Mus musculus GN=Rbm4b PE=1 SV=1 - [RBM4B_MOUSE]	2.24	2	1	1	2	2.44562	2.24	1	1	0	2.24	1	1	357	39.9662	6.7417
Q99LF4	tRNA-splicing ligase RtcB homolog OS=Mus musculus GN=Rtcb PE=1 SV=1 - [RTCB_MOUSE]	2.18	1	1	1	2	2.53655	2.18	1	1	34.55	2.18	1	1	505	55.2139	7.2251
P07724	Serum albumin OS=Mus musculus GN=Alb PE=1 SV=3 - [ALBU_MOUSE]	2.14	1	1	1	16	26.9928	2.14	1	9	286.901	2.14	1	7	608	68.6477	6.07471
P48678	Prelamin-A/C OS=Mus musculus GN=Lmna PE=1 SV=2 - [LMNA_MOUSE]	2.11	1	1	1	4	8.20745	2.11	1	2	70.57	2.11	1	2	665	74.1927	6.97607
Q9QXD8	LIM domain-containing protein 1 OS=Mus musculus GN=Limd1 PE=1 SV=2 - [LIMD1_MOUSE]	2.1	1	1	1	1	2.61525	2.1	1	1					668	71.3759	6.31592
Q9CZ13	Cytochrome b-c1 complex subunit 1, mitochondrial OS=Mus musculus GN=Uqcrc1 PE=1 SV=2 - [QCR1_MOUSE]	2.08	1	1	1	2	3.59489	2.08	1	1	57.87	2.08	1	1	480	52.8185	6.21436
Q62318	Transcription intermediary factor 1-beta OS=Mus musculus GN=Trim28 PE=1 SV=3 - [TIF1B_MOUSE]	2.04	1	1	1	1	0	2.04	1	1					834	88.7905	5.77002
P17809	Solute carrier family 2, facilitated glucose transporter member 1 OS=Mus musculus GN=Slc2a1 PE=1 SV=4 - [GTR1_MOUSE]	2.03	1	1	1	2	3.30083	2.03	1	1	20.03	2.03	1	1	492	53.9495	8.86572
Q9R1C7	Pre-mRNA-processing factor 40 homolog A OS=Mus musculus GN=Prpf40a PE=1 SV=1 - [PR40A_MOUSE]	1.99	1	2	2	3	5.49907	1.99	2	2	24.53	1.05	1	1	953	108.412	7.69385
Q91XU0	ATPase WRNIP1 OS=Mus musculus GN=Wrnip1 PE=1 SV=2 - [WRIP1_MOUSE]	1.97	1	1	1	1	2.38617	1.97	1	1					660	71.7488	6.17627
O35126	Atrophin-1 OS=Mus musculus GN=Atn1 PE=1 SV=1 - [ATN1_MOUSE]	1.96	1	2	2	6	8.89326	1.96	2	3	59.2553	1.96	2	3	1175	123.648	8.95361
P62814	V-type proton ATPase subunit B, brain isoform OS=Mus musculus GN=Atp6v1b2 PE=1 SV=1 - [VATB2_MOUSE]	1.96	1	1	1	4	6.46409	1.96	1	2	45.43	1.96	1	2	511	56.5149	5.80811
Q62261	Spectrin beta chain, non-erythrocytic 1 OS=Mus musculus GN=Sptbn1 PE=1 SV=2 - [SPTB2_MOUSE]	1.95	1	3	4	8	9.18354	1.57	3	3	41.565	1.95	4	5	2363	274.052	5.57959
Q8CB77	Transcription elongation factor B polypeptide 3 OS=Mus musculus GN=Tceb3 PE=1 SV=3 - [ELOA1_MOUSE]	1.94	1	1	1	4	5.45736	1.94	1	2	36.06	1.94	1	2	773	87.108	9.61279
P42208	Septin-2 OS=Mus musculus GN=Sept2 PE=1 SV=2 - [SEPT2_MOUSE]	1.94	1	1	1	1	2.3156	1.94	1	1					361	41.4993	6.55127
Q0P678	Zinc finger CCCH domain-containing protein 18 OS=Mus musculus GN=Zc3h18 PE=1 SV=1 - [ZCH18_MOUSE]	1.9	1	1	1	2	2.87735	1.9	1	1	32.68	1.9	1	1	948	105.631	7.79639
Q8VHR5	Transcriptional repressor p66-beta OS=Mus musculus GN=Gatad2b PE=1 SV=1 - [P66B_MOUSE]	1.85	1	1	1	4	4.19179	1.85	1	2	20.49	1.85	1	2	594	65.37	9.70068
Q6PFD5	Disks large-associated protein 3 OS=Mus musculus GN=Dlgap3 PE=1 SV=1 - [DLGP3_MOUSE]	1.84	1	1	1	6	14.4093	1.84	1	3	159.608	1.84	1	3	977	105.808	8.76318
Q8VDD5	Myosin-9 OS=Mus musculus GN=Myh9 PE=1 SV=4 - [MYH9_MOUSE]	1.84	2	3	3	5	9.48327	1.48	2	2	146.277	1.84	3	3	1960	226.232	5.65576
Q8BUV3	Gephyrin OS=Mus musculus GN=Gphn PE=1 SV=2 - [GEPH_MOUSE]	1.82	1	1	1	2	3.61391	1.82	1	1	58.97	1.82	1	1	769	83.2298	5.60498
Q9EPQ8	Transcription factor 20 OS=Mus musculus GN=Tcf20 PE=1 SV=3 - [TCF20_MOUSE]	1.81	1	2	2	5	8.34393	1.81	2	3	25.03	0.7	1	2	1987	215.55	8.98291
Q8R311	cTAGE family member 5 OS=Mus musculus GN=Ctage5 PE=1 SV=1 - [CTGE5_MOUSE]	1.8	1	1	1	2	4.01704	1.8	1	1	39.87	1.8	1	1	779	87.6644	5.10986
Q52KI8	Serine/arginine repetitive matrix protein 1 OS=Mus musculus GN=Srrm1 PE=1 SV=2 - [SRRM1_MOUSE]	1.8	1	1	1	4	9.54765	1.8	1	2	40.1165	1.8	1	2	946	106.798	11.8687
Q7TPR4	Alpha-actinin-1 OS=Mus musculus GN=Actn1 PE=1 SV=1 - [ACTN1_MOUSE]	1.79	1	1	1	2	4.06315	1.79	1	1	76.1	1.79	1	1	892	103.004	5.37646
E9Q5K9	YTH domain-containing protein 1 OS=Mus musculus GN=Ythdc1 PE=1 SV=2 - [YTDC1_MOUSE]	1.77	1	1	1	2	3.07284	1.77	1	1	37.94	1.77	1	1	736	85.5978	6.16357
Q78PY7	Staphylococcal nuclease domain-containing protein 1 OS=Mus musculus GN=Snd1 PE=1 SV=1 - [SND1_MOUSE]	1.76	1	1	1	2	3.85559	1.76	1	1	41.1	1.76	1	1	910	102.025	7.43018
Q80TE7	Leucine-rich repeat-containing protein 7 OS=Mus musculus GN=Lrrc7 PE=1 SV=2 - [LRRC7_MOUSE]	1.74	1	2	2	7	9.76301	1.74	2	4	80.47	1.74	2	3	1490	166.796	6.60986
Q68FD5	Clathrin heavy chain 1 OS=Mus musculus GN=Cltc PE=1 SV=3 - [CLH1_MOUSE]	1.73	1	3	3	14	17.8551	1.73	3	8	69.0647	1.31	2	6	1675	191.435	5.69385
P63318	Protein kinase C gamma type OS=Mus musculus GN=Prkcg PE=1 SV=1 - [KPCG_MOUSE]	1.72	1	1	1	4	6.59091	1.72	1	2	42.48	1.72	1	2	697	78.3071	7.45947
Q9R0L7	A-kinase anchor protein 8-like OS=Mus musculus GN=Akap8l PE=1 SV=1 - [AKP8L_MOUSE]	1.71	1	1	1	1	2.91484	1.71	1	1					642	71.4085	5.04639
Q3UHB8	Coiled-coil domain-containing protein 177 OS=Mus musculus GN=Ccdc177 PE=1 SV=1 - [CC177_MOUSE]	1.7	1	1	1	2	4.38521	1.7	1	1	71.15	1.7	1	1	706	79.8094	10.7993
Q91Z31	Polypyrimidine tract-binding protein 2 OS=Mus musculus GN=Ptbp2 PE=1 SV=2 - [PTBP2_MOUSE]	1.69	1	1	1	1	2.42039	1.69	1	1					531	57.4528	8.66064
O08599	Syntaxin-binding protein 1 OS=Mus musculus GN=Stxbp1 PE=1 SV=2 - [STXB1_MOUSE]	1.68	1	1	1	4	8.18691	1.68	1	2	100.269	1.68	1	2	594	67.5259	6.96143
Q8BTM8	Filamin-A OS=Mus musculus GN=Flna PE=1 SV=5 - [FLNA_MOUSE]	1.66	1	2	2	6	9.30699	1.66	2	3	44.2649	1.66	2	3	2647	281.046	6.03662
A2AG50	MAP7 domain-containing protein 2 OS=Mus musculus GN=Map7d2 PE=1 SV=1 - [MA7D2_MOUSE]	1.66	1	1	1	4	7.12163	1.66	1	2	46.36	1.66	1	2	781	85.9968	8.80713
Q99ML9	E3 ubiquitin-protein ligase Arkadia OS=Mus musculus GN=Rnf111 PE=1 SV=1 - [RN111_MOUSE]	1.62	1	1	1	1	2.56922	1.62	1	1					989	107.829	7.10791
Q80U78	Pumilio homolog 1 OS=Mus musculus GN=Pum1 PE=1 SV=2 - [PUM1_MOUSE]	1.6	1	1	1	1	3.00761	1.6	1	1					1189	126.541	6.85889
P0C090	Roquin-2 OS=Mus musculus GN=Rc3h2 PE=1 SV=1 - [RC3H2_MOUSE]	1.6	1	1	1	2	4.39729	1.6	1	1	48.94	1.6	1	1	1187	131.213	6.94678
Q3UHC0	Trinucleotide repeat-containing gene 6C protein OS=Mus musculus GN=Tnrc6c PE=1 SV=2 - [TNR6C_MOUSE]	1.6	1	2	2	4	5.46946	1.6	2	2	48.0495	1.6	2	2	1690	175.667	6.85889
Q9Z0H4	CUGBP Elav-like family member 2 OS=Mus musculus GN=Celf2 PE=1 SV=1 - [CELF2_MOUSE]	1.57	1	1	1	4	4.96495	1.57	1	2	31.57	1.57	1	2	508	54.2361	8.76318
O08749	Dihydrolipoyl dehydrogenase, mitochondrial OS=Mus musculus GN=Dld PE=1 SV=2 - [DLDH_MOUSE]	1.57	1	1	1	1	2.28856	1.57	1	1					509	54.2382	7.89893
Q6PDG5	SWI/SNF complex subunit SMARCC2 OS=Mus musculus GN=Smarcc2 PE=1 SV=2 - [SMRC2_MOUSE]	1.57	1	2	2	3	5.44334	1.57	2	2	36.15	0.74	1	1	1213	132.522	5.59229
P25976	Nucleolar transcription factor 1 OS=Mus musculus GN=Ubtf PE=1 SV=1 - [UBF1_MOUSE]	1.57	1	1	1	1	2.57942	1.57	1	1					765	89.4532	5.75732
Q3UHJ0	AP2-associated protein kinase 1 OS=Mus musculus GN=Aak1 PE=1 SV=2 - [AAK1_MOUSE]	1.56	1	1	1	2	3.3416	1.56	1	1	42.91	1.56	1	1	959	103.282	6.69775
A2AJA9	Uncharacterized protein C9orf172 homolog OS=Mus musculus GN=Gm996 PE=1 SV=1 - [CI172_MOUSE]	1.54	1	1	1	2	3.44141	1.54	1	1	40.57	1.54	1	1	974	107.119	9.11475
Q80Y24	Prickle-like protein 2 OS=Mus musculus GN=Prickle2 PE=1 SV=3 - [PRIC2_MOUSE]	1.54	1	1	1	2	3.77243	1.54	1	1	45.3	1.54	1	1	845	95.7196	7.26904
P70175	Disks large homolog 3 OS=Mus musculus GN=Dlg3 PE=1 SV=1 - [DLG3_MOUSE]	1.53	1	1	1	1	3.46057	1.53	1	1					849	93.4242	6.78564
Q61292	Laminin subunit beta-2 OS=Mus musculus GN=Lamb2 PE=1 SV=2 - [LAMB2_MOUSE]	1.5	1	2	2	6	7.01352	1.5	2	3	24.26	1.5	2	3	1799	196.451	6.66846
Q99MR6	Serrate RNA effector molecule homolog OS=Mus musculus GN=Srrt PE=1 SV=1 - [SRRT_MOUSE]	1.49	1	1	1	4	7.77539	1.49	1	2	60.31	1.49	1	2	875	100.39	5.97314
Q8CH18	Cell division cycle and apoptosis regulator protein 1 OS=Mus musculus GN=Ccar1 PE=1 SV=1 - [CCAR1_MOUSE]	1.48	1	1	1	4	2.58128	1.48	1	2	30.01	1.48	1	2	1146	131.979	5.75732
P46460	Vesicle-fusing ATPase OS=Mus musculus GN=Nsf PE=1 SV=2 - [NSF_MOUSE]	1.48	1	1	1	4	6.86913	1.48	1	2	58.0941	1.48	1	2	744	82.561	6.94678
Q80TZ9	Arginine-glutamic acid dipeptide repeats protein OS=Mus musculus GN=Rere PE=1 SV=3 - [RERE_MOUSE]	1.48	1	2	2	8	12.7664	1.48	2	4	53.3281	1.48	2	4	1558	171.648	7.69385
Q6ZPZ3	Zinc finger CCCH domain-containing protein 4 OS=Mus musculus GN=Zc3h4 PE=1 SV=2 - [ZC3H4_MOUSE]	1.46	1	1	1	1	3.23459	1.46	1	1					1304	140.88	6.26514
P20357	Microtubule-associated protein 2 OS=Mus musculus GN=Map2 PE=1 SV=2 - [MTAP2_MOUSE]	1.42	1	2	2	6	11.2174	1.42	2	3	87.528	1.42	2	3	1828	199.01	4.90674
Q91W50	Cold shock domain-containing protein E1 OS=Mus musculus GN=Csde1 PE=1 SV=1 - [CSDE1_MOUSE]	1.38	1	1	1	4	6.70551	1.38	1	2	28.1	1.38	1	2	798	88.7348	6.3667
Q3UTQ8	Cyclin-dependent kinase-like 5 OS=Mus musculus GN=Cdkl5 PE=1 SV=1 - [CDKL5_MOUSE]	1.28	1	1	1	2	3.56176	1.28	1	1	59.6	1.28	1	1	938	105.425	9.5835
Q7TSC1	Protein PRRC2A OS=Mus musculus GN=Prrc2a PE=1 SV=1 - [PRC2A_MOUSE]	1.25	1	1	1	3	2.84721	1.25	1	2	20.16	1.25	1	1	2158	229.063	9.39307
P11499	Heat shock protein HSP 90-beta OS=Mus musculus GN=Hsp90ab1 PE=1 SV=3 - [HS90B_MOUSE]	1.24	2	1	1	2	3.34244	1.24	1	1	41.33	1.24	1	1	724	83.2291	5.03369
Q6PAL7	AT-hook DNA-binding motif-containing protein 1 OS=Mus musculus GN=Ahdc1 PE=1 SV=1 - [AHDC1_MOUSE]	1.19	1	1	1	2	3.89734	1.19	1	1	48.21	1.19	1	1	1594	167.976	8.96826
Q8C3F2	Constitutive coactivator of PPAR-gamma-like protein 2 OS=Mus musculus GN=Fam120c PE=1 SV=3 - [F120C_MOUSE]	1.19	1	1	1	2	2.99662	1.19	1	1	28.64	1.19	1	1	1091	119.642	8.45557
P30999	Catenin delta-1 OS=Mus musculus GN=Ctnnd1 PE=1 SV=2 - [CTND1_MOUSE]	1.17	1	1	1	2	2.53439	1.17	1	1	25.26	1.17	1	1	938	104.86	6.87354
P24788	Cyclin-dependent kinase 11B OS=Mus musculus GN=Cdk11b PE=1 SV=2 - [CD11B_MOUSE]	1.15	1	1	1	2	2.95841	1.15	1	1	33.01	1.15	1	1	784	91.4575	5.38916
Q921M3	Splicing factor 3B subunit 3 OS=Mus musculus GN=Sf3b3 PE=1 SV=1 - [SF3B3_MOUSE]	1.15	1	1	1	1	3.32872	1.15	1	1					1217	135.465	5.26221
Q68FL6	Methionine--tRNA ligase, cytoplasmic OS=Mus musculus GN=Mars PE=1 SV=1 - [SYMC_MOUSE]	1.11	1	1	1	1	2.95058	1.11	1	1					902	101.366	7.13721
P58871	182 kDa tankyrase-1-binding protein OS=Mus musculus GN=Tnks1bp1 PE=1 SV=2 - [TB182_MOUSE]	1.1	1	1	1	1	2.77413	1.1	1	1					1720	181.714	4.88135
Q8CC35	Synaptopodin OS=Mus musculus GN=Synpo PE=1 SV=2 - [SYNPO_MOUSE]	1.08	1	1	1	2	2.6315	1.08	1	1	0	1.08	1	1	929	99.4904	9.42236
Q8CGB6	Tensin-2 OS=Mus musculus GN=Tns2 PE=1 SV=1 - [TNS2_MOUSE]	1.07	1	1	1	2	3.23769	1.07	1	1	28.59	1.07	1	1	1400	151.917	8.48486
Q9EQZ7	Regulating synaptic membrane exocytosis protein 2 OS=Mus musculus GN=Rims2 PE=1 SV=1 - [RIMS2_MOUSE]	1.05	1	1	1	1	3.1253	1.05	1	1					1530	172.757	9.24658
Q6A0A9	Constitutive coactivator of PPAR-gamma-like protein 1 OS=Mus musculus GN=FAM120A PE=1 SV=2 - [F120A_MOUSE]	0.99	1	1	1	2	2.94213	0.99	1	1	36.68	0.99	1	1	1112	121.569	8.92432
Q8CIE6	Coatomer subunit alpha OS=Mus musculus GN=Copa PE=1 SV=2 - [COPA_MOUSE]	0.98	1	1	1	2	4.35054	0.98	1	2					1224	138.344	7.6499
Q9EPU0	Regulator of nonsense transcripts 1 OS=Mus musculus GN=Upf1 PE=1 SV=2 - [RENT1_MOUSE]	0.98	1	1	1	2	2.37803	0.98	1	1	27.74	0.98	1	1	1124	123.889	6.60986
Q80YA9	Connector enhancer of kinase suppressor of ras 2 OS=Mus musculus GN=Cnksr2 PE=1 SV=1 - [CNKR2_MOUSE]	0.97	1	1	1	4	6.2133	0.97	1	2	35.34	0.97	1	2	1032	117.323	6.78564
Q810A7	ATP-dependent RNA helicase DDX42 OS=Mus musculus GN=Ddx42 PE=1 SV=3 - [DDX42_MOUSE]	0.97	1	1	1	1	2.28128	0.97	1	1					929	101.902	6.97607
O55143	Sarcoplasmic/endoplasmic reticulum calcium ATPase 2 OS=Mus musculus GN=Atp2a2 PE=1 SV=2 - [AT2A2_MOUSE]	0.96	1	1	1	2	3.25942	0.96	1	1	51.89	0.96	1	1	1044	114.784	5.33838
Q9ERU9	E3 SUMO-protein ligase RanBP2 OS=Mus musculus GN=Ranbp2 PE=1 SV=2 - [RBP2_MOUSE]	0.95	1	2	2	4	8.62746	0.95	2	2	93.9592	0.95	2	2	3053	340.907	6.17627
Q8VDJ3	Vigilin OS=Mus musculus GN=Hdlbp PE=1 SV=1 - [VIGLN_MOUSE]	0.95	1	1	1	2	3.43621	0.95	1	1	29.68	0.95	1	1	1268	141.655	6.87354
Q61214	Dual specificity tyrosine-phosphorylation-regulated kinase 1A OS=Mus musculus GN=Dyrk1a PE=1 SV=1 - [DYR1A_MOUSE]	0.92	1	1	1	1	1.95453	0.92	1	1					763	85.44	8.74854
Q9QX47	Protein SON OS=Mus musculus GN=Son PE=1 SV=2 - [SON_MOUSE]	0.9	1	1	1	2	3.50744	0.9	1	1	36.3	0.9	1	1	2444	265.483	5.60498
P97445	Voltage-dependent P/Q-type calcium channel subunit alpha-1A OS=Mus musculus GN=Cacna1a PE=1 SV=2 - [CAC1A_MOUSE]	0.89	1	1	1	2	4.30751	0.89	1	1	67.81	0.89	1	1	2368	267.477	8.85107
Q5U4C1	G-protein coupled receptor-associated sorting protein 1 OS=Mus musculus GN=Gprasp1 PE=1 SV=1 - [GASP1_MOUSE]	0.89	1	1	1	1		0			38.1	0.89	1	1	1347	151.65	5.08447
Q99NH0	Ankyrin repeat domain-containing protein 17 OS=Mus musculus GN=Ankrd17 PE=1 SV=2 - [ANR17_MOUSE]	0.88	1	1	1	2	4.78789	0.88	1	2					2603	274.043	6.52197
Q8K1R7	Serine/threonine-protein kinase Nek9 OS=Mus musculus GN=Nek9 PE=1 SV=2 - [NEK9_MOUSE]	0.81	1	1	1	1	1.93599	0.81	1	1					984	107.075	5.63037
P08122	Collagen alpha-2(IV) chain OS=Mus musculus GN=Col4a2 PE=1 SV=4 - [CO4A2_MOUSE]	0.76	1	1	1	2	3.03232	0.76	1	1	21.15	0.76	1	1	1707	167.22	8.48486
Q61879	Myosin-10 OS=Mus musculus GN=Myh10 PE=1 SV=2 - [MYH10_MOUSE]	0.76	1	1	1	2	4.15547	0.76	1	1	27.27	0.76	1	1	1976	228.855	5.5415
Q8CHC4	Synaptojanin-1 OS=Mus musculus GN=Synj1 PE=1 SV=3 - [SYNJ1_MOUSE]	0.76	1	1	1	2	3.46031	0.76	1	1	44.71	0.76	1	1	1574	172.509	6.88818
Q01097	Glutamate receptor ionotropic, NMDA 2B OS=Mus musculus GN=Grin2b PE=1 SV=3 - [NMDE2_MOUSE]	0.67	1	1	1	3	5.76271	0.67	1	2	50.03	0.67	1	1	1482	165.853	6.87354
Q9QXS1	Plectin OS=Mus musculus GN=Plec PE=1 SV=3 - [PLEC_MOUSE]	0.6	1	2	2	4	6.89308	0.6	2	2	43.56	0.6	2	2	4691	533.861	5.96045
Q61315	Adenomatous polyposis coli protein OS=Mus musculus GN=Apc PE=1 SV=1 - [APC_MOUSE]	0.6	1	1	1	4	0	0.6	1	4					2845	310.899	7.57666
E9Q784	Zinc finger CCCH domain-containing protein 13 OS=Mus musculus GN=Zc3h13 PE=1 SV=1 - [ZC3HD_MOUSE]	0.58	1	1	1	8	12.3418	0.58	1	4	64.3127	0.58	1	4	1729	203.635	9.37842
E9PZM4	Chromodomain-helicase-DNA-binding protein 2 OS=Mus musculus GN=Chd2 PE=1 SV=1 - [CHD2_MOUSE]	0.55	1	1	1	4	6.23481	0.55	1	2	53.94	0.55	1	2	1827	210.674	8.06006
D3YZU1	SH3 and multiple ankyrin repeat domains protein 1 OS=Mus musculus GN=Shank1 PE=1 SV=1 - [SHAN1_MOUSE]	0.46	1	1	1	1	2.59041	0.46	1	1					2167	226.178	8.33838
Q811P8	Rho GTPase-activating protein 32 OS=Mus musculus GN=Arhgap32 PE=1 SV=2 - [RHG32_MOUSE]	0.43	1	1	1	2	3.25659	0.43	1	1	33.98	0.43	1	1	2089	229.576	6.85889
Q05793	Basement membrane-specific heparan sulfate proteoglycan core protein OS=Mus musculus GN=Hspg2 PE=1 SV=1 - [PGBM_MOUSE]	0.38	1	1	1	2	3.80886	0.38	1	1	68.52	0.38	1	1	3707	398.039	6.31592
Q8C8R3	Ankyrin-2 OS=Mus musculus GN=Ank2 PE=1 SV=2 - [ANK2_MOUSE]	0.33	1	1	1	2	3.64818	0.33	1	1	72.94	0.33	1	1	3898	425.999	5.17334
Q9JHU4	Cytoplasmic dynein 1 heavy chain 1 OS=Mus musculus GN=Dync1h1 PE=1 SV=2 - [DYHC1_MOUSE]	0.32	1	1	1	1	3.15931	0.32	1	1					4644	531.71	6.41748
Q8BTI8	Serine/arginine repetitive matrix protein 2 OS=Mus musculus GN=Srrm2 PE=1 SV=3 - [SRRM2_MOUSE]	0.3	1	1	1	2	4.93603	0.3	1	2					2703	294.666	12.0298
Q9QXZ0	Microtubule-actin cross-linking factor 1 OS=Mus musculus GN=Macf1 PE=1 SV=2 - [MACF1_MOUSE]	0.26	1	1	1	2	3.75525	0.26	1	1	62.19	0.26	1	1	7354	831.362	5.42725

## Sheet: BCL11A mascot scores
Accession	Description	Score A7
P63268	Actin, gamma-enteric smooth muscle OS=Mus musculus GN=Actg2 PE=1 SV=1 - [ACTH_MOUSE]	282.312
P68373	Tubulin alpha-1C chain OS=Mus musculus GN=Tuba1c PE=1 SV=1 - [TBA1C_MOUSE]	119.769
O55128	Histone deacetylase complex subunit SAP18 OS=Mus musculus GN=Sap18 PE=1 SV=1 - [SAP18_MOUSE]	5.65379
P60761	Neurogranin OS=Mus musculus GN=Nrgn PE=1 SV=1 - [NEUG_MOUSE]	3.56291
Q9CQS8	Protein transport protein Sec61 subunit beta OS=Mus musculus GN=Sec61b PE=1 SV=3 - [SC61B_MOUSE]
Q9D1R9	60S ribosomal protein L34 OS=Mus musculus GN=Rpl34 PE=1 SV=2 - [RL34_MOUSE]	5.66186
Q9CWD3	Nucleoside diphosphate-linked moiety X motif 17 OS=Mus musculus GN=Nudt17 PE=2 SV=1 - [NUD17_MOUSE]	0
Q9JKC6	Cell cycle exit and neuronal differentiation protein 1 OS=Mus musculus GN=Cend1 PE=1 SV=1 - [CEND_MOUSE]	2.64759
P61957	Small ubiquitin-related modifier 2 OS=Mus musculus GN=Sumo2 PE=1 SV=1 - [SUMO2_MOUSE]	3.52359
Q9CQ69	Cytochrome b-c1 complex subunit 8 OS=Mus musculus GN=Uqcrq PE=1 SV=3 - [QCR8_MOUSE]	14.1639
Q3UHX2	28 kDa heat- and acid-stable phosphoprotein OS=Mus musculus GN=Pdap1 PE=1 SV=1 - [HAP28_MOUSE]	5.4782
Q91XV3	Brain acid soluble protein 1 OS=Mus musculus GN=Basp1 PE=1 SV=3 - [BASP1_MOUSE]	2.46066
Q91ZW2	GDP-fucose protein O-fucosyltransferase 1 OS=Mus musculus GN=Pofut1 PE=1 SV=1 - [OFUT1_MOUSE]	0
P83882	60S ribosomal protein L36a OS=Mus musculus GN=Rpl36a PE=1 SV=2 - [RL36A_MOUSE]	10.5768
P15331	Peripherin OS=Mus musculus GN=Prph PE=1 SV=2 - [PERI_MOUSE]	18.0323
P06837	Neuromodulin OS=Mus musculus GN=Gap43 PE=1 SV=1 - [NEUM_MOUSE]	1.66519
O70273	ETS homologous factor OS=Mus musculus GN=Ehf PE=2 SV=1 - [EHF_MOUSE]	0
Q8R191	Synaptogyrin-3 OS=Mus musculus GN=Syngr3 PE=1 SV=1 - [SNG3_MOUSE]	0
Q9DBP5	UMP-CMP kinase OS=Mus musculus GN=Cmpk1 PE=1 SV=1 - [KCY_MOUSE]	3.85124
P56942	Pro-MCH OS=Mus musculus GN=Pmch PE=1 SV=2 - [MCH_MOUSE]	5.24749
Q8BGZ1	Hippocalcin-like protein 4 OS=Mus musculus GN=Hpcal4 PE=1 SV=3 - [HPCL4_MOUSE]	7.38073
Q8BZ94	Zinc finger matrin-type protein 4 OS=Mus musculus GN=Zmat4 PE=2 SV=1 - [ZMAT4_MOUSE]	3.23339
Q9QWL7	Keratin, type I cytoskeletal 17 OS=Mus musculus GN=Krt17 PE=1 SV=3 - [K1C17_MOUSE]	18.9631
Q9CY57	Chromatin target of PRMT1 protein OS=Mus musculus GN=Chtop PE=1 SV=2 - [CHTOP_MOUSE]	4.71642
Q61414	Keratin, type I cytoskeletal 15 OS=Mus musculus GN=Krt15 PE=1 SV=2 - [K1C15_MOUSE]	4.9173
Q9D0B0	Serine/arginine-rich splicing factor 9 OS=Mus musculus GN=Srsf9 PE=1 SV=1 - [SRSF9_MOUSE]	2.68333
Q8BGZ7	Keratin, type II cytoskeletal 75 OS=Mus musculus GN=Krt75 PE=1 SV=1 - [K2C75_MOUSE]	5.91934
Q8C8N2	Protein SCAI OS=Mus musculus GN=Scai PE=1 SV=2 - [SCAI_MOUSE]	8.35598
P98086	Complement C1q subcomponent subunit A OS=Mus musculus GN=C1qa PE=1 SV=2 - [C1QA_MOUSE]	5.60021
Q9WV55	Vesicle-associated membrane protein-associated protein A OS=Mus musculus GN=Vapa PE=1 SV=2 - [VAPA_MOUSE]	2.7027
Q91VN4	MICOS complex subunit Mic25 OS=Mus musculus GN=Chchd6 PE=1 SV=2 - [MIC25_MOUSE]	3.24715
P04925	Major prion protein OS=Mus musculus GN=Prnp PE=1 SV=2 - [PRIO_MOUSE]	6.40717
P62259	14-3-3 protein epsilon OS=Mus musculus GN=Ywhae PE=1 SV=1 - [1433E_MOUSE]	2.3532
B1AXV0	DOMON domain-containing protein FRRS1L OS=Mus musculus GN=Frrs1l PE=1 SV=1 - [FRS1L_MOUSE]	3.1843
Q3TZ87	E3 ubiquitin-protein ligase MARCH9 OS=Mus musculus GN=March9 PE=2 SV=1 - [MARH9_MOUSE]
Q8CI51	PDZ and LIM domain protein 5 OS=Mus musculus GN=Pdlim5 PE=1 SV=4 - [PDLI5_MOUSE]	5.04571
Q91W59	RNA-binding motif, single-stranded-interacting protein 1 OS=Mus musculus GN=Rbms1 PE=1 SV=1 - [RBMS1_MOUSE]	3.91253
Q3TWW8	Serine/arginine-rich splicing factor 6 OS=Mus musculus GN=Srsf6 PE=1 SV=1 - [SRSF6_MOUSE]	3.36402
Q8BX90	Fibronectin type-III domain-containing protein 3A OS=Mus musculus GN=Fndc3a PE=1 SV=3 - [FND3A_MOUSE]	0
Q6PDL0	Cytoplasmic dynein 1 light intermediate chain 2 OS=Mus musculus GN=Dync1li2 PE=1 SV=2 - [DC1L2_MOUSE]	3.21607
Q8CC27	Voltage-dependent L-type calcium channel subunit beta-2 OS=Mus musculus GN=Cacnb2 PE=1 SV=1 - [CACB2_MOUSE]	6.62243
P02535	Keratin, type I cytoskeletal 10 OS=Mus musculus GN=Krt10 PE=1 SV=3 - [K1C10_MOUSE]	5.89385
Q62418	Drebrin-like protein OS=Mus musculus GN=Dbnl PE=1 SV=2 - [DBNL_MOUSE]	3.32583
Q9JMK2	Casein kinase I isoform epsilon OS=Mus musculus GN=Csnk1e PE=1 SV=2 - [KC1E_MOUSE]	3.07039
Q9R053	Sodium channel protein type 11 subunit alpha OS=Mus musculus GN=Scn11a PE=2 SV=2 - [SCNBA_MOUSE]	0
Q6NVG1	Lysophospholipid acyltransferase LPCAT4 OS=Mus musculus GN=Lpcat4 PE=1 SV=1 - [LPCT4_MOUSE]	2.5175
Q99LR1	Monoacylglycerol lipase ABHD12 OS=Mus musculus GN=Abhd12 PE=1 SV=2 - [ABD12_MOUSE]	3.07522
Q80TL4	PHD finger protein 24 OS=Mus musculus GN=Phf24 PE=1 SV=2 - [PHF24_MOUSE]	4.28754
Q8C5L3	CCR4-NOT transcription complex subunit 2 OS=Mus musculus GN=Cnot2 PE=1 SV=2 - [CNOT2_MOUSE]	0
Q62523	Zyxin OS=Mus musculus GN=Zyx PE=1 SV=2 - [ZYX_MOUSE]	2.30323
Q9R0Q6	Actin-related protein 2/3 complex subunit 1A OS=Mus musculus GN=Arpc1a PE=1 SV=1 - [ARC1A_MOUSE]	2.82118
O55176	E3 ubiquitin-protein ligase Praja-1 OS=Mus musculus GN=Pja1 PE=1 SV=3 - [PJA1_MOUSE]	4.2628
Q922P9	Putative oxidoreductase GLYR1 OS=Mus musculus GN=Glyr1 PE=1 SV=1 - [GLYR1_MOUSE]	3.9086
Q3TTE0	Disintegrin and metalloproteinase domain-containing protein 5 OS=Mus musculus GN=Adam5 PE=1 SV=1 - [ADAM5_MOUSE]	1.78827
Q8K4B0	Metastasis-associated protein MTA1 OS=Mus musculus GN=Mta1 PE=1 SV=1 - [MTA1_MOUSE]	2.83971
Q14B46	Rhotekin-2 OS=Mus musculus GN=Rtkn2 PE=1 SV=2 - [RTKN2_MOUSE]	2.03225
P60229	Eukaryotic translation initiation factor 3 subunit E OS=Mus musculus GN=Eif3e PE=1 SV=1 - [EIF3E_MOUSE]	2.26651
Q925E7	Serine/threonine-protein phosphatase 2A 55 kDa regulatory subunit B delta isoform OS=Mus musculus GN=Ppp2r2d PE=1 SV=1 - [2ABD_MOUSE]	2.98831
Q9QYJ0	DnaJ homolog subfamily A member 2 OS=Mus musculus GN=Dnaja2 PE=1 SV=1 - [DNJA2_MOUSE]	2.36979
Q64249	Nuclear receptor subfamily 6 group A member 1 OS=Mus musculus GN=Nr6a1 PE=1 SV=1 - [NR6A1_MOUSE]	2.03927
Q62312	TGF-beta receptor type-2 OS=Mus musculus GN=Tgfbr2 PE=1 SV=1 - [TGFR2_MOUSE]	2.84295
Q9Z2I9	Succinyl-CoA ligase [ADP-forming] subunit beta, mitochondrial OS=Mus musculus GN=Sucla2 PE=1 SV=2 - [SUCB1_MOUSE]	2.99749
P22518	Dual specificity protein kinase CLK1 OS=Mus musculus GN=Clk1 PE=1 SV=2 - [CLK1_MOUSE]	3.47319
P54279	Mismatch repair endonuclease PMS2 OS=Mus musculus GN=Pms2 PE=2 SV=1 - [PMS2_MOUSE]	3.53799
Q9QYE3	B-cell lymphoma/leukemia 11A OS=Mus musculus GN=Bcl11a PE=1 SV=1 - [BC11A_MOUSE]	0
P30306	M-phase inducer phosphatase 2 OS=Mus musculus GN=Cdc25b PE=1 SV=1 - [MPIP2_MOUSE]	2.77116
P79621	MHC class II transactivator OS=Mus musculus GN=Ciita PE=2 SV=2 - [C2TA_MOUSE]	2.33439
Q9DAW6	U4/U6 small nuclear ribonucleoprotein Prp4 OS=Mus musculus GN=Prpf4 PE=1 SV=1 - [PRP4_MOUSE]	4.42709
Q9D5W4	Coiled-coil domain-containing protein 81 OS=Mus musculus GN=Ccdc81 PE=2 SV=1 - [CCD81_MOUSE]	2.42185
Q7TQE6	Macoilin OS=Mus musculus GN=Tmem57 PE=1 SV=1 - [MACOI_MOUSE]	2.86617
Q80T41	Gamma-aminobutyric acid type B receptor subunit 2 OS=Mus musculus GN=Gabbr2 PE=1 SV=2 - [GABR2_MOUSE]	2.24183
Q8R2G6	Coiled-coil domain-containing protein 80 OS=Mus musculus GN=Ccdc80 PE=1 SV=2 - [CCD80_MOUSE]	2.23544
P54869	Hydroxymethylglutaryl-CoA synthase, mitochondrial OS=Mus musculus GN=Hmgcs2 PE=1 SV=2 - [HMCS2_MOUSE]	2.56951
Q3UV17	Keratin, type II cytoskeletal 2 oral OS=Mus musculus GN=Krt76 PE=1 SV=1 - [K22O_MOUSE]	2.60851
O35082	Klotho OS=Mus musculus GN=Kl PE=1 SV=2 - [KLOT_MOUSE]	3.80943
Q80XI3	Eukaryotic translation initiation factor 4 gamma 3 OS=Mus musculus GN=Eif4g3 PE=1 SV=2 - [IF4G3_MOUSE]	8.59234
Q8CAQ8	MICOS complex subunit Mic60 OS=Mus musculus GN=Immt PE=1 SV=1 - [MIC60_MOUSE]	2.57952
Q9Z1G4	V-type proton ATPase 116 kDa subunit a isoform 1 OS=Mus musculus GN=Atp6v0a1 PE=1 SV=3 - [VPP1_MOUSE]	3.69005
P26041	Moesin OS=Mus musculus GN=Msn PE=1 SV=3 - [MOES_MOUSE]	2.20606
P97820	Mitogen-activated protein kinase kinase kinase kinase 4 OS=Mus musculus GN=Map4k4 PE=1 SV=1 - [M4K4_MOUSE]	3.1743
P59281	Rho GTPase-activating protein 39 OS=Mus musculus GN=Arhgap39 PE=1 SV=2 - [RHG39_MOUSE]	3.1311
Q8BJ71	Nuclear pore complex protein Nup93 OS=Mus musculus GN=Nup93 PE=1 SV=1 - [NUP93_MOUSE]	3.25323
Q6NZN0	RNA-binding protein 26 OS=Mus musculus GN=Rbm26 PE=1 SV=2 - [RBM26_MOUSE]	3.75713
Q9CUU3	Synaptonemal complex protein 2 OS=Mus musculus GN=Sycp2 PE=1 SV=2 - [SYCP2_MOUSE]	0
Q8C419	Probable G-protein coupled receptor 158 OS=Mus musculus GN=Gpr158 PE=1 SV=2 - [GP158_MOUSE]	3.53726
Q8K298	Actin-binding protein anillin OS=Mus musculus GN=Anln PE=1 SV=2 - [ANLN_MOUSE]	3.54444
Q9CZU3	Superkiller viralicidic activity 2-like 2 OS=Mus musculus GN=Skiv2l2 PE=1 SV=1 - [SK2L2_MOUSE]	2.68281
O54834	Rho GTPase-activating protein 6 OS=Mus musculus GN=Arhgap6 PE=1 SV=3 - [RHG06_MOUSE]	3.3689
Q3UH60	Disco-interacting protein 2 homolog B OS=Mus musculus GN=Dip2b PE=1 SV=1 - [DIP2B_MOUSE]	1.89391
P13705	DNA mismatch repair protein Msh3 OS=Mus musculus GN=Msh3 PE=2 SV=3 - [MSH3_MOUSE]	4.71088
Q9JM52	Misshapen-like kinase 1 OS=Mus musculus GN=Mink1 PE=1 SV=3 - [MINK1_MOUSE]	4.51906
Q9CW03	Structural maintenance of chromosomes protein 3 OS=Mus musculus GN=Smc3 PE=1 SV=2 - [SMC3_MOUSE]	3.59358
Q9CXK9	RNA-binding protein 33 OS=Mus musculus GN=Rbm33 PE=1 SV=2 - [RBM33_MOUSE]	3.46192
Q6I6G8	E3 ubiquitin-protein ligase HECW2 OS=Mus musculus GN=Hecw2 PE=1 SV=1 - [HECW2_MOUSE]	3.80527
Q6P9Q4	FH1/FH2 domain-containing protein 1 OS=Mus musculus GN=Fhod1 PE=1 SV=3 - [FHOD1_MOUSE]	1.97139
Q80TK0	Uncharacterized protein KIAA1107 OS=Mus musculus GN=Kiaa1107 PE=1 SV=5 - [K1107_MOUSE]	3.65584
Q9CU62	Structural maintenance of chromosomes protein 1A OS=Mus musculus GN=Smc1a PE=1 SV=4 - [SMC1A_MOUSE]	2.54748
E9Q6J5	Biorientation of chromosomes in cell division protein 1-like 1 OS=Mus musculus GN=Bod1l PE=1 SV=1 - [BD1L1_MOUSE]	2.59962
G5E870	E3 ubiquitin-protein ligase TRIP12 OS=Mus musculus GN=Trip12 PE=1 SV=1 - [TRIPC_MOUSE]	4.24365
Q3UHU5	Microtubule cross-linking factor 1 OS=Mus musculus GN=Mtcl1 PE=1 SV=1 - [MTCL1_MOUSE]	3.31064
A2A690	Protein TANC2 OS=Mus musculus GN=Tanc2 PE=1 SV=1 - [TANC2_MOUSE]	4.28562
Q8C0T5	Signal-induced proliferation-associated 1-like protein 1 OS=Mus musculus GN=Sipa1l1 PE=1 SV=2 - [SI1L1_MOUSE]	3.29357
Q9R0L6	Pericentriolar material 1 protein OS=Mus musculus GN=Pcm1 PE=1 SV=2 - [PCM1_MOUSE]	1.61431
P49025	Citron Rho-interacting kinase OS=Mus musculus GN=Cit PE=1 SV=3 - [CTRO_MOUSE]	3.2303
P26039	Talin-1 OS=Mus musculus GN=Tln1 PE=1 SV=2 - [TLN1_MOUSE]	2.7578
O88569	Heterogeneous nuclear ribonucleoproteins A2/B1 OS=Mus musculus GN=Hnrnpa2b1 PE=1 SV=2 - [ROA2_MOUSE]	470.387
P49312	Heterogeneous nuclear ribonucleoprotein A1 OS=Mus musculus GN=Hnrnpa1 PE=1 SV=2 - [ROA1_MOUSE]	92.0201
Q60598	Src substrate cortactin OS=Mus musculus GN=Cttn PE=1 SV=2 - [SRC8_MOUSE]	336.682
P62806	Histone H4 OS=Mus musculus GN=Hist1h4a PE=1 SV=2 - [H4_MOUSE]	33.6416
P60710	Actin, cytoplasmic 1 OS=Mus musculus GN=Actb PE=1 SV=1 - [ACTB_MOUSE]	323.296
Q3U0V1	Far upstream element-binding protein 2 OS=Mus musculus GN=Khsrp PE=1 SV=2 - [FUBP2_MOUSE]	412.204
P61979	Heterogeneous nuclear ribonucleoprotein K OS=Mus musculus GN=Hnrnpk PE=1 SV=1 - [HNRPK_MOUSE]	199.225
Q9DC07	LIM zinc-binding domain-containing Nebulette OS=Mus musculus GN=Nebl PE=1 SV=1 - [LNEBL_MOUSE]	65.3855
P70372	ELAV-like protein 1 OS=Mus musculus GN=Elavl1 PE=1 SV=2 - [ELAV1_MOUSE]	81.7587
P16858	Glyceraldehyde-3-phosphate dehydrogenase OS=Mus musculus GN=Gapdh PE=1 SV=2 - [G3P_MOUSE]	80.4638
Q8K310	Matrin-3 OS=Mus musculus GN=Matr3 PE=1 SV=1 - [MATR3_MOUSE]	292.624
Q8VIJ6	Splicing factor, proline- and glutamine-rich OS=Mus musculus GN=Sfpq PE=1 SV=1 - [SFPQ_MOUSE]	357.814
Q04750	DNA topoisomerase 1 OS=Mus musculus GN=Top1 PE=1 SV=2 - [TOP1_MOUSE]	327.437
Q8BG05	Heterogeneous nuclear ribonucleoprotein A3 OS=Mus musculus GN=Hnrnpa3 PE=1 SV=1 - [ROA3_MOUSE]	226.062
Q64523	Histone H2A type 2-C OS=Mus musculus GN=Hist2h2ac PE=1 SV=3 - [H2A2C_MOUSE]	36.8722
Q8R081	Heterogeneous nuclear ribonucleoprotein L OS=Mus musculus GN=Hnrnpl PE=1 SV=2 - [HNRPL_MOUSE]	337.677
O35737	Heterogeneous nuclear ribonucleoprotein H OS=Mus musculus GN=Hnrnph1 PE=1 SV=3 - [HNRH1_MOUSE]	288.754
Q61792	LIM and SH3 domain protein 1 OS=Mus musculus GN=Lasp1 PE=1 SV=1 - [LASP1_MOUSE]	78.9097
Q99K48	Non-POU domain-containing octamer-binding protein OS=Mus musculus GN=Nono PE=1 SV=3 - [NONO_MOUSE]	280.765
Q91VM5	RNA binding motif protein, X-linked-like-1 OS=Mus musculus GN=Rbmxl1 PE=2 SV=1 - [RMXL1_MOUSE]	59.0192
P97315	Cysteine and glycine-rich protein 1 OS=Mus musculus GN=Csrp1 PE=1 SV=3 - [CSRP1_MOUSE]	63.4913
Q61656	Probable ATP-dependent RNA helicase DDX5 OS=Mus musculus GN=Ddx5 PE=1 SV=2 - [DDX5_MOUSE]	184.636
Q501J6	Probable ATP-dependent RNA helicase DDX17 OS=Mus musculus GN=Ddx17 PE=1 SV=1 - [DDX17_MOUSE]	169.277
Q6PDM2	Serine/arginine-rich splicing factor 1 OS=Mus musculus GN=Srsf1 PE=1 SV=3 - [SRSF1_MOUSE]	46.1196
Q9WV02	RNA-binding motif protein, X chromosome OS=Mus musculus GN=Rbmx PE=1 SV=1 - [RBMX_MOUSE]	56.5164
Q9D6F9	Tubulin beta-4A chain OS=Mus musculus GN=Tubb4a PE=1 SV=3 - [TBB4A_MOUSE]	160.397
P70333	Heterogeneous nuclear ribonucleoprotein H2 OS=Mus musculus GN=Hnrnph2 PE=1 SV=1 - [HNRH2_MOUSE]	203.209
P02301	Histone H3.3C OS=Mus musculus GN=H3f3c PE=3 SV=3 - [H3C_MOUSE]	43.0015
Q62376	U1 small nuclear ribonucleoprotein 70 kDa OS=Mus musculus GN=Snrnp70 PE=1 SV=2 - [RU17_MOUSE]	54.5484
P99024	Tubulin beta-5 chain OS=Mus musculus GN=Tubb5 PE=1 SV=1 - [TBB5_MOUSE]	138.801
Q7TMM9	Tubulin beta-2A chain OS=Mus musculus GN=Tubb2a PE=1 SV=1 - [TBB2A_MOUSE]	132.994
Q9CWF2	Tubulin beta-2B chain OS=Mus musculus GN=Tubb2b PE=1 SV=1 - [TBB2B_MOUSE]	128.092
P68372	Tubulin beta-4B chain OS=Mus musculus GN=Tubb4b PE=1 SV=1 - [TBB4B_MOUSE]	149.318
P84104	Serine/arginine-rich splicing factor 3 OS=Mus musculus GN=Srsf3 PE=1 SV=1 - [SRSF3_MOUSE]	17.9657
P56959	RNA-binding protein FUS OS=Mus musculus GN=Fus PE=1 SV=1 - [FUS_MOUSE]	448.059
P46660	Alpha-internexin OS=Mus musculus GN=Ina PE=1 SV=3 - [AINX_MOUSE]	129.404
Q5F2E7	Nuclear fragile X mental retardation-interacting protein 2 OS=Mus musculus GN=Nufip2 PE=1 SV=1 - [NUFP2_MOUSE]	97.1693
Q9CSN1	SNW domain-containing protein 1 OS=Mus musculus GN=Snw1 PE=1 SV=3 - [SNW1_MOUSE]	118.324
Q91WJ8	Far upstream element-binding protein 1 OS=Mus musculus GN=Fubp1 PE=1 SV=1 - [FUBP1_MOUSE]	109.696
P08551	Neurofilament light polypeptide OS=Mus musculus GN=Nefl PE=1 SV=5 - [NFL_MOUSE]	113.859
P60335	Poly(rC)-binding protein 1 OS=Mus musculus GN=Pcbp1 PE=1 SV=1 - [PCBP1_MOUSE]	26.6607
P10853	Histone H2B type 1-F/J/L OS=Mus musculus GN=Hist1h2bf PE=1 SV=2 - [H2B1F_MOUSE]	23.1245
P16330	2',3'-cyclic-nucleotide 3'-phosphodiesterase OS=Mus musculus GN=Cnp PE=1 SV=3 - [CN37_MOUSE]	93.222
P04370	Myelin basic protein OS=Mus musculus GN=Mbp PE=1 SV=2 - [MBP_MOUSE]	365.163
Q62167	ATP-dependent RNA helicase DDX3X OS=Mus musculus GN=Ddx3x PE=1 SV=3 - [DDX3X_MOUSE]	115.321
Q3UL36	Arginine and glutamate-rich protein 1 OS=Mus musculus GN=Arglu1 PE=1 SV=2 - [ARGL1_MOUSE]	48.9615
Q9ERD7	Tubulin beta-3 chain OS=Mus musculus GN=Tubb3 PE=1 SV=1 - [TBB3_MOUSE]	127.434
Q9Z2X1	Heterogeneous nuclear ribonucleoprotein F OS=Mus musculus GN=Hnrnpf PE=1 SV=3 - [HNRPF_MOUSE]	85.2116
P68368	Tubulin alpha-4A chain OS=Mus musculus GN=Tuba4a PE=1 SV=1 - [TBA4A_MOUSE]	86.4053
P03995	Glial fibrillary acidic protein OS=Mus musculus GN=Gfap PE=1 SV=4 - [GFAP_MOUSE]	51.735
Q7TSJ2	Microtubule-associated protein 6 OS=Mus musculus GN=Map6 PE=1 SV=2 - [MAP6_MOUSE]	105.807
Q9Z130	Heterogeneous nuclear ribonucleoprotein D-like OS=Mus musculus GN=Hnrnpdl PE=1 SV=1 - [HNRDL_MOUSE]	36.1765
Q9D0W5	Peptidyl-prolyl cis-trans isomerase-like 1 OS=Mus musculus GN=Ppil1 PE=1 SV=1 - [PPIL1_MOUSE]	10.5222
Q60668	Heterogeneous nuclear ribonucleoprotein D0 OS=Mus musculus GN=Hnrnpd PE=1 SV=2 - [HNRPD_MOUSE]	56.916
Q61990	Poly(rC)-binding protein 2 OS=Mus musculus GN=Pcbp2 PE=1 SV=1 - [PCBP2_MOUSE]	19.3552
Q8BFW7	Lipoma-preferred partner homolog OS=Mus musculus GN=Lpp PE=1 SV=1 - [LPP_MOUSE]	43.8726
Q8BGD9	Eukaryotic translation initiation factor 4B OS=Mus musculus GN=Eif4b PE=1 SV=1 - [IF4B_MOUSE]	166.194
P20152	Vimentin OS=Mus musculus GN=Vim PE=1 SV=3 - [VIME_MOUSE]	39.0214
P63017	Heat shock cognate 71 kDa protein OS=Mus musculus GN=Hspa8 PE=1 SV=1 - [HSP7C_MOUSE]	73.6493
Q60605	Myosin light polypeptide 6 OS=Mus musculus GN=Myl6 PE=1 SV=3 - [MYL6_MOUSE]	24.7816
Q8VEK3	Heterogeneous nuclear ribonucleoprotein U OS=Mus musculus GN=Hnrnpu PE=1 SV=1 - [HNRPU_MOUSE]	78.0887
P41105	60S ribosomal protein L28 OS=Mus musculus GN=Rpl28 PE=1 SV=2 - [RL28_MOUSE]	10.0843
Q8R326	Paraspeckle component 1 OS=Mus musculus GN=Pspc1 PE=1 SV=1 - [PSPC1_MOUSE]	70.0202
P23116	Eukaryotic translation initiation factor 3 subunit A OS=Mus musculus GN=Eif3a PE=1 SV=5 - [EIF3A_MOUSE]	354.908
Q5NCR9	Nuclear speckle splicing regulatory protein 1 OS=Mus musculus GN=Nsrp1 PE=1 SV=1 - [NSRP1_MOUSE]	65.0481
P28652	Calcium/calmodulin-dependent protein kinase type II subunit beta OS=Mus musculus GN=Camk2b PE=1 SV=2 - [KCC2B_MOUSE]	56.9824
Q569Z6	Thyroid hormone receptor-associated protein 3 OS=Mus musculus GN=Thrap3 PE=1 SV=1 - [TR150_MOUSE]	221.6
Q923D4	Splicing factor 3B subunit 5 OS=Mus musculus GN=Sf3b5 PE=1 SV=1 - [SF3B5_MOUSE]	3.40349
O55131	Septin-7 OS=Mus musculus GN=Sept7 PE=1 SV=1 - [SEPT7_MOUSE]	22.2677
P62858	40S ribosomal protein S28 OS=Mus musculus GN=Rps28 PE=1 SV=1 - [RS28_MOUSE]	3.34478
Q8C2Q3	RNA-binding protein 14 OS=Mus musculus GN=Rbm14 PE=1 SV=1 - [RBM14_MOUSE]	68.8442
P62908	40S ribosomal protein S3 OS=Mus musculus GN=Rps3 PE=1 SV=1 - [RS3_MOUSE]	14.3506
Q7TQD2	Tubulin polymerization-promoting protein OS=Mus musculus GN=Tppp PE=1 SV=1 - [TPPP_MOUSE]	37.4137
Q9CX86	Heterogeneous nuclear ribonucleoprotein A0 OS=Mus musculus GN=Hnrnpa0 PE=1 SV=1 - [ROA0_MOUSE]	52.3832
Q9CXS4	Centromere protein V OS=Mus musculus GN=Cenpv PE=1 SV=2 - [CENPV_MOUSE]	10.5268
P23198	Chromobox protein homolog 3 OS=Mus musculus GN=Cbx3 PE=1 SV=2 - [CBX3_MOUSE]	7.74125
Q8K4G5	Actin-binding LIM protein 1 OS=Mus musculus GN=Ablim1 PE=1 SV=1 - [ABLM1_MOUSE]	88.3649
P11798	Calcium/calmodulin-dependent protein kinase type II subunit alpha OS=Mus musculus GN=Camk2a PE=1 SV=2 - [KCC2A_MOUSE]	44.5766
Q9CXY6	Interleukin enhancer-binding factor 2 OS=Mus musculus GN=Ilf2 PE=1 SV=1 - [ILF2_MOUSE]	10.4565
P29341	Polyadenylate-binding protein 1 OS=Mus musculus GN=Pabpc1 PE=1 SV=2 - [PABP1_MOUSE]	53.6623
P97427	Dihydropyrimidinase-related protein 1 OS=Mus musculus GN=Crmp1 PE=1 SV=1 - [DPYL1_MOUSE]	36.0481
P02088	Hemoglobin subunit beta-1 OS=Mus musculus GN=Hbb-b1 PE=1 SV=2 - [HBB1_MOUSE]	6.00804
O08553	Dihydropyrimidinase-related protein 2 OS=Mus musculus GN=Dpysl2 PE=1 SV=2 - [DPYL2_MOUSE]	37.785
P62317	Small nuclear ribonucleoprotein Sm D2 OS=Mus musculus GN=Snrpd2 PE=1 SV=1 - [SMD2_MOUSE]	5.93844
Q9Z1X4	Interleukin enhancer-binding factor 3 OS=Mus musculus GN=Ilf3 PE=1 SV=2 - [ILF3_MOUSE]	192.337
P62307	Small nuclear ribonucleoprotein F OS=Mus musculus GN=Snrpf PE=1 SV=1 - [RUXF_MOUSE]	14.1683
P08553	Neurofilament medium polypeptide OS=Mus musculus GN=Nefm PE=1 SV=4 - [NFM_MOUSE]	120.04
Q8BL97	Serine/arginine-rich splicing factor 7 OS=Mus musculus GN=Srsf7 PE=1 SV=1 - [SRSF7_MOUSE]	12.0949
O35295	Transcriptional activator protein Pur-beta OS=Mus musculus GN=Purb PE=1 SV=3 - [PURB_MOUSE]	29.1289
O70133	ATP-dependent RNA helicase A OS=Mus musculus GN=Dhx9 PE=1 SV=2 - [DHX9_MOUSE]	99.9331
Q9JII5	DAZ-associated protein 1 OS=Mus musculus GN=Dazap1 PE=1 SV=2 - [DAZP1_MOUSE]	55.4795
P84089	Enhancer of rudimentary homolog OS=Mus musculus GN=Erh PE=1 SV=1 - [ERH_MOUSE]	0
Q8CGZ0	Calcium homeostasis endoplasmic reticulum protein OS=Mus musculus GN=Cherp PE=1 SV=1 - [CHERP_MOUSE]	135.708
Q9Z204	Heterogeneous nuclear ribonucleoproteins C1/C2 OS=Mus musculus GN=Hnrnpc PE=1 SV=1 - [HNRPC_MOUSE]	36.6209
Q9D0E1	Heterogeneous nuclear ribonucleoprotein M OS=Mus musculus GN=Hnrnpm PE=1 SV=3 - [HNRPM_MOUSE]	46.1384
Q8K019	Bcl-2-associated transcription factor 1 OS=Mus musculus GN=Bclaf1 PE=1 SV=2 - [BCLF1_MOUSE]	140.701
P18872	Guanine nucleotide-binding protein G(o) subunit alpha OS=Mus musculus GN=Gnao1 PE=1 SV=3 - [GNAO_MOUSE]	29.0964
P35980	60S ribosomal protein L18 OS=Mus musculus GN=Rpl18 PE=1 SV=3 - [RL18_MOUSE]	11.0841
O88291	DBIRD complex subunit ZNF326 OS=Mus musculus GN=Znf326 PE=1 SV=1 - [ZN326_MOUSE]	79.1179
Q3UTJ2	Sorbin and SH3 domain-containing protein 2 OS=Mus musculus GN=Sorbs2 PE=1 SV=2 - [SRBS2_MOUSE]	58.0827
Q9D824	Pre-mRNA 3'-end-processing factor FIP1 OS=Mus musculus GN=Fip1l1 PE=1 SV=1 - [FIP1_MOUSE]	32.9481
Q9CQR2	40S ribosomal protein S21 OS=Mus musculus GN=Rps21 PE=1 SV=1 - [RS21_MOUSE]	9.52054
Q31125	Zinc transporter SLC39A7 OS=Mus musculus GN=Slc39a7 PE=1 SV=2 - [S39A7_MOUSE]	91.6372
Q9CY58	Plasminogen activator inhibitor 1 RNA-binding protein OS=Mus musculus GN=Serbp1 PE=1 SV=2 - [PAIRB_MOUSE]	36.7492
Q8BKI2	Trinucleotide repeat-containing gene 6B protein OS=Mus musculus GN=Tnrc6b PE=1 SV=2 - [TNR6B_MOUSE]	140.855
Q6PFR5	Transformer-2 protein homolog alpha OS=Mus musculus GN=Tra2a PE=1 SV=1 - [TRA2A_MOUSE]	11.6323
P63011	Ras-related protein Rab-3A OS=Mus musculus GN=Rab3a PE=1 SV=1 - [RAB3A_MOUSE]	10.8977
Q80WJ7	Protein LYRIC OS=Mus musculus GN=Mtdh PE=1 SV=1 - [LYRIC_MOUSE]	19.3152
P28661	Septin-4 OS=Mus musculus GN=Sept4 PE=1 SV=1 - [SEPT4_MOUSE]	11.3174
P61255	60S ribosomal protein L26 OS=Mus musculus GN=Rpl26 PE=1 SV=1 - [RL26_MOUSE]	15.7418
P62242	40S ribosomal protein S8 OS=Mus musculus GN=Rps8 PE=1 SV=2 - [RS8_MOUSE]	7.33623
Q8CJG0	Protein argonaute-2 OS=Mus musculus GN=Ago2 PE=1 SV=3 - [AGO2_MOUSE]	29.7498
Q64213	Splicing factor 1 OS=Mus musculus GN=Sf1 PE=1 SV=6 - [SF01_MOUSE]	45.4468
Q62093	Serine/arginine-rich splicing factor 2 OS=Mus musculus GN=Srsf2 PE=1 SV=4 - [SRSF2_MOUSE]	8.57278
Q9R0I7	YLP motif-containing protein 1 OS=Mus musculus GN=Ylpm1 PE=2 SV=2 - [YLPM1_MOUSE]	94.1906
Q6PIC6	Sodium/potassium-transporting ATPase subunit alpha-3 OS=Mus musculus GN=Atp1a3 PE=1 SV=1 - [AT1A3_MOUSE]	42.7261
Q80X50	Ubiquitin-associated protein 2-like OS=Mus musculus GN=Ubap2l PE=1 SV=1 - [UBP2L_MOUSE]	58.4131
Q9Z315	U4/U6.U5 tri-snRNP-associated protein 1 OS=Mus musculus GN=Sart1 PE=1 SV=1 - [SNUT1_MOUSE]	46.7593
Q8VH51	RNA-binding protein 39 OS=Mus musculus GN=Rbm39 PE=1 SV=2 - [RBM39_MOUSE]	26.9282
Q9JM93	ADP-ribosylation factor-like protein 6-interacting protein 4 OS=Mus musculus GN=Arl6ip4 PE=1 SV=1 - [AR6P4_MOUSE]	7.43711
Q9CWZ3	RNA-binding protein 8A OS=Mus musculus GN=Rbm8a PE=1 SV=3 - [RBM8A_MOUSE]	9.45772
Q8K4P0	pre-mRNA 3' end processing protein WDR33 OS=Mus musculus GN=Wdr33 PE=1 SV=1 - [WDR33_MOUSE]	65.7991
O88532	Zinc finger RNA-binding protein OS=Mus musculus GN=Zfr PE=1 SV=2 - [ZFR_MOUSE]	55.0142
P10637	Microtubule-associated protein tau OS=Mus musculus GN=Mapt PE=1 SV=3 - [TAU_MOUSE]	19.6529
P97376	Protein FRG1 OS=Mus musculus GN=Frg1 PE=1 SV=2 - [FRG1_MOUSE]	4.76287
Q8BQZ5	Cleavage and polyadenylation specificity factor subunit 4 OS=Mus musculus GN=Cpsf4 PE=2 SV=1 - [CPSF4_MOUSE]	1.92094
Q8BIF2	RNA binding protein fox-1 homolog 3 OS=Mus musculus GN=Rbfox3 PE=1 SV=2 - [RFOX3_MOUSE]	21.1317
Q61545	RNA-binding protein EWS OS=Mus musculus GN=Ewsr1 PE=1 SV=2 - [EWS_MOUSE]	77.0673
Q60899	ELAV-like protein 2 OS=Mus musculus GN=Elavl2 PE=2 SV=1 - [ELAV2_MOUSE]	9.77806
Q8CH25	SAFB-like transcription modulator OS=Mus musculus GN=Sltm PE=1 SV=1 - [SLTM_MOUSE]	116.765
P10126	Elongation factor 1-alpha 1 OS=Mus musculus GN=Eef1a1 PE=1 SV=3 - [EF1A1_MOUSE]	42.8232
P67984	60S ribosomal protein L22 OS=Mus musculus GN=Rpl22 PE=1 SV=2 - [RL22_MOUSE]	7.24959
Q9CXG3	Peptidyl-prolyl cis-trans isomerase-like 4 OS=Mus musculus GN=Ppil4 PE=1 SV=2 - [PPIL4_MOUSE]	27.5596
F6SEU4	Ras/Rap GTPase-activating protein SynGAP OS=Mus musculus GN=Syngap1 PE=1 SV=2 - [SYGP1_MOUSE]	88.4451
O70378	ER membrane protein complex subunit 8 OS=Mus musculus GN=Emc8 PE=1 SV=1 - [EMC8_MOUSE]	6.14022
P19426	Negative elongation factor E OS=Mus musculus GN=Nelfe PE=1 SV=2 - [NELFE_MOUSE]	8.44856
Q99KX1	Myeloid leukemia factor 2 OS=Mus musculus GN=Mlf2 PE=1 SV=1 - [MLF2_MOUSE]	5.68916
Q6DFW4	Nucleolar protein 58 OS=Mus musculus GN=Nop58 PE=1 SV=1 - [NOP58_MOUSE]	21.7794
Q9JJV2	Profilin-2 OS=Mus musculus GN=Pfn2 PE=1 SV=3 - [PROF2_MOUSE]	12.2229
Q99LX5	Multiple myeloma tumor-associated protein 2 homolog OS=Mus musculus GN=Mmtag2 PE=2 SV=1 - [MMTA2_MOUSE]	8.1021
P84096	Rho-related GTP-binding protein RhoG OS=Mus musculus GN=Rhog PE=1 SV=1 - [RHOG_MOUSE]	12.068
Q8CI61	BAG family molecular chaperone regulator 4 OS=Mus musculus GN=Bag4 PE=1 SV=2 - [BAG4_MOUSE]	21.0968
P30275	Creatine kinase U-type, mitochondrial OS=Mus musculus GN=Ckmt1 PE=1 SV=1 - [KCRU_MOUSE]	7.77193
Q8R0S2	IQ motif and SEC7 domain-containing protein 1 OS=Mus musculus GN=Iqsec1 PE=1 SV=2 - [IQEC1_MOUSE]	35.3243
Q62425	Cytochrome c oxidase subunit NDUFA4 OS=Mus musculus GN=Ndufa4 PE=1 SV=2 - [NDUA4_MOUSE]	2.46114
P62827	GTP-binding nuclear protein Ran OS=Mus musculus GN=Ran PE=1 SV=3 - [RAN_MOUSE]	5.05366
B2RY56	RNA-binding protein 25 OS=Mus musculus GN=Rbm25 PE=1 SV=2 - [RBM25_MOUSE]	33.2272
Q61701	ELAV-like protein 4 OS=Mus musculus GN=Elavl4 PE=1 SV=1 - [ELAV4_MOUSE]	23.4956
Q9CPW7	Zinc finger matrin-type protein 2 OS=Mus musculus GN=Zmat2 PE=2 SV=1 - [ZMAT2_MOUSE]	5.59222
Q99020	Heterogeneous nuclear ribonucleoprotein A/B OS=Mus musculus GN=Hnrnpab PE=1 SV=1 - [ROAA_MOUSE]	24.103
Q921F2	TAR DNA-binding protein 43 OS=Mus musculus GN=Tardbp PE=1 SV=1 - [TADBP_MOUSE]	50.3326
Q03265	ATP synthase subunit alpha, mitochondrial OS=Mus musculus GN=Atp5a1 PE=1 SV=1 - [ATPA_MOUSE]	19.0267
P60202	Myelin proteolipid protein OS=Mus musculus GN=Plp1 PE=1 SV=2 - [MYPR_MOUSE]	12.1958
Q9D0T1	NHP2-like protein 1 OS=Mus musculus GN=Snu13 PE=1 SV=4 - [NH2L1_MOUSE]	3.30198
P15105	Glutamine synthetase OS=Mus musculus GN=Glul PE=1 SV=6 - [GLNA_MOUSE]	16.3401
P35700	Peroxiredoxin-1 OS=Mus musculus GN=Prdx1 PE=1 SV=1 - [PRDX1_MOUSE]	4.92336
O88737	Protein bassoon OS=Mus musculus GN=Bsn PE=1 SV=4 - [BSN_MOUSE]	223.828
Q60900	ELAV-like protein 3 OS=Mus musculus GN=Elavl3 PE=1 SV=1 - [ELAV3_MOUSE]	18.7678
D3YXK2	Scaffold attachment factor B1 OS=Mus musculus GN=Safb PE=1 SV=2 - [SAFB1_MOUSE]	61.9789
P62754	40S ribosomal protein S6 OS=Mus musculus GN=Rps6 PE=1 SV=1 - [RS6_MOUSE]	8.604
Q60865	Caprin-1 OS=Mus musculus GN=Caprin1 PE=1 SV=2 - [CAPR1_MOUSE]	13.2733
Q9R226	KH domain-containing, RNA-binding, signal transduction-associated protein 3 OS=Mus musculus GN=Khdrbs3 PE=1 SV=1 - [KHDR3_MOUSE]	17.6005
P70318	Nucleolysin TIAR OS=Mus musculus GN=Tial1 PE=1 SV=1 - [TIAR_MOUSE]	13.1066
P62751	60S ribosomal protein L23a OS=Mus musculus GN=Rpl23a PE=1 SV=1 - [RL23A_MOUSE]	2.75166
Q8BP67	60S ribosomal protein L24 OS=Mus musculus GN=Rpl24 PE=1 SV=2 - [RL24_MOUSE]	3.4034
Q9WVA3	Mitotic checkpoint protein BUB3 OS=Mus musculus GN=Bub3 PE=1 SV=2 - [BUB3_MOUSE]	9.23846
Q7TN98	Cytoplasmic polyadenylation element-binding protein 4 OS=Mus musculus GN=Cpeb4 PE=1 SV=1 - [CPEB4_MOUSE]	20.0789
Q8VDN2	Sodium/potassium-transporting ATPase subunit alpha-1 OS=Mus musculus GN=Atp1a1 PE=1 SV=1 - [AT1A1_MOUSE]	31.8555
A2AR02	Peptidyl-prolyl cis-trans isomerase G OS=Mus musculus GN=Ppig PE=1 SV=1 - [PPIG_MOUSE]	43.0031
Q69ZX8	Actin-binding LIM protein 3 OS=Mus musculus GN=Ablim3 PE=1 SV=2 - [ABLM3_MOUSE]	25.7657
P62320	Small nuclear ribonucleoprotein Sm D3 OS=Mus musculus GN=Snrpd3 PE=1 SV=1 - [SMD3_MOUSE]	3.43892
P19246	Neurofilament heavy polypeptide OS=Mus musculus GN=Nefh PE=1 SV=3 - [NFH_MOUSE]	60.0855
Q9CXW4	60S ribosomal protein L11 OS=Mus musculus GN=Rpl11 PE=1 SV=4 - [RL11_MOUSE]	8.14286
P25444	40S ribosomal protein S2 OS=Mus musculus GN=Rps2 PE=1 SV=3 - [RS2_MOUSE]	9.2762
O89086	RNA-binding protein 3 OS=Mus musculus GN=Rbm3 PE=1 SV=1 - [RBM3_MOUSE]	7.70843
P62855	40S ribosomal protein S26 OS=Mus musculus GN=Rps26 PE=1 SV=3 - [RS26_MOUSE]	3.06047
P47962	60S ribosomal protein L5 OS=Mus musculus GN=Rpl5 PE=1 SV=3 - [RL5_MOUSE]	5.65795
Q9QYR6	Microtubule-associated protein 1A OS=Mus musculus GN=Map1a PE=1 SV=2 - [MAP1A_MOUSE]	97.4474
P62267	40S ribosomal protein S23 OS=Mus musculus GN=Rps23 PE=1 SV=3 - [RS23_MOUSE]
Q9JKS5	Intracellular hyaluronan-binding protein 4 OS=Mus musculus GN=Habp4 PE=1 SV=2 - [HABP4_MOUSE]	21.5139
P14131	40S ribosomal protein S16 OS=Mus musculus GN=Rps16 PE=1 SV=4 - [RS16_MOUSE]	2.69336
Q60749	KH domain-containing, RNA-binding, signal transduction-associated protein 1 OS=Mus musculus GN=Khdrbs1 PE=1 SV=2 - [KHDR1_MOUSE]	24.6067
Q9WU01	KH domain-containing, RNA-binding, signal transduction-associated protein 2 OS=Mus musculus GN=Khdrbs2 PE=1 SV=1 - [KHDR2_MOUSE]	8.79619
P14115	60S ribosomal protein L27a OS=Mus musculus GN=Rpl27a PE=1 SV=5 - [RL27A_MOUSE]	6.86984
Q8R149	BUD13 homolog OS=Mus musculus GN=Bud13 PE=1 SV=1 - [BUD13_MOUSE]	17.6939
B2RSH2	Guanine nucleotide-binding protein G(i) subunit alpha-1 OS=Mus musculus GN=Gnai1 PE=1 SV=1 - [GNAI1_MOUSE]	14.7054
P62264	40S ribosomal protein S14 OS=Mus musculus GN=Rps14 PE=1 SV=3 - [RS14_MOUSE]	7.16232
Q9DBR0	A-kinase anchor protein 8 OS=Mus musculus GN=Akap8 PE=1 SV=1 - [AKAP8_MOUSE]	42.5773
P59708	Splicing factor 3B subunit 6 OS=Mus musculus GN=Sf3b6 PE=1 SV=1 - [SF3B6_MOUSE]	5.73965
Q9D0R8	Protein LSM12 homolog OS=Mus musculus GN=Lsm12 PE=1 SV=1 - [LSM12_MOUSE]	2.2341
P14206	40S ribosomal protein SA OS=Mus musculus GN=Rpsa PE=1 SV=4 - [RSSA_MOUSE]	19.2217
Q8K194	U4/U6.U5 small nuclear ribonucleoprotein 27 kDa protein OS=Mus musculus GN=Snrnp27 PE=1 SV=1 - [SNR27_MOUSE]	5.66533
Q9JJ43	RNA binding protein fox-1 homolog 1 OS=Mus musculus GN=Rbfox1 PE=1 SV=3 - [RFOX1_MOUSE]	14.0799
P62996	Transformer-2 protein homolog beta OS=Mus musculus GN=Tra2b PE=1 SV=1 - [TRA2B_MOUSE]	10.0105
Q9CY66	H/ACA ribonucleoprotein complex subunit 1 OS=Mus musculus GN=Gar1 PE=1 SV=1 - [GAR1_MOUSE]	3.15199
Q80W00	Serine/threonine-protein phosphatase 1 regulatory subunit 10 OS=Mus musculus GN=Ppp1r10 PE=1 SV=1 - [PP1RA_MOUSE]	140.06
Q9CZM2	60S ribosomal protein L15 OS=Mus musculus GN=Rpl15 PE=2 SV=4 - [RL15_MOUSE]	1.98572
Q91VJ5	Polyglutamine-binding protein 1 OS=Mus musculus GN=Pqbp1 PE=1 SV=1 - [PQBP1_MOUSE]	4.73017
Q60771	Claudin-11 OS=Mus musculus GN=Cldn11 PE=1 SV=1 - [CLD11_MOUSE]	24.5921
Q80VD1	Protein FAM98B OS=Mus musculus GN=Fam98b PE=1 SV=1 - [FA98B_MOUSE]	6.85017
Q7TMK9	Heterogeneous nuclear ribonucleoprotein Q OS=Mus musculus GN=Syncrip PE=1 SV=2 - [HNRPQ_MOUSE]	23.5158
P17742	Peptidyl-prolyl cis-trans isomerase A OS=Mus musculus GN=Ppia PE=1 SV=2 - [PPIA_MOUSE]	1.84452
Q9DAN9	Uncharacterized protein C17orf105 homolog OS=Mus musculus PE=2 SV=1 - [CQ105_MOUSE]	4.98019
P61358	60S ribosomal protein L27 OS=Mus musculus GN=Rpl27 PE=1 SV=2 - [RL27_MOUSE]	2.65359
Q66JV4	RNA-binding protein 12B-B OS=Mus musculus GN=Rbm12b2 PE=2 SV=2 - [R12BB_MOUSE]	22.8217
Q00PI9	Heterogeneous nuclear ribonucleoprotein U-like protein 2 OS=Mus musculus GN=Hnrnpul2 PE=1 SV=2 - [HNRL2_MOUSE]	24.8459
Q80YR9	RNA-binding protein 12B-A OS=Mus musculus GN=Rbm12b1 PE=1 SV=2 - [R12BA_MOUSE]	23.9105
P97351	40S ribosomal protein S3a OS=Mus musculus GN=Rps3a PE=1 SV=3 - [RS3A_MOUSE]	2.12018
Q5DU25	IQ motif and SEC7 domain-containing protein 2 OS=Mus musculus GN=Iqsec2 PE=1 SV=3 - [IQEC2_MOUSE]	38.3082
Q9WV69	Dematin OS=Mus musculus GN=Dmtn PE=1 SV=1 - [DEMA_MOUSE]	8.2432
P47963	60S ribosomal protein L13 OS=Mus musculus GN=Rpl13 PE=1 SV=3 - [RL13_MOUSE]	2.72816
P35550	rRNA 2'-O-methyltransferase fibrillarin OS=Mus musculus GN=Fbl PE=1 SV=2 - [FBRL_MOUSE]	13.6637
Q9EPJ9	ADP-ribosylation factor GTPase-activating protein 1 OS=Mus musculus GN=Arfgap1 PE=1 SV=2 - [ARFG1_MOUSE]	9.87607
P52480	Pyruvate kinase PKM OS=Mus musculus GN=Pkm PE=1 SV=4 - [KPYM_MOUSE]	4.54062
Q8C1B7	Septin-11 OS=Mus musculus GN=Sept11 PE=1 SV=4 - [SEP11_MOUSE]	6.80533
O70305	Ataxin-2 OS=Mus musculus GN=Atxn2 PE=1 SV=1 - [ATX2_MOUSE]	36.9298
Q9D787	Peptidyl-prolyl cis-trans isomerase-like 2 OS=Mus musculus GN=Ppil2 PE=1 SV=2 - [PPIL2_MOUSE]	6.57719
Q9CYI4	Putative RNA-binding protein Luc7-like 1 OS=Mus musculus GN=Luc7l PE=1 SV=2 - [LUC7L_MOUSE]	11.1892
Q6NV83	U2 snRNP-associated SURP motif-containing protein OS=Mus musculus GN=U2surp PE=1 SV=3 - [SR140_MOUSE]	13.5953
Q9QZQ8	Core histone macro-H2A.1 OS=Mus musculus GN=H2afy PE=1 SV=3 - [H2AY_MOUSE]	4.57529
P62874	Guanine nucleotide-binding protein G(I)/G(S)/G(T) subunit beta-1 OS=Mus musculus GN=Gnb1 PE=1 SV=3 - [GBB1_MOUSE]	7.98738
P21619	Lamin-B2 OS=Mus musculus GN=Lmnb2 PE=1 SV=2 - [LMNB2_MOUSE]	11.3738
Q91W39	Nuclear receptor coactivator 5 OS=Mus musculus GN=Ncoa5 PE=1 SV=1 - [NCOA5_MOUSE]	15.7205
P62983	Ubiquitin-40S ribosomal protein S27a OS=Mus musculus GN=Rps27a PE=1 SV=2 - [RS27A_MOUSE]	2.47076
Q04447	Creatine kinase B-type OS=Mus musculus GN=Ckb PE=1 SV=1 - [KCRB_MOUSE]	10.3865
Q61686	Chromobox protein homolog 5 OS=Mus musculus GN=Cbx5 PE=1 SV=1 - [CBX5_MOUSE]	3.90621
P63101	14-3-3 protein zeta/delta OS=Mus musculus GN=Ywhaz PE=1 SV=1 - [1433Z_MOUSE]	5.19836
P68254	14-3-3 protein theta OS=Mus musculus GN=Ywhaq PE=1 SV=1 - [1433T_MOUSE]	4.88682
Q61885	Myelin-oligodendrocyte glycoprotein OS=Mus musculus GN=Mog PE=1 SV=1 - [MOG_MOUSE]	7.94899
P61982	14-3-3 protein gamma OS=Mus musculus GN=Ywhag PE=1 SV=2 - [1433G_MOUSE]	4.44728
P43006	Excitatory amino acid transporter 2 OS=Mus musculus GN=Slc1a2 PE=1 SV=1 - [EAA2_MOUSE]	29.6824
Q5SUF2	Luc7-like protein 3 OS=Mus musculus GN=Luc7l3 PE=1 SV=1 - [LC7L3_MOUSE]	8.51406
Q9CPR4	60S ribosomal protein L17 OS=Mus musculus GN=Rpl17 PE=1 SV=3 - [RL17_MOUSE]	2.97132
Q9Z0U1	Tight junction protein ZO-2 OS=Mus musculus GN=Tjp2 PE=1 SV=2 - [ZO2_MOUSE]	19.0426
Q9CQF3	Cleavage and polyadenylation specificity factor subunit 5 OS=Mus musculus GN=Nudt21 PE=1 SV=1 - [CPSF5_MOUSE]	4.82465
Q02105	Complement C1q subcomponent subunit C OS=Mus musculus GN=C1qc PE=1 SV=2 - [C1QC_MOUSE]	5.57113
Q60722	Transcription factor 4 OS=Mus musculus GN=Tcf4 PE=1 SV=1 - [ITF2_MOUSE]	9.7826
Q9Z2Q6	Septin-5 OS=Mus musculus GN=Sept5 PE=1 SV=2 - [SEPT5_MOUSE]	4.53442
Q62417	Sorbin and SH3 domain-containing protein 1 OS=Mus musculus GN=Sorbs1 PE=1 SV=2 - [SRBS1_MOUSE]	33.5212
Q8BTV2	Cleavage and polyadenylation specificity factor subunit 7 OS=Mus musculus GN=Cpsf7 PE=1 SV=2 - [CPSF7_MOUSE]	6.13439
P14873	Microtubule-associated protein 1B OS=Mus musculus GN=Map1b PE=1 SV=2 - [MAP1B_MOUSE]	46.3475
Q61171	Peroxiredoxin-2 OS=Mus musculus GN=Prdx2 PE=1 SV=3 - [PRDX2_MOUSE]	5.31915
O35286	Pre-mRNA-splicing factor ATP-dependent RNA helicase DHX15 OS=Mus musculus GN=Dhx15 PE=1 SV=2 - [DHX15_MOUSE]	15.1286
Q8VDM6	Heterogeneous nuclear ribonucleoprotein U-like protein 1 OS=Mus musculus GN=Hnrnpul1 PE=1 SV=1 - [HNRL1_MOUSE]	21.0964
Q8K0E8	Fibrinogen beta chain OS=Mus musculus GN=Fgb PE=1 SV=1 - [FIBB_MOUSE]	11.2068
Q9QY76	Vesicle-associated membrane protein-associated protein B OS=Mus musculus GN=Vapb PE=1 SV=3 - [VAPB_MOUSE]	2.94726
Q6P1F6	Serine/threonine-protein phosphatase 2A 55 kDa regulatory subunit B alpha isoform OS=Mus musculus GN=Ppp2r2a PE=1 SV=1 - [2ABA_MOUSE]	7.9651
Q99M28	RNA-binding protein with serine-rich domain 1 OS=Mus musculus GN=Rnps1 PE=1 SV=1 - [RNPS1_MOUSE]	4.42413
Q6NVF9	Cleavage and polyadenylation specificity factor subunit 6 OS=Mus musculus GN=Cpsf6 PE=1 SV=1 - [CPSF6_MOUSE]	10.6552
O35927	Catenin delta-2 OS=Mus musculus GN=Ctnnd2 PE=1 SV=1 - [CTND2_MOUSE]	17.6696
Q3UQU0	Bromodomain-containing protein 9 OS=Mus musculus GN=Brd9 PE=1 SV=1 - [BRD9_MOUSE]	6.48716
P61264	Syntaxin-1B OS=Mus musculus GN=Stx1b PE=1 SV=1 - [STX1B_MOUSE]	3.56994
P39447	Tight junction protein ZO-1 OS=Mus musculus GN=Tjp1 PE=1 SV=2 - [ZO1_MOUSE]	36.2732
Q9JHS9	Spliceosome-associated protein CWC15 homolog OS=Mus musculus GN=Cwc15 PE=1 SV=1 - [CWC15_MOUSE]	2.85061
Q61937	Nucleophosmin OS=Mus musculus GN=Npm1 PE=1 SV=1 - [NPM_MOUSE]	6.47187
Q5DTX6	Junctional protein associated with coronary artery disease OS=Mus musculus GN=Jcad PE=1 SV=2 - [JCAD_MOUSE]	17.6593
P14106	Complement C1q subcomponent subunit B OS=Mus musculus GN=C1qb PE=1 SV=2 - [C1QB_MOUSE]	4.03192
P15864	Histone H1.2 OS=Mus musculus GN=Hist1h1c PE=1 SV=2 - [H12_MOUSE]	3.45203
Q8VE97	Serine/arginine-rich splicing factor 4 OS=Mus musculus GN=Srsf4 PE=2 SV=1 - [SRSF4_MOUSE]	9.52491
Q91V61	Sideroflexin-3 OS=Mus musculus GN=Sfxn3 PE=1 SV=1 - [SFXN3_MOUSE]	2.80603
Q922U2	Keratin, type II cytoskeletal 5 OS=Mus musculus GN=Krt5 PE=1 SV=1 - [K2C5_MOUSE]	13.2933
P14094	Sodium/potassium-transporting ATPase subunit beta-1 OS=Mus musculus GN=Atp1b1 PE=1 SV=1 - [AT1B1_MOUSE]
Q9DBF7	Pre-mRNA-splicing factor CWC25 homolog OS=Mus musculus GN=Cwc25 PE=2 SV=2 - [CWC25_MOUSE]	6.29777
Q9CQU1	Microfibrillar-associated protein 1 OS=Mus musculus GN=Mfap1 PE=1 SV=1 - [MFAP1_MOUSE]	5.0298
Q9D8E6	60S ribosomal protein L4 OS=Mus musculus GN=Rpl4 PE=1 SV=3 - [RL4_MOUSE]	2.54742
Q8C015	Serine/threonine-protein kinase PAK 7 OS=Mus musculus GN=Pak7 PE=1 SV=1 - [PAK7_MOUSE]	16.3422
Q9D6J6	NADH dehydrogenase [ubiquinone] flavoprotein 2, mitochondrial OS=Mus musculus GN=Ndufv2 PE=1 SV=2 - [NDUV2_MOUSE]	2.4326
P14733	Lamin-B1 OS=Mus musculus GN=Lmnb1 PE=1 SV=3 - [LMNB1_MOUSE]	8.73904
Q8K0U4	Heat shock 70 kDa protein 12A OS=Mus musculus GN=Hspa12a PE=1 SV=1 - [HS12A_MOUSE]	8.10836
P97447	Four and a half LIM domains protein 1 OS=Mus musculus GN=Fhl1 PE=1 SV=3 - [FHL1_MOUSE]	3.55644
Q3TJZ6	Protein FAM98A OS=Mus musculus GN=Fam98a PE=1 SV=1 - [FA98A_MOUSE]	28.5022
P23242	Gap junction alpha-1 protein OS=Mus musculus GN=Gja1 PE=1 SV=2 - [CXA1_MOUSE]	7.9598
P12970	60S ribosomal protein L7a OS=Mus musculus GN=Rpl7a PE=1 SV=2 - [RL7A_MOUSE]	5.74203
P54823	Probable ATP-dependent RNA helicase DDX6 OS=Mus musculus GN=Ddx6 PE=1 SV=1 - [DDX6_MOUSE]	6.93225
P62082	40S ribosomal protein S7 OS=Mus musculus GN=Rps7 PE=2 SV=1 - [RS7_MOUSE]	2.39574
Q6ZWN5	40S ribosomal protein S9 OS=Mus musculus GN=Rps9 PE=1 SV=3 - [RS9_MOUSE]	5.64269
Q8BGZ2	Protein FAM168A OS=Mus musculus GN=Fam168a PE=2 SV=1 - [F168A_MOUSE]	5.60398
P14148	60S ribosomal protein L7 OS=Mus musculus GN=Rpl7 PE=1 SV=2 - [RL7_MOUSE]	5.42216
Q60930	Voltage-dependent anion-selective channel protein 2 OS=Mus musculus GN=Vdac2 PE=1 SV=2 - [VDAC2_MOUSE]	3.11741
O35129	Prohibitin-2 OS=Mus musculus GN=Phb2 PE=1 SV=1 - [PHB2_MOUSE]	4.04268
Q8R0F5	RNA-binding motif protein, X-linked 2 OS=Mus musculus GN=Rbmx2 PE=1 SV=1 - [RBMX2_MOUSE]	3.58916
Q8CJG1	Protein argonaute-1 OS=Mus musculus GN=Ago1 PE=1 SV=2 - [AGO1_MOUSE]	14.742
Q80YN3	Breast carcinoma-amplified sequence 1 homolog OS=Mus musculus GN=Bcas1 PE=1 SV=3 - [BCAS1_MOUSE]	8.11856
Q8C854	Myelin expression factor 2 OS=Mus musculus GN=Myef2 PE=1 SV=1 - [MYEF2_MOUSE]	8.26774
Q80SY5	Pre-mRNA-splicing factor 38B OS=Mus musculus GN=Prpf38b PE=1 SV=1 - [PR38B_MOUSE]	0
Q4FK66	Pre-mRNA-splicing factor 38A OS=Mus musculus GN=Prpf38a PE=1 SV=1 - [PR38A_MOUSE]	3.39593
P20029	78 kDa glucose-regulated protein OS=Mus musculus GN=Hspa5 PE=1 SV=3 - [GRP78_MOUSE]	6.92845
Q9CQT2	RNA-binding protein 7 OS=Mus musculus GN=Rbm7 PE=1 SV=1 - [RBM7_MOUSE]	2.68066
Q60932	Voltage-dependent anion-selective channel protein 1 OS=Mus musculus GN=Vdac1 PE=1 SV=3 - [VDAC1_MOUSE]	3.86526
Q91VR2	ATP synthase subunit gamma, mitochondrial OS=Mus musculus GN=Atp5c1 PE=1 SV=1 - [ATPG_MOUSE]	2.60108
Q9QZD9	Eukaryotic translation initiation factor 3 subunit I OS=Mus musculus GN=Eif3i PE=1 SV=1 - [EIF3I_MOUSE]	3.82963
Q9QYC0	Alpha-adducin OS=Mus musculus GN=Add1 PE=1 SV=2 - [ADDA_MOUSE]	2.56208
Q8CGC7	Bifunctional glutamate/proline--tRNA ligase OS=Mus musculus GN=Eprs PE=1 SV=4 - [SYEP_MOUSE]	11.9458
Q7TN99	Cytoplasmic polyadenylation element-binding protein 3 OS=Mus musculus GN=Cpeb3 PE=1 SV=1 - [CPEB3_MOUSE]	9.11732
P62715	Serine/threonine-protein phosphatase 2A catalytic subunit beta isoform OS=Mus musculus GN=Ppp2cb PE=1 SV=1 - [PP2AB_MOUSE]	2.66561
Q62433	Protein NDRG1 OS=Mus musculus GN=Ndrg1 PE=1 SV=1 - [NDRG1_MOUSE]	3.3428
Q9ESX5	H/ACA ribonucleoprotein complex subunit 4 OS=Mus musculus GN=Dkc1 PE=1 SV=4 - [DKC1_MOUSE]	5.1582
O88935	Synapsin-1 OS=Mus musculus GN=Syn1 PE=1 SV=2 - [SYN1_MOUSE]	9.73201
Q9DB77	Cytochrome b-c1 complex subunit 2, mitochondrial OS=Mus musculus GN=Uqcrc2 PE=1 SV=1 - [QCR2_MOUSE]	3.54578
Q99NB9	Splicing factor 3B subunit 1 OS=Mus musculus GN=Sf3b1 PE=1 SV=1 - [SF3B1_MOUSE]	23.9048
Q91VR5	ATP-dependent RNA helicase DDX1 OS=Mus musculus GN=Ddx1 PE=1 SV=1 - [DDX1_MOUSE]	6.43269
Q62189	U1 small nuclear ribonucleoprotein A OS=Mus musculus GN=Snrpa PE=1 SV=3 - [SNRPA_MOUSE]	3.01929
Q80YR5	Scaffold attachment factor B2 OS=Mus musculus GN=Safb2 PE=1 SV=2 - [SAFB2_MOUSE]	22.8395
Q9D883	Splicing factor U2AF 35 kDa subunit OS=Mus musculus GN=U2af1 PE=1 SV=4 - [U2AF1_MOUSE]	4.85025
Q7TQH0	Ataxin-2-like protein OS=Mus musculus GN=Atxn2l PE=1 SV=1 - [ATX2L_MOUSE]	7.80298
A2BH40	AT-rich interactive domain-containing protein 1A OS=Mus musculus GN=Arid1a PE=1 SV=1 - [ARI1A_MOUSE]	22.8299
Q8BG95	Protein phosphatase 1 regulatory subunit 12B OS=Mus musculus GN=Ppp1r12b PE=1 SV=2 - [MYPT2_MOUSE]	6.81624
Q9CR68	Cytochrome b-c1 complex subunit Rieske, mitochondrial OS=Mus musculus GN=Uqcrfs1 PE=1 SV=1 - [UCRI_MOUSE]	10.0055
Q8BL65	Actin-binding LIM protein 2 OS=Mus musculus GN=Ablim2 PE=1 SV=1 - [ABLM2_MOUSE]	2.53745
Q3TTY5	Keratin, type II cytoskeletal 2 epidermal OS=Mus musculus GN=Krt2 PE=1 SV=1 - [K22E_MOUSE]	3.82309
Q8C9B9	Death-inducer obliterator 1 OS=Mus musculus GN=Dido1 PE=1 SV=4 - [DIDO1_MOUSE]	29.8634
Q80XP8	Protein FAM76B OS=Mus musculus GN=Fam76b PE=1 SV=1 - [FA76B_MOUSE]	3.73598
Q64332	Synapsin-2 OS=Mus musculus GN=Syn2 PE=1 SV=2 - [SYN2_MOUSE]	9.01734
A2RTL5	Arginine/serine-rich coiled-coil protein 2 OS=Mus musculus GN=Rsrc2 PE=2 SV=1 - [RSRC2_MOUSE]	4.36125
P68040	Guanine nucleotide-binding protein subunit beta-2-like 1 OS=Mus musculus GN=Gnb2l1 PE=1 SV=3 - [GBLP_MOUSE]	3.95164
Q8VDP4	Cell cycle and apoptosis regulator protein 2 OS=Mus musculus GN=Ccar2 PE=1 SV=2 - [CCAR2_MOUSE]	2.81161
P62918	60S ribosomal protein L8 OS=Mus musculus GN=Rpl8 PE=1 SV=2 - [RL8_MOUSE]	2.31864
P09405	Nucleolin OS=Mus musculus GN=Ncl PE=1 SV=2 - [NUCL_MOUSE]	10.4907
P55088	Aquaporin-4 OS=Mus musculus GN=Aqp4 PE=1 SV=2 - [AQP4_MOUSE]	2.47811
P47708	Rabphilin-3A OS=Mus musculus GN=Rph3a PE=1 SV=2 - [RP3A_MOUSE]	8.08253
Q9D051	Pyruvate dehydrogenase E1 component subunit beta, mitochondrial OS=Mus musculus GN=Pdhb PE=1 SV=1 - [ODPB_MOUSE]	3.14859
P47911	60S ribosomal protein L6 OS=Mus musculus GN=Rpl6 PE=1 SV=3 - [RL6_MOUSE]	2.71199
E9PV24	Fibrinogen alpha chain OS=Mus musculus GN=Fga PE=1 SV=1 - [FIBA_MOUSE]	8.3828
Q08091	Calponin-1 OS=Mus musculus GN=Cnn1 PE=1 SV=1 - [CNN1_MOUSE]	2.44074
P48962	ADP/ATP translocase 1 OS=Mus musculus GN=Slc25a4 PE=1 SV=4 - [ADT1_MOUSE]	2.89306
Q9D6R2	Isocitrate dehydrogenase [NAD] subunit alpha, mitochondrial OS=Mus musculus GN=Idh3a PE=1 SV=1 - [IDH3A_MOUSE]	2.98775
O89112	LanC-like protein 1 OS=Mus musculus GN=Lancl1 PE=1 SV=1 - [LANC1_MOUSE]	3.93972
Q8BW22	Calcium-responsive transactivator OS=Mus musculus GN=Ss18l1 PE=1 SV=1 - [CREST_MOUSE]	10.5102
P27659	60S ribosomal protein L3 OS=Mus musculus GN=Rpl3 PE=1 SV=3 - [RL3_MOUSE]	7.06956
Q9D8N0	Elongation factor 1-gamma OS=Mus musculus GN=Eef1g PE=1 SV=3 - [EF1G_MOUSE]	3.83181
Q8BIZ1	Ankyrin repeat and sterile alpha motif domain-containing protein 1B OS=Mus musculus GN=Anks1b PE=1 SV=3 - [ANS1B_MOUSE]	19.6055
Q9JLM8	Serine/threonine-protein kinase DCLK1 OS=Mus musculus GN=Dclk1 PE=1 SV=1 - [DCLK1_MOUSE]	3.1184
Q61029	Lamina-associated polypeptide 2, isoforms beta/delta/epsilon/gamma OS=Mus musculus GN=Tmpo PE=1 SV=4 - [LAP2B_MOUSE]	2.702
Q8BHS3	Pre-mRNA-splicing factor RBM22 OS=Mus musculus GN=Rbm22 PE=1 SV=1 - [RBM22_MOUSE]	2.23534
Q8CHU3	Epsin-2 OS=Mus musculus GN=Epn2 PE=1 SV=1 - [EPN2_MOUSE]	4.50791
Q9ESB3	Histidine-rich glycoprotein OS=Mus musculus GN=Hrg PE=1 SV=2 - [HRG_MOUSE]	9.04492
Q61464	Zinc finger protein 638 OS=Mus musculus GN=Znf638 PE=1 SV=2 - [ZN638_MOUSE]	37.171
P08775	DNA-directed RNA polymerase II subunit RPB1 OS=Mus musculus GN=Polr2a PE=1 SV=3 - [RPB1_MOUSE]	8.71873
Q8VEM8	Phosphate carrier protein, mitochondrial OS=Mus musculus GN=Slc25a3 PE=1 SV=1 - [MPCP_MOUSE]	3.04119
P42669	Transcriptional activator protein Pur-alpha OS=Mus musculus GN=Pura PE=1 SV=1 - [PURA_MOUSE]	5.401
Q99JR5	Tubulointerstitial nephritis antigen-like OS=Mus musculus GN=Tinagl1 PE=1 SV=1 - [TINAL_MOUSE]	4.23703
Q91VX2	Ubiquitin-associated protein 2 OS=Mus musculus GN=Ubap2 PE=1 SV=1 - [UBAP2_MOUSE]	16.3751
O55187	E3 SUMO-protein ligase CBX4 OS=Mus musculus GN=Cbx4 PE=1 SV=2 - [CBX4_MOUSE]	4.70142
P97379	Ras GTPase-activating protein-binding protein 2 OS=Mus musculus GN=G3bp2 PE=1 SV=2 - [G3BP2_MOUSE]	3.69762
P63328	Serine/threonine-protein phosphatase 2B catalytic subunit alpha isoform OS=Mus musculus GN=Ppp3ca PE=1 SV=1 - [PP2BA_MOUSE]	6.07095
Q7TPM1	Protein PRRC2B OS=Mus musculus GN=Prrc2b PE=1 SV=1 - [PRC2B_MOUSE]	13.2687
Q9R0U0	Serine/arginine-rich splicing factor 10 OS=Mus musculus GN=Srsf10 PE=1 SV=2 - [SRS10_MOUSE]	2.348
P61164	Alpha-centractin OS=Mus musculus GN=Actr1a PE=1 SV=1 - [ACTZ_MOUSE]	3.50106
Q9D2G2	Dihydrolipoyllysine-residue succinyltransferase component of 2-oxoglutarate dehydrogenase complex, mitochondrial OS=Mus musculus GN=Dlst PE=1 SV=1 - [ODO2_MOUSE]	3.72164
P61963	DDB1- and CUL4-associated factor 7 OS=Mus musculus GN=Dcaf7 PE=1 SV=1 - [DCAF7_MOUSE]	2.94916
B1AZI6	THO complex subunit 2 OS=Mus musculus GN=Thoc2 PE=1 SV=1 - [THOC2_MOUSE]	8.69152
O35326	Serine/arginine-rich splicing factor 5 OS=Mus musculus GN=Srsf5 PE=1 SV=2 - [SRSF5_MOUSE]	4.58246
Q91WD5	NADH dehydrogenase [ubiquinone] iron-sulfur protein 2, mitochondrial OS=Mus musculus GN=Ndufs2 PE=1 SV=1 - [NDUS2_MOUSE]	7.24224
Q91XM9	Disks large homolog 2 OS=Mus musculus GN=Dlg2 PE=1 SV=2 - [DLG2_MOUSE]	5.38006
O08810	116 kDa U5 small nuclear ribonucleoprotein component OS=Mus musculus GN=Eftud2 PE=1 SV=1 - [U5S1_MOUSE]	5.21937
Q8K406	Leucine-rich repeat LGI family member 3 OS=Mus musculus GN=Lgi3 PE=1 SV=1 - [LGI3_MOUSE]	3.61245
P63085	Mitogen-activated protein kinase 1 OS=Mus musculus GN=Mapk1 PE=1 SV=3 - [MK01_MOUSE]	2.36483
P47738	Aldehyde dehydrogenase, mitochondrial OS=Mus musculus GN=Aldh2 PE=1 SV=1 - [ALDH2_MOUSE]	3.0439
O54734	Dolichyl-diphosphooligosaccharide--protein glycosyltransferase 48 kDa subunit OS=Mus musculus GN=Ddost PE=1 SV=2 - [OST48_MOUSE]	3.15762
O54949	Serine/threonine-protein kinase NLK OS=Mus musculus GN=Nlk PE=1 SV=2 - [NLK_MOUSE]	3.74084
B2RRE7	OTU domain-containing protein 4 OS=Mus musculus GN=Otud4 PE=1 SV=1 - [OTUD4_MOUSE]	6.27523
Q8BZX4	Splicing regulatory glutamine/lysine-rich protein 1 OS=Mus musculus GN=Srek1 PE=2 SV=1 - [SREK1_MOUSE]	2.61244
P50516	V-type proton ATPase catalytic subunit A OS=Mus musculus GN=Atp6v1a PE=1 SV=2 - [VATA_MOUSE]	4.64927
Q9R190	Metastasis-associated protein MTA2 OS=Mus musculus GN=Mta2 PE=1 SV=1 - [MTA2_MOUSE]	6.44258
Q08642	Protein-arginine deiminase type-2 OS=Mus musculus GN=Padi2 PE=1 SV=2 - [PADI2_MOUSE]	3.67198
Q8CH09	SURP and G-patch domain-containing protein 2 OS=Mus musculus GN=Sugp2 PE=1 SV=2 - [SUGP2_MOUSE]	6.60309
Q61818	Retinoic acid-induced protein 1 OS=Mus musculus GN=Rai1 PE=1 SV=3 - [RAI1_MOUSE]	21.8774
Q9R1Z8	Vinexin OS=Mus musculus GN=Sorbs3 PE=1 SV=1 - [VINEX_MOUSE]	2.48819
P35486	Pyruvate dehydrogenase E1 component subunit alpha, somatic form, mitochondrial OS=Mus musculus GN=Pdha1 PE=1 SV=1 - [ODPA_MOUSE]	2.6492
P16546	Spectrin alpha chain, non-erythrocytic 1 OS=Mus musculus GN=Sptan1 PE=1 SV=4 - [SPTN1_MOUSE]	20.0538
Q8VCM7	Fibrinogen gamma chain OS=Mus musculus GN=Fgg PE=1 SV=1 - [FIBG_MOUSE]	9.00104
P56480	ATP synthase subunit beta, mitochondrial OS=Mus musculus GN=Atp5b PE=1 SV=2 - [ATPB_MOUSE]	3.60658
Q9Z2D6	Methyl-CpG-binding protein 2 OS=Mus musculus GN=Mecp2 PE=1 SV=1 - [MECP2_MOUSE]	6.21462
Q8R4U7	Leucine zipper protein 1 OS=Mus musculus GN=Luzp1 PE=1 SV=2 - [LUZP1_MOUSE]	4.79457
Q8BFQ4	WD repeat-containing protein 82 OS=Mus musculus GN=Wdr82 PE=1 SV=1 - [WDR82_MOUSE]
Q8VE92	RNA-binding protein 4B OS=Mus musculus GN=Rbm4b PE=1 SV=1 - [RBM4B_MOUSE]	2.44562
Q99LF4	tRNA-splicing ligase RtcB homolog OS=Mus musculus GN=Rtcb PE=1 SV=1 - [RTCB_MOUSE]	2.53655
P07724	Serum albumin OS=Mus musculus GN=Alb PE=1 SV=3 - [ALBU_MOUSE]	26.9928
P48678	Prelamin-A/C OS=Mus musculus GN=Lmna PE=1 SV=2 - [LMNA_MOUSE]	8.20745
Q9QXD8	LIM domain-containing protein 1 OS=Mus musculus GN=Limd1 PE=1 SV=2 - [LIMD1_MOUSE]	2.61525
Q9CZ13	Cytochrome b-c1 complex subunit 1, mitochondrial OS=Mus musculus GN=Uqcrc1 PE=1 SV=2 - [QCR1_MOUSE]	3.59489
Q62318	Transcription intermediary factor 1-beta OS=Mus musculus GN=Trim28 PE=1 SV=3 - [TIF1B_MOUSE]	0
P17809	Solute carrier family 2, facilitated glucose transporter member 1 OS=Mus musculus GN=Slc2a1 PE=1 SV=4 - [GTR1_MOUSE]	3.30083
Q9R1C7	Pre-mRNA-processing factor 40 homolog A OS=Mus musculus GN=Prpf40a PE=1 SV=1 - [PR40A_MOUSE]	5.49907
Q91XU0	ATPase WRNIP1 OS=Mus musculus GN=Wrnip1 PE=1 SV=2 - [WRIP1_MOUSE]	2.38617
O35126	Atrophin-1 OS=Mus musculus GN=Atn1 PE=1 SV=1 - [ATN1_MOUSE]	8.89326
P62814	V-type proton ATPase subunit B, brain isoform OS=Mus musculus GN=Atp6v1b2 PE=1 SV=1 - [VATB2_MOUSE]	6.46409
Q62261	Spectrin beta chain, non-erythrocytic 1 OS=Mus musculus GN=Sptbn1 PE=1 SV=2 - [SPTB2_MOUSE]	9.18354
Q8CB77	Transcription elongation factor B polypeptide 3 OS=Mus musculus GN=Tceb3 PE=1 SV=3 - [ELOA1_MOUSE]	5.45736
P42208	Septin-2 OS=Mus musculus GN=Sept2 PE=1 SV=2 - [SEPT2_MOUSE]	2.3156
Q0P678	Zinc finger CCCH domain-containing protein 18 OS=Mus musculus GN=Zc3h18 PE=1 SV=1 - [ZCH18_MOUSE]	2.87735
Q8VHR5	Transcriptional repressor p66-beta OS=Mus musculus GN=Gatad2b PE=1 SV=1 - [P66B_MOUSE]	4.19179
Q6PFD5	Disks large-associated protein 3 OS=Mus musculus GN=Dlgap3 PE=1 SV=1 - [DLGP3_MOUSE]	14.4093
Q8VDD5	Myosin-9 OS=Mus musculus GN=Myh9 PE=1 SV=4 - [MYH9_MOUSE]	9.48327
Q8BUV3	Gephyrin OS=Mus musculus GN=Gphn PE=1 SV=2 - [GEPH_MOUSE]	3.61391
Q9EPQ8	Transcription factor 20 OS=Mus musculus GN=Tcf20 PE=1 SV=3 - [TCF20_MOUSE]	8.34393
Q8R311	cTAGE family member 5 OS=Mus musculus GN=Ctage5 PE=1 SV=1 - [CTGE5_MOUSE]	4.01704
Q52KI8	Serine/arginine repetitive matrix protein 1 OS=Mus musculus GN=Srrm1 PE=1 SV=2 - [SRRM1_MOUSE]	9.54765
Q7TPR4	Alpha-actinin-1 OS=Mus musculus GN=Actn1 PE=1 SV=1 - [ACTN1_MOUSE]	4.06315
E9Q5K9	YTH domain-containing protein 1 OS=Mus musculus GN=Ythdc1 PE=1 SV=2 - [YTDC1_MOUSE]	3.07284
Q78PY7	Staphylococcal nuclease domain-containing protein 1 OS=Mus musculus GN=Snd1 PE=1 SV=1 - [SND1_MOUSE]	3.85559
Q80TE7	Leucine-rich repeat-containing protein 7 OS=Mus musculus GN=Lrrc7 PE=1 SV=2 - [LRRC7_MOUSE]	9.76301
Q68FD5	Clathrin heavy chain 1 OS=Mus musculus GN=Cltc PE=1 SV=3 - [CLH1_MOUSE]	17.8551
P63318	Protein kinase C gamma type OS=Mus musculus GN=Prkcg PE=1 SV=1 - [KPCG_MOUSE]	6.59091
Q9R0L7	A-kinase anchor protein 8-like OS=Mus musculus GN=Akap8l PE=1 SV=1 - [AKP8L_MOUSE]	2.91484
Q3UHB8	Coiled-coil domain-containing protein 177 OS=Mus musculus GN=Ccdc177 PE=1 SV=1 - [CC177_MOUSE]	4.38521
Q91Z31	Polypyrimidine tract-binding protein 2 OS=Mus musculus GN=Ptbp2 PE=1 SV=2 - [PTBP2_MOUSE]	2.42039
O08599	Syntaxin-binding protein 1 OS=Mus musculus GN=Stxbp1 PE=1 SV=2 - [STXB1_MOUSE]	8.18691
Q8BTM8	Filamin-A OS=Mus musculus GN=Flna PE=1 SV=5 - [FLNA_MOUSE]	9.30699
A2AG50	MAP7 domain-containing protein 2 OS=Mus musculus GN=Map7d2 PE=1 SV=1 - [MA7D2_MOUSE]	7.12163
Q99ML9	E3 ubiquitin-protein ligase Arkadia OS=Mus musculus GN=Rnf111 PE=1 SV=1 - [RN111_MOUSE]	2.56922
Q80U78	Pumilio homolog 1 OS=Mus musculus GN=Pum1 PE=1 SV=2 - [PUM1_MOUSE]	3.00761
P0C090	Roquin-2 OS=Mus musculus GN=Rc3h2 PE=1 SV=1 - [RC3H2_MOUSE]	4.39729
Q3UHC0	Trinucleotide repeat-containing gene 6C protein OS=Mus musculus GN=Tnrc6c PE=1 SV=2 - [TNR6C_MOUSE]	5.46946
Q9Z0H4	CUGBP Elav-like family member 2 OS=Mus musculus GN=Celf2 PE=1 SV=1 - [CELF2_MOUSE]	4.96495
O08749	Dihydrolipoyl dehydrogenase, mitochondrial OS=Mus musculus GN=Dld PE=1 SV=2 - [DLDH_MOUSE]	2.28856
Q6PDG5	SWI/SNF complex subunit SMARCC2 OS=Mus musculus GN=Smarcc2 PE=1 SV=2 - [SMRC2_MOUSE]	5.44334
P25976	Nucleolar transcription factor 1 OS=Mus musculus GN=Ubtf PE=1 SV=1 - [UBF1_MOUSE]	2.57942
Q3UHJ0	AP2-associated protein kinase 1 OS=Mus musculus GN=Aak1 PE=1 SV=2 - [AAK1_MOUSE]	3.3416
A2AJA9	Uncharacterized protein C9orf172 homolog OS=Mus musculus GN=Gm996 PE=1 SV=1 - [CI172_MOUSE]	3.44141
Q80Y24	Prickle-like protein 2 OS=Mus musculus GN=Prickle2 PE=1 SV=3 - [PRIC2_MOUSE]	3.77243
P70175	Disks large homolog 3 OS=Mus musculus GN=Dlg3 PE=1 SV=1 - [DLG3_MOUSE]	3.46057
Q61292	Laminin subunit beta-2 OS=Mus musculus GN=Lamb2 PE=1 SV=2 - [LAMB2_MOUSE]	7.01352
Q99MR6	Serrate RNA effector molecule homolog OS=Mus musculus GN=Srrt PE=1 SV=1 - [SRRT_MOUSE]	7.77539
Q8CH18	Cell division cycle and apoptosis regulator protein 1 OS=Mus musculus GN=Ccar1 PE=1 SV=1 - [CCAR1_MOUSE]	2.58128
P46460	Vesicle-fusing ATPase OS=Mus musculus GN=Nsf PE=1 SV=2 - [NSF_MOUSE]	6.86913
Q80TZ9	Arginine-glutamic acid dipeptide repeats protein OS=Mus musculus GN=Rere PE=1 SV=3 - [RERE_MOUSE]	12.7664
Q6ZPZ3	Zinc finger CCCH domain-containing protein 4 OS=Mus musculus GN=Zc3h4 PE=1 SV=2 - [ZC3H4_MOUSE]	3.23459
P20357	Microtubule-associated protein 2 OS=Mus musculus GN=Map2 PE=1 SV=2 - [MTAP2_MOUSE]	11.2174
Q91W50	Cold shock domain-containing protein E1 OS=Mus musculus GN=Csde1 PE=1 SV=1 - [CSDE1_MOUSE]	6.70551
Q3UTQ8	Cyclin-dependent kinase-like 5 OS=Mus musculus GN=Cdkl5 PE=1 SV=1 - [CDKL5_MOUSE]	3.56176
Q7TSC1	Protein PRRC2A OS=Mus musculus GN=Prrc2a PE=1 SV=1 - [PRC2A_MOUSE]	2.84721
P11499	Heat shock protein HSP 90-beta OS=Mus musculus GN=Hsp90ab1 PE=1 SV=3 - [HS90B_MOUSE]	3.34244
Q6PAL7	AT-hook DNA-binding motif-containing protein 1 OS=Mus musculus GN=Ahdc1 PE=1 SV=1 - [AHDC1_MOUSE]	3.89734
Q8C3F2	Constitutive coactivator of PPAR-gamma-like protein 2 OS=Mus musculus GN=Fam120c PE=1 SV=3 - [F120C_MOUSE]	2.99662
P30999	Catenin delta-1 OS=Mus musculus GN=Ctnnd1 PE=1 SV=2 - [CTND1_MOUSE]	2.53439
P24788	Cyclin-dependent kinase 11B OS=Mus musculus GN=Cdk11b PE=1 SV=2 - [CD11B_MOUSE]	2.95841
Q921M3	Splicing factor 3B subunit 3 OS=Mus musculus GN=Sf3b3 PE=1 SV=1 - [SF3B3_MOUSE]	3.32872
Q68FL6	Methionine--tRNA ligase, cytoplasmic OS=Mus musculus GN=Mars PE=1 SV=1 - [SYMC_MOUSE]	2.95058
P58871	182 kDa tankyrase-1-binding protein OS=Mus musculus GN=Tnks1bp1 PE=1 SV=2 - [TB182_MOUSE]	2.77413
Q8CC35	Synaptopodin OS=Mus musculus GN=Synpo PE=1 SV=2 - [SYNPO_MOUSE]	2.6315
Q8CGB6	Tensin-2 OS=Mus musculus GN=Tns2 PE=1 SV=1 - [TNS2_MOUSE]	3.23769
Q9EQZ7	Regulating synaptic membrane exocytosis protein 2 OS=Mus musculus GN=Rims2 PE=1 SV=1 - [RIMS2_MOUSE]	3.1253
Q6A0A9	Constitutive coactivator of PPAR-gamma-like protein 1 OS=Mus musculus GN=FAM120A PE=1 SV=2 - [F120A_MOUSE]	2.94213
Q8CIE6	Coatomer subunit alpha OS=Mus musculus GN=Copa PE=1 SV=2 - [COPA_MOUSE]	4.35054
Q9EPU0	Regulator of nonsense transcripts 1 OS=Mus musculus GN=Upf1 PE=1 SV=2 - [RENT1_MOUSE]	2.37803
Q80YA9	Connector enhancer of kinase suppressor of ras 2 OS=Mus musculus GN=Cnksr2 PE=1 SV=1 - [CNKR2_MOUSE]	6.2133
Q810A7	ATP-dependent RNA helicase DDX42 OS=Mus musculus GN=Ddx42 PE=1 SV=3 - [DDX42_MOUSE]	2.28128
O55143	Sarcoplasmic/endoplasmic reticulum calcium ATPase 2 OS=Mus musculus GN=Atp2a2 PE=1 SV=2 - [AT2A2_MOUSE]	3.25942
Q9ERU9	E3 SUMO-protein ligase RanBP2 OS=Mus musculus GN=Ranbp2 PE=1 SV=2 - [RBP2_MOUSE]	8.62746
Q8VDJ3	Vigilin OS=Mus musculus GN=Hdlbp PE=1 SV=1 - [VIGLN_MOUSE]	3.43621
Q61214	Dual specificity tyrosine-phosphorylation-regulated kinase 1A OS=Mus musculus GN=Dyrk1a PE=1 SV=1 - [DYR1A_MOUSE]	1.95453
Q9QX47	Protein SON OS=Mus musculus GN=Son PE=1 SV=2 - [SON_MOUSE]	3.50744
P97445	Voltage-dependent P/Q-type calcium channel subunit alpha-1A OS=Mus musculus GN=Cacna1a PE=1 SV=2 - [CAC1A_MOUSE]	4.30751
Q5U4C1	G-protein coupled receptor-associated sorting protein 1 OS=Mus musculus GN=Gprasp1 PE=1 SV=1 - [GASP1_MOUSE]
Q99NH0	Ankyrin repeat domain-containing protein 17 OS=Mus musculus GN=Ankrd17 PE=1 SV=2 - [ANR17_MOUSE]	4.78789
Q8K1R7	Serine/threonine-protein kinase Nek9 OS=Mus musculus GN=Nek9 PE=1 SV=2 - [NEK9_MOUSE]	1.93599
P08122	Collagen alpha-2(IV) chain OS=Mus musculus GN=Col4a2 PE=1 SV=4 - [CO4A2_MOUSE]	3.03232
Q61879	Myosin-10 OS=Mus musculus GN=Myh10 PE=1 SV=2 - [MYH10_MOUSE]	4.15547
Q8CHC4	Synaptojanin-1 OS=Mus musculus GN=Synj1 PE=1 SV=3 - [SYNJ1_MOUSE]	3.46031
Q01097	Glutamate receptor ionotropic, NMDA 2B OS=Mus musculus GN=Grin2b PE=1 SV=3 - [NMDE2_MOUSE]	5.76271
Q9QXS1	Plectin OS=Mus musculus GN=Plec PE=1 SV=3 - [PLEC_MOUSE]	6.89308
Q61315	Adenomatous polyposis coli protein OS=Mus musculus GN=Apc PE=1 SV=1 - [APC_MOUSE]	0
E9Q784	Zinc finger CCCH domain-containing protein 13 OS=Mus musculus GN=Zc3h13 PE=1 SV=1 - [ZC3HD_MOUSE]	12.3418
E9PZM4	Chromodomain-helicase-DNA-binding protein 2 OS=Mus musculus GN=Chd2 PE=1 SV=1 - [CHD2_MOUSE]	6.23481
D3YZU1	SH3 and multiple ankyrin repeat domains protein 1 OS=Mus musculus GN=Shank1 PE=1 SV=1 - [SHAN1_MOUSE]	2.59041
Q811P8	Rho GTPase-activating protein 32 OS=Mus musculus GN=Arhgap32 PE=1 SV=2 - [RHG32_MOUSE]	3.25659
Q05793	Basement membrane-specific heparan sulfate proteoglycan core protein OS=Mus musculus GN=Hspg2 PE=1 SV=1 - [PGBM_MOUSE]	3.80886
Q8C8R3	Ankyrin-2 OS=Mus musculus GN=Ank2 PE=1 SV=2 - [ANK2_MOUSE]	3.64818
Q9JHU4	Cytoplasmic dynein 1 heavy chain 1 OS=Mus musculus GN=Dync1h1 PE=1 SV=2 - [DYHC1_MOUSE]	3.15931
Q8BTI8	Serine/arginine repetitive matrix protein 2 OS=Mus musculus GN=Srrm2 PE=1 SV=3 - [SRRM2_MOUSE]	4.93603
Q9QXZ0	Microtubule-actin cross-linking factor 1 OS=Mus musculus GN=Macf1 PE=1 SV=2 - [MACF1_MOUSE]	3.75525

## Sheet: IgG
Accession	Description	ΣCoverage	Σ# Proteins	Σ# Unique Peptides	Σ# Peptides	Σ# PSMs	Score A7	Coverage A7	# Peptides A7	# PSM A7	Score A8	Coverage A8	# Peptides A8	# PSM A8	# AAs	MW [kDa]	calc. pI
O88569	Heterogeneous nuclear ribonucleoproteins A2/B1 OS=Mus musculus GN=Hnrnpa2b1 PE=1 SV=2 - [ROA2_MOUSE]	68.56	1	20	22	357	551.495	66.29	20	192	3406.37	66.01	21	165	353	37.3797	8.95361
Q7TMM9	Tubulin beta-2A chain OS=Mus musculus GN=Tubb2a PE=1 SV=1 - [TBB2A_MOUSE]	59.33	1	2	22	333	501.926	59.33	22	179	2937.23	52.13	21	154	445	49.875	4.89404
Q9CWF2	Tubulin beta-2B chain OS=Mus musculus GN=Tubb2b PE=1 SV=1 - [TBB2B_MOUSE]	58.43	1	1	21	322	489.84	58.43	21	173	2876.41	51.24	20	149	445	49.9209	4.89404
Q3U0V1	Far upstream element-binding protein 2 OS=Mus musculus GN=Khsrp PE=1 SV=2 - [FUBP2_MOUSE]	55.88	1	31	33	301	450.107	52.27	31	143	2942.3	55.88	32	158	748	76.7277	7.32764
Q61656	Probable ATP-dependent RNA helicase DDX5 OS=Mus musculus GN=Ddx5 PE=1 SV=2 - [DDX5_MOUSE]	55.21	1	24	29	176	237.303	54.4	28	90	1232.64	43	27	86	614	69.2468	8.92432
P68372	Tubulin beta-4B chain OS=Mus musculus GN=Tubb4b PE=1 SV=1 - [TBB4B_MOUSE]	53.03	1	1	21	345	520.65	53.03	21	175	3268.8	51.24	20	170	445	49.799	4.89404
Q99K48	Non-POU domain-containing octamer-binding protein OS=Mus musculus GN=Nono PE=1 SV=3 - [NONO_MOUSE]	52.01	1	22	23	200	314.612	52.01	23	108	1812.34	52.01	22	92	473	54.5064	8.95361
P14131	40S ribosomal protein S16 OS=Mus musculus GN=Rps16 PE=1 SV=4 - [RS16_MOUSE]	51.37	1	8	8	26	34.8432	49.32	7	12	174.091	51.37	8	14	146	16.435	10.2134
Q9ERD7	Tubulin beta-3 chain OS=Mus musculus GN=Tubb3 PE=1 SV=1 - [TBB3_MOUSE]	49.56	1	6	19	226	366.235	49.56	19	112	2602.16	49.56	19	114	450	50.3862	4.93213
P99024	Tubulin beta-5 chain OS=Mus musculus GN=Tubb5 PE=1 SV=1 - [TBB5_MOUSE]	49.1	1	3	19	288	450.922	49.1	19	153	2738.47	41.22	17	135	444	49.639	4.89404
Q9D6F9	Tubulin beta-4A chain OS=Mus musculus GN=Tubb4a PE=1 SV=3 - [TBB4A_MOUSE]	48.87	1	5	18	285	456.193	48.87	18	154	3022.63	48.87	18	131	444	49.5539	4.88135
Q9DC07	LIM zinc-binding domain-containing Nebulette OS=Mus musculus GN=Nebl PE=1 SV=1 - [LNEBL_MOUSE]	48.52	1	10	10	32	65.2197	48.52	10	18	418.076	44.44	9	14	270	31.0931	8.30908
P61979	Heterogeneous nuclear ribonucleoprotein K OS=Mus musculus GN=Hnrnpk PE=1 SV=1 - [HNRPK_MOUSE]	48.38	1	23	23	276	428.908	46.87	22	140	2775.98	48.38	22	136	463	50.9444	5.5415
P16858	Glyceraldehyde-3-phosphate dehydrogenase OS=Mus musculus GN=Gapdh PE=1 SV=2 - [G3P_MOUSE]	48.35	1	14	14	212	330.719	47.75	12	105	2498.62	40.84	11	107	333	35.7872	8.25049
Q62425	Cytochrome c oxidase subunit NDUFA4 OS=Mus musculus GN=Ndufa4 PE=1 SV=2 - [NDUA4_MOUSE]	47.56	1	3	3	6	8.46154	47.56	3	3	48.85	47.56	3	3	82	9.32087	9.5249
P62737	Actin, aortic smooth muscle OS=Mus musculus GN=Acta2 PE=1 SV=1 - [ACTA_MOUSE]	47.48	4	7	14	130	227.388	47.48	14	70	1100.89	39.52	13	60	377	41.9818	5.38916
P70372	ELAV-like protein 1 OS=Mus musculus GN=Elavl1 PE=1 SV=2 - [ELAV1_MOUSE]	46.63	1	13	13	68	115.445	46.63	13	35	918.697	42.94	12	33	326	36.1461	9.0415
Q9CSN1	SNW domain-containing protein 1 OS=Mus musculus GN=Snw1 PE=1 SV=3 - [SNW1_MOUSE]	46.27	1	20	20	74	121.775	42.35	19	36	959.635	46.27	20	38	536	61.4375	9.48096
Q8K310	Matrin-3 OS=Mus musculus GN=Matr3 PE=1 SV=1 - [MATR3_MOUSE]	46.22	1	33	33	362	559.12	43.97	31	218	2787.24	44.56	32	144	846	94.5718	6.25244
P03995	Glial fibrillary acidic protein OS=Mus musculus GN=Gfap PE=1 SV=4 - [GFAP_MOUSE]	46.05	1	16	16	52	85.7661	46.05	16	26	551.957	46.05	16	26	430	49.8695	5.33838
Q60605	Myosin light polypeptide 6 OS=Mus musculus GN=Myl6 PE=1 SV=3 - [MYL6_MOUSE]	45.03	4	5	5	10	18.7228	45.03	5	5	122.933	45.03	5	5	151	16.9191	4.65283
P46660	Alpha-internexin OS=Mus musculus GN=Ina PE=1 SV=3 - [AINX_MOUSE]	44.91	1	21	23	92	169.73	44.91	23	48	1037.42	44.91	23	44	501	55.3493	5.40186
P08551	Neurofilament light polypeptide OS=Mus musculus GN=Nefl PE=1 SV=5 - [NFL_MOUSE]	44.57	1	19	21	96	147.162	44.57	21	49	1085.86	44.57	21	47	543	61.4711	4.64014
Q8R326	Paraspeckle component 1 OS=Mus musculus GN=Pspc1 PE=1 SV=1 - [PSPC1_MOUSE]	44.36	1	15	15	75	100.715	44.36	15	37	827.465	44.36	15	38	523	58.7213	6.66846
P60710	Actin, cytoplasmic 1 OS=Mus musculus GN=Actb PE=1 SV=1 - [ACTB_MOUSE]	43.73	2	7	14	279	467.274	43.73	14	149	2170.85	43.73	14	130	375	41.7097	5.47803
Q9CQF3	Cleavage and polyadenylation specificity factor subunit 5 OS=Mus musculus GN=Nudt21 PE=1 SV=1 - [CPSF5_MOUSE]	42.73	1	7	7	20	28.5512	40.09	6	10	197.488	42.73	7	10	227	26.2237	8.82178
P62806	Histone H4 OS=Mus musculus GN=Hist1h4a PE=1 SV=2 - [H4_MOUSE]	42.72	1	5	5	19	19.2995	42.72	5	9	202.537	42.72	5	10	103	11.3604	11.356
Q501J6	Probable ATP-dependent RNA helicase DDX17 OS=Mus musculus GN=Ddx17 PE=1 SV=1 - [DDX17_MOUSE]	41.85	1	20	25	103	148.983	41.85	25	58	846.886	32.77	22	45	650	72.354	8.5874
Q9CXY6	Interleukin enhancer-binding factor 2 OS=Mus musculus GN=Ilf2 PE=1 SV=1 - [ILF2_MOUSE]	40.51	1	10	10	30	47.1002	37.69	9	15	288.612	40.51	10	15	390	43.0352	5.26221
O35737	Heterogeneous nuclear ribonucleoprotein H OS=Mus musculus GN=Hnrnph1 PE=1 SV=3 - [HNRH1_MOUSE]	40.31	1	5	12	469	784.49	37.42	11	243	3705.83	40.31	12	226	449	49.1684	6.30322
Q03265	ATP synthase subunit alpha, mitochondrial OS=Mus musculus GN=Atp5a1 PE=1 SV=1 - [ATPA_MOUSE]	40.14	1	18	18	46	78.5537	37.79	16	23	667.196	40.14	18	23	553	59.7156	9.18799
Q80WJ7	Protein LYRIC OS=Mus musculus GN=Mtdh PE=1 SV=1 - [LYRIC_MOUSE]	39.72	1	15	15	49	95.088	39.72	15	29	412.841	38.51	12	20	579	63.8077	9.33447
Q9Z2X1	Heterogeneous nuclear ribonucleoprotein F OS=Mus musculus GN=Hnrnpf PE=1 SV=3 - [HNRPF_MOUSE]	38.8	1	7	9	61	97.5934	38.8	9	29	728.519	38.8	9	32	415	45.7009	5.49072
Q8R081	Heterogeneous nuclear ribonucleoprotein L OS=Mus musculus GN=Hnrnpl PE=1 SV=2 - [HNRPL_MOUSE]	38.74	1	15	15	433	758.862	38.74	15	234	3000.36	38.4	14	199	586	63.9233	8.104
P63101	14-3-3 protein zeta/delta OS=Mus musculus GN=Ywhaz PE=1 SV=1 - [1433Z_MOUSE]	38.37	4	5	7	16	24.4221	38.37	7	8	215.344	38.37	7	8	245	27.7537	4.79248
P60824	Cold-inducible RNA-binding protein OS=Mus musculus GN=Cirbp PE=1 SV=1 - [CIRBP_MOUSE]	38.37	1	4	4	9	15.5087	38.37	4	4	117.659	38.37	4	5	172	18.5958	9.61279
Q61937	Nucleophosmin OS=Mus musculus GN=Npm1 PE=1 SV=1 - [NPM_MOUSE]	38.01	1	5	5	20	34.4344	38.01	5	9	297.407	38.01	5	11	292	32.5398	4.76709
P68369	Tubulin alpha-1A chain OS=Mus musculus GN=Tuba1a PE=1 SV=1 - [TBA1A_MOUSE]	37.92	3	5	15	259	381.237	37.92	15	134	2247.1	37.69	14	125	451	50.1036	5.05908
Q921F2	TAR DNA-binding protein 43 OS=Mus musculus GN=Tardbp PE=1 SV=1 - [TADBP_MOUSE]	37.44	1	9	9	53	91.3794	37.44	9	27	853.345	37.44	9	26	414	44.5193	6.69775
P20152	Vimentin OS=Mus musculus GN=Vim PE=1 SV=3 - [VIME_MOUSE]	37.34	2	11	12	27	33.9934	37.34	12	14	223.047	34.12	11	13	466	53.6551	5.12256
P30275	Creatine kinase U-type, mitochondrial OS=Mus musculus GN=Ckmt1 PE=1 SV=1 - [KCRU_MOUSE]	37.32	2	13	13	48	65.6929	36.6	12	24	391.123	37.32	13	24	418	46.9742	8.1626
P49312	Heterogeneous nuclear ribonucleoprotein A1 OS=Mus musculus GN=Hnrnpa1 PE=1 SV=2 - [ROA1_MOUSE]	37.19	1	10	12	99	147.007	37.19	12	51	570.773	34.38	11	48	320	34.1753	9.23193
P62204	Calmodulin OS=Mus musculus GN=Calm1 PE=1 SV=2 - [CALM_MOUSE]	36.91	1	3	3	9	18.6504	36.91	3	5	122.491	36.91	3	4	149	16.8268	4.22119
Q8K194	U4/U6.U5 small nuclear ribonucleoprotein 27 kDa protein OS=Mus musculus GN=Snrnp27 PE=1 SV=1 - [SNR27_MOUSE]	36.77	1	4	4	13	19.1781	29.68	3	6	91.5941	36.77	4	7	155	18.8739	11.6196
Q60900	ELAV-like protein 3 OS=Mus musculus GN=Elavl3 PE=1 SV=1 - [ELAV3_MOUSE]	36.51	1	6	10	27	43.1775	36.51	10	13	269.1	34.06	9	14	367	39.5083	9.27588
Q8VIJ6	Splicing factor, proline- and glutamine-rich OS=Mus musculus GN=Sfpq PE=1 SV=1 - [SFPQ_MOUSE]	36.48	1	25	26	271	461.966	36.48	25	135	1813.24	36.48	26	136	699	75.3943	9.43701
Q9Z1X4	Interleukin enhancer-binding factor 3 OS=Mus musculus GN=Ilf3 PE=1 SV=2 - [ILF3_MOUSE]	35.97	1	14	14	69	141.015	34.63	13	36	764.651	33.85	12	33	898	95.9614	8.76318
P16330	2',3'-cyclic-nucleotide 3'-phosphodiesterase OS=Mus musculus GN=Cnp PE=1 SV=3 - [CN37_MOUSE]	35.95	1	17	17	98	157.431	35.95	17	53	907.645	35.48	16	45	420	47.0935	8.96826
Q8CGP6	Histone H2A type 1-H OS=Mus musculus GN=Hist1h2ah PE=1 SV=3 - [H2A1H_MOUSE]	35.94	6	1	4	34	45.5118	35.94	4	17	280.367	35.94	4	17	128	13.9418	11.0337
Q9Z204	Heterogeneous nuclear ribonucleoproteins C1/C2 OS=Mus musculus GN=Hnrnpc PE=1 SV=1 - [HNRPC_MOUSE]	35.78	1	9	10	27	43.9891	32.91	9	14	361.203	31.95	7	13	313	34.3639	5.04639
Q64523	Histone H2A type 2-C OS=Mus musculus GN=Hist2h2ac PE=1 SV=3 - [H2A2C_MOUSE]	35.66	2	1	4	32	42.836	35.66	4	16	252.758	35.66	4	16	129	13.9798	10.9019
Q6PDM2	Serine/arginine-rich splicing factor 1 OS=Mus musculus GN=Srsf1 PE=1 SV=3 - [SRSF1_MOUSE]	35.48	1	9	9	23	34.9209	35.48	9	12	140.342	35.48	9	11	248	27.7278	10.3599
P84104	Serine/arginine-rich splicing factor 3 OS=Mus musculus GN=Srsf3 PE=1 SV=1 - [SRSF3_MOUSE]	35.37	1	4	5	29	22.0481	35.37	5	13	208.76	35.37	5	16	164	19.3179	11.6489
Q60598	Src substrate cortactin OS=Mus musculus GN=Cttn PE=1 SV=2 - [SRC8_MOUSE]	35.16	1	21	22	127	249.522	35.16	22	68	1211.61	35.16	21	59	546	61.2124	5.40186
Q7TSJ2	Microtubule-associated protein 6 OS=Mus musculus GN=Map6 PE=1 SV=2 - [MAP6_MOUSE]	34.99	1	19	19	92	183.861	32.56	18	46	1102.69	34.99	19	46	906	96.3906	9.49561
Q9CQR2	40S ribosomal protein S21 OS=Mus musculus GN=Rps21 PE=1 SV=1 - [RS21_MOUSE]	34.94	1	4	4	16	20.0042	34.94	4	8	122.474	34.94	4	8	83	9.13555	8.51416
O35295	Transcriptional activator protein Pur-beta OS=Mus musculus GN=Purb PE=1 SV=3 - [PURB_MOUSE]	34.88	1	5	5	16	38.8475	34.88	5	8	218.518	34.88	5	8	324	33.8808	5.42725
P62858	40S ribosomal protein S28 OS=Mus musculus GN=Rps28 PE=1 SV=1 - [RS28_MOUSE]	34.78	1	3	3	5	6.53113	30.43	2	2	71.7678	34.78	3	3	69	7.8362	10.6968
Q99LF4	tRNA-splicing ligase RtcB homolog OS=Mus musculus GN=Rtcb PE=1 SV=1 - [RTCB_MOUSE]	34.65	1	12	12	34	53.6678	34.65	12	19	253.19	24.16	10	15	505	55.2139	7.2251
Q62167	ATP-dependent RNA helicase DDX3X OS=Mus musculus GN=Ddx3x PE=1 SV=3 - [DDX3X_MOUSE]	34.44	3	5	23	102	168.502	33.23	22	52	1133.2	33.99	22	50	662	73.056	7.18115
P84096	Rho-related GTP-binding protein RhoG OS=Mus musculus GN=Rhog PE=1 SV=1 - [RHOG_MOUSE]	34.03	1	5	5	11	13.6951	34.03	5	5	162.055	34.03	5	6	191	21.2949	8.11865
Q91WJ8	Far upstream element-binding protein 1 OS=Mus musculus GN=Fubp1 PE=1 SV=1 - [FUBP1_MOUSE]	33.79	1	16	18	64	94.0637	33.79	18	34	560.283	31.95	16	30	651	68.497	7.92822
P68368	Tubulin alpha-4A chain OS=Mus musculus GN=Tuba4a PE=1 SV=1 - [TBA4A_MOUSE]	33.71	3	4	14	260	363.186	33.71	14	135	2353.66	33.48	13	125	448	49.8924	5.05908
P63017	Heat shock cognate 71 kDa protein OS=Mus musculus GN=Hspa8 PE=1 SV=1 - [HSP7C_MOUSE]	33.59	5	19	21	70	114.182	33.59	21	36	662.856	31.42	20	34	646	70.8272	5.51611
Q9DCX2	ATP synthase subunit d, mitochondrial OS=Mus musculus GN=Atp5h PE=1 SV=3 - [ATP5H_MOUSE]	33.54	1	3	3	8	15.8974	33.54	3	4	137.576	33.54	3	4	161	18.7376	5.69385
Q7TQD2	Tubulin polymerization-promoting protein OS=Mus musculus GN=Tppp PE=1 SV=1 - [TPPP_MOUSE]	33.49	1	6	6	18	33.9077	33.49	6	8	387.022	33.49	6	10	218	23.5601	9.42236
P62264	40S ribosomal protein S14 OS=Mus musculus GN=Rps14 PE=1 SV=3 - [RS14_MOUSE]	33.11	1	4	4	10	17.4669	33.11	4	5	106.403	33.11	4	5	151	16.2625	10.0522
Q9EPJ9	ADP-ribosylation factor GTPase-activating protein 1 OS=Mus musculus GN=Arfgap1 PE=1 SV=2 - [ARFG1_MOUSE]	33.09	1	7	7	20	51.1562	33.09	7	10	389.08	33.09	7	10	414	45.2605	5.56689
Q91VJ5	Polyglutamine-binding protein 1 OS=Mus musculus GN=Pqbp1 PE=1 SV=1 - [PQBP1_MOUSE]	33.08	1	5	5	11	24.4125	29.66	4	5	156.111	29.66	4	6	263	30.5791	6.22705
P70333	Heterogeneous nuclear ribonucleoprotein H2 OS=Mus musculus GN=Hnrnph2 PE=1 SV=1 - [HNRH2_MOUSE]	32.96	1	4	10	490	799.501	32.96	10	249	4444.07	32.96	10	241	449	49.2483	6.30322
P63276	40S ribosomal protein S17 OS=Mus musculus GN=Rps17 PE=1 SV=2 - [RS17_MOUSE]	32.59	1	2	2	6	12.7329	32.59	2	3	168.683	32.59	2	3	135	15.5144	9.84717
Q91Z31	Polypyrimidine tract-binding protein 2 OS=Mus musculus GN=Ptbp2 PE=1 SV=2 - [PTBP2_MOUSE]	32.58	2	9	10	45	56.0849	32.58	10	23	188.989	32.58	10	22	531	57.4528	8.66064
P35700	Peroxiredoxin-1 OS=Mus musculus GN=Prdx1 PE=1 SV=1 - [PRDX1_MOUSE]	32.16	2	6	6	11	16.182	32.16	6	6	110.075	27.64	5	5	199	22.1624	8.11865
Q6ZWN5	40S ribosomal protein S9 OS=Mus musculus GN=Rps9 PE=1 SV=3 - [RS9_MOUSE]	31.96	1	7	7	13	16.1032	31.96	7	7	65.1636	26.29	6	6	194	22.5776	10.6528
Q99LC3	NADH dehydrogenase [ubiquinone] 1 alpha subcomplex subunit 10, mitochondrial OS=Mus musculus GN=Ndufa10 PE=1 SV=1 - [NDUAA_MOUSE]	31.83	1	9	9	22	27.6576	31.83	9	11	228.525	31.83	9	11	355	40.5777	7.78174
Q04750	DNA topoisomerase 1 OS=Mus musculus GN=Top1 PE=1 SV=2 - [TOP1_MOUSE]	31.81	2	24	24	95	150.614	31.81	24	49	643.557	29.47	21	46	767	90.8189	9.33447
Q8BG05	Heterogeneous nuclear ribonucleoprotein A3 OS=Mus musculus GN=Hnrnpa3 PE=1 SV=1 - [ROA3_MOUSE]	31.66	1	12	13	182	291.338	31.66	13	94	1241.13	27.7	12	88	379	39.6276	9.01221
O55131	Septin-7 OS=Mus musculus GN=Sept7 PE=1 SV=1 - [SEPT7_MOUSE]	31.42	3	10	11	48	66.8465	30.73	10	24	419.649	28.9	10	24	436	50.5179	8.57275
Q60932	Voltage-dependent anion-selective channel protein 1 OS=Mus musculus GN=Vdac1 PE=1 SV=3 - [VDAC1_MOUSE]	31.42	1	7	8	25	37.8255	31.42	8	12	358.329	31.42	8	13	296	32.3314	8.42627
P62317	Small nuclear ribonucleoprotein Sm D2 OS=Mus musculus GN=Snrpd2 PE=1 SV=1 - [SMD2_MOUSE]	31.36	1	5	5	9	15.807	31.36	5	5	102.867	31.36	4	4	118	13.5182	9.90576
Q9D0W5	Peptidyl-prolyl cis-trans isomerase-like 1 OS=Mus musculus GN=Ppil1 PE=1 SV=1 - [PPIL1_MOUSE]	31.33	1	5	5	18	23.2973	31.33	5	8	107.06	24.7	4	10	166	18.2251	7.98682
P0C0S6	Histone H2A.Z OS=Mus musculus GN=H2afz PE=1 SV=2 - [H2AZ_MOUSE]	31.25	2	2	4	33	40.258	31.25	4	16	109.769	31.25	4	17	128	13.5446	10.5796
Q62095	ATP-dependent RNA helicase DDX3Y OS=Mus musculus GN=Ddx3y PE=1 SV=2 - [DDX3Y_MOUSE]	31.16	2	2	20	89	144.446	31.16	20	46	913.617	30.7	19	43	658	73.3822	7.53271
P42669	Transcriptional activator protein Pur-alpha OS=Mus musculus GN=Pura PE=1 SV=1 - [PURA_MOUSE]	31.15	1	7	7	30	47.8152	31.15	7	15	347.428	31.15	7	15	321	34.8624	6.44287
Q7TMK9	Heterogeneous nuclear ribonucleoprotein Q OS=Mus musculus GN=Syncrip PE=1 SV=2 - [HNRPQ_MOUSE]	30.82	1	15	15	40	68.3357	30.82	15	20	560.897	30.5	14	20	623	69.5896	8.5874
P67984	60S ribosomal protein L22 OS=Mus musculus GN=Rpl22 PE=1 SV=2 - [RL22_MOUSE]	30.47	1	3	3	8	15.8726	30.47	3	4	116.864	30.47	3	4	128	14.7498	9.18799
Q91W39	Nuclear receptor coactivator 5 OS=Mus musculus GN=Ncoa5 PE=1 SV=1 - [NCOA5_MOUSE]	30.4	1	12	12	34	55.3454	30.4	12	17	284.251	30.4	12	17	579	65.2797	9.81787
Q9CR68	Cytochrome b-c1 complex subunit Rieske, mitochondrial OS=Mus musculus GN=Uqcrfs1 PE=1 SV=1 - [UCRI_MOUSE]	29.93	1	5	5	14	22.173	29.93	5	6	203.607	29.93	5	8	274	29.3492	8.70459
Q3UGS4	Protein FAM195B OS=Mus musculus GN=Fam195b PE=1 SV=1 - [F195B_MOUSE]	29.9	1	2	2	4	7.88962	29.9	2	2	75.4053	29.9	2	2	97	11.0946	9.14404
Q9D824	Pre-mRNA 3'-end-processing factor FIP1 OS=Mus musculus GN=Fip1l1 PE=1 SV=1 - [FIP1_MOUSE]	29.6	1	11	11	51	89.3007	29.6	11	27	490.776	29.6	11	24	581	64.92	5.77002
P61982	14-3-3 protein gamma OS=Mus musculus GN=Ywhag PE=1 SV=2 - [1433G_MOUSE]	29.55	4	2	5	9	13.8748	29.55	5	5	52.92	21.46	4	4	247	28.2849	4.89404
O70133	ATP-dependent RNA helicase A OS=Mus musculus GN=Dhx9 PE=1 SV=2 - [DHX9_MOUSE]	28.91	1	31	31	256	415.783	28.91	31	131	1682.45	25.87	30	125	1380	149.381	6.82959
Q61701	ELAV-like protein 4 OS=Mus musculus GN=Elavl4 PE=1 SV=1 - [ELAV4_MOUSE]	28.83	1	4	9	17	27.7592	28.83	9	9	218.151	26.49	8	8	385	42.3414	9.37842
P42208	Septin-2 OS=Mus musculus GN=Sept2 PE=1 SV=2 - [SEPT2_MOUSE]	28.81	1	7	7	18	31.4319	28.81	7	9	238.914	28.81	7	9	361	41.4993	6.55127
P28652	Calcium/calmodulin-dependent protein kinase type II subunit beta OS=Mus musculus GN=Camk2b PE=1 SV=2 - [KCC2B_MOUSE]	28.78	1	5	11	44	72.8284	28.78	11	22	614.101	28.78	11	22	542	60.4227	7.28369
Q9R0U0	Serine/arginine-rich splicing factor 10 OS=Mus musculus GN=Srsf10 PE=1 SV=2 - [SRS10_MOUSE]	28.63	1	6	6	12	16.7221	28.63	6	6	81.4033	28.63	6	6	262	31.2818	11.2681
P02088	Hemoglobin subunit beta-1 OS=Mus musculus GN=Hbb-b1 PE=1 SV=2 - [HBB1_MOUSE]	28.57	2	2	3	8	16.009	28.57	3	4	227.603	28.57	3	4	147	15.8301	7.6499
P62245	40S ribosomal protein S15a OS=Mus musculus GN=Rps15a PE=1 SV=2 - [RS15A_MOUSE]	28.46	1	5	5	14	16.9513	28.46	5	7	51.4099	28.46	5	7	130	14.83	10.1255
P70175	Disks large homolog 3 OS=Mus musculus GN=Dlg3 PE=1 SV=1 - [DLG3_MOUSE]	28.15	1	13	13	32	59.4032	27.33	12	17	373.085	26.74	12	15	849	93.4242	6.78564
Q91V61	Sideroflexin-3 OS=Mus musculus GN=Sfxn3 PE=1 SV=1 - [SFXN3_MOUSE]	28.04	1	5	5	11	21.9325	28.04	5	6	131.337	28.04	5	5	321	35.3835	9.51025
P97315	Cysteine and glycine-rich protein 1 OS=Mus musculus GN=Csrp1 PE=1 SV=3 - [CSRP1_MOUSE]	27.98	1	3	3	10	11.9178	27.98	3	5	71.4437	27.98	3	5	193	20.5698	8.57275
P62242	40S ribosomal protein S8 OS=Mus musculus GN=Rps8 PE=1 SV=2 - [RS8_MOUSE]	27.88	1	5	5	12	19.2272	27.88	5	6	185.78	27.88	5	6	208	24.1902	10.3159
Q8CI61	BAG family molecular chaperone regulator 4 OS=Mus musculus GN=Bag4 PE=1 SV=2 - [BAG4_MOUSE]	27.79	1	7	7	24	51.6624	27.79	7	12	446.32	27.79	7	12	457	49.0642	5.33838
P62315	Small nuclear ribonucleoprotein Sm D1 OS=Mus musculus GN=Snrpd1 PE=1 SV=1 - [SMD1_MOUSE]	27.73	1	2	2	4	5.59624	27.73	2	2	73.12	27.73	2	2	119	13.2734	11.561
Q8C2Q3	RNA-binding protein 14 OS=Mus musculus GN=Rbm14 PE=1 SV=1 - [RBM14_MOUSE]	27.65	1	15	15	48	76.3964	27.65	15	25	467.79	27.65	15	23	669	69.406	9.67139
P52503	NADH dehydrogenase [ubiquinone] iron-sulfur protein 6, mitochondrial OS=Mus musculus GN=Ndufs6 PE=1 SV=2 - [NDUS6_MOUSE]	27.59	1	2	2	6	5.68543	27.59	2	3	91.0089	27.59	2	3	116	13.0117	8.646
Q9D051	Pyruvate dehydrogenase E1 component subunit beta, mitochondrial OS=Mus musculus GN=Pdhb PE=1 SV=1 - [ODPB_MOUSE]	27.58	1	7	7	16	26.5386	27.58	7	8	222.76	27.58	7	8	359	38.912	6.87354
Q8K0E8	Fibrinogen beta chain OS=Mus musculus GN=Fgb PE=1 SV=1 - [FIBB_MOUSE]	27.44	1	9	9	18	36.7003	25.99	8	9	284.225	23.28	8	9	481	54.7177	7.07861
P62702	40S ribosomal protein S4, X isoform OS=Mus musculus GN=Rps4x PE=1 SV=2 - [RS4X_MOUSE]	27.38	1	7	7	23	20.3398	27.38	7	11	63.3458	27.38	7	12	263	29.5791	10.1548
Q922F4	Tubulin beta-6 chain OS=Mus musculus GN=Tubb6 PE=1 SV=1 - [TBB6_MOUSE]	27.29	1	1	13	177	277.727	27.29	13	89	2001.4	27.29	13	88	447	50.0581	4.89404
P27661	Histone H2AX OS=Mus musculus GN=H2afx PE=1 SV=2 - [H2AX_MOUSE]	27.27	2	1	3	26	32.9232	27.27	3	13	142.953	27.27	3	13	143	15.1334	10.7407
Q9Z315	U4/U6.U5 tri-snRNP-associated protein 1 OS=Mus musculus GN=Sart1 PE=1 SV=1 - [SNUT1_MOUSE]	27.17	1	16	16	40	77.2437	27.17	16	20	576.359	27.17	16	20	806	90.8304	5.8208
Q8BFW7	Lipoma-preferred partner homolog OS=Mus musculus GN=Lpp PE=1 SV=1 - [LPP_MOUSE]	27.08	1	11	11	27	43.1593	25.45	10	13	239.033	27.08	11	14	613	65.8479	7.37158
Q61792	LIM and SH3 domain protein 1 OS=Mus musculus GN=Lasp1 PE=1 SV=1 - [LASP1_MOUSE]	27	1	6	6	19	30.2694	27	6	10	202.521	20.91	5	9	263	29.9753	7.04932
P10853	Histone H2B type 1-F/J/L OS=Mus musculus GN=Hist1h2bf PE=1 SV=2 - [H2B1F_MOUSE]	26.98	9	2	4	48	94.9805	26.98	4	25	1066.25	26.98	4	23	126	13.9276	10.3159
Q64524	Histone H2B type 2-E OS=Mus musculus GN=Hist2h2be PE=1 SV=3 - [H2B2E_MOUSE]	26.98	4	1	3	42	84.1046	26.98	3	22	990.055	26.98	3	20	126	13.9846	10.3159
Q6NV83	U2 snRNP-associated SURP motif-containing protein OS=Mus musculus GN=U2surp PE=1 SV=3 - [SR140_MOUSE]	26.92	1	20	20	65	81.3219	24.78	19	32	333.789	26.14	19	33	1029	118.188	8.47021
P18872	Guanine nucleotide-binding protein G(o) subunit alpha OS=Mus musculus GN=Gnao1 PE=1 SV=3 - [GNAO_MOUSE]	26.55	1	8	8	22	40.2999	26.55	8	11	229.425	26.55	8	11	354	40.0589	5.52881
Q9CQV8	14-3-3 protein beta/alpha OS=Mus musculus GN=Ywhab PE=1 SV=3 - [1433B_MOUSE]	26.42	4	2	5	10	14.3167	26.42	5	5	71.3851	26.42	5	5	246	28.0689	4.83057
Q8K019	Bcl-2-associated transcription factor 1 OS=Mus musculus GN=Bclaf1 PE=1 SV=2 - [BCLF1_MOUSE]	26.22	1	19	20	70	109.903	24.92	19	37	308.479	26.12	19	33	919	105.939	9.99365
Q9Z1M8	Protein Red OS=Mus musculus GN=Ik PE=1 SV=2 - [RED_MOUSE]	26.21	1	10	10	24	43.3892	26.21	10	13	168.113	24.06	9	11	557	65.5758	6.63916
Q60668	Heterogeneous nuclear ribonucleoprotein D0 OS=Mus musculus GN=Hnrnpd PE=1 SV=2 - [HNRPD_MOUSE]	26.2	1	9	10	61	106.172	26.2	10	31	471.503	26.2	10	30	355	38.3303	7.81104
P28661	Septin-4 OS=Mus musculus GN=Sept4 PE=1 SV=1 - [SEPT4_MOUSE]	26.15	1	7	8	31	52.2552	26.15	8	15	415.882	26.15	8	16	478	54.9015	5.87158
Q9DCT8	Cysteine-rich protein 2 OS=Mus musculus GN=Crip2 PE=1 SV=1 - [CRIP2_MOUSE]	25.96	1	2	2	8	14.0751	25.96	2	4	137.782	25.96	2	4	208	22.7121	8.63135
P11798	Calcium/calmodulin-dependent protein kinase type II subunit alpha OS=Mus musculus GN=Camk2a PE=1 SV=2 - [KCC2A_MOUSE]	25.94	1	7	10	38	79.1082	25.94	10	19	621.189	25.94	10	19	478	54.0805	7.07861
Q5F2E7	Nuclear fragile X mental retardation-interacting protein 2 OS=Mus musculus GN=Nufip2 PE=1 SV=1 - [NUFP2_MOUSE]	25.87	1	13	13	51	78.519	25.87	13	28	595.946	25.87	13	23	692	75.6107	8.70459
Q9WTX5	S-phase kinase-associated protein 1 OS=Mus musculus GN=Skp1 PE=1 SV=3 - [SKP1_MOUSE]	25.77	1	2	2	7	8.23585	25.77	2	3	74.4474	25.77	2	4	163	18.6603	4.53857
Q9CY58	Plasminogen activator inhibitor 1 RNA-binding protein OS=Mus musculus GN=Serbp1 PE=1 SV=2 - [PAIRB_MOUSE]	25.55	1	7	7	17	30.0966	20.64	6	8	143.926	22.6	6	9	407	44.6873	8.54346
Q8CCK0	Core histone macro-H2A.2 OS=Mus musculus GN=H2afy2 PE=1 SV=3 - [H2AW_MOUSE]	25.54	1	4	6	18	29.9095	25.54	6	9	143.335	25.54	6	9	372	40.0674	9.68604
Q9Z130	Heterogeneous nuclear ribonucleoprotein D-like OS=Mus musculus GN=Hnrnpdl PE=1 SV=1 - [HNRDL_MOUSE]	25.25	1	6	7	31	42.0506	25.25	7	15	269.606	25.25	7	16	301	33.5381	7.31299
Q8BGT7	Survival of motor neuron-related-splicing factor 30 OS=Mus musculus GN=Smndc1 PE=1 SV=1 - [SPF30_MOUSE]	25.21	1	3	3	6	7.87958	13.87	2	3	66.9464	25.21	3	3	238	26.7365	7.23975
Q8CHH9	Septin-8 OS=Mus musculus GN=Sept8 PE=1 SV=4 - [SEPT8_MOUSE]	25.17	3	7	10	45	64.7106	20.05	8	22	122.72	25.17	10	23	429	49.7812	5.99854
Q80VD1	Protein FAM98B OS=Mus musculus GN=Fam98b PE=1 SV=1 - [FA98B_MOUSE]	25.17	1	5	7	20	34.2029	25.17	7	10	238.05	25.17	7	10	429	45.3208	8.49951
Q8BKI2	Trinucleotide repeat-containing gene 6B protein OS=Mus musculus GN=Tnrc6b PE=1 SV=2 - [TNR6B_MOUSE]	25.14	1	24	24	77	147.694	25.14	24	39	1130.47	24.53	23	38	1810	191.845	6.30322
P02301	Histone H3.3C OS=Mus musculus GN=H3f3c PE=3 SV=3 - [H3C_MOUSE]	25	4	4	4	14	17.7547	19.85	3	7	38.7533	25	4	7	136	15.3055	11.1362
Q9R0I7	YLP motif-containing protein 1 OS=Mus musculus GN=Ylpm1 PE=2 SV=2 - [YLPM1_MOUSE]	24.89	1	24	24	76	132.295	24.31	23	39	656.476	24.89	24	37	1386	155.032	6.65381
P14206	40S ribosomal protein SA OS=Mus musculus GN=Rpsa PE=1 SV=4 - [RSSA_MOUSE]	24.41	1	6	6	16	29.5099	24.41	6	8	213.064	24.41	6	8	295	32.8174	4.86865
Q3UTJ2	Sorbin and SH3 domain-containing protein 2 OS=Mus musculus GN=Sorbs2 PE=1 SV=2 - [SRBS2_MOUSE]	24.41	1	23	23	68	108.792	24.41	23	36	447.927	22.29	21	32	1180	132.266	8.52881
O08553	Dihydropyrimidinase-related protein 2 OS=Mus musculus GN=Dpysl2 PE=1 SV=2 - [DPYL2_MOUSE]	24.3	2	8	10	23	36.822	24.3	10	11	286.251	24.3	10	12	572	62.2386	6.37939
Q9CX86	Heterogeneous nuclear ribonucleoprotein A0 OS=Mus musculus GN=Hnrnpa0 PE=1 SV=1 - [ROA0_MOUSE]	24.26	1	4	5	18	32.0735	24.26	5	10	261.26	24.26	5	8	305	30.5117	9.30518
P10126	Elongation factor 1-alpha 1 OS=Mus musculus GN=Eef1a1 PE=1 SV=3 - [EF1A1_MOUSE]	24.24	1	3	8	56	81.8873	24.24	8	28	348.687	24.24	8	28	462	50.0821	9.01221
P35979	60S ribosomal protein L12 OS=Mus musculus GN=Rpl12 PE=1 SV=2 - [RL12_MOUSE]	24.24	1	3	3	8	11.5879	24.24	3	4	90.9036	24.24	3	4	165	17.7935	9.42236
P62281	40S ribosomal protein S11 OS=Mus musculus GN=Rps11 PE=1 SV=3 - [RS11_MOUSE]	24.05	1	4	4	8	12.1415	24.05	4	4	56.2083	24.05	4	4	158	18.419	10.3013
Q9D0E1	Heterogeneous nuclear ribonucleoprotein M OS=Mus musculus GN=Hnrnpm PE=1 SV=3 - [HNRPM_MOUSE]	24.01	1	12	12	40	67.4345	24.01	12	21	494.349	22.36	11	19	729	77.5974	8.63135
P29341	Polyadenylate-binding protein 1 OS=Mus musculus GN=Pabpc1 PE=1 SV=2 - [PABP1_MOUSE]	23.74	1	15	15	43	66.3426	23.74	15	21	351.912	23.74	15	22	636	70.6259	9.49561
P61358	60S ribosomal protein L27 OS=Mus musculus GN=Rpl27 PE=1 SV=2 - [RL27_MOUSE]	23.53	1	4	4	10	9.56115	23.53	4	5	71.4024	23.53	4	5	136	15.7877	10.5649
P23198	Chromobox protein homolog 3 OS=Mus musculus GN=Cbx3 PE=1 SV=2 - [CBX3_MOUSE]	23.5	2	3	3	6	13.4564	23.5	3	3	137.413	23.5	3	3	183	20.8423	5.22412
P18760	Cofilin-1 OS=Mus musculus GN=Cfl1 PE=1 SV=3 - [COF1_MOUSE]	23.49	2	2	2	4	7.24412	23.49	2	2	66.57	23.49	2	2	166	18.5477	8.08936
Q60749	KH domain-containing, RNA-binding, signal transduction-associated protein 1 OS=Mus musculus GN=Khdrbs1 PE=1 SV=2 - [KHDR1_MOUSE]	23.48	1	9	10	55	101.854	23.48	10	29	248.678	14.45	8	26	443	48.3404	8.71924
Q8CGZ0	Calcium homeostasis endoplasmic reticulum protein OS=Mus musculus GN=Cherp PE=1 SV=1 - [CHERP_MOUSE]	23.4	1	18	18	89	121.911	23.4	18	50	543.389	23.4	18	39	936	106.102	9.14404
P62082	40S ribosomal protein S7 OS=Mus musculus GN=Rps7 PE=2 SV=1 - [RS7_MOUSE]	23.2	1	3	3	6	8.07398	23.2	3	3	59.6563	23.2	3	3	194	22.1133	10.0962
Q91VM5	RNA binding motif protein, X-linked-like-1 OS=Mus musculus GN=Rbmxl1 PE=2 SV=1 - [RMXL1_MOUSE]	23.2	1	2	8	24	38.5669	23.2	8	12	229.288	23.2	8	12	388	42.1362	9.99365
Q8C854	Myelin expression factor 2 OS=Mus musculus GN=Myef2 PE=1 SV=1 - [MYEF2_MOUSE]	23.18	1	9	9	35	55.5774	23.18	9	19	311.411	22.84	8	16	591	63.2543	8.86572
Q8VCM7	Fibrinogen gamma chain OS=Mus musculus GN=Fgg PE=1 SV=1 - [FIBG_MOUSE]	23.17	1	7	7	26	48.5173	23.17	7	13	222.64	23.17	7	13	436	49.3598	5.85889
Q9CQE8	UPF0568 protein C14orf166 homolog OS=Mus musculus PE=1 SV=1 - [CN166_MOUSE]	22.95	1	4	4	14	22.8636	22.95	4	7	256.618	22.95	4	7	244	28.1348	6.88818
P60867	40S ribosomal protein S20 OS=Mus musculus GN=Rps20 PE=1 SV=1 - [RS20_MOUSE]	22.69	1	3	3	6	9.75448	22.69	3	3	107.183	22.69	3	3	119	13.3643	9.93506
P56959	RNA-binding protein FUS OS=Mus musculus GN=Fus PE=1 SV=1 - [FUS_MOUSE]	22.59	1	14	14	390	715.411	22.59	14	203	2370.7	21.62	11	187	518	52.6415	9.36377
Q99020	Heterogeneous nuclear ribonucleoprotein A/B OS=Mus musculus GN=Hnrnpab PE=1 SV=1 - [ROAA_MOUSE]	22.46	1	6	6	17	26.6483	21.75	5	8	194.922	22.46	6	9	285	30.8123	7.91357
Q6DFW4	Nucleolar protein 58 OS=Mus musculus GN=Nop58 PE=1 SV=1 - [NOP58_MOUSE]	22.2	1	8	8	18	38.4248	19.59	7	9	334.841	22.2	8	9	536	60.3047	8.33838
P60335	Poly(rC)-binding protein 1 OS=Mus musculus GN=Pcbp1 PE=1 SV=1 - [PCBP1_MOUSE]	22.19	1	3	4	15	31.9016	15.17	3	7	325.363	22.19	4	8	356	37.4739	7.09326
P70318	Nucleolysin TIAR OS=Mus musculus GN=Tial1 PE=1 SV=1 - [TIAR_MOUSE]	22.19	1	4	7	16	26.1532	20.15	6	8	168.338	22.19	7	8	392	43.3611	7.98682
Q3THE2	Myosin regulatory light chain 12B OS=Mus musculus GN=Myl12b PE=1 SV=2 - [ML12B_MOUSE]	22.09	2	2	2	4	8.61956	22.09	2	2	85.1165	22.09	2	2	172	19.7665	4.84326
Q8BTV2	Cleavage and polyadenylation specificity factor subunit 7 OS=Mus musculus GN=Cpsf7 PE=1 SV=2 - [CPSF7_MOUSE]	22.08	1	7	7	13	21.7424	17.83	6	6	242.431	22.08	7	7	471	51.9793	8.00146
Q64213	Splicing factor 1 OS=Mus musculus GN=Sf1 PE=1 SV=6 - [SF01_MOUSE]	22.05	1	11	11	35	41.1881	22.05	11	18	219.354	19.75	10	17	653	70.3581	8.98291
P62908	40S ribosomal protein S3 OS=Mus musculus GN=Rps3 PE=1 SV=1 - [RS3_MOUSE]	21.81	1	4	4	11	18.1555	21.81	4	5	134.64	21.81	4	6	243	26.6574	9.65674
P12970	60S ribosomal protein L7a OS=Mus musculus GN=Rpl7a PE=1 SV=2 - [RL7A_MOUSE]	21.8	1	5	5	10	12.2765	18.42	4	5	91.0733	21.8	5	5	266	29.958	10.5649
Q64012	RNA-binding protein Raly OS=Mus musculus GN=Raly PE=1 SV=3 - [RALY_MOUSE]	21.79	1	5	5	9	16.0907	21.79	5	5	89.0681	16.99	4	4	312	33.1678	8.83643
P23116	Eukaryotic translation initiation factor 3 subunit A OS=Mus musculus GN=Eif3a PE=1 SV=5 - [EIF3A_MOUSE]	21.73	1	33	33	102	165.477	21.21	32	54	662.764	20.39	30	48	1344	161.838	6.771
P62631	Elongation factor 1-alpha 2 OS=Mus musculus GN=Eef1a2 PE=1 SV=1 - [EF1A2_MOUSE]	21.6	1	2	7	59	83.7395	21.6	7	29	353.962	21.6	7	30	463	50.4223	9.02686
Q64332	Synapsin-2 OS=Mus musculus GN=Syn2 PE=1 SV=2 - [SYN2_MOUSE]	21.5	1	5	7	21	25.1173	21.5	7	11	186.039	21.5	7	10	586	63.3327	8.42627
P48962	ADP/ATP translocase 1 OS=Mus musculus GN=Slc25a4 PE=1 SV=4 - [ADT1_MOUSE]	21.48	2	4	7	21	32.3537	21.48	7	11	173.262	21.48	7	10	298	32.8831	9.71533
Q60899	ELAV-like protein 2 OS=Mus musculus GN=Elavl2 PE=2 SV=1 - [ELAV2_MOUSE]	21.39	1	3	8	14	19.2476	18.33	7	7	161.922	18.89	7	7	360	39.5521	9.12939
P19426	Negative elongation factor E OS=Mus musculus GN=Nelfe PE=1 SV=2 - [NELFE_MOUSE]	21.33	1	5	5	9	20.802	21.33	5	5	210.82	18.4	4	4	375	42.5285	9.37842
Q8VEK3	Heterogeneous nuclear ribonucleoprotein U OS=Mus musculus GN=Hnrnpu PE=1 SV=1 - [HNRPU_MOUSE]	21.25	1	17	17	82	138.242	21.25	17	43	755.821	21.25	17	39	800	87.8627	6.23975
Q8BFR5	Elongation factor Tu, mitochondrial OS=Mus musculus GN=Tufm PE=1 SV=1 - [EFTU_MOUSE]	21.24	1	7	7	17	27.7493	21.24	7	10	105.381	16.81	5	7	452	49.477	7.56201
P51881	ADP/ATP translocase 2 OS=Mus musculus GN=Slc25a5 PE=1 SV=3 - [ADT2_MOUSE]	21.14	2	3	6	19	29.0475	21.14	6	10	158.816	21.14	6	9	298	32.9102	9.72998
P62814	V-type proton ATPase subunit B, brain isoform OS=Mus musculus GN=Atp6v1b2 PE=1 SV=1 - [VATB2_MOUSE]	21.14	1	5	5	11	23.1899	21.14	5	6	88.803	21.14	5	5	511	56.5149	5.80811
P62270	40S ribosomal protein S18 OS=Mus musculus GN=Rps18 PE=1 SV=3 - [RS18_MOUSE]	21.05	1	3	3	6	10.1248	21.05	3	3	80.1601	21.05	3	3	152	17.7079	10.9897
O88532	Zinc finger RNA-binding protein OS=Mus musculus GN=Zfr PE=1 SV=2 - [ZFR_MOUSE]	21.04	1	13	13	41	84.2654	21.04	13	21	795.463	17.97	12	20	1074	116.786	9.0415
Q8BL97	Serine/arginine-rich splicing factor 7 OS=Mus musculus GN=Srsf7 PE=1 SV=1 - [SRSF7_MOUSE]	20.97	1	5	6	21	19.0419	20.97	6	11	162.657	20.97	6	10	267	30.7988	11.8979
P62855	40S ribosomal protein S26 OS=Mus musculus GN=Rps26 PE=1 SV=3 - [RS26_MOUSE]	20.87	1	2	2	4	6.5884	20.87	2	2	83.5451	20.87	2	2	115	13.0071	11.0044
P08553	Neurofilament medium polypeptide OS=Mus musculus GN=Nefm PE=1 SV=4 - [NFM_MOUSE]	20.87	1	14	16	54	79.4049	20.87	16	28	483.707	20.87	16	26	848	95.8586	4.76709
Q8BH59	Calcium-binding mitochondrial carrier protein Aralar1 OS=Mus musculus GN=Slc25a12 PE=1 SV=1 - [CMC1_MOUSE]	20.83	2	10	10	22	36.2259	20.83	10	11	244.078	20.83	10	11	677	74.5227	8.25049
Q80X50	Ubiquitin-associated protein 2-like OS=Mus musculus GN=Ubap2l PE=1 SV=1 - [UBP2L_MOUSE]	20.78	1	11	11	40	75.4963	20.78	11	20	647.626	20.78	11	20	1107	116.728	7.10791
Q569Z6	Thyroid hormone receptor-associated protein 3 OS=Mus musculus GN=Thrap3 PE=1 SV=1 - [TR150_MOUSE]	20.61	1	14	15	52	97.8481	19.56	14	26	499.116	18.51	14	26	951	108.114	10.1694
Q9CXG3	Peptidyl-prolyl cis-trans isomerase-like 4 OS=Mus musculus GN=Ppil4 PE=1 SV=2 - [PPIL4_MOUSE]	20.53	1	8	8	27	41.7072	20.53	8	14	212.897	20.53	8	13	492	57.1946	6.11279
Q8C1B7	Septin-11 OS=Mus musculus GN=Sept11 PE=1 SV=4 - [SEP11_MOUSE]	20.42	3	4	9	21	31.5897	20.42	9	11	238.24	17.17	8	10	431	49.6633	6.68311
O88291	DBIRD complex subunit ZNF326 OS=Mus musculus GN=Znf326 PE=1 SV=1 - [ZN326_MOUSE]	20.34	1	8	8	28	57.1291	20.34	8	14	396.734	20.34	8	14	580	65.1845	5.18604
Q9Z1N5	Spliceosome RNA helicase Ddx39b OS=Mus musculus GN=Ddx39b PE=1 SV=1 - [DX39B_MOUSE]	20.33	2	7	7	12	18.3476	16.36	5	5	128.979	20.33	7	7	428	49.004	5.66846
Q8R0S2	IQ motif and SEC7 domain-containing protein 1 OS=Mus musculus GN=Iqsec1 PE=1 SV=2 - [IQEC1_MOUSE]	20.29	2	14	18	42	72.4729	20.29	18	22	519.268	19.88	17	20	961	107.948	7.13721
Q9D6J6	NADH dehydrogenase [ubiquinone] flavoprotein 2, mitochondrial OS=Mus musculus GN=Ndufv2 PE=1 SV=2 - [NDUV2_MOUSE]	20.16	1	3	3	10	13.7256	20.16	3	5	83.3701	20.16	3	5	248	27.2679	7.40088
P10630	Eukaryotic initiation factor 4A-II OS=Mus musculus GN=Eif4a2 PE=1 SV=2 - [IF4A2_MOUSE]	20.15	2	5	6	12	24.3355	20.15	6	6	223.173	20.15	6	6	407	46.3728	5.47803
F6SEU4	Ras/Rap GTPase-activating protein SynGAP OS=Mus musculus GN=Syngap1 PE=1 SV=2 - [SYGP1_MOUSE]	20.15	2	17	17	54	101.31	20.15	17	28	767.859	16.64	16	26	1340	148.145	8.98291
Q91VR5	ATP-dependent RNA helicase DDX1 OS=Mus musculus GN=Ddx1 PE=1 SV=1 - [DDX1_MOUSE]	20	1	9	9	24	39.148	16.22	8	12	193.813	19.05	8	12	740	82.4478	7.21045
O70194	Eukaryotic translation initiation factor 3 subunit D OS=Mus musculus GN=Eif3d PE=1 SV=2 - [EIF3D_MOUSE]	19.89	1	9	9	24	42.111	19.89	9	13	165.465	16.97	7	11	548	63.9484	6.04932
P62892	60S ribosomal protein L39 OS=Mus musculus GN=Rpl39 PE=1 SV=2 - [RL39_MOUSE]	19.61	1	1	1	1	2.25583	19.61	1	1					51	6.40265	12.5571
Q6PFR5	Transformer-2 protein homolog alpha OS=Mus musculus GN=Tra2a PE=1 SV=1 - [TRA2A_MOUSE]	19.57	1	4	4	10	17.6183	19.57	4	5	178.819	19.57	4	5	281	32.2969	11.2827
P62849	40S ribosomal protein S24 OS=Mus musculus GN=Rps24 PE=1 SV=1 - [RS24_MOUSE]	19.55	1	2	2	4	7.47379	19.55	2	2	68.94	19.55	2	2	133	15.4134	10.7847
P35486	Pyruvate dehydrogenase E1 component subunit alpha, somatic form, mitochondrial OS=Mus musculus GN=Pdha1 PE=1 SV=1 - [ODPA_MOUSE]	19.49	1	6	6	14	19.9918	19.49	6	7	134.823	19.49	6	7	390	43.2036	8.19189
Q9CQC7	NADH dehydrogenase [ubiquinone] 1 beta subcomplex subunit 4 OS=Mus musculus GN=Ndufb4 PE=1 SV=3 - [NDUB4_MOUSE]	19.38	1	1	1	1	3.33061	19.38	1	1					129	15.072	9.89111
Q8C015	Serine/threonine-protein kinase PAK 7 OS=Mus musculus GN=Pak7 PE=1 SV=1 - [PAK7_MOUSE]	19.33	1	11	11	25	39.9451	19.33	11	13	185.77	19.33	11	12	719	80.8971	8.20654
Q8K4P0	pre-mRNA 3' end processing protein WDR33 OS=Mus musculus GN=Wdr33 PE=1 SV=1 - [WDR33_MOUSE]	19.25	1	15	15	42	68.5409	18.12	14	20	424.722	19.25	15	22	1330	145.176	9.12939
Q8BP67	60S ribosomal protein L24 OS=Mus musculus GN=Rpl24 PE=1 SV=2 - [RL24_MOUSE]	19.11	1	3	3	6	9.23179	19.11	3	3	124.71	19.11	3	3	157	17.7679	11.2534
P56480	ATP synthase subunit beta, mitochondrial OS=Mus musculus GN=Atp5b PE=1 SV=2 - [ATPB_MOUSE]	19.09	1	6	6	11	21.5303	19.09	6	6	197.322	16.07	5	5	529	56.2655	5.33838
Q9WV69	Dematin OS=Mus musculus GN=Dmtn PE=1 SV=1 - [DEMA_MOUSE]	19.01	1	5	5	15	26.8747	19.01	5	8	185.574	19.01	5	7	405	45.4402	8.41162
Q5NCR9	Nuclear speckle splicing regulatory protein 1 OS=Mus musculus GN=Nsrp1 PE=1 SV=1 - [NSRP1_MOUSE]	19	1	7	7	17	29.9082	19	7	10	182.247	11.07	4	7	542	63.7607	8.76318
Q6ZWV7	60S ribosomal protein L35 OS=Mus musculus GN=Rpl35 PE=1 SV=1 - [RL35_MOUSE]	18.7	1	2	2	6	9.17367	18.7	2	3	22.85	18.7	2	3	123	14.5436	11.0483
P62862	40S ribosomal protein S30 OS=Mus musculus GN=Fau PE=1 SV=1 - [RS30_MOUSE]	18.64	1	1	1	1	2.43929	18.64	1	1					59	6.64382	12.147
Q99KX1	Myeloid leukemia factor 2 OS=Mus musculus GN=Mlf2 PE=1 SV=1 - [MLF2_MOUSE]	18.62	1	3	3	11	8.55831	18.62	3	5	128.153	18.62	3	6	247	28.0372	6.97607
P68040	Guanine nucleotide-binding protein subunit beta-2-like 1 OS=Mus musculus GN=Gnb2l1 PE=1 SV=3 - [GBLP_MOUSE]	18.61	1	6	6	11	15.1865	16.4	5	5	112.14	18.61	6	6	317	35.0546	7.69385
Q9Z1P6	NADH dehydrogenase [ubiquinone] 1 alpha subcomplex subunit 7 OS=Mus musculus GN=Ndufa7 PE=1 SV=3 - [NDUA7_MOUSE]	18.58	1	2	2	4	6.43113	18.58	2	2	37.56	18.58	2	2	113	12.5676	10.1694
Q6P1F6	Serine/threonine-protein phosphatase 2A 55 kDa regulatory subunit B alpha isoform OS=Mus musculus GN=Ppp2r2a PE=1 SV=1 - [2ABA_MOUSE]	18.57	4	6	6	12	20.0072	18.57	6	6	207.634	18.57	6	6	447	51.6595	6.20166
P62830	60S ribosomal protein L23 OS=Mus musculus GN=Rpl23 PE=1 SV=1 - [RL23_MOUSE]	18.57	1	2	2	6	10.3698	18.57	2	3	50.48	18.57	2	3	140	14.8561	10.5063
Q6PIC6	Sodium/potassium-transporting ATPase subunit alpha-3 OS=Mus musculus GN=Atp1a3 PE=1 SV=1 - [AT1A3_MOUSE]	18.46	4	4	12	28	52.8327	17.18	11	14	476.069	18.46	12	14	1013	111.62	5.41455
Q3TJZ6	Protein FAM98A OS=Mus musculus GN=Fam98a PE=1 SV=1 - [FA98A_MOUSE]	18.45	1	4	6	14	29.5868	18.45	6	7	230.042	18.45	6	7	515	55.0212	8.95361
Q9QZQ8	Core histone macro-H2A.1 OS=Mus musculus GN=H2afy PE=1 SV=3 - [H2AY_MOUSE]	18.28	1	2	4	14	17.6836	18.28	4	7	124.791	18.28	4	7	372	39.7105	9.80322
P46414	Cyclin-dependent kinase inhibitor 1B OS=Mus musculus GN=Cdkn1b PE=1 SV=2 - [CDN1B_MOUSE]	18.27	1	2	2	4	9.66659	18.27	2	2	110.92	18.27	2	2	197	22.1797	7.02002
Q5DTX6	Junctional protein associated with coronary artery disease OS=Mus musculus GN=Jcad PE=1 SV=2 - [JCAD_MOUSE]	18.26	1	13	13	34	46.9616	16.82	12	19	227.886	18.26	13	15	1320	144.708	6.52197
Q9WV02	RNA-binding motif protein, X chromosome OS=Mus musculus GN=Rbmx PE=1 SV=1 - [RBMX_MOUSE]	18.16	1	1	7	20	30.7295	18.16	7	10	168.607	18.16	7	10	391	42.2754	10.0522
O09167	60S ribosomal protein L21 OS=Mus musculus GN=Rpl21 PE=1 SV=3 - [RL21_MOUSE]	18.13	1	2	2	10	16.0376	18.13	2	5	83.43	18.13	2	5	160	18.5501	10.4917
Q04447	Creatine kinase B-type OS=Mus musculus GN=Ckb PE=1 SV=1 - [KCRB_MOUSE]	18.11	1	4	4	14	34.9743	18.11	4	7	369.637	18.11	4	7	381	42.6863	5.66846
P26369	Splicing factor U2AF 65 kDa subunit OS=Mus musculus GN=U2af2 PE=1 SV=3 - [U2AF2_MOUSE]	18.11	1	4	4	8	14.3738	18.11	4	4	120.101	18.11	4	4	475	53.4832	9.08545
P62996	Transformer-2 protein homolog beta OS=Mus musculus GN=Tra2b PE=1 SV=1 - [TRA2B_MOUSE]	18.06	1	4	4	11	21.6209	18.06	4	6	161.128	14.58	3	5	288	33.6456	11.2534
Q8K4G5	Actin-binding LIM protein 1 OS=Mus musculus GN=Ablim1 PE=1 SV=1 - [ABLM1_MOUSE]	18	1	10	10	35	64.0219	15.45	9	18	360.229	15.1	9	17	861	96.7428	8.63135
Q9QYR6	Microtubule-associated protein 1A OS=Mus musculus GN=Map1a PE=1 SV=2 - [MAP1A_MOUSE]	17.98	1	36	37	115	192.796	17.72	36	59	757.388	15.38	34	56	2776	299.957	4.99561
P15105	Glutamine synthetase OS=Mus musculus GN=Glul PE=1 SV=6 - [GLNA_MOUSE]	17.96	1	6	6	52	103.994	17.96	6	26	550.154	17.96	6	26	373	42.0923	7.07861
P61255	60S ribosomal protein L26 OS=Mus musculus GN=Rpl26 PE=1 SV=1 - [RL26_MOUSE]	17.93	1	3	3	6	7.60899	17.93	3	3	28.91	17.93	3	3	145	17.2475	10.5503
Q9CZ13	Cytochrome b-c1 complex subunit 1, mitochondrial OS=Mus musculus GN=Uqcrc1 PE=1 SV=2 - [QCR1_MOUSE]	17.92	1	5	5	15	22.3928	17.92	5	8	130.896	17.92	5	7	480	52.8185	6.21436
Q9DC69	NADH dehydrogenase [ubiquinone] 1 alpha subcomplex subunit 9, mitochondrial OS=Mus musculus GN=Ndufa9 PE=1 SV=2 - [NDUA9_MOUSE]	17.77	1	4	4	8	13.6026	17.77	4	4	97.9367	17.77	4	4	377	42.4984	9.74463
O70305	Ataxin-2 OS=Mus musculus GN=Atxn2 PE=1 SV=1 - [ATX2_MOUSE]	17.74	1	13	13	32	57.2411	17.74	13	18	483.82	16.65	12	14	1285	136.4	9.5542
O88935	Synapsin-1 OS=Mus musculus GN=Syn1 PE=1 SV=2 - [SYN1_MOUSE]	17.71	1	5	7	20	32.5101	17.71	7	10	188.787	17.71	7	10	706	74.0516	9.80322
Q8BGD9	Eukaryotic translation initiation factor 4B OS=Mus musculus GN=Eif4b PE=1 SV=1 - [IF4B_MOUSE]	17.68	1	9	9	33	53.9521	17.68	9	18	127.673	17.68	9	15	611	68.7992	5.66846
Q60930	Voltage-dependent anion-selective channel protein 2 OS=Mus musculus GN=Vdac2 PE=1 SV=2 - [VDAC2_MOUSE]	17.63	1	6	6	11	15.541	17.29	5	5	128.814	17.63	6	6	295	31.7126	7.48877
P62900	60S ribosomal protein L31 OS=Mus musculus GN=Rpl31 PE=1 SV=1 - [RL31_MOUSE]	17.6	1	2	2	6	8.94565	17.6	2	3	107.1	17.6	2	3	125	14.4539	10.5356
P14115	60S ribosomal protein L27a OS=Mus musculus GN=Rpl27a PE=1 SV=5 - [RL27A_MOUSE]	17.57	1	3	3	7	11.306	17.57	3	4	82.3637	8.78	2	3	148	16.595	11.1216
Q8R0S4	Voltage-dependent L-type calcium channel subunit beta-4 OS=Mus musculus GN=Cacnb4 PE=1 SV=2 - [CACB4_MOUSE]	17.53	4	7	7	13	25.9721	17.53	7	7	261.749	16.18	6	6	519	57.9144	9.27588
Q9JM93	ADP-ribosylation factor-like protein 6-interacting protein 4 OS=Mus musculus GN=Arl6ip4 PE=1 SV=1 - [AR6P4_MOUSE]	17.47	1	3	3	8	14.8953	17.47	3	4	110.527	17.47	3	4	229	25.5095	11.1948
P15864	Histone H1.2 OS=Mus musculus GN=Hist1h1c PE=1 SV=2 - [H12_MOUSE]	17.45	4	1	3	6	9.29714	17.45	3	3	73.2611	17.45	3	3	212	21.2537	11.0044
P48678	Prelamin-A/C OS=Mus musculus GN=Lmna PE=1 SV=2 - [LMNA_MOUSE]	17.44	1	9	9	19	41.5815	17.44	9	10	356.991	16.24	8	9	665	74.1927	6.97607
P57776	Elongation factor 1-delta OS=Mus musculus GN=Eef1d PE=1 SV=3 - [EF1D_MOUSE]	17.44	1	3	3	6	10.1161	17.44	3	3	132.293	17.44	3	3	281	31.2739	5.021
Q923D4	Splicing factor 3B subunit 5 OS=Mus musculus GN=Sf3b5 PE=1 SV=1 - [SF3B5_MOUSE]	17.44	1	1	1	2	4.63981	17.44	1	1	99.72	17.44	1	1	86	10.1128	6.354
Q62189	U1 small nuclear ribonucleoprotein A OS=Mus musculus GN=Snrpa PE=1 SV=3 - [SNRPA_MOUSE]	17.42	2	3	3	8	13.6677	17.42	3	4	57.2774	17.42	3	4	287	31.8145	9.80322
Q8R4R6	Nucleoporin NUP53 OS=Mus musculus GN=Nup35 PE=1 SV=2 - [NUP53_MOUSE]	17.23	1	1	1	1	0	17.23	1	1					325	34.7635	9.24658
O08599	Syntaxin-binding protein 1 OS=Mus musculus GN=Stxbp1 PE=1 SV=2 - [STXB1_MOUSE]	17.17	1	9	9	18	29.7985	17.17	9	9	267.071	17.17	9	9	594	67.5259	6.96143
P62309	Small nuclear ribonucleoprotein G OS=Mus musculus GN=Snrpg PE=1 SV=1 - [RUXG_MOUSE]	17.11	1	1	1	6	8.28608	17.11	1	3	63.82	17.11	1	3	76	8.49043	8.88037
P35980	60S ribosomal protein L18 OS=Mus musculus GN=Rpl18 PE=1 SV=3 - [RL18_MOUSE]	17.02	1	3	3	7	10.3823	11.7	2	3	144.585	17.02	3	4	188	21.6312	11.7808
Q68FD5	Clathrin heavy chain 1 OS=Mus musculus GN=Cltc PE=1 SV=3 - [CLH1_MOUSE]	16.9	1	21	21	47	84.8343	16.9	21	24	561.077	16.48	20	23	1675	191.435	5.69385
P43274	Histone H1.4 OS=Mus musculus GN=Hist1h1e PE=1 SV=2 - [H14_MOUSE]	16.89	3	2	4	8	12.6886	16.89	4	4	84.1948	16.89	4	4	219	21.964	11.1069
P19246	Neurofilament heavy polypeptide OS=Mus musculus GN=Nefh PE=1 SV=3 - [NFH_MOUSE]	16.88	1	13	15	78	141.169	16.88	15	39	734.533	16.88	15	39	1090	116.924	5.80811
Q9WVA3	Mitotic checkpoint protein BUB3 OS=Mus musculus GN=Bub3 PE=1 SV=2 - [BUB3_MOUSE]	16.87	1	6	6	14	20.3406	16.87	6	7	100.507	16.87	6	7	326	36.9311	6.84424
P59708	Splicing factor 3B subunit 6 OS=Mus musculus GN=Sf3b6 PE=1 SV=1 - [SF3B6_MOUSE]	16.8	1	2	2	4	7.39168	16.8	2	2	95.8745	16.8	2	2	125	14.5756	9.37842
Q9JKS5	Intracellular hyaluronan-binding protein 4 OS=Mus musculus GN=Habp4 PE=1 SV=2 - [HABP4_MOUSE]	16.79	1	5	5	26	53.7098	16.79	5	14	148.58	11.44	4	12	411	45.8964	6.84424
P62761	Visinin-like protein 1 OS=Mus musculus GN=Vsnl1 PE=1 SV=2 - [VISL1_MOUSE]	16.75	1	3	3	6	8.78408	16.75	3	3	66.69	16.75	3	3	191	22.128	5.14795
P97351	40S ribosomal protein S3a OS=Mus musculus GN=Rps3a PE=1 SV=3 - [RS3A_MOUSE]	16.67	1	4	4	7	12.035	14.39	3	3	79.8721	16.67	4	4	264	29.8657	9.72998
Q9DBR0	A-kinase anchor protein 8 OS=Mus musculus GN=Akap8 PE=1 SV=1 - [AKAP8_MOUSE]	16.59	1	7	7	14	22.2816	16.59	7	7	131.949	16.59	7	7	687	76.2465	5.13525
P47962	60S ribosomal protein L5 OS=Mus musculus GN=Rpl5 PE=1 SV=3 - [RL5_MOUSE]	16.5	1	4	4	11	19.8856	16.5	4	6	152.449	16.5	4	5	297	34.3787	9.77393
P17742	Peptidyl-prolyl cis-trans isomerase A OS=Mus musculus GN=Ppia PE=1 SV=2 - [PPIA_MOUSE]	16.46	1	2	2	4	3.08744	16.46	2	2	23.38	16.46	2	2	164	17.9599	7.89893
Q5SUF2	Luc7-like protein 3 OS=Mus musculus GN=Luc7l3 PE=1 SV=1 - [LC7L3_MOUSE]	16.44	1	4	4	15	27.8961	16.44	4	9	166.047	16.44	4	6	432	51.4191	9.77393
P97427	Dihydropyrimidinase-related protein 1 OS=Mus musculus GN=Crmp1 PE=1 SV=1 - [DPYL1_MOUSE]	16.43	2	4	6	12	25.2901	16.43	6	6	211.476	16.43	6	6	572	62.1286	7.12256
Q8K406	Leucine-rich repeat LGI family member 3 OS=Mus musculus GN=Lgi3 PE=1 SV=1 - [LGI3_MOUSE]	16.42	1	6	6	14	27.2499	16.42	6	7	262.743	16.42	6	7	548	61.7786	8.1626
P84089	Enhancer of rudimentary homolog OS=Mus musculus GN=Erh PE=1 SV=1 - [ERH_MOUSE]	16.35	1	2	2	6	8.9679	16.35	2	3	37.26	16.35	2	3	104	12.251	5.92236
Q8BK30	NADH dehydrogenase [ubiquinone] flavoprotein 3, mitochondrial OS=Mus musculus GN=Ndufv3 PE=1 SV=1 - [NDUV3_MOUSE]	16.35	1	1	1	2	3.45145	16.35	1	1	23.26	16.35	1	1	104	11.8063	9.34912
Q9CXS4	Centromere protein V OS=Mus musculus GN=Cenpv PE=1 SV=2 - [CENPV_MOUSE]	16.27	1	2	2	6	14.8314	16.27	2	3	202.95	16.27	2	3	252	27.5238	9.78857
O35286	Pre-mRNA-splicing factor ATP-dependent RNA helicase DHX15 OS=Mus musculus GN=Dhx15 PE=1 SV=2 - [DHX15_MOUSE]	16.23	1	11	11	23	35.7907	16.23	11	11	178.829	16.23	11	12	795	90.9492	7.45947
P14733	Lamin-B1 OS=Mus musculus GN=Lmnb1 PE=1 SV=3 - [LMNB1_MOUSE]	16.16	1	7	7	14	27.0064	16.16	7	7	221.099	16.16	7	7	588	66.7448	5.16064
P47708	Rabphilin-3A OS=Mus musculus GN=Rph3a PE=1 SV=2 - [RP3A_MOUSE]	16.15	1	5	5	10	21.9178	16.15	5	6	71.9367	8.81	3	4	681	75.4417	8.26514
Q3UEB3	Poly(U)-binding-splicing factor PUF60 OS=Mus musculus GN=Puf60 PE=1 SV=2 - [PUF60_MOUSE]	16.13	1	4	4	8	16.7205	16.13	4	4	117.178	16.13	4	4	564	60.2108	5.2876
P84091	AP-2 complex subunit mu OS=Mus musculus GN=Ap2m1 PE=1 SV=1 - [AP2M1_MOUSE]	16.09	1	6	6	13	20.9428	16.09	6	8	64.46	10.57	4	5	435	49.623	9.53955
Q8JZX4	Splicing factor 45 OS=Mus musculus GN=Rbm17 PE=1 SV=1 - [SPF45_MOUSE]	16.05	1	5	5	14	20.3846	16.05	5	7	162.187	16.05	5	7	405	45.276	5.8208
Q9JHS9	Spliceosome-associated protein CWC15 homolog OS=Mus musculus GN=Cwc15 PE=1 SV=1 - [CWC15_MOUSE]	15.72	1	2	2	4	6.71289	15.72	2	2	34.25	15.72	2	2	229	26.6083	5.70654
P60766	Cell division control protein 42 homolog OS=Mus musculus GN=Cdc42 PE=1 SV=2 - [CDC42_MOUSE]	15.71	1	2	2	3	5.49734	15.71	2	2	78.62	8.9	1	1	191	21.245	6.55127
Q8K2B3	Succinate dehydrogenase [ubiquinone] flavoprotein subunit, mitochondrial OS=Mus musculus GN=Sdha PE=1 SV=1 - [SDHA_MOUSE]	15.66	1	7	7	19	27.4956	13.4	6	9	205.914	13.7	6	10	664	72.5392	7.37158
P02089	Hemoglobin subunit beta-2 OS=Mus musculus GN=Hbb-b2 PE=1 SV=2 - [HBB2_MOUSE]	15.65	2	1	2	6	8.05589	15.65	2	3	47.72	15.65	2	3	147	15.8683	8.04541
E9PV24	Fibrinogen alpha chain OS=Mus musculus GN=Fga PE=1 SV=1 - [FIBA_MOUSE]	15.59	1	9	9	21	38.6859	15.59	9	12	236.398	13.81	7	9	789	87.3753	6.11279
P27048	Small nuclear ribonucleoprotein-associated protein B OS=Mus musculus GN=Snrpb PE=1 SV=1 - [RSMB_MOUSE]	15.58	2	3	3	11	14.7384	15.58	3	6	160.92	12.55	2	5	231	23.6402	10.9019
Q6ZWU9	40S ribosomal protein S27 OS=Mus musculus GN=Rps27 PE=1 SV=3 - [RS27_MOUSE]	15.48	1	3	3	11	15.8039	15.48	3	5	32.43	15.48	3	6	84	9.45484	9.45166
Q6NVF9	Cleavage and polyadenylation specificity factor subunit 6 OS=Mus musculus GN=Cpsf6 PE=1 SV=1 - [CPSF6_MOUSE]	15.43	1	7	7	22	38.8553	15.43	7	11	325.375	15.43	7	11	551	59.1164	7.15186
Q8BH44	Coronin-2B OS=Mus musculus GN=Coro2b PE=1 SV=2 - [COR2B_MOUSE]	15.42	1	6	6	20	26.4761	15.42	6	11	180.688	8.96	4	9	480	54.9012	8.26514
P63328	Serine/threonine-protein phosphatase 2B catalytic subunit alpha isoform OS=Mus musculus GN=Ppp3ca PE=1 SV=1 - [PP2BA_MOUSE]	15.36	3	6	6	16	29.8338	15.36	6	8	321.342	15.36	6	8	521	58.6063	5.85889
Q9R226	KH domain-containing, RNA-binding, signal transduction-associated protein 3 OS=Mus musculus GN=Khdrbs3 PE=1 SV=1 - [KHDR3_MOUSE]	15.32	1	3	4	11	14.3931	15.32	4	6	132.46	15.32	4	5	346	38.7836	8.104
P62754	40S ribosomal protein S6 OS=Mus musculus GN=Rps6 PE=1 SV=1 - [RS6_MOUSE]	15.26	1	3	3	5	6.88261	15.26	3	3	58.5	10.84	2	2	249	28.663	10.8433
Q6PIE5	Sodium/potassium-transporting ATPase subunit alpha-2 OS=Mus musculus GN=Atp1a2 PE=1 SV=1 - [AT1A2_MOUSE]	15.2	4	3	11	28	49.5686	13.92	10	14	399.702	15.2	11	14	1020	112.145	5.5542
P04370	Myelin basic protein OS=Mus musculus GN=Mbp PE=1 SV=2 - [MBP_MOUSE]	15.2	1	5	5	150	264.974	15.2	5	76	1247.72	15.2	5	74	250	27.1514	9.5835
P62307	Small nuclear ribonucleoprotein F OS=Mus musculus GN=Snrpf PE=1 SV=1 - [RUXF_MOUSE]	15.12	1	1	1	2	5.45657	15.12	1	1	69.52	15.12	1	1	86	9.71878	4.66553
P62320	Small nuclear ribonucleoprotein Sm D3 OS=Mus musculus GN=Snrpd3 PE=1 SV=1 - [SMD3_MOUSE]	15.08	1	2	2	8	10.231	15.08	2	4	77.5068	15.08	2	4	126	13.9073	10.3159
Q9CPW7	Zinc finger matrin-type protein 2 OS=Mus musculus GN=Zmat2 PE=2 SV=1 - [ZMAT2_MOUSE]	15.08	1	3	3	9	14.3461	15.08	3	5	80.22	15.08	3	4	199	23.597	9.01221
Q80YR9	RNA-binding protein 12B-A OS=Mus musculus GN=Rbm12b1 PE=1 SV=2 - [R12BA_MOUSE]	15.07	1	3	10	20	30.9383	15.07	10	10	194.392	15.07	10	10	836	96.5355	8.07471
Q8VDN2	Sodium/potassium-transporting ATPase subunit alpha-1 OS=Mus musculus GN=Atp1a1 PE=1 SV=1 - [AT1A1_MOUSE]	15.05	2	4	10	25	48.4401	13.78	9	12	450.587	15.05	10	13	1023	112.91	5.45264
P03930	ATP synthase protein 8 OS=Mus musculus GN=Mtatp8 PE=1 SV=1 - [ATP8_MOUSE]	14.93	1	1	1	4	5.47292	14.93	1	2	30.18	14.93	1	2	67	7.76119	9.87646
Q923T9	Calcium/calmodulin-dependent protein kinase type II subunit gamma OS=Mus musculus GN=Camk2g PE=1 SV=1 - [KCC2G_MOUSE]	14.93	1	2	7	23	34.7817	14.93	7	11	288.78	14.93	7	12	529	59.5693	7.57666
Q62376	U1 small nuclear ribonucleoprotein 70 kDa OS=Mus musculus GN=Snrnp70 PE=1 SV=2 - [RU17_MOUSE]	14.73	1	6	6	20	28.5371	14.73	5	10	88.787	14.73	6	10	448	51.9609	9.93506
P47963	60S ribosomal protein L13 OS=Mus musculus GN=Rpl13 PE=1 SV=3 - [RL13_MOUSE]	14.69	1	3	3	6	7.9169	14.69	3	3	51.9601	14.69	3	3	211	24.2905	11.5464
Q8BQZ5	Cleavage and polyadenylation specificity factor subunit 4 OS=Mus musculus GN=Cpsf4 PE=2 SV=1 - [CPSF4_MOUSE]	14.69	1	2	2	4	7.06464	14.69	2	2	55.0875	14.69	2	2	211	23.6375	8.47021
Q8K0U4	Heat shock 70 kDa protein 12A OS=Mus musculus GN=Hspa12a PE=1 SV=1 - [HS12A_MOUSE]	14.67	1	6	8	17	29.2823	14.67	8	9	211.629	13.48	7	8	675	74.8245	6.771
P62774	Myotrophin OS=Mus musculus GN=Mtpn PE=1 SV=2 - [MTPN_MOUSE]	14.41	1	1	1	2	5.70502	14.41	1	1	74.69	14.41	1	1	118	12.8526	5.51611
P62274	40S ribosomal protein S29 OS=Mus musculus GN=Rps29 PE=3 SV=2 - [RS29_MOUSE]	14.29	1	1	1	2	2.48256	14.29	1	1	33.11	14.29	1	1	56	6.6723	10.1255
Q91VD9	NADH-ubiquinone oxidoreductase 75 kDa subunit, mitochondrial OS=Mus musculus GN=Ndufs1 PE=1 SV=2 - [NDUS1_MOUSE]	14.17	1	8	8	15	26.7463	13.2	7	7	271.804	14.17	8	8	727	79.7256	5.71924
P53994	Ras-related protein Rab-2A OS=Mus musculus GN=Rab2a PE=1 SV=1 - [RAB2A_MOUSE]	14.15	1	2	2	4	8.79792	14.15	2	2	65.2074	14.15	2	2	212	23.5328	6.53662
Q9DCT2	NADH dehydrogenase [ubiquinone] iron-sulfur protein 3, mitochondrial OS=Mus musculus GN=Ndufs3 PE=1 SV=2 - [NDUS3_MOUSE]	14.07	1	3	3	6	10.3874	14.07	3	3	115.563	14.07	3	3	263	30.1305	7.1665
Q9EPU0	Regulator of nonsense transcripts 1 OS=Mus musculus GN=Upf1 PE=1 SV=2 - [RENT1_MOUSE]	14.06	1	11	11	20	32.5938	12.54	10	10	117.829	11.65	10	10	1124	123.889	6.60986
P47955	60S acidic ribosomal protein P1 OS=Mus musculus GN=Rplp1 PE=1 SV=1 - [RLA1_MOUSE]	14.04	1	1	1	4	6.75156	14.04	1	2	63.65	14.04	1	2	114	11.4677	4.32275
Q62108	Disks large homolog 4 OS=Mus musculus GN=Dlg4 PE=1 SV=1 - [DLG4_MOUSE]	13.81	1	7	7	14	24.5637	13.81	7	8	159.593	9.94	5	6	724	80.4228	5.87158
P61327	Protein mago nashi homolog OS=Mus musculus GN=Magoh PE=2 SV=1 - [MGN_MOUSE]	13.7	2	1	1	1	2.89911	13.7	1	1					146	17.1528	6.11279
Q8CH09	SURP and G-patch domain-containing protein 2 OS=Mus musculus GN=Sugp2 PE=1 SV=2 - [SUGP2_MOUSE]	13.68	1	10	10	21	38.7177	13.68	10	11	231.444	12.65	9	10	1067	118.029	8.30908
P56135	ATP synthase subunit f, mitochondrial OS=Mus musculus GN=Atp5j2 PE=1 SV=3 - [ATPK_MOUSE]	13.64	1	1	1	2	2.51309	13.64	1	1	54.24	13.64	1	1	88	10.3374	9.94971
Q9JJ43	RNA binding protein fox-1 homolog 1 OS=Mus musculus GN=Rbfox1 PE=1 SV=3 - [RFOX1_MOUSE]	13.64	1	4	4	9	17.7854	13.64	4	5	156.85	11.11	3	4	396	42.6517	6.85889
P10711	Transcription elongation factor A protein 1 OS=Mus musculus GN=Tcea1 PE=1 SV=2 - [TCEA1_MOUSE]	13.62	1	3	3	6	11.2307	13.62	3	3	89.7212	13.62	3	3	301	33.859	8.38232
P63037	DnaJ homolog subfamily A member 1 OS=Mus musculus GN=Dnaja1 PE=1 SV=1 - [DNJA1_MOUSE]	13.6	1	3	3	5	9.60129	8.82	2	2	158.957	13.6	3	3	397	44.8395	7.07861
Q60865	Caprin-1 OS=Mus musculus GN=Caprin1 PE=1 SV=2 - [CAPR1_MOUSE]	13.58	1	6	6	24	47.0678	13.58	6	12	353	13.58	6	12	707	78.1208	5.24951
Q08642	Protein-arginine deiminase type-2 OS=Mus musculus GN=Padi2 PE=1 SV=2 - [PADI2_MOUSE]	13.52	1	7	7	13	22.1749	12.04	6	6	196.1	13.52	7	7	673	76.2005	5.52881
P62751	60S ribosomal protein L23a OS=Mus musculus GN=Rpl23a PE=1 SV=1 - [RL23A_MOUSE]	13.46	1	2	2	4	4.7597	13.46	2	2	32.34	13.46	2	2	156	17.6841	10.4478
Q9D1G1	Ras-related protein Rab-1B OS=Mus musculus GN=Rab1b PE=1 SV=1 - [RAB1B_MOUSE]	13.43	20	1	2	6	9.22699	13.43	2	3	78.4767	13.43	2	3	201	22.1732	5.73193
Q66JV4	RNA-binding protein 12B-B OS=Mus musculus GN=Rbm12b2 PE=2 SV=2 - [R12BB_MOUSE]	13.43	1	2	9	18	28.3197	13.43	9	9	169.507	13.43	9	9	834	96.3903	7.85498
P21619	Lamin-B2 OS=Mus musculus GN=Lmnb2 PE=1 SV=2 - [LMNB2_MOUSE]	13.42	1	6	6	12	23.2738	13.42	6	6	180.438	13.42	6	6	596	67.2773	5.50342
Q80W00	Serine/threonine-protein phosphatase 1 regulatory subunit 10 OS=Mus musculus GN=Ppp1r10 PE=1 SV=1 - [PP1RA_MOUSE]	13.4	1	8	8	17	24.6489	11.6	7	8	151.302	13.4	8	9	888	94.3128	9.15869
P10637	Microtubule-associated protein tau OS=Mus musculus GN=Mapt PE=1 SV=3 - [TAU_MOUSE]	13.23	1	7	7	15	26.5591	13.23	7	8	153.07	13.23	7	7	733	76.1973	6.78564
Q62241	U1 small nuclear ribonucleoprotein C OS=Mus musculus GN=Snrpc PE=1 SV=1 - [RU1C_MOUSE]	13.21	1	1	1	10	16.9652	13.21	1	5	148.74	13.21	1	5	159	17.3512	9.67139
P62821	Ras-related protein Rab-1A OS=Mus musculus GN=Rab1A PE=1 SV=3 - [RAB1A_MOUSE]	13.17	20	1	2	6	10.5929	13.17	2	3	107.723	13.17	2	3	205	22.6634	6.21436
P62141	Serine/threonine-protein phosphatase PP1-beta catalytic subunit OS=Mus musculus GN=Ppp1cb PE=1 SV=3 - [PP1B_MOUSE]	13.15	1	2	3	8	5.61207	13.15	3	4	114.668	13.15	3	4	327	37.1626	6.18896
Q00PI9	Heterogeneous nuclear ribonucleoprotein U-like protein 2 OS=Mus musculus GN=Hnrnpul2 PE=1 SV=2 - [HNRL2_MOUSE]	13.15	1	8	8	21	41.9594	13.15	8	11	304.967	10.6	7	10	745	84.8878	4.89404
P16546	Spectrin alpha chain, non-erythrocytic 1 OS=Mus musculus GN=Sptan1 PE=1 SV=4 - [SPTN1_MOUSE]	13.15	1	22	22	45	82.543	12.66	21	23	564.652	12.26	21	22	2472	284.422	5.32568
Q99MR6	Serrate RNA effector molecule homolog OS=Mus musculus GN=Srrt PE=1 SV=1 - [SRRT_MOUSE]	13.14	1	9	9	21	32.3069	13.14	9	11	256.091	11.66	8	10	875	100.39	5.97314
P62843	40S ribosomal protein S15 OS=Mus musculus GN=Rps15 PE=1 SV=2 - [RS15_MOUSE]	13.1	1	1	1	2	6.03062	13.1	1	1	81.36	13.1	1	1	145	17.0292	10.3892
Q8BL65	Actin-binding LIM protein 2 OS=Mus musculus GN=Ablim2 PE=1 SV=1 - [ABLM2_MOUSE]	13.07	1	5	5	11	16.0189	13.07	5	5	144.853	13.07	5	6	612	68.0632	8.01611
P68254	14-3-3 protein theta OS=Mus musculus GN=Ywhaq PE=1 SV=1 - [1433T_MOUSE]	13.06	4	1	3	6	10.3779	13.06	3	3	103.886	13.06	3	3	245	27.7608	4.77979
O70378	ER membrane protein complex subunit 8 OS=Mus musculus GN=Emc8 PE=1 SV=1 - [EMC8_MOUSE]	13.04	1	2	2	3	5.3381	8.21	1	1	90.11	13.04	2	2	207	23.3334	6.15088
Q9CPR4	60S ribosomal protein L17 OS=Mus musculus GN=Rpl17 PE=1 SV=3 - [RL17_MOUSE]	13.04	1	2	2	3	3.02103	13.04	2	2	40.18	5.43	1	1	184	21.4094	10.1841
Q5DU25	IQ motif and SEC7 domain-containing protein 2 OS=Mus musculus GN=Iqsec2 PE=1 SV=3 - [IQEC2_MOUSE]	12.99	2	10	14	36	63.9637	12.99	14	18	443.389	12.72	13	18	1478	161.687	8.55811
Q9EPU4	Cleavage and polyadenylation specificity factor subunit 1 OS=Mus musculus GN=Cpsf1 PE=1 SV=1 - [CPSF1_MOUSE]	12.98	1	13	13	28	40.1602	12.98	13	14	261.896	12.98	13	14	1441	160.716	6.39209
A2AJA9	Uncharacterized protein C9orf172 homolog OS=Mus musculus GN=Gm996 PE=1 SV=1 - [CI172_MOUSE]	12.94	1	9	9	15	20.5789	9.96	8	8	103.186	10.57	7	7	974	107.119	9.11475
Q9CXW4	60S ribosomal protein L11 OS=Mus musculus GN=Rpl11 PE=1 SV=4 - [RL11_MOUSE]	12.92	1	2	2	4	7.63256	12.92	2	2	97.48	12.92	2	2	178	20.2396	9.59814
Q9R1T4	Septin-6 OS=Mus musculus GN=Sept6 PE=1 SV=4 - [SEPT6_MOUSE]	12.9	1	2	5	10	14.1387	12.9	5	5	106.38	12.9	5	5	434	49.5882	6.43018
Q6PHZ2	Calcium/calmodulin-dependent protein kinase type II subunit delta OS=Mus musculus GN=Camk2d PE=1 SV=1 - [KCC2D_MOUSE]	12.83	1	2	5	20	40.1843	12.83	5	10	354.112	12.83	5	10	499	56.3336	7.25439
Q810A7	ATP-dependent RNA helicase DDX42 OS=Mus musculus GN=Ddx42 PE=1 SV=3 - [DDX42_MOUSE]	12.81	1	8	8	15	25.4754	12.81	8	9	75.4776	7.75	5	6	929	101.902	6.97607
Q9QYC0	Alpha-adducin OS=Mus musculus GN=Add1 PE=1 SV=2 - [ADDA_MOUSE]	12.79	1	7	7	13	20.8604	10.07	6	6	114.781	12.79	7	7	735	80.5963	5.89697
P62627	Dynein light chain roadblock-type 1 OS=Mus musculus GN=Dynlrb1 PE=1 SV=3 - [DLRB1_MOUSE]	12.5	1	1	1	2	3.29335	12.5	1	1	30.38	12.5	1	1	96	10.9828	7.25439
Q8VH51	RNA-binding protein 39 OS=Mus musculus GN=Rbm39 PE=1 SV=2 - [RBM39_MOUSE]	12.45	1	5	5	13	24.5085	12.45	5	7	275.457	10.94	4	6	530	59.3697	10.0962
O70251	Elongation factor 1-beta OS=Mus musculus GN=Eef1b PE=1 SV=5 - [EF1B_MOUSE]	12.44	1	2	2	4	8.99406	12.44	2	2	111.19	12.44	2	2	225	24.6782	4.69092
O88737	Protein bassoon OS=Mus musculus GN=Bsn PE=1 SV=4 - [BSN_MOUSE]	12.4	1	34	34	105	184.333	12.4	34	55	994.464	11.16	32	50	3942	418.587	7.7085
Q8BKX1	Brain-specific angiogenesis inhibitor 1-associated protein 2 OS=Mus musculus GN=Baiap2 PE=1 SV=2 - [BAIP2_MOUSE]	12.34	1	4	4	8	13.6437	12.34	4	4	61.6502	12.34	4	4	535	59.1999	9.0415
Q62417	Sorbin and SH3 domain-containing protein 1 OS=Mus musculus GN=Sorbs1 PE=1 SV=2 - [SRBS1_MOUSE]	12.33	1	12	12	24	44.6847	12.33	12	12	331.986	12.33	12	12	1290	142.982	8.25049
P47757	F-actin-capping protein subunit beta OS=Mus musculus GN=Capzb PE=1 SV=3 - [CAPZB_MOUSE]	12.27	1	2	2	5	8.72433	12.27	2	2	91.6835	12.27	2	3	277	31.3258	5.74463
P63011	Ras-related protein Rab-3A OS=Mus musculus GN=Rab3a PE=1 SV=1 - [RAB3A_MOUSE]	12.27	20	1	2	6	11.7309	12.27	2	3	120.63	12.27	2	3	220	24.9541	5.03369
Q9Z2Q6	Septin-5 OS=Mus musculus GN=Sept5 PE=1 SV=2 - [SEPT5_MOUSE]	12.2	1	2	3	10	17.1782	12.2	3	5	104.118	12.2	3	5	369	42.7207	6.66846
Q3UL36	Arginine and glutamate-rich protein 1 OS=Mus musculus GN=Arglu1 PE=1 SV=2 - [ARGL1_MOUSE]	12.18	1	3	3	9	10.9623	12.18	3	4	39.17	12.18	3	5	271	32.8677	10.3599
P08556	GTPase NRas OS=Mus musculus GN=Nras PE=1 SV=1 - [RASN_MOUSE]	12.17	3	2	2	3	4.44637	12.17	2	2	27.49	5.82	1	1	189	21.1855	5.17334
Q61990	Poly(rC)-binding protein 2 OS=Mus musculus GN=Pcbp2 PE=1 SV=1 - [PCBP2_MOUSE]	12.15	1	2	3	12	27.7516	12.15	3	6	264.97	12.15	3	6	362	38.1974	6.78564
Q91V41	Ras-related protein Rab-14 OS=Mus musculus GN=Rab14 PE=1 SV=3 - [RAB14_MOUSE]	12.09	20	1	2	6	8.87621	12.09	2	3	66.5167	12.09	2	3	215	23.8819	6.21436
P26883	Peptidyl-prolyl cis-trans isomerase FKBP1A OS=Mus musculus GN=Fkbp1a PE=1 SV=2 - [FKB1A_MOUSE]	12.04	1	1	1	1		0			38.65	12.04	1	1	108	11.9151	8.1626
Q14BB9	MAP6 domain-containing protein 1 OS=Mus musculus GN=Map6d1 PE=1 SV=1 - [MA6D1_MOUSE]	12.04	1	1	1	2	4.83086	12.04	1	1	41.3	12.04	1	1	191	20.4202	9.87646
P62305	Small nuclear ribonucleoprotein E OS=Mus musculus GN=Snrpe PE=1 SV=1 - [RUXE_MOUSE]	11.96	1	1	1	6	7.9466	11.96	1	3	49.6792	11.96	1	3	92	10.7966	9.43701
Q99NB9	Splicing factor 3B subunit 1 OS=Mus musculus GN=Sf3b1 PE=1 SV=1 - [SF3B1_MOUSE]	11.96	1	12	12	28	55.1996	11.96	12	15	277.735	9.13	10	13	1304	145.724	7.09326
Q91VX2	Ubiquitin-associated protein 2 OS=Mus musculus GN=Ubap2 PE=1 SV=1 - [UBAP2_MOUSE]	11.93	1	8	8	15	29.9495	10.6	7	7	260.867	11.93	8	8	1132	117.894	7.72314
O89086	RNA-binding protein 3 OS=Mus musculus GN=Rbm3 PE=1 SV=1 - [RBM3_MOUSE]	11.76	1	1	1	4	7.43359	11.76	1	2	30.38	11.76	1	2	153	16.5947	7.50342
Q8BIF2	RNA binding protein fox-1 homolog 3 OS=Mus musculus GN=Rbfox3 PE=1 SV=2 - [RFOX3_MOUSE]	11.76	1	3	3	8	18.795	11.76	3	4	168.001	11.76	3	4	374	40.585	7.89893
Q3UQU0	Bromodomain-containing protein 9 OS=Mus musculus GN=Brd9 PE=1 SV=1 - [BRD9_MOUSE]	11.74	1	4	4	8	12.4635	11.74	4	4	142.089	11.74	4	4	596	66.7983	6.26514
Q7TMF3	NADH dehydrogenase [ubiquinone] 1 alpha subcomplex subunit 12 OS=Mus musculus GN=Ndufa12 PE=1 SV=2 - [NDUAC_MOUSE]	11.72	1	1	1	1	3.11438	11.72	1	1					145	17.0756	9.36377
A2RTL5	Arginine/serine-rich coiled-coil protein 2 OS=Mus musculus GN=Rsrc2 PE=2 SV=1 - [RSRC2_MOUSE]	11.7	1	3	3	6	11.5715	11.7	3	3	102.877	11.7	3	3	376	43.8499	11.4585
Q6ZWV3	60S ribosomal protein L10 OS=Mus musculus GN=Rpl10 PE=1 SV=3 - [RL10_MOUSE]	11.68	2	3	3	8	13.7173	11.68	3	4	110.09	11.68	3	4	214	24.5879	10.0815
P62715	Serine/threonine-protein phosphatase 2A catalytic subunit beta isoform OS=Mus musculus GN=Ppp2cb PE=1 SV=1 - [PP2AB_MOUSE]	11.65	2	2	2	8	10.3809	11.65	2	4	96.12	11.65	2	4	309	35.5523	5.42725
Q8BUY8	G-protein coupled receptor-associated sorting protein 2 OS=Mus musculus GN=Gprasp2 PE=1 SV=2 - [GASP2_MOUSE]	11.62	1	6	6	11	24.0738	11.62	6	6	217.05	10.29	5	5	826	92.7443	5.10986
P25444	40S ribosomal protein S2 OS=Mus musculus GN=Rps2 PE=1 SV=3 - [RS2_MOUSE]	11.6	1	3	3	12	17.5736	11.6	3	6	48.2649	11.6	3	6	293	31.2117	10.2427
P47754	F-actin-capping protein subunit alpha-2 OS=Mus musculus GN=Capza2 PE=1 SV=3 - [CAZA2_MOUSE]	11.54	1	2	2	4	6.79438	11.54	2	2	37.5132	11.54	2	2	286	32.9466	5.84619
O35326	Serine/arginine-rich splicing factor 5 OS=Mus musculus GN=Srsf5 PE=1 SV=2 - [SRSF5_MOUSE]	11.52	1	2	3	6	10.2822	11.52	3	3	131.045	11.52	3	3	269	30.8731	11.561
P01631	Ig kappa chain V-II region 26-10 OS=Mus musculus PE=1 SV=1 - [KV2A7_MOUSE]	11.5	1	1	1	2	3.83277	11.5	1	1	76.55	11.5	1	1	113	12.2652	8.88037
Q6PFD5	Disks large-associated protein 3 OS=Mus musculus GN=Dlgap3 PE=1 SV=1 - [DLGP3_MOUSE]	11.46	1	7	7	25	52.1897	11.46	7	13	404.56	10.03	6	12	977	105.808	8.76318
Q9JJV2	Profilin-2 OS=Mus musculus GN=Pfn2 PE=1 SV=3 - [PROF2_MOUSE]	11.43	1	2	2	4	9.52843	11.43	2	2	82.927	11.43	2	2	140	15.0223	6.99072
Q60597	2-oxoglutarate dehydrogenase, mitochondrial OS=Mus musculus GN=Ogdh PE=1 SV=3 - [ODO1_MOUSE]	11.34	1	9	9	19	15.7515	9.58	8	9	92.1796	11.34	9	10	1023	116.375	6.82959
Q8JZQ9	Eukaryotic translation initiation factor 3 subunit B OS=Mus musculus GN=Eif3b PE=1 SV=1 - [EIF3B_MOUSE]	11.33	1	5	5	12	27.9196	11.33	5	6	181.728	11.33	5	6	803	91.3131	5.021
P32067	Lupus La protein homolog OS=Mus musculus GN=Ssb PE=1 SV=1 - [LA_MOUSE]	11.33	1	4	4	8	8.02408	11.33	4	4	46.6674	11.33	4	4	415	47.727	9.77393
Q9JIF0	Protein arginine N-methyltransferase 1 OS=Mus musculus GN=Prmt1 PE=1 SV=1 - [ANM1_MOUSE]	11.32	1	3	3	5	5.35004	7.01	2	2	87.41	11.32	3	3	371	42.4079	5.42725
Q62093	Serine/arginine-rich splicing factor 2 OS=Mus musculus GN=Srsf2 PE=1 SV=4 - [SRSF2_MOUSE]	11.31	1	2	2	4	8.40942	11.31	2	2	130.529	11.31	2	2	221	25.4612	11.854
Q99MU3	Double-stranded RNA-specific adenosine deaminase OS=Mus musculus GN=Adar PE=1 SV=2 - [DSRAD_MOUSE]	11.29	1	8	8	17	29.381	11.29	8	8	238.237	11.29	8	9	1178	130.365	8.70459
Q9CZM2	60S ribosomal protein L15 OS=Mus musculus GN=Rpl15 PE=2 SV=4 - [RL15_MOUSE]	11.27	1	2	2	6	11.821	11.27	2	3	61.34	11.27	2	3	204	24.1311	11.6196
Q5U4C1	G-protein coupled receptor-associated sorting protein 1 OS=Mus musculus GN=Gprasp1 PE=1 SV=1 - [GASP1_MOUSE]	11.21	1	9	9	18	27.9147	11.21	9	9	121.598	11.21	9	9	1347	151.65	5.08447
Q62261	Spectrin beta chain, non-erythrocytic 1 OS=Mus musculus GN=Sptbn1 PE=1 SV=2 - [SPTB2_MOUSE]	11.13	1	19	19	38	68.9065	10.33	18	19	589.171	10.75	18	19	2363	274.052	5.57959
P17182	Alpha-enolase OS=Mus musculus GN=Eno1 PE=1 SV=3 - [ENOA_MOUSE]	11.06	1	3	3	6	11.6412	11.06	3	3	68.8605	11.06	3	3	434	47.1112	6.80029
Q7TQH0	Ataxin-2-like protein OS=Mus musculus GN=Atxn2l PE=1 SV=1 - [ATX2L_MOUSE]	11.06	1	8	8	15	20.4506	8.87	7	8	122.001	10.2	7	7	1049	110.58	8.85107
Q6A0A9	Constitutive coactivator of PPAR-gamma-like protein 1 OS=Mus musculus GN=FAM120A PE=1 SV=2 - [F120A_MOUSE]	11.06	1	9	9	19	33.6235	10.07	8	10	187.978	9.35	8	9	1112	121.569	8.92432
P17225	Polypyrimidine tract-binding protein 1 OS=Mus musculus GN=Ptbp1 PE=1 SV=2 - [PTBP1_MOUSE]	11.01	2	2	3	14	22.3155	11.01	3	8	112.938	11.01	3	6	527	56.443	8.33838
Q61214	Dual specificity tyrosine-phosphorylation-regulated kinase 1A OS=Mus musculus GN=Dyrk1a PE=1 SV=1 - [DYR1A_MOUSE]	11.01	1	4	4	11	11.4595	11.01	4	6	50.9177	9.31	3	5	763	85.44	8.74854
P23242	Gap junction alpha-1 protein OS=Mus musculus GN=Gja1 PE=1 SV=2 - [CXA1_MOUSE]	10.99	1	2	2	4	9.49887	10.99	2	2	96.5868	10.99	2	2	382	42.9769	8.76318
Q60931	Voltage-dependent anion-selective channel protein 3 OS=Mus musculus GN=Vdac3 PE=1 SV=1 - [VDAC3_MOUSE]	10.95	1	2	3	10	15.7569	10.95	3	5	146.701	10.95	3	5	283	30.7334	8.79248
Q9QXD8	LIM domain-containing protein 1 OS=Mus musculus GN=Limd1 PE=1 SV=2 - [LIMD1_MOUSE]	10.93	1	3	3	6	8.38961	10.93	3	3	20.75	10.93	3	3	668	71.3759	6.31592
Q9CWZ3	RNA-binding protein 8A OS=Mus musculus GN=Rbm8a PE=1 SV=3 - [RBM8A_MOUSE]	10.92	1	1	1	2	5.63896	10.92	1	1	41.59	10.92	1	1	174	19.8758	6.16357
Q9D883	Splicing factor U2AF 35 kDa subunit OS=Mus musculus GN=U2af1 PE=1 SV=4 - [U2AF1_MOUSE]	10.88	1	2	2	21	25.9249	10.88	2	11	91.43	10.88	2	10	239	27.7974	8.80713
Q8BFQ4	WD repeat-containing protein 82 OS=Mus musculus GN=Wdr82 PE=1 SV=1 - [WDR82_MOUSE]	10.86	1	1	2	3	8.82314	10.86	2	2	50.46	6.39	1	1	313	35.0565	7.69385
Q91YQ5	Dolichyl-diphosphooligosaccharide--protein glycosyltransferase subunit 1 OS=Mus musculus GN=Rpn1 PE=1 SV=1 - [RPN1_MOUSE]	10.86	1	6	6	12	18.3074	10.86	6	6	83.57	10.86	6	6	608	68.4857	6.45557
P20029	78 kDa glucose-regulated protein OS=Mus musculus GN=Hspa5 PE=1 SV=3 - [GRP78_MOUSE]	10.84	1	4	6	11	19.3884	10.84	6	6	217.341	10.69	5	5	655	72.3775	5.16064
P10922	Histone H1.0 OS=Mus musculus GN=H1f0 PE=2 SV=4 - [H10_MOUSE]	10.82	1	2	2	4	7.38206	10.82	2	2	92.47	10.82	2	2	194	20.8482	10.9019
Q78PY7	Staphylococcal nuclease domain-containing protein 1 OS=Mus musculus GN=Snd1 PE=1 SV=1 - [SND1_MOUSE]	10.77	1	6	6	11	24.2968	10.77	6	6	116.76	9.56	5	5	910	102.025	7.43018
P39447	Tight junction protein ZO-1 OS=Mus musculus GN=Tjp1 PE=1 SV=2 - [ZO1_MOUSE]	10.72	1	14	14	37	72.5949	10.72	14	20	336.58	9.8	13	17	1745	194.622	6.63916
P35550	rRNA 2'-O-methyltransferase fibrillarin OS=Mus musculus GN=Fbl PE=1 SV=2 - [FBRL_MOUSE]	10.7	2	3	3	5	2.27382	10.7	3	3	0	6.73	2	2	327	34.2857	10.2427
Q5EBJ4	Ermin OS=Mus musculus GN=Ermn PE=1 SV=1 - [ERMIN_MOUSE]	10.68	1	2	2	4	9.80837	10.68	2	2	139.65	10.68	2	2	281	32.1284	4.58936
Q6PER3	Microtubule-associated protein RP/EB family member 3 OS=Mus musculus GN=Mapre3 PE=1 SV=1 - [MARE3_MOUSE]	10.68	2	2	2	7	8.52149	10.68	2	3	51.74	10.68	2	4	281	31.946	5.5415
P63318	Protein kinase C gamma type OS=Mus musculus GN=Prkcg PE=1 SV=1 - [KPCG_MOUSE]	10.62	2	6	6	14	19.3566	10.62	6	7	108.589	10.62	6	7	697	78.3071	7.45947
P52912	Nucleolysin TIA-1 OS=Mus musculus GN=Tia1 PE=1 SV=1 - [TIA1_MOUSE]	10.62	1	1	4	7	12.2729	10.62	4	4	91.37	8.55	3	3	386	42.7726	7.73779
P62137	Serine/threonine-protein phosphatase PP1-alpha catalytic subunit OS=Mus musculus GN=Ppp1ca PE=1 SV=1 - [PP1A_MOUSE]	10.61	1	1	2	4	2.03508	10.61	2	2	82.6218	10.61	2	2	330	37.5158	6.32861
Q9WU01	KH domain-containing, RNA-binding, signal transduction-associated protein 2 OS=Mus musculus GN=Khdrbs2 PE=1 SV=1 - [KHDR2_MOUSE]	10.6	1	3	4	7	7.22246	10.6	4	4	26.98	7.74	3	3	349	38.8425	6.48096
P01942	Hemoglobin subunit alpha OS=Mus musculus GN=Hba PE=1 SV=2 - [HBA_MOUSE]	10.56	1	1	1	4	8.34185	10.56	1	2	27.12	10.56	1	2	142	15.0758	8.22119
Q7TN98	Cytoplasmic polyadenylation element-binding protein 4 OS=Mus musculus GN=Cpeb4 PE=1 SV=1 - [CPEB4_MOUSE]	10.56	1	4	5	14	28.7494	10.56	5	7	190.203	10.56	5	7	729	80.0722	7.18115
Q8BZX4	Splicing regulatory glutamine/lysine-rich protein 1 OS=Mus musculus GN=Srek1 PE=2 SV=1 - [SREK1_MOUSE]	10.53	1	3	3	8	15.2177	10.53	3	4	153.304	10.53	3	4	494	56.7297	10.4771
P62918	60S ribosomal protein L8 OS=Mus musculus GN=Rpl8 PE=1 SV=2 - [RL8_MOUSE]	10.51	1	2	2	6	8.49787	10.51	2	3	92.41	10.51	2	3	257	28.0073	11.0337
P47911	60S ribosomal protein L6 OS=Mus musculus GN=Rpl6 PE=1 SV=3 - [RL6_MOUSE]	10.47	1	3	3	6	7.65524	10.47	3	3	48.8024	10.47	3	3	296	33.4889	10.6968
Q9DCJ5	NADH dehydrogenase [ubiquinone] 1 alpha subcomplex subunit 8 OS=Mus musculus GN=Ndufa8 PE=1 SV=3 - [NDUA8_MOUSE]	10.47	1	1	1	1					30.59	10.47	1	1	172	19.9791	8.45557
Q8K2F8	Protein LSM14 homolog A OS=Mus musculus GN=Lsm14a PE=1 SV=1 - [LS14A_MOUSE]	10.39	1	1	1	2	3.82081	10.39	1	2					462	50.5153	9.5249
P14873	Microtubule-associated protein 1B OS=Mus musculus GN=Map1b PE=1 SV=2 - [MAP1B_MOUSE]	10.39	1	15	16	43	81.6829	10.39	16	22	595.438	10.39	16	21	2464	270.089	4.83057
Q61545	RNA-binding protein EWS OS=Mus musculus GN=Ewsr1 PE=1 SV=2 - [EWS_MOUSE]	10.38	1	4	4	33	86.914	10.38	4	17	462.552	10.38	4	16	655	68.4198	9.33447
B2RY56	RNA-binding protein 25 OS=Mus musculus GN=Rbm25 PE=1 SV=2 - [RBM25_MOUSE]	10.38	1	6	6	18	24.8569	10.38	6	9	201.314	8.95	5	9	838	99.4912	6.31592
P12787	Cytochrome c oxidase subunit 5A, mitochondrial OS=Mus musculus GN=Cox5a PE=1 SV=2 - [COX5A_MOUSE]	10.27	1	1	1	2	3.853	10.27	1	1	40.18	10.27	1	1	146	16.0913	6.53662
Q9D8E6	60S ribosomal protein L4 OS=Mus musculus GN=Rpl4 PE=1 SV=3 - [RL4_MOUSE]	10.26	1	4	4	10	14.8255	10.26	4	5	70.4723	10.26	4	5	419	47.124	11.0044
Q68FH0	Plakophilin-4 OS=Mus musculus GN=Pkp4 PE=1 SV=1 - [PKP4_MOUSE]	10.25	1	8	9	18	28.9698	10.25	9	9	150.397	10.25	9	9	1190	131.47	8.93896
Q6PH08	ERC protein 2 OS=Mus musculus GN=Erc2 PE=1 SV=2 - [ERC2_MOUSE]	10.24	1	7	7	13	14.6948	10.24	7	7	88.7329	8.25	6	6	957	110.571	7.03467
P61963	DDB1- and CUL4-associated factor 7 OS=Mus musculus GN=Dcaf7 PE=1 SV=1 - [DCAF7_MOUSE]	10.23	1	3	3	6	10.7476	10.23	3	3	95.54	10.23	3	3	342	38.9011	5.51611
A2AQ07	Tubulin beta-1 chain OS=Mus musculus GN=Tubb1 PE=1 SV=1 - [TBB1_MOUSE]	10.2	1	1	5	42	63.3521	10.2	5	22	419.539	4.66	4	20	451	50.4085	5.07178
Q7TN99	Cytoplasmic polyadenylation element-binding protein 3 OS=Mus musculus GN=Cpeb3 PE=1 SV=1 - [CPEB3_MOUSE]	10.2	1	4	5	11	21.3611	10.2	5	7	67.6167	6.01	3	4	716	78.2854	7.41553
Q6ZPZ3	Zinc finger CCCH domain-containing protein 4 OS=Mus musculus GN=Zc3h4 PE=1 SV=2 - [ZC3H4_MOUSE]	10.2	1	6	6	12	20.5863	10.2	6	6	97.96	10.2	6	6	1304	140.88	6.26514
Q9JLM8	Serine/threonine-protein kinase DCLK1 OS=Mus musculus GN=Dclk1 PE=1 SV=1 - [DCLK1_MOUSE]	10.19	1	5	5	11	22.4213	10.19	5	6	98.3289	8.33	4	5	756	84.101	8.86572
Q99KP6	Pre-mRNA-processing factor 19 OS=Mus musculus GN=Prpf19 PE=1 SV=1 - [PRP19_MOUSE]	10.12	1	3	3	9	12.3035	10.12	3	4	62.5012	6.94	2	5	504	55.2044	6.60986
Q91W18	Tudor domain-containing protein 3 OS=Mus musculus GN=Tdrd3 PE=1 SV=4 - [TDRD3_MOUSE]	10.09	1	4	4	8	12.0073	10.09	4	4	108.867	10.09	4	4	743	82.2025	9.11475
Q8CH25	SAFB-like transcription modulator OS=Mus musculus GN=Sltm PE=1 SV=1 - [SLTM_MOUSE]	9.99	1	9	9	35	60.4594	9.99	9	18	240.026	9.99	9	17	1031	116.85	7.72314
P54823	Probable ATP-dependent RNA helicase DDX6 OS=Mus musculus GN=Ddx6 PE=1 SV=1 - [DDX6_MOUSE]	9.94	1	3	3	5	11.1459	9.94	3	3	78.44	6.42	2	2	483	54.1573	8.66064
O08810	116 kDa U5 small nuclear ribonucleoprotein component OS=Mus musculus GN=Eftud2 PE=1 SV=1 - [U5S1_MOUSE]	9.89	1	5	6	14	25.1785	9.89	6	7	139.237	8.24	5	7	971	109.291	4.99561
O55143	Sarcoplasmic/endoplasmic reticulum calcium ATPase 2 OS=Mus musculus GN=Atp2a2 PE=1 SV=2 - [AT2A2_MOUSE]	9.87	2	6	6	13	21.377	9.87	6	7	176.354	7.85	5	6	1044	114.784	5.33838
Q7TPM1	Protein PRRC2B OS=Mus musculus GN=Prrc2b PE=1 SV=1 - [PRC2B_MOUSE]	9.83	1	8	8	17	35.3502	9.08	7	8	222.358	9.83	8	9	1486	160.814	8.1626
Q9DBR7	Protein phosphatase 1 regulatory subunit 12A OS=Mus musculus GN=Ppp1r12a PE=1 SV=2 - [MYPT1_MOUSE]	9.82	1	7	8	18	29.0568	9.82	8	10	70.4	8.94	7	8	1029	114.927	5.49072
Q8CJG0	Protein argonaute-2 OS=Mus musculus GN=Ago2 PE=1 SV=3 - [AGO2_MOUSE]	9.77	1	5	7	16	26.7411	9.77	7	8	252.12	9.77	7	8	860	97.2419	9.18799
Q9Z1Z2	Serine-threonine kinase receptor-associated protein OS=Mus musculus GN=Strap PE=1 SV=2 - [STRAP_MOUSE]	9.71	1	2	2	3	5.46018	5.14	1	1	70.18	9.71	2	2	350	38.418	5.12256
Q8VEM9	Kelch domain-containing protein 3 OS=Mus musculus GN=Klhdc3 PE=2 SV=1 - [KLDC3_MOUSE]	9.69	1	1	1	1	3.52015	9.69	1	1					382	43.0542	8.08936
P53026	60S ribosomal protein L10a OS=Mus musculus GN=Rpl10a PE=1 SV=3 - [RL10A_MOUSE]	9.68	1	2	2	3	4.37199	9.68	2	2	28.76	3.69	1	1	217	24.9006	9.979
Q9DBR1	5'-3' exoribonuclease 2 OS=Mus musculus GN=Xrn2 PE=1 SV=1 - [XRN2_MOUSE]	9.67	1	6	6	12	17.1632	9.67	6	6	106.968	9.67	6	6	951	108.618	7.59131
Q8VDP4	Cell cycle and apoptosis regulator protein 2 OS=Mus musculus GN=Ccar2 PE=1 SV=2 - [CCAR2_MOUSE]	9.65	1	4	4	13	21.4154	9.65	4	6	113.434	9.65	4	7	922	102.938	5.24951
Q80U78	Pumilio homolog 1 OS=Mus musculus GN=Pum1 PE=1 SV=2 - [PUM1_MOUSE]	9.5	1	7	7	16	36.2125	9.5	7	8	253.229	9.5	7	8	1189	126.541	6.85889
P41105	60S ribosomal protein L28 OS=Mus musculus GN=Rpl28 PE=1 SV=2 - [RL28_MOUSE]	9.49	1	1	1	1	3.14717	9.49	1	1					137	15.7237	12.0151
Q9Z0U1	Tight junction protein ZO-2 OS=Mus musculus GN=Tjp2 PE=1 SV=2 - [ZO2_MOUSE]	9.43	2	10	10	19	27.0717	8.05	8	9	187.708	9.43	10	10	1167	131.2	6.78564
Q9D0T1	NHP2-like protein 1 OS=Mus musculus GN=Snu13 PE=1 SV=4 - [NH2L1_MOUSE]	9.38	1	1	1	2	3.94983	9.38	1	1	44.7	9.38	1	1	128	14.1646	8.45557
P97801	Survival motor neuron protein OS=Mus musculus GN=Smn1 PE=1 SV=1 - [SMN_MOUSE]	9.38	1	1	1	2	2.5038	9.38	1	1	33.12	9.38	1	1	288	31.2342	7.62061
P19253	60S ribosomal protein L13a OS=Mus musculus GN=Rpl13a PE=1 SV=4 - [RL13A_MOUSE]	9.36	1	2	2	3	4.92189	9.36	2	2	45.74	5.42	1	1	203	23.4493	11.019
Q9Z2D6	Methyl-CpG-binding protein 2 OS=Mus musculus GN=Mecp2 PE=1 SV=1 - [MECP2_MOUSE]	9.3	1	3	3	8	6.94266	9.3	3	4	42.4824	9.3	3	4	484	52.2755	9.96436
Q791V5	Mitochondrial carrier homolog 2 OS=Mus musculus GN=Mtch2 PE=1 SV=1 - [MTCH2_MOUSE]	9.24	1	2	2	5	7.74334	9.24	2	3	55.53	9.24	2	2	303	33.477	8.25049
Q9D7X3	Dual specificity protein phosphatase 3 OS=Mus musculus GN=Dusp3 PE=1 SV=1 - [DUS3_MOUSE]	9.19	1	1	1	2	4.91784	9.19	1	1	76.46	9.19	1	1	185	20.4592	6.53662
B1AZI6	THO complex subunit 2 OS=Mus musculus GN=Thoc2 PE=1 SV=1 - [THOC2_MOUSE]	9.16	1	12	12	22	33.1427	8.59	11	12	231.443	7.53	10	10	1594	182.658	8.44092
Q921F4	Heterogeneous nuclear ribonucleoprotein L-like OS=Mus musculus GN=Hnrnpll PE=1 SV=3 - [HNRLL_MOUSE]	9.14	1	4	4	8	12.5831	9.14	4	4	121.2	9.14	4	4	591	64.0843	5.84619
Q8R311	cTAGE family member 5 OS=Mus musculus GN=Ctage5 PE=1 SV=1 - [CTGE5_MOUSE]	9.11	1	5	5	15	26.1033	9.11	5	8	73.0149	9.11	5	7	779	87.6644	5.10986
Q61171	Peroxiredoxin-2 OS=Mus musculus GN=Prdx2 PE=1 SV=3 - [PRDX2_MOUSE]	9.09	1	1	1	1	2.62831	9.09	1	1					198	21.7651	5.41455
Q9CQT2	RNA-binding protein 7 OS=Mus musculus GN=Rbm7 PE=1 SV=1 - [RBM7_MOUSE]	9.06	1	2	2	4	6.12921	9.06	2	2	26.51	9.06	2	2	265	30.1296	9.37842
B2RSH2	Guanine nucleotide-binding protein G(i) subunit alpha-1 OS=Mus musculus GN=Gnai1 PE=1 SV=1 - [GNAI1_MOUSE]	9.04	1	2	2	4	8.99806	9.04	2	2	97.34	9.04	2	2	354	40.3352	5.97314
P08752	Guanine nucleotide-binding protein G(i) subunit alpha-2 OS=Mus musculus GN=Gnai2 PE=1 SV=5 - [GNAI2_MOUSE]	9.01	1	2	2	4	9.5684	9.01	2	2	89.0646	9.01	2	2	355	40.463	5.45264
P46460	Vesicle-fusing ATPase OS=Mus musculus GN=Nsf PE=1 SV=2 - [NSF_MOUSE]	9.01	1	5	5	12	22.604	9.01	5	6	109.972	9.01	5	6	744	82.561	6.94678
Q9D0M5	Dynein light chain 2, cytoplasmic OS=Mus musculus GN=Dynll2 PE=1 SV=1 - [DYL2_MOUSE]	8.99	1	1	1	1	2.05145	8.99	1	1					89	10.3431	7.37158
Q62318	Transcription intermediary factor 1-beta OS=Mus musculus GN=Trim28 PE=1 SV=3 - [TIF1B_MOUSE]	8.99	1	6	6	14	22.8376	8.99	6	7	79.6304	8.99	6	7	834	88.7905	5.77002
Q4FK66	Pre-mRNA-splicing factor 38A OS=Mus musculus GN=Prpf38a PE=1 SV=1 - [PR38A_MOUSE]	8.97	1	2	2	4	7.94506	8.97	2	2	56.9771	8.97	2	2	312	37.4134	10.0083
Q8VDM6	Heterogeneous nuclear ribonucleoprotein U-like protein 1 OS=Mus musculus GN=Hnrnpul1 PE=1 SV=1 - [HNRL1_MOUSE]	8.96	1	6	6	12	20.7718	8.96	6	7	136.85	7.22	5	5	859	95.9425	6.58057
Q61885	Myelin-oligodendrocyte glycoprotein OS=Mus musculus GN=Mog PE=1 SV=1 - [MOG_MOUSE]	8.94	1	2	2	8	12.921	8.94	2	4	104.705	8.94	2	4	246	28.2528	7.95752
Q8C0M9	Isoaspartyl peptidase/L-asparaginase OS=Mus musculus GN=Asrgl1 PE=1 SV=1 - [ASGL1_MOUSE]	8.9	1	2	2	4	8.48401	8.9	2	2	70.902	8.9	2	2	326	33.9284	7.6499
Q8C3F2	Constitutive coactivator of PPAR-gamma-like protein 2 OS=Mus musculus GN=Fam120c PE=1 SV=3 - [F120C_MOUSE]	8.89	1	7	7	16	22.8764	8.89	7	8	169.167	8.89	7	8	1091	119.642	8.45557
P57722	Poly(rC)-binding protein 3 OS=Mus musculus GN=Pcbp3 PE=1 SV=3 - [PCBP3_MOUSE]	8.89	1	1	2	10	24.8464	8.89	2	5	229.53	8.89	2	5	371	39.2693	7.51807
Q8BMF4	Dihydrolipoyllysine-residue acetyltransferase component of pyruvate dehydrogenase complex, mitochondrial OS=Mus musculus GN=Dlat PE=1 SV=2 - [ODP2_MOUSE]	8.88	1	4	4	8	12.32	8.88	4	4	100.21	8.88	4	4	642	67.8987	8.57275
Q62159	Rho-related GTP-binding protein RhoC OS=Mus musculus GN=Rhoc PE=1 SV=2 - [RHOC_MOUSE]	8.81	3	1	1	2	5.9866	8.81	1	1	98.07	8.81	1	1	193	21.9923	6.58057
Q9ERU9	E3 SUMO-protein ligase RanBP2 OS=Mus musculus GN=Ranbp2 PE=1 SV=2 - [RBP2_MOUSE]	8.75	1	14	14	28	53.6904	8.75	14	15	323.752	6.88	13	13	3053	340.907	6.17627
Q9D6J5	NADH dehydrogenase [ubiquinone] 1 beta subcomplex subunit 8, mitochondrial OS=Mus musculus GN=Ndufb8 PE=1 SV=1 - [NDUB8_MOUSE]	8.6	1	1	1	1	2.4754	8.6	1	1					186	21.8615	6.63916
A2AG50	MAP7 domain-containing protein 2 OS=Mus musculus GN=Map7d2 PE=1 SV=1 - [MA7D2_MOUSE]	8.58	1	6	6	11	17.3688	8.58	6	6	92.78	6.91	5	5	781	85.9968	8.80713
D3YXK2	Scaffold attachment factor B1 OS=Mus musculus GN=Safb PE=1 SV=2 - [SAFB1_MOUSE]	8.54	1	7	8	24	41.3177	7.47	7	12	221.542	6.08	6	12	937	105.04	5.35107
Q80SY5	Pre-mRNA-splicing factor 38B OS=Mus musculus GN=Prpf38b PE=1 SV=1 - [PR38B_MOUSE]	8.49	1	4	4	10	15.4526	8.49	4	5	185.61	8.49	4	5	542	63.7147	10.5356
Q9DBU6	Serine/Arginine-related protein 53 OS=Mus musculus GN=Rsrc1 PE=1 SV=1 - [RSRC1_MOUSE]	8.38	1	1	1	2	4.14166	8.38	1	1	34.77	8.38	1	1	334	38.6144	11.1509
Q9JII5	DAZ-associated protein 1 OS=Mus musculus GN=Dazap1 PE=1 SV=2 - [DAZP1_MOUSE]	8.37	1	3	3	30	52.9033	8.37	3	16	473.837	8.37	3	14	406	43.187	8.55811
P63087	Serine/threonine-protein phosphatase PP1-gamma catalytic subunit OS=Mus musculus GN=Ppp1cc PE=1 SV=1 - [PP1G_MOUSE]	8.36	1	1	2	4	5.35035	8.36	2	2	107.382	8.36	2	2	323	36.9597	6.53662
Q99PV0	Pre-mRNA-processing-splicing factor 8 OS=Mus musculus GN=Prpf8 PE=1 SV=2 - [PRP8_MOUSE]	8.35	1	16	16	34	48.1634	8.35	16	17	345.71	8.35	16	17	2335	273.443	8.83643
Q9D3D9	ATP synthase subunit delta, mitochondrial OS=Mus musculus GN=Atp5d PE=1 SV=1 - [ATPD_MOUSE]	8.33	1	1	1	2	4.06208	8.33	1	1	56.12	8.33	1	1	168	17.5891	5.08447
Q8QZT2	Centriole, cilia and spindle-associated protein OS=Mus musculus GN=Ccsap PE=1 SV=1 - [CCSAP_MOUSE]	8.33	1	1	1	1	0	8.33	1	1					252	28.3611	9.21729
Q8CJ00	NADPH oxidase activator 1 OS=Mus musculus GN=Noxa1 PE=1 SV=1 - [NOXA1_MOUSE]	8.33	1	1	1	2	0	8.33	1	2					444	48.8494	5.93506
Q9R1Z8	Vinexin OS=Mus musculus GN=Sorbs3 PE=1 SV=1 - [VINEX_MOUSE]	8.32	1	4	4	8	12.8767	8.32	4	4	87.78	8.32	4	4	733	82.2984	9.20264
O35927	Catenin delta-2 OS=Mus musculus GN=Ctnnd2 PE=1 SV=1 - [CTND2_MOUSE]	8.26	1	6	7	17	28.793	8.26	7	8	235.98	8.26	7	9	1247	134.916	7.6499
Q8R4U7	Leucine zipper protein 1 OS=Mus musculus GN=Luzp1 PE=1 SV=2 - [LUZP1_MOUSE]	8.24	1	6	6	12	22.3222	8.24	6	6	186.532	8.24	6	6	1068	119.239	7.98682
P43006	Excitatory amino acid transporter 2 OS=Mus musculus GN=Slc1a2 PE=1 SV=1 - [EAA2_MOUSE]	8.22	1	4	4	12	22.8	8.22	4	6	152.865	8.22	4	6	572	61.9896	6.68311
Q9R0P3	S-formylglutathione hydrolase OS=Mus musculus GN=Esd PE=1 SV=1 - [ESTD_MOUSE]	8.16	1	1	1	2	2.49627	8.16	1	1	46.99	8.16	1	1	282	31.2993	7.12256
Q7TNC4	Putative RNA-binding protein Luc7-like 2 OS=Mus musculus GN=Luc7l2 PE=1 SV=1 - [LC7L2_MOUSE]	8.16	1	2	3	6	11.0065	8.16	3	3	127.877	8.16	3	3	392	46.5547	10.0962
Q9CQA3	Succinate dehydrogenase [ubiquinone] iron-sulfur subunit, mitochondrial OS=Mus musculus GN=Sdhb PE=1 SV=1 - [SDHB_MOUSE]	8.16	1	2	2	4	6.11458	8.16	2	2	48.22	8.16	2	2	282	31.7929	8.67529
Q99JY9	Actin-related protein 3 OS=Mus musculus GN=Actr3 PE=1 SV=3 - [ARP3_MOUSE]	8.13	1	2	2	6	7.83076	8.13	2	3	51.89	8.13	2	3	418	47.327	5.88428
O55125	Protein NipSnap homolog 1 OS=Mus musculus GN=Nipsnap1 PE=1 SV=1 - [NIPS1_MOUSE]	8.1	1	2	2	3	2.71841	4.93	1	1	46.7	8.1	2	2	284	33.342	9.43701
P67778	Prohibitin OS=Mus musculus GN=Phb PE=1 SV=1 - [PHB_MOUSE]	8.09	1	2	2	4	7.47158	8.09	2	2	48.635	8.09	2	2	272	29.8019	5.75732
Q91VT4	Carbonyl reductase family member 4 OS=Mus musculus GN=Cbr4 PE=1 SV=2 - [CBR4_MOUSE]	8.05	1	1	1	1	0	8.05	1	1					236	25.3985	9.68604
P59326	YTH domain-containing family protein 1 OS=Mus musculus GN=Ythdf1 PE=1 SV=1 - [YTHD1_MOUSE]	8.05	3	2	2	4	7.421	8.05	2	2	78.33	8.05	2	2	559	60.841	8.95361
P62852	40S ribosomal protein S25 OS=Mus musculus GN=Rps25 PE=1 SV=1 - [RS25_MOUSE]	8	1	1	1	1	1.91464	8	1	1					125	13.7337	10.1108
Q8R0F5	RNA-binding motif protein, X-linked 2 OS=Mus musculus GN=Rbmx2 PE=1 SV=1 - [RBMX2_MOUSE]	7.98	1	2	2	4	7.62803	7.98	2	2	87.3674	7.98	2	2	326	37.513	9.71533
Q569Z5	Probable ATP-dependent RNA helicase DDX46 OS=Mus musculus GN=Ddx46 PE=1 SV=2 - [DDX46_MOUSE]	7.85	1	6	6	12	21.4986	7.85	6	6	124.127	7.85	6	6	1032	117.376	9.26123
Q9JKQ4	Iroquois-class homeodomain protein IRX-5 OS=Mus musculus GN=Irx5 PE=2 SV=1 - [IRX5_MOUSE]	7.85	1	1	1	2	0	7.85	1	2					484	50.7236	6.41748
P62071	Ras-related protein R-Ras2 OS=Mus musculus GN=Rras2 PE=1 SV=1 - [RRAS2_MOUSE]	7.84	2	1	1	2	5.05096	7.84	1	1	43.22	7.84	1	1	204	23.3847	6.01123
Q9R1C7	Pre-mRNA-processing factor 40 homolog A OS=Mus musculus GN=Prpf40a PE=1 SV=1 - [PR40A_MOUSE]	7.76	1	7	7	24	36.3345	7.76	7	12	190.368	6.82	6	12	953	108.412	7.69385
Q80YN3	Breast carcinoma-amplified sequence 1 homolog OS=Mus musculus GN=Bcas1 PE=1 SV=3 - [BCAS1_MOUSE]	7.74	1	4	4	8	16.9248	7.74	4	4	92.64	7.74	4	4	633	67.3364	6.21436
P62267	40S ribosomal protein S23 OS=Mus musculus GN=Rps23 PE=1 SV=3 - [RS23_MOUSE]	7.69	1	1	1	2	3.68457	7.69	1	1	63.83	7.69	1	1	143	15.7977	10.4917
P62983	Ubiquitin-40S ribosomal protein S27a OS=Mus musculus GN=Rps27a PE=1 SV=2 - [RS27A_MOUSE]	7.69	1	1	1	4	6.46981	7.69	1	2	20.63	7.69	1	2	156	17.9395	9.64209
P58742	Aladin OS=Mus musculus GN=Aaas PE=1 SV=1 - [AAAS_MOUSE]	7.69	1	2	3	5	9.5561	7.69	3	3	71.5532	4.95	2	2	546	59.393	6.87354
P19157	Glutathione S-transferase P 1 OS=Mus musculus GN=Gstp1 PE=1 SV=2 - [GSTP1_MOUSE]	7.62	2	1	1	2	5.3561	7.62	1	1	92.7	7.62	1	1	210	23.5941	7.86963
Q7TPR4	Alpha-actinin-1 OS=Mus musculus GN=Actn1 PE=1 SV=1 - [ACTN1_MOUSE]	7.62	1	3	5	8	15.2053	5.72	4	4	114.267	6.17	4	4	892	103.004	5.37646
Q8C570	mRNA export factor OS=Mus musculus GN=Rae1 PE=1 SV=1 - [RAE1L_MOUSE]	7.61	1	2	2	4	7.55308	7.61	2	2	55.268	7.61	2	2	368	40.9389	7.82568
P60202	Myelin proteolipid protein OS=Mus musculus GN=Plp1 PE=1 SV=2 - [MYPR_MOUSE]	7.58	1	2	2	8	14.4522	7.58	2	4	92.37	7.58	2	4	277	30.0571	8.35303
Q91WD5	NADH dehydrogenase [ubiquinone] iron-sulfur protein 2, mitochondrial OS=Mus musculus GN=Ndufs2 PE=1 SV=1 - [NDUS2_MOUSE]	7.56	1	3	3	6	9.19494	7.56	3	3	74.5081	7.56	3	3	463	52.5917	6.99072
P01837	Ig kappa chain C region OS=Mus musculus PE=1 SV=1 - [IGKC_MOUSE]	7.55	1	1	1	1	2.25823	7.55	1	1					106	11.7706	5.41455
Q61464	Zinc finger protein 638 OS=Mus musculus GN=Znf638 PE=1 SV=2 - [ZN638_MOUSE]	7.5	1	10	10	23	41.2066	6.12	9	11	283.712	7.5	10	12	1960	217.999	6.88818
Q9Z0H4	CUGBP Elav-like family member 2 OS=Mus musculus GN=Celf2 PE=1 SV=1 - [CELF2_MOUSE]	7.48	1	4	4	12	22.8835	7.48	4	6	179.385	7.48	4	6	508	54.2361	8.76318
O08749	Dihydrolipoyl dehydrogenase, mitochondrial OS=Mus musculus GN=Dld PE=1 SV=2 - [DLDH_MOUSE]	7.47	1	3	3	6	11.1687	7.47	3	3	58.1333	7.47	3	3	509	54.2382	7.89893
Q01405	Protein transport protein Sec23A OS=Mus musculus GN=Sec23a PE=1 SV=2 - [SC23A_MOUSE]	7.45	2	4	4	8	9.66775	7.45	4	4	46.7267	7.45	4	4	765	86.1064	7.07861
P23927	Alpha-crystallin B chain OS=Mus musculus GN=Cryab PE=1 SV=2 - [CRYAB_MOUSE]	7.43	1	1	1	2	3.86368	7.43	1	1	33.66	7.43	1	1	175	20.0564	7.32764
Q9ESB3	Histidine-rich glycoprotein OS=Mus musculus GN=Hrg PE=1 SV=2 - [HRG_MOUSE]	7.43	1	3	3	6	9.0352	7.43	3	3	44.78	7.43	3	3	525	59.1256	7.66455
Q6NXI6	Regulation of nuclear pre-mRNA domain-containing protein 2 OS=Mus musculus GN=Rprd2 PE=1 SV=1 - [RPRD2_MOUSE]	7.42	1	6	6	12	16.7822	7.42	6	6	119.28	7.42	6	6	1469	156.489	7.59131
P35283	Ras-related protein Rab-12 OS=Mus musculus GN=Rab12 PE=1 SV=3 - [RAB12_MOUSE]	7.41	20	1	2	5	6.29221	4.53	1	2	67.18	7.41	2	3	243	27.3111	8.41162
P17710	Hexokinase-1 OS=Mus musculus GN=Hk1 PE=1 SV=3 - [HXK1_MOUSE]	7.39	3	6	6	11	16.7471	6.57	5	5	51.43	7.39	6	6	974	108.234	6.80029
P09405	Nucleolin OS=Mus musculus GN=Ncl PE=1 SV=2 - [NUCL_MOUSE]	7.36	1	4	4	8	12.3435	7.36	4	4	117.645	7.36	4	4	707	76.6768	4.75439
Q31125	Zinc transporter SLC39A7 OS=Mus musculus GN=Slc39a7 PE=1 SV=2 - [S39A7_MOUSE]	7.35	1	3	3	15	13.7043	7.35	3	9	118.003	7.35	3	6	476	50.6254	6.87354
Q8CC35	Synaptopodin OS=Mus musculus GN=Synpo PE=1 SV=2 - [SYNPO_MOUSE]	7.32	1	4	4	7	13.7313	7.32	4	4	92.36	4.84	3	3	929	99.4904	9.42236
Q9JKN6	RNA-binding protein Nova-1 OS=Mus musculus GN=Nova1 PE=1 SV=2 - [NOVA1_MOUSE]	7.3	1	3	3	6	9.31946	7.3	3	3	67.93	7.3	3	3	507	51.724	8.71924
P60764	Ras-related C3 botulinum toxin substrate 3 OS=Mus musculus GN=Rac3 PE=1 SV=1 - [RAC3_MOUSE]	7.29	3	2	2	2	0	3.13	1	1	37.71	4.17	1	1	192	21.3651	8.14795
P83870	PHD finger-like domain-containing protein 5A OS=Mus musculus GN=Phf5a PE=1 SV=1 - [PHF5A_MOUSE]	7.27	1	2	2	4	5.50052	7.27	2	2	26.5899	7.27	2	2	110	12.397	8.41162
P27573	Myelin protein P0 OS=Mus musculus GN=Mpz PE=1 SV=1 - [MYP0_MOUSE]	7.26	1	2	2	4	5.98711	7.26	2	2	36.5407	7.26	2	2	248	27.6044	9.46631
Q08288	Cell growth-regulating nucleolar protein OS=Mus musculus GN=Lyar PE=1 SV=2 - [LYAR_MOUSE]	7.22	1	1	1	2	4.83629	7.22	1	1	58.6	7.22	1	1	388	43.7085	9.49561
Q9DBF7	Pre-mRNA-splicing factor CWC25 homolog OS=Mus musculus GN=Cwc25 PE=2 SV=2 - [CWC25_MOUSE]	7.21	1	3	3	7	11.36	7.21	3	4	49.32	4.33	2	3	416	48.7815	10.228
Q9R0L7	A-kinase anchor protein 8-like OS=Mus musculus GN=Akap8l PE=1 SV=1 - [AKP8L_MOUSE]	7.17	1	3	3	9	13.7964	7.17	3	4	104.137	7.17	3	5	642	71.4085	5.04639
O35730	E3 ubiquitin-protein ligase RING1 OS=Mus musculus GN=Ring1 PE=1 SV=2 - [RING1_MOUSE]	7.14	1	1	1	1	2.54606	7.14	1	1					406	42.6039	5.74463
Q8QZY1	Eukaryotic translation initiation factor 3 subunit L OS=Mus musculus GN=Eif3l PE=1 SV=1 - [EIF3L_MOUSE]	7.09	1	3	3	5	10.8017	7.09	3	3	54.51	5.5	2	2	564	66.5703	6.44287
Q9D0M3	Cytochrome c1, heme protein, mitochondrial OS=Mus musculus GN=Cyc1 PE=1 SV=1 - [CY1_MOUSE]	7.08	1	2	2	3	3.90413	7.08	2	3					325	35.3049	9.15869
Q91VR2	ATP synthase subunit gamma, mitochondrial OS=Mus musculus GN=Atp5c1 PE=1 SV=1 - [ATPG_MOUSE]	7.05	1	2	2	4	5.62448	7.05	2	2	51.88	7.05	2	2	298	32.8651	9.01221
Q9CQ49	Nuclear cap-binding protein subunit 2 OS=Mus musculus GN=Ncbp2 PE=1 SV=1 - [NCBP2_MOUSE]	7.05	1	1	1	2	2.59195	7.05	1	1	36.58	7.05	1	1	156	18.0058	7.81104
A2BH40	AT-rich interactive domain-containing protein 1A OS=Mus musculus GN=Arid1a PE=1 SV=1 - [ARI1A_MOUSE]	7.01	1	10	10	22	41.3136	7.01	10	12	279.904	6.4	9	10	2283	241.939	6.68311
Q9EPQ8	Transcription factor 20 OS=Mus musculus GN=Tcf20 PE=1 SV=3 - [TCF20_MOUSE]	6.95	1	7	7	14	28.0218	6.95	7	8	121.47	5.64	6	6	1987	215.55	8.98291
Q9CY66	H/ACA ribonucleoprotein complex subunit 1 OS=Mus musculus GN=Gar1 PE=1 SV=1 - [GAR1_MOUSE]	6.93	1	2	2	3	5.74365	6.93	2	2	46.17	3.9	1	1	231	23.4596	11.019
P17809	Solute carrier family 2, facilitated glucose transporter member 1 OS=Mus musculus GN=Slc2a1 PE=1 SV=4 - [GTR1_MOUSE]	6.91	1	2	2	3	6.4212	6.91	2	2	53.45	2.03	1	1	492	53.9495	8.86572
P61161	Actin-related protein 2 OS=Mus musculus GN=Actr2 PE=1 SV=1 - [ARP2_MOUSE]	6.85	1	2	2	4	8.06393	6.85	2	2	60.2	6.85	2	2	394	44.7322	6.7417
Q921M3	Splicing factor 3B subunit 3 OS=Mus musculus GN=Sf3b3 PE=1 SV=1 - [SF3B3_MOUSE]	6.82	1	6	6	14	21.6944	6.82	6	7	171.861	6.82	6	7	1217	135.465	5.26221
Q61686	Chromobox protein homolog 5 OS=Mus musculus GN=Cbx5 PE=1 SV=1 - [CBX5_MOUSE]	6.81	1	1	1	1	3.20377	6.81	1	1					191	22.172	5.85889
Q80XP8	Protein FAM76B OS=Mus musculus GN=Fam76b PE=1 SV=1 - [FA76B_MOUSE]	6.78	1	2	2	3	6.10322	6.78	2	2	55.31	3.24	1	1	339	38.5313	9.29053
O89112	LanC-like protein 1 OS=Mus musculus GN=Lancl1 PE=1 SV=1 - [LANC1_MOUSE]	6.77	1	3	3	9	13.2567	6.77	3	5	41.98	6.77	3	4	399	45.3116	7.76709
P51150	Ras-related protein Rab-7a OS=Mus musculus GN=Rab7a PE=1 SV=2 - [RAB7A_MOUSE]	6.76	1	1	1	2	4.45199	6.76	1	1	82.03	6.76	1	1	207	23.4748	6.69775
Q60771	Claudin-11 OS=Mus musculus GN=Cldn11 PE=1 SV=1 - [CLD11_MOUSE]	6.76	1	1	1	10	14.4198	6.76	1	5	123.99	6.76	1	5	207	22.0993	7.91357
Q8R149	BUD13 homolog OS=Mus musculus GN=Bud13 PE=1 SV=1 - [BUD13_MOUSE]	6.75	1	4	4	8	14.7535	6.75	4	4	125.336	6.75	4	4	637	72.0955	9.94971
Q9CYI4	Putative RNA-binding protein Luc7-like 1 OS=Mus musculus GN=Luc7l PE=1 SV=2 - [LUC7L_MOUSE]	6.74	1	1	2	5	7.59255	6.74	2	3	60.77	6.74	2	2	371	43.9074	9.87646
Q8VE92	RNA-binding protein 4B OS=Mus musculus GN=Rbm4b PE=1 SV=1 - [RBM4B_MOUSE]	6.72	2	2	2	4	7.77436	6.72	2	2	82.6115	6.72	2	2	357	39.9662	6.7417
Q9DAN9	Uncharacterized protein C17orf105 homolog OS=Mus musculus PE=2 SV=1 - [CQ105_MOUSE]	6.71	1	1	1	1		0			0	6.71	1	1	164	19.7622	9.94971
P20917	Myelin-associated glycoprotein OS=Mus musculus GN=Mag PE=1 SV=2 - [MAG_MOUSE]	6.71	1	3	3	11	15.842	6.71	3	6	73.8536	6.71	3	5	626	69.2158	5.09717
Q9D0R8	Protein LSM12 homolog OS=Mus musculus GN=Lsm12 PE=1 SV=1 - [LSM12_MOUSE]	6.67	1	1	1	2	4.69996	6.67	1	1	67.67	6.67	1	1	195	21.6871	7.73779
P14148	60S ribosomal protein L7 OS=Mus musculus GN=Rpl7 PE=1 SV=2 - [RL7_MOUSE]	6.67	1	2	2	4	5.51233	6.67	2	2	67.3818	6.67	2	2	270	31.3998	10.8872
Q9JJK2	LanC-like protein 2 OS=Mus musculus GN=Lancl2 PE=1 SV=1 - [LANC2_MOUSE]	6.67	1	2	2	4	6.1963	6.67	2	2	41.02	6.67	2	2	450	50.7445	7.28369
Q80YR5	Scaffold attachment factor B2 OS=Mus musculus GN=Safb2 PE=1 SV=2 - [SAFB2_MOUSE]	6.66	1	4	5	10	14.9644	6.66	5	5	73.42	6.66	5	5	991	111.77	6.37939
Q61292	Laminin subunit beta-2 OS=Mus musculus GN=Lamb2 PE=1 SV=2 - [LAMB2_MOUSE]	6.61	1	9	9	17	28.466	6.61	9	9	217.816	6	8	8	1799	196.451	6.66846
Q91VC3	Eukaryotic initiation factor 4A-III OS=Mus musculus GN=Eif4a3 PE=1 SV=3 - [IF4A3_MOUSE]	6.57	1	1	2	4	6.37761	6.57	2	2	44.87	6.57	2	2	411	46.8102	6.72705
P59999	Actin-related protein 2/3 complex subunit 4 OS=Mus musculus GN=Arpc4 PE=1 SV=3 - [ARPC4_MOUSE]	6.55	1	1	1	2	3.48794	6.55	1	1	37.2	6.55	1	1	168	19.6543	8.42627
Q8CJG1	Protein argonaute-1 OS=Mus musculus GN=Ago1 PE=1 SV=2 - [AGO1_MOUSE]	6.53	2	2	6	11	17.2783	5.25	5	5	150.563	6.53	6	6	857	97.1521	9.15869
P62835	Ras-related protein Rap-1A OS=Mus musculus GN=Rap1a PE=1 SV=1 - [RAP1A_MOUSE]	6.52	2	1	1	2	4.17463	6.52	1	1	59.75	6.52	1	1	184	20.9737	6.66846
Q61142	Spindlin-1 OS=Mus musculus GN=Spin1 PE=1 SV=2 - [SPIN1_MOUSE]	6.49	1	1	1	2	2.50397	6.49	1	1	27.71	6.49	1	1	262	29.6238	6.96143
Q8CHQ6	Transmembrane protein 125 OS=Mus musculus GN=Tmem125 PE=2 SV=1 - [TM125_MOUSE]	6.48	1	1	1	1	2.16344	6.48	1	1					216	22.0407	7.72314
P62874	Guanine nucleotide-binding protein G(I)/G(S)/G(T) subunit beta-1 OS=Mus musculus GN=Gnb1 PE=1 SV=3 - [GBB1_MOUSE]	6.47	3	2	2	3	3.63943	3.24	1	1	56.73	6.47	2	2	340	37.353	5.99854
Q8BW22	Calcium-responsive transactivator OS=Mus musculus GN=Ss18l1 PE=1 SV=1 - [CREST_MOUSE]	6.47	1	1	1	2	3.73522	6.47	1	1	0	6.47	1	1	402	43.7018	6.58057
Q9D2P8	Myelin-associated oligodendrocyte basic protein OS=Mus musculus GN=Mobp PE=1 SV=1 - [MOBP_MOUSE]	6.47	1	1	1	2	4.6231	6.47	1	2					170	19.185	11.1362
Q60631	Growth factor receptor-bound protein 2 OS=Mus musculus GN=Grb2 PE=1 SV=1 - [GRB2_MOUSE]	6.45	1	1	1	1	2.8209	6.45	1	1					217	25.2224	6.31592
P27659	60S ribosomal protein L3 OS=Mus musculus GN=Rpl3 PE=1 SV=3 - [RL3_MOUSE]	6.45	1	2	2	17	34.1793	6.45	2	9	184.45	6.45	2	8	403	46.0808	10.2134
Q8C3Q5	Protein shisa-7 OS=Mus musculus GN=Shisa7 PE=1 SV=3 - [SHSA7_MOUSE]	6.45	1	2	2	4	9.02651	6.45	2	2	95.4386	6.45	2	2	558	58.2974	9.81787
Q8VDQ8	NAD-dependent protein deacetylase sirtuin-2 OS=Mus musculus GN=Sirt2 PE=1 SV=2 - [SIR2_MOUSE]	6.43	1	2	2	4	7.7658	6.43	2	2	61.7334	6.43	2	2	389	43.2284	5.35107
Q80SW1	Putative adenosylhomocysteinase 2 OS=Mus musculus GN=Ahcyl1 PE=1 SV=1 - [SAHH2_MOUSE]	6.42	2	3	3	6	10.6977	6.42	3	3	97.53	6.42	3	3	530	58.9134	6.88818
Q9CZJ2	Heat shock 70 kDa protein 12B OS=Mus musculus GN=Hspa12b PE=1 SV=1 - [HS12B_MOUSE]	6.42	1	2	4	7	7.40739	6.42	4	4	58.11	5.26	3	3	685	76.0711	8.47021
Q91YE7	RNA-binding protein 5 OS=Mus musculus GN=Rbm5 PE=1 SV=1 - [RBM5_MOUSE]	6.38	1	3	4	8	15.4382	6.38	4	4	80.7133	6.38	4	4	815	92.254	6.21436
O35129	Prohibitin-2 OS=Mus musculus GN=Phb2 PE=1 SV=1 - [PHB2_MOUSE]	6.35	1	2	2	3	4.57726	6.35	2	2	0	3.68	1	1	299	33.2759	9.83252
Q6PHZ5	Putative RNA-binding protein 15B OS=Mus musculus GN=Rbm15b PE=1 SV=2 - [RB15B_MOUSE]	6.31	1	5	5	10	15.1429	6.31	5	5	102.964	6.31	5	5	887	97.0176	9.90576
Q9ESX5	H/ACA ribonucleoprotein complex subunit 4 OS=Mus musculus GN=Dkc1 PE=1 SV=4 - [DKC1_MOUSE]	6.29	1	2	2	4	10.3289	6.29	2	2	113.29	6.29	2	2	509	57.3653	9.27588
Q80XI4	Phosphatidylinositol 5-phosphate 4-kinase type-2 beta OS=Mus musculus GN=Pip4k2b PE=1 SV=1 - [PI42B_MOUSE]	6.25	2	2	2	4	7.96177	6.25	2	2	54.5051	6.25	2	2	416	47.2888	7.32764
P97379	Ras GTPase-activating protein-binding protein 2 OS=Mus musculus GN=G3bp2 PE=1 SV=2 - [G3BP2_MOUSE]	6.22	1	2	2	6	10.1581	6.22	2	3	77.65	6.22	2	3	482	54.0548	5.61768
O54836	Zinc finger matrin-type protein 3 OS=Mus musculus GN=Zmat3 PE=2 SV=1 - [ZMAT3_MOUSE]	6.21	1	1	1	2	5.37915	6.21	1	1	37.03	6.21	1	1	290	31.9809	9.12939
Q61584	Fragile X mental retardation syndrome-related protein 1 OS=Mus musculus GN=Fxr1 PE=1 SV=2 - [FXR1_MOUSE]	6.2	1	3	4	7	8.8633	5.02	3	3	54.7576	6.2	4	4	677	76.1753	6.97607
Q8R2U0	Nucleoporin SEH1 OS=Mus musculus GN=Seh1l PE=2 SV=1 - [SEH1_MOUSE]	6.11	1	1	1	2	3.63906	6.11	1	1	30.84	6.11	1	1	360	39.7494	8.04541
Q3UHC0	Trinucleotide repeat-containing gene 6C protein OS=Mus musculus GN=Tnrc6c PE=1 SV=2 - [TNR6C_MOUSE]	6.09	1	5	6	11	16.3458	5.27	5	5	108.32	6.09	6	6	1690	175.667	6.85889
Q99KG3	RNA-binding protein 10 OS=Mus musculus GN=Rbm10 PE=1 SV=1 - [RBM10_MOUSE]	6.02	1	4	5	10	15.5698	6.02	5	5	67.6533	6.02	5	5	930	103.43	5.92236
P61226	Ras-related protein Rap-2b OS=Mus musculus GN=Rap2b PE=1 SV=1 - [RAP2B_MOUSE]	6.01	3	1	1	2	2.96833	6.01	1	1	20.25	6.01	1	1	183	20.4912	4.80518
D3YZU1	SH3 and multiple ankyrin repeat domains protein 1 OS=Mus musculus GN=Shank1 PE=1 SV=1 - [SHAN1_MOUSE]	6	1	7	7	12	23.5929	6	7	7	152.417	5.12	5	5	2167	226.178	8.33838
Q9DB77	Cytochrome b-c1 complex subunit 2, mitochondrial OS=Mus musculus GN=Uqcrc2 PE=1 SV=1 - [QCR2_MOUSE]	5.96	1	2	2	4	9.04907	5.96	2	2	104.56	5.96	2	2	453	48.205	9.24658
Q6IFZ6	Keratin, type II cytoskeletal 1b OS=Mus musculus GN=Krt77 PE=1 SV=1 - [K2C1B_MOUSE]	5.94	5	1	3	6	12.5599	5.94	3	3	107.717	5.94	3	3	572	61.3216	8.01611
Q01097	Glutamate receptor ionotropic, NMDA 2B OS=Mus musculus GN=Grin2b PE=1 SV=3 - [NMDE2_MOUSE]	5.94	1	7	7	15	28.1131	5.94	7	8	150.267	5.13	6	7	1482	165.853	6.87354
P58871	182 kDa tankyrase-1-binding protein OS=Mus musculus GN=Tnks1bp1 PE=1 SV=2 - [TB182_MOUSE]	5.87	1	6	6	11	23.1054	5.87	6	6	128.023	5.17	5	5	1720	181.714	4.88135
P70404	Isocitrate dehydrogenase [NAD] subunit gamma 1, mitochondrial OS=Mus musculus GN=Idh3g PE=1 SV=1 - [IDHG1_MOUSE]	5.85	1	1	1	2	2.76541	5.85	1	1	27.25	5.85	1	1	393	42.7582	9.01221
P47738	Aldehyde dehydrogenase, mitochondrial OS=Mus musculus GN=Aldh2 PE=1 SV=1 - [ALDH2_MOUSE]	5.78	1	2	2	4	6.01461	5.78	2	2	33.11	5.78	2	2	519	56.5018	7.62061
Q812E0	Cytoplasmic polyadenylation element-binding protein 2 OS=Mus musculus GN=Cpeb2 PE=1 SV=1 - [CPEB2_MOUSE]	5.76	1	1	2	6	10.6989	5.76	2	3	66.9632	5.76	2	3	521	58.4048	7.50342
Q91XM9	Disks large homolog 2 OS=Mus musculus GN=Dlg2 PE=1 SV=2 - [DLG2_MOUSE]	5.75	2	4	4	7	14.8912	5.75	4	4	106.57	4.46	3	3	852	94.8212	6.23975
P50518	V-type proton ATPase subunit E 1 OS=Mus musculus GN=Atp6v1e1 PE=1 SV=2 - [VATE1_MOUSE]	5.75	1	1	1	2	3.7367	5.75	1	1	42.03	5.75	1	1	226	26.1408	8.42627
Q8VE97	Serine/arginine-rich splicing factor 4 OS=Mus musculus GN=Srsf4 PE=2 SV=1 - [SRSF4_MOUSE]	5.73	1	2	3	6	9.02319	5.73	3	3	72.5379	5.73	3	3	489	55.9468	11.3999
Q9WV60	Glycogen synthase kinase-3 beta OS=Mus musculus GN=Gsk3b PE=1 SV=2 - [GSK3B_MOUSE]	5.71	1	1	1	2	2.20931	5.71	1	1	27.31	5.71	1	1	420	46.6809	8.77783
Q8CJF9	Protein argonaute-3 OS=Mus musculus GN=Ago3 PE=2 SV=2 - [AGO3_MOUSE]	5.7	2	1	5	10	19.6971	5.7	5	5	167.12	5.7	5	5	860	97.215	9.1001
P50516	V-type proton ATPase catalytic subunit A OS=Mus musculus GN=Atp6v1a PE=1 SV=2 - [VATA_MOUSE]	5.67	1	2	2	3	5.01068	2.76	1	1	72.82	5.67	2	2	617	68.2826	5.57959
Q8QZT1	Acetyl-CoA acetyltransferase, mitochondrial OS=Mus musculus GN=Acat1 PE=1 SV=1 - [THIL_MOUSE]	5.66	1	1	1	1	3.56536	5.66	1	1					424	44.7873	8.51416
Q9R1R2	Tripartite motif-containing protein 3 OS=Mus musculus GN=Trim3 PE=1 SV=1 - [TRIM3_MOUSE]	5.65	1	3	3	5	10.419	5.65	3	3	80.11	3.63	2	2	744	80.7239	7.81104
Q80TA6	Myotubularin-related protein 12 OS=Mus musculus GN=Mtmr12 PE=1 SV=2 - [MTMRC_MOUSE]	5.62	1	1	1	2	0	5.62	1	2					747	85.4616	6.84424
Q8VEM8	Phosphate carrier protein, mitochondrial OS=Mus musculus GN=Slc25a3 PE=1 SV=1 - [MPCP_MOUSE]	5.6	1	2	2	4	5.70377	5.6	2	2	47.44	5.6	2	2	357	39.6065	9.26123
Q9CR57	60S ribosomal protein L14 OS=Mus musculus GN=Rpl14 PE=1 SV=3 - [RL14_MOUSE]	5.53	1	1	1	2	3.89355	5.53	1	1	67.57	5.53	1	1	217	23.5492	11.019
Q922U2	Keratin, type II cytoskeletal 5 OS=Mus musculus GN=Krt5 PE=1 SV=1 - [K2C5_MOUSE]	5.52	5	2	3	8	14.967	5.52	3	4	123.54	5.52	3	4	580	61.7286	7.75244
Q6P4T2	U5 small nuclear ribonucleoprotein 200 kDa helicase OS=Mus musculus GN=Snrnp200 PE=1 SV=1 - [U520_MOUSE]	5.52	1	9	9	18	33.3309	5.52	9	9	294.09	5.52	9	9	2136	244.392	6.06201
Q3UTQ8	Cyclin-dependent kinase-like 5 OS=Mus musculus GN=Cdkl5 PE=1 SV=1 - [CDKL5_MOUSE]	5.44	1	3	3	5	7.49322	2.56	2	2	70.9745	5.44	3	3	938	105.425	9.5835
Q60987	Forkhead box protein G1 OS=Mus musculus GN=Foxg1 PE=2 SV=1 - [FOXG1_MOUSE]	5.41	1	1	1	1	3.11673	5.41	1	1					481	51.5923	8.86572
Q9JIA1	Leucine-rich glioma-inactivated protein 1 OS=Mus musculus GN=Lgi1 PE=1 SV=1 - [LGI1_MOUSE]	5.39	1	3	3	5	9.10862	5.39	3	3	75.38	3.95	2	2	557	63.6033	8.01611
Q99LX5	Multiple myeloma tumor-associated protein 2 homolog OS=Mus musculus GN=Mmtag2 PE=2 SV=1 - [MMTA2_MOUSE]	5.38	1	1	1	2	4.08001	5.38	1	1	66.09	5.38	1	1	260	29.281	9.86182
Q8K015	Centromere protein O OS=Mus musculus GN=Cenpo PE=2 SV=1 - [CENPO_MOUSE]	5.37	1	1	1	1	2.41154	5.37	1	1					298	34.1327	8.79248
Q60737	Casein kinase II subunit alpha OS=Mus musculus GN=Csnk2a1 PE=1 SV=2 - [CSK21_MOUSE]	5.37	1	1	1	1	0	5.37	1	1					391	45.1048	7.73779
Q69Z99	Zinc finger protein 512 OS=Mus musculus GN=Znf512 PE=2 SV=2 - [ZN512_MOUSE]	5.34	1	2	2	14	15.2978	5.34	2	5	55.82	5.34	2	9	562	63.8674	9.51025
Q02105	Complement C1q subcomponent subunit C OS=Mus musculus GN=C1qc PE=1 SV=2 - [C1QC_MOUSE]	5.28	1	1	1	2	3.61544	5.28	1	1	38.88	5.28	1	1	246	25.9749	8.54346
Q9D8N0	Elongation factor 1-gamma OS=Mus musculus GN=Eef1g PE=1 SV=3 - [EF1G_MOUSE]	5.26	1	2	2	4	6.9814	5.26	2	2	83.52	5.26	2	2	437	50.0292	6.7417
Q9DCH4	Eukaryotic translation initiation factor 3 subunit F OS=Mus musculus GN=Eif3f PE=1 SV=2 - [EIF3F_MOUSE]	5.26	1	1	1	2	3.07691	5.26	1	1	72.54	5.26	1	1	361	37.9603	5.57959
P99029	Peroxiredoxin-5, mitochondrial OS=Mus musculus GN=Prdx5 PE=1 SV=2 - [PRDX5_MOUSE]	5.24	1	1	1	1	3.01919	5.24	1	1					210	21.8835	8.85107
P51410	60S ribosomal protein L9 OS=Mus musculus GN=Rpl9 PE=1 SV=2 - [RL9_MOUSE]	5.21	1	1	1	2	3.35034	5.21	1	1	39.09	5.21	1	1	192	21.8678	9.94971
Q9JLV1	BAG family molecular chaperone regulator 3 OS=Mus musculus GN=Bag3 PE=1 SV=2 - [BAG3_MOUSE]	5.2	1	2	2	4	6.91262	5.2	2	2	48.8	5.2	2	2	577	61.8222	7.26904
Q9CRB5	Prolactin-7C1 OS=Mus musculus GN=Prl7c1 PE=2 SV=1 - [PR7C1_MOUSE]	5.18	1	1	1	1	2.34349	5.18	1	1					251	29.2387	5.45264
Q8K0S0	Phytanoyl-CoA hydroxylase-interacting protein OS=Mus musculus GN=Phyhip PE=1 SV=1 - [PHYIP_MOUSE]	5.15	2	2	2	5	7.07539	5.15	2	3	28.08	5.15	2	2	330	37.5305	7.00537
Q8R4E6	Purine-rich element-binding protein gamma OS=Mus musculus GN=Purg PE=1 SV=1 - [PURG_MOUSE]	5.14	1	1	1	2	6.09536	5.14	1	1	109.4	5.14	1	1	350	39.9132	9.51025
Q02248	Catenin beta-1 OS=Mus musculus GN=Ctnnb1 PE=1 SV=1 - [CTNB1_MOUSE]	5.12	1	4	4	8	12.7935	5.12	4	4	100.09	5.12	4	4	781	85.4162	5.85889
P70257	Nuclear factor 1 X-type OS=Mus musculus GN=Nfix PE=1 SV=2 - [NFIX_MOUSE]	5.12	1	1	1	2	4.54108	5.12	1	1	60.59	5.12	1	1	488	53.3609	8.67529
P62827	GTP-binding nuclear protein Ran OS=Mus musculus GN=Ran PE=1 SV=3 - [RAN_MOUSE]	5.09	1	1	1	1	2.44869	5.09	1	1					216	24.4076	7.48877
Q61029	Lamina-associated polypeptide 2, isoforms beta/delta/epsilon/gamma OS=Mus musculus GN=Tmpo PE=1 SV=4 - [LAP2B_MOUSE]	5.09	2	1	1	2	3.81654	5.09	1	1	24.44	5.09	1	1	452	50.3421	9.45166
O08784	Treacle protein OS=Mus musculus GN=Tcof1 PE=1 SV=1 - [TCOF_MOUSE]	5.08	1	1	1	2	0	5.08	1	2					1320	134.921	9.34912
P68404	Protein kinase C beta type OS=Mus musculus GN=Prkcb PE=1 SV=4 - [KPCB_MOUSE]	5.07	1	2	2	4	6.21082	5.07	2	2	43.99	5.07	2	2	671	76.701	7.00537
Q9WVR4	Fragile X mental retardation syndrome-related protein 2 OS=Mus musculus GN=Fxr2 PE=1 SV=1 - [FXR2_MOUSE]	5.05	1	1	2	3	2.64896	5.05	2	2	39.04	1.19	1	1	673	73.6977	6.22705
P97376	Protein FRG1 OS=Mus musculus GN=Frg1 PE=1 SV=2 - [FRG1_MOUSE]	5.04	1	1	1	2	4.00025	5.04	1	1	74.92	5.04	1	1	258	29.1091	8.92432
Q9Z1D1	Eukaryotic translation initiation factor 3 subunit G OS=Mus musculus GN=Eif3g PE=1 SV=2 - [EIF3G_MOUSE]	5	1	1	1	1	0	5	1	1					320	35.6159	5.89697
P08775	DNA-directed RNA polymerase II subunit RPB1 OS=Mus musculus GN=Polr2a PE=1 SV=3 - [RPB1_MOUSE]	4.97	1	4	5	9	15.6904	4.26	4	4	140.142	4.97	5	5	1970	217.039	7.37158
Q9D2N4	Dystrobrevin alpha OS=Mus musculus GN=Dtna PE=1 SV=2 - [DTNA_MOUSE]	4.96	2	3	3	6	9.34588	4.96	3	3	0	4.96	3	3	746	84.0141	6.75635
Q9QY76	Vesicle-associated membrane protein-associated protein B OS=Mus musculus GN=Vapb PE=1 SV=3 - [VAPB_MOUSE]	4.94	1	1	1	2	3.18248	4.94	1	1	30.12	4.94	1	1	243	26.929	7.78174
Q60722	Transcription factor 4 OS=Mus musculus GN=Tcf4 PE=1 SV=1 - [ITF2_MOUSE]	4.93	1	2	2	3	2.58272	4.93	2	2	34.5	2.84	1	1	670	71.5803	7.1665
Q99M28	RNA-binding protein with serine-rich domain 1 OS=Mus musculus GN=Rnps1 PE=1 SV=1 - [RNPS1_MOUSE]	4.92	1	1	1	2	5.86357	4.92	1	1	68.04	4.92	1	1	305	34.1877	11.8394
Q99JF8	PC4 and SFRS1-interacting protein OS=Mus musculus GN=Psip1 PE=1 SV=1 - [PSIP1_MOUSE]	4.92	1	2	2	2	6.41276	4.92	2	2					528	59.6605	9.12939
P10493	Nidogen-1 OS=Mus musculus GN=Nid1 PE=1 SV=2 - [NID1_MOUSE]	4.9	1	4	5	10	15.1513	4.9	5	5	112.89	4.9	5	5	1245	136.45	5.43994
P61264	Syntaxin-1B OS=Mus musculus GN=Stx1b PE=1 SV=1 - [STX1B_MOUSE]	4.86	1	1	1	2	4.4206	4.86	1	1	30.74	4.86	1	1	288	33.2238	5.37646
P23506	Protein-L-isoaspartate(D-aspartate) O-methyltransferase OS=Mus musculus GN=Pcmt1 PE=1 SV=3 - [PIMT_MOUSE]	4.85	1	1	1	2	3.35879	4.85	1	1	55.09	4.85	1	1	227	24.6186	7.6499
Q9D6Z1	Nucleolar protein 56 OS=Mus musculus GN=Nop56 PE=1 SV=2 - [NOP56_MOUSE]	4.83	1	2	2	4	9.35883	4.83	2	2	141.375	4.83	2	2	580	64.4241	9.14404
A2AR02	Peptidyl-prolyl cis-trans isomerase G OS=Mus musculus GN=Ppig PE=1 SV=1 - [PPIG_MOUSE]	4.79	1	4	4	11	19.8122	4.79	4	6	123.775	4.79	4	5	752	88.2719	10.272
Q8BHS3	Pre-mRNA-splicing factor RBM22 OS=Mus musculus GN=Rbm22 PE=1 SV=1 - [RBM22_MOUSE]	4.76	1	1	1	2	3.60192	4.76	1	1	24.18	4.76	1	1	420	46.8654	8.54346
O70209	PDZ and LIM domain protein 3 OS=Mus musculus GN=Pdlim3 PE=1 SV=1 - [PDLI3_MOUSE]	4.75	1	1	1	2	3.29284	4.75	1	1	48.51	4.75	1	1	316	34.2782	7.91357
P14106	Complement C1q subcomponent subunit B OS=Mus musculus GN=C1qb PE=1 SV=2 - [C1QB_MOUSE]	4.74	1	1	1	2	3.81277	4.74	1	1	71.84	4.74	1	1	253	26.7006	8.14795
Q8BFY6	Peflin OS=Mus musculus GN=Pef1 PE=1 SV=1 - [PEF1_MOUSE]	4.73	1	1	1	2	4.53907	4.73	1	1	87.62	4.73	1	1	275	29.209	6.30322
O88322	Nidogen-2 OS=Mus musculus GN=Nid2 PE=1 SV=2 - [NID2_MOUSE]	4.7	1	4	5	9	12.7723	3.35	4	4	61.3133	4.7	5	5	1403	153.816	5.37646
Q6NXH3	Vasculin OS=Mus musculus GN=Gpbp1 PE=1 SV=1 - [GPBP1_MOUSE]	4.65	1	1	1	1	2.97273	4.65	1	1					473	53.3909	6.90283
P14094	Sodium/potassium-transporting ATPase subunit beta-1 OS=Mus musculus GN=Atp1b1 PE=1 SV=1 - [AT1B1_MOUSE]	4.61	1	1	1	2	0	4.61	1	1	39.87	4.61	1	1	304	35.172	8.646
O54774	AP-3 complex subunit delta-1 OS=Mus musculus GN=Ap3d1 PE=1 SV=1 - [AP3D1_MOUSE]	4.59	1	3	3	4	7.98062	4.59	3	3	78.02	1.08	1	1	1199	134.996	7.37158
Q9CQU1	Microfibrillar-associated protein 1 OS=Mus musculus GN=Mfap1 PE=1 SV=1 - [MFAP1_MOUSE]	4.56	1	2	2	4	8.02473	4.56	2	2	65.4924	4.56	2	2	439	51.9227	4.98291
P35396	Peroxisome proliferator-activated receptor delta OS=Mus musculus GN=Ppard PE=2 SV=1 - [PPARD_MOUSE]	4.55	1	1	1	1	0	4.55	1	1					440	49.6829	7.02002
O55187	E3 SUMO-protein ligase CBX4 OS=Mus musculus GN=Cbx4 PE=1 SV=2 - [CBX4_MOUSE]	4.54	1	2	2	5	7.67708	4.54	2	3	104.33	4.54	2	2	551	60.485	9.33447
Q6PDG5	SWI/SNF complex subunit SMARCC2 OS=Mus musculus GN=Smarcc2 PE=1 SV=2 - [SMRC2_MOUSE]	4.53	2	4	4	7	17.282	4.53	4	4	160.897	3.87	3	3	1213	132.522	5.59229
Q8R516	E3 ubiquitin-protein ligase MIB2 OS=Mus musculus GN=Mib2 PE=1 SV=2 - [MIB2_MOUSE]	4.52	1	1	1	1	0	4.52	1	1					973	105.894	8.08936
Q61818	Retinoic acid-induced protein 1 OS=Mus musculus GN=Rai1 PE=1 SV=3 - [RAI1_MOUSE]	4.5	1	4	4	8	20.7052	4.5	4	5	125.685	2.81	3	3	1889	201.445	8.74854
Q8BH95	Enoyl-CoA hydratase, mitochondrial OS=Mus musculus GN=Echs1 PE=1 SV=1 - [ECHM_MOUSE]	4.48	1	1	1	2	3.27012	4.48	1	1	42.09	4.48	1	1	290	31.4542	8.48486
P00405	Cytochrome c oxidase subunit 2 OS=Mus musculus GN=Mtco2 PE=1 SV=1 - [COX2_MOUSE]	4.41	1	1	1	2	2.55644	4.41	1	1	40	4.41	1	1	227	25.959	4.729
Q9D2G2	Dihydrolipoyllysine-residue succinyltransferase component of 2-oxoglutarate dehydrogenase complex, mitochondrial OS=Mus musculus GN=Dlst PE=1 SV=1 - [ODO2_MOUSE]	4.41	1	2	2	3	6.27145	4.41	2	2	48.49	2.64	1	1	454	48.9635	8.95361
P57780	Alpha-actinin-4 OS=Mus musculus GN=Actn4 PE=1 SV=1 - [ACTN4_MOUSE]	4.39	1	1	3	5	12.3427	4.39	3	3	98.7537	2.96	2	2	912	104.911	5.41455
Q08091	Calponin-1 OS=Mus musculus GN=Cnn1 PE=1 SV=1 - [CNN1_MOUSE]	4.38	1	1	1	4	7.98817	4.38	1	2	89.52	4.38	1	2	297	33.3346	8.96826
Q80TZ3	Putative tyrosine-protein phosphatase auxilin OS=Mus musculus GN=Dnajc6 PE=1 SV=2 - [AUXI_MOUSE]	4.37	1	1	1	2	3.58253	4.37	1	1	26.91	4.37	1	1	938	102.235	7.2251
Q80YA9	Connector enhancer of kinase suppressor of ras 2 OS=Mus musculus GN=Cnksr2 PE=1 SV=1 - [CNKR2_MOUSE]	4.36	1	3	3	6	9.07546	4.36	3	3	55.4	4.36	3	3	1032	117.323	6.78564
Q6Y7W8	PERQ amino acid-rich with GYF domain-containing protein 2 OS=Mus musculus GN=Gigyf2 PE=1 SV=2 - [PERQ2_MOUSE]	4.34	1	3	3	5	11.9102	4.34	3	3	73.07	2.4	2	2	1291	149.102	5.56689
Q8VHX2	Ectodysplasin-A receptor-associated adapter protein OS=Mus musculus GN=Edaradd PE=1 SV=1 - [EDAD_MOUSE]	4.33	1	1	1	1	1.97845	4.33	1	1					208	23.7382	5.24951
Q8CHC4	Synaptojanin-1 OS=Mus musculus GN=Synj1 PE=1 SV=3 - [SYNJ1_MOUSE]	4.32	1	4	4	7	12.8072	2.6	3	3	97.353	4.32	4	4	1574	172.509	6.88818
Q91YT0	NADH dehydrogenase [ubiquinone] flavoprotein 1, mitochondrial OS=Mus musculus GN=Ndufv1 PE=1 SV=1 - [NDUV1_MOUSE]	4.31	1	2	2	4	6.50096	4.31	2	2	50.7938	4.31	2	2	464	50.8017	8.20654
P57784	U2 small nuclear ribonucleoprotein A' OS=Mus musculus GN=Snrpa1 PE=1 SV=2 - [RU2A_MOUSE]	4.31	1	1	1	2	2.5479	4.31	1	1	38.32	4.31	1	1	255	28.3401	8.6167
P97447	Four and a half LIM domains protein 1 OS=Mus musculus GN=Fhl1 PE=1 SV=3 - [FHL1_MOUSE]	4.29	1	1	1	2	3.79589	4.29	1	1	51.81	4.29	1	1	280	31.8668	8.36768
P03987	Ig gamma-3 chain C region OS=Mus musculus PE=1 SV=2 - [IGHG3_MOUSE]	4.27	1	1	1	2	3.24923	4.27	1	1	32.32	4.27	1	1	398	43.9013	7.13721
Q69ZX8	Actin-binding LIM protein 3 OS=Mus musculus GN=Ablim3 PE=1 SV=2 - [ABLM3_MOUSE]	4.25	1	1	2	6	10.7291	4.25	2	3	72.9167	4.25	2	3	682	77.5805	8.54346
O70443	Guanine nucleotide-binding protein G(z) subunit alpha OS=Mus musculus GN=Gnaz PE=1 SV=4 - [GNAZ_MOUSE]	4.23	1	1	1	2	0	4.23	1	1	32.12	4.23	1	1	355	40.8238	7.60596
Q9CWE0	Mitochondrial fission regulator 1-like OS=Mus musculus GN=Mtfr1l PE=1 SV=1 - [MFR1L_MOUSE]	4.15	1	1	1	1		0			22.9	4.15	1	1	289	31.7062	6.1001
Q9JHL1	Na(+)/H(+) exchange regulatory cofactor NHE-RF2 OS=Mus musculus GN=Slc9a3r2 PE=1 SV=2 - [NHRF2_MOUSE]	4.15	1	1	1	1	2.53374	4.15	1	1					337	37.3799	7.59131
Q8VED5	Keratin, type II cytoskeletal 79 OS=Mus musculus GN=Krt79 PE=1 SV=2 - [K2C79_MOUSE]	4.14	2	1	2	4	7.3599	4.14	2	2	81.4145	4.14	2	2	531	57.5168	7.69385
P26443	Glutamate dehydrogenase 1, mitochondrial OS=Mus musculus GN=Glud1 PE=1 SV=1 - [DHE3_MOUSE]	4.12	1	2	2	4	7.17337	4.12	2	2	93.9973	4.12	2	2	558	61.2982	8.00146
Q66L44	Protein Dos OS=Mus musculus GN=Dos PE=1 SV=3 - [DOS_MOUSE]	4.11	1	1	1	1	2.68575	4.11	1	1					705	74.9659	6.16357
P80314	T-complex protein 1 subunit beta OS=Mus musculus GN=Cct2 PE=1 SV=4 - [TCPB_MOUSE]	4.11	1	1	1	1	1.98353	4.11	1	1					535	57.4411	6.40479
Q8BGZ2	Protein FAM168A OS=Mus musculus GN=Fam168a PE=2 SV=1 - [F168A_MOUSE]	4.1	1	1	1	2	2.80802	4.1	1	1	37.65	4.1	1	1	244	26.1675	8.98291
Q3UHL1	CaM kinase-like vesicle-associated protein OS=Mus musculus GN=Camkv PE=1 SV=2 - [CAMKV_MOUSE]	4.1	1	1	1	1	3.8289	4.1	1	1					512	54.7855	5.5415
Q61103	Zinc finger protein ubi-d4 OS=Mus musculus GN=Dpf2 PE=1 SV=1 - [REQU_MOUSE]	4.09	1	1	1	2	3.73935	4.09	1	1	82.2	4.09	1	1	391	44.2012	6.46826
Q91XU0	ATPase WRNIP1 OS=Mus musculus GN=Wrnip1 PE=1 SV=2 - [WRIP1_MOUSE]	4.09	1	2	2	2	5.60667	4.09	2	2					660	71.7488	6.17627
Q9D710	Thioredoxin-related transmembrane protein 2 OS=Mus musculus GN=Tmx2 PE=1 SV=1 - [TMX2_MOUSE]	4.07	1	1	1	1	2.319	4.07	1	1					295	33.9206	8.74854
Q8CGC7	Bifunctional glutamate/proline--tRNA ligase OS=Mus musculus GN=Eprs PE=1 SV=4 - [SYEP_MOUSE]	4.03	1	4	4	8	16.7326	4.03	4	4	114.788	4.03	4	4	1512	169.972	7.66455
Q8C9B9	Death-inducer obliterator 1 OS=Mus musculus GN=Dido1 PE=1 SV=4 - [DIDO1_MOUSE]	4.03	1	6	6	11	19.5331	4.03	6	6	179.11	3.81	5	5	2256	247.024	7.91357
P12960	Contactin-1 OS=Mus musculus GN=Cntn1 PE=1 SV=1 - [CNTN1_MOUSE]	4.02	1	2	2	3	7.32272	4.02	2	2	0	2.25	1	1	1020	113.317	6.16357
Q9DC70	NADH dehydrogenase [ubiquinone] iron-sulfur protein 7, mitochondrial OS=Mus musculus GN=Ndufs7 PE=1 SV=1 - [NDUS7_MOUSE]	4.02	1	1	1	2	3.77099	4.02	1	1	46.39	4.02	1	1	224	24.6668	9.92041
P11499	Heat shock protein HSP 90-beta OS=Mus musculus GN=Hsp90ab1 PE=1 SV=3 - [HS90B_MOUSE]	4.01	2	1	2	4	9.61122	4.01	2	2	80.7554	4.01	2	2	724	83.2291	5.03369
Q9D554	Splicing factor 3A subunit 3 OS=Mus musculus GN=Sf3a3 PE=1 SV=2 - [SF3A3_MOUSE]	3.99	1	1	1	1	0	3.99	1	1					501	58.8052	5.33838
Q3TIV5	Zinc finger CCCH domain-containing protein 15 OS=Mus musculus GN=Zc3h15 PE=1 SV=2 - [ZC3HF_MOUSE]	3.99	1	1	1	2	0	3.99	1	1	22.15	3.99	1	1	426	48.2974	5.30029
P62717	60S ribosomal protein L18a OS=Mus musculus GN=Rpl18a PE=1 SV=1 - [RL18A_MOUSE]	3.98	1	1	1	1	2.22523	3.98	1	1					176	20.7189	10.7114
Q99KI0	Aconitate hydratase, mitochondrial OS=Mus musculus GN=Aco2 PE=1 SV=1 - [ACON_MOUSE]	3.97	1	2	2	4	8.47034	3.97	2	2	54.6465	3.97	2	2	780	85.41	7.92822
P07901	Heat shock protein HSP 90-alpha OS=Mus musculus GN=Hsp90aa1 PE=1 SV=4 - [HS90A_MOUSE]	3.96	2	1	2	4	9.53866	3.96	2	2	82.03	3.96	2	2	733	84.7348	5.0083
Q6PAL7	AT-hook DNA-binding motif-containing protein 1 OS=Mus musculus GN=Ahdc1 PE=1 SV=1 - [AHDC1_MOUSE]	3.95	1	4	4	10	17.79	3.95	4	5	170.503	3.95	4	5	1594	167.976	8.96826
Q810U5	Coiled-coil domain-containing protein 50 OS=Mus musculus GN=Ccdc50 PE=1 SV=1 - [CCD50_MOUSE]	3.93	1	1	1	2	3.99779	3.93	1	1	45.27	3.93	1	1	305	35.2998	6.88818
Q7TSY6	CUGBP Elav-like family member 4 OS=Mus musculus GN=Celf4 PE=1 SV=2 - [CELF4_MOUSE]	3.91	1	2	2	4	5.75998	3.91	2	2	28.79	3.91	2	2	486	51.8985	8.00146
Q922Q8	Leucine-rich repeat-containing protein 59 OS=Mus musculus GN=Lrrc59 PE=1 SV=1 - [LRC59_MOUSE]	3.91	1	1	1	1	2.70936	3.91	1	1					307	34.8558	9.5249
Q6A068	Cell division cycle 5-like protein OS=Mus musculus GN=Cdc5l PE=1 SV=2 - [CDC5L_MOUSE]	3.87	1	2	2	4	8.39161	3.87	2	2	102.53	3.87	2	2	802	92.1325	8.01611
Q9D0F4	NF-kappa-B-activating protein OS=Mus musculus GN=Nkap PE=2 SV=1 - [NKAP_MOUSE]	3.86	1	1	1	2	4.38412	3.86	1	1	42.41	3.86	1	1	415	47.1991	10.1255
Q80U23	Syntaphilin OS=Mus musculus GN=Snph PE=1 SV=3 - [SNPH_MOUSE]	3.84	1	1	1	2	3.71859	3.84	1	1	23.08	3.84	1	1	495	53.7196	5.89697
Q68EF6	Brain-enriched guanylate kinase-associated protein OS=Mus musculus GN=Begain PE=1 SV=2 - [BEGIN_MOUSE]	3.83	1	1	1	1	0	3.83	1	1					600	65.2688	5.87158
P28740	Kinesin-like protein KIF2A OS=Mus musculus GN=Kif2a PE=1 SV=2 - [KIF2A_MOUSE]	3.83	1	3	3	6	9.13167	3.83	3	3	69.7326	3.83	3	3	705	79.7066	6.72705
Q8CAK3	UPF0515 protein C19orf66 homolog OS=Mus musculus PE=2 SV=1 - [CS066_MOUSE]	3.79	1	1	1	2	3.26759	3.79	1	1	28.9	3.79	1	1	290	32.9941	7.28369
P04104	Keratin, type II cytoskeletal 1 OS=Mus musculus GN=Krt1 PE=1 SV=4 - [K2C1_MOUSE]	3.77	4	1	2	4	7.35742	3.77	2	2	62.7055	3.77	2	2	637	65.5653	8.14795
Q91W50	Cold shock domain-containing protein E1 OS=Mus musculus GN=Csde1 PE=1 SV=1 - [CSDE1_MOUSE]	3.76	1	2	2	4	11.4123	3.76	2	3	35.07	1.38	1	1	798	88.7348	6.3667
P97762	Retinitis pigmentosa 9 protein homolog OS=Mus musculus GN=rp9 PE=1 SV=1 - [RP9_MOUSE]	3.76	1	1	1	1	2.17509	3.76	1	1					213	25.246	9.83252
Q8BTM8	Filamin-A OS=Mus musculus GN=Flna PE=1 SV=5 - [FLNA_MOUSE]	3.74	1	6	6	12	13.7208	3.74	6	6	43.3	3.74	6	6	2647	281.046	6.03662
P29268	Connective tissue growth factor OS=Mus musculus GN=Ctgf PE=2 SV=3 - [CTGF_MOUSE]	3.74	1	1	1	1	2.09483	3.74	1	1					348	37.7977	7.81104
Q3V0I2	Proline-rich protein 7 OS=Mus musculus GN=Prr7 PE=1 SV=1 - [PRR7_MOUSE]	3.72	1	1	1	2	3.02931	3.72	1	1	47.35	3.72	1	1	269	30.3346	8.60205
Q99LC2	Cleavage stimulation factor subunit 1 OS=Mus musculus GN=Cstf1 PE=1 SV=1 - [CSTF1_MOUSE]	3.71	1	1	1	2	5.55194	3.71	1	1	55.63	3.71	1	1	431	48.3508	6.58057
P25976	Nucleolar transcription factor 1 OS=Mus musculus GN=Ubtf PE=1 SV=1 - [UBF1_MOUSE]	3.66	1	2	2	4	7.12196	3.66	2	2	47.79	3.66	2	2	765	89.4532	5.75732
Q8CCS6	Polyadenylate-binding protein 2 OS=Mus musculus GN=Pabpn1 PE=1 SV=3 - [PABP2_MOUSE]	3.64	1	1	1	2	3.58333	3.64	1	1	58.33	3.64	1	1	302	32.2768	5.17334
Q6PEV3	WAS/WASL-interacting protein family member 2 OS=Mus musculus GN=Wipf2 PE=1 SV=1 - [WIPF2_MOUSE]	3.64	1	1	1	1	2.62645	3.64	1	1					440	46.2691	10.9897
Q9WV34	MAGUK p55 subfamily member 2 OS=Mus musculus GN=Mpp2 PE=1 SV=1 - [MPP2_MOUSE]	3.62	1	1	1	1	1.78687	3.62	1	1					552	61.5168	6.44287
Q8CHG7	Rap guanine nucleotide exchange factor 2 OS=Mus musculus GN=Rapgef2 PE=1 SV=2 - [RPGF2_MOUSE]	3.61	1	3	3	6	12.4033	3.61	3	3	174.307	3.61	3	3	1496	166.311	6.60986
Q922G2	Protein FAM76A OS=Mus musculus GN=Fam76a PE=2 SV=1 - [FA76A_MOUSE]	3.58	1	1	1	2	3.73616	3.58	1	1	53.75	3.58	1	1	307	35.0726	9.18799
P35922	Fragile X mental retardation protein 1 homolog OS=Mus musculus GN=Fmr1 PE=1 SV=1 - [FMR1_MOUSE]	3.58	1	1	2	4	6.24026	3.58	2	2	70.2957	3.58	2	2	614	68.9469	7.62061
O08709	Peroxiredoxin-6 OS=Mus musculus GN=Prdx6 PE=1 SV=3 - [PRDX6_MOUSE]	3.57	1	1	1	1	0	3.57	1	1		0			224	24.855	6.01123
Q62433	Protein NDRG1 OS=Mus musculus GN=Ndrg1 PE=1 SV=1 - [NDRG1_MOUSE]	3.55	1	1	1	2	4.04061	3.55	1	1	52.49	3.55	1	1	394	42.9809	6.1001
Q8BFZ9	Erlin-2 OS=Mus musculus GN=Erlin2 PE=1 SV=1 - [ERLN2_MOUSE]	3.53	2	1	1	2	4.11267	3.53	1	1	68.07	3.53	1	1	340	37.8485	5.50342
Q6P9Z1	SWI/SNF-related matrix-associated actin-dependent regulator of chromatin subfamily D member 3 OS=Mus musculus GN=Smarcd3 PE=1 SV=2 - [SMRD3_MOUSE]	3.52	3	1	1	3	2.69388	3.52	1	1	31.41	3.52	1	2	483	54.9514	9.34912
P14869	60S acidic ribosomal protein P0 OS=Mus musculus GN=Rplp0 PE=1 SV=3 - [RLA0_MOUSE]	3.47	1	1	1	4	6.96157	3.47	1	2	51.17	3.47	1	2	317	34.1948	6.25244
Q62219	Transforming growth factor beta-1-induced transcript 1 protein OS=Mus musculus GN=Tgfb1i1 PE=1 SV=2 - [TGFI1_MOUSE]	3.47	1	1	1	2	3.74149	3.47	1	1	44.35	3.47	1	1	461	50.0678	6.72705
Q07076	Annexin A7 OS=Mus musculus GN=Anxa7 PE=1 SV=2 - [ANXA7_MOUSE]	3.46	1	1	1	2	4.97199	3.46	1	1	89.69	3.46	1	1	463	49.8933	6.17627
Q9WTM5	RuvB-like 2 OS=Mus musculus GN=Ruvbl2 PE=1 SV=3 - [RUVB2_MOUSE]	3.46	1	1	1	2	4.74471	3.46	1	1	39.16	3.46	1	1	463	51.0805	5.64307
Q8C0P5	Coronin-2A OS=Mus musculus GN=Coro2a PE=2 SV=1 - [COR2A_MOUSE]	3.44	2	1	2	4	5.78845	3.44	2	2	59.9774	3.44	2	2	524	59.5352	7.7085
Q9D1M0	Protein SEC13 homolog OS=Mus musculus GN=Sec13 PE=1 SV=3 - [SEC13_MOUSE]	3.42	1	1	1	3	3.73006	3.42	1	2	55.81	3.42	1	1	322	35.5431	5.37646
Q2PFD7	PH and SEC7 domain-containing protein 3 OS=Mus musculus GN=Psd3 PE=1 SV=2 - [PSD3_MOUSE]	3.38	1	2	2	3	6.79814	3.38	2	2	43.88	2.03	1	1	1037	114.651	6.23975
Q8BG95	Protein phosphatase 1 regulatory subunit 12B OS=Mus musculus GN=Ppp1r12b PE=1 SV=2 - [MYPT2_MOUSE]	3.38	1	1	2	4	9.13495	3.38	2	2	109.011	3.38	2	2	976	108.984	5.74463
Q9DC28	Casein kinase I isoform delta OS=Mus musculus GN=Csnk1d PE=1 SV=2 - [KC1D_MOUSE]	3.37	1	1	1	4	7.94078	3.37	1	2	97.69	3.37	1	2	415	47.2862	9.74463
Q8CB77	Transcription elongation factor B polypeptide 3 OS=Mus musculus GN=Tceb3 PE=1 SV=3 - [ELOA1_MOUSE]	3.36	1	2	2	2	4.69554	3.36	2	2					773	87.108	9.61279
Q6PE01	U5 small nuclear ribonucleoprotein 40 kDa protein OS=Mus musculus GN=Snrnp40 PE=1 SV=1 - [SNR40_MOUSE]	3.35	1	1	1	2	3.24852	3.35	1	1	31.47	3.35	1	1	358	39.2507	8.104
Q9JI38	tRNA pseudouridine(38/39) synthase OS=Mus musculus GN=Pus3 PE=1 SV=2 - [PUS3_MOUSE]	3.33	1	1	1	1	2.73223	3.33	1	1					481	55.5111	8.11865
Q8BXJ8	Zinc finger protein 385B OS=Mus musculus GN=Znf385b PE=2 SV=1 - [Z385B_MOUSE]	3.32	1	1	1	1	2.77314	3.32	1	1					482	51.3236	9.83252
Q8QZY9	Splicing factor 3B subunit 4 OS=Mus musculus GN=Sf3b4 PE=1 SV=1 - [SF3B4_MOUSE]	3.3	1	1	1	2	5.27834	3.3	1	1	80.37	3.3	1	1	424	44.3271	8.55811
P61329	Fibroblast growth factor 12 OS=Mus musculus GN=Fgf12 PE=1 SV=1 - [FGF12_MOUSE]	3.29	2	1	1	1	2.18445	3.29	1	1					243	27.3821	9.96436
Q9Z0E0	Neurochondrin OS=Mus musculus GN=Ncdn PE=1 SV=1 - [NCDN_MOUSE]	3.29	1	2	2	4	6.43984	3.29	2	2	51.05	3.29	2	2	729	78.8447	5.5415
Q6P1B3	PILR alpha-associated neural protein OS=Mus musculus GN=Pianp PE=1 SV=1 - [PIANP_MOUSE]	3.24	1	1	1	1	1.81196	3.24	1	1					278	29.7253	8.71924
O70161	Phosphatidylinositol 4-phosphate 5-kinase type-1 gamma OS=Mus musculus GN=Pip5k1c PE=1 SV=2 - [PI51C_MOUSE]	3.18	1	1	1	1	0	3.18	1	1					661	72.3633	5.59229
Q9Z1Q9	Valine--tRNA ligase OS=Mus musculus GN=Vars PE=1 SV=1 - [SYVC_MOUSE]	3.17	1	3	3	6	8.30106	3.17	3	3	51.22	3.17	3	3	1263	140.127	7.76709
Q9CQQ7	ATP synthase F(0) complex subunit B1, mitochondrial OS=Mus musculus GN=Atp5f1 PE=1 SV=1 - [AT5F1_MOUSE]	3.13	1	1	1	2	2.94318	3.13	1	1	31.2	3.13	1	1	256	28.9304	9.05615
P0C090	Roquin-2 OS=Mus musculus GN=Rc3h2 PE=1 SV=1 - [RC3H2_MOUSE]	3.12	1	2	2	3	8.42575	3.12	2	2	77.03	1.6	1	1	1187	131.213	6.94678
Q9DA19	Corepressor interacting with RBPJ 1 OS=Mus musculus GN=Cir1 PE=1 SV=2 - [CIR1_MOUSE]	3.11	1	1	1	4	3.76791	3.11	1	2	66.99	3.11	1	2	450	51.8061	9.92041
Q810B8	SLIT and NTRK-like protein 4 OS=Mus musculus GN=Slitrk4 PE=1 SV=2 - [SLIK4_MOUSE]	3.11	1	1	1	1	0	3.11	1	1					837	94.4783	7.79639
Q9R0N5	Synaptotagmin-5 OS=Mus musculus GN=Syt5 PE=1 SV=1 - [SYT5_MOUSE]	3.11	3	1	1	2	3.30084	3.11	1	1	44.23	3.11	1	1	386	43.1028	9.59814
P55088	Aquaporin-4 OS=Mus musculus GN=Aqp4 PE=1 SV=2 - [AQP4_MOUSE]	3.1	1	1	1	2	3.50946	3.1	1	1	45.92	3.1	1	1	323	34.4137	7.41553
Q9QZD9	Eukaryotic translation initiation factor 3 subunit I OS=Mus musculus GN=Eif3i PE=1 SV=1 - [EIF3I_MOUSE]	3.08	1	1	1	1	2.5205	3.08	1	1					325	36.4376	5.64307
P17426	AP-2 complex subunit alpha-1 OS=Mus musculus GN=Ap2a1 PE=1 SV=1 - [AP2A1_MOUSE]	3.07	2	2	2	4	7.84312	3.07	2	2	69.62	3.07	2	2	977	107.596	7.03467
Q9D787	Peptidyl-prolyl cis-trans isomerase-like 2 OS=Mus musculus GN=Ppil2 PE=1 SV=2 - [PPIL2_MOUSE]	3.07	1	1	1	2	4.8263	3.07	1	1	90.2	3.07	1	1	521	59.0276	8.38232
P51174	Long-chain specific acyl-CoA dehydrogenase, mitochondrial OS=Mus musculus GN=Acadl PE=1 SV=2 - [ACADL_MOUSE]	3.02	1	1	1	1	2.72022	3.02	1	1					430	47.8775	8.30908
Q6PEE2	CBP80/20-dependent translation initiation factor OS=Mus musculus GN=Ctif PE=1 SV=2 - [CTIF_MOUSE]	3	1	1	1	1	2.30427	3	1	1					600	67.7885	6.65381
Q99LH2	Phosphatidylserine synthase 1 OS=Mus musculus GN=Ptdss1 PE=1 SV=1 - [PTSS1_MOUSE]	2.96	1	1	1	2	4.01057	2.96	1	1	31.53	2.96	1	1	473	55.567	8.27979
Q99JX7	Nuclear RNA export factor 1 OS=Mus musculus GN=Nxf1 PE=1 SV=3 - [NXF1_MOUSE]	2.91	1	1	1	2	3.84344	2.91	1	1	55.41	2.91	1	1	618	70.2556	8.73389
Q8BIZ1	Ankyrin repeat and sterile alpha motif domain-containing protein 1B OS=Mus musculus GN=Anks1b PE=1 SV=3 - [ANS1B_MOUSE]	2.86	1	4	4	14	15.8977	2.86	4	7	155.319	2.86	4	7	1259	138.961	6.29053
Q921T2	Torsin-1A-interacting protein 1 OS=Mus musculus GN=Tor1aip1 PE=1 SV=3 - [TOIP1_MOUSE]	2.86	1	1	1	2	5.08484	2.86	1	1	28.42	2.86	1	1	595	66.7405	7.04932
P27546	Microtubule-associated protein 4 OS=Mus musculus GN=Map4 PE=1 SV=3 - [MAP4_MOUSE]	2.84	1	2	2	4	6.95922	2.84	2	2	63.25	2.84	2	2	1125	117.357	4.98291
Q791T5	Mitochondrial carrier homolog 1 OS=Mus musculus GN=Mtch1 PE=1 SV=1 - [MTCH1_MOUSE]	2.83	1	1	1	2	2.9309	2.83	1	1	24.93	2.83	1	1	389	41.5383	9.31982
P40201	Chromodomain-helicase-DNA-binding protein 1 OS=Mus musculus GN=Chd1 PE=1 SV=3 - [CHD1_MOUSE]	2.81	1	2	2	3	3.81524	2.81	2	2	24.82	1.69	1	1	1711	196.264	7.37158
P38647	Stress-70 protein, mitochondrial OS=Mus musculus GN=Hspa9 PE=1 SV=3 - [GRP75_MOUSE]	2.8	1	1	1	2	4.67111	2.8	1	1	52.23	2.8	1	1	679	73.4156	6.07471
Q8CIB5	Fermitin family homolog 2 OS=Mus musculus GN=Fermt2 PE=1 SV=1 - [FERM2_MOUSE]	2.79	1	1	1	1	3.50468	2.79	1	1					680	77.7505	6.69775
Q8R361	Rab11 family-interacting protein 5 OS=Mus musculus GN=Rab11fip5 PE=1 SV=2 - [RFIP5_MOUSE]	2.79	1	1	1	1	0	2.79	1	1					645	69.5104	9.0708
Q99JR5	Tubulointerstitial nephritis antigen-like OS=Mus musculus GN=Tinagl1 PE=1 SV=1 - [TINAL_MOUSE]	2.79	1	1	1	2	5.14596	2.79	1	1	78.91	2.79	1	1	466	52.6298	6.771
Q9CYZ8	Single-stranded DNA-binding protein 2 OS=Mus musculus GN=Ssbp2 PE=1 SV=1 - [SSBP2_MOUSE]	2.77	2	1	1	2	3.36906	2.77	1	1	47.17	2.77	1	1	361	37.8207	6.63916
O88665	Bromodomain-containing protein 7 OS=Mus musculus GN=Brd7 PE=1 SV=1 - [BRD7_MOUSE]	2.76	1	1	1	2	2.60618	2.76	1	1	21.77	2.76	1	1	651	73.9539	6.37939
Q8BI84	Melanoma inhibitory activity protein 3 OS=Mus musculus GN=Mia3 PE=1 SV=2 - [MIA3_MOUSE]	2.75	1	3	3	5	12.9785	2.75	3	3	35.34	1.61	2	2	1930	213.544	4.75439
P49615	Cyclin-dependent-like kinase 5 OS=Mus musculus GN=Cdk5 PE=1 SV=1 - [CDK5_MOUSE]	2.74	1	1	1	2	2.46342	2.74	1	1	25.67	2.74	1	1	292	33.2672	7.66455
P20357	Microtubule-associated protein 2 OS=Mus musculus GN=Map2 PE=1 SV=2 - [MTAP2_MOUSE]	2.74	1	4	4	8	14.9779	2.74	4	4	156.491	2.74	4	4	1828	199.01	4.90674
Q8BTI8	Serine/arginine repetitive matrix protein 2 OS=Mus musculus GN=Srrm2 PE=1 SV=3 - [SRRM2_MOUSE]	2.74	1	6	6	14	24.3414	2.74	6	7	178.308	2.74	6	7	2703	294.666	12.0298
Q9EP69	Phosphatidylinositide phosphatase SAC1 OS=Mus musculus GN=Sacm1l PE=1 SV=1 - [SAC1_MOUSE]	2.73	1	1	1	1	2.48534	2.73	1	1					587	66.9009	7.29834
Q61644	Protein kinase C and casein kinase substrate in neurons protein 1 OS=Mus musculus GN=Pacsin1 PE=1 SV=1 - [PACN1_MOUSE]	2.72	1	1	1	1	3.02245	2.72	1	1					441	50.5435	5.23682
P83510	Traf2 and NCK-interacting protein kinase OS=Mus musculus GN=Tnik PE=1 SV=2 - [TNIK_MOUSE]	2.72	3	3	3	4	2.03485	0.53	1	1	0	2.72	3	3	1323	150.274	7.26904
P24788	Cyclin-dependent kinase 11B OS=Mus musculus GN=Cdk11b PE=1 SV=2 - [CD11B_MOUSE]	2.68	1	2	2	4	5.45506	2.68	2	2	43.72	2.68	2	2	784	91.4575	5.38916
Q9WUA3	ATP-dependent 6-phosphofructokinase, platelet type OS=Mus musculus GN=Pfkp PE=1 SV=1 - [PFKAP_MOUSE]	2.68	1	1	1	2	4.68783	2.68	1	1	70.31	2.68	1	1	784	85.4003	7.10791
P61164	Alpha-centractin OS=Mus musculus GN=Actr1a PE=1 SV=1 - [ACTZ_MOUSE]	2.66	2	1	1	2	3.23512	2.66	1	1	39.28	2.66	1	1	376	42.5869	6.63916
O88342	WD repeat-containing protein 1 OS=Mus musculus GN=Wdr1 PE=1 SV=3 - [WDR1_MOUSE]	2.64	1	1	1	2	4.34754	2.64	1	1	62.25	2.64	1	1	606	66.365	6.59521
Q3TJD7	PDZ and LIM domain protein 7 OS=Mus musculus GN=Pdlim7 PE=1 SV=1 - [PDLI7_MOUSE]	2.63	1	1	1	2	3.13916	2.63	1	1	42.87	2.63	1	1	457	50.0867	8.47021
Q9JMD0	BUB3-interacting and GLEBS motif-containing protein ZNF207 OS=Mus musculus GN=Znf207 PE=1 SV=1 - [ZN207_MOUSE]	2.63	1	1	1	1	4.03538	2.63	1	1					495	52.7581	9.1001
Q6PFD9	Nuclear pore complex protein Nup98-Nup96 OS=Mus musculus GN=Nup98 PE=1 SV=2 - [NUP98_MOUSE]	2.59	1	2	3	6	9.34937	2.59	3	3	36.93	2.59	3	3	1816	197.118	6.17627
Q9QXS6	Drebrin OS=Mus musculus GN=Dbn1 PE=1 SV=4 - [DREB_MOUSE]	2.55	1	1	1	2	5.07891	2.55	1	1	83.5	2.55	1	1	706	77.2392	4.48779
P02468	Laminin subunit gamma-1 OS=Mus musculus GN=Lamc1 PE=1 SV=2 - [LAMC1_MOUSE]	2.55	1	3	3	8	14.9345	2.55	3	4	148.407	2.55	3	4	1607	177.185	5.21143
P63085	Mitogen-activated protein kinase 1 OS=Mus musculus GN=Mapk1 PE=1 SV=3 - [MK01_MOUSE]	2.51	1	1	1	2	2.59039	2.51	1	1	31.26	2.51	1	1	358	41.2492	6.97607
O09106	Histone deacetylase 1 OS=Mus musculus GN=Hdac1 PE=1 SV=1 - [HDAC1_MOUSE]	2.49	2	1	1	2	5.58059	2.49	1	2		0			482	55.0397	5.47803
Q9EQF6	Dihydropyrimidinase-related protein 5 OS=Mus musculus GN=Dpysl5 PE=1 SV=1 - [DPYL5_MOUSE]	2.48	1	1	1	2	3.60528	2.48	1	1	34.55	2.48	1	1	564	61.4773	7.09326
Q61598	Rab GDP dissociation inhibitor beta OS=Mus musculus GN=Gdi2 PE=1 SV=1 - [GDIB_MOUSE]	2.47	1	1	1	2	2.82612	2.47	1	1	28.48	2.47	1	1	445	50.5047	6.25244
O54949	Serine/threonine-protein kinase NLK OS=Mus musculus GN=Nlk PE=1 SV=2 - [NLK_MOUSE]	2.47	1	1	1	2	4.28499	2.47	1	1	63.67	2.47	1	1	527	58.2755	8.1333
Q9JI90	E3 ubiquitin-protein ligase RNF14 OS=Mus musculus GN=Rnf14 PE=1 SV=2 - [RNF14_MOUSE]	2.47	1	1	1	2	3.23741	2.47	1	1	44.66	2.47	1	1	485	54.8901	4.70361
Q7TSC1	Protein PRRC2A OS=Mus musculus GN=Prrc2a PE=1 SV=1 - [PRC2A_MOUSE]	2.46	1	3	3	7	12.8265	2.46	3	4	30.88	1.85	2	3	2158	229.063	9.39307
Q5ND29	Rab-interacting lysosomal protein OS=Mus musculus GN=Rilp PE=1 SV=1 - [RILP_MOUSE]	2.44	1	1	1	1	1.95493	2.44	1	1					369	41.1143	5.32568
A2AHG0	Leucine zipper putative tumor suppressor 3 OS=Mus musculus GN=Lzts3 PE=1 SV=1 - [LZTS3_MOUSE]	2.43	1	1	1	2	4.11093	2.43	1	1	34.78	2.43	1	1	700	74.9397	6.99072
Q99104	Unconventional myosin-Va OS=Mus musculus GN=Myo5a PE=1 SV=2 - [MYO5A_MOUSE]	2.43	2	3	3	6	11.164	2.43	3	3	115.577	2.43	3	3	1853	215.402	8.63135
Q9JIS5	Synaptic vesicle glycoprotein 2A OS=Mus musculus GN=Sv2a PE=1 SV=1 - [SV2A_MOUSE]	2.43	1	1	1	1	2.10192	2.43	1	1					742	82.5939	5.56689
Q8BND5	Sulfhydryl oxidase 1 OS=Mus musculus GN=Qsox1 PE=1 SV=1 - [QSOX1_MOUSE]	2.41	1	1	1	1	2.31942	2.41	1	1					748	82.733	7.1665
Q9R190	Metastasis-associated protein MTA2 OS=Mus musculus GN=Mta2 PE=1 SV=1 - [MTA2_MOUSE]	2.4	1	1	1	2	3.72785	2.4	1	1	55.02	2.4	1	1	668	74.9827	9.67139
Q80VP0	Tectonin beta-propeller repeat-containing protein 1 OS=Mus musculus GN=Tecpr1 PE=1 SV=1 - [TCPR1_MOUSE]	2.4	1	2	2	4	7.39087	2.4	2	2	64.13	2.4	2	2	1166	130.184	6.48096
O35126	Atrophin-1 OS=Mus musculus GN=Atn1 PE=1 SV=1 - [ATN1_MOUSE]	2.38	1	2	2	4	7.66687	2.38	2	2	104.52	2.38	2	2	1175	123.648	8.95361
Q61136	Serine/threonine-protein kinase PRP4 homolog OS=Mus musculus GN=Prpf4b PE=1 SV=3 - [PRP4B_MOUSE]	2.38	1	2	2	4	5.86213	2.38	2	2	53.71	2.38	2	2	1007	116.904	10.228
Q8BLA1	Deleted in lung and esophageal cancer protein 1 homolog OS=Mus musculus GN=Dlec1 PE=2 SV=1 - [DLEC1_MOUSE]	2.36	1	1	1	1	2.62629	2.36	1	1					635	71.1374	7.45947
Q9EQC5	N-terminal kinase-like protein OS=Mus musculus GN=Scyl1 PE=1 SV=1 - [NTKL_MOUSE]	2.36	1	1	1	2	4.68518	2.36	1	1	40.88	2.36	1	1	806	89.104	6.44287
Q91VH2	Sorting nexin-9 OS=Mus musculus GN=Snx9 PE=1 SV=1 - [SNX9_MOUSE]	2.35	1	1	1	2	4.52866	2.35	1	1	38.7	2.35	1	1	595	66.5036	5.51611
Q810U3	Neurofascin OS=Mus musculus GN=Nfasc PE=1 SV=1 - [NFASC_MOUSE]	2.34	1	2	2	4	4.93871	2.34	2	2	37.09	2.34	2	2	1240	137.889	6.18896
Q9QZQ1	Afadin OS=Mus musculus GN=Mllt4 PE=1 SV=3 - [AFAD_MOUSE]	2.31	1	3	3	6	13.2614	2.31	3	3	135.62	2.31	3	3	1820	206.371	6.31592
O35218	Cleavage and polyadenylation specificity factor subunit 2 OS=Mus musculus GN=Cpsf2 PE=1 SV=1 - [CPSF2_MOUSE]	2.3	1	2	2	5	8.3783	2.3	2	3	25.48	2.3	2	2	782	88.3267	5.10986
Q8CIE6	Coatomer subunit alpha OS=Mus musculus GN=Copa PE=1 SV=2 - [COPA_MOUSE]	2.29	1	2	2	4	7.34437	2.29	2	2	35.69	2.29	2	2	1224	138.344	7.6499
E9Q7T7	Chondroadherin-like protein OS=Mus musculus GN=Chadl PE=1 SV=1 - [CHADL_MOUSE]	2.27	1	1	1	2	5.58264	2.27	1	2					748	81.3098	8.86572
O88712	C-terminal-binding protein 1 OS=Mus musculus GN=Ctbp1 PE=1 SV=2 - [CTBP1_MOUSE]	2.27	1	1	1	2	2.88254	2.27	1	1	22.83	2.27	1	1	441	47.7145	6.771
Q8BWR4	Ubiquitin carboxyl-terminal hydrolase 40 OS=Mus musculus GN=Usp40 PE=1 SV=2 - [UBP40_MOUSE]	2.27	1	1	1	1	3.37507	2.27	1	1		0			1235	139.864	5.63037
Q925J9	Mediator of RNA polymerase II transcription subunit 1 OS=Mus musculus GN=Med1 PE=1 SV=2 - [MED1_MOUSE]	2.22	1	2	2	4	7.5877	2.22	2	3	25.07	1.4	1	1	1575	167.036	8.73389
Q8BHJ9	Pre-mRNA-splicing factor SLU7 OS=Mus musculus GN=Slu7 PE=1 SV=1 - [SLU7_MOUSE]	2.22	1	1	1	2	3.72216	2.22	1	1	28.21	2.22	1	1	585	68.0377	7.07861
O55201	Transcription elongation factor SPT5 OS=Mus musculus GN=Supt5h PE=1 SV=1 - [SPT5H_MOUSE]	2.22	1	2	2	3	6.30836	2.22	2	2	56.2	1.39	1	1	1082	120.589	5.04639
E9Q5F9	Histone-lysine N-methyltransferase SETD2 OS=Mus musculus GN=Setd2 PE=1 SV=1 - [SETD2_MOUSE]	2.21	1	3	3	4	6.03727	2.21	3	3	43.98	0.79	1	1	2537	285.486	6.30322
Q925I1	ATPase family AAA domain-containing protein 3 OS=Mus musculus GN=Atad3 PE=1 SV=1 - [ATAD3_MOUSE]	2.2	1	1	1	1	2.67807	2.2	1	1					591	66.7006	9.29053
Q9D6R2	Isocitrate dehydrogenase [NAD] subunit alpha, mitochondrial OS=Mus musculus GN=Idh3a PE=1 SV=1 - [IDH3A_MOUSE]	2.19	1	1	1	1	2.4849	2.19	1	1					366	39.6131	6.72705
Q922S4	cGMP-dependent 3',5'-cyclic phosphodiesterase OS=Mus musculus GN=Pde2a PE=1 SV=3 - [PDE2A_MOUSE]	2.18	1	1	1	1	4.27006	2.18	1	1					916	103.183	5.37646
O89053	Coronin-1A OS=Mus musculus GN=Coro1a PE=1 SV=5 - [COR1A_MOUSE]	2.17	1	1	1	2	2.66816	2.17	1	1	28.98	2.17	1	1	461	50.9569	6.48096
Q60837	Interleukin-12 receptor subunit beta-1 OS=Mus musculus GN=Il12rb1 PE=1 SV=2 - [I12R1_MOUSE]	2.17	1	1	1	1	0	2.17	1	1					738	81.7355	8.17725
Q8C0C7	Phenylalanine--tRNA ligase alpha subunit OS=Mus musculus GN=Farsa PE=1 SV=1 - [SYFA_MOUSE]	2.17	1	1	1	1	2.92758	2.17	1	1					508	57.5628	8.27979
Q6P542	ATP-binding cassette sub-family F member 1 OS=Mus musculus GN=Abcf1 PE=1 SV=1 - [ABCF1_MOUSE]	2.15	1	1	1	1	2.26944	2.15	1	1					837	94.8869	6.50732
Q9D0L8	mRNA cap guanine-N7 methyltransferase OS=Mus musculus GN=Rnmt PE=1 SV=1 - [MCES_MOUSE]	2.15	1	1	1	1	2.5023	2.15	1	1					465	53.2577	6.48096
P07724	Serum albumin OS=Mus musculus GN=Alb PE=1 SV=3 - [ALBU_MOUSE]	2.14	1	1	1	34	66.4932	2.14	1	18	700.184	2.14	1	16	608	68.6477	6.07471
Q05CL8	La-related protein 7 OS=Mus musculus GN=Larp7 PE=1 SV=2 - [LARP7_MOUSE]	2.11	1	1	1	2	3.38106	2.11	1	1	53.56	2.11	1	1	570	64.7623	9.53955
Q925H1	Zinc finger transcription factor Trps1 OS=Mus musculus GN=Trps1 PE=1 SV=1 - [TRPS1_MOUSE]	2.11	1	1	1	1	3.22147	2.11	1	1					1281	140.946	7.59131
O55029	Coatomer subunit beta' OS=Mus musculus GN=Copb2 PE=1 SV=2 - [COPB2_MOUSE]	2.1	1	1	1	2	3.66554	2.1	1	1	32.64	2.1	1	1	905	102.384	5.30029
Q60902	Epidermal growth factor receptor substrate 15-like 1 OS=Mus musculus GN=Eps15l1 PE=1 SV=3 - [EP15R_MOUSE]	2.09	1	1	1	2	3.39706	2.09	1	1	21.43	2.09	1	1	907	99.2475	5.021
Q8C8R3	Ankyrin-2 OS=Mus musculus GN=Ank2 PE=1 SV=2 - [ANK2_MOUSE]	2.08	3	5	6	12	16.047	1.74	5	5	144.762	2.08	6	7	3898	425.999	5.17334
Q64336	T-box brain protein 1 OS=Mus musculus GN=Tbr1 PE=1 SV=2 - [TBR1_MOUSE]	2.06	1	1	1	2	4.47638	2.06	1	1	45.63	2.06	1	1	681	73.8939	7.32764
O54734	Dolichyl-diphosphooligosaccharide--protein glycosyltransferase 48 kDa subunit OS=Mus musculus GN=Ddost PE=1 SV=2 - [OST48_MOUSE]	2.04	1	1	1	2	2.69528	2.04	1	1	31.65	2.04	1	1	441	48.997	5.8335
Q3U4G3	Xyloside xylosyltransferase 1 OS=Mus musculus GN=Xxylt1 PE=1 SV=2 - [XXLT1_MOUSE]	2.04	1	1	1	2	2.26468	2.04	1	1	29.61	2.04	1	1	392	43.8103	7.78174
P30999	Catenin delta-1 OS=Mus musculus GN=Ctnnd1 PE=1 SV=2 - [CTND1_MOUSE]	2.03	1	1	1	2	4.00327	2.03	1	1	39.63	2.03	1	1	938	104.86	6.87354
Q8CHU3	Epsin-2 OS=Mus musculus GN=Epn2 PE=1 SV=1 - [EPN2_MOUSE]	2.02	1	1	1	1	2.49412	2.02	1	1					595	63.4327	8.1626
Q8K4Z5	Splicing factor 3A subunit 1 OS=Mus musculus GN=Sf3a1 PE=1 SV=1 - [SF3A1_MOUSE]	2.02	1	1	1	2	4.53014	2.02	1	1	78.59	2.02	1	1	791	88.4894	5.22412
P30415	NK-tumor recognition protein OS=Mus musculus GN=Nktr PE=1 SV=4 - [NKTR_MOUSE]	2	1	1	1	2	2.61772	2	1	1	27.79	2	1	1	1453	163.35	10.0522
Q3TEA8	Heterochromatin protein 1-binding protein 3 OS=Mus musculus GN=Hp1bp3 PE=1 SV=1 - [HP1B3_MOUSE]	1.99	1	1	1	2	2.9918	1.99	1	1	0	1.99	1	1	554	60.8291	9.70068
Q8CIP4	MAP/microtubule affinity-regulating kinase 4 OS=Mus musculus GN=Mark4 PE=1 SV=1 - [MARK4_MOUSE]	1.99	1	1	1	2	3.83616	1.99	1	1	35.79	1.99	1	1	752	82.5924	9.67139
Q3TTY5	Keratin, type II cytoskeletal 2 epidermal OS=Mus musculus GN=Krt2 PE=1 SV=1 - [K22E_MOUSE]	1.98	1	1	1	2	4.40673	1.98	1	1	77.38	1.98	1	1	707	70.8798	8.06006
Q9CXA2	Trans-L-3-hydroxyproline dehydratase OS=Mus musculus GN=L3hypdh PE=1 SV=1 - [T3HPD_MOUSE]	1.98	1	1	1	1	2.25591	1.98	1	1					354	37.7802	6.69775
Q99PU8	Putative ATP-dependent RNA helicase DHX30 OS=Mus musculus GN=Dhx30 PE=1 SV=1 - [DHX30_MOUSE]	1.97	1	1	1	2	3.49451	1.97	1	1	0	1.97	1	1	1217	136.583	8.74854
Q05D44	Eukaryotic translation initiation factor 5B OS=Mus musculus GN=Eif5b PE=1 SV=2 - [IF2P_MOUSE]	1.97	1	2	2	4	6.61261	1.97	2	2	14.26	1.97	2	2	1216	137.532	5.59229
Q64727	Vinculin OS=Mus musculus GN=Vcl PE=1 SV=4 - [VINC_MOUSE]	1.97	1	1	1	2	2.35144	1.97	1	1	72.01	1.97	1	1	1066	116.644	5.99854
Q3UKJ7	WD40 repeat-containing protein SMU1 OS=Mus musculus GN=Smu1 PE=2 SV=2 - [SMU1_MOUSE]	1.95	1	1	1	2	2.85087	1.95	1	1	35.55	1.95	1	1	513	57.5072	7.18115
P19096	Fatty acid synthase OS=Mus musculus GN=Fasn PE=1 SV=2 - [FAS_MOUSE]	1.92	1	3	3	5	6.92661	1.16	2	2	65.47	1.92	3	3	2504	272.257	6.58057
Q0P678	Zinc finger CCCH domain-containing protein 18 OS=Mus musculus GN=Zc3h18 PE=1 SV=1 - [ZCH18_MOUSE]	1.9	1	1	1	2	3.14404	1.9	1	1	51.54	1.9	1	1	948	105.631	7.79639
Q9JIF7	Coatomer subunit beta OS=Mus musculus GN=Copb1 PE=1 SV=1 - [COPB_MOUSE]	1.89	1	1	1	1	2.91516	1.89	1	1					953	106.998	5.99854
Q91WC3	Long-chain-fatty-acid--CoA ligase 6 OS=Mus musculus GN=Acsl6 PE=1 SV=1 - [ACSL6_MOUSE]	1.87	1	1	1	2	3.2364	1.87	1	1	25.54	1.87	1	1	697	77.9672	7.34229
Q4VGL6	Roquin-1 OS=Mus musculus GN=Rc3h1 PE=1 SV=1 - [RC3H1_MOUSE]	1.86	1	1	1	2	2.94075	1.86	1	1	49.43	1.86	1	1	1130	125.299	7.26904
A2A8L1	Chromodomain-helicase-DNA-binding protein 5 OS=Mus musculus GN=Chd5 PE=1 SV=1 - [CHD5_MOUSE]	1.85	2	2	2	3	4.05237	0.98	1	1	65.73	1.85	2	2	1946	222.375	6.23975
Q8VHR5	Transcriptional repressor p66-beta OS=Mus musculus GN=Gatad2b PE=1 SV=1 - [P66B_MOUSE]	1.85	1	1	1	1	2.94025	1.85	1	1					594	65.37	9.70068
Q8C7M3	E3 ubiquitin-protein ligase TRIM9 OS=Mus musculus GN=Trim9 PE=1 SV=2 - [TRIM9_MOUSE]	1.84	1	1	1	2	4.90947	1.84	1	1	57.24	1.84	1	1	817	90.8118	7.23975
Q8BUV3	Gephyrin OS=Mus musculus GN=Gphn PE=1 SV=2 - [GEPH_MOUSE]	1.82	1	1	1	2	4.09161	1.82	1	1	76.48	1.82	1	1	769	83.2298	5.60498
Q61879	Myosin-10 OS=Mus musculus GN=Myh10 PE=1 SV=2 - [MYH10_MOUSE]	1.82	1	2	2	4	8.29114	1.82	2	2	87.9204	1.82	2	2	1976	228.855	5.5415
Q99ML9	E3 ubiquitin-protein ligase Arkadia OS=Mus musculus GN=Rnf111 PE=1 SV=1 - [RN111_MOUSE]	1.82	1	1	1	1	0	1.82	1	1					989	107.829	7.10791
Q91YR7	Pre-mRNA-processing factor 6 OS=Mus musculus GN=Prpf6 PE=1 SV=1 - [PRP6_MOUSE]	1.81	1	1	1	2	5.63997	1.81	1	1	111.11	1.81	1	1	941	106.655	8.08936
Q52KI8	Serine/arginine repetitive matrix protein 1 OS=Mus musculus GN=Srrm1 PE=1 SV=2 - [SRRM1_MOUSE]	1.8	1	1	1	2	4.4607	1.8	1	1	36.21	1.8	1	1	946	106.798	11.8687
Q8CGB6	Tensin-2 OS=Mus musculus GN=Tns2 PE=1 SV=1 - [TNS2_MOUSE]	1.79	2	2	2	4	6.39696	1.79	2	2	92.2454	1.79	2	2	1400	151.917	8.48486
Q9R1V6	Disintegrin and metalloproteinase domain-containing protein 22 OS=Mus musculus GN=Adam22 PE=1 SV=2 - [ADA22_MOUSE]	1.77	1	1	1	2	3.42034	1.77	1	1	0	1.77	1	1	904	99.6507	7.82568
Q80UG5	Septin-9 OS=Mus musculus GN=Sept9 PE=1 SV=1 - [SEPT9_MOUSE]	1.72	1	1	1	2	2.33552	1.72	1	1	24.15	1.72	1	1	583	65.5339	8.89502
Q2M3X8	Phosphatase and actin regulator 1 OS=Mus musculus GN=Phactr1 PE=1 SV=1 - [PHAR1_MOUSE]	1.72	1	1	1	1	2.52351	1.72	1	1					580	66.2446	6.96143
Q8BRT1	CLIP-associating protein 2 OS=Mus musculus GN=Clasp2 PE=1 SV=1 - [CLAP2_MOUSE]	1.71	1	1	1	2	2.60084	1.71	1	1	53.59	1.71	1	1	1286	140.652	8.63135
Q3UHB8	Coiled-coil domain-containing protein 177 OS=Mus musculus GN=Ccdc177 PE=1 SV=1 - [CC177_MOUSE]	1.7	1	1	1	2	4.4702	1.7	1	1	76.52	1.7	1	1	706	79.8094	10.7993
Q9WUM4	Coronin-1C OS=Mus musculus GN=Coro1c PE=1 SV=2 - [COR1C_MOUSE]	1.69	1	1	1	2	2.27874	1.69	1	1	32.53	1.69	1	1	474	53.087	7.07861
Q8BT60	Copine-3 OS=Mus musculus GN=Cpne3 PE=1 SV=2 - [CPNE3_MOUSE]	1.69	8	1	1	2	3.15657	1.69	1	1	40.31	1.69	1	1	533	59.5469	5.78271
Q3UHK8	Trinucleotide repeat-containing gene 6A protein OS=Mus musculus GN=Tnrc6a PE=2 SV=1 - [TNR6A_MOUSE]	1.69	1	1	2	4	4.31323	1.69	2	2	0	1.69	2	2	1896	203.097	6.93213
P97868	E3 ubiquitin-protein ligase RBBP6 OS=Mus musculus GN=Rbbp6 PE=1 SV=5 - [RBBP6_MOUSE]	1.68	1	1	1	1	0	1.68	1	1					1790	199.466	9.62744
Q60972	Histone-binding protein RBBP4 OS=Mus musculus GN=Rbbp4 PE=1 SV=5 - [RBBP4_MOUSE]	1.65	2	1	1	1	2.33796	1.65	1	1					425	47.6261	4.89404
P28659	CUGBP Elav-like family member 1 OS=Mus musculus GN=Celf1 PE=1 SV=2 - [CELF1_MOUSE]	1.65	1	1	1	2	2.61655	1.65	1	1	35.3	1.65	1	1	486	52.0739	8.45557
Q9WVQ1	Membrane-associated guanylate kinase, WW and PDZ domain-containing protein 2 OS=Mus musculus GN=Magi2 PE=1 SV=2 - [MAGI2_MOUSE]	1.65	1	2	2	3	4.71673	1.65	2	2	34.24	0.55	1	1	1275	140.831	6.18896
E9Q5K9	YTH domain-containing protein 1 OS=Mus musculus GN=Ythdc1 PE=1 SV=2 - [YTDC1_MOUSE]	1.63	1	1	1	2	3.69172	1.63	1	1	43.72	1.63	1	1	736	85.5978	6.16357
Q05793	Basement membrane-specific heparan sulfate proteoglycan core protein OS=Mus musculus GN=Hspg2 PE=1 SV=1 - [PGBM_MOUSE]	1.62	1	5	5	10	16.3955	1.62	5	5	104.28	1.62	5	5	3707	398.039	6.31592
Q99NH0	Ankyrin repeat domain-containing protein 17 OS=Mus musculus GN=Ankrd17 PE=1 SV=2 - [ANR17_MOUSE]	1.61	1	2	2	4	7.25536	1.61	2	2	57.7289	1.61	2	2	2603	274.043	6.52197
Q9WV92	Band 4.1-like protein 3 OS=Mus musculus GN=Epb41l3 PE=1 SV=1 - [E41L3_MOUSE]	1.61	1	1	1	2	3.9541	1.61	1	1	59.68	1.61	1	1	929	103.274	5.31299
Q91WV7	Neutral and basic amino acid transport protein rBAT OS=Mus musculus GN=Slc3a1 PE=1 SV=1 - [SLC31_MOUSE]	1.61	1	1	1	1	2.19915	1.61	1	1					685	78.0686	5.65576
Q9QWI6	SRC kinase signaling inhibitor 1 OS=Mus musculus GN=Srcin1 PE=1 SV=2 - [SRCN1_MOUSE]	1.6	1	1	1	2	5.07425	1.6	1	1	71.78	1.6	1	1	1250	134.776	9.31982
Q68ED7	CREB-regulated transcription coactivator 1 OS=Mus musculus GN=Crtc1 PE=1 SV=1 - [CRTC1_MOUSE]	1.59	1	1	1	2	3.54036	1.59	1	1	29.74	1.59	1	1	630	66.904	6.04932
Q9EQZ7	Regulating synaptic membrane exocytosis protein 2 OS=Mus musculus GN=Rims2 PE=1 SV=1 - [RIMS2_MOUSE]	1.57	1	2	2	3	5.92938	1.57	2	2	32.54	0.72	1	1	1530	172.757	9.24658
Q3UHJ0	AP2-associated protein kinase 1 OS=Mus musculus GN=Aak1 PE=1 SV=2 - [AAK1_MOUSE]	1.56	1	1	1	2	3.52267	1.56	1	1	49.92	1.56	1	1	959	103.282	6.69775
P25911	Tyrosine-protein kinase Lyn OS=Mus musculus GN=Lyn PE=1 SV=4 - [LYN_MOUSE]	1.56	5	1	1	2	2.24615	1.56	1	1	26.62	1.56	1	1	512	58.7747	7.15186
O55222	Integrin-linked protein kinase OS=Mus musculus GN=Ilk PE=1 SV=2 - [ILK_MOUSE]	1.55	1	1	1	1	1.9102	1.55	1	1					452	51.3399	8.07471
P70335	Rho-associated protein kinase 1 OS=Mus musculus GN=Rock1 PE=1 SV=1 - [ROCK1_MOUSE]	1.55	1	1	1	1	2.5114	1.55	1	1					1354	158.072	5.85889
P47857	ATP-dependent 6-phosphofructokinase, muscle type OS=Mus musculus GN=Pfkm PE=1 SV=3 - [PFKAM_MOUSE]	1.54	1	1	1	2	4.18139	1.54	1	1	55.92	1.54	1	1	780	85.2146	8.00146
Q80Y24	Prickle-like protein 2 OS=Mus musculus GN=Prickle2 PE=1 SV=3 - [PRIC2_MOUSE]	1.54	1	1	1	2	4.7321	1.54	1	1	47.28	1.54	1	1	845	95.7196	7.26904
Q9WUA2	Phenylalanine--tRNA ligase beta subunit OS=Mus musculus GN=Farsb PE=1 SV=2 - [SYFB_MOUSE]	1.53	1	1	1	1	0	1.53	1	1					589	65.6553	7.12256
P58252	Elongation factor 2 OS=Mus musculus GN=Eef2 PE=1 SV=2 - [EF2_MOUSE]	1.52	1	1	1	2	2.95951	1.52	1	1	35.56	1.52	1	1	858	95.2529	6.82959
P52480	Pyruvate kinase PKM OS=Mus musculus GN=Pkm PE=1 SV=4 - [KPYM_MOUSE]	1.51	1	1	1	2	2.19044	1.51	1	1	38.88	1.51	1	1	531	57.808	7.47412
Q99NE5	Regulating synaptic membrane exocytosis protein 1 OS=Mus musculus GN=Rims1 PE=1 SV=2 - [RIMS1_MOUSE]	1.5	1	1	1	2	4.61996	1.5	1	1	77.02	1.5	1	1	1463	163.061	9.42236
Q8CH18	Cell division cycle and apoptosis regulator protein 1 OS=Mus musculus GN=Ccar1 PE=1 SV=1 - [CCAR1_MOUSE]	1.48	1	1	1	2	4.09585	1.48	1	1	67.39	1.48	1	1	1146	131.979	5.75732
Q80TZ9	Arginine-glutamic acid dipeptide repeats protein OS=Mus musculus GN=Rere PE=1 SV=3 - [RERE_MOUSE]	1.48	1	2	2	4	6.16996	1.48	2	2	55.6781	1.48	2	2	1558	171.648	7.69385
Q9ESN6	Tripartite motif-containing protein 2 OS=Mus musculus GN=Trim2 PE=1 SV=1 - [TRIM2_MOUSE]	1.48	1	1	1	2	3.00605	1.48	1	1	31.44	1.48	1	1	744	81.3941	6.96143
Q9R0G7	Zinc finger E-box-binding homeobox 2 OS=Mus musculus GN=Zeb2 PE=1 SV=2 - [ZEB2_MOUSE]	1.48	1	1	1	1	0	1.48	1	1					1215	136.529	6.34131
Q3UPL0	Protein transport protein Sec31A OS=Mus musculus GN=Sec31a PE=1 SV=2 - [SC31A_MOUSE]	1.46	1	1	1	1	2.57134	1.46	1	1					1230	133.486	6.75635
Q9CSP9	Tetratricopeptide repeat protein 14 OS=Mus musculus GN=Ttc14 PE=1 SV=2 - [TTC14_MOUSE]	1.45	1	1	1	2	3.21167	1.45	1	1	33.81	1.45	1	1	761	86.7388	8.99756
Q9R0K7	Plasma membrane calcium-transporting ATPase 2 OS=Mus musculus GN=Atp2b2 PE=1 SV=2 - [AT2B2_MOUSE]	1.42	3	1	1	2	5.24642	1.42	1	1	74.55	1.42	1	1	1198	132.503	5.96045
Q3UH68	LIM and calponin homology domains-containing protein 1 OS=Mus musculus GN=Limch1 PE=1 SV=2 - [LIMC1_MOUSE]	1.42	1	1	1	2	4.90705	1.42	1	1	65.83	1.42	1	1	1057	118.123	5.47803
Q8CGF6	WD repeat-containing protein 47 OS=Mus musculus GN=Wdr47 PE=1 SV=2 - [WDR47_MOUSE]	1.41	1	1	1	2	3.40206	1.41	1	1	56.53	1.41	1	1	920	102.247	5.97314
Q6GQT9	Nodal modulator 1 OS=Mus musculus GN=Nomo1 PE=1 SV=1 - [NOMO1_MOUSE]	1.4	1	1	1	2	3.86372	1.4	1	1	27.4	1.4	1	1	1214	133.336	6.0874
P56399	Ubiquitin carboxyl-terminal hydrolase 5 OS=Mus musculus GN=Usp5 PE=1 SV=1 - [UBP5_MOUSE]	1.4	1	1	1	2	2.41741	1.4	1	1	23.86	1.4	1	1	858	95.7724	5.0083
Q8C761	WD repeat-containing protein 60 OS=Mus musculus GN=Wdr60 PE=1 SV=1 - [WDR60_MOUSE]	1.4	1	1	1	1	2.34595	1.4	1	1					999	115.311	7.23975
Q9DBG3	AP-2 complex subunit beta OS=Mus musculus GN=Ap2b1 PE=1 SV=1 - [AP2B1_MOUSE]	1.39	1	1	1	1	2.54543	1.39	1	1					937	104.516	5.37646
Q8BND4	Protein DDX26B OS=Mus musculus GN=Ddx26b PE=2 SV=1 - [DX26B_MOUSE]	1.39	2	1	1	1	2.71241	1.39	1	1					861	96.879	8.63135
Q8C456	WD repeat-containing and planar cell polarity effector protein fritz homolog OS=Mus musculus GN=Wdpcp PE=2 SV=1 - [FRITZ_MOUSE]	1.39	1	1	1	1	2.88414	1.39	1	1					722	81.679	5.5542
E9Q784	Zinc finger CCCH domain-containing protein 13 OS=Mus musculus GN=Zc3h13 PE=1 SV=1 - [ZC3HD_MOUSE]	1.39	1	3	3	6	11.0253	1.39	3	3	41.06	1.39	3	3	1729	203.635	9.37842
Q8VHS6	Ankyrin repeat and SOCS box protein 15 OS=Mus musculus GN=Asb15 PE=2 SV=2 - [ASB15_MOUSE]	1.37	1	1	1	2	2.32843	1.37	1	1	0	1.37	1	1	583	65.4703	6.04932
B2RRE7	OTU domain-containing protein 4 OS=Mus musculus GN=Otud4 PE=1 SV=1 - [OTUD4_MOUSE]	1.36	1	1	1	2	3.97235	1.36	1	1	36.13	1.36	1	1	1107	122.979	6.75635
Q9JIX8	Apoptotic chromatin condensation inducer in the nucleus OS=Mus musculus GN=Acin1 PE=1 SV=3 - [ACINU_MOUSE]	1.35	1	2	2	6	7.18489	1.35	2	3	35.32	1.35	2	3	1338	150.629	5.90967
P97412	Lysosomal-trafficking regulator OS=Mus musculus GN=Lyst PE=1 SV=1 - [LYST_MOUSE]	1.35	1	1	2	2	3.29413	1.35	2	2					3788	425.018	6.59521
Q811P8	Rho GTPase-activating protein 32 OS=Mus musculus GN=Arhgap32 PE=1 SV=2 - [RHG32_MOUSE]	1.34	1	1	1	8	16.5835	1.34	1	4	45.3333	1.34	1	4	2089	229.576	6.85889
Q6P4S6	Serine/threonine-protein kinase SIK3 OS=Mus musculus GN=Sik3 PE=1 SV=3 - [SIK3_MOUSE]	1.3	1	1	1	2	4.7549	1.3	1	1	0	1.3	1	1	1311	145.692	6.91748
Q921I1	Serotransferrin OS=Mus musculus GN=Tf PE=1 SV=1 - [TRFE_MOUSE]	1.29	1	1	1	2	2.59816	1.29	1	1	27.49	1.29	1	1	697	76.6737	7.18115
Q9WU78	Programmed cell death 6-interacting protein OS=Mus musculus GN=Pdcd6ip PE=1 SV=3 - [PDC6I_MOUSE]	1.27	1	1	1	1	3.11734	1.27	1	1					869	95.9642	6.52197
Q8K2F0	Bromodomain-containing protein 3 OS=Mus musculus GN=Brd3 PE=1 SV=2 - [BRD3_MOUSE]	1.24	2	1	1	1	2.45412	1.24	1	1					726	79.7122	9.36377
Q9QXS1	Plectin OS=Mus musculus GN=Plec PE=1 SV=3 - [PLEC_MOUSE]	1.22	1	4	4	8	13.9151	1.22	4	4	90.55	1.22	4	4	4691	533.861	5.96045
Q6DID3	Protein SCAF8 OS=Mus musculus GN=Scaf8 PE=1 SV=1 - [SCAF8_MOUSE]	1.18	1	1	1	2	4.52604	1.18	1	1	30.89	1.18	1	1	1268	139.486	8.23584
P35436	Glutamate receptor ionotropic, NMDA 2A OS=Mus musculus GN=Grin2a PE=1 SV=2 - [NMDE1_MOUSE]	1.16	1	1	1	1	0	1.16	1	1					1464	165.316	7.00537
Q8CGY8	UDP-N-acetylglucosamine--peptide N-acetylglucosaminyltransferase 110 kDa subunit OS=Mus musculus GN=Ogt PE=1 SV=2 - [OGT1_MOUSE]	1.15	1	1	1	2	3.33545	1.15	1	1	35.46	1.15	1	1	1046	116.877	6.69775
Q91ZW3	SWI/SNF-related matrix-associated actin-dependent regulator of chromatin subfamily A member 5 OS=Mus musculus GN=Smarca5 PE=1 SV=1 - [SMCA5_MOUSE]	1.14	1	1	1	1	1.75168	1.14	1	1					1051	121.55	8.14795
Q68FL6	Methionine--tRNA ligase, cytoplasmic OS=Mus musculus GN=Mars PE=1 SV=1 - [SYMC_MOUSE]	1.11	1	1	1	2	3.46092	1.11	1	1	0	1.11	1	1	902	101.366	7.13721
Q9QYX7	Protein piccolo OS=Mus musculus GN=Pclo PE=1 SV=4 - [PCLO_MOUSE]	1.09	1	3	3	5	11.2118	1.09	3	3	27.59	0.63	2	2	5068	550.496	6.50732
Q99PL5	Ribosome-binding protein 1 OS=Mus musculus GN=Rrbp1 PE=1 SV=2 - [RRBP1_MOUSE]	1.06	1	1	1	2	2.50106	1.06	1	1	25.55	1.06	1	1	1605	172.776	9.33447
Q5SFM8	RNA-binding protein 27 OS=Mus musculus GN=Rbm27 PE=1 SV=3 - [RBM27_MOUSE]	1.04	1	1	1	2	2.88419	1.04	1	1	33.89	1.04	1	1	1060	118.479	9.18799
Q9WTX6	Cullin-1 OS=Mus musculus GN=Cul1 PE=1 SV=1 - [CUL1_MOUSE]	1.03	1	1	1	1	2.06821	1.03	1	1		0			776	89.635	8.00146
Q8VDJ3	Vigilin OS=Mus musculus GN=Hdlbp PE=1 SV=1 - [VIGLN_MOUSE]	1.03	1	1	1	1	2.80683	1.03	1	1					1268	141.655	6.87354
Q8VDD5	Myosin-9 OS=Mus musculus GN=Myh9 PE=1 SV=4 - [MYH9_MOUSE]	1.02	1	1	1	2	3.85321	1.02	1	1	32.74	1.02	1	1	1960	226.232	5.65576
Q14AX6	Cyclin-dependent kinase 12 OS=Mus musculus GN=Cdk12 PE=1 SV=2 - [CDK12_MOUSE]	1.01	1	1	1	3	4.44665	1.01	1	2	66.44	1.01	1	1	1484	163.581	9.46631
Q9Z110	Delta-1-pyrroline-5-carboxylate synthase OS=Mus musculus GN=Aldh18a1 PE=1 SV=2 - [P5CS_MOUSE]	1.01	1	1	1	1	1.67101	1.01	1	1					795	87.2119	7.54736
P55012	Solute carrier family 12 member 2 OS=Mus musculus GN=Slc12a2 PE=1 SV=2 - [S12A2_MOUSE]	1	1	1	1	1		0			0	1	1	1	1205	130.95	7.32764
P97499	Telomerase protein component 1 OS=Mus musculus GN=Tep1 PE=1 SV=1 - [TEP1_MOUSE]	0.99	1	1	1	1	2.0132	0.99	1	1					2629	291.275	7.23975
Q9WUB3	Glycogen phosphorylase, muscle form OS=Mus musculus GN=Pygm PE=1 SV=3 - [PYGM_MOUSE]	0.95	3	1	1	1	1.99456	0.95	1	1					842	97.2247	7.10791
Q8BJ42	Disks large-associated protein 2 OS=Mus musculus GN=Dlgap2 PE=1 SV=2 - [DLGP2_MOUSE]	0.94	1	1	1	1	2.03428	0.94	1	1					1059	118.998	6.81494
Q80TE7	Leucine-rich repeat-containing protein 7 OS=Mus musculus GN=Lrrc7 PE=1 SV=2 - [LRRC7_MOUSE]	0.94	1	1	1	1	2.30134	0.94	1	1					1490	166.796	6.60986
E9PZM4	Chromodomain-helicase-DNA-binding protein 2 OS=Mus musculus GN=Chd2 PE=1 SV=1 - [CHD2_MOUSE]	0.93	1	1	1	2	4.62495	0.93	1	1	32.23	0.93	1	1	1827	210.674	8.06006
O35409	Glutamate carboxypeptidase 2 OS=Mus musculus GN=Folh1 PE=1 SV=2 - [FOLH1_MOUSE]	0.93	1	1	1	1		0			0	0.93	1	1	752	84.5209	8.104
E9Q634	Unconventional myosin-Ie OS=Mus musculus GN=Myo1e PE=1 SV=1 - [MYO1E_MOUSE]	0.9	1	1	1	1	1.97444	0.9	1	1					1107	126.738	9.0708
P97313	DNA-dependent protein kinase catalytic subunit OS=Mus musculus GN=Prkdc PE=1 SV=3 - [PRKDC_MOUSE]	0.9	1	2	2	3	9.06775	0.9	2	3					4128	471.168	7.12256
P97445	Voltage-dependent P/Q-type calcium channel subunit alpha-1A OS=Mus musculus GN=Cacna1a PE=1 SV=2 - [CAC1A_MOUSE]	0.89	1	1	1	2	5.59164	0.89	1	1	84.22	0.89	1	1	2368	267.477	8.85107
Q5SQX6	Cytoplasmic FMR1-interacting protein 2 OS=Mus musculus GN=Cyfip2 PE=1 SV=2 - [CYFP2_MOUSE]	0.88	2	1	1	2	2.37321	0.88	1	1	43.78	0.88	1	1	1253	145.565	7.04932
Q3US41	Epithelial splicing regulatory protein 1 OS=Mus musculus GN=Esrp1 PE=1 SV=2 - [ESRP1_MOUSE]	0.88	2	1	1	4	1.71072	0.88	1	2	25.34	0.88	1	2	680	75.5012	6.58057
E9PYL2	Proline-rich protein 12 OS=Mus musculus GN=Prr12 PE=1 SV=1 - [PRR12_MOUSE]	0.84	1	1	1	1		0			0	0.84	1	1	2035	211.745	7.6499
Q9QX47	Protein SON OS=Mus musculus GN=Son PE=1 SV=2 - [SON_MOUSE]	0.82	1	1	1	1	0	0.82	1	1					2444	265.483	5.60498
Q9DBB4	N-alpha-acetyltransferase 16, NatA auxiliary subunit OS=Mus musculus GN=Naa16 PE=2 SV=1 - [NAA16_MOUSE]	0.81	1	1	1	1	2.18177	0.81	1	1					864	101.219	8.35303
Q8K1R7	Serine/threonine-protein kinase Nek9 OS=Mus musculus GN=Nek9 PE=1 SV=2 - [NEK9_MOUSE]	0.81	1	1	1	1	2.32987	0.81	1	1					984	107.075	5.63037
Q3UFQ8	Leucine-rich repeat-containing protein 16B OS=Mus musculus GN=Lrrc16b PE=1 SV=2 - [LR16B_MOUSE]	0.8	1	1	1	1	0	0.8	1	1					1375	150.322	7.72314
P08122	Collagen alpha-2(IV) chain OS=Mus musculus GN=Col4a2 PE=1 SV=4 - [CO4A2_MOUSE]	0.76	1	1	1	2	3.46339	0.76	1	1	50.69	0.76	1	1	1707	167.22	8.48486
P11881	Inositol 1,4,5-trisphosphate receptor type 1 OS=Mus musculus GN=Itpr1 PE=1 SV=2 - [ITPR1_MOUSE]	0.73	1	1	1	2	3.66306	0.73	1	1	22.35	0.73	1	1	2749	312.968	6.03662
G3X9J0	Signal-induced proliferation-associated 1-like protein 3 OS=Mus musculus GN=Sipa1l3 PE=1 SV=1 - [SI1L3_MOUSE]	0.73	1	1	1	2	2.25088	0.73	1	1	32.28	0.73	1	1	1776	194.943	8.32373
Q9Z0R4	Intersectin-1 OS=Mus musculus GN=Itsn1 PE=1 SV=2 - [ITSN1_MOUSE]	0.7	1	1	1	2	2.78959	0.7	1	1	20.57	0.7	1	1	1714	194.176	7.91357
Q6KCD5	Nipped-B-like protein OS=Mus musculus GN=Nipbl PE=1 SV=1 - [NIPBL_MOUSE]	0.68	1	2	2	4	5.11686	0.68	2	2	23.77	0.68	2	2	2798	315.253	7.91357
Q8CJH3	Plexin-B1 OS=Mus musculus GN=Plxnb1 PE=1 SV=2 - [PLXB1_MOUSE]	0.66	1	1	1	1	0	0.66	1	1					2119	231.23	5.5542
Q5HZJ0	Ribonuclease 3 OS=Mus musculus GN=Drosha PE=1 SV=1 - [RNC_MOUSE]	0.66	1	1	1	1	2.33203	0.66	1	1					1373	158.727	7.86963
O09000	Nuclear receptor coactivator 3 OS=Mus musculus GN=Ncoa3 PE=1 SV=2 - [NCOA3_MOUSE]	0.64	1	1	1	1	2.12424	0.64	1	1		0			1398	151.478	7.76709
Q9ET54	Palladin OS=Mus musculus GN=Palld PE=1 SV=2 - [PALLD_MOUSE]	0.64	1	1	1	1	2.23651	0.64	1	1					1408	152.037	6.25244
Q61315	Adenomatous polyposis coli protein OS=Mus musculus GN=Apc PE=1 SV=1 - [APC_MOUSE]	0.6	1	1	1	1		0			0	0.6	1	1	2845	310.899	7.57666
Q9QXZ0	Microtubule-actin cross-linking factor 1 OS=Mus musculus GN=Macf1 PE=1 SV=2 - [MACF1_MOUSE]	0.57	1	1	2	3	4.80663	0.57	2	2	75.27	0.26	1	1	7354	831.362	5.42725
A2ASQ1	Agrin OS=Mus musculus GN=Agrn PE=1 SV=1 - [AGRIN_MOUSE]	0.56	1	1	1	1	2.69649	0.56	1	1					1950	207.403	6.31592
A2AQW0	Mitogen-activated protein kinase kinase kinase 15 OS=Mus musculus GN=Map3k15 PE=1 SV=1 - [M3K15_MOUSE]	0.53	2	1	1	1	2.12353	0.53	1	1					1331	149.233	5.36377
Q70KF4	Cardiomyopathy-associated protein 5 OS=Mus musculus GN=Cmya5 PE=1 SV=2 - [CMYA5_MOUSE]	0.51	1	1	1	1	3.88369	0.51	1	1		0			3739	412.787	4.75439
P11531	Dystrophin OS=Mus musculus GN=Dmd PE=1 SV=3 - [DMD_MOUSE]	0.49	1	1	1	2	4.15234	0.49	1	1	61.18	0.49	1	1	3678	425.566	5.93506
Q9EPN1	Neurobeachin OS=Mus musculus GN=Nbea PE=1 SV=1 - [NBEA_MOUSE]	0.44	1	1	1	2	4.0206	0.44	1	1	47.82	0.44	1	1	2936	326.536	6.20166
Q9JHU4	Cytoplasmic dynein 1 heavy chain 1 OS=Mus musculus GN=Dync1h1 PE=1 SV=2 - [DYHC1_MOUSE]	0.26	1	1	1	1	2.37807	0.26	1	1					4644	531.71	6.41748
Q62059	Versican core protein OS=Mus musculus GN=Vcan PE=1 SV=2 - [CSPG2_MOUSE]	0.24	1	1	1	2	2.31882	0.24	1	1	33.16	0.24	1	1	3357	366.56	4.64014
Q4U4S6	Xin actin-binding repeat-containing protein 2 OS=Mus musculus GN=Xirp2 PE=1 SV=1 - [XIRP2_MOUSE]	0.21	1	1	1	1	2.27699	0.21	1	1		0			3784	427.994	6.17627

## Sheet: IgG mascot scores
Accession	Description	Score A7
O88569	Heterogeneous nuclear ribonucleoproteins A2/B1 OS=Mus musculus GN=Hnrnpa2b1 PE=1 SV=2 - [ROA2_MOUSE]	551.495
Q7TMM9	Tubulin beta-2A chain OS=Mus musculus GN=Tubb2a PE=1 SV=1 - [TBB2A_MOUSE]	501.926
Q9CWF2	Tubulin beta-2B chain OS=Mus musculus GN=Tubb2b PE=1 SV=1 - [TBB2B_MOUSE]	489.84
Q3U0V1	Far upstream element-binding protein 2 OS=Mus musculus GN=Khsrp PE=1 SV=2 - [FUBP2_MOUSE]	450.107
Q61656	Probable ATP-dependent RNA helicase DDX5 OS=Mus musculus GN=Ddx5 PE=1 SV=2 - [DDX5_MOUSE]	237.303
P68372	Tubulin beta-4B chain OS=Mus musculus GN=Tubb4b PE=1 SV=1 - [TBB4B_MOUSE]	520.65
Q99K48	Non-POU domain-containing octamer-binding protein OS=Mus musculus GN=Nono PE=1 SV=3 - [NONO_MOUSE]	314.612
P14131	40S ribosomal protein S16 OS=Mus musculus GN=Rps16 PE=1 SV=4 - [RS16_MOUSE]	34.8432
Q9ERD7	Tubulin beta-3 chain OS=Mus musculus GN=Tubb3 PE=1 SV=1 - [TBB3_MOUSE]	366.235
P99024	Tubulin beta-5 chain OS=Mus musculus GN=Tubb5 PE=1 SV=1 - [TBB5_MOUSE]	450.922
Q9D6F9	Tubulin beta-4A chain OS=Mus musculus GN=Tubb4a PE=1 SV=3 - [TBB4A_MOUSE]	456.193
Q9DC07	LIM zinc-binding domain-containing Nebulette OS=Mus musculus GN=Nebl PE=1 SV=1 - [LNEBL_MOUSE]	65.2197
P61979	Heterogeneous nuclear ribonucleoprotein K OS=Mus musculus GN=Hnrnpk PE=1 SV=1 - [HNRPK_MOUSE]	428.908
P16858	Glyceraldehyde-3-phosphate dehydrogenase OS=Mus musculus GN=Gapdh PE=1 SV=2 - [G3P_MOUSE]	330.719
Q62425	Cytochrome c oxidase subunit NDUFA4 OS=Mus musculus GN=Ndufa4 PE=1 SV=2 - [NDUA4_MOUSE]	8.46154
P62737	Actin, aortic smooth muscle OS=Mus musculus GN=Acta2 PE=1 SV=1 - [ACTA_MOUSE]	227.388
P70372	ELAV-like protein 1 OS=Mus musculus GN=Elavl1 PE=1 SV=2 - [ELAV1_MOUSE]	115.445
Q9CSN1	SNW domain-containing protein 1 OS=Mus musculus GN=Snw1 PE=1 SV=3 - [SNW1_MOUSE]	121.775
Q8K310	Matrin-3 OS=Mus musculus GN=Matr3 PE=1 SV=1 - [MATR3_MOUSE]	559.12
P03995	Glial fibrillary acidic protein OS=Mus musculus GN=Gfap PE=1 SV=4 - [GFAP_MOUSE]	85.7661
Q60605	Myosin light polypeptide 6 OS=Mus musculus GN=Myl6 PE=1 SV=3 - [MYL6_MOUSE]	18.7228
P46660	Alpha-internexin OS=Mus musculus GN=Ina PE=1 SV=3 - [AINX_MOUSE]	169.73
P08551	Neurofilament light polypeptide OS=Mus musculus GN=Nefl PE=1 SV=5 - [NFL_MOUSE]	147.162
Q8R326	Paraspeckle component 1 OS=Mus musculus GN=Pspc1 PE=1 SV=1 - [PSPC1_MOUSE]	100.715
P60710	Actin, cytoplasmic 1 OS=Mus musculus GN=Actb PE=1 SV=1 - [ACTB_MOUSE]	467.274
Q9CQF3	Cleavage and polyadenylation specificity factor subunit 5 OS=Mus musculus GN=Nudt21 PE=1 SV=1 - [CPSF5_MOUSE]	28.5512
P62806	Histone H4 OS=Mus musculus GN=Hist1h4a PE=1 SV=2 - [H4_MOUSE]	19.2995
Q501J6	Probable ATP-dependent RNA helicase DDX17 OS=Mus musculus GN=Ddx17 PE=1 SV=1 - [DDX17_MOUSE]	148.983
Q9CXY6	Interleukin enhancer-binding factor 2 OS=Mus musculus GN=Ilf2 PE=1 SV=1 - [ILF2_MOUSE]	47.1002
O35737	Heterogeneous nuclear ribonucleoprotein H OS=Mus musculus GN=Hnrnph1 PE=1 SV=3 - [HNRH1_MOUSE]	784.49
Q03265	ATP synthase subunit alpha, mitochondrial OS=Mus musculus GN=Atp5a1 PE=1 SV=1 - [ATPA_MOUSE]	78.5537
Q80WJ7	Protein LYRIC OS=Mus musculus GN=Mtdh PE=1 SV=1 - [LYRIC_MOUSE]	95.088
Q9Z2X1	Heterogeneous nuclear ribonucleoprotein F OS=Mus musculus GN=Hnrnpf PE=1 SV=3 - [HNRPF_MOUSE]	97.5934
Q8R081	Heterogeneous nuclear ribonucleoprotein L OS=Mus musculus GN=Hnrnpl PE=1 SV=2 - [HNRPL_MOUSE]	758.862
P63101	14-3-3 protein zeta/delta OS=Mus musculus GN=Ywhaz PE=1 SV=1 - [1433Z_MOUSE]	24.4221
P60824	Cold-inducible RNA-binding protein OS=Mus musculus GN=Cirbp PE=1 SV=1 - [CIRBP_MOUSE]	15.5087
Q61937	Nucleophosmin OS=Mus musculus GN=Npm1 PE=1 SV=1 - [NPM_MOUSE]	34.4344
P68369	Tubulin alpha-1A chain OS=Mus musculus GN=Tuba1a PE=1 SV=1 - [TBA1A_MOUSE]	381.237
Q921F2	TAR DNA-binding protein 43 OS=Mus musculus GN=Tardbp PE=1 SV=1 - [TADBP_MOUSE]	91.3794
P20152	Vimentin OS=Mus musculus GN=Vim PE=1 SV=3 - [VIME_MOUSE]	33.9934
P30275	Creatine kinase U-type, mitochondrial OS=Mus musculus GN=Ckmt1 PE=1 SV=1 - [KCRU_MOUSE]	65.6929
P49312	Heterogeneous nuclear ribonucleoprotein A1 OS=Mus musculus GN=Hnrnpa1 PE=1 SV=2 - [ROA1_MOUSE]	147.007
P62204	Calmodulin OS=Mus musculus GN=Calm1 PE=1 SV=2 - [CALM_MOUSE]	18.6504
Q8K194	U4/U6.U5 small nuclear ribonucleoprotein 27 kDa protein OS=Mus musculus GN=Snrnp27 PE=1 SV=1 - [SNR27_MOUSE]	19.1781
Q60900	ELAV-like protein 3 OS=Mus musculus GN=Elavl3 PE=1 SV=1 - [ELAV3_MOUSE]	43.1775
Q8VIJ6	Splicing factor, proline- and glutamine-rich OS=Mus musculus GN=Sfpq PE=1 SV=1 - [SFPQ_MOUSE]	461.966
Q9Z1X4	Interleukin enhancer-binding factor 3 OS=Mus musculus GN=Ilf3 PE=1 SV=2 - [ILF3_MOUSE]	141.015
P16330	2',3'-cyclic-nucleotide 3'-phosphodiesterase OS=Mus musculus GN=Cnp PE=1 SV=3 - [CN37_MOUSE]	157.431
Q8CGP6	Histone H2A type 1-H OS=Mus musculus GN=Hist1h2ah PE=1 SV=3 - [H2A1H_MOUSE]	45.5118
Q9Z204	Heterogeneous nuclear ribonucleoproteins C1/C2 OS=Mus musculus GN=Hnrnpc PE=1 SV=1 - [HNRPC_MOUSE]	43.9891
Q64523	Histone H2A type 2-C OS=Mus musculus GN=Hist2h2ac PE=1 SV=3 - [H2A2C_MOUSE]	42.836
Q6PDM2	Serine/arginine-rich splicing factor 1 OS=Mus musculus GN=Srsf1 PE=1 SV=3 - [SRSF1_MOUSE]	34.9209
P84104	Serine/arginine-rich splicing factor 3 OS=Mus musculus GN=Srsf3 PE=1 SV=1 - [SRSF3_MOUSE]	22.0481
Q60598	Src substrate cortactin OS=Mus musculus GN=Cttn PE=1 SV=2 - [SRC8_MOUSE]	249.522
Q7TSJ2	Microtubule-associated protein 6 OS=Mus musculus GN=Map6 PE=1 SV=2 - [MAP6_MOUSE]	183.861
Q9CQR2	40S ribosomal protein S21 OS=Mus musculus GN=Rps21 PE=1 SV=1 - [RS21_MOUSE]	20.0042
O35295	Transcriptional activator protein Pur-beta OS=Mus musculus GN=Purb PE=1 SV=3 - [PURB_MOUSE]	38.8475
P62858	40S ribosomal protein S28 OS=Mus musculus GN=Rps28 PE=1 SV=1 - [RS28_MOUSE]	6.53113
Q99LF4	tRNA-splicing ligase RtcB homolog OS=Mus musculus GN=Rtcb PE=1 SV=1 - [RTCB_MOUSE]	53.6678
Q62167	ATP-dependent RNA helicase DDX3X OS=Mus musculus GN=Ddx3x PE=1 SV=3 - [DDX3X_MOUSE]	168.502
P84096	Rho-related GTP-binding protein RhoG OS=Mus musculus GN=Rhog PE=1 SV=1 - [RHOG_MOUSE]	13.6951
Q91WJ8	Far upstream element-binding protein 1 OS=Mus musculus GN=Fubp1 PE=1 SV=1 - [FUBP1_MOUSE]	94.0637
P68368	Tubulin alpha-4A chain OS=Mus musculus GN=Tuba4a PE=1 SV=1 - [TBA4A_MOUSE]	363.186
P63017	Heat shock cognate 71 kDa protein OS=Mus musculus GN=Hspa8 PE=1 SV=1 - [HSP7C_MOUSE]	114.182
Q9DCX2	ATP synthase subunit d, mitochondrial OS=Mus musculus GN=Atp5h PE=1 SV=3 - [ATP5H_MOUSE]	15.8974
Q7TQD2	Tubulin polymerization-promoting protein OS=Mus musculus GN=Tppp PE=1 SV=1 - [TPPP_MOUSE]	33.9077
P62264	40S ribosomal protein S14 OS=Mus musculus GN=Rps14 PE=1 SV=3 - [RS14_MOUSE]	17.4669
Q9EPJ9	ADP-ribosylation factor GTPase-activating protein 1 OS=Mus musculus GN=Arfgap1 PE=1 SV=2 - [ARFG1_MOUSE]	51.1562
Q91VJ5	Polyglutamine-binding protein 1 OS=Mus musculus GN=Pqbp1 PE=1 SV=1 - [PQBP1_MOUSE]	24.4125
P70333	Heterogeneous nuclear ribonucleoprotein H2 OS=Mus musculus GN=Hnrnph2 PE=1 SV=1 - [HNRH2_MOUSE]	799.501
P63276	40S ribosomal protein S17 OS=Mus musculus GN=Rps17 PE=1 SV=2 - [RS17_MOUSE]	12.7329
Q91Z31	Polypyrimidine tract-binding protein 2 OS=Mus musculus GN=Ptbp2 PE=1 SV=2 - [PTBP2_MOUSE]	56.0849
P35700	Peroxiredoxin-1 OS=Mus musculus GN=Prdx1 PE=1 SV=1 - [PRDX1_MOUSE]	16.182
Q6ZWN5	40S ribosomal protein S9 OS=Mus musculus GN=Rps9 PE=1 SV=3 - [RS9_MOUSE]	16.1032
Q99LC3	NADH dehydrogenase [ubiquinone] 1 alpha subcomplex subunit 10, mitochondrial OS=Mus musculus GN=Ndufa10 PE=1 SV=1 - [NDUAA_MOUSE]	27.6576
Q04750	DNA topoisomerase 1 OS=Mus musculus GN=Top1 PE=1 SV=2 - [TOP1_MOUSE]	150.614
Q8BG05	Heterogeneous nuclear ribonucleoprotein A3 OS=Mus musculus GN=Hnrnpa3 PE=1 SV=1 - [ROA3_MOUSE]	291.338
O55131	Septin-7 OS=Mus musculus GN=Sept7 PE=1 SV=1 - [SEPT7_MOUSE]	66.8465
Q60932	Voltage-dependent anion-selective channel protein 1 OS=Mus musculus GN=Vdac1 PE=1 SV=3 - [VDAC1_MOUSE]	37.8255
P62317	Small nuclear ribonucleoprotein Sm D2 OS=Mus musculus GN=Snrpd2 PE=1 SV=1 - [SMD2_MOUSE]	15.807
Q9D0W5	Peptidyl-prolyl cis-trans isomerase-like 1 OS=Mus musculus GN=Ppil1 PE=1 SV=1 - [PPIL1_MOUSE]	23.2973
P0C0S6	Histone H2A.Z OS=Mus musculus GN=H2afz PE=1 SV=2 - [H2AZ_MOUSE]	40.258
Q62095	ATP-dependent RNA helicase DDX3Y OS=Mus musculus GN=Ddx3y PE=1 SV=2 - [DDX3Y_MOUSE]	144.446
P42669	Transcriptional activator protein Pur-alpha OS=Mus musculus GN=Pura PE=1 SV=1 - [PURA_MOUSE]	47.8152
Q7TMK9	Heterogeneous nuclear ribonucleoprotein Q OS=Mus musculus GN=Syncrip PE=1 SV=2 - [HNRPQ_MOUSE]	68.3357
P67984	60S ribosomal protein L22 OS=Mus musculus GN=Rpl22 PE=1 SV=2 - [RL22_MOUSE]	15.8726
Q91W39	Nuclear receptor coactivator 5 OS=Mus musculus GN=Ncoa5 PE=1 SV=1 - [NCOA5_MOUSE]	55.3454
Q9CR68	Cytochrome b-c1 complex subunit Rieske, mitochondrial OS=Mus musculus GN=Uqcrfs1 PE=1 SV=1 - [UCRI_MOUSE]	22.173
Q3UGS4	Protein FAM195B OS=Mus musculus GN=Fam195b PE=1 SV=1 - [F195B_MOUSE]	7.88962
Q9D824	Pre-mRNA 3'-end-processing factor FIP1 OS=Mus musculus GN=Fip1l1 PE=1 SV=1 - [FIP1_MOUSE]	89.3007
P61982	14-3-3 protein gamma OS=Mus musculus GN=Ywhag PE=1 SV=2 - [1433G_MOUSE]	13.8748
O70133	ATP-dependent RNA helicase A OS=Mus musculus GN=Dhx9 PE=1 SV=2 - [DHX9_MOUSE]	415.783
Q61701	ELAV-like protein 4 OS=Mus musculus GN=Elavl4 PE=1 SV=1 - [ELAV4_MOUSE]	27.7592
P42208	Septin-2 OS=Mus musculus GN=Sept2 PE=1 SV=2 - [SEPT2_MOUSE]	31.4319
P28652	Calcium/calmodulin-dependent protein kinase type II subunit beta OS=Mus musculus GN=Camk2b PE=1 SV=2 - [KCC2B_MOUSE]	72.8284
Q9R0U0	Serine/arginine-rich splicing factor 10 OS=Mus musculus GN=Srsf10 PE=1 SV=2 - [SRS10_MOUSE]	16.7221
P02088	Hemoglobin subunit beta-1 OS=Mus musculus GN=Hbb-b1 PE=1 SV=2 - [HBB1_MOUSE]	16.009
P62245	40S ribosomal protein S15a OS=Mus musculus GN=Rps15a PE=1 SV=2 - [RS15A_MOUSE]	16.9513
P70175	Disks large homolog 3 OS=Mus musculus GN=Dlg3 PE=1 SV=1 - [DLG3_MOUSE]	59.4032
Q91V61	Sideroflexin-3 OS=Mus musculus GN=Sfxn3 PE=1 SV=1 - [SFXN3_MOUSE]	21.9325
P97315	Cysteine and glycine-rich protein 1 OS=Mus musculus GN=Csrp1 PE=1 SV=3 - [CSRP1_MOUSE]	11.9178
P62242	40S ribosomal protein S8 OS=Mus musculus GN=Rps8 PE=1 SV=2 - [RS8_MOUSE]	19.2272
Q8CI61	BAG family molecular chaperone regulator 4 OS=Mus musculus GN=Bag4 PE=1 SV=2 - [BAG4_MOUSE]	51.6624
P62315	Small nuclear ribonucleoprotein Sm D1 OS=Mus musculus GN=Snrpd1 PE=1 SV=1 - [SMD1_MOUSE]	5.59624
Q8C2Q3	RNA-binding protein 14 OS=Mus musculus GN=Rbm14 PE=1 SV=1 - [RBM14_MOUSE]	76.3964
P52503	NADH dehydrogenase [ubiquinone] iron-sulfur protein 6, mitochondrial OS=Mus musculus GN=Ndufs6 PE=1 SV=2 - [NDUS6_MOUSE]	5.68543
Q9D051	Pyruvate dehydrogenase E1 component subunit beta, mitochondrial OS=Mus musculus GN=Pdhb PE=1 SV=1 - [ODPB_MOUSE]	26.5386
Q8K0E8	Fibrinogen beta chain OS=Mus musculus GN=Fgb PE=1 SV=1 - [FIBB_MOUSE]	36.7003
P62702	40S ribosomal protein S4, X isoform OS=Mus musculus GN=Rps4x PE=1 SV=2 - [RS4X_MOUSE]	20.3398
Q922F4	Tubulin beta-6 chain OS=Mus musculus GN=Tubb6 PE=1 SV=1 - [TBB6_MOUSE]	277.727
P27661	Histone H2AX OS=Mus musculus GN=H2afx PE=1 SV=2 - [H2AX_MOUSE]	32.9232
Q9Z315	U4/U6.U5 tri-snRNP-associated protein 1 OS=Mus musculus GN=Sart1 PE=1 SV=1 - [SNUT1_MOUSE]	77.2437
Q8BFW7	Lipoma-preferred partner homolog OS=Mus musculus GN=Lpp PE=1 SV=1 - [LPP_MOUSE]	43.1593
Q61792	LIM and SH3 domain protein 1 OS=Mus musculus GN=Lasp1 PE=1 SV=1 - [LASP1_MOUSE]	30.2694
P10853	Histone H2B type 1-F/J/L OS=Mus musculus GN=Hist1h2bf PE=1 SV=2 - [H2B1F_MOUSE]	94.9805
Q64524	Histone H2B type 2-E OS=Mus musculus GN=Hist2h2be PE=1 SV=3 - [H2B2E_MOUSE]	84.1046
Q6NV83	U2 snRNP-associated SURP motif-containing protein OS=Mus musculus GN=U2surp PE=1 SV=3 - [SR140_MOUSE]	81.3219
P18872	Guanine nucleotide-binding protein G(o) subunit alpha OS=Mus musculus GN=Gnao1 PE=1 SV=3 - [GNAO_MOUSE]	40.2999
Q9CQV8	14-3-3 protein beta/alpha OS=Mus musculus GN=Ywhab PE=1 SV=3 - [1433B_MOUSE]	14.3167
Q8K019	Bcl-2-associated transcription factor 1 OS=Mus musculus GN=Bclaf1 PE=1 SV=2 - [BCLF1_MOUSE]	109.903
Q9Z1M8	Protein Red OS=Mus musculus GN=Ik PE=1 SV=2 - [RED_MOUSE]	43.3892
Q60668	Heterogeneous nuclear ribonucleoprotein D0 OS=Mus musculus GN=Hnrnpd PE=1 SV=2 - [HNRPD_MOUSE]	106.172
P28661	Septin-4 OS=Mus musculus GN=Sept4 PE=1 SV=1 - [SEPT4_MOUSE]	52.2552
Q9DCT8	Cysteine-rich protein 2 OS=Mus musculus GN=Crip2 PE=1 SV=1 - [CRIP2_MOUSE]	14.0751
P11798	Calcium/calmodulin-dependent protein kinase type II subunit alpha OS=Mus musculus GN=Camk2a PE=1 SV=2 - [KCC2A_MOUSE]	79.1082
Q5F2E7	Nuclear fragile X mental retardation-interacting protein 2 OS=Mus musculus GN=Nufip2 PE=1 SV=1 - [NUFP2_MOUSE]	78.519
Q9WTX5	S-phase kinase-associated protein 1 OS=Mus musculus GN=Skp1 PE=1 SV=3 - [SKP1_MOUSE]	8.23585
Q9CY58	Plasminogen activator inhibitor 1 RNA-binding protein OS=Mus musculus GN=Serbp1 PE=1 SV=2 - [PAIRB_MOUSE]	30.0966
Q8CCK0	Core histone macro-H2A.2 OS=Mus musculus GN=H2afy2 PE=1 SV=3 - [H2AW_MOUSE]	29.9095
Q9Z130	Heterogeneous nuclear ribonucleoprotein D-like OS=Mus musculus GN=Hnrnpdl PE=1 SV=1 - [HNRDL_MOUSE]	42.0506
Q8BGT7	Survival of motor neuron-related-splicing factor 30 OS=Mus musculus GN=Smndc1 PE=1 SV=1 - [SPF30_MOUSE]	7.87958
Q8CHH9	Septin-8 OS=Mus musculus GN=Sept8 PE=1 SV=4 - [SEPT8_MOUSE]	64.7106
Q80VD1	Protein FAM98B OS=Mus musculus GN=Fam98b PE=1 SV=1 - [FA98B_MOUSE]	34.2029
Q8BKI2	Trinucleotide repeat-containing gene 6B protein OS=Mus musculus GN=Tnrc6b PE=1 SV=2 - [TNR6B_MOUSE]	147.694
P02301	Histone H3.3C OS=Mus musculus GN=H3f3c PE=3 SV=3 - [H3C_MOUSE]	17.7547
Q9R0I7	YLP motif-containing protein 1 OS=Mus musculus GN=Ylpm1 PE=2 SV=2 - [YLPM1_MOUSE]	132.295
P14206	40S ribosomal protein SA OS=Mus musculus GN=Rpsa PE=1 SV=4 - [RSSA_MOUSE]	29.5099
Q3UTJ2	Sorbin and SH3 domain-containing protein 2 OS=Mus musculus GN=Sorbs2 PE=1 SV=2 - [SRBS2_MOUSE]	108.792
O08553	Dihydropyrimidinase-related protein 2 OS=Mus musculus GN=Dpysl2 PE=1 SV=2 - [DPYL2_MOUSE]	36.822
Q9CX86	Heterogeneous nuclear ribonucleoprotein A0 OS=Mus musculus GN=Hnrnpa0 PE=1 SV=1 - [ROA0_MOUSE]	32.0735
P10126	Elongation factor 1-alpha 1 OS=Mus musculus GN=Eef1a1 PE=1 SV=3 - [EF1A1_MOUSE]	81.8873
P35979	60S ribosomal protein L12 OS=Mus musculus GN=Rpl12 PE=1 SV=2 - [RL12_MOUSE]	11.5879
P62281	40S ribosomal protein S11 OS=Mus musculus GN=Rps11 PE=1 SV=3 - [RS11_MOUSE]	12.1415
Q9D0E1	Heterogeneous nuclear ribonucleoprotein M OS=Mus musculus GN=Hnrnpm PE=1 SV=3 - [HNRPM_MOUSE]	67.4345
P29341	Polyadenylate-binding protein 1 OS=Mus musculus GN=Pabpc1 PE=1 SV=2 - [PABP1_MOUSE]	66.3426
P61358	60S ribosomal protein L27 OS=Mus musculus GN=Rpl27 PE=1 SV=2 - [RL27_MOUSE]	9.56115
P23198	Chromobox protein homolog 3 OS=Mus musculus GN=Cbx3 PE=1 SV=2 - [CBX3_MOUSE]	13.4564
P18760	Cofilin-1 OS=Mus musculus GN=Cfl1 PE=1 SV=3 - [COF1_MOUSE]	7.24412
Q60749	KH domain-containing, RNA-binding, signal transduction-associated protein 1 OS=Mus musculus GN=Khdrbs1 PE=1 SV=2 - [KHDR1_MOUSE]	101.854
Q8CGZ0	Calcium homeostasis endoplasmic reticulum protein OS=Mus musculus GN=Cherp PE=1 SV=1 - [CHERP_MOUSE]	121.911
P62082	40S ribosomal protein S7 OS=Mus musculus GN=Rps7 PE=2 SV=1 - [RS7_MOUSE]	8.07398
Q91VM5	RNA binding motif protein, X-linked-like-1 OS=Mus musculus GN=Rbmxl1 PE=2 SV=1 - [RMXL1_MOUSE]	38.5669
Q8C854	Myelin expression factor 2 OS=Mus musculus GN=Myef2 PE=1 SV=1 - [MYEF2_MOUSE]	55.5774
Q8VCM7	Fibrinogen gamma chain OS=Mus musculus GN=Fgg PE=1 SV=1 - [FIBG_MOUSE]	48.5173
Q9CQE8	UPF0568 protein C14orf166 homolog OS=Mus musculus PE=1 SV=1 - [CN166_MOUSE]	22.8636
P60867	40S ribosomal protein S20 OS=Mus musculus GN=Rps20 PE=1 SV=1 - [RS20_MOUSE]	9.75448
P56959	RNA-binding protein FUS OS=Mus musculus GN=Fus PE=1 SV=1 - [FUS_MOUSE]	715.411
Q99020	Heterogeneous nuclear ribonucleoprotein A/B OS=Mus musculus GN=Hnrnpab PE=1 SV=1 - [ROAA_MOUSE]	26.6483
Q6DFW4	Nucleolar protein 58 OS=Mus musculus GN=Nop58 PE=1 SV=1 - [NOP58_MOUSE]	38.4248
P60335	Poly(rC)-binding protein 1 OS=Mus musculus GN=Pcbp1 PE=1 SV=1 - [PCBP1_MOUSE]	31.9016
P70318	Nucleolysin TIAR OS=Mus musculus GN=Tial1 PE=1 SV=1 - [TIAR_MOUSE]	26.1532
Q3THE2	Myosin regulatory light chain 12B OS=Mus musculus GN=Myl12b PE=1 SV=2 - [ML12B_MOUSE]	8.61956
Q8BTV2	Cleavage and polyadenylation specificity factor subunit 7 OS=Mus musculus GN=Cpsf7 PE=1 SV=2 - [CPSF7_MOUSE]	21.7424
Q64213	Splicing factor 1 OS=Mus musculus GN=Sf1 PE=1 SV=6 - [SF01_MOUSE]	41.1881
P62908	40S ribosomal protein S3 OS=Mus musculus GN=Rps3 PE=1 SV=1 - [RS3_MOUSE]	18.1555
P12970	60S ribosomal protein L7a OS=Mus musculus GN=Rpl7a PE=1 SV=2 - [RL7A_MOUSE]	12.2765
Q64012	RNA-binding protein Raly OS=Mus musculus GN=Raly PE=1 SV=3 - [RALY_MOUSE]	16.0907
P23116	Eukaryotic translation initiation factor 3 subunit A OS=Mus musculus GN=Eif3a PE=1 SV=5 - [EIF3A_MOUSE]	165.477
P62631	Elongation factor 1-alpha 2 OS=Mus musculus GN=Eef1a2 PE=1 SV=1 - [EF1A2_MOUSE]	83.7395
Q64332	Synapsin-2 OS=Mus musculus GN=Syn2 PE=1 SV=2 - [SYN2_MOUSE]	25.1173
P48962	ADP/ATP translocase 1 OS=Mus musculus GN=Slc25a4 PE=1 SV=4 - [ADT1_MOUSE]	32.3537
Q60899	ELAV-like protein 2 OS=Mus musculus GN=Elavl2 PE=2 SV=1 - [ELAV2_MOUSE]	19.2476
P19426	Negative elongation factor E OS=Mus musculus GN=Nelfe PE=1 SV=2 - [NELFE_MOUSE]	20.802
Q8VEK3	Heterogeneous nuclear ribonucleoprotein U OS=Mus musculus GN=Hnrnpu PE=1 SV=1 - [HNRPU_MOUSE]	138.242
Q8BFR5	Elongation factor Tu, mitochondrial OS=Mus musculus GN=Tufm PE=1 SV=1 - [EFTU_MOUSE]	27.7493
P51881	ADP/ATP translocase 2 OS=Mus musculus GN=Slc25a5 PE=1 SV=3 - [ADT2_MOUSE]	29.0475
P62814	V-type proton ATPase subunit B, brain isoform OS=Mus musculus GN=Atp6v1b2 PE=1 SV=1 - [VATB2_MOUSE]	23.1899
P62270	40S ribosomal protein S18 OS=Mus musculus GN=Rps18 PE=1 SV=3 - [RS18_MOUSE]	10.1248
O88532	Zinc finger RNA-binding protein OS=Mus musculus GN=Zfr PE=1 SV=2 - [ZFR_MOUSE]	84.2654
Q8BL97	Serine/arginine-rich splicing factor 7 OS=Mus musculus GN=Srsf7 PE=1 SV=1 - [SRSF7_MOUSE]	19.0419
P62855	40S ribosomal protein S26 OS=Mus musculus GN=Rps26 PE=1 SV=3 - [RS26_MOUSE]	6.5884
P08553	Neurofilament medium polypeptide OS=Mus musculus GN=Nefm PE=1 SV=4 - [NFM_MOUSE]	79.4049
Q8BH59	Calcium-binding mitochondrial carrier protein Aralar1 OS=Mus musculus GN=Slc25a12 PE=1 SV=1 - [CMC1_MOUSE]	36.2259
Q80X50	Ubiquitin-associated protein 2-like OS=Mus musculus GN=Ubap2l PE=1 SV=1 - [UBP2L_MOUSE]	75.4963
Q569Z6	Thyroid hormone receptor-associated protein 3 OS=Mus musculus GN=Thrap3 PE=1 SV=1 - [TR150_MOUSE]	97.8481
Q9CXG3	Peptidyl-prolyl cis-trans isomerase-like 4 OS=Mus musculus GN=Ppil4 PE=1 SV=2 - [PPIL4_MOUSE]	41.7072
Q8C1B7	Septin-11 OS=Mus musculus GN=Sept11 PE=1 SV=4 - [SEP11_MOUSE]	31.5897
O88291	DBIRD complex subunit ZNF326 OS=Mus musculus GN=Znf326 PE=1 SV=1 - [ZN326_MOUSE]	57.1291
Q9Z1N5	Spliceosome RNA helicase Ddx39b OS=Mus musculus GN=Ddx39b PE=1 SV=1 - [DX39B_MOUSE]	18.3476
Q8R0S2	IQ motif and SEC7 domain-containing protein 1 OS=Mus musculus GN=Iqsec1 PE=1 SV=2 - [IQEC1_MOUSE]	72.4729
Q9D6J6	NADH dehydrogenase [ubiquinone] flavoprotein 2, mitochondrial OS=Mus musculus GN=Ndufv2 PE=1 SV=2 - [NDUV2_MOUSE]	13.7256
P10630	Eukaryotic initiation factor 4A-II OS=Mus musculus GN=Eif4a2 PE=1 SV=2 - [IF4A2_MOUSE]	24.3355
F6SEU4	Ras/Rap GTPase-activating protein SynGAP OS=Mus musculus GN=Syngap1 PE=1 SV=2 - [SYGP1_MOUSE]	101.31
Q91VR5	ATP-dependent RNA helicase DDX1 OS=Mus musculus GN=Ddx1 PE=1 SV=1 - [DDX1_MOUSE]	39.148
O70194	Eukaryotic translation initiation factor 3 subunit D OS=Mus musculus GN=Eif3d PE=1 SV=2 - [EIF3D_MOUSE]	42.111
P62892	60S ribosomal protein L39 OS=Mus musculus GN=Rpl39 PE=1 SV=2 - [RL39_MOUSE]	2.25583
Q6PFR5	Transformer-2 protein homolog alpha OS=Mus musculus GN=Tra2a PE=1 SV=1 - [TRA2A_MOUSE]	17.6183
P62849	40S ribosomal protein S24 OS=Mus musculus GN=Rps24 PE=1 SV=1 - [RS24_MOUSE]	7.47379
P35486	Pyruvate dehydrogenase E1 component subunit alpha, somatic form, mitochondrial OS=Mus musculus GN=Pdha1 PE=1 SV=1 - [ODPA_MOUSE]	19.9918
Q9CQC7	NADH dehydrogenase [ubiquinone] 1 beta subcomplex subunit 4 OS=Mus musculus GN=Ndufb4 PE=1 SV=3 - [NDUB4_MOUSE]	3.33061
Q8C015	Serine/threonine-protein kinase PAK 7 OS=Mus musculus GN=Pak7 PE=1 SV=1 - [PAK7_MOUSE]	39.9451
Q8K4P0	pre-mRNA 3' end processing protein WDR33 OS=Mus musculus GN=Wdr33 PE=1 SV=1 - [WDR33_MOUSE]	68.5409
Q8BP67	60S ribosomal protein L24 OS=Mus musculus GN=Rpl24 PE=1 SV=2 - [RL24_MOUSE]	9.23179
P56480	ATP synthase subunit beta, mitochondrial OS=Mus musculus GN=Atp5b PE=1 SV=2 - [ATPB_MOUSE]	21.5303
Q9WV69	Dematin OS=Mus musculus GN=Dmtn PE=1 SV=1 - [DEMA_MOUSE]	26.8747
Q5NCR9	Nuclear speckle splicing regulatory protein 1 OS=Mus musculus GN=Nsrp1 PE=1 SV=1 - [NSRP1_MOUSE]	29.9082
Q6ZWV7	60S ribosomal protein L35 OS=Mus musculus GN=Rpl35 PE=1 SV=1 - [RL35_MOUSE]	9.17367
P62862	40S ribosomal protein S30 OS=Mus musculus GN=Fau PE=1 SV=1 - [RS30_MOUSE]	2.43929
Q99KX1	Myeloid leukemia factor 2 OS=Mus musculus GN=Mlf2 PE=1 SV=1 - [MLF2_MOUSE]	8.55831
P68040	Guanine nucleotide-binding protein subunit beta-2-like 1 OS=Mus musculus GN=Gnb2l1 PE=1 SV=3 - [GBLP_MOUSE]	15.1865
Q9Z1P6	NADH dehydrogenase [ubiquinone] 1 alpha subcomplex subunit 7 OS=Mus musculus GN=Ndufa7 PE=1 SV=3 - [NDUA7_MOUSE]	6.43113
Q6P1F6	Serine/threonine-protein phosphatase 2A 55 kDa regulatory subunit B alpha isoform OS=Mus musculus GN=Ppp2r2a PE=1 SV=1 - [2ABA_MOUSE]	20.0072
P62830	60S ribosomal protein L23 OS=Mus musculus GN=Rpl23 PE=1 SV=1 - [RL23_MOUSE]	10.3698
Q6PIC6	Sodium/potassium-transporting ATPase subunit alpha-3 OS=Mus musculus GN=Atp1a3 PE=1 SV=1 - [AT1A3_MOUSE]	52.8327
Q3TJZ6	Protein FAM98A OS=Mus musculus GN=Fam98a PE=1 SV=1 - [FA98A_MOUSE]	29.5868
Q9QZQ8	Core histone macro-H2A.1 OS=Mus musculus GN=H2afy PE=1 SV=3 - [H2AY_MOUSE]	17.6836
P46414	Cyclin-dependent kinase inhibitor 1B OS=Mus musculus GN=Cdkn1b PE=1 SV=2 - [CDN1B_MOUSE]	9.66659
Q5DTX6	Junctional protein associated with coronary artery disease OS=Mus musculus GN=Jcad PE=1 SV=2 - [JCAD_MOUSE]	46.9616
Q9WV02	RNA-binding motif protein, X chromosome OS=Mus musculus GN=Rbmx PE=1 SV=1 - [RBMX_MOUSE]	30.7295
O09167	60S ribosomal protein L21 OS=Mus musculus GN=Rpl21 PE=1 SV=3 - [RL21_MOUSE]	16.0376
Q04447	Creatine kinase B-type OS=Mus musculus GN=Ckb PE=1 SV=1 - [KCRB_MOUSE]	34.9743
P26369	Splicing factor U2AF 65 kDa subunit OS=Mus musculus GN=U2af2 PE=1 SV=3 - [U2AF2_MOUSE]	14.3738
P62996	Transformer-2 protein homolog beta OS=Mus musculus GN=Tra2b PE=1 SV=1 - [TRA2B_MOUSE]	21.6209
Q8K4G5	Actin-binding LIM protein 1 OS=Mus musculus GN=Ablim1 PE=1 SV=1 - [ABLM1_MOUSE]	64.0219
Q9QYR6	Microtubule-associated protein 1A OS=Mus musculus GN=Map1a PE=1 SV=2 - [MAP1A_MOUSE]	192.796
P15105	Glutamine synthetase OS=Mus musculus GN=Glul PE=1 SV=6 - [GLNA_MOUSE]	103.994
P61255	60S ribosomal protein L26 OS=Mus musculus GN=Rpl26 PE=1 SV=1 - [RL26_MOUSE]	7.60899
Q9CZ13	Cytochrome b-c1 complex subunit 1, mitochondrial OS=Mus musculus GN=Uqcrc1 PE=1 SV=2 - [QCR1_MOUSE]	22.3928
Q9DC69	NADH dehydrogenase [ubiquinone] 1 alpha subcomplex subunit 9, mitochondrial OS=Mus musculus GN=Ndufa9 PE=1 SV=2 - [NDUA9_MOUSE]	13.6026
O70305	Ataxin-2 OS=Mus musculus GN=Atxn2 PE=1 SV=1 - [ATX2_MOUSE]	57.2411
O88935	Synapsin-1 OS=Mus musculus GN=Syn1 PE=1 SV=2 - [SYN1_MOUSE]	32.5101
Q8BGD9	Eukaryotic translation initiation factor 4B OS=Mus musculus GN=Eif4b PE=1 SV=1 - [IF4B_MOUSE]	53.9521
Q60930	Voltage-dependent anion-selective channel protein 2 OS=Mus musculus GN=Vdac2 PE=1 SV=2 - [VDAC2_MOUSE]	15.541
P62900	60S ribosomal protein L31 OS=Mus musculus GN=Rpl31 PE=1 SV=1 - [RL31_MOUSE]	8.94565
P14115	60S ribosomal protein L27a OS=Mus musculus GN=Rpl27a PE=1 SV=5 - [RL27A_MOUSE]	11.306
Q8R0S4	Voltage-dependent L-type calcium channel subunit beta-4 OS=Mus musculus GN=Cacnb4 PE=1 SV=2 - [CACB4_MOUSE]	25.9721
Q9JM93	ADP-ribosylation factor-like protein 6-interacting protein 4 OS=Mus musculus GN=Arl6ip4 PE=1 SV=1 - [AR6P4_MOUSE]	14.8953
P15864	Histone H1.2 OS=Mus musculus GN=Hist1h1c PE=1 SV=2 - [H12_MOUSE]	9.29714
P48678	Prelamin-A/C OS=Mus musculus GN=Lmna PE=1 SV=2 - [LMNA_MOUSE]	41.5815
P57776	Elongation factor 1-delta OS=Mus musculus GN=Eef1d PE=1 SV=3 - [EF1D_MOUSE]	10.1161
Q923D4	Splicing factor 3B subunit 5 OS=Mus musculus GN=Sf3b5 PE=1 SV=1 - [SF3B5_MOUSE]	4.63981
Q62189	U1 small nuclear ribonucleoprotein A OS=Mus musculus GN=Snrpa PE=1 SV=3 - [SNRPA_MOUSE]	13.6677
Q8R4R6	Nucleoporin NUP53 OS=Mus musculus GN=Nup35 PE=1 SV=2 - [NUP53_MOUSE]	0
O08599	Syntaxin-binding protein 1 OS=Mus musculus GN=Stxbp1 PE=1 SV=2 - [STXB1_MOUSE]	29.7985
P62309	Small nuclear ribonucleoprotein G OS=Mus musculus GN=Snrpg PE=1 SV=1 - [RUXG_MOUSE]	8.28608
P35980	60S ribosomal protein L18 OS=Mus musculus GN=Rpl18 PE=1 SV=3 - [RL18_MOUSE]	10.3823
Q68FD5	Clathrin heavy chain 1 OS=Mus musculus GN=Cltc PE=1 SV=3 - [CLH1_MOUSE]	84.8343
P43274	Histone H1.4 OS=Mus musculus GN=Hist1h1e PE=1 SV=2 - [H14_MOUSE]	12.6886
P19246	Neurofilament heavy polypeptide OS=Mus musculus GN=Nefh PE=1 SV=3 - [NFH_MOUSE]	141.169
Q9WVA3	Mitotic checkpoint protein BUB3 OS=Mus musculus GN=Bub3 PE=1 SV=2 - [BUB3_MOUSE]	20.3406
P59708	Splicing factor 3B subunit 6 OS=Mus musculus GN=Sf3b6 PE=1 SV=1 - [SF3B6_MOUSE]	7.39168
Q9JKS5	Intracellular hyaluronan-binding protein 4 OS=Mus musculus GN=Habp4 PE=1 SV=2 - [HABP4_MOUSE]	53.7098
P62761	Visinin-like protein 1 OS=Mus musculus GN=Vsnl1 PE=1 SV=2 - [VISL1_MOUSE]	8.78408
P97351	40S ribosomal protein S3a OS=Mus musculus GN=Rps3a PE=1 SV=3 - [RS3A_MOUSE]	12.035
Q9DBR0	A-kinase anchor protein 8 OS=Mus musculus GN=Akap8 PE=1 SV=1 - [AKAP8_MOUSE]	22.2816
P47962	60S ribosomal protein L5 OS=Mus musculus GN=Rpl5 PE=1 SV=3 - [RL5_MOUSE]	19.8856
P17742	Peptidyl-prolyl cis-trans isomerase A OS=Mus musculus GN=Ppia PE=1 SV=2 - [PPIA_MOUSE]	3.08744
Q5SUF2	Luc7-like protein 3 OS=Mus musculus GN=Luc7l3 PE=1 SV=1 - [LC7L3_MOUSE]	27.8961
P97427	Dihydropyrimidinase-related protein 1 OS=Mus musculus GN=Crmp1 PE=1 SV=1 - [DPYL1_MOUSE]	25.2901
Q8K406	Leucine-rich repeat LGI family member 3 OS=Mus musculus GN=Lgi3 PE=1 SV=1 - [LGI3_MOUSE]	27.2499
P84089	Enhancer of rudimentary homolog OS=Mus musculus GN=Erh PE=1 SV=1 - [ERH_MOUSE]	8.9679
Q8BK30	NADH dehydrogenase [ubiquinone] flavoprotein 3, mitochondrial OS=Mus musculus GN=Ndufv3 PE=1 SV=1 - [NDUV3_MOUSE]	3.45145
Q9CXS4	Centromere protein V OS=Mus musculus GN=Cenpv PE=1 SV=2 - [CENPV_MOUSE]	14.8314
O35286	Pre-mRNA-splicing factor ATP-dependent RNA helicase DHX15 OS=Mus musculus GN=Dhx15 PE=1 SV=2 - [DHX15_MOUSE]	35.7907
P14733	Lamin-B1 OS=Mus musculus GN=Lmnb1 PE=1 SV=3 - [LMNB1_MOUSE]	27.0064
P47708	Rabphilin-3A OS=Mus musculus GN=Rph3a PE=1 SV=2 - [RP3A_MOUSE]	21.9178
Q3UEB3	Poly(U)-binding-splicing factor PUF60 OS=Mus musculus GN=Puf60 PE=1 SV=2 - [PUF60_MOUSE]	16.7205
P84091	AP-2 complex subunit mu OS=Mus musculus GN=Ap2m1 PE=1 SV=1 - [AP2M1_MOUSE]	20.9428
Q8JZX4	Splicing factor 45 OS=Mus musculus GN=Rbm17 PE=1 SV=1 - [SPF45_MOUSE]	20.3846
Q9JHS9	Spliceosome-associated protein CWC15 homolog OS=Mus musculus GN=Cwc15 PE=1 SV=1 - [CWC15_MOUSE]	6.71289
P60766	Cell division control protein 42 homolog OS=Mus musculus GN=Cdc42 PE=1 SV=2 - [CDC42_MOUSE]	5.49734
Q8K2B3	Succinate dehydrogenase [ubiquinone] flavoprotein subunit, mitochondrial OS=Mus musculus GN=Sdha PE=1 SV=1 - [SDHA_MOUSE]	27.4956
P02089	Hemoglobin subunit beta-2 OS=Mus musculus GN=Hbb-b2 PE=1 SV=2 - [HBB2_MOUSE]	8.05589
E9PV24	Fibrinogen alpha chain OS=Mus musculus GN=Fga PE=1 SV=1 - [FIBA_MOUSE]	38.6859
P27048	Small nuclear ribonucleoprotein-associated protein B OS=Mus musculus GN=Snrpb PE=1 SV=1 - [RSMB_MOUSE]	14.7384
Q6ZWU9	40S ribosomal protein S27 OS=Mus musculus GN=Rps27 PE=1 SV=3 - [RS27_MOUSE]	15.8039
Q6NVF9	Cleavage and polyadenylation specificity factor subunit 6 OS=Mus musculus GN=Cpsf6 PE=1 SV=1 - [CPSF6_MOUSE]	38.8553
Q8BH44	Coronin-2B OS=Mus musculus GN=Coro2b PE=1 SV=2 - [COR2B_MOUSE]	26.4761
P63328	Serine/threonine-protein phosphatase 2B catalytic subunit alpha isoform OS=Mus musculus GN=Ppp3ca PE=1 SV=1 - [PP2BA_MOUSE]	29.8338
Q9R226	KH domain-containing, RNA-binding, signal transduction-associated protein 3 OS=Mus musculus GN=Khdrbs3 PE=1 SV=1 - [KHDR3_MOUSE]	14.3931
P62754	40S ribosomal protein S6 OS=Mus musculus GN=Rps6 PE=1 SV=1 - [RS6_MOUSE]	6.88261
Q6PIE5	Sodium/potassium-transporting ATPase subunit alpha-2 OS=Mus musculus GN=Atp1a2 PE=1 SV=1 - [AT1A2_MOUSE]	49.5686
P04370	Myelin basic protein OS=Mus musculus GN=Mbp PE=1 SV=2 - [MBP_MOUSE]	264.974
P62307	Small nuclear ribonucleoprotein F OS=Mus musculus GN=Snrpf PE=1 SV=1 - [RUXF_MOUSE]	5.45657
P62320	Small nuclear ribonucleoprotein Sm D3 OS=Mus musculus GN=Snrpd3 PE=1 SV=1 - [SMD3_MOUSE]	10.231
Q9CPW7	Zinc finger matrin-type protein 2 OS=Mus musculus GN=Zmat2 PE=2 SV=1 - [ZMAT2_MOUSE]	14.3461
Q80YR9	RNA-binding protein 12B-A OS=Mus musculus GN=Rbm12b1 PE=1 SV=2 - [R12BA_MOUSE]	30.9383
Q8VDN2	Sodium/potassium-transporting ATPase subunit alpha-1 OS=Mus musculus GN=Atp1a1 PE=1 SV=1 - [AT1A1_MOUSE]	48.4401
P03930	ATP synthase protein 8 OS=Mus musculus GN=Mtatp8 PE=1 SV=1 - [ATP8_MOUSE]	5.47292
Q923T9	Calcium/calmodulin-dependent protein kinase type II subunit gamma OS=Mus musculus GN=Camk2g PE=1 SV=1 - [KCC2G_MOUSE]	34.7817
Q62376	U1 small nuclear ribonucleoprotein 70 kDa OS=Mus musculus GN=Snrnp70 PE=1 SV=2 - [RU17_MOUSE]	28.5371
P47963	60S ribosomal protein L13 OS=Mus musculus GN=Rpl13 PE=1 SV=3 - [RL13_MOUSE]	7.9169
Q8BQZ5	Cleavage and polyadenylation specificity factor subunit 4 OS=Mus musculus GN=Cpsf4 PE=2 SV=1 - [CPSF4_MOUSE]	7.06464
Q8K0U4	Heat shock 70 kDa protein 12A OS=Mus musculus GN=Hspa12a PE=1 SV=1 - [HS12A_MOUSE]	29.2823
P62774	Myotrophin OS=Mus musculus GN=Mtpn PE=1 SV=2 - [MTPN_MOUSE]	5.70502
P62274	40S ribosomal protein S29 OS=Mus musculus GN=Rps29 PE=3 SV=2 - [RS29_MOUSE]	2.48256
Q91VD9	NADH-ubiquinone oxidoreductase 75 kDa subunit, mitochondrial OS=Mus musculus GN=Ndufs1 PE=1 SV=2 - [NDUS1_MOUSE]	26.7463
P53994	Ras-related protein Rab-2A OS=Mus musculus GN=Rab2a PE=1 SV=1 - [RAB2A_MOUSE]	8.79792
Q9DCT2	NADH dehydrogenase [ubiquinone] iron-sulfur protein 3, mitochondrial OS=Mus musculus GN=Ndufs3 PE=1 SV=2 - [NDUS3_MOUSE]	10.3874
Q9EPU0	Regulator of nonsense transcripts 1 OS=Mus musculus GN=Upf1 PE=1 SV=2 - [RENT1_MOUSE]	32.5938
P47955	60S acidic ribosomal protein P1 OS=Mus musculus GN=Rplp1 PE=1 SV=1 - [RLA1_MOUSE]	6.75156
Q62108	Disks large homolog 4 OS=Mus musculus GN=Dlg4 PE=1 SV=1 - [DLG4_MOUSE]	24.5637
P61327	Protein mago nashi homolog OS=Mus musculus GN=Magoh PE=2 SV=1 - [MGN_MOUSE]	2.89911
Q8CH09	SURP and G-patch domain-containing protein 2 OS=Mus musculus GN=Sugp2 PE=1 SV=2 - [SUGP2_MOUSE]	38.7177
P56135	ATP synthase subunit f, mitochondrial OS=Mus musculus GN=Atp5j2 PE=1 SV=3 - [ATPK_MOUSE]	2.51309
Q9JJ43	RNA binding protein fox-1 homolog 1 OS=Mus musculus GN=Rbfox1 PE=1 SV=3 - [RFOX1_MOUSE]	17.7854
P10711	Transcription elongation factor A protein 1 OS=Mus musculus GN=Tcea1 PE=1 SV=2 - [TCEA1_MOUSE]	11.2307
P63037	DnaJ homolog subfamily A member 1 OS=Mus musculus GN=Dnaja1 PE=1 SV=1 - [DNJA1_MOUSE]	9.60129
Q60865	Caprin-1 OS=Mus musculus GN=Caprin1 PE=1 SV=2 - [CAPR1_MOUSE]	47.0678
Q08642	Protein-arginine deiminase type-2 OS=Mus musculus GN=Padi2 PE=1 SV=2 - [PADI2_MOUSE]	22.1749
P62751	60S ribosomal protein L23a OS=Mus musculus GN=Rpl23a PE=1 SV=1 - [RL23A_MOUSE]	4.7597
Q9D1G1	Ras-related protein Rab-1B OS=Mus musculus GN=Rab1b PE=1 SV=1 - [RAB1B_MOUSE]	9.22699
Q66JV4	RNA-binding protein 12B-B OS=Mus musculus GN=Rbm12b2 PE=2 SV=2 - [R12BB_MOUSE]	28.3197
P21619	Lamin-B2 OS=Mus musculus GN=Lmnb2 PE=1 SV=2 - [LMNB2_MOUSE]	23.2738
Q80W00	Serine/threonine-protein phosphatase 1 regulatory subunit 10 OS=Mus musculus GN=Ppp1r10 PE=1 SV=1 - [PP1RA_MOUSE]	24.6489
P10637	Microtubule-associated protein tau OS=Mus musculus GN=Mapt PE=1 SV=3 - [TAU_MOUSE]	26.5591
Q62241	U1 small nuclear ribonucleoprotein C OS=Mus musculus GN=Snrpc PE=1 SV=1 - [RU1C_MOUSE]	16.9652
P62821	Ras-related protein Rab-1A OS=Mus musculus GN=Rab1A PE=1 SV=3 - [RAB1A_MOUSE]	10.5929
P62141	Serine/threonine-protein phosphatase PP1-beta catalytic subunit OS=Mus musculus GN=Ppp1cb PE=1 SV=3 - [PP1B_MOUSE]	5.61207
Q00PI9	Heterogeneous nuclear ribonucleoprotein U-like protein 2 OS=Mus musculus GN=Hnrnpul2 PE=1 SV=2 - [HNRL2_MOUSE]	41.9594
P16546	Spectrin alpha chain, non-erythrocytic 1 OS=Mus musculus GN=Sptan1 PE=1 SV=4 - [SPTN1_MOUSE]	82.543
Q99MR6	Serrate RNA effector molecule homolog OS=Mus musculus GN=Srrt PE=1 SV=1 - [SRRT_MOUSE]	32.3069
P62843	40S ribosomal protein S15 OS=Mus musculus GN=Rps15 PE=1 SV=2 - [RS15_MOUSE]	6.03062
Q8BL65	Actin-binding LIM protein 2 OS=Mus musculus GN=Ablim2 PE=1 SV=1 - [ABLM2_MOUSE]	16.0189
P68254	14-3-3 protein theta OS=Mus musculus GN=Ywhaq PE=1 SV=1 - [1433T_MOUSE]	10.3779
O70378	ER membrane protein complex subunit 8 OS=Mus musculus GN=Emc8 PE=1 SV=1 - [EMC8_MOUSE]	5.3381
Q9CPR4	60S ribosomal protein L17 OS=Mus musculus GN=Rpl17 PE=1 SV=3 - [RL17_MOUSE]	3.02103
Q5DU25	IQ motif and SEC7 domain-containing protein 2 OS=Mus musculus GN=Iqsec2 PE=1 SV=3 - [IQEC2_MOUSE]	63.9637
Q9EPU4	Cleavage and polyadenylation specificity factor subunit 1 OS=Mus musculus GN=Cpsf1 PE=1 SV=1 - [CPSF1_MOUSE]	40.1602
A2AJA9	Uncharacterized protein C9orf172 homolog OS=Mus musculus GN=Gm996 PE=1 SV=1 - [CI172_MOUSE]	20.5789
Q9CXW4	60S ribosomal protein L11 OS=Mus musculus GN=Rpl11 PE=1 SV=4 - [RL11_MOUSE]	7.63256
Q9R1T4	Septin-6 OS=Mus musculus GN=Sept6 PE=1 SV=4 - [SEPT6_MOUSE]	14.1387
Q6PHZ2	Calcium/calmodulin-dependent protein kinase type II subunit delta OS=Mus musculus GN=Camk2d PE=1 SV=1 - [KCC2D_MOUSE]	40.1843
Q810A7	ATP-dependent RNA helicase DDX42 OS=Mus musculus GN=Ddx42 PE=1 SV=3 - [DDX42_MOUSE]	25.4754
Q9QYC0	Alpha-adducin OS=Mus musculus GN=Add1 PE=1 SV=2 - [ADDA_MOUSE]	20.8604
P62627	Dynein light chain roadblock-type 1 OS=Mus musculus GN=Dynlrb1 PE=1 SV=3 - [DLRB1_MOUSE]	3.29335
Q8VH51	RNA-binding protein 39 OS=Mus musculus GN=Rbm39 PE=1 SV=2 - [RBM39_MOUSE]	24.5085
O70251	Elongation factor 1-beta OS=Mus musculus GN=Eef1b PE=1 SV=5 - [EF1B_MOUSE]	8.99406
O88737	Protein bassoon OS=Mus musculus GN=Bsn PE=1 SV=4 - [BSN_MOUSE]	184.333
Q8BKX1	Brain-specific angiogenesis inhibitor 1-associated protein 2 OS=Mus musculus GN=Baiap2 PE=1 SV=2 - [BAIP2_MOUSE]	13.6437
Q62417	Sorbin and SH3 domain-containing protein 1 OS=Mus musculus GN=Sorbs1 PE=1 SV=2 - [SRBS1_MOUSE]	44.6847
P47757	F-actin-capping protein subunit beta OS=Mus musculus GN=Capzb PE=1 SV=3 - [CAPZB_MOUSE]	8.72433
P63011	Ras-related protein Rab-3A OS=Mus musculus GN=Rab3a PE=1 SV=1 - [RAB3A_MOUSE]	11.7309
Q9Z2Q6	Septin-5 OS=Mus musculus GN=Sept5 PE=1 SV=2 - [SEPT5_MOUSE]	17.1782
Q3UL36	Arginine and glutamate-rich protein 1 OS=Mus musculus GN=Arglu1 PE=1 SV=2 - [ARGL1_MOUSE]	10.9623
P08556	GTPase NRas OS=Mus musculus GN=Nras PE=1 SV=1 - [RASN_MOUSE]	4.44637
Q61990	Poly(rC)-binding protein 2 OS=Mus musculus GN=Pcbp2 PE=1 SV=1 - [PCBP2_MOUSE]	27.7516
Q91V41	Ras-related protein Rab-14 OS=Mus musculus GN=Rab14 PE=1 SV=3 - [RAB14_MOUSE]	8.87621
P26883	Peptidyl-prolyl cis-trans isomerase FKBP1A OS=Mus musculus GN=Fkbp1a PE=1 SV=2 - [FKB1A_MOUSE]
Q14BB9	MAP6 domain-containing protein 1 OS=Mus musculus GN=Map6d1 PE=1 SV=1 - [MA6D1_MOUSE]	4.83086
P62305	Small nuclear ribonucleoprotein E OS=Mus musculus GN=Snrpe PE=1 SV=1 - [RUXE_MOUSE]	7.9466
Q99NB9	Splicing factor 3B subunit 1 OS=Mus musculus GN=Sf3b1 PE=1 SV=1 - [SF3B1_MOUSE]	55.1996
Q91VX2	Ubiquitin-associated protein 2 OS=Mus musculus GN=Ubap2 PE=1 SV=1 - [UBAP2_MOUSE]	29.9495
O89086	RNA-binding protein 3 OS=Mus musculus GN=Rbm3 PE=1 SV=1 - [RBM3_MOUSE]	7.43359
Q8BIF2	RNA binding protein fox-1 homolog 3 OS=Mus musculus GN=Rbfox3 PE=1 SV=2 - [RFOX3_MOUSE]	18.795
Q3UQU0	Bromodomain-containing protein 9 OS=Mus musculus GN=Brd9 PE=1 SV=1 - [BRD9_MOUSE]	12.4635
Q7TMF3	NADH dehydrogenase [ubiquinone] 1 alpha subcomplex subunit 12 OS=Mus musculus GN=Ndufa12 PE=1 SV=2 - [NDUAC_MOUSE]	3.11438
A2RTL5	Arginine/serine-rich coiled-coil protein 2 OS=Mus musculus GN=Rsrc2 PE=2 SV=1 - [RSRC2_MOUSE]	11.5715
Q6ZWV3	60S ribosomal protein L10 OS=Mus musculus GN=Rpl10 PE=1 SV=3 - [RL10_MOUSE]	13.7173
P62715	Serine/threonine-protein phosphatase 2A catalytic subunit beta isoform OS=Mus musculus GN=Ppp2cb PE=1 SV=1 - [PP2AB_MOUSE]	10.3809
Q8BUY8	G-protein coupled receptor-associated sorting protein 2 OS=Mus musculus GN=Gprasp2 PE=1 SV=2 - [GASP2_MOUSE]	24.0738
P25444	40S ribosomal protein S2 OS=Mus musculus GN=Rps2 PE=1 SV=3 - [RS2_MOUSE]	17.5736
P47754	F-actin-capping protein subunit alpha-2 OS=Mus musculus GN=Capza2 PE=1 SV=3 - [CAZA2_MOUSE]	6.79438
O35326	Serine/arginine-rich splicing factor 5 OS=Mus musculus GN=Srsf5 PE=1 SV=2 - [SRSF5_MOUSE]	10.2822
P01631	Ig kappa chain V-II region 26-10 OS=Mus musculus PE=1 SV=1 - [KV2A7_MOUSE]	3.83277
Q6PFD5	Disks large-associated protein 3 OS=Mus musculus GN=Dlgap3 PE=1 SV=1 - [DLGP3_MOUSE]	52.1897
Q9JJV2	Profilin-2 OS=Mus musculus GN=Pfn2 PE=1 SV=3 - [PROF2_MOUSE]	9.52843
Q60597	2-oxoglutarate dehydrogenase, mitochondrial OS=Mus musculus GN=Ogdh PE=1 SV=3 - [ODO1_MOUSE]	15.7515
Q8JZQ9	Eukaryotic translation initiation factor 3 subunit B OS=Mus musculus GN=Eif3b PE=1 SV=1 - [EIF3B_MOUSE]	27.9196
P32067	Lupus La protein homolog OS=Mus musculus GN=Ssb PE=1 SV=1 - [LA_MOUSE]	8.02408
Q9JIF0	Protein arginine N-methyltransferase 1 OS=Mus musculus GN=Prmt1 PE=1 SV=1 - [ANM1_MOUSE]	5.35004
Q62093	Serine/arginine-rich splicing factor 2 OS=Mus musculus GN=Srsf2 PE=1 SV=4 - [SRSF2_MOUSE]	8.40942
Q99MU3	Double-stranded RNA-specific adenosine deaminase OS=Mus musculus GN=Adar PE=1 SV=2 - [DSRAD_MOUSE]	29.381
Q9CZM2	60S ribosomal protein L15 OS=Mus musculus GN=Rpl15 PE=2 SV=4 - [RL15_MOUSE]	11.821
Q5U4C1	G-protein coupled receptor-associated sorting protein 1 OS=Mus musculus GN=Gprasp1 PE=1 SV=1 - [GASP1_MOUSE]	27.9147
Q62261	Spectrin beta chain, non-erythrocytic 1 OS=Mus musculus GN=Sptbn1 PE=1 SV=2 - [SPTB2_MOUSE]	68.9065
P17182	Alpha-enolase OS=Mus musculus GN=Eno1 PE=1 SV=3 - [ENOA_MOUSE]	11.6412
Q7TQH0	Ataxin-2-like protein OS=Mus musculus GN=Atxn2l PE=1 SV=1 - [ATX2L_MOUSE]	20.4506
Q6A0A9	Constitutive coactivator of PPAR-gamma-like protein 1 OS=Mus musculus GN=FAM120A PE=1 SV=2 - [F120A_MOUSE]	33.6235
P17225	Polypyrimidine tract-binding protein 1 OS=Mus musculus GN=Ptbp1 PE=1 SV=2 - [PTBP1_MOUSE]	22.3155
Q61214	Dual specificity tyrosine-phosphorylation-regulated kinase 1A OS=Mus musculus GN=Dyrk1a PE=1 SV=1 - [DYR1A_MOUSE]	11.4595
P23242	Gap junction alpha-1 protein OS=Mus musculus GN=Gja1 PE=1 SV=2 - [CXA1_MOUSE]	9.49887
Q60931	Voltage-dependent anion-selective channel protein 3 OS=Mus musculus GN=Vdac3 PE=1 SV=1 - [VDAC3_MOUSE]	15.7569
Q9QXD8	LIM domain-containing protein 1 OS=Mus musculus GN=Limd1 PE=1 SV=2 - [LIMD1_MOUSE]	8.38961
Q9CWZ3	RNA-binding protein 8A OS=Mus musculus GN=Rbm8a PE=1 SV=3 - [RBM8A_MOUSE]	5.63896
Q9D883	Splicing factor U2AF 35 kDa subunit OS=Mus musculus GN=U2af1 PE=1 SV=4 - [U2AF1_MOUSE]	25.9249
Q8BFQ4	WD repeat-containing protein 82 OS=Mus musculus GN=Wdr82 PE=1 SV=1 - [WDR82_MOUSE]	8.82314
Q91YQ5	Dolichyl-diphosphooligosaccharide--protein glycosyltransferase subunit 1 OS=Mus musculus GN=Rpn1 PE=1 SV=1 - [RPN1_MOUSE]	18.3074
P20029	78 kDa glucose-regulated protein OS=Mus musculus GN=Hspa5 PE=1 SV=3 - [GRP78_MOUSE]	19.3884
P10922	Histone H1.0 OS=Mus musculus GN=H1f0 PE=2 SV=4 - [H10_MOUSE]	7.38206
Q78PY7	Staphylococcal nuclease domain-containing protein 1 OS=Mus musculus GN=Snd1 PE=1 SV=1 - [SND1_MOUSE]	24.2968
P39447	Tight junction protein ZO-1 OS=Mus musculus GN=Tjp1 PE=1 SV=2 - [ZO1_MOUSE]	72.5949
P35550	rRNA 2'-O-methyltransferase fibrillarin OS=Mus musculus GN=Fbl PE=1 SV=2 - [FBRL_MOUSE]	2.27382
Q5EBJ4	Ermin OS=Mus musculus GN=Ermn PE=1 SV=1 - [ERMIN_MOUSE]	9.80837
Q6PER3	Microtubule-associated protein RP/EB family member 3 OS=Mus musculus GN=Mapre3 PE=1 SV=1 - [MARE3_MOUSE]	8.52149
P63318	Protein kinase C gamma type OS=Mus musculus GN=Prkcg PE=1 SV=1 - [KPCG_MOUSE]	19.3566
P52912	Nucleolysin TIA-1 OS=Mus musculus GN=Tia1 PE=1 SV=1 - [TIA1_MOUSE]	12.2729
P62137	Serine/threonine-protein phosphatase PP1-alpha catalytic subunit OS=Mus musculus GN=Ppp1ca PE=1 SV=1 - [PP1A_MOUSE]	2.03508
Q9WU01	KH domain-containing, RNA-binding, signal transduction-associated protein 2 OS=Mus musculus GN=Khdrbs2 PE=1 SV=1 - [KHDR2_MOUSE]	7.22246
P01942	Hemoglobin subunit alpha OS=Mus musculus GN=Hba PE=1 SV=2 - [HBA_MOUSE]	8.34185
Q7TN98	Cytoplasmic polyadenylation element-binding protein 4 OS=Mus musculus GN=Cpeb4 PE=1 SV=1 - [CPEB4_MOUSE]	28.7494
Q8BZX4	Splicing regulatory glutamine/lysine-rich protein 1 OS=Mus musculus GN=Srek1 PE=2 SV=1 - [SREK1_MOUSE]	15.2177
P62918	60S ribosomal protein L8 OS=Mus musculus GN=Rpl8 PE=1 SV=2 - [RL8_MOUSE]	8.49787
P47911	60S ribosomal protein L6 OS=Mus musculus GN=Rpl6 PE=1 SV=3 - [RL6_MOUSE]	7.65524
Q9DCJ5	NADH dehydrogenase [ubiquinone] 1 alpha subcomplex subunit 8 OS=Mus musculus GN=Ndufa8 PE=1 SV=3 - [NDUA8_MOUSE]
Q8K2F8	Protein LSM14 homolog A OS=Mus musculus GN=Lsm14a PE=1 SV=1 - [LS14A_MOUSE]	3.82081
P14873	Microtubule-associated protein 1B OS=Mus musculus GN=Map1b PE=1 SV=2 - [MAP1B_MOUSE]	81.6829
Q61545	RNA-binding protein EWS OS=Mus musculus GN=Ewsr1 PE=1 SV=2 - [EWS_MOUSE]	86.914
B2RY56	RNA-binding protein 25 OS=Mus musculus GN=Rbm25 PE=1 SV=2 - [RBM25_MOUSE]	24.8569
P12787	Cytochrome c oxidase subunit 5A, mitochondrial OS=Mus musculus GN=Cox5a PE=1 SV=2 - [COX5A_MOUSE]	3.853
Q9D8E6	60S ribosomal protein L4 OS=Mus musculus GN=Rpl4 PE=1 SV=3 - [RL4_MOUSE]	14.8255
Q68FH0	Plakophilin-4 OS=Mus musculus GN=Pkp4 PE=1 SV=1 - [PKP4_MOUSE]	28.9698
Q6PH08	ERC protein 2 OS=Mus musculus GN=Erc2 PE=1 SV=2 - [ERC2_MOUSE]	14.6948
P61963	DDB1- and CUL4-associated factor 7 OS=Mus musculus GN=Dcaf7 PE=1 SV=1 - [DCAF7_MOUSE]	10.7476
A2AQ07	Tubulin beta-1 chain OS=Mus musculus GN=Tubb1 PE=1 SV=1 - [TBB1_MOUSE]	63.3521
Q7TN99	Cytoplasmic polyadenylation element-binding protein 3 OS=Mus musculus GN=Cpeb3 PE=1 SV=1 - [CPEB3_MOUSE]	21.3611
Q6ZPZ3	Zinc finger CCCH domain-containing protein 4 OS=Mus musculus GN=Zc3h4 PE=1 SV=2 - [ZC3H4_MOUSE]	20.5863
Q9JLM8	Serine/threonine-protein kinase DCLK1 OS=Mus musculus GN=Dclk1 PE=1 SV=1 - [DCLK1_MOUSE]	22.4213
Q99KP6	Pre-mRNA-processing factor 19 OS=Mus musculus GN=Prpf19 PE=1 SV=1 - [PRP19_MOUSE]	12.3035
Q91W18	Tudor domain-containing protein 3 OS=Mus musculus GN=Tdrd3 PE=1 SV=4 - [TDRD3_MOUSE]	12.0073
Q8CH25	SAFB-like transcription modulator OS=Mus musculus GN=Sltm PE=1 SV=1 - [SLTM_MOUSE]	60.4594
P54823	Probable ATP-dependent RNA helicase DDX6 OS=Mus musculus GN=Ddx6 PE=1 SV=1 - [DDX6_MOUSE]	11.1459
O08810	116 kDa U5 small nuclear ribonucleoprotein component OS=Mus musculus GN=Eftud2 PE=1 SV=1 - [U5S1_MOUSE]	25.1785
O55143	Sarcoplasmic/endoplasmic reticulum calcium ATPase 2 OS=Mus musculus GN=Atp2a2 PE=1 SV=2 - [AT2A2_MOUSE]	21.377
Q7TPM1	Protein PRRC2B OS=Mus musculus GN=Prrc2b PE=1 SV=1 - [PRC2B_MOUSE]	35.3502
Q9DBR7	Protein phosphatase 1 regulatory subunit 12A OS=Mus musculus GN=Ppp1r12a PE=1 SV=2 - [MYPT1_MOUSE]	29.0568
Q8CJG0	Protein argonaute-2 OS=Mus musculus GN=Ago2 PE=1 SV=3 - [AGO2_MOUSE]	26.7411
Q9Z1Z2	Serine-threonine kinase receptor-associated protein OS=Mus musculus GN=Strap PE=1 SV=2 - [STRAP_MOUSE]	5.46018
Q8VEM9	Kelch domain-containing protein 3 OS=Mus musculus GN=Klhdc3 PE=2 SV=1 - [KLDC3_MOUSE]	3.52015
P53026	60S ribosomal protein L10a OS=Mus musculus GN=Rpl10a PE=1 SV=3 - [RL10A_MOUSE]	4.37199
Q9DBR1	5'-3' exoribonuclease 2 OS=Mus musculus GN=Xrn2 PE=1 SV=1 - [XRN2_MOUSE]	17.1632
Q8VDP4	Cell cycle and apoptosis regulator protein 2 OS=Mus musculus GN=Ccar2 PE=1 SV=2 - [CCAR2_MOUSE]	21.4154
Q80U78	Pumilio homolog 1 OS=Mus musculus GN=Pum1 PE=1 SV=2 - [PUM1_MOUSE]	36.2125
P41105	60S ribosomal protein L28 OS=Mus musculus GN=Rpl28 PE=1 SV=2 - [RL28_MOUSE]	3.14717
Q9Z0U1	Tight junction protein ZO-2 OS=Mus musculus GN=Tjp2 PE=1 SV=2 - [ZO2_MOUSE]	27.0717
Q9D0T1	NHP2-like protein 1 OS=Mus musculus GN=Snu13 PE=1 SV=4 - [NH2L1_MOUSE]	3.94983
P97801	Survival motor neuron protein OS=Mus musculus GN=Smn1 PE=1 SV=1 - [SMN_MOUSE]	2.5038
P19253	60S ribosomal protein L13a OS=Mus musculus GN=Rpl13a PE=1 SV=4 - [RL13A_MOUSE]	4.92189
Q9Z2D6	Methyl-CpG-binding protein 2 OS=Mus musculus GN=Mecp2 PE=1 SV=1 - [MECP2_MOUSE]	6.94266
Q791V5	Mitochondrial carrier homolog 2 OS=Mus musculus GN=Mtch2 PE=1 SV=1 - [MTCH2_MOUSE]	7.74334
Q9D7X3	Dual specificity protein phosphatase 3 OS=Mus musculus GN=Dusp3 PE=1 SV=1 - [DUS3_MOUSE]	4.91784
B1AZI6	THO complex subunit 2 OS=Mus musculus GN=Thoc2 PE=1 SV=1 - [THOC2_MOUSE]	33.1427
Q921F4	Heterogeneous nuclear ribonucleoprotein L-like OS=Mus musculus GN=Hnrnpll PE=1 SV=3 - [HNRLL_MOUSE]	12.5831
Q8R311	cTAGE family member 5 OS=Mus musculus GN=Ctage5 PE=1 SV=1 - [CTGE5_MOUSE]	26.1033
Q61171	Peroxiredoxin-2 OS=Mus musculus GN=Prdx2 PE=1 SV=3 - [PRDX2_MOUSE]	2.62831
Q9CQT2	RNA-binding protein 7 OS=Mus musculus GN=Rbm7 PE=1 SV=1 - [RBM7_MOUSE]	6.12921
B2RSH2	Guanine nucleotide-binding protein G(i) subunit alpha-1 OS=Mus musculus GN=Gnai1 PE=1 SV=1 - [GNAI1_MOUSE]	8.99806
P08752	Guanine nucleotide-binding protein G(i) subunit alpha-2 OS=Mus musculus GN=Gnai2 PE=1 SV=5 - [GNAI2_MOUSE]	9.5684
P46460	Vesicle-fusing ATPase OS=Mus musculus GN=Nsf PE=1 SV=2 - [NSF_MOUSE]	22.604
Q9D0M5	Dynein light chain 2, cytoplasmic OS=Mus musculus GN=Dynll2 PE=1 SV=1 - [DYL2_MOUSE]	2.05145
Q62318	Transcription intermediary factor 1-beta OS=Mus musculus GN=Trim28 PE=1 SV=3 - [TIF1B_MOUSE]	22.8376
Q4FK66	Pre-mRNA-splicing factor 38A OS=Mus musculus GN=Prpf38a PE=1 SV=1 - [PR38A_MOUSE]	7.94506
Q8VDM6	Heterogeneous nuclear ribonucleoprotein U-like protein 1 OS=Mus musculus GN=Hnrnpul1 PE=1 SV=1 - [HNRL1_MOUSE]	20.7718
Q61885	Myelin-oligodendrocyte glycoprotein OS=Mus musculus GN=Mog PE=1 SV=1 - [MOG_MOUSE]	12.921
Q8C0M9	Isoaspartyl peptidase/L-asparaginase OS=Mus musculus GN=Asrgl1 PE=1 SV=1 - [ASGL1_MOUSE]	8.48401
Q8C3F2	Constitutive coactivator of PPAR-gamma-like protein 2 OS=Mus musculus GN=Fam120c PE=1 SV=3 - [F120C_MOUSE]	22.8764
P57722	Poly(rC)-binding protein 3 OS=Mus musculus GN=Pcbp3 PE=1 SV=3 - [PCBP3_MOUSE]	24.8464
Q8BMF4	Dihydrolipoyllysine-residue acetyltransferase component of pyruvate dehydrogenase complex, mitochondrial OS=Mus musculus GN=Dlat PE=1 SV=2 - [ODP2_MOUSE]	12.32
Q62159	Rho-related GTP-binding protein RhoC OS=Mus musculus GN=Rhoc PE=1 SV=2 - [RHOC_MOUSE]	5.9866
Q9ERU9	E3 SUMO-protein ligase RanBP2 OS=Mus musculus GN=Ranbp2 PE=1 SV=2 - [RBP2_MOUSE]	53.6904
Q9D6J5	NADH dehydrogenase [ubiquinone] 1 beta subcomplex subunit 8, mitochondrial OS=Mus musculus GN=Ndufb8 PE=1 SV=1 - [NDUB8_MOUSE]	2.4754
A2AG50	MAP7 domain-containing protein 2 OS=Mus musculus GN=Map7d2 PE=1 SV=1 - [MA7D2_MOUSE]	17.3688
D3YXK2	Scaffold attachment factor B1 OS=Mus musculus GN=Safb PE=1 SV=2 - [SAFB1_MOUSE]	41.3177
Q80SY5	Pre-mRNA-splicing factor 38B OS=Mus musculus GN=Prpf38b PE=1 SV=1 - [PR38B_MOUSE]	15.4526
Q9DBU6	Serine/Arginine-related protein 53 OS=Mus musculus GN=Rsrc1 PE=1 SV=1 - [RSRC1_MOUSE]	4.14166
Q9JII5	DAZ-associated protein 1 OS=Mus musculus GN=Dazap1 PE=1 SV=2 - [DAZP1_MOUSE]	52.9033
P63087	Serine/threonine-protein phosphatase PP1-gamma catalytic subunit OS=Mus musculus GN=Ppp1cc PE=1 SV=1 - [PP1G_MOUSE]	5.35035
Q99PV0	Pre-mRNA-processing-splicing factor 8 OS=Mus musculus GN=Prpf8 PE=1 SV=2 - [PRP8_MOUSE]	48.1634
Q9D3D9	ATP synthase subunit delta, mitochondrial OS=Mus musculus GN=Atp5d PE=1 SV=1 - [ATPD_MOUSE]	4.06208
Q8QZT2	Centriole, cilia and spindle-associated protein OS=Mus musculus GN=Ccsap PE=1 SV=1 - [CCSAP_MOUSE]	0
Q8CJ00	NADPH oxidase activator 1 OS=Mus musculus GN=Noxa1 PE=1 SV=1 - [NOXA1_MOUSE]	0
Q9R1Z8	Vinexin OS=Mus musculus GN=Sorbs3 PE=1 SV=1 - [VINEX_MOUSE]	12.8767
O35927	Catenin delta-2 OS=Mus musculus GN=Ctnnd2 PE=1 SV=1 - [CTND2_MOUSE]	28.793
Q8R4U7	Leucine zipper protein 1 OS=Mus musculus GN=Luzp1 PE=1 SV=2 - [LUZP1_MOUSE]	22.3222
P43006	Excitatory amino acid transporter 2 OS=Mus musculus GN=Slc1a2 PE=1 SV=1 - [EAA2_MOUSE]	22.8
Q9R0P3	S-formylglutathione hydrolase OS=Mus musculus GN=Esd PE=1 SV=1 - [ESTD_MOUSE]	2.49627
Q7TNC4	Putative RNA-binding protein Luc7-like 2 OS=Mus musculus GN=Luc7l2 PE=1 SV=1 - [LC7L2_MOUSE]	11.0065
Q9CQA3	Succinate dehydrogenase [ubiquinone] iron-sulfur subunit, mitochondrial OS=Mus musculus GN=Sdhb PE=1 SV=1 - [SDHB_MOUSE]	6.11458
Q99JY9	Actin-related protein 3 OS=Mus musculus GN=Actr3 PE=1 SV=3 - [ARP3_MOUSE]	7.83076
O55125	Protein NipSnap homolog 1 OS=Mus musculus GN=Nipsnap1 PE=1 SV=1 - [NIPS1_MOUSE]	2.71841
P67778	Prohibitin OS=Mus musculus GN=Phb PE=1 SV=1 - [PHB_MOUSE]	7.47158
Q91VT4	Carbonyl reductase family member 4 OS=Mus musculus GN=Cbr4 PE=1 SV=2 - [CBR4_MOUSE]	0
P59326	YTH domain-containing family protein 1 OS=Mus musculus GN=Ythdf1 PE=1 SV=1 - [YTHD1_MOUSE]	7.421
P62852	40S ribosomal protein S25 OS=Mus musculus GN=Rps25 PE=1 SV=1 - [RS25_MOUSE]	1.91464
Q8R0F5	RNA-binding motif protein, X-linked 2 OS=Mus musculus GN=Rbmx2 PE=1 SV=1 - [RBMX2_MOUSE]	7.62803
Q569Z5	Probable ATP-dependent RNA helicase DDX46 OS=Mus musculus GN=Ddx46 PE=1 SV=2 - [DDX46_MOUSE]	21.4986
Q9JKQ4	Iroquois-class homeodomain protein IRX-5 OS=Mus musculus GN=Irx5 PE=2 SV=1 - [IRX5_MOUSE]	0
P62071	Ras-related protein R-Ras2 OS=Mus musculus GN=Rras2 PE=1 SV=1 - [RRAS2_MOUSE]	5.05096
Q9R1C7	Pre-mRNA-processing factor 40 homolog A OS=Mus musculus GN=Prpf40a PE=1 SV=1 - [PR40A_MOUSE]	36.3345
Q80YN3	Breast carcinoma-amplified sequence 1 homolog OS=Mus musculus GN=Bcas1 PE=1 SV=3 - [BCAS1_MOUSE]	16.9248
P62267	40S ribosomal protein S23 OS=Mus musculus GN=Rps23 PE=1 SV=3 - [RS23_MOUSE]	3.68457
P62983	Ubiquitin-40S ribosomal protein S27a OS=Mus musculus GN=Rps27a PE=1 SV=2 - [RS27A_MOUSE]	6.46981
P58742	Aladin OS=Mus musculus GN=Aaas PE=1 SV=1 - [AAAS_MOUSE]	9.5561
P19157	Glutathione S-transferase P 1 OS=Mus musculus GN=Gstp1 PE=1 SV=2 - [GSTP1_MOUSE]	5.3561
Q7TPR4	Alpha-actinin-1 OS=Mus musculus GN=Actn1 PE=1 SV=1 - [ACTN1_MOUSE]	15.2053
Q8C570	mRNA export factor OS=Mus musculus GN=Rae1 PE=1 SV=1 - [RAE1L_MOUSE]	7.55308
P60202	Myelin proteolipid protein OS=Mus musculus GN=Plp1 PE=1 SV=2 - [MYPR_MOUSE]	14.4522
Q91WD5	NADH dehydrogenase [ubiquinone] iron-sulfur protein 2, mitochondrial OS=Mus musculus GN=Ndufs2 PE=1 SV=1 - [NDUS2_MOUSE]	9.19494
P01837	Ig kappa chain C region OS=Mus musculus PE=1 SV=1 - [IGKC_MOUSE]	2.25823
Q61464	Zinc finger protein 638 OS=Mus musculus GN=Znf638 PE=1 SV=2 - [ZN638_MOUSE]	41.2066
Q9Z0H4	CUGBP Elav-like family member 2 OS=Mus musculus GN=Celf2 PE=1 SV=1 - [CELF2_MOUSE]	22.8835
O08749	Dihydrolipoyl dehydrogenase, mitochondrial OS=Mus musculus GN=Dld PE=1 SV=2 - [DLDH_MOUSE]	11.1687
Q01405	Protein transport protein Sec23A OS=Mus musculus GN=Sec23a PE=1 SV=2 - [SC23A_MOUSE]	9.66775
P23927	Alpha-crystallin B chain OS=Mus musculus GN=Cryab PE=1 SV=2 - [CRYAB_MOUSE]	3.86368
Q9ESB3	Histidine-rich glycoprotein OS=Mus musculus GN=Hrg PE=1 SV=2 - [HRG_MOUSE]	9.0352
Q6NXI6	Regulation of nuclear pre-mRNA domain-containing protein 2 OS=Mus musculus GN=Rprd2 PE=1 SV=1 - [RPRD2_MOUSE]	16.7822
P35283	Ras-related protein Rab-12 OS=Mus musculus GN=Rab12 PE=1 SV=3 - [RAB12_MOUSE]	6.29221
P17710	Hexokinase-1 OS=Mus musculus GN=Hk1 PE=1 SV=3 - [HXK1_MOUSE]	16.7471
P09405	Nucleolin OS=Mus musculus GN=Ncl PE=1 SV=2 - [NUCL_MOUSE]	12.3435
Q31125	Zinc transporter SLC39A7 OS=Mus musculus GN=Slc39a7 PE=1 SV=2 - [S39A7_MOUSE]	13.7043
Q8CC35	Synaptopodin OS=Mus musculus GN=Synpo PE=1 SV=2 - [SYNPO_MOUSE]	13.7313
Q9JKN6	RNA-binding protein Nova-1 OS=Mus musculus GN=Nova1 PE=1 SV=2 - [NOVA1_MOUSE]	9.31946
P60764	Ras-related C3 botulinum toxin substrate 3 OS=Mus musculus GN=Rac3 PE=1 SV=1 - [RAC3_MOUSE]	0
P83870	PHD finger-like domain-containing protein 5A OS=Mus musculus GN=Phf5a PE=1 SV=1 - [PHF5A_MOUSE]	5.50052
P27573	Myelin protein P0 OS=Mus musculus GN=Mpz PE=1 SV=1 - [MYP0_MOUSE]	5.98711
Q08288	Cell growth-regulating nucleolar protein OS=Mus musculus GN=Lyar PE=1 SV=2 - [LYAR_MOUSE]	4.83629
Q9DBF7	Pre-mRNA-splicing factor CWC25 homolog OS=Mus musculus GN=Cwc25 PE=2 SV=2 - [CWC25_MOUSE]	11.36
Q9R0L7	A-kinase anchor protein 8-like OS=Mus musculus GN=Akap8l PE=1 SV=1 - [AKP8L_MOUSE]	13.7964
O35730	E3 ubiquitin-protein ligase RING1 OS=Mus musculus GN=Ring1 PE=1 SV=2 - [RING1_MOUSE]	2.54606
Q8QZY1	Eukaryotic translation initiation factor 3 subunit L OS=Mus musculus GN=Eif3l PE=1 SV=1 - [EIF3L_MOUSE]	10.8017
Q9D0M3	Cytochrome c1, heme protein, mitochondrial OS=Mus musculus GN=Cyc1 PE=1 SV=1 - [CY1_MOUSE]	3.90413
Q91VR2	ATP synthase subunit gamma, mitochondrial OS=Mus musculus GN=Atp5c1 PE=1 SV=1 - [ATPG_MOUSE]	5.62448
Q9CQ49	Nuclear cap-binding protein subunit 2 OS=Mus musculus GN=Ncbp2 PE=1 SV=1 - [NCBP2_MOUSE]	2.59195
A2BH40	AT-rich interactive domain-containing protein 1A OS=Mus musculus GN=Arid1a PE=1 SV=1 - [ARI1A_MOUSE]	41.3136
Q9EPQ8	Transcription factor 20 OS=Mus musculus GN=Tcf20 PE=1 SV=3 - [TCF20_MOUSE]	28.0218
Q9CY66	H/ACA ribonucleoprotein complex subunit 1 OS=Mus musculus GN=Gar1 PE=1 SV=1 - [GAR1_MOUSE]	5.74365
P17809	Solute carrier family 2, facilitated glucose transporter member 1 OS=Mus musculus GN=Slc2a1 PE=1 SV=4 - [GTR1_MOUSE]	6.4212
P61161	Actin-related protein 2 OS=Mus musculus GN=Actr2 PE=1 SV=1 - [ARP2_MOUSE]	8.06393
Q921M3	Splicing factor 3B subunit 3 OS=Mus musculus GN=Sf3b3 PE=1 SV=1 - [SF3B3_MOUSE]	21.6944
Q61686	Chromobox protein homolog 5 OS=Mus musculus GN=Cbx5 PE=1 SV=1 - [CBX5_MOUSE]	3.20377
Q80XP8	Protein FAM76B OS=Mus musculus GN=Fam76b PE=1 SV=1 - [FA76B_MOUSE]	6.10322
O89112	LanC-like protein 1 OS=Mus musculus GN=Lancl1 PE=1 SV=1 - [LANC1_MOUSE]	13.2567
P51150	Ras-related protein Rab-7a OS=Mus musculus GN=Rab7a PE=1 SV=2 - [RAB7A_MOUSE]	4.45199
Q60771	Claudin-11 OS=Mus musculus GN=Cldn11 PE=1 SV=1 - [CLD11_MOUSE]	14.4198
Q8R149	BUD13 homolog OS=Mus musculus GN=Bud13 PE=1 SV=1 - [BUD13_MOUSE]	14.7535
Q9CYI4	Putative RNA-binding protein Luc7-like 1 OS=Mus musculus GN=Luc7l PE=1 SV=2 - [LUC7L_MOUSE]	7.59255
Q8VE92	RNA-binding protein 4B OS=Mus musculus GN=Rbm4b PE=1 SV=1 - [RBM4B_MOUSE]	7.77436
Q9DAN9	Uncharacterized protein C17orf105 homolog OS=Mus musculus PE=2 SV=1 - [CQ105_MOUSE]
P20917	Myelin-associated glycoprotein OS=Mus musculus GN=Mag PE=1 SV=2 - [MAG_MOUSE]	15.842
Q9D0R8	Protein LSM12 homolog OS=Mus musculus GN=Lsm12 PE=1 SV=1 - [LSM12_MOUSE]	4.69996
P14148	60S ribosomal protein L7 OS=Mus musculus GN=Rpl7 PE=1 SV=2 - [RL7_MOUSE]	5.51233
Q9JJK2	LanC-like protein 2 OS=Mus musculus GN=Lancl2 PE=1 SV=1 - [LANC2_MOUSE]	6.1963
Q80YR5	Scaffold attachment factor B2 OS=Mus musculus GN=Safb2 PE=1 SV=2 - [SAFB2_MOUSE]	14.9644
Q61292	Laminin subunit beta-2 OS=Mus musculus GN=Lamb2 PE=1 SV=2 - [LAMB2_MOUSE]	28.466
Q91VC3	Eukaryotic initiation factor 4A-III OS=Mus musculus GN=Eif4a3 PE=1 SV=3 - [IF4A3_MOUSE]	6.37761
P59999	Actin-related protein 2/3 complex subunit 4 OS=Mus musculus GN=Arpc4 PE=1 SV=3 - [ARPC4_MOUSE]	3.48794
Q8CJG1	Protein argonaute-1 OS=Mus musculus GN=Ago1 PE=1 SV=2 - [AGO1_MOUSE]	17.2783
P62835	Ras-related protein Rap-1A OS=Mus musculus GN=Rap1a PE=1 SV=1 - [RAP1A_MOUSE]	4.17463
Q61142	Spindlin-1 OS=Mus musculus GN=Spin1 PE=1 SV=2 - [SPIN1_MOUSE]	2.50397
Q8CHQ6	Transmembrane protein 125 OS=Mus musculus GN=Tmem125 PE=2 SV=1 - [TM125_MOUSE]	2.16344
P62874	Guanine nucleotide-binding protein G(I)/G(S)/G(T) subunit beta-1 OS=Mus musculus GN=Gnb1 PE=1 SV=3 - [GBB1_MOUSE]	3.63943
Q8BW22	Calcium-responsive transactivator OS=Mus musculus GN=Ss18l1 PE=1 SV=1 - [CREST_MOUSE]	3.73522
Q9D2P8	Myelin-associated oligodendrocyte basic protein OS=Mus musculus GN=Mobp PE=1 SV=1 - [MOBP_MOUSE]	4.6231
Q60631	Growth factor receptor-bound protein 2 OS=Mus musculus GN=Grb2 PE=1 SV=1 - [GRB2_MOUSE]	2.8209
P27659	60S ribosomal protein L3 OS=Mus musculus GN=Rpl3 PE=1 SV=3 - [RL3_MOUSE]	34.1793
Q8C3Q5	Protein shisa-7 OS=Mus musculus GN=Shisa7 PE=1 SV=3 - [SHSA7_MOUSE]	9.02651
Q8VDQ8	NAD-dependent protein deacetylase sirtuin-2 OS=Mus musculus GN=Sirt2 PE=1 SV=2 - [SIR2_MOUSE]	7.7658
Q80SW1	Putative adenosylhomocysteinase 2 OS=Mus musculus GN=Ahcyl1 PE=1 SV=1 - [SAHH2_MOUSE]	10.6977
Q9CZJ2	Heat shock 70 kDa protein 12B OS=Mus musculus GN=Hspa12b PE=1 SV=1 - [HS12B_MOUSE]	7.40739
Q91YE7	RNA-binding protein 5 OS=Mus musculus GN=Rbm5 PE=1 SV=1 - [RBM5_MOUSE]	15.4382
O35129	Prohibitin-2 OS=Mus musculus GN=Phb2 PE=1 SV=1 - [PHB2_MOUSE]	4.57726
Q6PHZ5	Putative RNA-binding protein 15B OS=Mus musculus GN=Rbm15b PE=1 SV=2 - [RB15B_MOUSE]	15.1429
Q9ESX5	H/ACA ribonucleoprotein complex subunit 4 OS=Mus musculus GN=Dkc1 PE=1 SV=4 - [DKC1_MOUSE]	10.3289
Q80XI4	Phosphatidylinositol 5-phosphate 4-kinase type-2 beta OS=Mus musculus GN=Pip4k2b PE=1 SV=1 - [PI42B_MOUSE]	7.96177
P97379	Ras GTPase-activating protein-binding protein 2 OS=Mus musculus GN=G3bp2 PE=1 SV=2 - [G3BP2_MOUSE]	10.1581
O54836	Zinc finger matrin-type protein 3 OS=Mus musculus GN=Zmat3 PE=2 SV=1 - [ZMAT3_MOUSE]	5.37915
Q61584	Fragile X mental retardation syndrome-related protein 1 OS=Mus musculus GN=Fxr1 PE=1 SV=2 - [FXR1_MOUSE]	8.8633
Q8R2U0	Nucleoporin SEH1 OS=Mus musculus GN=Seh1l PE=2 SV=1 - [SEH1_MOUSE]	3.63906
Q3UHC0	Trinucleotide repeat-containing gene 6C protein OS=Mus musculus GN=Tnrc6c PE=1 SV=2 - [TNR6C_MOUSE]	16.3458
Q99KG3	RNA-binding protein 10 OS=Mus musculus GN=Rbm10 PE=1 SV=1 - [RBM10_MOUSE]	15.5698
P61226	Ras-related protein Rap-2b OS=Mus musculus GN=Rap2b PE=1 SV=1 - [RAP2B_MOUSE]	2.96833
D3YZU1	SH3 and multiple ankyrin repeat domains protein 1 OS=Mus musculus GN=Shank1 PE=1 SV=1 - [SHAN1_MOUSE]	23.5929
Q9DB77	Cytochrome b-c1 complex subunit 2, mitochondrial OS=Mus musculus GN=Uqcrc2 PE=1 SV=1 - [QCR2_MOUSE]	9.04907
Q6IFZ6	Keratin, type II cytoskeletal 1b OS=Mus musculus GN=Krt77 PE=1 SV=1 - [K2C1B_MOUSE]	12.5599
Q01097	Glutamate receptor ionotropic, NMDA 2B OS=Mus musculus GN=Grin2b PE=1 SV=3 - [NMDE2_MOUSE]	28.1131
P58871	182 kDa tankyrase-1-binding protein OS=Mus musculus GN=Tnks1bp1 PE=1 SV=2 - [TB182_MOUSE]	23.1054
P70404	Isocitrate dehydrogenase [NAD] subunit gamma 1, mitochondrial OS=Mus musculus GN=Idh3g PE=1 SV=1 - [IDHG1_MOUSE]	2.76541
P47738	Aldehyde dehydrogenase, mitochondrial OS=Mus musculus GN=Aldh2 PE=1 SV=1 - [ALDH2_MOUSE]	6.01461
Q812E0	Cytoplasmic polyadenylation element-binding protein 2 OS=Mus musculus GN=Cpeb2 PE=1 SV=1 - [CPEB2_MOUSE]	10.6989
Q91XM9	Disks large homolog 2 OS=Mus musculus GN=Dlg2 PE=1 SV=2 - [DLG2_MOUSE]	14.8912
P50518	V-type proton ATPase subunit E 1 OS=Mus musculus GN=Atp6v1e1 PE=1 SV=2 - [VATE1_MOUSE]	3.7367
Q8VE97	Serine/arginine-rich splicing factor 4 OS=Mus musculus GN=Srsf4 PE=2 SV=1 - [SRSF4_MOUSE]	9.02319
Q9WV60	Glycogen synthase kinase-3 beta OS=Mus musculus GN=Gsk3b PE=1 SV=2 - [GSK3B_MOUSE]	2.20931
Q8CJF9	Protein argonaute-3 OS=Mus musculus GN=Ago3 PE=2 SV=2 - [AGO3_MOUSE]	19.6971
P50516	V-type proton ATPase catalytic subunit A OS=Mus musculus GN=Atp6v1a PE=1 SV=2 - [VATA_MOUSE]	5.01068
Q8QZT1	Acetyl-CoA acetyltransferase, mitochondrial OS=Mus musculus GN=Acat1 PE=1 SV=1 - [THIL_MOUSE]	3.56536
Q9R1R2	Tripartite motif-containing protein 3 OS=Mus musculus GN=Trim3 PE=1 SV=1 - [TRIM3_MOUSE]	10.419
Q80TA6	Myotubularin-related protein 12 OS=Mus musculus GN=Mtmr12 PE=1 SV=2 - [MTMRC_MOUSE]	0
Q8VEM8	Phosphate carrier protein, mitochondrial OS=Mus musculus GN=Slc25a3 PE=1 SV=1 - [MPCP_MOUSE]	5.70377
Q9CR57	60S ribosomal protein L14 OS=Mus musculus GN=Rpl14 PE=1 SV=3 - [RL14_MOUSE]	3.89355
Q922U2	Keratin, type II cytoskeletal 5 OS=Mus musculus GN=Krt5 PE=1 SV=1 - [K2C5_MOUSE]	14.967
Q6P4T2	U5 small nuclear ribonucleoprotein 200 kDa helicase OS=Mus musculus GN=Snrnp200 PE=1 SV=1 - [U520_MOUSE]	33.3309
Q3UTQ8	Cyclin-dependent kinase-like 5 OS=Mus musculus GN=Cdkl5 PE=1 SV=1 - [CDKL5_MOUSE]	7.49322
Q60987	Forkhead box protein G1 OS=Mus musculus GN=Foxg1 PE=2 SV=1 - [FOXG1_MOUSE]	3.11673
Q9JIA1	Leucine-rich glioma-inactivated protein 1 OS=Mus musculus GN=Lgi1 PE=1 SV=1 - [LGI1_MOUSE]	9.10862
Q99LX5	Multiple myeloma tumor-associated protein 2 homolog OS=Mus musculus GN=Mmtag2 PE=2 SV=1 - [MMTA2_MOUSE]	4.08001
Q8K015	Centromere protein O OS=Mus musculus GN=Cenpo PE=2 SV=1 - [CENPO_MOUSE]	2.41154
Q60737	Casein kinase II subunit alpha OS=Mus musculus GN=Csnk2a1 PE=1 SV=2 - [CSK21_MOUSE]	0
Q69Z99	Zinc finger protein 512 OS=Mus musculus GN=Znf512 PE=2 SV=2 - [ZN512_MOUSE]	15.2978
Q02105	Complement C1q subcomponent subunit C OS=Mus musculus GN=C1qc PE=1 SV=2 - [C1QC_MOUSE]	3.61544
Q9D8N0	Elongation factor 1-gamma OS=Mus musculus GN=Eef1g PE=1 SV=3 - [EF1G_MOUSE]	6.9814
Q9DCH4	Eukaryotic translation initiation factor 3 subunit F OS=Mus musculus GN=Eif3f PE=1 SV=2 - [EIF3F_MOUSE]	3.07691
P99029	Peroxiredoxin-5, mitochondrial OS=Mus musculus GN=Prdx5 PE=1 SV=2 - [PRDX5_MOUSE]	3.01919
P51410	60S ribosomal protein L9 OS=Mus musculus GN=Rpl9 PE=1 SV=2 - [RL9_MOUSE]	3.35034
Q9JLV1	BAG family molecular chaperone regulator 3 OS=Mus musculus GN=Bag3 PE=1 SV=2 - [BAG3_MOUSE]	6.91262
Q9CRB5	Prolactin-7C1 OS=Mus musculus GN=Prl7c1 PE=2 SV=1 - [PR7C1_MOUSE]	2.34349
Q8K0S0	Phytanoyl-CoA hydroxylase-interacting protein OS=Mus musculus GN=Phyhip PE=1 SV=1 - [PHYIP_MOUSE]	7.07539
Q8R4E6	Purine-rich element-binding protein gamma OS=Mus musculus GN=Purg PE=1 SV=1 - [PURG_MOUSE]	6.09536
Q02248	Catenin beta-1 OS=Mus musculus GN=Ctnnb1 PE=1 SV=1 - [CTNB1_MOUSE]	12.7935
P70257	Nuclear factor 1 X-type OS=Mus musculus GN=Nfix PE=1 SV=2 - [NFIX_MOUSE]	4.54108
P62827	GTP-binding nuclear protein Ran OS=Mus musculus GN=Ran PE=1 SV=3 - [RAN_MOUSE]	2.44869
Q61029	Lamina-associated polypeptide 2, isoforms beta/delta/epsilon/gamma OS=Mus musculus GN=Tmpo PE=1 SV=4 - [LAP2B_MOUSE]	3.81654
O08784	Treacle protein OS=Mus musculus GN=Tcof1 PE=1 SV=1 - [TCOF_MOUSE]	0
P68404	Protein kinase C beta type OS=Mus musculus GN=Prkcb PE=1 SV=4 - [KPCB_MOUSE]	6.21082
Q9WVR4	Fragile X mental retardation syndrome-related protein 2 OS=Mus musculus GN=Fxr2 PE=1 SV=1 - [FXR2_MOUSE]	2.64896
P97376	Protein FRG1 OS=Mus musculus GN=Frg1 PE=1 SV=2 - [FRG1_MOUSE]	4.00025
Q9Z1D1	Eukaryotic translation initiation factor 3 subunit G OS=Mus musculus GN=Eif3g PE=1 SV=2 - [EIF3G_MOUSE]	0
P08775	DNA-directed RNA polymerase II subunit RPB1 OS=Mus musculus GN=Polr2a PE=1 SV=3 - [RPB1_MOUSE]	15.6904
Q9D2N4	Dystrobrevin alpha OS=Mus musculus GN=Dtna PE=1 SV=2 - [DTNA_MOUSE]	9.34588
Q9QY76	Vesicle-associated membrane protein-associated protein B OS=Mus musculus GN=Vapb PE=1 SV=3 - [VAPB_MOUSE]	3.18248
Q60722	Transcription factor 4 OS=Mus musculus GN=Tcf4 PE=1 SV=1 - [ITF2_MOUSE]	2.58272
Q99M28	RNA-binding protein with serine-rich domain 1 OS=Mus musculus GN=Rnps1 PE=1 SV=1 - [RNPS1_MOUSE]	5.86357
Q99JF8	PC4 and SFRS1-interacting protein OS=Mus musculus GN=Psip1 PE=1 SV=1 - [PSIP1_MOUSE]	6.41276
P10493	Nidogen-1 OS=Mus musculus GN=Nid1 PE=1 SV=2 - [NID1_MOUSE]	15.1513
P61264	Syntaxin-1B OS=Mus musculus GN=Stx1b PE=1 SV=1 - [STX1B_MOUSE]	4.4206
P23506	Protein-L-isoaspartate(D-aspartate) O-methyltransferase OS=Mus musculus GN=Pcmt1 PE=1 SV=3 - [PIMT_MOUSE]	3.35879
Q9D6Z1	Nucleolar protein 56 OS=Mus musculus GN=Nop56 PE=1 SV=2 - [NOP56_MOUSE]	9.35883
A2AR02	Peptidyl-prolyl cis-trans isomerase G OS=Mus musculus GN=Ppig PE=1 SV=1 - [PPIG_MOUSE]	19.8122
Q8BHS3	Pre-mRNA-splicing factor RBM22 OS=Mus musculus GN=Rbm22 PE=1 SV=1 - [RBM22_MOUSE]	3.60192
O70209	PDZ and LIM domain protein 3 OS=Mus musculus GN=Pdlim3 PE=1 SV=1 - [PDLI3_MOUSE]	3.29284
P14106	Complement C1q subcomponent subunit B OS=Mus musculus GN=C1qb PE=1 SV=2 - [C1QB_MOUSE]	3.81277
Q8BFY6	Peflin OS=Mus musculus GN=Pef1 PE=1 SV=1 - [PEF1_MOUSE]	4.53907
O88322	Nidogen-2 OS=Mus musculus GN=Nid2 PE=1 SV=2 - [NID2_MOUSE]	12.7723
Q6NXH3	Vasculin OS=Mus musculus GN=Gpbp1 PE=1 SV=1 - [GPBP1_MOUSE]	2.97273
P14094	Sodium/potassium-transporting ATPase subunit beta-1 OS=Mus musculus GN=Atp1b1 PE=1 SV=1 - [AT1B1_MOUSE]	0
O54774	AP-3 complex subunit delta-1 OS=Mus musculus GN=Ap3d1 PE=1 SV=1 - [AP3D1_MOUSE]	7.98062
Q9CQU1	Microfibrillar-associated protein 1 OS=Mus musculus GN=Mfap1 PE=1 SV=1 - [MFAP1_MOUSE]	8.02473
P35396	Peroxisome proliferator-activated receptor delta OS=Mus musculus GN=Ppard PE=2 SV=1 - [PPARD_MOUSE]	0
O55187	E3 SUMO-protein ligase CBX4 OS=Mus musculus GN=Cbx4 PE=1 SV=2 - [CBX4_MOUSE]	7.67708
Q6PDG5	SWI/SNF complex subunit SMARCC2 OS=Mus musculus GN=Smarcc2 PE=1 SV=2 - [SMRC2_MOUSE]	17.282
Q8R516	E3 ubiquitin-protein ligase MIB2 OS=Mus musculus GN=Mib2 PE=1 SV=2 - [MIB2_MOUSE]	0
Q61818	Retinoic acid-induced protein 1 OS=Mus musculus GN=Rai1 PE=1 SV=3 - [RAI1_MOUSE]	20.7052
Q8BH95	Enoyl-CoA hydratase, mitochondrial OS=Mus musculus GN=Echs1 PE=1 SV=1 - [ECHM_MOUSE]	3.27012
P00405	Cytochrome c oxidase subunit 2 OS=Mus musculus GN=Mtco2 PE=1 SV=1 - [COX2_MOUSE]	2.55644
Q9D2G2	Dihydrolipoyllysine-residue succinyltransferase component of 2-oxoglutarate dehydrogenase complex, mitochondrial OS=Mus musculus GN=Dlst PE=1 SV=1 - [ODO2_MOUSE]	6.27145
P57780	Alpha-actinin-4 OS=Mus musculus GN=Actn4 PE=1 SV=1 - [ACTN4_MOUSE]	12.3427
Q08091	Calponin-1 OS=Mus musculus GN=Cnn1 PE=1 SV=1 - [CNN1_MOUSE]	7.98817
Q80TZ3	Putative tyrosine-protein phosphatase auxilin OS=Mus musculus GN=Dnajc6 PE=1 SV=2 - [AUXI_MOUSE]	3.58253
Q80YA9	Connector enhancer of kinase suppressor of ras 2 OS=Mus musculus GN=Cnksr2 PE=1 SV=1 - [CNKR2_MOUSE]	9.07546
Q6Y7W8	PERQ amino acid-rich with GYF domain-containing protein 2 OS=Mus musculus GN=Gigyf2 PE=1 SV=2 - [PERQ2_MOUSE]	11.9102
Q8VHX2	Ectodysplasin-A receptor-associated adapter protein OS=Mus musculus GN=Edaradd PE=1 SV=1 - [EDAD_MOUSE]	1.97845
Q8CHC4	Synaptojanin-1 OS=Mus musculus GN=Synj1 PE=1 SV=3 - [SYNJ1_MOUSE]	12.8072
Q91YT0	NADH dehydrogenase [ubiquinone] flavoprotein 1, mitochondrial OS=Mus musculus GN=Ndufv1 PE=1 SV=1 - [NDUV1_MOUSE]	6.50096
P57784	U2 small nuclear ribonucleoprotein A' OS=Mus musculus GN=Snrpa1 PE=1 SV=2 - [RU2A_MOUSE]	2.5479
P97447	Four and a half LIM domains protein 1 OS=Mus musculus GN=Fhl1 PE=1 SV=3 - [FHL1_MOUSE]	3.79589
P03987	Ig gamma-3 chain C region OS=Mus musculus PE=1 SV=2 - [IGHG3_MOUSE]	3.24923
Q69ZX8	Actin-binding LIM protein 3 OS=Mus musculus GN=Ablim3 PE=1 SV=2 - [ABLM3_MOUSE]	10.7291
O70443	Guanine nucleotide-binding protein G(z) subunit alpha OS=Mus musculus GN=Gnaz PE=1 SV=4 - [GNAZ_MOUSE]	0
Q9CWE0	Mitochondrial fission regulator 1-like OS=Mus musculus GN=Mtfr1l PE=1 SV=1 - [MFR1L_MOUSE]
Q9JHL1	Na(+)/H(+) exchange regulatory cofactor NHE-RF2 OS=Mus musculus GN=Slc9a3r2 PE=1 SV=2 - [NHRF2_MOUSE]	2.53374
Q8VED5	Keratin, type II cytoskeletal 79 OS=Mus musculus GN=Krt79 PE=1 SV=2 - [K2C79_MOUSE]	7.3599
P26443	Glutamate dehydrogenase 1, mitochondrial OS=Mus musculus GN=Glud1 PE=1 SV=1 - [DHE3_MOUSE]	7.17337
Q66L44	Protein Dos OS=Mus musculus GN=Dos PE=1 SV=3 - [DOS_MOUSE]	2.68575
P80314	T-complex protein 1 subunit beta OS=Mus musculus GN=Cct2 PE=1 SV=4 - [TCPB_MOUSE]	1.98353
Q8BGZ2	Protein FAM168A OS=Mus musculus GN=Fam168a PE=2 SV=1 - [F168A_MOUSE]	2.80802
Q3UHL1	CaM kinase-like vesicle-associated protein OS=Mus musculus GN=Camkv PE=1 SV=2 - [CAMKV_MOUSE]	3.8289
Q61103	Zinc finger protein ubi-d4 OS=Mus musculus GN=Dpf2 PE=1 SV=1 - [REQU_MOUSE]	3.73935
Q91XU0	ATPase WRNIP1 OS=Mus musculus GN=Wrnip1 PE=1 SV=2 - [WRIP1_MOUSE]	5.60667
Q9D710	Thioredoxin-related transmembrane protein 2 OS=Mus musculus GN=Tmx2 PE=1 SV=1 - [TMX2_MOUSE]	2.319
Q8CGC7	Bifunctional glutamate/proline--tRNA ligase OS=Mus musculus GN=Eprs PE=1 SV=4 - [SYEP_MOUSE]	16.7326
Q8C9B9	Death-inducer obliterator 1 OS=Mus musculus GN=Dido1 PE=1 SV=4 - [DIDO1_MOUSE]	19.5331
P12960	Contactin-1 OS=Mus musculus GN=Cntn1 PE=1 SV=1 - [CNTN1_MOUSE]	7.32272
Q9DC70	NADH dehydrogenase [ubiquinone] iron-sulfur protein 7, mitochondrial OS=Mus musculus GN=Ndufs7 PE=1 SV=1 - [NDUS7_MOUSE]	3.77099
P11499	Heat shock protein HSP 90-beta OS=Mus musculus GN=Hsp90ab1 PE=1 SV=3 - [HS90B_MOUSE]	9.61122
Q9D554	Splicing factor 3A subunit 3 OS=Mus musculus GN=Sf3a3 PE=1 SV=2 - [SF3A3_MOUSE]	0
Q3TIV5	Zinc finger CCCH domain-containing protein 15 OS=Mus musculus GN=Zc3h15 PE=1 SV=2 - [ZC3HF_MOUSE]	0
P62717	60S ribosomal protein L18a OS=Mus musculus GN=Rpl18a PE=1 SV=1 - [RL18A_MOUSE]	2.22523
Q99KI0	Aconitate hydratase, mitochondrial OS=Mus musculus GN=Aco2 PE=1 SV=1 - [ACON_MOUSE]	8.47034
P07901	Heat shock protein HSP 90-alpha OS=Mus musculus GN=Hsp90aa1 PE=1 SV=4 - [HS90A_MOUSE]	9.53866
Q6PAL7	AT-hook DNA-binding motif-containing protein 1 OS=Mus musculus GN=Ahdc1 PE=1 SV=1 - [AHDC1_MOUSE]	17.79
Q810U5	Coiled-coil domain-containing protein 50 OS=Mus musculus GN=Ccdc50 PE=1 SV=1 - [CCD50_MOUSE]	3.99779
Q7TSY6	CUGBP Elav-like family member 4 OS=Mus musculus GN=Celf4 PE=1 SV=2 - [CELF4_MOUSE]	5.75998
Q922Q8	Leucine-rich repeat-containing protein 59 OS=Mus musculus GN=Lrrc59 PE=1 SV=1 - [LRC59_MOUSE]	2.70936
Q6A068	Cell division cycle 5-like protein OS=Mus musculus GN=Cdc5l PE=1 SV=2 - [CDC5L_MOUSE]	8.39161
Q9D0F4	NF-kappa-B-activating protein OS=Mus musculus GN=Nkap PE=2 SV=1 - [NKAP_MOUSE]	4.38412
Q80U23	Syntaphilin OS=Mus musculus GN=Snph PE=1 SV=3 - [SNPH_MOUSE]	3.71859
Q68EF6	Brain-enriched guanylate kinase-associated protein OS=Mus musculus GN=Begain PE=1 SV=2 - [BEGIN_MOUSE]	0
P28740	Kinesin-like protein KIF2A OS=Mus musculus GN=Kif2a PE=1 SV=2 - [KIF2A_MOUSE]	9.13167
Q8CAK3	UPF0515 protein C19orf66 homolog OS=Mus musculus PE=2 SV=1 - [CS066_MOUSE]	3.26759
P04104	Keratin, type II cytoskeletal 1 OS=Mus musculus GN=Krt1 PE=1 SV=4 - [K2C1_MOUSE]	7.35742
Q91W50	Cold shock domain-containing protein E1 OS=Mus musculus GN=Csde1 PE=1 SV=1 - [CSDE1_MOUSE]	11.4123
P97762	Retinitis pigmentosa 9 protein homolog OS=Mus musculus GN=rp9 PE=1 SV=1 - [RP9_MOUSE]	2.17509
Q8BTM8	Filamin-A OS=Mus musculus GN=Flna PE=1 SV=5 - [FLNA_MOUSE]	13.7208
P29268	Connective tissue growth factor OS=Mus musculus GN=Ctgf PE=2 SV=3 - [CTGF_MOUSE]	2.09483
Q3V0I2	Proline-rich protein 7 OS=Mus musculus GN=Prr7 PE=1 SV=1 - [PRR7_MOUSE]	3.02931
Q99LC2	Cleavage stimulation factor subunit 1 OS=Mus musculus GN=Cstf1 PE=1 SV=1 - [CSTF1_MOUSE]	5.55194
P25976	Nucleolar transcription factor 1 OS=Mus musculus GN=Ubtf PE=1 SV=1 - [UBF1_MOUSE]	7.12196
Q8CCS6	Polyadenylate-binding protein 2 OS=Mus musculus GN=Pabpn1 PE=1 SV=3 - [PABP2_MOUSE]	3.58333
Q6PEV3	WAS/WASL-interacting protein family member 2 OS=Mus musculus GN=Wipf2 PE=1 SV=1 - [WIPF2_MOUSE]	2.62645
Q9WV34	MAGUK p55 subfamily member 2 OS=Mus musculus GN=Mpp2 PE=1 SV=1 - [MPP2_MOUSE]	1.78687
Q8CHG7	Rap guanine nucleotide exchange factor 2 OS=Mus musculus GN=Rapgef2 PE=1 SV=2 - [RPGF2_MOUSE]	12.4033
Q922G2	Protein FAM76A OS=Mus musculus GN=Fam76a PE=2 SV=1 - [FA76A_MOUSE]	3.73616
P35922	Fragile X mental retardation protein 1 homolog OS=Mus musculus GN=Fmr1 PE=1 SV=1 - [FMR1_MOUSE]	6.24026
O08709	Peroxiredoxin-6 OS=Mus musculus GN=Prdx6 PE=1 SV=3 - [PRDX6_MOUSE]	0
Q62433	Protein NDRG1 OS=Mus musculus GN=Ndrg1 PE=1 SV=1 - [NDRG1_MOUSE]	4.04061
Q8BFZ9	Erlin-2 OS=Mus musculus GN=Erlin2 PE=1 SV=1 - [ERLN2_MOUSE]	4.11267
Q6P9Z1	SWI/SNF-related matrix-associated actin-dependent regulator of chromatin subfamily D member 3 OS=Mus musculus GN=Smarcd3 PE=1 SV=2 - [SMRD3_MOUSE]	2.69388
P14869	60S acidic ribosomal protein P0 OS=Mus musculus GN=Rplp0 PE=1 SV=3 - [RLA0_MOUSE]	6.96157
Q62219	Transforming growth factor beta-1-induced transcript 1 protein OS=Mus musculus GN=Tgfb1i1 PE=1 SV=2 - [TGFI1_MOUSE]	3.74149
Q07076	Annexin A7 OS=Mus musculus GN=Anxa7 PE=1 SV=2 - [ANXA7_MOUSE]	4.97199
Q9WTM5	RuvB-like 2 OS=Mus musculus GN=Ruvbl2 PE=1 SV=3 - [RUVB2_MOUSE]	4.74471
Q8C0P5	Coronin-2A OS=Mus musculus GN=Coro2a PE=2 SV=1 - [COR2A_MOUSE]	5.78845
Q9D1M0	Protein SEC13 homolog OS=Mus musculus GN=Sec13 PE=1 SV=3 - [SEC13_MOUSE]	3.73006
Q2PFD7	PH and SEC7 domain-containing protein 3 OS=Mus musculus GN=Psd3 PE=1 SV=2 - [PSD3_MOUSE]	6.79814
Q8BG95	Protein phosphatase 1 regulatory subunit 12B OS=Mus musculus GN=Ppp1r12b PE=1 SV=2 - [MYPT2_MOUSE]	9.13495
Q9DC28	Casein kinase I isoform delta OS=Mus musculus GN=Csnk1d PE=1 SV=2 - [KC1D_MOUSE]	7.94078
Q8CB77	Transcription elongation factor B polypeptide 3 OS=Mus musculus GN=Tceb3 PE=1 SV=3 - [ELOA1_MOUSE]	4.69554
Q6PE01	U5 small nuclear ribonucleoprotein 40 kDa protein OS=Mus musculus GN=Snrnp40 PE=1 SV=1 - [SNR40_MOUSE]	3.24852
Q9JI38	tRNA pseudouridine(38/39) synthase OS=Mus musculus GN=Pus3 PE=1 SV=2 - [PUS3_MOUSE]	2.73223
Q8BXJ8	Zinc finger protein 385B OS=Mus musculus GN=Znf385b PE=2 SV=1 - [Z385B_MOUSE]	2.77314
Q8QZY9	Splicing factor 3B subunit 4 OS=Mus musculus GN=Sf3b4 PE=1 SV=1 - [SF3B4_MOUSE]	5.27834
P61329	Fibroblast growth factor 12 OS=Mus musculus GN=Fgf12 PE=1 SV=1 - [FGF12_MOUSE]	2.18445
Q9Z0E0	Neurochondrin OS=Mus musculus GN=Ncdn PE=1 SV=1 - [NCDN_MOUSE]	6.43984
Q6P1B3	PILR alpha-associated neural protein OS=Mus musculus GN=Pianp PE=1 SV=1 - [PIANP_MOUSE]	1.81196
O70161	Phosphatidylinositol 4-phosphate 5-kinase type-1 gamma OS=Mus musculus GN=Pip5k1c PE=1 SV=2 - [PI51C_MOUSE]	0
Q9Z1Q9	Valine--tRNA ligase OS=Mus musculus GN=Vars PE=1 SV=1 - [SYVC_MOUSE]	8.30106
Q9CQQ7	ATP synthase F(0) complex subunit B1, mitochondrial OS=Mus musculus GN=Atp5f1 PE=1 SV=1 - [AT5F1_MOUSE]	2.94318
P0C090	Roquin-2 OS=Mus musculus GN=Rc3h2 PE=1 SV=1 - [RC3H2_MOUSE]	8.42575
Q9DA19	Corepressor interacting with RBPJ 1 OS=Mus musculus GN=Cir1 PE=1 SV=2 - [CIR1_MOUSE]	3.76791
Q810B8	SLIT and NTRK-like protein 4 OS=Mus musculus GN=Slitrk4 PE=1 SV=2 - [SLIK4_MOUSE]	0
Q9R0N5	Synaptotagmin-5 OS=Mus musculus GN=Syt5 PE=1 SV=1 - [SYT5_MOUSE]	3.30084
P55088	Aquaporin-4 OS=Mus musculus GN=Aqp4 PE=1 SV=2 - [AQP4_MOUSE]	3.50946
Q9QZD9	Eukaryotic translation initiation factor 3 subunit I OS=Mus musculus GN=Eif3i PE=1 SV=1 - [EIF3I_MOUSE]	2.5205
P17426	AP-2 complex subunit alpha-1 OS=Mus musculus GN=Ap2a1 PE=1 SV=1 - [AP2A1_MOUSE]	7.84312
Q9D787	Peptidyl-prolyl cis-trans isomerase-like 2 OS=Mus musculus GN=Ppil2 PE=1 SV=2 - [PPIL2_MOUSE]	4.8263
P51174	Long-chain specific acyl-CoA dehydrogenase, mitochondrial OS=Mus musculus GN=Acadl PE=1 SV=2 - [ACADL_MOUSE]	2.72022
Q6PEE2	CBP80/20-dependent translation initiation factor OS=Mus musculus GN=Ctif PE=1 SV=2 - [CTIF_MOUSE]	2.30427
Q99LH2	Phosphatidylserine synthase 1 OS=Mus musculus GN=Ptdss1 PE=1 SV=1 - [PTSS1_MOUSE]	4.01057
Q99JX7	Nuclear RNA export factor 1 OS=Mus musculus GN=Nxf1 PE=1 SV=3 - [NXF1_MOUSE]	3.84344
Q8BIZ1	Ankyrin repeat and sterile alpha motif domain-containing protein 1B OS=Mus musculus GN=Anks1b PE=1 SV=3 - [ANS1B_MOUSE]	15.8977
Q921T2	Torsin-1A-interacting protein 1 OS=Mus musculus GN=Tor1aip1 PE=1 SV=3 - [TOIP1_MOUSE]	5.08484
P27546	Microtubule-associated protein 4 OS=Mus musculus GN=Map4 PE=1 SV=3 - [MAP4_MOUSE]	6.95922
Q791T5	Mitochondrial carrier homolog 1 OS=Mus musculus GN=Mtch1 PE=1 SV=1 - [MTCH1_MOUSE]	2.9309
P40201	Chromodomain-helicase-DNA-binding protein 1 OS=Mus musculus GN=Chd1 PE=1 SV=3 - [CHD1_MOUSE]	3.81524
P38647	Stress-70 protein, mitochondrial OS=Mus musculus GN=Hspa9 PE=1 SV=3 - [GRP75_MOUSE]	4.67111
Q8CIB5	Fermitin family homolog 2 OS=Mus musculus GN=Fermt2 PE=1 SV=1 - [FERM2_MOUSE]	3.50468
Q8R361	Rab11 family-interacting protein 5 OS=Mus musculus GN=Rab11fip5 PE=1 SV=2 - [RFIP5_MOUSE]	0
Q99JR5	Tubulointerstitial nephritis antigen-like OS=Mus musculus GN=Tinagl1 PE=1 SV=1 - [TINAL_MOUSE]	5.14596
Q9CYZ8	Single-stranded DNA-binding protein 2 OS=Mus musculus GN=Ssbp2 PE=1 SV=1 - [SSBP2_MOUSE]	3.36906
O88665	Bromodomain-containing protein 7 OS=Mus musculus GN=Brd7 PE=1 SV=1 - [BRD7_MOUSE]	2.60618
Q8BI84	Melanoma inhibitory activity protein 3 OS=Mus musculus GN=Mia3 PE=1 SV=2 - [MIA3_MOUSE]	12.9785
P49615	Cyclin-dependent-like kinase 5 OS=Mus musculus GN=Cdk5 PE=1 SV=1 - [CDK5_MOUSE]	2.46342
P20357	Microtubule-associated protein 2 OS=Mus musculus GN=Map2 PE=1 SV=2 - [MTAP2_MOUSE]	14.9779
Q8BTI8	Serine/arginine repetitive matrix protein 2 OS=Mus musculus GN=Srrm2 PE=1 SV=3 - [SRRM2_MOUSE]	24.3414
Q9EP69	Phosphatidylinositide phosphatase SAC1 OS=Mus musculus GN=Sacm1l PE=1 SV=1 - [SAC1_MOUSE]	2.48534
Q61644	Protein kinase C and casein kinase substrate in neurons protein 1 OS=Mus musculus GN=Pacsin1 PE=1 SV=1 - [PACN1_MOUSE]	3.02245
P83510	Traf2 and NCK-interacting protein kinase OS=Mus musculus GN=Tnik PE=1 SV=2 - [TNIK_MOUSE]	2.03485
P24788	Cyclin-dependent kinase 11B OS=Mus musculus GN=Cdk11b PE=1 SV=2 - [CD11B_MOUSE]	5.45506
Q9WUA3	ATP-dependent 6-phosphofructokinase, platelet type OS=Mus musculus GN=Pfkp PE=1 SV=1 - [PFKAP_MOUSE]	4.68783
P61164	Alpha-centractin OS=Mus musculus GN=Actr1a PE=1 SV=1 - [ACTZ_MOUSE]	3.23512
O88342	WD repeat-containing protein 1 OS=Mus musculus GN=Wdr1 PE=1 SV=3 - [WDR1_MOUSE]	4.34754
Q3TJD7	PDZ and LIM domain protein 7 OS=Mus musculus GN=Pdlim7 PE=1 SV=1 - [PDLI7_MOUSE]	3.13916
Q9JMD0	BUB3-interacting and GLEBS motif-containing protein ZNF207 OS=Mus musculus GN=Znf207 PE=1 SV=1 - [ZN207_MOUSE]	4.03538
Q6PFD9	Nuclear pore complex protein Nup98-Nup96 OS=Mus musculus GN=Nup98 PE=1 SV=2 - [NUP98_MOUSE]	9.34937
Q9QXS6	Drebrin OS=Mus musculus GN=Dbn1 PE=1 SV=4 - [DREB_MOUSE]	5.07891
P02468	Laminin subunit gamma-1 OS=Mus musculus GN=Lamc1 PE=1 SV=2 - [LAMC1_MOUSE]	14.9345
P63085	Mitogen-activated protein kinase 1 OS=Mus musculus GN=Mapk1 PE=1 SV=3 - [MK01_MOUSE]	2.59039
O09106	Histone deacetylase 1 OS=Mus musculus GN=Hdac1 PE=1 SV=1 - [HDAC1_MOUSE]	5.58059
Q9EQF6	Dihydropyrimidinase-related protein 5 OS=Mus musculus GN=Dpysl5 PE=1 SV=1 - [DPYL5_MOUSE]	3.60528
Q61598	Rab GDP dissociation inhibitor beta OS=Mus musculus GN=Gdi2 PE=1 SV=1 - [GDIB_MOUSE]	2.82612
O54949	Serine/threonine-protein kinase NLK OS=Mus musculus GN=Nlk PE=1 SV=2 - [NLK_MOUSE]	4.28499
Q9JI90	E3 ubiquitin-protein ligase RNF14 OS=Mus musculus GN=Rnf14 PE=1 SV=2 - [RNF14_MOUSE]	3.23741
Q7TSC1	Protein PRRC2A OS=Mus musculus GN=Prrc2a PE=1 SV=1 - [PRC2A_MOUSE]	12.8265
Q5ND29	Rab-interacting lysosomal protein OS=Mus musculus GN=Rilp PE=1 SV=1 - [RILP_MOUSE]	1.95493
A2AHG0	Leucine zipper putative tumor suppressor 3 OS=Mus musculus GN=Lzts3 PE=1 SV=1 - [LZTS3_MOUSE]	4.11093
Q99104	Unconventional myosin-Va OS=Mus musculus GN=Myo5a PE=1 SV=2 - [MYO5A_MOUSE]	11.164
Q9JIS5	Synaptic vesicle glycoprotein 2A OS=Mus musculus GN=Sv2a PE=1 SV=1 - [SV2A_MOUSE]	2.10192
Q8BND5	Sulfhydryl oxidase 1 OS=Mus musculus GN=Qsox1 PE=1 SV=1 - [QSOX1_MOUSE]	2.31942
Q9R190	Metastasis-associated protein MTA2 OS=Mus musculus GN=Mta2 PE=1 SV=1 - [MTA2_MOUSE]	3.72785
Q80VP0	Tectonin beta-propeller repeat-containing protein 1 OS=Mus musculus GN=Tecpr1 PE=1 SV=1 - [TCPR1_MOUSE]	7.39087
O35126	Atrophin-1 OS=Mus musculus GN=Atn1 PE=1 SV=1 - [ATN1_MOUSE]	7.66687
Q61136	Serine/threonine-protein kinase PRP4 homolog OS=Mus musculus GN=Prpf4b PE=1 SV=3 - [PRP4B_MOUSE]	5.86213
Q8BLA1	Deleted in lung and esophageal cancer protein 1 homolog OS=Mus musculus GN=Dlec1 PE=2 SV=1 - [DLEC1_MOUSE]	2.62629
Q9EQC5	N-terminal kinase-like protein OS=Mus musculus GN=Scyl1 PE=1 SV=1 - [NTKL_MOUSE]	4.68518
Q91VH2	Sorting nexin-9 OS=Mus musculus GN=Snx9 PE=1 SV=1 - [SNX9_MOUSE]	4.52866
Q810U3	Neurofascin OS=Mus musculus GN=Nfasc PE=1 SV=1 - [NFASC_MOUSE]	4.93871
Q9QZQ1	Afadin OS=Mus musculus GN=Mllt4 PE=1 SV=3 - [AFAD_MOUSE]	13.2614
O35218	Cleavage and polyadenylation specificity factor subunit 2 OS=Mus musculus GN=Cpsf2 PE=1 SV=1 - [CPSF2_MOUSE]	8.3783
Q8CIE6	Coatomer subunit alpha OS=Mus musculus GN=Copa PE=1 SV=2 - [COPA_MOUSE]	7.34437
E9Q7T7	Chondroadherin-like protein OS=Mus musculus GN=Chadl PE=1 SV=1 - [CHADL_MOUSE]	5.58264
O88712	C-terminal-binding protein 1 OS=Mus musculus GN=Ctbp1 PE=1 SV=2 - [CTBP1_MOUSE]	2.88254
Q8BWR4	Ubiquitin carboxyl-terminal hydrolase 40 OS=Mus musculus GN=Usp40 PE=1 SV=2 - [UBP40_MOUSE]	3.37507
Q925J9	Mediator of RNA polymerase II transcription subunit 1 OS=Mus musculus GN=Med1 PE=1 SV=2 - [MED1_MOUSE]	7.5877
Q8BHJ9	Pre-mRNA-splicing factor SLU7 OS=Mus musculus GN=Slu7 PE=1 SV=1 - [SLU7_MOUSE]	3.72216
O55201	Transcription elongation factor SPT5 OS=Mus musculus GN=Supt5h PE=1 SV=1 - [SPT5H_MOUSE]	6.30836
E9Q5F9	Histone-lysine N-methyltransferase SETD2 OS=Mus musculus GN=Setd2 PE=1 SV=1 - [SETD2_MOUSE]	6.03727
Q925I1	ATPase family AAA domain-containing protein 3 OS=Mus musculus GN=Atad3 PE=1 SV=1 - [ATAD3_MOUSE]	2.67807
Q9D6R2	Isocitrate dehydrogenase [NAD] subunit alpha, mitochondrial OS=Mus musculus GN=Idh3a PE=1 SV=1 - [IDH3A_MOUSE]	2.4849
Q922S4	cGMP-dependent 3',5'-cyclic phosphodiesterase OS=Mus musculus GN=Pde2a PE=1 SV=3 - [PDE2A_MOUSE]	4.27006
O89053	Coronin-1A OS=Mus musculus GN=Coro1a PE=1 SV=5 - [COR1A_MOUSE]	2.66816
Q60837	Interleukin-12 receptor subunit beta-1 OS=Mus musculus GN=Il12rb1 PE=1 SV=2 - [I12R1_MOUSE]	0
Q8C0C7	Phenylalanine--tRNA ligase alpha subunit OS=Mus musculus GN=Farsa PE=1 SV=1 - [SYFA_MOUSE]	2.92758
Q6P542	ATP-binding cassette sub-family F member 1 OS=Mus musculus GN=Abcf1 PE=1 SV=1 - [ABCF1_MOUSE]	2.26944
Q9D0L8	mRNA cap guanine-N7 methyltransferase OS=Mus musculus GN=Rnmt PE=1 SV=1 - [MCES_MOUSE]	2.5023
P07724	Serum albumin OS=Mus musculus GN=Alb PE=1 SV=3 - [ALBU_MOUSE]	66.4932
Q05CL8	La-related protein 7 OS=Mus musculus GN=Larp7 PE=1 SV=2 - [LARP7_MOUSE]	3.38106
Q925H1	Zinc finger transcription factor Trps1 OS=Mus musculus GN=Trps1 PE=1 SV=1 - [TRPS1_MOUSE]	3.22147
O55029	Coatomer subunit beta' OS=Mus musculus GN=Copb2 PE=1 SV=2 - [COPB2_MOUSE]	3.66554
Q60902	Epidermal growth factor receptor substrate 15-like 1 OS=Mus musculus GN=Eps15l1 PE=1 SV=3 - [EP15R_MOUSE]	3.39706
Q8C8R3	Ankyrin-2 OS=Mus musculus GN=Ank2 PE=1 SV=2 - [ANK2_MOUSE]	16.047
Q64336	T-box brain protein 1 OS=Mus musculus GN=Tbr1 PE=1 SV=2 - [TBR1_MOUSE]	4.47638
O54734	Dolichyl-diphosphooligosaccharide--protein glycosyltransferase 48 kDa subunit OS=Mus musculus GN=Ddost PE=1 SV=2 - [OST48_MOUSE]	2.69528
Q3U4G3	Xyloside xylosyltransferase 1 OS=Mus musculus GN=Xxylt1 PE=1 SV=2 - [XXLT1_MOUSE]	2.26468
P30999	Catenin delta-1 OS=Mus musculus GN=Ctnnd1 PE=1 SV=2 - [CTND1_MOUSE]	4.00327
Q8CHU3	Epsin-2 OS=Mus musculus GN=Epn2 PE=1 SV=1 - [EPN2_MOUSE]	2.49412
Q8K4Z5	Splicing factor 3A subunit 1 OS=Mus musculus GN=Sf3a1 PE=1 SV=1 - [SF3A1_MOUSE]	4.53014
P30415	NK-tumor recognition protein OS=Mus musculus GN=Nktr PE=1 SV=4 - [NKTR_MOUSE]	2.61772
Q3TEA8	Heterochromatin protein 1-binding protein 3 OS=Mus musculus GN=Hp1bp3 PE=1 SV=1 - [HP1B3_MOUSE]	2.9918
Q8CIP4	MAP/microtubule affinity-regulating kinase 4 OS=Mus musculus GN=Mark4 PE=1 SV=1 - [MARK4_MOUSE]	3.83616
Q3TTY5	Keratin, type II cytoskeletal 2 epidermal OS=Mus musculus GN=Krt2 PE=1 SV=1 - [K22E_MOUSE]	4.40673
Q9CXA2	Trans-L-3-hydroxyproline dehydratase OS=Mus musculus GN=L3hypdh PE=1 SV=1 - [T3HPD_MOUSE]	2.25591
Q99PU8	Putative ATP-dependent RNA helicase DHX30 OS=Mus musculus GN=Dhx30 PE=1 SV=1 - [DHX30_MOUSE]	3.49451
Q05D44	Eukaryotic translation initiation factor 5B OS=Mus musculus GN=Eif5b PE=1 SV=2 - [IF2P_MOUSE]	6.61261
Q64727	Vinculin OS=Mus musculus GN=Vcl PE=1 SV=4 - [VINC_MOUSE]	2.35144
Q3UKJ7	WD40 repeat-containing protein SMU1 OS=Mus musculus GN=Smu1 PE=2 SV=2 - [SMU1_MOUSE]	2.85087
P19096	Fatty acid synthase OS=Mus musculus GN=Fasn PE=1 SV=2 - [FAS_MOUSE]	6.92661
Q0P678	Zinc finger CCCH domain-containing protein 18 OS=Mus musculus GN=Zc3h18 PE=1 SV=1 - [ZCH18_MOUSE]	3.14404
Q9JIF7	Coatomer subunit beta OS=Mus musculus GN=Copb1 PE=1 SV=1 - [COPB_MOUSE]	2.91516
Q91WC3	Long-chain-fatty-acid--CoA ligase 6 OS=Mus musculus GN=Acsl6 PE=1 SV=1 - [ACSL6_MOUSE]	3.2364
Q4VGL6	Roquin-1 OS=Mus musculus GN=Rc3h1 PE=1 SV=1 - [RC3H1_MOUSE]	2.94075
A2A8L1	Chromodomain-helicase-DNA-binding protein 5 OS=Mus musculus GN=Chd5 PE=1 SV=1 - [CHD5_MOUSE]	4.05237
Q8VHR5	Transcriptional repressor p66-beta OS=Mus musculus GN=Gatad2b PE=1 SV=1 - [P66B_MOUSE]	2.94025
Q8C7M3	E3 ubiquitin-protein ligase TRIM9 OS=Mus musculus GN=Trim9 PE=1 SV=2 - [TRIM9_MOUSE]	4.90947
Q8BUV3	Gephyrin OS=Mus musculus GN=Gphn PE=1 SV=2 - [GEPH_MOUSE]	4.09161
Q61879	Myosin-10 OS=Mus musculus GN=Myh10 PE=1 SV=2 - [MYH10_MOUSE]	8.29114
Q99ML9	E3 ubiquitin-protein ligase Arkadia OS=Mus musculus GN=Rnf111 PE=1 SV=1 - [RN111_MOUSE]	0
Q91YR7	Pre-mRNA-processing factor 6 OS=Mus musculus GN=Prpf6 PE=1 SV=1 - [PRP6_MOUSE]	5.63997
Q52KI8	Serine/arginine repetitive matrix protein 1 OS=Mus musculus GN=Srrm1 PE=1 SV=2 - [SRRM1_MOUSE]	4.4607
Q8CGB6	Tensin-2 OS=Mus musculus GN=Tns2 PE=1 SV=1 - [TNS2_MOUSE]	6.39696
Q9R1V6	Disintegrin and metalloproteinase domain-containing protein 22 OS=Mus musculus GN=Adam22 PE=1 SV=2 - [ADA22_MOUSE]	3.42034
Q80UG5	Septin-9 OS=Mus musculus GN=Sept9 PE=1 SV=1 - [SEPT9_MOUSE]	2.33552
Q2M3X8	Phosphatase and actin regulator 1 OS=Mus musculus GN=Phactr1 PE=1 SV=1 - [PHAR1_MOUSE]	2.52351
Q8BRT1	CLIP-associating protein 2 OS=Mus musculus GN=Clasp2 PE=1 SV=1 - [CLAP2_MOUSE]	2.60084
Q3UHB8	Coiled-coil domain-containing protein 177 OS=Mus musculus GN=Ccdc177 PE=1 SV=1 - [CC177_MOUSE]	4.4702
Q9WUM4	Coronin-1C OS=Mus musculus GN=Coro1c PE=1 SV=2 - [COR1C_MOUSE]	2.27874
Q8BT60	Copine-3 OS=Mus musculus GN=Cpne3 PE=1 SV=2 - [CPNE3_MOUSE]	3.15657
Q3UHK8	Trinucleotide repeat-containing gene 6A protein OS=Mus musculus GN=Tnrc6a PE=2 SV=1 - [TNR6A_MOUSE]	4.31323
P97868	E3 ubiquitin-protein ligase RBBP6 OS=Mus musculus GN=Rbbp6 PE=1 SV=5 - [RBBP6_MOUSE]	0
Q60972	Histone-binding protein RBBP4 OS=Mus musculus GN=Rbbp4 PE=1 SV=5 - [RBBP4_MOUSE]	2.33796
P28659	CUGBP Elav-like family member 1 OS=Mus musculus GN=Celf1 PE=1 SV=2 - [CELF1_MOUSE]	2.61655
Q9WVQ1	Membrane-associated guanylate kinase, WW and PDZ domain-containing protein 2 OS=Mus musculus GN=Magi2 PE=1 SV=2 - [MAGI2_MOUSE]	4.71673
E9Q5K9	YTH domain-containing protein 1 OS=Mus musculus GN=Ythdc1 PE=1 SV=2 - [YTDC1_MOUSE]	3.69172
Q05793	Basement membrane-specific heparan sulfate proteoglycan core protein OS=Mus musculus GN=Hspg2 PE=1 SV=1 - [PGBM_MOUSE]	16.3955
Q99NH0	Ankyrin repeat domain-containing protein 17 OS=Mus musculus GN=Ankrd17 PE=1 SV=2 - [ANR17_MOUSE]	7.25536
Q9WV92	Band 4.1-like protein 3 OS=Mus musculus GN=Epb41l3 PE=1 SV=1 - [E41L3_MOUSE]	3.9541
Q91WV7	Neutral and basic amino acid transport protein rBAT OS=Mus musculus GN=Slc3a1 PE=1 SV=1 - [SLC31_MOUSE]	2.19915
Q9QWI6	SRC kinase signaling inhibitor 1 OS=Mus musculus GN=Srcin1 PE=1 SV=2 - [SRCN1_MOUSE]	5.07425
Q68ED7	CREB-regulated transcription coactivator 1 OS=Mus musculus GN=Crtc1 PE=1 SV=1 - [CRTC1_MOUSE]	3.54036
Q9EQZ7	Regulating synaptic membrane exocytosis protein 2 OS=Mus musculus GN=Rims2 PE=1 SV=1 - [RIMS2_MOUSE]	5.92938
Q3UHJ0	AP2-associated protein kinase 1 OS=Mus musculus GN=Aak1 PE=1 SV=2 - [AAK1_MOUSE]	3.52267
P25911	Tyrosine-protein kinase Lyn OS=Mus musculus GN=Lyn PE=1 SV=4 - [LYN_MOUSE]	2.24615
O55222	Integrin-linked protein kinase OS=Mus musculus GN=Ilk PE=1 SV=2 - [ILK_MOUSE]	1.9102
P70335	Rho-associated protein kinase 1 OS=Mus musculus GN=Rock1 PE=1 SV=1 - [ROCK1_MOUSE]	2.5114
P47857	ATP-dependent 6-phosphofructokinase, muscle type OS=Mus musculus GN=Pfkm PE=1 SV=3 - [PFKAM_MOUSE]	4.18139
Q80Y24	Prickle-like protein 2 OS=Mus musculus GN=Prickle2 PE=1 SV=3 - [PRIC2_MOUSE]	4.7321
Q9WUA2	Phenylalanine--tRNA ligase beta subunit OS=Mus musculus GN=Farsb PE=1 SV=2 - [SYFB_MOUSE]	0
P58252	Elongation factor 2 OS=Mus musculus GN=Eef2 PE=1 SV=2 - [EF2_MOUSE]	2.95951
P52480	Pyruvate kinase PKM OS=Mus musculus GN=Pkm PE=1 SV=4 - [KPYM_MOUSE]	2.19044
Q99NE5	Regulating synaptic membrane exocytosis protein 1 OS=Mus musculus GN=Rims1 PE=1 SV=2 - [RIMS1_MOUSE]	4.61996
Q8CH18	Cell division cycle and apoptosis regulator protein 1 OS=Mus musculus GN=Ccar1 PE=1 SV=1 - [CCAR1_MOUSE]	4.09585
Q80TZ9	Arginine-glutamic acid dipeptide repeats protein OS=Mus musculus GN=Rere PE=1 SV=3 - [RERE_MOUSE]	6.16996
Q9ESN6	Tripartite motif-containing protein 2 OS=Mus musculus GN=Trim2 PE=1 SV=1 - [TRIM2_MOUSE]	3.00605
Q9R0G7	Zinc finger E-box-binding homeobox 2 OS=Mus musculus GN=Zeb2 PE=1 SV=2 - [ZEB2_MOUSE]	0
Q3UPL0	Protein transport protein Sec31A OS=Mus musculus GN=Sec31a PE=1 SV=2 - [SC31A_MOUSE]	2.57134
Q9CSP9	Tetratricopeptide repeat protein 14 OS=Mus musculus GN=Ttc14 PE=1 SV=2 - [TTC14_MOUSE]	3.21167
Q9R0K7	Plasma membrane calcium-transporting ATPase 2 OS=Mus musculus GN=Atp2b2 PE=1 SV=2 - [AT2B2_MOUSE]	5.24642
Q3UH68	LIM and calponin homology domains-containing protein 1 OS=Mus musculus GN=Limch1 PE=1 SV=2 - [LIMC1_MOUSE]	4.90705
Q8CGF6	WD repeat-containing protein 47 OS=Mus musculus GN=Wdr47 PE=1 SV=2 - [WDR47_MOUSE]	3.40206
Q6GQT9	Nodal modulator 1 OS=Mus musculus GN=Nomo1 PE=1 SV=1 - [NOMO1_MOUSE]	3.86372
P56399	Ubiquitin carboxyl-terminal hydrolase 5 OS=Mus musculus GN=Usp5 PE=1 SV=1 - [UBP5_MOUSE]	2.41741
Q8C761	WD repeat-containing protein 60 OS=Mus musculus GN=Wdr60 PE=1 SV=1 - [WDR60_MOUSE]	2.34595
Q9DBG3	AP-2 complex subunit beta OS=Mus musculus GN=Ap2b1 PE=1 SV=1 - [AP2B1_MOUSE]	2.54543
Q8BND4	Protein DDX26B OS=Mus musculus GN=Ddx26b PE=2 SV=1 - [DX26B_MOUSE]	2.71241
Q8C456	WD repeat-containing and planar cell polarity effector protein fritz homolog OS=Mus musculus GN=Wdpcp PE=2 SV=1 - [FRITZ_MOUSE]	2.88414
E9Q784	Zinc finger CCCH domain-containing protein 13 OS=Mus musculus GN=Zc3h13 PE=1 SV=1 - [ZC3HD_MOUSE]	11.0253
Q8VHS6	Ankyrin repeat and SOCS box protein 15 OS=Mus musculus GN=Asb15 PE=2 SV=2 - [ASB15_MOUSE]	2.32843
B2RRE7	OTU domain-containing protein 4 OS=Mus musculus GN=Otud4 PE=1 SV=1 - [OTUD4_MOUSE]	3.97235
Q9JIX8	Apoptotic chromatin condensation inducer in the nucleus OS=Mus musculus GN=Acin1 PE=1 SV=3 - [ACINU_MOUSE]	7.18489
P97412	Lysosomal-trafficking regulator OS=Mus musculus GN=Lyst PE=1 SV=1 - [LYST_MOUSE]	3.29413
Q811P8	Rho GTPase-activating protein 32 OS=Mus musculus GN=Arhgap32 PE=1 SV=2 - [RHG32_MOUSE]	16.5835
Q6P4S6	Serine/threonine-protein kinase SIK3 OS=Mus musculus GN=Sik3 PE=1 SV=3 - [SIK3_MOUSE]	4.7549
Q921I1	Serotransferrin OS=Mus musculus GN=Tf PE=1 SV=1 - [TRFE_MOUSE]	2.59816
Q9WU78	Programmed cell death 6-interacting protein OS=Mus musculus GN=Pdcd6ip PE=1 SV=3 - [PDC6I_MOUSE]	3.11734
Q8K2F0	Bromodomain-containing protein 3 OS=Mus musculus GN=Brd3 PE=1 SV=2 - [BRD3_MOUSE]	2.45412
Q9QXS1	Plectin OS=Mus musculus GN=Plec PE=1 SV=3 - [PLEC_MOUSE]	13.9151
Q6DID3	Protein SCAF8 OS=Mus musculus GN=Scaf8 PE=1 SV=1 - [SCAF8_MOUSE]	4.52604
P35436	Glutamate receptor ionotropic, NMDA 2A OS=Mus musculus GN=Grin2a PE=1 SV=2 - [NMDE1_MOUSE]	0
Q8CGY8	UDP-N-acetylglucosamine--peptide N-acetylglucosaminyltransferase 110 kDa subunit OS=Mus musculus GN=Ogt PE=1 SV=2 - [OGT1_MOUSE]	3.33545
Q91ZW3	SWI/SNF-related matrix-associated actin-dependent regulator of chromatin subfamily A member 5 OS=Mus musculus GN=Smarca5 PE=1 SV=1 - [SMCA5_MOUSE]	1.75168
Q68FL6	Methionine--tRNA ligase, cytoplasmic OS=Mus musculus GN=Mars PE=1 SV=1 - [SYMC_MOUSE]	3.46092
Q9QYX7	Protein piccolo OS=Mus musculus GN=Pclo PE=1 SV=4 - [PCLO_MOUSE]	11.2118
Q99PL5	Ribosome-binding protein 1 OS=Mus musculus GN=Rrbp1 PE=1 SV=2 - [RRBP1_MOUSE]	2.50106
Q5SFM8	RNA-binding protein 27 OS=Mus musculus GN=Rbm27 PE=1 SV=3 - [RBM27_MOUSE]	2.88419
Q9WTX6	Cullin-1 OS=Mus musculus GN=Cul1 PE=1 SV=1 - [CUL1_MOUSE]	2.06821
Q8VDJ3	Vigilin OS=Mus musculus GN=Hdlbp PE=1 SV=1 - [VIGLN_MOUSE]	2.80683
Q8VDD5	Myosin-9 OS=Mus musculus GN=Myh9 PE=1 SV=4 - [MYH9_MOUSE]	3.85321
Q14AX6	Cyclin-dependent kinase 12 OS=Mus musculus GN=Cdk12 PE=1 SV=2 - [CDK12_MOUSE]	4.44665
Q9Z110	Delta-1-pyrroline-5-carboxylate synthase OS=Mus musculus GN=Aldh18a1 PE=1 SV=2 - [P5CS_MOUSE]	1.67101
P55012	Solute carrier family 12 member 2 OS=Mus musculus GN=Slc12a2 PE=1 SV=2 - [S12A2_MOUSE]
P97499	Telomerase protein component 1 OS=Mus musculus GN=Tep1 PE=1 SV=1 - [TEP1_MOUSE]	2.0132
Q9WUB3	Glycogen phosphorylase, muscle form OS=Mus musculus GN=Pygm PE=1 SV=3 - [PYGM_MOUSE]	1.99456
Q8BJ42	Disks large-associated protein 2 OS=Mus musculus GN=Dlgap2 PE=1 SV=2 - [DLGP2_MOUSE]	2.03428
Q80TE7	Leucine-rich repeat-containing protein 7 OS=Mus musculus GN=Lrrc7 PE=1 SV=2 - [LRRC7_MOUSE]	2.30134
E9PZM4	Chromodomain-helicase-DNA-binding protein 2 OS=Mus musculus GN=Chd2 PE=1 SV=1 - [CHD2_MOUSE]	4.62495
O35409	Glutamate carboxypeptidase 2 OS=Mus musculus GN=Folh1 PE=1 SV=2 - [FOLH1_MOUSE]
E9Q634	Unconventional myosin-Ie OS=Mus musculus GN=Myo1e PE=1 SV=1 - [MYO1E_MOUSE]	1.97444
P97313	DNA-dependent protein kinase catalytic subunit OS=Mus musculus GN=Prkdc PE=1 SV=3 - [PRKDC_MOUSE]	9.06775
P97445	Voltage-dependent P/Q-type calcium channel subunit alpha-1A OS=Mus musculus GN=Cacna1a PE=1 SV=2 - [CAC1A_MOUSE]	5.59164
Q5SQX6	Cytoplasmic FMR1-interacting protein 2 OS=Mus musculus GN=Cyfip2 PE=1 SV=2 - [CYFP2_MOUSE]	2.37321
Q3US41	Epithelial splicing regulatory protein 1 OS=Mus musculus GN=Esrp1 PE=1 SV=2 - [ESRP1_MOUSE]	1.71072
E9PYL2	Proline-rich protein 12 OS=Mus musculus GN=Prr12 PE=1 SV=1 - [PRR12_MOUSE]
Q9QX47	Protein SON OS=Mus musculus GN=Son PE=1 SV=2 - [SON_MOUSE]	0
Q9DBB4	N-alpha-acetyltransferase 16, NatA auxiliary subunit OS=Mus musculus GN=Naa16 PE=2 SV=1 - [NAA16_MOUSE]	2.18177
Q8K1R7	Serine/threonine-protein kinase Nek9 OS=Mus musculus GN=Nek9 PE=1 SV=2 - [NEK9_MOUSE]	2.32987
Q3UFQ8	Leucine-rich repeat-containing protein 16B OS=Mus musculus GN=Lrrc16b PE=1 SV=2 - [LR16B_MOUSE]	0
P08122	Collagen alpha-2(IV) chain OS=Mus musculus GN=Col4a2 PE=1 SV=4 - [CO4A2_MOUSE]	3.46339
P11881	Inositol 1,4,5-trisphosphate receptor type 1 OS=Mus musculus GN=Itpr1 PE=1 SV=2 - [ITPR1_MOUSE]	3.66306
G3X9J0	Signal-induced proliferation-associated 1-like protein 3 OS=Mus musculus GN=Sipa1l3 PE=1 SV=1 - [SI1L3_MOUSE]	2.25088
Q9Z0R4	Intersectin-1 OS=Mus musculus GN=Itsn1 PE=1 SV=2 - [ITSN1_MOUSE]	2.78959
Q6KCD5	Nipped-B-like protein OS=Mus musculus GN=Nipbl PE=1 SV=1 - [NIPBL_MOUSE]	5.11686
Q8CJH3	Plexin-B1 OS=Mus musculus GN=Plxnb1 PE=1 SV=2 - [PLXB1_MOUSE]	0
Q5HZJ0	Ribonuclease 3 OS=Mus musculus GN=Drosha PE=1 SV=1 - [RNC_MOUSE]	2.33203
O09000	Nuclear receptor coactivator 3 OS=Mus musculus GN=Ncoa3 PE=1 SV=2 - [NCOA3_MOUSE]	2.12424
Q9ET54	Palladin OS=Mus musculus GN=Palld PE=1 SV=2 - [PALLD_MOUSE]	2.23651
Q61315	Adenomatous polyposis coli protein OS=Mus musculus GN=Apc PE=1 SV=1 - [APC_MOUSE]
Q9QXZ0	Microtubule-actin cross-linking factor 1 OS=Mus musculus GN=Macf1 PE=1 SV=2 - [MACF1_MOUSE]	4.80663
A2ASQ1	Agrin OS=Mus musculus GN=Agrn PE=1 SV=1 - [AGRIN_MOUSE]	2.69649
A2AQW0	Mitogen-activated protein kinase kinase kinase 15 OS=Mus musculus GN=Map3k15 PE=1 SV=1 - [M3K15_MOUSE]	2.12353
Q70KF4	Cardiomyopathy-associated protein 5 OS=Mus musculus GN=Cmya5 PE=1 SV=2 - [CMYA5_MOUSE]	3.88369
P11531	Dystrophin OS=Mus musculus GN=Dmd PE=1 SV=3 - [DMD_MOUSE]	4.15234
Q9EPN1	Neurobeachin OS=Mus musculus GN=Nbea PE=1 SV=1 - [NBEA_MOUSE]	4.0206
Q9JHU4	Cytoplasmic dynein 1 heavy chain 1 OS=Mus musculus GN=Dync1h1 PE=1 SV=2 - [DYHC1_MOUSE]	2.37807
Q62059	Versican core protein OS=Mus musculus GN=Vcan PE=1 SV=2 - [CSPG2_MOUSE]	2.31882
Q4U4S6	Xin actin-binding repeat-containing protein 2 OS=Mus musculus GN=Xirp2 PE=1 SV=1 - [XIRP2_MOUSE]	2.27699

## Sheet: Comparison
BCL11A	IgG		BCL11A only		Accession	Gene name
P63268	O88569		P63268		P63268	Actg2
P68373	Q7TMM9		P68373		P68373	Tuba1c
O55128	Q9CWF2		O55128		O55128	Sap18
P60761	Q3U0V1		P60761		P60761	Nrgn
Q9CQS8	Q61656		Q9CQS8		Q9CQS8	Sec61b
Q9D1R9	P68372		Q9D1R9		Q9D1R9	Rpl34
Q9CWD3	Q99K48		Q9CWD3		Q9CWD3	Nudt17
Q9JKC6	P14131		Q9JKC6		Q9JKC6	Cend1
P61957	Q9ERD7		P61957		P61957	Sumo2
Q9CQ69	P99024		Q9CQ69		Q9CQ69	Uqcrq
Q3UHX2	Q9D6F9		Q3UHX2		Q3UHX2	Pdap1
Q91XV3	Q9DC07		Q91XV3		Q91XV3	Basp1
Q91ZW2	P61979		Q91ZW2		Q91ZW2	Pofut1
P83882	P16858		P83882		P83882	Rpl36a
P15331	Q62425		P15331		P15331	Prph
P06837	P62737		P06837		P06837	Gap43
O70273	P70372		O70273		O70273	Ehf
Q8R191	Q9CSN1		Q8R191		Q8R191	Syngr3
Q9DBP5	Q8K310		Q9DBP5		Q9DBP5	Cmpk1
P56942	P03995		P56942		P56942	Pmch
Q8BGZ1	Q60605		Q8BGZ1		Q8BGZ1	Hpcal4
Q8BZ94	P46660		Q8BZ94		Q8BZ94	Zmat4
Q9QWL7	P08551		Q9QWL7		Q9QWL7	Krt17
Q9CY57	Q8R326		Q9CY57		Q9CY57	Chtop
Q61414	P60710		Q61414		Q61414	Krt15
Q9D0B0	Q9CQF3		Q9D0B0		Q9D0B0	Srsf9
Q8BGZ7	P62806		Q8BGZ7		Q8BGZ7	Krt75
Q8C8N2	Q501J6		Q8C8N2		Q8C8N2	Scai
P98086	Q9CXY6		P98086		P98086	C1qa
Q9WV55	O35737		Q9WV55		Q9WV55	Vapa
Q91VN4	Q03265		Q91VN4		Q91VN4	Chchd6
P04925	Q80WJ7		P04925		P04925	Prnp
P62259	Q9Z2X1		P62259		P62259	Ywhae
B1AXV0	Q8R081		B1AXV0		B1AXV0	Frrs1l
Q3TZ87	P63101		Q3TZ87		Q3TZ87	Marchf9
Q8CI51	P60824		Q8CI51		Q8CI51	Pdlim5
Q91W59	Q61937		Q91W59		Q91W59	Rbms1
Q3TWW8	P68369		Q3TWW8		Q3TWW8	Srsf6
Q8BX90	Q921F2		Q8BX90		Q8BX90	Fndc3a
Q6PDL0	P20152		Q6PDL0		Q6PDL0	Dync1li2
Q8CC27	P30275		Q8CC27		Q8CC27	Cacnb2
P02535	P49312		P02535		P02535	Krt10
Q62418	P62204		Q62418		Q62418	Dbnl
Q9JMK2	Q8K194		Q9JMK2		Q9JMK2	Csnk1e
Q9R053	Q60900		Q9R053		Q9R053	Scn11a
Q6NVG1	Q8VIJ6		Q6NVG1		Q6NVG1	Lpcat4
Q99LR1	Q9Z1X4		Q99LR1		Q99LR1	Abhd12
Q80TL4	P16330		Q80TL4		Q80TL4	Phf24
Q8C5L3	Q8CGP6		Q8C5L3		Q8C5L3	Cnot2
Q62523	Q9Z204		Q62523		Q62523	Zyx
Q9R0Q6	Q64523		Q9R0Q6		Q9R0Q6	Arpc1a
O55176	Q6PDM2		O55176		O55176	Pja1
Q922P9	P84104		Q922P9		Q922P9	Glyr1
Q3TTE0	Q60598		Q3TTE0		Q3TTE0	Adam5
Q8K4B0	Q7TSJ2		Q8K4B0		Q8K4B0	Mta1
Q14B46	Q9CQR2		Q14B46		Q14B46	Rtkn2
P60229	O35295		P60229		P60229	Eif3e
Q925E7	P62858		Q925E7		Q925E7	Ppp2r2d
Q9QYJ0	Q99LF4		Q9QYJ0		Q9QYJ0	Dnaja2
Q64249	Q62167		Q64249		Q64249	Nr6a1
Q62312	P84096		Q62312		Q62312	Tgfbr2
Q9Z2I9	Q91WJ8		Q9Z2I9		Q9Z2I9	Sucla2
P22518	P68368		P22518		P22518	Clk1
P54279	P63017		P54279		P54279	Pms2
Q9QYE3	Q9DCX2		Q9QYE3		Q9QYE3	Bcl11a
P30306	Q7TQD2		P30306		P30306	Cdc25b
P79621	P62264		P79621		P79621	Ciita
Q9DAW6	Q9EPJ9		Q9DAW6		Q9DAW6	Prpf4
Q9D5W4	Q91VJ5		Q9D5W4		Q9D5W4	Ccdc81
Q7TQE6	P70333		Q7TQE6		Q7TQE6	Maco1
Q80T41	P63276		Q80T41		Q80T41	Gabbr2
Q8R2G6	Q91Z31		Q8R2G6		Q8R2G6	Ccdc80
P54869	P35700		P54869		P54869	Hmgcs2
Q3UV17	Q6ZWN5		Q3UV17		Q3UV17	Krt76
O35082	Q99LC3		O35082		O35082	Kl
Q80XI3	Q04750		Q80XI3		Q80XI3	Eif4g3
Q8CAQ8	Q8BG05		Q8CAQ8		Q8CAQ8	Immt
Q9Z1G4	O55131		Q9Z1G4		Q9Z1G4	Atp6v0a1
P26041	Q60932		P26041		P26041	Msn
P97820	P62317		P97820		P97820	Map4k4
P59281	Q9D0W5		P59281		P59281	Arhgap39
Q8BJ71	P0C0S6		Q8BJ71		Q8BJ71	Nup93
Q6NZN0	Q62095		Q6NZN0		Q6NZN0	Rbm26
Q9CUU3	P42669		Q9CUU3		Q9CUU3	Sycp2
Q8C419	Q7TMK9		Q8C419		Q8C419	Gpr158
Q8K298	P67984		Q8K298		Q8K298	Anln
Q9CZU3	Q91W39		Q9CZU3		Q9CZU3	Mtrex
O54834	Q9CR68		O54834		O54834	Arhgap6
Q3UH60	Q3UGS4		Q3UH60		Q3UH60	Dip2b
P13705	Q9D824		P13705		P13705	Msh3
Q9JM52	P61982		Q9JM52		Q9JM52	Mink1
Q9CW03	O70133		Q9CW03		Q9CW03	Smc3
Q9CXK9	Q61701		Q9CXK9		Q9CXK9	Rbm33
Q6I6G8	P42208		Q6I6G8		Q6I6G8	Hecw2
Q6P9Q4	P28652		Q6P9Q4		Q6P9Q4	Fhod1
Q80TK0	Q9R0U0		Q80TK0		Q80TK0	Btbd8
Q9CU62	P02088		Q9CU62		Q9CU62	Smc1a
E9Q6J5	P62245		E9Q6J5		E9Q6J5	Bod1l
G5E870	P70175		G5E870		G5E870	Trip12
Q3UHU5	Q91V61		Q3UHU5		Q3UHU5	Mtcl1
A2A690	P97315		A2A690		A2A690	Tanc2
Q8C0T5	P62242		Q8C0T5		Q8C0T5	Sipa1l1
Q9R0L6	Q8CI61		Q9R0L6		Q9R0L6	Pcm1
P49025	P62315		P49025		P49025	Cit
P26039	Q8C2Q3		P26039		P26039	Tln1
O88569	P52503
P49312	Q9D051
Q60598	Q8K0E8
P62806	P62702
P60710	Q922F4
Q3U0V1	P27661
P61979	Q9Z315
Q9DC07	Q8BFW7
P70372	Q61792
P16858	P10853
Q8K310	Q64524
Q8VIJ6	Q6NV83
Q04750	P18872
Q8BG05	Q9CQV8
Q64523	Q8K019
Q8R081	Q9Z1M8
O35737	Q60668
Q61792	P28661
Q99K48	Q9DCT8
Q91VM5	P11798
P97315	Q5F2E7
Q61656	Q9WTX5
Q501J6	Q9CY58
Q6PDM2	Q8CCK0
Q9WV02	Q9Z130
Q9D6F9	Q8BGT7
P70333	Q8CHH9
P02301	Q80VD1
Q62376	Q8BKI2
P99024	P02301
Q7TMM9	Q9R0I7
Q9CWF2	P14206
P68372	Q3UTJ2
P84104	O08553
P56959	Q9CX86
P46660	P10126
Q5F2E7	P35979
Q9CSN1	P62281
Q91WJ8	Q9D0E1
P08551	P29341
P60335	P61358
P10853	P23198
P16330	P18760
P04370	Q60749
Q62167	Q8CGZ0
Q3UL36	P62082
Q9ERD7	Q91VM5
Q9Z2X1	Q8C854
P68368	Q8VCM7
P03995	Q9CQE8
[truncated: 789 more rows]

## Sheet: BCL11A only scores
Accession	Gene name	Score A7
[truncated: 105 more rows]
