# Supplementary material for: CHD8 interacts with BCL11A to induce oncogenic transcription in triple negative breast cancer
Source: EMBO J. 2025 May 6;44(12):3448–67. doi: 10.1038/s44318-025-00447-8 (PMC12170886; doi:10.1038/s44318-025-00447-8)
Supplement: Supplementary file 23 — Dataset EV15 [file 44318_2025_447_MOESM23_ESM.xlsx]

## Sheet: Table Legend
Dataset EV15 - reference subtracted BCL11A CHD8 SPR curves
To determine the KD value of the BCL11A-CHD8 interaction, SPR analysis was performed whereby full-length CHD8 was immobilised to the surface of a C1 sensor chip and BCL11A was subsequently injected over the surface in a 1:3 increasing concentration series ranging from 2.62nM to 5.74uM. BCL11A was injected over the surface for 600s to characterise association kinetics, followed by an injection of …

## Sheet: CHD8 vs BCL11A ref sub curves
Time (s)	2.62nM	7.87nM	23.611nM	70.83nM	212.5nM	637.5nM	1912.5nM	5737.5nM
-60.06	0.0214233	0.11615	0.105957	0.243408	0.153259	0.256165	0.405029	0.496155
-59.96	0.0285031	0.117737	0.101318	0.253601	0.158753	0.270264	0.401123	0.495422
-59.86	0.0339353	0.108337	0.094238	0.248108	0.157959	0.263977	0.401123	0.493042
-59.76	0.0308228	0.11615	0.0997314	0.23407	0.161072	0.27179	0.396423	0.489136
-59.66	0.0308227	0.110718	0.11145	0.233276	0.158753	0.273377	0.386292	0.493835
-59.56	0.0269164	0.11615	0.11145	0.232483	0.164185	0.280396	0.380005	0.489136
-59.46	0.0261228	0.132568	0.123169	0.236389	0.170471	0.287415	0.386292	0.490722
-59.36	0.0285029	0.137268	0.119262	0.23877	0.170471	0.281189	0.386291	0.486022
-59.26	0.0183105	0.132569	0.120056	0.228577	0.165772	0.277283	0.376892	0.471191
-59.16	0.0191041	0.137268	0.11145	0.219239	0.162659	0.280396	0.379272	0.469605
-59.06	0.0191036	0.134888	0.126281	0.231689	0.168091	0.282715	0.391723	0.474304
-58.96	0.0159912	0.117737	0.124756	0.223145	0.167359	0.281983	0.378479	0.474304
-58.86	0.0144039	0.11615	0.1333	0.219971	0.175903	0.278809	0.372192	0.486023
-58.76	0.019104	0.12085	0.124756	0.211426	0.167359	0.270264	0.359741	0.474304
-58.66	0.0191035	0.109924	0.122375	0.209046	0.164979	0.256165	0.357361	0.466491
-58.56	0.0191037	0.0966187	0.118469	0.197327	0.14624	0.246033	0.347229	0.462585
-58.46	0.0112913	0.0982059	0.108337	0.198914	0.145447	0.248352	0.349548	0.466492
-58.36	0.0222167	0.0966187	0.119263	0.202027	0.139221	0.249146	0.350342	0.457886
-58.26	0.0285034	0.0911866	0.123169	0.190308	0.138428	0.246033	0.347229	0.459473
-58.16	0.0292358	0.0919189	0.123169	0.190308	0.126709	0.239746	0.349548	0.466492
-58.06	0.0238034	0.0982056	0.130981	0.190308	0.126709	0.239014	0.338623	0.459472
-57.96	0.0222169	0.0802006	0.123169	0.188721	0.126709	0.239746	0.338623	0.45398
-57.86	0.0285029	0.0911865	0.123168	0.199707	0.133728	0.253845	0.342529	0.453979
-57.76	0.0183105	0.0778813	0.120056	0.186402	0.115784	0.24524	0.331604	0.432129
-57.66	0.0120851	0.0653687	0.106751	0.162171	0.107178	0.234315	0.314392	0.418823
-57.56	0.0261224	0.0817871	0.118469	0.179382	0.114197	0.236633	0.327697	0.427429
-57.46	0.0144042	0.0739753	0.10675	0.173096	0.0907599	0.228028	0.318298	0.41571
-57.36	0.0238034	0.0817871	0.11615	0.168457	0.095459	0.227295	0.33081	0.418823
-57.26	0.0159912	0.0669559	0.101318	0.162964	0.0806277	0.226502	0.330811	0.405579
-57.16	0.026123	0.0528564	0.0942382	0.158265	0.0759281	0.217102	0.322998	0.391479
-57.06	0.0191036	0.0599365	0.101318	0.147339	0.0759277	0.217896	0.33081	0.392273
-56.96	0.0222164	0.0606693	0.10205	0.139527	0.0712284	0.213196	0.319092	0.387573
-56.86	0.0238038	0.0552368	0.0770875	0.139527	0.068909	0.203064	0.319092	0.374329
-56.76	0.0230103	0.0653686	0.0872192	0.143433	0.0829467	0.205383	0.330811	0.38208
-56.66	0.0191038	0.0747681	0.0966185	0.139526	0.0837403	0.214783	0.330811	0.382141
-56.56	0.0222167	0.0739746	0.0872191	0.136414	0.0806274	0.221802	0.33551	0.38446
-56.46	0.0206906	0.0739747	0.0935055	0.131714	0.0876466	0.210083	0.33783	0.385254
-56.36	0.021423	0.0622559	0.0942379	0.130127	0.0759281	0.210083	0.33081	0.378967
-56.26	0.00897217	0.0622562	0.0856934	0.116883	0.0681156	0.202271	0.331604	0.373535
-56.16	0.0261229	0.0739746	0.0989378	0.124695	0.0806273	0.214783	0.326111	0.379761
-56.06	0.0144041	0.0739746	0.0989378	0.127014	0.0860596	0.212402	0.326111	0.38446
-55.96	0.0206911	0.0786745	0.101319	0.124695	0.0775148	0.21167	0.315979	0.381348
-55.86	0.0175167	0.0888062	0.121582	0.139526	0.0860594	0.205383	0.33081	0.396179
-55.76	0.0206909	0.0817875	0.113037	0.131714	0.0806278	0.198365	0.330811	0.393066
-55.66	0.026123	0.0864868	0.115356	0.134827	0.0728151	0.202271	0.322998	0.379761
-55.56	0.023803	0.0966187	0.118469	0.131714	0.0681152	0.195251	0.327697	0.392272
-55.46	0.0144044	0.0739753	0.0958253	0.116883	0.0516975	0.181153	0.30658	0.388367
-55.36	0.0191041	0.0817871	0.102051	0.118408	0.0516967	0.178833	0.319092	0.394592
-55.26	0.0308228	0.081787	0.101318	0.121582	0.0563964	0.190552	0.330811	0.39386
-55.16	0.0191036	0.0786743	0.11145	0.119996	0.0540776	0.176514	0.327698	0.392273
-55.06	0.0191041	0.0723877	0.103638	0.115295	0.0438843	0.169434	0.30658	0.379761
-54.96	0.0191039	0.083374	0.115356	0.112183	0.0368652	0.18042	0.311279	0.386047
-54.86	0.0191038	0.0919189	0.118469	0.108276	0.0399781	0.181152	0.319092	0.394592
-54.76	0.0222168	0.0895998	0.102844	0.103577	0.0282595	0.178833	0.326111	0.387573
-54.66	0.0167844	0.0864868	0.109131	0.109863	0.0376588	0.178833	0.320679	0.39386
-54.56	0.0112914	0.0708618	0.103638	0.100464	0.0384521	0.17572	0.322998	0.38446
-54.46	0.0191041	0.0723878	0.11145	0.0957642	0.0469971	0.178833	0.326111	0.396179
-54.36	0.0308224	0.0669556	0.115356	0.102051	0.0579833	0.182739	0.319885	0.393066
-54.26	0.0183105	0.0614628	0.103638	0.102784	0.0469974	0.17804	0.313599	0.378967
-54.16	0.00738508	0.0505371	0.11145	0.0973512	0.0579835	0.178833	0.315979	0.381347
-54.06	0.0112913	0.0552368	0.108337	0.0887451	0.0516968	0.17572	0.314392	0.379761
-53.96	0.00268546	0.0497438	0.113769	0.0996706	0.0563967	0.181153	0.314392	0.38446
-53.86	0.0120852	0.0505371	0.11615	0.100464	0.0642091	0.188233	0.312073	0.396973
-53.76	0.0222168	0.0552365	0.126282	0.116882	0.0712278	0.193664	0.315979	0.411011
-53.66	0.0285031	0.0622559	0.132568	0.131714	0.085327	0.203064	0.327698	0.42511
-53.56	0.0175167	0.0622559	0.1333	0.130127	0.0782471	0.190552	0.316711	0.422729
-53.46	0.0206907	0.0544437	0.132568	0.121582	0.0657963	0.190552	0.30896	0.41571
-53.36	0.0112918	0.0575562	0.130188	0.127014	0.0634157	0.182739	0.303467	0.411011
-53.26	0.0222168	0.063049	0.1474	0.132507	0.0689084	0.181946	0.326111	0.428223
-53.16	0.0159915	0.0622559	0.1427	0.151245	0.0759279	0.17572	0.327698	0.423523
-53.06	0.0112912	0.0786743	0.157531	0.167664	0.0907593	0.187439	0.327697	0.439941
-52.96	-0.00201455	0.0692752	0.150512	0.161377	0.0837406	0.188965	0.316711	0.433654
-52.86	-0.00274631	0.0505371	0.150513	0.168457	0.0806278	0.183533	0.315979	0.42511
-52.76	0.0144043	0.0544431	0.166931	0.177795	0.090759	0.190551	0.315979	0.430542
-52.66	0.0159914	0.0575562	0.177063	0.182495	0.095459	0.182739	0.322998	0.435242
-52.56	0.0308224	0.0599365	0.195068	0.182495	0.0970459	0.190552	0.322998	0.435241
-52.46	0.014404	0.0614628	0.184082	0.182495	0.0977787	0.18274	0.318298	0.435241
-52.36	0.0191039	0.0575562	0.184875	0.185608	0.0954593	0.185852	0.326111	0.435242
-52.26	0.02771	0.0521241	0.18335	0.175476	0.0876466	0.17572	0.320679	0.435242
-52.16	0.0175167	0.0481567	0.188781	0.178589	0.095459	0.174133	0.340942	0.438354
-52.06	0.0167847	0.0404053	0.170044	0.182495	0.0837402	0.167114	0.33551	0.42041
-51.96	0.0238038	0.0388184	0.171631	0.187195	0.0853271	0.168701	0.33551	0.408691
-51.86	0.021423	0.0544434	0.184082	0.189514	0.102478	0.181152	0.340942	0.418029
-51.76	0.0159912	0.042725	0.170837	0.182496	0.107178	0.175721	0.332397	0.400879
-51.66	0.00659141	0.0380249	0.172363	0.190308	0.118103	0.169434	0.340942	0.399292
-51.56	-0.0121464	0.0357056	0.171631	0.190308	0.116577	0.168701	0.34021	0.38446
-51.46	-0.0168458	0.0263065	0.172363	0.185608	0.12201	0.166321	0.33783	0.379761
-51.36	-0.0144657	0.0310059	0.179443	0.183289	0.11499	0.178833	0.33081	0.377441
-51.26	-0.00982666	0.0192875	0.172363	0.185608	0.113404	0.174134	0.326111	0.364929
-51.16	-0.015259	0.0200806	0.183349	0.182495	0.11969	0.164001	0.327698	0.361816
-51.06	-0.0168454	0.0067749	0.17395	0.187195	0.107178	0.158508	0.314392	0.36023
-50.96	-0.00744641	0.0239865	0.188782	0.205139	0.11499	0.159301	0.33551	0.372742
-50.86	-0.000427604	0.0231934	0.190368	0.211426	0.107178	0.14917	0.339416	0.364929
-50.76	-0.0129395	0.00677526	0.16925	0.19574	0.0993656	0.14209	0.33313	0.376648
-50.66	-0.0183715	0.00836182	0.162232	0.191895	0.0876469	0.139771	0.315979	0.364929
-50.56	-0.00512695	0.0231934	0.170044	0.202026	0.095459	0.152283	0.326111	0.377441
-50.46	-0.00903302	0.0263062	0.17395	0.205139	0.0884399	0.162415	0.33551	0.384461
-50.36	0.000365853	0.0404053	0.17865	0.219238	0.107178	0.168701	0.338623	0.38446
-50.26	0.00268555	0.0458378	0.160645	0.20044	0.0907596	0.169434	0.333923	0.382874
-50.16	-0.00274694	0.0505371	0.155212	0.199707	0.0837406	0.156983	0.320679	0.382141
-50.06	-0.0098266	0.0505371	0.1427	0.19574	0.0759277	0.157715	0.321411	0.375061
-49.96	-0.0105591	0.0544433	0.154419	0.199707	0.0876464	0.160889	0.330811	0.386047
-49.86	-0.00512731	0.0622559	0.154419	0.202026	0.0970459	0.166321	0.332397	0.38446
-49.76	-0.012146	0.0622562	0.149719	0.202027	0.0977787	0.159302	0.321411	0.383667
-49.66	-0.0199587	0.0591431	0.144287	0.194214	0.0892338	0.156189	0.320679	0.361816
-49.56	-0.0152588	0.0497437	0.138	0.198914	0.0946655	0.14679	0.318298	0.357117
-49.46	-0.0160529	0.0544434	0.146606	0.192627	0.0993652	0.156189	0.315979	0.352416
-49.36	-0.029358	0.0427246	0.130188	0.17389	0.0860602	0.14679	0.313599	0.345398
-49.26	-0.0222778	0.0505372	0.119263	0.17157	0.0806275	0.147583	0.30426	0.35321
-49.16	-0.0168458	0.0505371	0.119263	0.175476	0.0884401	0.147583	0.314392	0.35791
-49.06	-0.0121459	0.0427246	0.113037	0.179382	0.0876465	0.156189	0.30896	0.364929
-48.96	-0.00824028	0.0544433	0.122375	0.168396	0.0946654	0.17334	0.322205	0.364135
-48.86	-0.0121464	0.0505371	0.103637	0.152039	0.080628	0.156983	0.308166	0.35321
-48.76	-0.0168457	0.0458378	0.098938	0.14264	0.0665287	0.157715	0.290161	0.348511
-48.66	-0.0300907	0.0388184	0.0919186	0.141114	0.0657963	0.156983	0.284729	0.335266
-48.56	-0.041077	0.0263062	0.0801998	0.141846	0.0665283	0.161621	0.267517	0.324279
-48.46	-0.0418097	0.020874	0.0723871	0.124695	0.0689087	0.156189	0.260498	0.315734
-48.36	-0.0473022	0.0200809	0.0856934	0.116883	0.0728155	0.15149	0.249573	0.306335
-48.26	-0.0410767	0.0184937	0.0942383	0.110596	0.0634156	0.159302	0.247986	0.312561
-48.16	-0.0386963	0.0137939	0.108338	0.124695	0.0595091	0.174133	0.255798	0.330567
-48.06	-0.0199594	0.00915527	0.11145	0.136414	0.0689087	0.17572	0.250366	0.342285
-47.96	-0.0230711	0.0184937	0.110657	0.119202	0.0650024	0.163208	0.236267	0.332886
-47.86	-0.00982666	0.0263059	0.10675	0.130127	0.0665281	0.162414	0.236267	0.345398
-47.76	-0.0261841	0.00604248	0.0817871	0.117677	0.0540785	0.160097	0.223816	0.338379
-47.66	0.003479	0.0333252	0.098938	0.131714	0.0634155	0.171021	0.243286	0.352417
-47.56	-0.00512725	0.0310059	0.103637	0.143433	0.0595093	0.171021	0.236267	0.357116
-47.46	-0.0043335	0.0310059	0.0927124	0.139526	0.0603027	0.174927	0.24176	0.356323
-47.36	-0.0090332	0.0341187	0.10675	0.137939	0.0767212	0.178833	0.24408	0.361023
-47.26	0.00195313	0.045105	0.113037	0.137207	0.0884398	0.183533	0.250366	0.36731
-47.16	-0.00201416	0.0614624	0.118469	0.131714	0.0876465	0.185852	0.252686	0.371948
-47.06	0.00427282	0.0575562	0.123169	0.131714	0.0907593	0.178833	0.24408	0.343811
-46.96	0.0159905	0.0583496	0.130981	0.124695	0.100159	0.178833	0.253478	0.346191
-46.86	0.00970459	0.0536506	0.123169	0.117615	0.0860603	0.162415	0.247986	0.336792
-46.76	-0.00274658	0.045105	0.127869	0.114563	0.0900273	0.160889	0.233948	0.323547
-46.66	-0.0012207	0.0614624	0.133301	0.13092	0.106384	0.165527	0.247986	0.332886
-46.56	-0.0199589	0.0427246	0.120849	0.112183	0.0876465	0.129639	0.226135	0.314148
-46.46	-0.0152591	0.0427246	0.134887	0.116882	0.0876465	0.131958	0.233154	0.306335
-46.36	-0.0129395	0.0302128	0.125488	0.117615	0.0829471	0.125672	0.228455	0.301636
-46.26	-0.012146	0.0357056	0.132568	0.112976	0.0728151	0.124939	0.229248	0.311035
-46.16	-0.00512695	0.0349121	0.134888	0.108276	0.071228	0.124939	0.233948	0.297729
-46.06	-0.000427246	0.0349121	0.133301	0.108276	0.0728149	0.131958	0.233154	0.302429
-45.96	0.00427282	0.0380249	0.130982	0.112183	0.0665283	0.131958	0.233155	0.307129
-45.86	0.019104	0.0505368	0.135681	0.116882	0.073608	0.13977	0.236267	0.322754
-45.76	0.00738525	0.0505371	0.130981	0.112183	0.0681156	0.139771	0.233948	0.328979
-45.66	0.00970459	0.0505371	0.123169	0.110596	0.0665283	0.135071	0.236267	0.321167
-45.56	-0.00274616	0.0552368	0.139588	0.114563	0.0587769	0.132751	0.233948	0.315735
-45.46	0.00738472	0.0575562	0.149719	0.130127	0.0782471	0.14679	0.236267	0.316467
-45.36	0.00268555	0.0653692	0.145813	0.119996	0.0642095	0.128052	0.229248	0.302429
-45.26	0.0151978	0.0700684	0.150513	0.119995	0.0673218	0.128052	0.237061	0.307129
-45.16	0.0159912	0.0716553	0.1521	0.108276	0.0610962	0.128052	0.240967	0.309448
-45.06	0.0191036	0.0622559	0.149719	0.116882	0.0610962	0.132751	0.250366	0.307129
-44.96	0.0191045	0.0669556	0.130982	0.124695	0.0563965	0.131958	0.24408	0.311036
-44.86	0.0308228	0.0841059	0.149719	0.129333	0.0556025	0.138977	0.264404	0.332886
-44.76	0.0339355	0.0817871	0.135681	0.112977	0.0485845	0.12024	0.255798	0.321167
-44.66	0.043335	0.0895996	0.151306	0.124695	0.0446777	0.128052	0.265198	0.330566
-44.56	0.0308228	0.0982056	0.133301	0.127014	0.0446777	0.128052	0.252686	0.321167
-44.46	0.0308228	0.108337	0.135681	0.131714	0.048584	0.136658	0.260498	0.318848
-44.36	0.0425415	0.113037	0.1427	0.136414	0.0368652	0.14679	0.27533	0.318054
-44.26	0.0425415	0.109924	0.139587	0.143433	0.0259402	0.148377	0.276917	0.318054
-44.16	0.0316162	0.0895996	0.134888	0.139526	0.0204468	0.139771	0.280029	0.302429
-44.06	0.044067	0.0802002	0.136413	0.134827	0.0251465	0.138184	0.280029	0.301635
-43.96	0.0363157	0.0794678	0.120849	0.124695	0.0134277	0.14917	0.276916	0.296203
-43.86	0.0456543	0.0849001	0.123169	0.127014	0.0126345	0.14679	0.259705	0.293823
-43.76	0.050354	0.101318	0.127075	0.136413	0.0298458	0.151489	0.264404	0.285217
-43.66	0.0597534	0.0982056	0.134888	0.151245	0.0415649	0.159302	0.267517	0.292297
-43.56	0.0722044	0.0935059	0.134887	0.151245	0.0290527	0.159302	0.265198	0.306335
-43.46	0.0667721	0.0935059	0.131775	0.14032	0.0360718	0.160889	0.269104	0.303222
-43.36	0.0620728	0.0903934	0.130188	0.138733	0.0337528	0.166321	0.256592	0.301636
-43.26	0.0651855	0.100525	0.138	0.146545	0.043884	0.166321	0.262817	0.313354
-43.16	0.0550537	0.0888062	0.127869	0.144226	0.0337524	0.156189	0.273804	0.303223
-43.06	0.0503546	0.0864868	0.12317	0.143433	0.0321655	0.166321	0.279236	0.301636
-42.96	0.072998	0.101318	0.134094	0.139526	0.0446777	0.171814	0.291748	0.311035
-42.86	0.0706787	0.104431	0.1427	0.142639	0.0368652	0.182739	0.280029	0.316467
-42.76	0.081604	0.106018	0.1474	0.139526	0.039978	0.185852	0.294861	0.302429
-42.66	0.0800171	0.113037	0.149719	0.147339	0.0446777	0.185852	0.299561	0.314148
-42.56	0.0628659	0.108337	0.1427	0.155945	0.0415649	0.18042	0.296448	0.311035
-42.46	0.0745856	0.101318	0.139588	0.146545	0.0516968	0.194458	0.287049	0.306336
-42.36	0.0894165	0.101318	0.1427	0.159057	0.0524896	0.200683	0.296448	0.314148
-42.26	0.0808105	0.0895996	0.134094	0.152039	0.0524911	0.191346	0.283142	0.305542
-42.16	0.0870972	0.0864868	0.135681	0.151245	0.0540771	0.183533	0.284729	0.307129
-42.06	0.0925291	0.0817871	0.138	0.151245	0.0681152	0.181946	0.280029	0.306335
-41.96	0.0980221	0.0817871	0.144287	0.152832	0.0681152	0.187439	0.272216	0.303222
-41.86	0.0933228	0.073975	0.146606	0.153565	0.0681156	0.18274	0.283936	0.298523
-41.76	0.0800171	0.0692749	0.14502	0.151245	0.0634159	0.181153	0.283936	0.285217
-41.66	0.0776978	0.0622559	0.126282	0.151245	0.0595093	0.183533	0.283936	0.294617
-41.56	0.0910028	0.0591431	0.132568	0.151245	0.0728149	0.187439	0.283936	0.28839
-41.46	0.0925291	0.0536499	0.1427	0.147339	0.064209	0.178833	0.275329	0.289917
-41.36	0.0863037	0.0474246	0.130981	0.148133	0.075928	0.171021	0.269897	0.294617
-41.26	0.0847168	0.0427246	0.1427	0.143433	0.0759281	0.178833	0.272217	0.294617
-41.16	0.0894165	0.0427246	0.1474	0.151245	0.0806274	0.174133	0.272217	0.294617
-41.06	0.089416	0.0380249	0.148132	0.138733	0.0829468	0.178833	0.26593	0.289916
-40.96	0.0925291	0.0310059	0.143493	0.130127	0.071228	0.190552	0.260498	0.294616
-40.86	0.0863037	0.0310061	0.139587	0.116883	0.0728152	0.190552	0.245667	0.291504
-40.76	0.0925293	0.0427246	0.145813	0.127807	0.0759275	0.186645	0.248779	0.294617
-40.66	0.0941162	0.0427246	0.1474	0.11377	0.0759277	0.187439	0.245667	0.294617
-40.56	0.0941159	0.0427246	0.134887	0.102783	0.0563965	0.17804	0.244873	0.291504
-40.46	0.091736	0.0427246	0.133301	0.100464	0.0563965	0.171021	0.243286	0.289124
-40.36	0.0988159	0.0474241	0.128662	0.109863	0.0642088	0.168701	0.238647	0.287598
-40.26	0.104248	0.0544434	0.139587	0.115295	0.0806273	0.178039	0.240967	0.294617
-40.16	0.0941162	0.0427246	0.138	0.112183	0.0876465	0.182739	0.24408	0.299316
-40.06	0.0964355	0.0427246	0.1427	0.115295	0.0829468	0.171021	0.252686	0.306335
-39.96	0.101135	0.0458374	0.138	0.124695	0.0876465	0.185852	0.260498	0.304749
-39.86	0.101135	0.0544434	0.1427	0.134827	0.0876465	0.178833	0.252686	0.311035
-39.76	0.0980225	0.0513306	0.144287	0.133301	0.0876467	0.179627	0.249573	0.303223
-39.66	0.0917358	0.0380249	0.141907	0.138733	0.095459	0.185852	0.247986	0.296936
-39.56	0.0863034	0.0278931	0.134887	0.128601	0.0923462	0.187439	0.233154	0.284485
-39.46	0.0863034	0.0184937	0.134887	0.119202	0.102478	0.190552	0.221435	0.289123
-39.36	0.0753174	0.0231937	0.121582	0.107483	0.102478	0.189759	0.216736	0.286804
-39.26	0.05896	0.0145874	0.11615	0.0965587	0.088441	0.174134	0.194885	0.275085
-39.16	0.0667725	0.0161743	0.113037	0.116882	0.0845337	0.18042	0.198792	0.271973
-39.06	0.0667721	0.00836182	0.115356	0.112183	0.079834	0.182739	0.194092	0.267273
-38.96	0.069091	0.0223999	0.105956	0.110596	0.0751343	0.181152	0.192504	0.262572
-38.86	0.050354	0.0153816	0.100525	0.0973518	0.068116	0.175721	0.190186	0.247742
-38.76	0.0339355	-0.00494385	0.090332	0.0887461	0.0595103	0.154603	0.185486	0.227417
-38.66	0.043335	0.00134277	0.101318	0.0942383	0.0579834	0.164001	0.180054	0.233704
-38.56	0.0503541	-0.0010376	0.0911255	0.090271	0.0587158	0.158508	0.194092	0.243042
-38.46	0.0534668	0.00366211	0.0919189	0.0887451	0.064209	0.156189	0.193298	0.246948
-38.36	0.0581665	0.0067749	0.0919189	0.0934448	0.064209	0.149902	0.197998	0.260254
-38.26	0.0581665	0.0067749	0.0919189	0.0887451	0.0563965	0.14447	0.201904	0.253967
-38.16	0.0581665	-0.010376	0.0919189	0.0926514	0.0532837	0.136658	0.198792	0.260254
-38.06	0.0581671	-0.00805664	0.084107	0.0809326	0.048584	0.130371	0.197205	0.252442
-37.96	0.0628662	0.0145874	0.0966187	0.0918579	0.0595093	0.140564	0.209717	0.250854
-37.86	0.0651855	0.0114746	0.102051	0.0965576	0.064209	0.147583	0.21283	0.246948
-37.76	0.0550537	0.0114746	0.0966187	0.0934451	0.0610964	0.136658	0.211304	0.248535
-37.66	0.0581665	0.0239868	0.104431	0.0934448	0.0759277	0.139771	0.205017	0.251648
-37.56	0.050354	0.0310059	0.10675	0.103577	0.0790405	0.142883	0.209717	0.251648
-37.46	0.0503547	0.0263062	0.119263	0.112976	0.0884399	0.147583	0.209717	0.258668
-37.36	0.0620728	0.0278924	0.120056	0.143432	0.0962518	0.156188	0.218323	0.271973
-37.26	0.0581665	0.0239868	0.119263	0.131715	0.0860602	0.154603	0.21283	0.263367
-37.16	0.050354	0.0310059	0.127869	0.131714	0.0806274	0.164001	0.206604	0.257141
-37.06	0.0308228	0.0349121	0.118469	0.131714	0.0681152	0.159302	0.214417	0.254761
-36.96	0.0355225	0.0349121	0.123169	0.136414	0.0728149	0.174133	0.213623	0.247742
-36.86	0.0409546	0.0380249	0.123169	0.134827	0.079834	0.159302	0.216736	0.243042
-36.76	0.0308228	0.0380249	0.118469	0.138733	0.061829	0.166321	0.228455	0.243042
-36.66	0.0386353	0.0357056	0.119263	0.139526	0.0571899	0.164001	0.214417	0.248535
-36.56	0.0386353	0.0310059	0.130981	0.127808	0.0446777	0.171021	0.224548	0.239136
-36.46	0.0433347	0.0310059	0.130981	0.127808	0.0493774	0.171021	0.226135	0.248535
-36.36	0.0456543	0.0396121	0.127869	0.129395	0.051697	0.167908	0.225342	0.252441
-36.26	0.043335	0.0427246	0.118469	0.146545	0.0446775	0.174133	0.224548	0.253967
-36.16	0.050354	0.0411377	0.11615	0.134827	0.0446777	0.178833	0.240967	0.256348
-36.06	0.0534666	0.0388184	0.123169	0.132507	0.0446777	0.181946	0.226135	0.275085
-35.96	0.0550534	0.0404053	0.123169	0.136414	0.0337524	0.188232	0.228454	0.267273
-35.86	0.050354	0.0349125	0.123169	0.123902	0.0173343	0.190552	0.221436	0.267273
-35.76	0.0534668	0.0466309	0.123169	0.127014	0.0321655	0.193665	0.221436	0.267273
-35.66	0.0581665	0.0380249	0.115356	0.131714	0.0251465	0.202271	0.221436	0.255554
-35.56	0.0597539	0.0396118	0.115357	0.143433	0.0306396	0.199158	0.218323	0.252442
-35.46	0.0651857	0.0489502	0.126282	0.159058	0.0438843	0.196777	0.219849	0.265686
-35.36	0.0784912	0.0669554	0.120056	0.167663	0.0485839	0.203064	0.218323	0.271973
-35.26	0.0722046	0.0622559	0.118469	0.161377	0.0485843	0.206971	0.201904	0.255554
-35.16	0.0667725	0.0638428	0.124756	0.172363	0.0454712	0.202271	0.213623	0.26416
-35.06	0.0729982	0.0723877	0.138001	0.185608	0.0516968	0.213196	0.221436	0.26178
-34.96	0.0698845	0.0786743	0.142699	0.190308	0.048584	0.214783	0.221435	0.260253
-34.86	0.0534668	0.0692756	0.130188	0.197327	0.0321662	0.224915	0.216736	0.250854
-34.76	0.043335	0.0544434	0.123169	0.175477	0.0251473	0.221803	0.211304	0.240723
-34.66	0.050354	0.0427246	0.127869	0.174683	0.017334	0.229614	0.208923	0.231323
-34.56	0.0386353	0.0419312	0.130981	0.181702	0.0298462	0.222595	0.197998	0.232117
-34.46	0.038635	0.0513306	0.126281	0.186401	0.0321655	0.237427	0.205017	0.229004
-34.36	0.0355225	0.0591433	0.127869	0.183289	0.0220339	0.236634	0.206604	0.219604
-34.26	0.026123	0.0606689	0.109863	0.177796	0.00793529	0.224915	0.197205	0.200073
-34.16	0.0355225	0.052124	0.109924	0.183289	0.00720215	0.219482	0.191772	0.202454
-34.06	0.0456538	0.0653687	0.110656	0.190308	0.0126343	0.224915	0.197205	0.211791
-33.96	0.038635	0.0622559	0.10675	0.185608	0.00561523	0.217896	0.190185	0.204773
-33.86	0.0355225	0.0700686	0.108337	0.191895	0.00250268	0.214783	0.185486	0.20166
-33.76	0.0222168	0.0505371	0.0919189	0.185609	-0.0155017	0.210084	0.158936	0.188354
-33.66	0.019104	0.0591431	0.0919189	0.190308	-0.00140381	0.198364	0.170654	0.186035
-33.56	0.0386353	0.0614624	0.103638	0.202026	0.017334	0.224915	0.187073	0.208679
-33.46	0.038635	0.0544434	0.118469	0.205139	0.0290527	0.229614	0.194092	0.195373
-33.36	0.0394287	0.0544436	0.108337	0.206726	0.029053	0.221802	0.189392	0.194641
-33.26	0.026123	0.0380249	0.0958252	0.202028	0.0173352	0.210084	0.175354	0.185242
-33.16	0.026123	0.0310059	0.0841064	0.197327	0.0290527	0.214783	0.182373	0.19696
-33.06	0.0238034	0.0404053	0.0919186	0.195007	0.0337524	0.241333	0.187073	0.19696
-32.96	0.0238034	0.0427246	0.0919186	0.190308	0.0204468	0.241333	0.177673	0.185241
-32.86	0.0292358	0.0302128	0.0825195	0.185608	0.0204471	0.236634	0.177673	0.180542
-32.76	0.0238037	0.0349121	0.0770874	0.187196	0.014222	0.238221	0.170654	0.174316
-32.66	0.0238037	0.0349121	0.0770874	0.182495	0.0204468	0.233521	0.170654	0.172729
-32.56	0.021423	0.0427246	0.0872189	0.182495	0.0251465	0.233521	0.175354	0.16101
-32.46	0.0198975	0.0341187	0.0880127	0.169189	0.0212402	0.228027	0.18158	0.161804
-32.36	0.0269165	0.0505371	0.0919189	0.175476	0.0251465	0.222595	0.190186	0.161804
-32.26	0.0159912	0.0396118	0.0809937	0.148133	0.0251473	0.210084	0.17926	0.150879
-32.16	0.0222168	0.0380249	0.0841064	0.151245	0.0298462	0.229614	0.185486	0.153992
-32.06	0.0308225	0.0310059	0.087219	0.154358	0.0321655	0.232727	0.190186	0.153991
-31.96	0.0277096	0.0278931	0.0888058	0.155945	0.0384521	0.234314	0.198791	0.157898
-31.86	0.0183105	0.0231937	0.0958252	0.150452	0.0243534	0.241333	0.198792	0.157898
-31.76	0.00427246	0.0231934	0.0958252	0.148132	0.0290527	0.241333	0.201111	0.157898
-31.66	0.0065918	0.0263062	0.0841064	0.151245	0.017334	0.229614	0.185486	0.141479
-31.56	0.0191042	0.0357056	0.0919191	0.151245	0.0251465	0.234314	0.194885	0.150879
-31.46	0.0261225	0.0380249	0.0989375	0.146545	0.048584	0.231934	0.197204	0.141479
-31.36	0.019104	0.0341192	0.103638	0.151246	0.0485845	0.222596	0.190186	0.146179
-31.26	0.0214844	0.052124	0.113037	0.163757	0.0493767	0.250732	0.211304	0.155579
-31.16	0.0378418	0.0544434	0.115356	0.162964	0.055603	0.243652	0.213623	0.157898
-31.06	0.0386347	0.0357056	0.115356	0.151245	0.0368652	0.229614	0.201904	0.146179
-30.96	0.0183097	0.0466309	0.113769	0.138733	0.0337524	0.221802	0.192504	0.136779
-30.86	0.00427246	0.0333261	0.0919189	0.131715	0.0274667	0.214784	0.194885	0.122742
-30.76	0.0159912	0.0357056	0.0966187	0.141113	0.0298458	0.221801	0.206604	0.13916
-30.66	0.0214233	0.0427246	0.103638	0.155151	0.0368652	0.224915	0.213623	0.146179
-30.56	0.0261216	0.0380249	0.115355	0.148865	0.0321655	0.217102	0.212036	0.133666
-30.46	0.00738525	0.0192871	0.102051	0.119995	0.0251465	0.198364	0.201904	0.114929
-30.36	0.00738525	0.0263062	0.0997314	0.124695	0.0282593	0.203064	0.201904	0.110229
-30.26	0.00427246	0.0357056	0.0966187	0.128601	0.0189211	0.202271	0.198792	0.111816
-30.16	0.00738525	0.0435181	0.0997314	0.131714	0.0204468	0.198364	0.201904	0.114929
-30.06	0.0144041	0.0622559	0.114563	0.130127	0.0251465	0.201477	0.213623	0.10321
-29.96	0.0042721	0.0575562	0.11615	0.124695	0.0220337	0.20697	0.208923	0.100097
-29.86	-0.000427246	0.0474247	0.11145	0.124695	0.0173343	0.185852	0.209717	0.102417
-29.76	-0.00512695	0.0622559	0.123169	0.127014	0.017334	0.17572	0.209717	0.0953979
-29.66	-0.0183716	0.0708618	0.120056	0.128601	0.00952148	0.160095	0.21051	0.0953979
-29.56	-0.0340584	0.0575562	0.10675	0.115295	-0.00378418	0.145203	0.197205	0.0867912
-29.46	-0.0582277	0.0349121	0.0966185	0.105164	-0.0240479	0.132751	0.187073	0.085266
-29.36	-0.0598145	0.0372316	0.10675	0.103577	-0.0155028	0.128052	0.185486	0.0789795
-29.26	-0.0465088	0.052124	0.103638	0.108276	-0.0209352	0.136658	0.182373	0.0836792
-29.16	-0.0465088	0.0591431	0.0888062	0.121582	-0.0162354	0.136658	0.175354	0.0953979
-29.06	-0.0441902	0.0598755	0.0989372	0.129333	0.00012207	0.14209	0.177673	0.0953972
-28.96	-0.0512083	0.0474243	0.0927126	0.116882	-0.00531006	0.136658	0.167542	0.0922854
-28.86	-0.043396	0.0505369	0.0942383	0.124695	-0.0021975	0.13977	0.162842	0.0953979
-28.76	-0.0441895	0.0427246	0.0872192	0.127015	-0.0155026	0.130371	0.168274	0.093811
-28.66	-0.0496216	0.0263062	0.0817871	0.112183	-0.0209351	0.121826	0.148804	0.100098
-28.56	-0.0488892	0.0192871	0.0723877	0.100464	-0.0334473	0.11084	0.162842	0.0953979
-28.46	-0.0512087	0.0231934	0.087219	0.100464	-0.0334473	0.100708	0.151123	0.0985105
-28.36	-0.0543213	0.0200808	0.0888062	0.101258	-0.033447	0.102295	0.155029	0.0969849
-28.26	-0.0512085	0.0067749	0.0755005	0.083253	-0.0420522	0.0960093	0.134705	0.0906982
-28.16	-0.0543213	0.00134277	0.0622559	0.0708008	-0.0435791	0.0858765	0.129272	0.0883789
-28.06	-0.0559077	0.00366211	0.0676885	0.0762329	-0.0412598	0.0811768	0.131592	0.0953985
-27.96	-0.0441909	0.0137939	0.084105	0.0801392	-0.0342407	0.0834961	0.137816	0.102416
-27.86	-0.0512085	-0.00494242	0.067688	0.0567031	-0.0498643	0.0772719	0.112061	0.086792
-27.76	-0.0613403	-0.010376	0.0692749	0.0465701	-0.0513914	0.0663455	0.108948	0.0805664
-27.66	-0.0480957	0.00836182	0.0770874	0.0512695	-0.0498657	0.0741577	0.119873	0.0883789
-27.56	-0.0347904	0.0184937	0.0872189	0.0637207	-0.0404663	0.0811768	0.11676	0.110229
-27.46	-0.0324721	0.0184937	0.103636	0.0418701	-0.0459595	0.0764771	0.122191	0.0985093
-27.36	-0.0629272	-0.00024271	0.0755005	0.0215468	-0.061583	0.0577407	0.108154	0.0844727
-27.26	-0.0480957	-0.000244141	0.0684814	0.0262451	-0.0568848	0.0608521	0.100342	0.106323
-27.16	-0.0418091	0.00134277	0.0739746	0.0348511	-0.0552979	0.0663452	0.105042	0.109497
-27.06	-0.0363766	0.0067749	0.0794071	0.0449829	-0.0498657	0.0647583	0.115173	0.117249
-26.96	-0.0316771	0.00366211	0.0794069	0.0496826	-0.0303345	0.0577393	0.119873	0.114929
-26.86	-0.03479	0.0161742	0.0770874	0.0512694	-0.024048	0.0710448	0.11676	0.119629
-26.76	-0.0441895	-0.0057373	0.067688	0.0371715	-0.0334462	0.0569469	0.0956421	0.110229
-26.66	-0.0465088	-0.00335693	0.0653687	0.0348511	-0.0303345	0.0577393	0.0855103	0.10791
-26.56	-0.036377	0.00836182	0.0770874	0.0535889	-0.00921631	0.069458	0.0956421	0.126648
-26.46	-0.0316767	0.0137939	0.084107	0.0535889	-0.00219727	0.0741577	0.100342	0.126649
-26.36	-0.012146	0.011474	0.098938	0.049682	0.00561464	0.091308	0.108154	0.13446
-26.26	-0.0168457	0.0192871	0.103638	0.052002	0.017334	0.0968018	0.112854	0.141479
-26.16	-0.0269775	0.00524902	0.103638	0.043457	0.0126343	0.093689	0.120667	0.131348
-26.06	-0.0394897	0.0020752	0.103638	0.0340576	0.0103149	0.100708	0.11908	0.126648
-25.96	-0.0347894	0.00836182	0.103638	0.0324707	0.017334	0.0960083	0.12378	0.126649
-25.86	-0.00823975	0.011474	0.119263	0.0379633	0.0282587	0.0936884	0.131592	0.129761
-25.76	-0.0168457	-0.000244141	0.10675	0.026246	0.0298471	0.0889902	0.122986	0.118042
-25.66	-0.0269775	-0.00805664	0.104431	0.027832	0.0204468	0.0842896	0.124573	0.10791
-25.56	-0.0316772	-0.00805664	0.103638	0.0223389	0.0103149	0.0741577	0.119873	0.10321
-25.46	-0.0199585	0.00366211	0.098938	0.0254517	0.00561523	0.069458	0.122986	0.0985107
-25.36	-0.0215454	0.00366211	0.0888062	0.0301514	0.00482178	0.0647583	0.131592	0.0953979
-25.26	-0.03479	0.000549316	0.0762939	0.0192263	0.00250268	0.058533	0.128479	0.0922852
-25.16	-0.0394897	-0.0088501	0.0481567	0.0176392	0.00952148	0.0647583	0.123779	0.0922852
-25.06	-0.0316778	-0.00805664	0.0528559	0.0301514	0.0126343	0.069458	0.131592	0.105529
-24.96	-0.0339952	-0.0150757	0.042726	0.0231323	-0.00140381	0.062439	0.124574	0.0961928
-24.86	-0.0129395	0.00366068	0.052063	0.0449815	0.0204453	0.085875	0.143311	0.126648
-24.76	-0.0168457	0.0020752	0.0403442	0.0465698	0.0298462	0.0960083	0.143311	0.110229
-24.66	-0.000427246	0.000549316	0.0333252	0.0535889	0.0438843	0.103821	0.158142	0.114929
-24.56	-0.000427544	-0.00415039	0.0333249	0.0614014	0.0610962	0.117126	0.151123	0.114929
-24.46	-0.00433373	-0.00805664	0.0442502	0.0692139	0.0563965	0.111633	0.154236	0.10791
-24.36	0.00427246	-0.0127561	0.0310059	0.0645144	0.0595095	0.11322	0.155823	0.0985107
-24.26	-0.00982666	-0.0197754	0.0239258	0.0496833	0.0516975	0.11554	0.146423	0.0789795
-24.16	-0.0105591	-0.0181885	0.0357056	0.0512695	0.0462646	0.0983887	0.140991	0.0657349
-24.06	-0.0129394	-0.0174561	0.0403443	0.0441895	0.0438843	0.0999146	0.133911	0.0586548
-23.96	-0.00903255	-0.00726318	0.0317389	0.0496826	0.039978	0.0960083	0.132386	0.0493171
-23.86	0.00427246	-0.00103825	0.0497437	0.0418695	0.0415643	0.0975946	0.14801	0.0485229
-23.76	-0.012146	-0.0244751	0.0333252	0.0254533	0.0204484	0.0795915	0.122192	0.0203857
-23.66	-0.00354004	-0.0150757	0.0497437	0.0348511	0.0251465	0.093689	0.128479	0.0297852
-23.56	-0.000426352	-0.000244141	0.0512704	0.0379639	0.032959	0.0921021	0.126892	0.0328988
-23.46	0.0144043	-0.00494385	0.0575562	0.0496826	0.0368652	0.0858765	0.123779	0.0516357
-23.36	0.019104	-0.00335693	0.0559692	0.0535889	0.0493774	0.0764771	0.107361	0.0446167
-23.26	0.0238037	0.0114746	0.0739746	0.0567013	0.0485836	0.0741574	0.100342	0.0446167
-23.16	0.0144043	0.0114746	0.0598755	0.0496826	0.0368652	0.0647583	0.0855103	0.0328979
-23.06	0.0206915	0.0130615	0.0497442	0.0621948	0.0415649	0.062439	0.0855103	0.0493169
-22.96	0.0183109	0.0106812	0.0598758	0.0731201	0.055603	0.0616455	0.0878299	0.0563358
-22.86	0.0112915	0.00836146	0.0770874	0.0809323	0.0532833	0.0663449	0.081604	0.0563354
-22.76	0.0214233	0.0216064	0.0919189	0.0840446	0.0634148	0.0764763	0.0800171	0.0594482
-22.66	0.012085	0.0270996	0.0950317	0.0817261	0.0595093	0.0889893	0.0565796	0.0524292
-22.56	0.023805	0.0404053	0.123964	0.0856323	0.0618896	0.0983887	0.0620728	0.0493177
-22.46	0.0175178	0.0575562	0.153626	0.0957642	0.0790405	0.10614	0.0761116	0.0547493
-22.36	0.0285034	0.0700676	0.1521	0.100463	0.0806267	0.098388	0.065979	0.0493164
-22.26	0.0159912	0.0747681	0.162231	0.0973511	0.0759277	0.0842896	0.0495605	0.0462036
-22.16	0.0183105	0.0817871	0.16925	0.0926514	0.071228	0.0741577	0.0448608	0.0516357
-22.06	0.0144052	0.0848999	0.162232	0.103577	0.0806274	0.0678711	0.0542603	0.0594491
-21.96	0.0191044	0.101318	0.157532	0.115295	0.0759277	0.0616455	0.0565799	0.0563358
-21.86	0.0238037	0.106018	0.163818	0.109863	0.0759274	0.0593258	0.0495605	0.0493164
-21.76	0.026123	0.108337	0.161438	0.112182	0.0720209	0.0569453	0.0612793	0.0563354
-21.66	0.019104	0.117737	0.162231	0.110596	0.0587158	0.053833	0.0690918	0.0758667
-21.56	0.0112921	0.124756	0.173951	0.121582	0.0579834	0.0616455	0.0808105	0.0993048
-21.46	0.0120857	0.117737	0.166932	0.124695	0.0563965	0.062439	0.0816048	0.100098
-21.36	0.019104	0.111449	0.160645	0.130126	0.0548088	0.0842888	0.0956421	0.113342
-21.26	0.026123	0.101318	0.162231	0.127807	0.0493771	0.0842892	0.108154	0.118042
-21.16	0.012085	0.0942993	0.135681	0.127808	0.0376587	0.0702515	0.0933228	0.11261
-21.06	0.0191048	0.106018	0.147401	0.127808	0.0446777	0.069458	0.108154	0.11493
-20.96	0.0222169	0.11145	0.152832	0.127808	0.0469971	0.0725708	0.115173	0.121948
-20.86	0.0159912	0.101318	0.1427	0.119995	0.0337523	0.0811766	0.119873	0.114929
-20.76	0.00738525	0.102112	0.155212	0.119995	0.0298456	0.0788568	0.129272	0.122742
-20.66	0.0222168	0.112244	0.162231	0.132507	0.039978	0.0842896	0.139404	0.130554
-20.56	0.0238041	0.117737	0.157532	0.139526	0.0446777	0.0842896	0.146423	0.14618
-20.46	0.0355236	0.128662	0.147401	0.151245	0.0446777	0.0788574	0.139405	0.139161
-20.36	0.0534668	0.148192	0.145813	0.154357	0.0493763	0.0842884	0.158936	0.161011
-20.26	0.0651855	0.155212	0.123169	0.144226	0.0446777	0.0772705	0.151123	0.150879
-20.16	0.0550537	0.145081	0.113037	0.143433	0.0368652	0.078064	0.155823	0.141479
-20.06	0.0534673	0.132568	0.11377	0.130127	0.0321655	0.0600586	0.154236	0.134461
-19.96	0.0519411	0.141968	0.108338	0.129395	0.0462646	0.0546265	0.160523	0.131348
-19.86	0.0542603	0.143493	0.107544	0.13562	0.0360716	0.0468138	0.166748	0.133667
-19.76	0.0651855	0.1474	0.098938	0.127014	0.0368646	0.0452265	0.180786	0.131348
-19.66	0.0534668	0.135681	0.0841064	0.119995	0.0368652	0.0499268	0.170654	0.121948
-19.56	0.0480352	0.121643	0.0770879	0.124695	0.0251465	0.038208	0.175354	0.11493
-19.46	0.050354	0.129456	0.0872192	0.131714	0.0204468	0.038208	0.174561	0.114929
-19.36	0.050354	0.127869	0.0723877	0.127014	0.0134277	0.0343018	0.162842	0.114929
-19.26	0.0487671	0.12085	0.0692749	0.115295	0.0251465	0.0178833	0.158142	0.0985107
-19.16	0.0550537	0.127869	0.0629883	0.105164	0.0204468	0.0108643	0.143311	0.100098
-19.06	0.0456543	0.12085	0.0770874	0.107483	0.0220337	0.00616455	0.138611	0.0953979
-18.96	0.0386347	0.11615	0.0841059	0.0957642	0.0290527	-0.000854492	0.128478	0.0953974
-18.86	0.0316162	0.0989996	0.0770874	0.0934454	0.0126348	-0.000853956	0.112061	0.0953979
-18.76	0.0386353	0.105225	0.0794067	0.0856318	0.0103144	-0.00396782	0.11908	0.0906982
-18.66	0.050354	0.108337	0.0770874	0.0809326	0.00952148	-0.00396729	0.11676	0.0852661
-18.56	0.0370488	0.101318	0.0676885	0.0840454	0.00872803	-0.0055542	0.118286	0.085999
-18.46	0.0363154	0.0982056	0.0692744	0.090332	0.0103149	0.00775146	0.126159	0.0805659
-18.36	0.041748	0.0966191	0.0559692	0.0715337	0.0087285	-0.00555372	0.110474	0.0672607
-18.26	0.0464478	0.101318	0.0606689	0.077026	0.0173336	-0.00085485	0.115173	0.0719604
-18.16	0.0550537	0.0935059	0.0692749	0.0809326	0.00250244	-0.00866699	0.105042	0.0688477
-18.06	0.0456547	0.0786743	0.0645756	0.0692139	0.000915527	-0.0203857	0.108948	0.0633548
-17.96	0.0433346	0.0739746	0.0676876	0.0614014	-0.00531006	-0.00396729	0.104248	0.0563351
-17.86	0.0456543	0.0692753	0.0575562	0.0614017	-0.00689662	-0.00164759	0.0878296	0.0415039
-17.76	0.043335	0.0700684	0.0606689	0.0692133	-0.0139166	0.0100702	0.088623	0.0477295
-17.66	0.050354	0.0770874	0.0794067	0.0762329	-0.0186157	0.0233765	0.0956421	0.0594482
-17.56	0.0339359	0.0700684	0.0606693	0.0574951	-0.0256348	0.0139771	0.0855103	0.037598
-17.46	0.0386361	0.0716553	0.0653695	0.0621948	-0.0287476	0.0116577	0.0808114	0.0250863
-17.36	0.043335	0.0817862	0.0723877	0.0739127	-0.0217294	0.0186759	0.0894165	0.0297852
-17.26	0.0550537	0.0864868	0.0692749	0.0692139	-0.0209351	0.0116577	0.0698853	0.0250854
-17.16	0.0604858	0.0919189	0.0872192	0.0614014	-0.0186157	0.0186768	0.0714111	0.0281982
-17.06	0.0480352	0.0747681	0.0802007	0.0496826	-0.0373535	0.0233765	0.0690918	0.0258794
-16.96	0.0456543	0.0817871	0.0872192	0.0449829	-0.038147	0.0405273	0.0690918	0.0446167
-16.86	0.0425415	0.0692749	0.0770874	0.0379639	-0.0568848	0.038208	0.0761108	0.0446167
-16.76	0.0339355	0.0653687	0.0872192	0.0457758	-0.0521857	0.0460199	0.0769043	0.055542
-16.66	0.0238037	0.052124	0.0692749	0.0426636	-0.0498657	0.0546265	0.0706787	0.0610352
-16.56	0.0355221	0.0544434	0.061462	0.0582886	-0.0287476	0.0741577	0.0761108	0.0610348
-16.46	0.0378418	0.0544434	0.052063	0.0535889	-0.0334473	0.0647583	0.065979	0.0516357
-16.36	0.026123	0.0544434	0.0403442	0.0535889	-0.0217285	0.0616455	0.0651855	0.0446167
-16.26	0.019104	0.0497437	0.0302124	0.0535889	-0.013916	0.0741577	0.0487671	0.0446167
-16.16	0.0238037	0.0591431	0.0255127	0.0567017	-0.0217285	0.0811768	0.0581665	0.0610352
-16.06	0.0261222	0.0497437	0.0161124	0.0653076	-0.029541	0.0803833	0.0604858	0.0633537
-15.96	0.0151969	0.0341187	0.00518716	0.0496826	-0.0334473	0.0725708	0.0612785	0.0555412
-15.86	-0.000427246	0.0200814	-0.0158691	0.0340585	-0.0576774	0.066346	0.0487671	0.0446167
-15.76	-0.00354004	0.0184937	-0.0299683	0.0176395	-0.056091	0.0616459	0.0269165	0.0250854
-15.66	0.003479	0.0161743	-0.0322876	0.012207	-0.0529785	0.0663452	0.0386353	0.0297852
-15.56	-0.01294	0.0184937	-0.0299688	-0.0065918	-0.0459595	0.0569458	0.0175171	0.0203852
-15.46	-0.0199587	0.0067749	-0.0299685	-0.00891113	-0.0529785	0.0499268	0.00970435	0.0250852
-15.36	-0.0113525	0.00836205	-0.0401001	-0.0167234	-0.0560911	0.0452273	-0.000427246	0.0102539
-15.26	-0.00823975	0.00836182	-0.0487061	-0.0253298	-0.0615847	0.0460203	0.00268555	0.0172729
-15.16	-0.00982666	-0.0010376	-0.0369873	-0.0237427	-0.0529785	0.046814	-0.00201416	0.0203857
-15.06	-0.0105594	-0.0111694	-0.0401005	-0.0362549	-0.0513916	0.0421143	-0.012146	0.0172726
-14.96	-0.0129398	-0.0088501	-0.0448002	-0.0557861	-0.0506592	0.0303955	-0.0168461	0.0133663
-14.86	-0.0246582	-0.0252682	-0.0541992	-0.0604855	-0.0529782	0.0296024	-0.0262451	0.0172729
-14.76	-0.0222778	-0.0299072	-0.0471191	-0.0628054	-0.0435793	0.0202635	-0.0144653	0.0149536
-14.66	-0.0254517	-0.0244751	-0.0581055	-0.0761108	-0.0545654	0.00927734	-0.0184326	0.00866699
-14.56	-0.00744641	-0.0228882	-0.051819	-0.0862427	-0.0552979	0.00384521	-0.0238647	0.00866687
-14.46	-0.00433302	-0.0408936	-0.0534053	-0.0839233	-0.0420532	-0.0102539	-0.0301509	-0.00616407
-14.36	0.012085	-0.0377202	-0.0471191	-0.0745244	-0.0248418	-0.0187993	-0.0355835	-0.00927734
-14.26	0.0222168	-0.0275879	-0.0369873	-0.0596932	-0.0217293	-0.0250862	-0.0355835	-0.0108643
-14.16	0.02771	-0.0111694	-0.0221558	-0.0401611	-0.0147095	-0.0117798	-0.0293579	-0.00927734
-14.06	0.0261243	0.0067749	-0.00494259	-0.0206299	-0.0108032	-0.0133667	-0.0332642	0.000855746
-13.96	0.0308239	0.0278931	0.0184948	-0.00891113	0.0189209	0.00305176	-0.0269764	0.010255
-13.86	0.0355225	0.0427235	0.0239258	-0.00109976	0.0321644	0.00775033	-0.0168457	0.0203857
-13.76	0.0214233	0.0380249	0.0333252	0.00750732	0.0251465	0.00146484	-0.0293579	0.0250854
-13.66	0.00897217	0.0278931	0.0263062	0.00280762	0.0298462	0.000732422	-0.036377	0.0102539
-13.56	-0.0043335	0.0349121	0.0333252	-0.00970459	0.0368652	-0.00634766	-0.0512085	0.00476074
-13.46	-0.0129398	0.0302124	0.0450436	-0.0167236	0.0407715	-0.0281982	-0.0574954	-0.0100711
-13.36	-0.0246582	0.0310062	0.0411377	-0.0284421	0.0368655	-0.0516354	-0.0551147	-0.0335083
-13.26	-0.0230713	0.0380249	0.0481567	-0.0284433	0.0485831	-0.0594491	-0.0449829	-0.038208
-13.16	-0.0324707	0.0161743	0.0333252	-0.0206299	0.0321655	-0.0672607	-0.0402832	-0.0452271
-13.06	-0.0465077	0.0161743	0.0294201	-0.0206299	0.0298462	-0.0906982	-0.0551147	-0.0569447
-12.96	-0.0316772	0.0263062	0.0411377	-0.0128174	0.039978	-0.0906982	-0.0402832	-0.0522461
-12.86	-0.0215454	0.0145874	0.0411377	-0.00891113	0.039978	-0.100098	-0.0402832	-0.069458
-12.76	-0.019165	0.00756836	0.0247192	0.00201416	0.0251465	-0.117249	-0.0371704	-0.0881958
-12.66	0.00427246	0.0310059	0.0302124	0.0153198	0.0298462	-0.10553	-0.0160522	-0.0678711
-12.56	0.0191042	0.0325928	0.0137942	0.0153198	0.048584	-0.093811	-0.012146	-0.0561521
-12.46	0.0269159	0.0184937	0.0020746	0.0137329	0.0298462	-0.0922852	-0.0090338	-0.0499274
-12.36	0.0144043	-0.00414979	-0.0057373	0.0106207	0.0126349	-0.101623	-0.0215454	-0.0499268
-12.26	0.0245972	-0.00335693	-0.0127563	0.0231314	0.010314	-0.105531	-0.0160522	-0.0327148
-12.16	0.0378418	0.00366211	-0.0221558	0.0348511	0.0126343	-0.0836792	-0.00592041	-0.0288086
-12.06	0.019104	0.0020752	-0.0174561	0.0324707	0.017334	-0.0828857	-0.0012207	-0.0186768
-11.96	0.0308228	-0.00335693	-0.0174561	0.0348511	0.000915527	-0.0633545	0.00738525	-0.0256958
-11.86	0.0112915	-0.0010376	-0.0221558	0.0418701	-0.00219727	-0.0594482	0.0144043	-0.022583
-11.76	0.0112915	-0.00646973	-0.0401001	0.0387576	-0.00530982	-0.059448	0.0112915	-0.0123901
-11.66	0.0065918	-0.0135498	-0.0369873	0.0324707	-0.00689697	-0.0516357	0.00109863	-0.0186768
-11.56	-0.000427485	-0.0361938	-0.0385745	0.0301514	-0.013916	-0.0594482	0.0136108	-0.0225832
-11.46	-0.0152588	-0.0346069	-0.0393066	0.0223389	-0.00921631	-0.0594482	0.012085	-0.0241089
-11.36	-0.0199585	-0.0299072	-0.0369873	0.00750732	0.00250244	-0.0547485	0.019104	-0.0170898
-11.26	-0.0168457	-0.0401001	-0.041687	0.00592113	-0.00378346	-0.0610344	0.0128174	-0.0233765
-11.16	-0.00823975	-0.0401001	-0.0479126	-0.00970459	-0.00531006	-0.0594482	0.0144043	-0.0264893
-11.06	-0.0105594	-0.0424194	-0.0448002	-0.0237427	-0.00531006	-0.0617676	0.00738525	-0.0327152
-10.96	-0.0129398	-0.0549316	-0.0448002	-0.0284424	-0.0115967	-0.055542	-0.00512731	-0.028809
-10.86	-0.0129395	-0.059631	-0.0494995	-0.0331417	-0.0217282	-0.049316	-0.00671387	-0.0233765
-10.76	-0.0090332	-0.0557251	-0.057312	-0.0292359	-0.022522	-0.0274048	-0.0012207	-0.0178833
-10.66	0.00195313	-0.0541382	-0.0588379	-0.0338745	-0.0240479	-0.015686	0.000366211	-0.0233154
-10.56	0.00659186	-0.0666504	-0.0612182	-0.0378418	-0.0264282	-0.0250854	-0.00201416	-0.0233764
-10.46	0.0026859	-0.0588379	-0.0557247	-0.0276489	-0.022522	-0.0321045	-0.00122035	-0.0100704
-10.36	0.000366211	-0.0510257	-0.0487061	-0.0159305	-0.00842321	-0.0242923	-0.0012207	-0.00146484
-10.26	0.0175171	-0.0322876	-0.0268555	0.00121963	0.0126332	-0.000855565	0.0144043	0.00396729
-10.16	0.0159912	-0.0502319	-0.0275879	-0.00421143	0.00250244	-0.000854492	-0.00201416	-0.00457764
-10.06	-0.0043335	-0.0510254	-0.0338745	-0.00891113	0.00561523	-6.10352e-05	-0.0129395	0.00164795
-9.96	-0.00433373	-0.0314941	-0.029175	-0.00579834	0.000915527	0.0022583	-0.00823998	0.00866676
-9.86	-0.0152588	-0.0314939	-0.0275879	0.000488518	0.00250268	0.00384545	-0.0168457	0.00323486
-9.76	-0.0246582	-0.0393066	-0.0268555	-0.0136101	-0.0155022	-0.0102532	-0.0301514	0.00866699
-9.66	-0.0183716	-0.026001	-0.0205688	-0.00891113	0.000183105	0.00543213	-0.019165	0.0219727
-9.56	-0.0246586	-0.0322876	-0.0244755	-0.00421143	0.000915527	0.0186768	-0.0160522	0.0297848
-9.46	-0.0363775	-0.0393066	-0.026856	-0.0065918	0.000915527	0.0288086	-0.0184332	0.0187983
-9.36	-0.0480957	-0.0361933	-0.0244751	-0.0206293	-0.00140327	0.0264898	-0.0129395	0.0180664
-9.26	-0.0418091	-0.0393066	-0.0291748	-0.0354612	0.00561547	0.0202639	-0.0043335	0.0219727
-9.16	-0.0246582	-0.0228882	-0.0205688	-0.0253296	0.00952148	0.0374146	-0.000427246	0.0321045
-9.06	-0.0347908	-0.0197754	-0.0174568	-0.019043	-0.00610352	0.0350952	-0.00201416	0.0344841
-8.96	-0.0441891	-0.0244751	-0.0221554	-0.0183105	-0.00689697	0.0256958	-0.00903284	0.0203861
-8.86	-0.036377	-0.015076	-0.0143433	-0.00891149	0.00250208	0.0335079	0.00268555	0.015686
-8.76	-0.0339966	-0.00805664	-0.0127563	0.000487923	0.0126339	0.0429074	0.00268555	0.0227661
-8.66	-0.0293579	-0.00494385	-0.0174561	-0.003479	-0.00610352	0.0303955	-0.0137329	0.0203857
-8.56	-0.0300907	-0.00335693	-0.0205692	-0.0112305	0.00250244	0.0256958	-0.0238647	0.0133663
-8.46	-0.0394894	-0.0111694	-0.0221554	-0.0167236	-0.00689697	0.0186768	-0.0285641	0.0172733
-8.36	-0.0316772	-0.0127567	-0.0127563	-0.00891149	0.00720179	0.0280758	-0.0285645	0.0149536
-8.26	-0.0324707	-0.0197754	-0.0299683	-0.0136101	-0.0162957	0.0209968	-0.0332642	0.0109863
-8.16	-0.027771	-0.00805664	-0.0252686	-0.00421143	-0.013916	0.0303955	-0.0285645	0.0055542
-8.06	-0.0168456	-0.000244141	-0.0174559	0.0137329	-0.00610352	0.038208	-0.020752	0.0180665
-7.96	-0.00585956	0.0130615	-0.0127565	0.012207	-0.0123291	0.0397949	-0.0238649	0.029785
-7.86	-0.0012207	0.0137941	-0.010437	0.00982684	-0.0147093	0.032715	-0.0168457	0.0321045
-7.76	-0.00512695	0.0114746	-0.0221558	0.00592095	-0.0139155	0.0350958	-0.0137329	0.0172729
-7.66	-0.00823975	0.00366211	-0.00415039	0.012207	-0.00531006	0.0303955	-0.00744629	0.0172729
-7.56	-0.00744665	0.0161743	-0.00262487	0.0129395	0.000915527	0.046814	-0.00201416	0.0250851
-7.46	-0.00982648	0.0216064	0.00207538	0.0106201	-0.00689697	0.0522461	-0.00201398	0.0203859
-7.36	-0.00274658	0.0208738	0.0067749	0.0083006	-0.0115358	0.05072	0.00817871	0.0227661
-7.26	-0.00512695	0.0231934	0.00909424	0.0129396	-0.003784	0.0530397	0.0206299	0.0203857
-7.16	-0.000427246	0.0380249	0.0169067	0.0223389	0.00561523	0.0499268	0.034729	0.0172729
-7.06	-0.0152586	0.0310059	0.0192873	0.0153198	0.00250244	0.0429077	0.0300293	0.0133669
-6.96	-0.00512689	0.0310059	0.0434571	0.020752	0.00482178	0.0452271	0.0417481	0.0203858
-6.86	0.00268555	0.0388183	0.0536499	0.0145263	0.00872797	0.0413207	0.0448608	0.0180664
-6.76	0.00897217	0.0310059	0.0528564	0.0200198	0.0150149	0.0358889	0.0511475	0.0203857
-6.66	-0.00512695	0.0357056	0.0497437	0.00750732	0.000915527	0.0350952	0.0370483	0.0149536
-6.56	-0.000427246	0.0357056	0.0450439	0.00592041	-0.013916	0.0374146	0.034729	0.0055542
-6.46	0.00427306	0.0466309	0.0364386	0.00280762	-0.00921631	0.0350952	0.0370489	0.00946105
-6.36	0.0222168	0.0458368	0.0489502	0.018432	0.00872743	0.053039	0.0542603	0.015686
-6.26	0.0316162	0.0505371	0.0575562	0.0262451	0.00561523	0.0546265	0.0643921	0.0180664
-6.16	0.0472412	0.0591431	0.0614624	0.0504761	0.0142212	0.0733643	0.0776978	0.0368042
-6.06	0.0534662	0.0575562	0.0676874	0.0614014	0.0204468	0.0811768	0.0761108	0.0375971
-5.96	0.0573724	0.0544434	0.0676873	0.0567017	0.0142212	0.0764771	0.0729974	0.0438226
-5.86	0.0581665	0.0380256	0.0637817	0.0496833	0.000916183	0.0694587	0.0643921	0.0281982
-5.76	0.0550537	0.0427246	0.0739746	0.0614012	0.00561511	0.0694579	0.0581665	0.0344849
-5.66	0.0292358	0.0310059	0.0629883	0.0301514	-0.013916	0.0499268	0.0370483	0.0187988
-5.56	0.0449223	0.0357056	0.0700688	0.0465698	-0.00219727	0.0663452	0.034729	0.014954
-5.46	0.0573723	0.0380249	0.0872185	0.0598145	0.00561523	0.0764771	0.0495598	0.020385
-5.36	0.0378418	0.0325935	0.0692749	0.0512703	-0.00219649	0.066346	0.050354	0.0102539
-5.26	0.0355225	0.0380249	0.067688	0.0418705	-0.00921595	0.0538334	0.0370483	0.00244141
-5.16	0.0378418	0.0302124	0.067688	0.0324707	-0.00378418	0.0522461	0.0448608	0.00787354
-5.06	0.0316159	0.0192871	0.0622555	0.0395508	-0.0045166	0.0546265	0.0511475	-0.0014652
-4.96	0.0425411	0.0161743	0.0559689	0.0449829	-0.0108032	0.0452271	0.0448605	0.000854135
-4.86	0.0409546	0.0216068	0.0637817	0.025452	-0.00689662	0.0499271	0.041748	-0.0108643
-4.76	0.043335	0.0239868	0.0653687	0.0262453	-0.0209349	0.0546266	0.0495605	-0.0162964
-4.66	0.0386353	0.0161743	0.0575562	0.0200195	-0.0287476	0.038208	0.0386353	-0.0139771
-4.56	0.0386347	0.0137939	0.059875	0.0324707	-0.0311279	0.0421143	0.0323486	-0.0186773
-4.46	0.0339347	0.00445557	0.0450431	0.0231323	-0.045166	0.0452271	0.0300284	-0.0256967
-4.36	0.0316162	-0.00494295	0.036438	0.0254526	-0.0482779	0.0303964	0.0151978	-0.022583
-4.26	0.0456543	0.00836182	0.0497437	0.0223386	-0.0459598	0.042114	0.0292358	-0.00927734
-4.16	0.0402222	0.00366211	0.0333252	0.00750732	-0.0482788	0.0350952	0.0269165	-0.00927734
-4.06	0.0409542	-0.0010376	0.0286251	0.0012207	-0.0576782	0.0209961	0.00970459	-0.0233769
-3.96	0.0324101	-0.0181885	0.0263066	-0.00341797	-0.0631104	0.0249634	0.00738567	-0.0241085
-3.86	0.0339355	-0.0127568	0.0286255	0.00591999	-0.0623783	0.0452266	0.00579834	-0.0186768
-3.76	0.0472412	-0.0189819	0.0184937	0.0153197	-0.0513917	0.0538329	-0.000427246	-0.0249023
-3.66	0.0292358	-0.0322876	0.0137939	0.0137329	-0.0545654	0.0452271	-0.0106201	-0.046814
-3.56	0.0285027	-0.0401001	0.0137932	0.0153198	-0.0529785	0.038208	-0.00744629	-0.0483406
-3.46	0.0183104	-0.0588379	0.00909406	0.0176392	-0.0646973	0.0303955	-0.00982684	-0.0499269
-3.36	0.019104	-0.0619505	-0.0010376	0.0114138	-0.0646971	0.0233766	-0.020752	-0.0522461
-3.26	0.0214233	-0.0713501	-0.00732422	0.0324705	-0.0693972	0.0256956	-0.0168457	-0.038208
-3.16	0.0167847	-0.0783691	-0.0127563	0.0309448	-0.0717163	0.038208	-0.0090332	-0.0405273
-3.06	0.0159911	-0.0814819	-0.0322877	0.0395508	-0.0795288	0.015564	-0.0238647	-0.0452272
-2.96	0.0222166	-0.0830688	-0.0338748	0.0371704	-0.069397	0.0139771	-0.0332644	-0.049927
-2.86	0.0308228	-0.0908811	-0.0252686	0.0176394	-0.0693967	0.00616479	-0.0332642	-0.0530396
-2.76	0.0065918	-0.112732	-0.0447998	-0.0167221	-0.0920395	-0.0086655	-0.043396	-0.0889893
-2.66	-0.000427246	-0.1026	-0.0447998	-0.00891113	-0.0842285	-0.0125732	-0.036377	-0.0764771
-2.56	-0.000427067	-0.104919	-0.0487059	-0.0120239	-0.0748291	-0.015686	-0.0449829	-0.0553587
-2.46	0.011291	-0.110413	-0.0495	-0.0183105	-0.0780029	-0.0055542	-0.0527959	-0.0499273
-2.36	0.0144043	-0.125244	-0.072937	-0.0206293	-0.103759	0.00695854	-0.0629272	-0.0577393
-2.26	0.012085	-0.164307	-0.0986938	-0.0432728	-0.11859	-0.0156849	-0.0824585	-0.0913086
-2.16	0.026123	-0.158081	-0.1073	-0.0378418	-0.0858154	-0.0055542	-0.0817261	-0.0858765
-2.06	0.0214842	-0.165833	-0.0869753	-0.0534058	-0.0576172	-0.00628662	-0.0964966	-0.0819094
-1.96	0.033141	-0.181519	-0.0455943	-0.057373	-0.0428467	-0.0110474	-0.0840465	-0.0819713
-1.86	0.0167847	-0.218993	-0.0393066	-0.0667104	-0.0326527	-0.0344228	-0.0824585	-0.123352
-1.76	0.0409546	-0.204163	-0.0112305	-0.0370506	0.0165383	-0.00555646	-0.0645142	-0.123352
-1.66	0.019104	-0.19397	0.0192871	-0.0401611	0.0376587	-0.0125732	-0.0473022	-0.138977
-1.56	0.0198985	-0.136169	0.0458385	-0.0354614	0.0493774	-0.015686	-0.00823975	-0.131163
-1.46	0.0386347	-0.126038	0.0676875	-0.0331421	0.0595093	-0.0133667	0.0175166	-0.11554
-1.36	0.0269165	-0.133056	0.0684814	-0.0675043	0.049378	-0.0563349	-0.0137329	-0.143677
-1.26	-0.0199585	-0.136169	0.0653687	-0.126098	0.0251476	-0.105529	-0.067627	-0.208496
-1.16	-0.012146	-0.105713	0.0598755	-0.154236	-0.0100098	-0.118042	-0.0668335	-0.224915
-1.06	0.0073849	-0.0580444	0.0653683	-0.164368	-0.0256348	-0.13446	-0.027771	-0.177246
-0.959999	0.026916	-0.0314941	0.028625	-0.233154	-0.0490723	-0.164917	-0.0145268	-0.178833
-0.860001	0.0151978	0.0169683	-0.0010376	-0.257324	-0.077209	-0.107116	-0.0754395	-0.224121
-0.760002	0.34021	0.413818	0.128662	-0.0815369	0.163458	0.384283	0.165161	0.141479
-0.660004	0.539429	0.591187	0.173157	0.0106201	0.278259	0.587463	0.370667	0.332153
-0.559998	-0.00195742	0.131836	0.0833697	-0.0057373	0.0306396	0.110107	0.0285034	0.0258746
-0.459999	0.0324076	0.152893	0.12866	-0.00653076	0.103271	0.0671387	0.0792826	0.0844706
-0.360001	0.0878906	0.120119	0.177124	0.127077	0.0314351	0.0358907	0.156616	0.0946655
-0.260002	0.128479	0.2146	0.2052	0.142643	0.0423621	0.024906	0.041748	0.0758667
-0.160004	0.434753	0.39978	0.255249	0.0965576	0.305664	0.362427	0.208191	0.164185
-0.0599976	0.806535	0.882568	0.295793	0.230164	0.703247	1.11945	0.542542	0.795366
0.0400009	-1.25485	-1.9198	0.771881	0.533264	-0.188171	-3.06415	-1.14004	-5.29733
0.139999	-2.5379	-3.20132	-0.461975	-0.501374	-3.22122	-8.88943	-14.7465	-46.7421
0.239998	1.11914	1.13104	-0.0213623	-1.89508	-2.86884	-10.6636	-28.9801	-95.6163
0.339996	2.8089	2.82397	0.172363	-2.67688	-3.896	-15.7462	-47.731	-154.794
0.440002	0.558076	0.447388	-0.599577	-3.38391	-6.81	-20.1001	-60.3864	-186.912
0.540001	-0.776122	-1.44006	-1.2088	-3.44092	-7.35529	-18.4203	-57.1152	-174.33
0.639999	-1.00433	-1.67767	-1.26434	-2.95899	-5.75775	-13.3868	-42.709	-132.344
0.739998	-1.1106	-1.64319	-1.04871	-2.24338	-3.74448	-7.68064	-26.3536	-85.0397
0.839996	-0.989502	-1.27448	-0.788513	-1.37531	-1.71313	-2.90399	-12.5637	-46.9038
0.940002	-0.810497	-0.94635	-0.581432	-0.774536	-0.470947	0.0241699	-3.2309	-21.3787
1.04	-0.510525	-0.643982	-0.271329	-0.490906	0.42749	1.75385	2.55039	-6.51785
1.14	-0.527771	-0.504184	-0.253357	-0.268283	0.785306	2.97958	5.8902	1.92664
1.24	-0.478577	-0.404175	-0.226074	-0.147983	1.1954	3.70382	7.93628	6.46179
1.34	-0.461365	-0.409607	-0.181519	0.00909424	1.46503	4.14917	9.17926	9.27588
1.44	-0.469144	-0.505737	-0.173673	0.16217	1.71106	4.62964	10.0566	10.8072
1.54	-0.531636	-0.636963	-0.104939	0.150452	1.69543	4.84058	10.634	11.822
1.64	-0.454346	-0.610454	-0.0565186	0.227742	1.82119	5.1296	11.355	13.0329
1.74	-0.366821	-0.518982	0.0450439	0.351213	1.99776	5.39833	11.9472	13.7728
1.84	-0.330139	-0.525269	0.0645752	0.364502	2.07434	5.62958	12.1988	14.2087
1.94	-0.320703	-0.5401	0.0599127	0.400452	2.20013	5.84912	12.4855	14.7806
2.04	-0.276942	-0.50647	0.095861	0.445007	2.3017	6.06946	12.7957	15.3173
2.14	-0.25354	-0.504186	0.120056	0.474635	2.41574	6.26785	13.0331	15.7587
2.24	-0.204346	-0.458862	0.141907	0.528529	2.52352	6.43112	13.2379	16.1829
2.34	-0.19104	-0.445557	0.134094	0.557495	2.60248	6.57178	13.4199	16.4493
2.44	-0.173065	-0.426025	0.169281	0.606689	2.69153	6.72021	13.6456	16.7274
2.54	-0.200409	-0.433838	0.206024	0.627808	2.78296	6.86243	13.8566	16.9915
2.64	-0.211365	-0.426056	0.254395	0.684784	2.85635	6.98972	14.0488	17.2774
2.74	-0.22229	-0.472107	0.24115	0.695775	2.86966	7.07724	14.1894	17.5095
2.84	-0.173096	-0.458069	0.282532	0.774658	2.95325	7.25616	14.3956	17.8126
2.94	-0.12229	-0.435425	0.306787	0.81842	3.06732	7.36084	14.5323	18.0344
3.04	-0.077734	-0.389282	0.317713	0.874695	3.15326	7.48352	14.7058	18.2439
3.14	0.0065918	-0.333887	0.348938	0.942602	3.24698	7.61393	14.9042	18.4993
3.24	0.0550537	-0.284607	0.351318	1.01999	3.33451	7.74991	15.1003	18.7603
3.34	0.0847168	-0.231506	0.357544	1.09967	3.422	7.86475	15.2902	18.9915
3.44	0.0894384	-0.223694	0.372397	1.1192	3.47827	7.98352	15.4581	19.1923
3.54	0.140219	-0.186157	0.384909	1.18951	3.56421	8.13586	15.6347	19.4353
3.64	0.174561	-0.153402	0.438782	1.2559	3.62901	8.26316	15.8105	19.6719
3.74	0.159729	-0.156494	0.463013	1.2653	3.67436	8.34288	15.9238	19.836
3.84	0.187073	-0.122131	0.505188	1.33093	3.75482	8.4624	16.0878	20.0243
3.94	0.187883	-0.0963135	0.549761	1.38562	3.82202	8.58667	16.273	20.2243
4.04	0.225358	-0.0713501	0.584123	1.43561	3.88373	8.7085	16.4238	20.4149
4.14	0.207397	-0.0549479	0.588013	1.47545	3.96263	8.77647	16.5683	20.6266
4.24	0.256592	-0.00805664	0.638	1.51762	4.04387	8.88896	16.7277	20.8469
4.34	0.273804	0.0349121	0.685669	1.55829	4.11578	9.01007	16.873	21.0407
4.44	0.331619	0.0817871	0.729446	1.62701	4.19623	9.15149	17.0308	21.2517
4.54	0.358169	0.124756	0.775527	1.6825	4.26654	9.27649	17.205	21.4696
4.64	0.385498	0.151292	0.805176	1.73326	4.33293	9.39128	17.3683	21.6837
4.74	0.414429	0.175537	0.834106	1.77934	4.41496	9.49992	17.5183	21.8946
4.84	0.43396	0.171631	0.86615	1.8114	4.46655	9.60461	17.662	22.0798
4.94	0.444898	0.175537	0.8802	1.82001	4.51422	9.69446	17.7917	22.2634
5.04	0.451123	0.191162	0.907544	1.85748	4.59467	9.79913	17.9269	22.461
5.14	0.46521	0.214587	0.913818	1.90825	4.66655	9.90538	18.0769	22.6696
5.24	0.499573	0.207581	0.935669	1.93718	4.72356	9.99834	18.198	22.8774
5.34	0.475342	0.220032	0.945801	1.93951	4.75012	10.0835	18.3292	23.0453
5.44	0.502695	0.210693	0.963022	1.96375	4.79156	10.1601	18.4558	23.2251
5.54	0.516794	0.21228	0.964609	1.99969	4.84937	10.2382	18.5816	23.4149
5.64	0.542542	0.21459	0.98175	2.02465	4.91497	10.3304	18.7277	23.6032
5.74	0.538635	0.2099	0.980957	2.03326	4.95403	10.4038	18.8495	23.7696
5.84	0.565186	0.237244	1.01379	2.0661	4.9978	10.4788	18.9871	23.9556
5.94	0.589426	0.273193	1.02162	2.10748	5.06812	10.5765	19.1261	24.1399
6.04	0.608957	0.297424	1.04505	2.13171	5.13062	10.6679	19.273	24.2985
6.14	0.632385	0.320852	1.06146	2.16295	5.17669	10.7452	19.4238	24.4938
6.24	0.664429	0.350525	1.12006	2.1989	5.25249	10.8663	19.5722	24.6962
6.34	0.662842	0.363037	1.14191	2.21686	5.29779	10.9476	19.6863	24.8688
6.44	0.701913	0.385681	1.14112	2.26843	5.35559	11.0569	19.83	25.0634
6.54	0.719918	0.411499	1.17634	2.3161	5.41736	11.1515	19.9558	25.2321
6.64	0.740173	0.447379	1.19971	2.35979	5.47277	11.2483	20.1066	25.4337
6.74	0.762878	0.484131	1.2099	2.39971	5.53063	11.3546	20.2418	25.6079
6.84	0.776123	0.49585	1.21844	2.43481	5.56573	11.4476	20.3644	25.7766
6.94	0.780828	0.481018	1.21931	2.4411	5.59625	11.5195	20.4965	25.936
7.04	0.76441	0.494263	1.23176	2.45905	5.63062	11.5999	20.6113	26.1063
7.14	0.773804	0.481806	1.23254	2.5028	5.67278	11.6827	20.7402	26.2907
7.24	0.785522	0.49585	1.27551	2.55358	5.73296	11.7843	20.866	26.4735
7.34	0.795654	0.479431	1.25909	2.5567	5.7384	11.8499	20.9581	26.6259
7.44	0.815191	0.487244	1.27161	2.57623	5.77905	11.928	21.0652	26.786
7.54	0.824591	0.500549	1.30677	2.59265	5.84467	12.0148	21.1816	26.9509
7.64	0.831604	0.502069	1.32239	2.59735	5.88842	12.0882	21.287	27.1259
7.74	0.878479	0.527893	1.36536	2.63482	5.95873	12.1827	21.4214	27.3134
7.84	0.880798	0.518494	1.37158	2.65125	5.9978	12.2632	21.541	27.4782
7.94	0.907417	0.552124	1.39039	2.68329	6.0611	12.3554	21.6871	27.6579
8.04	0.909735	0.588806	1.42707	2.73639	6.1142	12.4523	21.8175	27.8446
8.14	0.937073	0.581781	1.43488	2.76061	6.16107	12.5452	21.9277	28.0274
8.24	0.947998	0.600525	1.44818	2.76452	6.22827	12.6288	22.0457	28.2009
8.34	0.937073	0.596619	1.46301	2.79187	6.26733	12.7093	22.1628	28.3688
8.44	0.953497	0.606018	1.48255	2.8114	6.32123	12.7874	22.2839	28.5407
8.54	0.958929	0.604431	1.48566	2.83405	6.36499	12.8734	22.4034	28.6876
8.64	0.958191	0.610712	1.51849	2.86218	6.42047	12.957	22.5386	28.8657
8.74	0.967529	0.631775	1.52081	2.90826	6.4923	13.046	22.6816	29.0204
8.84	0.944092	0.624756	1.51691	2.91296	6.51733	13.1077	22.7957	29.1532
8.94	0.944891	0.613037	1.54584	2.92859	6.54156	13.171	22.905	29.3329
9.04	0.95661	0.61145	1.56769	2.96375	6.57825	13.2515	23.0167	29.4977
9.14	0.984741	0.625544	1.60364	3.0028	6.6267	13.3359	23.1433	29.6649
9.24	1.01208	0.641968	1.63257	3.05126	6.68688	13.4296	23.2691	29.8392
9.34	1.04254	0.651306	1.66144	3.07233	6.73059	13.5132	23.412	30.0118
9.44	1.04566	0.666931	1.65754	3.08795	6.76733	13.5882	23.5292	30.1618
9.54	1.02222	0.659912	1.66693	3.10748	6.8064	13.6445	23.6433	30.3204
9.64	1.02377	0.666927	1.64972	3.11529	6.83764	13.6976	23.7667	30.4618
9.74	1.02301	0.676331	1.6474	3.1333	6.87591	13.7695	23.898	30.6157
9.84	0.99176	0.660706	1.64661	3.1239	6.8775	13.8156	23.9871	30.7712
9.94	0.971439	0.666931	1.62159	3.12231	6.89856	13.8726	24.0878	30.9298
10.04	0.980045	0.671631	1.62006	3.13953	6.94232	13.9523	24.2089	31.0798
10.14	0.997253	0.684139	1.63098	3.17077	6.97595	14.0109	24.3199	31.2399
10.24	1.00348	0.699768	1.63959	3.16455	7.00952	14.0702	24.4246	31.4001
10.34	0.987061	0.7099	1.64191	3.16998	7.02905	14.1226	24.5245	31.5212
10.44	0.987062	0.74585	1.65442	3.18951	7.07513	14.1945	24.6386	31.6719
10.54	0.992558	0.741943	1.65754	3.21454	7.09076	14.2444	24.7214	31.7868
10.64	1.00269	0.76849	1.68176	3.22857	7.12982	14.3116	24.8378	31.918
10.74	1.0285	0.766174	1.70599	3.24578	7.16735	14.3827	24.9254	32.0775
10.84	1.04565	0.773193	1.71301	3.24811	7.18451	14.4445	25.0097	32.2157
10.94	1.06677	0.788025	1.73255	3.27936	7.23999	14.5343	25.1402	32.361
11.04	1.06049	0.781006	1.75208	3.27704	7.25952	14.5804	25.248	32.4735
11.14	1.08237	0.812252	1.77863	3.31842	7.32122	14.6546	25.3691	32.6415
11.24	1.0777	0.804443	1.77161	3.32312	7.35718	14.7171	25.4636	32.7548
11.34	1.10114	0.792725	1.75989	3.32623	7.38843	14.7804	25.5652	32.8798
11.44	1.12769	0.784912	1.7724	3.35907	7.43921	14.8624	25.6785	33.0173
11.54	1.12848	0.791138	1.78174	3.3653	7.47668	14.9327	25.7792	33.1579
11.64	1.13318	0.790401	1.78882	3.39422	7.52984	15.0077	25.8933	33.3032
11.74	1.1402	0.777893	1.78333	3.41296	7.5697	15.0616	25.98	33.4391
11.84	1.15973	0.799744	1.79504	3.44421	7.6095	15.1421	26.1035	33.5751
11.94	1.15973	0.804443	1.80677	3.47546	7.65796	15.2148	26.2089	33.7087
12.04	1.19098	0.823975	1.8263	3.49811	7.70093	15.296	26.3105	33.8563
12.14	1.23004	0.823971	1.84894	3.53015	7.7478	15.3694	26.4246	33.9899
12.24	1.22223	0.804443	1.84662	3.53015	7.76733	15.4062	26.5074	34.0876
12.34	1.23004	0.792725	1.84894	3.54187	7.80249	15.4546	26.5917	34.1962
12.44	1.22846	0.802856	1.88019	3.56842	7.83606	15.5226	26.7042	34.3055
12.54	1.24411	0.829468	1.8974	3.58563	7.89783	15.6054	26.8277	34.4438
12.64	1.24722	0.834135	1.90756	3.60281	7.93765	15.6765	26.9347	34.5704
12.74	1.23474	0.821655	1.8974	3.59814	7.96344	15.7117	26.9926	34.6743
12.84	1.23318	0.838837	1.91147	3.62234	8.00797	15.7796	27.0871	34.8009
12.94	1.20819	0.828674	1.88959	3.60516	8.0072	15.8116	27.148	34.8931
13.04	1.21753	0.835693	1.90131	3.63641	8.04858	15.882	27.2402	35.0329
13.14	1.19879	0.822416	1.90677	3.66141	8.07828	15.9359	27.3183	35.1407
13.24	1.17456	0.851318	1.89581	3.67077	8.10718	15.9835	27.3933	35.2595
13.34	1.19568	0.859924	1.92084	3.69891	8.15485	16.0538	27.5066	35.4118
13.44	1.18396	0.867737	1.93176	3.70203	8.18921	16.1155	27.6089	35.5368
13.54	1.18158	0.873169	1.93567	3.71686	8.22357	16.1632	27.6964	35.6797
13.64	1.16284	0.866148	1.93878	3.72156	8.25793	16.2249	27.7675	35.7938
13.74	1.15271	0.848206	1.91693	3.70203	8.2572	16.2656	27.8277	35.8962
13.84	1.1449	0.841187	1.92865	3.71844	8.28687	16.3234	27.9324	36.015
13.94	1.15503	0.862244	1.93408	3.7403	8.32513	16.3741	28.0574	36.1454
14.04	1.1691	0.863037	1.95288	3.75281	8.3736	16.4406	28.1581	36.279
14.14	1.19098	0.874754	1.97003	3.77234	8.40796	16.5077	28.2691	36.4001
14.24	1.20892	0.877869	1.98956	3.79187	8.45404	16.5718	28.3839	36.5079
14.34	1.21832	0.882568	2.00208	3.8067	8.48999	16.6351	28.4832	36.6298
14.44	1.2074	0.874756	2.00598	3.8114	8.50482	16.6874	28.5769	36.7165
14.54	1.21051	0.887268	2.0138	3.83093	8.53687	16.7366	28.6558	36.8384
14.64	1.19879	0.877867	2.00208	3.83404	8.55639	16.7804	28.7511	36.9423
14.74	1.20892	0.877869	2.02551	3.85046	8.60248	16.846	28.8621	37.0681
14.84	1.20819	0.867737	2.03333	3.84735	8.63531	16.9031	28.9636	37.1743
14.94	1.21051	0.882568	2.03644	3.84576	8.65796	16.9507	29.0613	37.2774
15.04	1.21051	0.882568	2.04584	3.87	8.69702	17.0038	29.1464	37.4157
15.14	1.1972	0.87396	2.04816	3.87469	8.71496	17.0522	29.2167	37.5009
15.24	1.22067	0.883362	2.06226	3.8786	8.74078	17.1023	29.3011	37.6118
15.34	1.21753	0.887238	2.05988	3.89655	8.75562	17.1421	29.3738	37.7165
15.44	1.21832	0.885679	2.06537	3.91296	8.79468	17.1952	29.4667	37.8181
15.54	1.22223	0.909119	2.09424	3.93951	8.83685	17.2632	29.5605	37.961
15.64	1.22534	0.913023	2.10754	3.95514	8.84857	17.3124	29.6394	38.0712
15.74	1.21131	0.896639	2.11615	3.97626	8.88611	17.3702	29.7332	38.1868
15.84	1.24878	0.901306	2.13019	4.00592	8.9267	17.4327	29.8464	38.3446
15.94	1.22534	0.8927	2.10675	4.01373	8.94934	17.4702	29.9199	38.4423
16.04	1.23474	0.890383	2.11615	4.03955	8.97595	17.5273	30.0105	38.5594
16.14	1.23004	0.891966	2.12787	4.05048	9.00952	17.5663	30.0894	38.6673
16.24	1.23862	0.898195	2.13019	4.06842	9.04077	17.6312	30.1964	38.786
16.34	1.23627	0.900511	2.12628	4.07623	9.05951	17.671	30.2722	38.9032
16.44	1.25739	0.930998	2.14349	4.10046	9.09076	17.7249	30.3668	39.0415
16.54	1.2691	0.940371	2.17395	4.1239	9.1283	17.7921	30.4589	39.1844
16.64	1.25894	0.94116	2.16223	4.13171	9.16498	17.8429	30.5457	39.2868
16.74	1.29566	0.955996	2.18878	4.17389	9.19702	17.9015	30.6433	39.4274
16.84	1.29254	0.965391	2.18646	4.19189	9.22357	17.9593	30.7285	39.5555
16.94	1.26129	0.957581	2.19348	4.18561	9.22827	17.9882	30.7886	39.6384
17.04	1.2644	0.967712	2.19348	4.20203	9.25952	18.0327	30.8722	39.7477
17.14	1.2644	0.960693	2.18878	4.20514	9.28217	18.0695	30.9402	39.8555
17.24	1.26209	0.969301	2.18646	4.21924	9.30798	18.1171	31.03	39.9595
17.34	1.25348	0.963011	2.19348	4.2356	9.33215	18.1663	31.0925	40.0602
17.44	1.23706	0.969269	2.2005	4.24109	9.34076	18.2093	31.1824	40.1532
17.54	1.23474	0.972412	2.20288	4.25751	9.36658	18.2538	31.2644	40.2556
17.64	1.23004	0.988831	2.2052	4.26453	9.38373	18.2968	31.3199	40.3766
17.74	1.24487	1.00678	2.22315	4.28717	9.40796	18.3608	31.4034	40.4938
17.84	1.24957	1.00366	2.24194	4.29968	9.43921	18.4062	31.4683	40.6071
17.94	1.25113	1.01147	2.25598	4.32391	9.47827	18.4671	31.5535	40.7329
18.04	1.25659	1.01148	2.26379	4.34735	9.4978	18.5156	31.6238	40.8641
18.14	1.2691	1.02319	2.29504	4.3692	9.53217	18.5882	31.7089	40.9735
18.24	1.27613	1.01618	2.30286	4.38171	9.5611	18.6398	31.7769	41.0923
18.34	1.29333	1.03021	2.32941	4.40826	9.60718	18.6874	31.8808	41.2313
18.44	1.30347	1.031	2.33722	4.40594	9.63843	18.7319	31.9519	41.3376
18.54	1.28394	1.0185	2.32709	4.39655	9.64856	18.7726	32.0128	41.4227
18.64	1.29645	1.04742	2.35364	4.42078	9.6853	18.8265	32.0777	41.5485
18.74	1.31287	1.06226	2.36457	4.43719	9.71344	18.8749	32.166	41.654
18.84	1.3277	1.06537	2.38098	4.47156	9.7478	18.9257	32.2457	41.7673
18.94	1.323	1.07474	2.38879	4.48639	9.77746	18.9819	32.3378	41.8602
19.04	1.34021	1.09662	2.42004	4.51062	9.8111	19.046	32.4355	41.9774
19.14	1.35114	1.10132	2.44818	4.53406	9.84937	19.1124	32.5191	42.0923
19.24	1.35895	1.11615	2.45831	4.5567	9.88062	19.1515	32.6042	42.2165
19.34	1.35583	1.11072	2.47241	4.5661	9.90015	19.1953	32.6628	42.3259
19.44	1.36365	1.12085	2.48254	4.57782	9.91577	19.2413	32.7379	42.4274
19.54	1.3808	1.12006	2.48645	4.58014	9.93921	19.2874	32.8058	42.5368
19.64	1.37848	1.12555	2.49426	4.60046	9.96655	19.3359	32.8816	42.6579
19.74	1.41443	1.14429	2.5138	4.62	10.0173	19.4054	32.9879	42.7743
19.84	1.41675	1.13959	2.51611	4.62701	10.0408	19.4351	33.0753	42.8688
19.94	1.41443	1.14038	2.52319	4.63952	10.0681	19.4796	33.1558	42.9899
20.04	1.41675	1.14114	2.52393	4.65985	10.0782	19.5226	33.2159	43.0977
20.14	1.40271	1.12085	2.52631	4.65826	10.0931	19.553	33.2488	43.1931
20.24	1.41675	1.12006	2.54035	4.65436	10.1173	19.589	33.3308	43.2868
20.34	1.42224	1.12085	2.54114	4.66687	10.1423	19.6398	33.4128	43.3845
20.44	1.43237	1.14038	2.55365	4.6864	10.1783	19.6952	33.4957	43.4938
20.54	1.43237	1.13257	2.55597	4.70203	10.1954	19.7366	33.5714	43.5954
20.64	1.44177	1.13257	2.55286	4.70984	10.2095	19.7757	33.6363	43.7118
20.74	1.4488	1.14038	2.57239	4.72937	10.2439	19.8273	33.7136	43.8306
20.84	1.46832	1.15991	2.5802	4.74579	10.283	19.8945	33.787	43.9352
20.94	1.46362	1.1521	2.58722	4.74811	10.3095	19.9241	33.8425	44.0352
21.04	1.4566	1.16382	2.5849	4.76062	10.3306	19.9765	33.8964	44.1196
21.14	1.45505	1.14117	2.58569	4.75439	10.3423	20.0078	33.9418	44.2134
21.24	1.45114	1.14353	2.57083	4.75125	10.3587	20.0437	34.0011	44.3001
21.34	1.4574	1.1607	2.59351	4.76923	10.3908	20.1023	34.0863	44.4173
21.44	1.44879	1.1521	2.59583	4.78015	10.4158	20.1515	34.1581	44.529
21.54	1.46442	1.17084	2.60596	4.8075	10.454	20.2093	34.2253	44.629
21.64	1.46051	1.16461	2.59192	4.80359	10.4744	20.246	34.2957	44.736
21.74	1.46832	1.19116	2.60443	4.83093	10.5103	20.3069	34.3574	44.8306
21.84	1.46362	1.19818	2.61536	4.83795	10.5322	20.3507	34.4246	44.9227
21.94	1.4621	1.20758	2.62006	4.85516	10.5564	20.382	34.4879	45.0384
22.04	1.48239	1.23257	2.63333	4.89188	10.5939	20.4468	34.598	45.1485
22.14	1.46832	1.23492	2.6427	4.90594	10.6197	20.5038	34.6511	45.2509
22.24	1.48474	1.25836	2.6474	4.91296	10.6509	20.5515	34.7426	45.3423
22.34	1.4902	1.27164	2.66068	4.92703	10.6837	20.6062	34.8261	45.4618
22.44	1.48474	1.27789	2.67163	4.93329	10.7064	20.6414	34.905	45.5563
22.54	1.48865	1.28491	2.68567	4.94189	10.7283	20.6827	34.98	45.6579
22.64	1.48315	1.28101	2.69348	4.96375	10.7509	20.7249	35.0488	45.7556
22.74	1.48004	1.29273	2.7005	4.96606	10.7673	20.7726	35.0925	45.8571
22.84	1.48474	1.30054	2.71301	4.97626	10.7947	20.8195	35.166	45.9782
22.94	1.50659	1.31696	2.71301	4.98327	10.8228	20.8788	35.2496	46.0907
23.04	1.51129	1.33099	2.72473	4.9903	10.84	20.928	35.3136	46.1891
23.14	1.49957	1.33179	2.73254	4.99579	10.8533	20.9718	35.3863	46.2751
23.24	1.5152	1.34271	2.75208	5.02545	10.8954	21.0171	35.4792	46.3829
23.34	1.5238	1.35602	2.76068	5.03876	10.9369	21.0742	35.5621	46.5024
23.44	1.51443	1.35446	2.75052	5.04032	10.9455	21.1039	35.6058	46.5673
23.54	1.52771	1.36774	2.76849	5.05518	10.9799	21.1562	35.684	46.6868
23.64	1.52533	1.37396	2.76379	5.06451	10.9962	21.1984	35.7394	46.7704
23.74	1.54803	1.38727	2.76849	5.07312	11.022	21.2578	35.8246	46.8688
23.84	1.54956	1.38257	2.77081	5.08014	11.0439	21.2944	35.8761	46.9462
23.94	1.54333	1.38727	2.77631	5.07703	11.0728	21.3242	35.9449	47.0251
24.04	1.55035	1.3974	2.79034	5.09735	11.0947	21.3655	36.0144	47.1071
24.14	1.56519	1.4021	2.79504	5.10437	11.1189	21.4179	36.08	47.2087
24.24	1.55817	1.39429	2.79504	5.10748	11.1384	21.4476	36.1285	47.2938
24.34	1.56598	1.38568	2.79816	5.10358	11.1689	21.4827	36.2089	47.3915
24.44	1.55035	1.35913	2.78333	5.10205	11.1705	21.5156	36.2558	47.4517
24.54	1.57068	1.36069	2.80286	5.13171	11.2048	21.5695	36.3355	47.5681
24.64	1.5816	1.37787	2.81067	5.13873	11.233	21.6171	36.4128	47.661
24.74	1.56989	1.37787	2.81927	5.13483	11.2431	21.6421	36.4753	47.7556
24.84	1.58002	1.36615	2.82159	5.14655	11.2626	21.6741	36.5441	47.8524
24.94	1.56757	1.35757	2.81146	5.14581	11.2838	21.7039	36.5855	47.9368
25.04	1.5816	1.37317	2.81769	5.16528	11.3103	21.7288	36.6746	48.0438
25.14	1.5683	1.35913	2.82239	5.15436	11.3212	21.7444	36.7198	48.1172
25.24	1.57068	1.36304	2.82239	5.15594	11.3408	21.7835	36.7847	48.2095
25.34	1.59412	1.36304	2.84583	5.16296	11.3619	21.8242	36.8769	48.3181
25.44	1.58783	1.36304	2.84113	5.16608	11.3837	21.8624	36.9128	48.3868
25.54	1.58707	1.37085	2.83801	5.17859	11.4009	21.8976	36.9839	48.479
25.64	1.60425	1.37555	2.84192	5.19501	11.4275	21.9554	37.0449	48.5759
25.74	1.60895	1.38568	2.85364	5.20514	11.4587	21.996	37.0972	48.6727
25.84	1.60895	1.38568	2.84583	5.20984	11.4767	22.0257	37.1464	48.7556
25.94	1.62537	1.39664	2.84662	5.22626	11.4955	22.0616	37.2214	48.8228
26.04	1.62067	1.39429	2.84192	5.22937	11.5173	22.0906	37.2574	48.8915
26.14	1.61597	1.40131	2.84894	5.23328	11.5408	22.1343	37.3183	48.9665
26.24	1.60895	1.38727	2.84192	5.23328	11.5486	22.1562	37.3668	49.0563
26.34	1.62067	1.40131	2.85052	5.25281	11.5704	22.1976	37.4347	49.1384
26.44	1.61365	1.40521	2.85364	5.27234	11.5884	22.2327	37.4957	49.2313
26.54	1.61597	1.41382	2.86536	5.27234	11.6072	22.2578	37.5652	49.3149
26.64	1.6105	1.39194	2.84583	5.27545	11.6267	22.2804	37.6042	49.3915
26.74	1.61127	1.40442	2.86066	5.29187	11.6501	22.3265	37.6699	49.4852
26.84	1.61206	1.4021	2.86145	5.29968	11.6728	22.3655	37.7214	49.5563
26.94	1.59723	1.38568	2.86536	5.29187	11.6892	22.3898	37.787	49.661
27.04	1.59879	1.39975	2.88409	5.3114	11.7197	22.4335	37.855	49.7681
27.14	1.61285	1.40912	2.89429	5.33093	11.7408	22.4796	37.9277	49.8766
27.24	1.61285	1.41852	2.90442	5.34735	11.7673	22.5273	38.0074	49.9813
27.34	1.60815	1.42084	2.89972	5.35748	11.7908	22.5569	38.0636	50.0681
27.44	1.62067	1.43335	2.91223	5.38171	11.8181	22.6077	38.1246	50.1657
27.54	1.61676	1.41693	2.90753	5.38483	11.8361	22.632	38.1855	50.2165
27.64	1.62378	1.42163	2.90521	5.40125	11.858	22.671	38.2574	50.3212
27.74	1.62616	1.41931	2.92395	5.41376	11.8931	22.7101	38.323	50.3892
27.84	1.63553	1.43179	2.91068	5.41611	11.9064	22.7445	38.3652	50.4814
27.94	1.63318	1.44586	2.92944	5.43799	11.9369	22.7929	38.4324	50.5728
28.04	1.6402	1.44116	2.94348	5.45905	11.9666	22.8476	38.491	50.6384
28.14	1.64722	1.4599	2.93567	5.46686	12.0001	22.8843	38.5535	50.7274
28.24	1.6402	1.44272	2.92706	5.47156	12.0142	22.9179	38.5972	50.7821
28.34	1.6449	1.44818	2.94427	5.48096	12.0338	22.9679	38.6581	50.8696
28.44	1.6394	1.44037	2.9505	5.4903	12.0556	23.0031	38.7136	50.954
28.54	1.6355	1.43646	2.94659	5.4942	12.0782	23.021	38.7511	51.0251
28.64	1.6402	1.43414	2.95288	5.51373	12.0923	23.0546	38.816	51.1298
28.74	1.65582	1.45367	2.97083	5.54736	12.1345	23.1038	38.8894	51.2407
28.84	1.64801	1.46069	2.98566	5.54498	12.1494	23.1328	38.9324	51.3407
28.94	1.66052	1.45599	2.99036	5.5575	12.1705	23.1624	38.9863	51.4282
29.04	1.66675	1.46771	3.00677	5.56451	12.1923	23.2023	39.0417	51.5157
29.14	1.65582	1.45367	3.00208	5.56921	12.2017	23.2249	39.0925	51.6001
29.24	1.65662	1.4693	3.01068	5.58722	12.233	23.2625	39.1597	51.6774
29.34	1.65973	1.47552	3.00909	5.59576	12.2579	23.2921	39.2285	51.7634
29.44	1.67847	1.47552	3.02081	5.6192	12.2791	23.3335	39.2957	51.8571
29.54	1.65973	1.48178	3.01379	5.62	12.2869	23.3702	39.3378	51.9305
29.64	1.68396	1.49194	3.04114	5.64813	12.3306	23.4257	39.4254	52.0251
29.74	1.69098	1.49194	3.04114	5.64655	12.3455	23.4718	39.4785	52.1196
29.84	1.68707	1.49194	3.04272	5.65125	12.365	23.5062	39.5269	52.1923
29.94	1.70349	1.50366	3.06769	5.66766	12.4033	23.5546	39.6042	52.2837
30.04	1.71051	1.50366	3.06927	5.67078	12.4244	23.589	39.6628	52.3524
30.14	1.70895	1.50992	3.06302	5.67624	12.4377	23.6351	39.7121	52.4384
30.24	1.70819	1.50916	3.05756	5.67316	12.4564	23.6562	39.7699	52.5251
30.34	1.71051	1.51147	3.04974	5.6778	12.4619	23.6788	39.823	52.6079
30.44	1.72223	1.52319	3.06458	5.69031	12.4861	23.7249	39.8886	52.697
30.54	1.72534	1.52319	3.05988	5.69421	12.5095	23.7609	39.9324	52.7673
30.64	1.72302	1.52319	3.05286	5.6825	12.5173	23.7851	39.9863	52.8407
30.74	1.73004	1.51929	3.05286	5.69031	12.5416	23.8195	40.0152	52.9087
30.84	1.72379	1.52164	3.05991	5.69736	12.554	23.8601	40.0683	52.9837
30.94	1.72769	1.51617	3.07239	5.70203	12.5759	23.8867	40.1074	53.061
31.04	1.74097	1.53101	3.0802	5.71765	12.6002	23.9241	40.1558	53.1493
31.14	1.74646	1.5318	3.09271	5.72546	12.6189	23.9539	40.2175	53.2376
31.24	1.73785	1.53415	3.09036	5.7294	12.6447	23.9968	40.2675	53.3134
31.34	1.74957	1.53412	3.08801	5.74109	12.6588	24.0234	40.3144	53.3845
31.44	1.76129	1.54352	3.11145	5.76062	12.6822	24.0663	40.3863	53.4696
31.54	1.75739	1.55054	3.12085	5.76764	12.7001	24.1038	40.4402	53.5446
31.64	1.75739	1.55054	3.12317	5.76843	12.7095	24.1367	40.4832	53.6118
31.74	1.74957	1.54742	3.11066	5.77002	12.7236	24.1663	40.5222	53.6727
31.84	1.75739	1.56226	3.11926	5.79187	12.7439	24.1984	40.566	53.7485
31.94	1.74957	1.56616	3.13177	5.79889	12.7642	24.2304	40.6191	53.8251
32.04	1.74802	1.55759	3.12552	5.80203	12.7697	24.2632	40.6699	53.8915
32.14	1.74411	1.55054	3.12006	5.80127	12.7838	24.2921	40.7261	53.9665
32.24	1.75659	1.56693	3.12628	5.81842	12.8103	24.3312	40.7792	54.0399
32.34	1.75269	1.57397	3.1427	5.83093	12.8329	24.3671	40.8425	54.1196
32.44	1.77066	1.56927	3.13257	5.83563	12.8423	24.3968	40.9097	54.1852
32.54	1.77301	1.56696	3.14972	5.84265	12.8572	24.4257	40.9589	54.2556
32.64	1.76831	1.57709	3.15131	5.86218	12.8767	24.4671	41.0269	54.3141
32.74	1.7738	1.58334	3.16614	5.8786	12.9166	24.5078	41.0917	54.4196
32.84	1.77612	1.58099	3.16144	5.87622	12.9298	24.5374	41.1238	54.4977
32.94	1.7691	1.57397	3.16693	5.86218	12.9322	24.5616	41.1824	54.5681
33.04	1.78943	1.58569	3.18567	5.8786	12.954	24.6007	41.2496	54.6696
33.14	1.78473	1.59351	3.19739	5.88562	12.9783	24.6288	41.3105	54.7595
33.24	1.77924	1.59662	3.20831	5.89185	12.9978	24.6663	41.3738	54.8243
33.34	1.7691	1.59351	3.20209	5.89111	13.0048	24.7023	41.4199	54.8813
33.44	1.77066	1.59351	3.2052	5.90045	13.0142	24.7288	41.48	54.9751
33.54	1.76831	1.59036	3.2005	5.89655	13.0291	24.7531	41.5292	55.0391
33.64	1.76129	1.58099	3.21301	5.90125	13.0322	24.7773	41.5878	55.1118
33.74	1.75189	1.58179	3.20831	5.90125	13.04	24.814	41.6316	55.1923
33.84	1.75507	1.58179	3.20599	5.91376	13.0658	24.8437	41.6754	55.2556
33.94	1.75818	1.58179	3.21301	5.92938	13.0829	24.8867	41.7527	55.3228
34.04	1.75659	1.57864	3.21613	5.9278	13.0923	24.9116	41.787	55.4032
34.14	1.76129	1.59351	3.23413	5.94421	13.1142	24.957	41.8589	55.4743
34.24	1.76129	1.60052	3.23956	5.94733	13.1353	24.9866	41.9081	55.5368
34.34	1.75974	1.59665	3.23569	5.94815	13.1439	25.014	41.9472	55.6024
34.44	1.75739	1.60132	3.23254	5.94733	13.1462	25.0382	41.9792	55.6805
34.54	1.75427	1.60132	3.23566	5.94812	13.1736	25.0663	42.0464	55.736
34.64	1.75739	1.60132	3.24194	5.95673	13.19	25.096	42.0956	55.811
34.74	1.75268	1.60443	3.24737	5.95044	13.197	25.1202	42.1433	55.8719
34.84	1.74255	1.59586	3.23724	5.94501	13.2017	25.1398	42.1902	55.9274
34.94	1.73474	1.59662	3.23254	5.94501	13.2119	25.164	42.2379	55.9907
35.04	1.73706	1.60992	3.23645	5.96375	13.2369	25.1945	42.2792	56.0798
35.14	1.73862	1.60052	3.24426	5.96375	13.247	25.221	42.3347	56.1485
35.24	1.74176	1.60522	3.25598	5.95905	13.2626	25.2296	42.3816	56.2212
35.34	1.73706	1.60834	3.25128	5.96375	13.272	25.2562	42.4316	56.2938
35.44	1.72534	1.60132	3.25208	5.95984	13.2822	25.2851	42.4714	56.3602
35.54	1.72302	1.60913	3.25677	5.96686	13.3064	25.3148	42.5222	56.4282
35.64	1.74487	1.62476	3.27863	5.98328	13.3298	25.3429	42.573	56.5243
35.74	1.73474	1.61774	3.27161	5.97937	13.3376	25.3702	42.6316	56.5923
35.84	1.74176	1.62787	3.28021	5.98798	13.365	25.4015	42.6855	56.6727
35.94	1.74176	1.61774	3.263	5.98328	13.3767	25.421	42.73	56.7477
36.04	1.74176	1.63647	3.25287	5.995	13.4048	25.4492	42.7839	56.8102
36.14	1.74176	1.62946	3.25598	5.99969	13.415	25.4788	42.8542	56.8735
36.24	1.75192	1.63803	3.27395	6.00827	13.4377	25.5062	42.9082	56.9524
36.34	1.73785	1.63727	3.27161	5.9989	13.4447	25.5304	42.955	57.0103
36.44	1.7355	1.63257	3.27942	6.00671	13.4666	25.553	42.9957	57.0876
36.54	1.74957	1.64038	3.27631	6.01532	13.4892	25.582	43.0339	57.1423
36.64	1.74176	1.63257	3.27863	6.01062	13.4908	25.6085	43.0613	57.197
36.74	1.74957	1.64038	3.28101	6.02234	13.5173	25.6445	43.1152	57.2509
36.84	1.75269	1.6521	3.29816	6.03326	13.5353	25.678	43.1785	57.3337
36.94	1.7691	1.6521	3.30286	6.04968	13.5494	25.7101	43.2261	57.3962
37.04	1.76208	1.6521	3.31067	6.05438	13.5642	25.7444	43.2753	57.4352
37.14	1.7691	1.67633	3.32239	6.06921	13.6041	25.7851	43.3277	57.5103
37.24	1.78082	1.69116	3.32239	6.08093	13.6267	25.8116	43.3769	57.5829
37.34	1.77301	1.67865	3.31146	6.07782	13.6337	25.8398	43.4175	57.6266
37.44	1.76831	1.67163	3.30988	6.08795	13.6431	25.853	43.4542	57.6891
37.54	1.75427	1.68024	3.30286	6.09265	13.6533	25.8671	43.4879	57.7509
37.64	1.74487	1.67865	3.30676	6.09576	13.6611	25.8921	43.5253	57.8134
37.74	1.74646	1.66852	3.30286	6.09735	13.6791	25.9109	43.5746	57.8665
37.84	1.74878	1.67084	3.30676	6.10437	13.6915	25.9398	43.6144	57.9266
37.94	1.73785	1.67163	3.30286	6.11218	13.697	25.9687	43.648	57.9813
38.04	1.74097	1.67474	3.30597	6.1106	13.7291	26.0015	43.6894	58.0524
38.14	1.76208	1.67633	3.32239	6.12939	13.7509	26.0382	43.7245	58.1266
38.24	1.7691	1.67163	3.3302	6.13483	13.7634	26.0742	43.7652	58.2017
38.34	1.77692	1.67163	3.3302	6.14423	13.7916	26.1007	43.8113	58.2626
38.44	1.78082	1.68335	3.34192	6.16998	13.8056	26.1241	43.8589	58.3298
38.54	1.78864	1.69116	3.36145	6.17389	13.8259	26.1694	43.923	58.4157
38.64	1.80505	1.68805	3.35834	6.19659	13.8376	26.2	43.973	58.4782
38.74	1.8035	1.68961	3.35989	6.20047	13.8533	26.2281	44.016	58.5235
38.84	1.81989	1.70288	3.35834	6.21375	13.872	26.2656	44.0582	58.6118
38.94	1.80347	1.68805	3.35364	6.20984	13.8814	26.2757	44.0925	58.6657
39.04	1.80972	1.69116	3.36145	6.21765	13.8962	26.3046	44.1199	58.7196
39.14	1.80347	1.69116	3.35834	6.23718	13.9158	26.339	44.166	58.7798
39.24	1.82458	1.70288	3.37317	6.25751	13.9439	26.3788	44.2261	58.8688
39.34	1.83472	1.70288	3.37317	6.26062	13.9666	26.4085	44.2722	58.9305
39.44	1.81519	1.69818	3.36066	6.25983	13.9806	26.4249	44.3152	58.9977
39.54	1.81677	1.69116	3.37006	6.27234	13.983	26.4523	44.3574	59.0485
39.64	1.81989	1.70288	3.38489	6.28015	13.9931	26.4866	44.4058	59.1118
39.74	1.81989	1.70053	3.38489	6.28876	14.0142	26.5156	44.4472	59.1844
39.84	1.82379	1.7052	3.39502	6.29889	14.0439	26.5569	44.5027	59.2626
39.94	1.81989	1.70758	3.3974	6.30359	14.0564	26.589	44.5613	59.311
40.04	1.80347	1.69348	3.3927	6.29498	14.0564	26.6038	44.5878	59.3555
40.14	1.82458	1.70053	3.40442	6.30438	14.0712	26.6445	44.6394	59.4282
40.24	1.8316	1.69507	3.40442	6.30359	14.0845	26.6663	44.6871	59.493
40.34	1.83472	1.69818	3.39972	6.3067	14.1025	26.6859	44.7355	59.5563
40.44	1.83551	1.71069	3.40833	6.32703	14.1228	26.7226	44.7847	59.618
40.54	1.83472	1.7099	3.40442	6.33795	14.1384	26.7562	44.83	59.6657
40.64	1.8277	1.71069	3.40442	6.33563	14.1533	26.7851	44.8668	59.7407
40.74	1.82459	1.70758	3.41223	6.35046	14.1627	26.8069	44.916	59.8016
40.84	1.83942	1.7146	3.42395	6.3739	14.1892	26.8476	44.9683	59.8766
40.94	1.8324	1.71539	3.42474	6.3747	14.197	26.8632	45.0152	59.9251
41.04	1.84644	1.72943	3.43567	6.38483	14.2213	26.9015	45.0636	59.993
41.14	1.85034	1.72552	3.43799	6.39264	14.2509	26.9241	45.1082	60.0516
41.24	1.86053	1.73883	3.4693	6.41376	14.2838	26.9718	45.1793	60.1266
41.34	1.85739	1.74039	3.46536	6.42081	14.297	26.9976	45.2285	60.1884
41.44	1.86365	1.73962	3.46771	6.4325	14.3064	27.0203	45.2605	60.265
41.54	1.86365	1.73883	3.47473	6.42859	14.3275	27.0499	45.2964	60.3329
41.64	1.87067	1.74194	3.47943	6.44812	14.3447	27.0781	45.3378	60.4126
41.74	1.88083	1.74429	3.47708	6.45908	14.3595	27.1101	45.3769	60.4641
41.84	1.86676	1.74195	3.47083	6.44812	14.3697	27.1163	45.4042	60.5103
41.94	1.86676	1.74976	3.48254	6.45984	14.3845	27.1523	45.4527	60.579
42.04	1.85583	1.74194	3.47473	6.45673	14.3915	27.171	45.4832	60.6196
42.14	1.85895	1.74664	3.48254	6.47156	14.4009	27.2054	45.5222	60.6805
42.24	1.85425	1.73724	3.47784	6.46686	14.4111	27.2343	45.5613	60.7556
42.34	1.85583	1.74194	3.47552	6.47626	14.4322	27.2562	45.5956	60.822
42.44	1.84174	1.73725	3.47003	6.46686	14.4423	27.264	45.6269	60.8766
42.54	1.84723	1.73022	3.46301	6.46686	14.4501	27.2929	45.6707	60.9384
42.64	1.84332	1.71851	3.45911	6.45593	14.4525	27.3156	45.7027	60.9868
42.74	1.84878	1.73178	3.47162	6.47937	14.49	27.3507	45.7644	61.0438
42.84	1.85114	1.71771	3.46301	6.48096	14.4931	27.3749	45.8082	61.0884
42.94	1.85425	1.71069	3.47083	6.48639	14.5025	27.4046	45.8378	61.154
43.04	1.84723	1.71539	3.48254	6.5036	14.5251	27.4257	45.8894	61.236
43.14	1.87143	1.72552	3.49738	6.52545	14.5665	27.4702	45.9472	61.3063
43.24	1.88239	1.73413	3.49896	6.53876	14.5728	27.4913	45.9879	61.3719
43.34	1.88239	1.74194	3.50598	6.54187	14.5845	27.5273	46.0339	61.4438
43.44	1.8855	1.74194	3.51068	6.55359	14.6025	27.5468	46.073	61.5009
43.54	1.87457	1.74506	3.51691	6.5528	14.6064	27.5726	46.0988	61.5524
43.64	1.8902	1.76147	3.54034	6.58093	14.6314	27.6155	46.148	61.6219
43.74	1.88629	1.74664	3.52161	6.58093	14.6298	27.6367	46.1871	61.6704
43.84	1.88318	1.74194	3.52942	6.58563	14.6509	27.6593	46.2363	61.7407
43.94	1.88239	1.74664	3.53021	6.59265	14.658	27.6859	46.2769	61.7743
44.04	1.8902	1.76068	3.53333	6.60437	14.6697	27.7148	46.3183	61.8423
44.14	1.87848	1.7435	3.52161	6.60046	14.6775	27.7374	46.3472	61.911
44.24	1.88083	1.75601	3.52865	6.60751	14.6963	27.7679	46.3878	61.9571
44.34	1.87457	1.74195	3.52161	6.60046	14.6923	27.7835	46.4042	61.9985
44.44	1.88318	1.74506	3.52161	6.60358	14.7095	27.8124	46.4527	62.0673
44.54	1.87067	1.73022	3.52161	6.59735	14.7166	27.8312	46.4996	62.1313
44.64	1.88318	1.73648	3.53802	6.60516	14.7408	27.8718	46.5535	62.197
44.74	1.88864	1.74741	3.54819	6.62704	14.7627	27.9117	46.5879	62.2587
44.84	1.90582	1.73804	3.55286	6.62701	14.7704	27.9437	46.6347	62.3188
44.94	1.89957	1.74194	3.55286	6.62	14.7869	27.9601	46.6675	62.3524
45.04	1.89331	1.72711	3.54895	6.61688	14.7994	27.9648	46.6972	62.404
45.14	1.90271	1.73022	3.55756	6.63171	14.8095	27.9991	46.7339	62.4712
45.24	1.91363	1.73413	3.55676	6.65515	14.8228	28.0374	46.7839	62.5321
45.34	1.91754	1.73334	3.55127	6.65436	14.8259	28.0499	46.8261	62.5907
45.44	1.93396	1.75446	3.56696	6.67157	14.8455	28.0937	46.8746	62.6751
45.54	1.9527	1.77789	3.58801	6.69891	14.8767	28.1437	46.9363	62.7399
45.64	1.95111	1.79272	3.59424	6.71216	14.8962	28.1741	46.9714	62.8165
45.74	1.95035	1.80444	3.58411	6.70673	14.9033	28.1945	47.0097	62.8813
45.84	1.95581	1.80444	3.59351	6.71375	14.9158	28.2187	47.0535	62.9587
45.94	1.96362	1.82709	3.60596	6.73639	14.947	28.2444	47.1003	63.0157
46.04	1.97302	1.83179	3.61145	6.74579	14.9666	28.2835	47.1386	63.1001
46.14	1.97302	1.83649	3.62787	6.76532	14.9877	28.321	47.1801	63.1626
46.24	1.9902	1.84665	3.62943	6.7778	15.008	28.346	47.2316	63.2196
46.34	1.99255	1.83649	3.63727	6.78174	15.0251	28.3702	47.2738	63.2868
46.44	1.99957	1.85522	3.65442	6.79187	15.0416	28.3984	47.3183	63.3423
46.54	1.98785	1.85132	3.65442	6.78876	15.0564	28.4132	47.3472	63.3915
46.64	2.00424	1.86304	3.66925	6.79419	15.0798	28.4429	47.4034	63.4618
46.74	1.99957	1.86304	3.66925	6.79657	15.0829	28.457	47.4254	63.5103
46.84	1.99878	1.85522	3.66382	6.80359	15.0955	28.4671	47.4636	63.5485
46.94	1.98785	1.85443	3.66925	6.79029	15.1033	28.4827	47.5027	63.5938
47.04	1.99957	1.85132	3.66925	6.79657	15.1267	28.5038	47.5292	63.6313
47.14	2.00427	1.84821	3.66223	6.79657	15.1431	28.5304	47.573	63.6938
47.24	2.00269	1.85443	3.67474	6.80981	15.1564	28.5648	47.6003	63.754
47.34	2.0191	1.86615	3.69348	6.81921	15.1736	28.5968	47.6464	63.8141
47.44	2.02692	1.86069	3.70129	6.83563	15.19	28.6328	47.6871	63.8532
47.54	2.0238	1.86304	3.7099	6.83563	15.2056	28.6515	47.7214	63.9056
47.64	2.04254	1.86304	3.72003	6.85748	15.2158	28.6874	47.7691	63.9852
47.74	2.03864	1.85132	3.70599	6.85046	15.2166	28.7054	47.7902	64.0282
47.84	2.03082	1.85443	3.72473	6.85046	15.2361	28.7171	47.8277	64.0806
47.94	2.03864	1.87241	3.72473	6.86688	15.2556	28.746	47.8668	64.1415
48.04	2.05035	1.87787	3.72784	6.87	15.272	28.7656	47.9199	64.2017
48.14	2.04565	1.86615	3.73254	6.88483	15.2822	28.7827	47.955	64.243
48.24	2.05817	1.86774	3.74896	6.89813	15.3017	28.8195	48.0074	64.3016
48.34	2.06598	1.87396	3.74268	6.90436	15.3259	28.846	48.0402	64.3532
48.44	2.0863	1.88257	3.75208	6.91608	15.3455	28.8554	48.0777	64.4126
48.54	2.07458	1.88336	3.74976	6.91064	15.3549	28.8828	48.1003	64.4665
48.64	2.08472	1.89429	3.75439	6.91608	15.3673	28.9116	48.1511	64.5204
48.74	2.0777	1.87787	3.74194	6.92389	15.3814	28.9335	48.1754	64.5493
48.84	2.0863	1.87866	3.75208	6.92548	15.3915	28.9484	48.2167	64.618
48.94	2.08472	1.88257	3.76221	6.92389	15.3962	28.9632	48.2527	64.6657
49.04	2.08472	1.89038	3.75989	6.94501	15.4158	29.0038	48.2917	64.7313
49.14	2.0871	1.90289	3.77319	6.95673	15.4447	29.0382	48.3238	64.7845
49.24	2.0816	1.89899	3.76379	6.94733	15.447	29.0468	48.3495	64.8212
49.34	2.08786	1.89584	3.77005	6.95828	15.472	29.0796	48.3918	64.8876
49.44	2.0777	1.87555	3.75677	6.95282	15.4713	29.0976	48.4058	64.9517
49.54	2.06287	1.87085	3.75208	6.94812	15.4814	29.1007	48.4371	64.986
49.64	2.06519	1.88257	3.76379	6.96844	15.5025	29.1273	48.4785	65.0321
49.74	2.06128	1.88257	3.76691	6.96295	15.504	29.1398	48.5058	65.0954
49.84	2.06287	1.87787	3.77161	6.97156	15.5103	29.1546	48.5386	65.1579
49.94	2.06989	1.87555	3.76849	6.98798	15.5338	29.1757	48.5761	65.2118
50.04	2.06757	1.87555	3.76459	6.98407	15.5369	29.2031	48.6097	65.265
50.14	2.0722	1.88257	3.77393	7.00592	15.5486	29.2397	48.6534	65.329
50.24	2.0777	1.89429	3.7763	7.02545	15.5712	29.2734	48.6949	65.4079
50.34	2.07458	1.88959	3.78333	7.01923	15.5845	29.289	48.7332	65.4438
50.44	2.0769	1.89429	3.78333	7.02234	15.5947	29.3069	48.7808	65.5048
50.54	2.05502	1.88257	3.77081	7.01764	15.5876	29.3226	48.8019	65.5438
50.64	2.0769	1.88257	3.76849	7.02704	15.6119	29.3554	48.8355	65.6001
50.74	2.07928	1.9068	3.78802	7.04187	15.6384	29.3945	48.8816	65.6657
50.84	2.06754	1.90134	3.78568	7.0372	15.6486	29.4265	48.9152	65.7235
50.94	2.05505	1.88568	3.77631	7.03015	15.6588	29.4335	48.9449	65.7587
51.04	2.06287	1.90289	3.78802	7.05438	15.6736	29.4578	48.9957	65.8118
51.14	2.073	1.9021	3.80518	7.0614	15.697	29.4984	49.037	65.8719
51.24	2.05816	1.8974	3.79114	7.0567	15.7001	29.5093	49.0644	65.9141
51.34	2.05035	1.89508	3.77631	7.04968	15.7064	29.5281	49.0972	65.9642
51.44	2.05505	1.9068	3.79816	7.0661	15.7353	29.5452	49.1394	66.0173
51.54	2.05737	1.90442	3.78802	7.06372	15.7509	29.5695	49.1824	66.0681
51.64	2.05347	1.89508	3.79816	7.05908	15.7603	29.5859	49.2167	66.1298
51.74	2.03552	1.89429	3.78333	7.06842	15.7791	29.6077	49.2574	66.1774
51.84	2.04175	1.8974	3.80286	7.07233	15.8017	29.632	49.3019	66.2438
51.94	2.03162	1.89038	3.79584	7.07392	15.8111	29.6429	49.3316	66.2946
52.04	2.03864	1.89508	3.81458	7.08093	15.8259	29.6687	49.3636	66.3337
52.14	2.03552	1.91071	3.82239	7.08563	15.8423	29.7023	49.4199	66.4009
52.24	2.02691	1.906	3.81146	7.08014	15.8447	29.7171	49.4488	66.4391
52.34	2.00974	1.89585	3.80521	7.07626	15.8525	29.7328	49.4769	66.4915
52.44	2.00269	1.89194	3.79816	7.0661	15.8525	29.7491	49.5074	66.5298
52.54	2.00894	1.8974	3.81226	7.08093	15.8619	29.7773	49.5417	66.5876
52.64	2.00269	1.89038	3.80286	7.08093	15.8619	29.7952	49.5808	66.6345
52.74	1.99957	1.88727	3.79816	7.07312	15.8642	29.8163	49.5956	66.6852
52.84	2.00739	1.8927	3.80286	7.07623	15.8845	29.8374	49.6394	66.7438
52.94	2.00427	1.89197	3.80756	7.08093	15.9009	29.8718	49.6918	66.8063
53.04	2.01129	1.87787	3.80988	7.08563	15.9228	29.8851	49.7285	66.8454
53.14	2.00818	1.86774	3.79974	7.08093	15.9244	29.9015	49.7496	66.8853
53.24	2.00974	1.86148	3.78958	7.07626	15.929	29.9046	49.7777	66.9181
53.34	2.0152	1.86853	3.80054	7.09344	15.9408	29.9296	49.8168	66.9626
53.44	2.00739	1.87476	3.81458	7.09576	15.9634	29.9601	49.8542	67.0173
53.54	2.01129	1.86536	3.80518	7.09265	15.9689	29.9718	49.8722	67.0759
53.64	2.01208	1.86539	3.80054	7.09344	15.9791	29.9991	49.9105	67.1227
53.74	2.0144	1.87317	3.80988	7.11218	16.0095	30.0226	49.9511	67.1852
53.84	2.02771	1.87946	3.81927	7.1192	16.0322	30.0538	50.0027	67.2407
53.94	2.0191	1.86304	3.81458	7.10517	16.0298	30.0577	50.03	67.2899
54.04	2.02222	1.86145	3.81299	7.1153	16.0353	30.0843	50.0613	67.3524
54.14	2.03082	1.85992	3.80756	7.1192	16.0533	30.0976	50.1074	67.4009
54.24	2.02691	1.85132	3.80285	7.10516	16.0564	30.1155	50.1363	67.4423
54.34	2.02771	1.84039	3.80286	7.11218	16.065	30.132	50.1746	67.4782
54.44	2.02222	1.82709	3.80286	7.10828	16.079	30.1546	50.205	67.5204
54.54	2.0191	1.82709	3.80286	7.10748	16.0876	30.164	50.2363	67.561
54.64	2.02692	1.82867	3.81769	7.12	16.1072	30.1859	50.2769	67.6219
54.74	2.0285	1.82477	3.81226	7.11768	16.1197	30.2078	50.309	67.6751
54.84	2.02927	1.81461	3.81302	7.13016	16.1252	30.2242	50.348	67.7267
54.94	2.03082	1.81696	3.81146	7.13641	16.1478	30.2343	50.3668	67.7751
55.04	2.02847	1.81696	3.80286	7.13641	16.158	30.2578	50.398	67.8259
55.14	2.04565	1.81067	3.81067	7.14655	16.1728	30.2905	50.4308	67.8845
55.24	2.05035	1.80914	3.81457	7.15515	16.1892	30.3046	50.4636	67.947
55.34	2.05035	1.80524	3.81537	7.14423	16.1939	30.3312	50.4886	67.9954
55.44	2.04568	1.80991	3.82474	7.16141	16.2025	30.346	50.5277	68.0423
55.54	2.05115	1.80994	3.8349	7.16064	16.2189	30.3781	50.5707	68.0853
55.64	2.05347	1.81927	3.84583	7.1731	16.2384	30.4046	50.5995	68.1251
55.74	2.05816	1.82007	3.8255	7.16376	16.2408	30.4335	50.6269	68.1782
55.84	2.05505	1.81696	3.82239	7.17078	16.2431	30.4453	50.6558	68.2313
55.94	2.05347	1.81067	3.81537	7.16919	16.2556	30.4702	50.6855	68.2829
56.04	2.05817	1.80212	3.82239	7.18488	16.2751	30.489	50.723	68.3532
56.14	2.07144	1.82397	3.83411	7.19733	16.2916	30.5257	50.7644	68.4087
56.24	2.06909	1.82086	3.83099	7.20203	16.2939	30.539	50.791	68.4704
56.34	2.05817	1.81458	3.82941	7.20203	16.2947	30.5648	50.823	68.5173
56.44	2.07458	1.82166	3.84192	7.21454	16.3275	30.5976	50.8621	68.5759
56.54	2.08472	1.81458	3.83881	7.23639	16.3478	30.6241	50.8964	68.6266
56.64	2.09412	1.80835	3.84192	7.23798	16.3533	30.6351	50.9254	68.6805
56.74	2.08002	1.81226	3.84424	7.23639	16.3767	30.6593	50.9503	68.7243
56.84	2.08551	1.80835	3.83801	7.2442	16.3798	30.6741	50.9792	68.7751
56.94	2.10272	1.83337	3.86304	7.26221	16.4056	30.707	51.0121	68.8376
57.04	2.09644	1.82397	3.85364	7.26062	16.4127	30.7187	51.0457	68.9009
57.14	2.09723	1.82709	3.86536	7.28326	16.4376	30.7515	51.0792	68.986
57.24	2.10114	1.84351	3.86536	7.28876	16.4439	30.7656	51.1089	69.0321
57.34	2.10895	1.85132	3.87158	7.302	16.4572	30.803	51.1464	69.0876
57.44	2.10425	1.85132	3.86615	7.30438	16.4595	30.8195	51.1754	69.1298
57.54	2.10193	1.85132	3.86615	7.30438	16.4783	30.8406	51.2136	69.1821
57.64	2.10818	1.85056	3.87552	7.31375	16.4931	30.8601	51.248	69.2314
57.74	2.10895	1.85602	3.88257	7.33252	16.5103	30.8828	51.2917	69.2751
57.84	2.11676	1.85834	3.88019	7.32623	16.522	30.914	51.3113	69.3306
57.94	2.10583	1.84821	3.87317	7.33093	16.5361	30.9249	51.3394	69.3806
58.04	2.10895	1.84662	3.86145	7.33875	16.5447	30.9319	51.3652	69.4337
58.14	2.10815	1.85992	3.88489	7.34967	16.5634	30.9671	51.4214	69.4907
58.24	2.10895	1.84973	3.87317	7.35046	16.5642	30.9874	51.4503	69.5563
58.34	2.11365	1.85602	3.87787	7.35046	16.5759	31.0156	51.4926	69.6071
58.44	2.12689	1.85913	3.888	7.35828	16.5955	31.0382	51.5206	69.6657
58.54	2.12537	1.86304	3.88489	7.36218	16.6025	31.0695	51.5582	69.7118
58.64	2.11835	1.86072	3.88568	7.35516	16.6127	31.0859	51.5886	69.7603
58.74	2.12769	1.87476	3.90131	7.36688	16.6314	31.1202	51.6363	69.8188
58.84	2.12067	1.87317	3.89972	7.37701	16.6486	31.1437	51.673	69.8672
58.94	2.1355	1.88568	3.91064	7.38794	16.6658	31.1812	51.7175	69.9305
59.04	2.13239	1.90369	3.91223	7.39423	16.6728	31.1953	51.7496	69.979
59.14	2.13318	1.9068	3.90991	7.39111	16.6752	31.2179	51.78	70.022
59.24	2.1308	1.91223	3.91925	7.40356	16.7001	31.2413	51.8113	70.0665
59.34	2.1449	1.92163	3.92865	7.40906	16.7213	31.264	51.8456	70.1313
59.44	2.13629	1.91461	3.91925	7.41376	16.7314	31.2734	51.8746	70.1657
59.54	2.13708	1.92163	3.91223	7.41296	16.733	31.2921	51.905	70.2087
59.64	2.13861	1.93646	3.93176	7.4278	16.7509	31.3101	51.9355	70.2556
59.74	2.14178	1.94275	3.93567	7.42548	16.7673	31.3289	51.9832	70.3063
59.84	2.1402	1.94037	3.92865	7.44031	16.7751	31.3476	52.0074	70.3454
59.94	2.13861	1.93646	3.92706	7.45514	16.7986	31.3608	52.037	70.3884
60.04	2.13785	1.93414	3.93176	7.45673	16.8033	31.3749	52.0691	70.4352
60.14	2.15033	1.93646	3.94348	7.45514	16.8087	31.3999	52.1074	70.4766
60.24	2.1449	1.94116	3.93878	7.46686	16.8228	31.4257	52.1285	70.5173
60.34	2.14801	1.94586	3.93646	7.47235	16.829	31.4437	52.166	70.5688
60.44	2.16443	1.95758	3.94818	7.49579	16.847	31.4695	52.2113	70.6235
60.54	2.17615	1.96771	3.96301	7.50281	16.8494	31.4866	52.248	70.661
60.64	2.17847	1.9693	3.9552	7.50281	16.8525	31.5109	52.2722	70.7118
60.74	2.18628	1.97943	3.97473	7.52234	16.872	31.5343	52.3199	70.772
60.84	2.18237	1.97241	3.96613	7.51685	16.8845	31.553	52.3409	70.8141
60.94	2.18866	1.97711	3.96771	7.52783	16.8978	31.5742	52.3863	70.8766
61.04	2.18939	1.98724	3.97784	7.54187	16.9181	31.5929	52.4324	70.9344
61.14	2.18863	1.98413	3.98254	7.53717	16.9205	31.6038	52.4519	70.9743
61.24	2.20892	1.98334	3.99035	7.54968	16.9337	31.6281	52.4894	71.0399
61.34	2.19958	1.98492	3.99036	7.55438	16.9447	31.6328	52.5113	71.0767
61.44	2.2074	1.98883	3.99426	7.56842	16.9509	31.6515	52.5464	71.1384
61.54	2.2019	1.98254	3.99036	7.5575	16.9454	31.6741	52.5761	71.1735
61.64	2.21051	1.98181	4.00208	7.56921	16.9564	31.6921	52.605	71.2329
61.74	2.2066	1.98724	4.00677	7.56921	16.9775	31.7085	52.6347	71.2852
61.84	2.21832	1.99194	4.00909	7.57312	16.9908	31.7265	52.6707	71.3384
61.94	2.21051	2.00366	4.01379	7.57623	16.9962	31.7484	52.6972	71.3915
62.04	2.21832	1.99976	4.00677	7.57861	17.015	31.7609	52.7308	71.4313
62.14	2.21832	2.00677	4.01221	7.59106	17.0275	31.7921	52.7597	71.4938
62.24	2.21832	2.00446	4.01459	7.59344	17.0298	31.7999	52.7831	71.5368
62.34	2.21991	1.99664	4.01849	7.60046	17.0369	31.8116	52.8129	71.5806
62.44	2.22064	2.01459	4.03333	7.60828	17.0447	31.839	52.8456	71.6266
62.54	2.21832	2.00836	4.03333	7.60748	17.0533	31.8624	52.8652	71.6727
62.64	2.23004	2.00677	4.02081	7.61218	17.0704	31.8726	52.9011	71.7118
62.74	2.22302	2.01147	4.02631	7.60986	17.0806	31.8945	52.9332	71.765
62.84	2.22845	2.01147	4.03564	7.62231	17.0947	31.9093	52.9785	71.8165
62.94	2.22769	2.01929	4.02631	7.6247	17.1002	31.921	52.9957	71.8532
63.04	2.23474	2.02478	4.02631	7.6286	17.1119	31.9421	53.0191	71.9056
63.14	2.25189	2.03333	4.04504	7.65356	17.1368	31.9702	53.0636	71.9618
63.24	2.23474	2.01147	4.04504	7.64813	17.1431	31.9882	53.073	71.9782
63.34	2.24487	2.03101	4.05127	7.65125	17.1658	32.0062	53.1121	72.0235
63.44	2.23785	2.02789	4.04584	7.65125	17.1658	32.0187	53.1394	72.061
63.54	2.24957	2.02631	4.06067	7.67389	17.1853	32.0452	53.1738	72.1032
63.64	2.24957	2.03802	4.06927	7.67548	17.1923	32.0663	53.1988	72.1493
63.74	2.25897	2.02087	4.06458	7.67859	17.2064	32.0695	53.2261	72.2025
63.84	2.25974	2.03024	4.06302	7.68564	17.2111	32.096	53.248	72.2462
63.94	2.25427	2.01929	4.05835	7.67859	17.2048	32.1163	53.28	72.2845
64.04	2.25269	2.02319	4.06769	7.69031	17.2244	32.1351	53.3066	72.336
64.14	2.25897	2.01929	4.07709	7.69971	17.2338	32.157	53.3285	72.3892
64.24	2.27142	2.02319	4.0755	7.70044	17.2579	32.1788	53.3527	72.4352
64.34	2.2691	2.01849	4.08099	7.70673	17.2595	32.1976	53.3816	72.4899
64.44	2.26599	2.00134	4.07239	7.70203	17.2572	32.207	53.4027	72.5181
64.54	2.26129	2.00677	4.07629	7.71375	17.2775	32.2335	53.4425	72.5665
64.64	2.25659	2.00836	4.06769	7.71375	17.283	32.2444	53.4714	72.6032
64.74	2.24957	2.00208	4.06457	7.70514	17.2947	32.2562	53.491	72.6462
64.84	2.24567	1.99664	4.05597	7.70984	17.3142	32.2734	53.5136	72.6852
64.94	2.25116	1.99664	4.05054	7.70984	17.3228	32.2851	53.5511	72.7259
65.04	2.2597	2.01849	4.06769	7.72156	17.3525	32.3101	53.5761	72.7852
65.14	2.26599	2.02008	4.08099	7.73016	17.3689	32.3281	53.6089	72.8181
65.24	2.25659	2.01849	4.06769	7.71686	17.3619	32.3476	53.6386	72.8501
65.34	2.25269	2.00366	4.06458	7.72156	17.3673	32.3608	53.6581	72.8985
65.44	2.24725	2.01147	4.06067	7.72937	17.3861	32.3796	53.6918	72.9399
65.54	2.26129	2.00836	4.07239	7.73798	17.4033	32.4085	53.7285	72.9829
65.64	2.24176	1.99426	4.06458	7.72858	17.3962	32.4132	53.7363	73.0157
65.74	2.24799	1.98804	4.06378	7.72937	17.4025	32.439	53.7558	73.0524
65.84	2.25037	1.99194	4.08179	7.74109	17.4252	32.4578	53.7894	73.1001
65.94	2.26599	1.99664	4.09583	7.74579	17.4439	32.4835	53.823	73.1384
66.04	2.2644	1.99585	4.10596	7.75122	17.4572	32.4944	53.8409	73.1805
66.14	2.27069	1.99194	4.10132	7.75049	17.476	32.5156	53.8793	73.2212
66.24	2.26831	2.00055	4.10364	7.75983	17.4853	32.5273	53.905	73.2712
66.34	2.2644	2.00208	4.11145	7.75201	17.4939	32.5522	53.9191	73.2946
66.44	2.26599	1.99664	4.11066	7.76532	17.5126	32.5695	53.9402	73.3407
66.54	2.26752	1.99036	4.11145	7.76062	17.5134	32.5843	53.9675	73.3798
66.64	2.26678	1.98962	4.11145	7.77234	17.522	32.5984	54.0004	73.4204
66.74	2.28394	2.00366	4.13098	7.78326	17.5369	32.6304	54.0402	73.4743
66.84	2.28552	1.99896	4.13489	7.79657	17.5556	32.6445	54.0777	73.5321
66.94	2.27142	1.98413	4.11847	7.78717	17.5486	32.6546	54.0878	73.5712
67.04	2.28162	1.99194	4.12787	7.79968	17.5681	32.6835	54.1246	73.6439
67.14	2.28552	1.99664	4.12787	7.80438	17.5806	32.7101	54.1542	73.6852
67.24	2.29095	1.99115	4.1333	7.8114	17.5861	32.7249	54.1902	73.7266
67.34	2.28864	1.99115	4.12787	7.81842	17.6041	32.746	54.2253	73.7673
67.44	2.29022	1.98181	4.12317	7.80908	17.615	32.7578	54.2426	73.804
67.54	2.30035	1.99036	4.1427	7.82935	17.6298	32.7905	54.2941	73.8524
67.64	2.30035	1.99664	4.1427	7.83563	17.6314	32.8195	54.3152	73.9032
67.74	2.29095	1.97552	4.13019	7.82153	17.6384	32.8312	54.3261	73.9352
67.84	2.30505	1.99976	4.1427	7.82391	17.6533	32.8554	54.3621	73.986
67.94	2.29175	1.99664	4.13568	7.82392	17.6588	32.8655	54.3746	74.0181
68.04	2.31287	2.00677	4.15753	7.83795	17.6806	32.8898	54.416	74.0876
68.14	2.31207	2.01147	4.15442	7.83954	17.6939	32.9062	54.4488	74.1219
68.24	2.31128	1.99976	4.15051	7.82935	17.6923	32.9194	54.4698	74.1688
68.34	2.30975	1.98962	4.1474	7.82861	17.6853	32.9382	54.4886	74.1899
68.44	2.31049	2.00677	4.14661	7.84106	17.7087	32.9624	54.5253	74.236
68.54	2.30115	2.00366	4.14661	7.83252	17.7166	32.9695	54.5511	74.2837
68.64	2.30817	2.01147	4.14581	7.84106	17.7244	32.9897	54.5792	74.3243
68.74	2.30816	2.00677	4.1474	7.83563	17.7361	33.0156	54.6089	74.3618
68.84	2.30505	1.99664	4.14581	7.83875	17.7408	33.0304	54.6238	74.3845
68.94	2.31519	1.99194	4.1427	7.84576	17.7548	33.0421	54.6464	74.4305
69.04	2.3277	2.01147	4.15051	7.85516	17.7673	33.0812	54.6902	74.4743
69.14	2.31989	2.00366	4.1474	7.85046	17.7673	33.0921	54.7097	74.5087
69.24	2.31989	1.99896	4.16144	7.85748	17.7822	33.1171	54.7379	74.561
69.34	2.3316	2.00366	4.16534	7.87	17.7947	33.1382	54.7706	74.6102
69.44	2.32458	1.99194	4.17163	7.85828	17.7916	33.1492	54.7894	74.6439
69.54	2.33783	2.01147	4.18408	7.87	17.8095	33.1937	54.8331	74.7149
69.64	2.32458	2.01148	4.16693	7.86688	17.8181	33.2023	54.855	74.7477
69.74	2.33472	2.01617	4.16925	7.8653	17.8228	33.2148	54.8769	74.7868
69.84	2.3324	2.01849	4.17865	7.87469	17.8329	33.2366	54.9058	74.8306
69.94	2.33942	2.01929	4.19037	7.87701	17.8423	33.2538	54.9371	74.8798
70.04	2.3277	2.01147	4.17236	7.87	17.8439	33.264	54.962	74.9235
70.14	2.33942	2.03101	4.17944	7.89423	17.8627	33.2929	55.0004	74.979
70.24	2.3363	2.02789	4.18878	7.90515	17.872	33.3187	55.0292	75.0243
70.34	2.33783	2.02942	4.18176	7.90436	17.8845	33.3273	55.0496	75.0594
70.44	2.33942	2.03259	4.18878	7.91296	17.8884	33.3476	55.0808	75.1001
70.54	2.34409	2.03333	4.18176	7.90436	17.8915	33.3608	55.0995	75.1415
70.64	2.34723	2.03571	4.19116	7.91846	17.9009	33.3796	55.1246	75.1735
70.74	2.35113	2.04272	4.1958	7.93091	17.9111	33.4116	55.1628	75.236
70.84	2.35895	2.04584	4.20129	7.93329	17.9283	33.4218	55.1855	75.2751
70.94	2.36206	2.04822	4.20599	7.94342	17.9353	33.4437	55.2144	75.3306
71.04	2.37457	2.05756	4.20831	7.94501	17.9548	33.4648	55.2441	75.3798
71.14	2.37537	2.05914	4.20129	7.94421	17.9587	33.4749	55.2722	75.4157
71.24	2.36987	2.04895	4.20911	7.92859	17.965	33.4874	55.2878	75.4509
71.34	2.37537	2.05212	4.21069	7.95203	17.976	33.5085	55.3191	75.4938
71.44	2.37848	2.06226	4.22003	7.95672	17.9947	33.5374	55.3621	75.5563
71.54	2.38318	2.06927	4.22943	7.96686	18.0048	33.5421	55.3863	75.5954
71.64	2.3855	2.06696	4.22314	7.95905	18.0173	33.5616	55.4199	75.6266
71.74	2.38788	2.08179	4.22552	7.94971	18.0251	33.5812	55.4402	75.6704
71.84	2.39252	2.0849	4.24426	7.95905	18.0369	33.6124	55.4714	75.7196
71.94	2.38318	2.08649	4.23566	7.95514	18.04	33.6202	55.5027	75.7673
72.04	2.38861	2.09662	4.24036	7.96295	18.0517	33.6304	55.5105	75.8016
72.14	2.39178	2.09351	4.24585	7.96924	18.0658	33.6492	55.5535	75.8454
72.24	2.39331	2.0896	4.24268	7.97937	18.0759	33.6663	55.5808	75.8798
72.34	2.40192	2.10291	4.25366	7.98328	18.0994	33.6906	55.6121	75.9368
72.44	2.39801	2.10364	4.25439	7.99109	18.1072	33.7132	55.6464	75.9891
72.54	2.3996	2.10291	4.25366	7.99109	18.1189	33.7312	55.6675	76.0384
72.64	2.39252	2.10052	4.25439	7.99109	18.1267	33.7366	55.6941	76.0782
72.74	2.40662	2.10834	4.25677	8.00592	18.1415	33.7578	55.7253	76.1266
72.84	2.39331	2.10211	4.25677	8.0036	18.1423	33.7718	55.7441	76.1587
72.94	2.40662	2.12085	4.27081	8.00751	18.1627	33.7968	55.7769	76.2087
73.04	2.40503	2.12946	4.26849	8.01764	18.1728	33.8234	55.8152	76.2626
73.14	2.41833	2.15601	4.29034	8.03876	18.197	33.8499	55.8511	76.3228
73.24	2.41284	2.1474	4.28802	8.04498	18.2095	33.8632	55.8738	76.3649
73.34	2.41754	2.1521	4.28174	8.04498	18.2166	33.8851	55.9034	76.3946
73.44	2.42615	2.1521	4.29272	8.04657	18.24	33.9015	55.9418	76.4321
73.54	2.42459	2.15213	4.29349	8.05673	18.2384	33.9124	55.9543	76.4696
73.64	2.41754	2.1521	4.28802	8.04968	18.2455	33.9304	55.9832	76.5103
73.74	2.42535	2.1521	4.30286	8.0575	18.254	33.9554	56.0058	76.5524
73.84	2.42926	2.1521	4.30286	8.05908	18.272	33.9718	56.0316	76.6149
73.94	2.42926	2.15521	4.30206	8.07153	18.2869	33.9913	56.0683	76.6774
74.04	2.44177	2.1615	4.29272	8.07861	18.2947	34.0078	56.0925	76.7165
74.14	2.44489	2.17554	4.30206	8.08795	18.3103	34.0296	56.1285	76.7477
74.24	2.42926	2.17163	4.30286	8.08093	18.3064	34.0382	56.1464	76.7704
74.34	2.43158	2.17395	4.30127	8.08795	18.3212	34.0569	56.1613	76.8141
74.44	2.42694	2.16931	4.30054	8.08875	18.3337	34.0695	56.1879	76.8501
74.54	2.43939	2.17395	4.30127	8.08875	18.3572	34.1007	56.2285	76.8946
74.64	2.42224	2.15991	4.29584	8.08405	18.3541	34.1007	56.2379	76.9204
74.74	2.42145	2.17322	4.29663	8.08252	18.3658	34.1124	56.2496	76.9634
74.84	2.42926	2.16693	4.30518	8.09265	18.379	34.1398	56.2823	76.9962
74.94	2.43396	2.17163	4.30756	8.10748	18.4009	34.1593	56.316	77.0446
75.04	2.43628	2.17633	4.31458	8.11688	18.408	34.1757	56.3542	77.0884
75.14	2.42535	2.16693	4.30286	8.10358	18.3994	34.1937	56.3652	77.1149
75.24	2.44098	2.18335	4.31299	8.12	18.4275	34.2171	56.4011	77.1727
75.34	2.43707	2.17944	4.32007	8.12781	18.44	34.2273	56.4371	77.2095
75.44	2.44879	2.19116	4.31769	8.13171	18.4454	34.2515	56.4698	77.2556
75.54	2.46051	2.20758	4.32709	8.15283	18.476	34.2734	56.5074	77.311
75.64	2.44879	2.19818	4.32239	8.14185	18.4814	34.2804	56.53	77.3446
75.74	2.44879	2.19196	4.3294	8.14343	18.49	34.3069	56.5535	77.3641
75.84	2.44879	2.19348	4.32239	8.14264	18.4861	34.3195	56.5839	77.411
75.94	2.43707	2.18103	4.32239	8.14112	18.4978	34.3359	56.605	77.4282
76.04	2.43787	2.17865	4.31927	8.13562	18.5095	34.3382	56.6402	77.4751
76.14	2.42926	2.17633	4.31769	8.13953	18.522	34.3632	56.666	77.5087
76.24	2.44409	2.19348	4.32239	8.14966	18.547	34.3898	56.7089	77.5594
76.34	2.44098	2.18414	4.31927	8.15204	18.5447	34.4046	56.7261	77.6079
76.44	2.42224	2.17163	4.31927	8.14423	18.5463	34.4062	56.7488	77.6313
76.54	2.43787	2.18335	4.32941	8.16766	18.5603	34.4257	56.7964	77.6805
76.64	2.43939	2.17944	4.34192	8.16919	18.5665	34.4585	56.8261	77.7196
76.74	2.43396	2.18024	4.33722	8.17548	18.5759	34.4648	56.8574	77.7603
76.84	2.44879	2.17865	4.34192	8.18561	18.5923	34.4866	56.8863	77.8016
76.94	2.45892	2.18646	4.36145	8.19031	18.6056	34.5023	56.9277	77.8368
77.04	2.44177	2.16852	4.34662	8.18561	18.6002	34.5117	56.9371	77.8774
77.14	2.43085	2.16382	4.34583	8.18018	18.6119	34.532	56.9636	77.9126
77.24	2.43939	2.15991	4.34192	8.19031	18.6267	34.5522	56.9863	77.9548
77.34	2.44098	2.16223	4.35205	8.20044	18.6368	34.5812	57.0105	77.9962
77.44	2.44177	2.16931	4.35443	8.20752	18.6509	34.5968	57.0378	78.0376
77.54	2.4472	2.17163	4.36145	8.21686	18.658	34.6202	57.0808	78.0712
77.64	2.43866	2.17163	4.36615	8.20984	18.6658	34.6367	57.0972	78.1165
77.74	2.45111	2.17554	4.37708	8.22156	18.6728	34.6585	57.1269	78.1532
77.84	2.44647	2.17163	4.37317	8.22156	18.6752	34.6679	57.1558	78.1899
77.94	2.4527	2.18335	4.38489	8.23328	18.6962	34.6812	57.1925	78.2462
78.04	2.45581	2.18646	4.3927	8.23798	18.7001	34.7031	57.2144	78.2915
78.14	2.43707	2.17163	4.37939	8.23169	18.6931	34.7132	57.2292	78.3212
78.24	2.44098	2.17163	4.38257	8.23096	18.7017	34.7265	57.2605	78.3618
78.34	2.42926	2.15521	4.38489	8.23169	18.7072	34.7319	57.2675	78.3946
78.44	2.43396	2.14978	4.38098	8.23877	18.722	34.7585	57.2894	78.4329
78.54	2.43628	2.16382	4.3927	8.24811	18.7478	34.7757	57.3214	78.4813
78.64	2.42615	2.16382	4.37317	8.24579	18.7478	34.7898	57.3277	78.522
78.74	2.42926	2.16302	4.38098	8.25122	18.7556	34.8101	57.3386	78.5641
78.84	2.42926	2.16852	4.38489	8.25049	18.7759	34.8359	57.3668	78.6118
78.94	2.42145	2.16382	4.37317	8.25983	18.7697	34.8429	57.3839	78.6485
79.04	2.41986	2.16693	4.3833	8.25281	18.7869	34.8726	57.4207	78.6923
79.14	2.41913	2.17633	4.37866	8.26062	18.7916	34.8828	57.4449	78.7212
79.24	2.43158	2.17395	4.39581	8.27234	18.8087	34.8968	57.462	78.7673
79.34	2.42694	2.16931	4.4021	8.26843	18.8236	34.9187	57.4839	78.8259
79.44	2.42767	2.17163	4.40283	8.26843	18.8212	34.9359	57.4988	78.8485
79.54	2.43085	2.18335	4.4021	8.27704	18.8275	34.9523	57.5191	78.886
79.64	2.42456	2.18335	4.40283	8.28326	18.8478	34.9632	57.5417	78.9305
79.74	2.41833	2.17865	4.40442	8.29187	18.8494	34.9843	57.5683	78.9618
79.84	2.41205	2.17163	4.38098	8.27545	18.8376	34.9944	57.5761	78.9743
79.94	2.40741	2.16461	4.39349	8.28485	18.8502	35.007	57.5933	79.0181
80.04	2.41986	2.16223	4.40753	8.29187	18.8556	35.0382	57.6199	79.0547
80.14	2.41443	2.17322	4.40601	8.30359	18.8619	35.0468	57.648	79.097
80.24	2.41754	2.17163	4.41455	8.3114	18.8767	35.0648	57.673	79.1415
80.34	2.42145	2.18335	4.41382	8.32001	18.8884	35.0828	57.7035	79.1821
80.44	2.42145	2.17865	4.41144	8.3067	18.8962	35.0913	57.7206	79.197
80.54	2.41284	2.17163	4.40442	8.3114	18.908	35.1007	57.7363	79.2391
80.64	2.41754	2.17944	4.40442	8.31921	18.9111	35.1249	57.7769	79.2798
80.74	2.3949	2.18024	4.39972	8.32782	18.9127	35.1437	57.7957	79.3134
80.84	2.39801	2.18176	4.38879	8.32935	18.9228	35.1499	57.8066	79.3485
80.94	2.40503	2.18414	4.40521	8.33563	18.94	35.1718	57.8355	79.3892
81.04	2.41833	2.18726	4.41144	8.34967	18.954	35.1945	57.8691	79.4227
81.14	2.40973	2.18494	4.41382	8.34735	18.9634	35.2101	57.8863	79.4642
81.24	2.40973	2.17865	4.40283	8.34265	18.9587	35.2218	57.9011	79.493
81.34	2.40503	2.18176	4.39972	8.34106	18.9689	35.2484	57.9308	79.5235
81.44	2.41052	2.18103	4.4021	8.34814	18.9838	35.2585	57.9566	79.5618
81.54	2.41675	2.19818	4.41144	8.35748	18.9931	35.2827	57.9785	79.6024
81.64	2.41443	2.20599	4.40051	8.35828	19.0009	35.2999	57.9957	79.6149
81.74	2.42456	2.21539	4.41925	8.3786	19.022	35.3116	58.0457	79.6704
81.84	2.41132	2.20447	4.4021	8.3739	19.0251	35.321	58.0535	79.7165
81.94	2.41986	2.21301	4.40753	8.37701	19.033	35.3413	58.0839	79.7587
82.04	2.41754	2.21539	4.42004	8.38641	19.0611	35.3585	58.105	79.7946
82.14	2.41443	2.2099	4.41614	8.37701	19.0603	35.3671	58.1355	79.8306
82.24	2.41205	2.2146	4.40442	8.38171	19.0665	35.3773	58.1534	79.8641
82.34	2.40741	2.21539	4.41223	8.38641	19.0736	35.3898	58.1801	79.9009
82.44	2.41986	2.22943	4.42395	8.39185	19.0947	35.4046	58.2089	79.9423
82.54	2.41913	2.22321	4.43176	8.39032	19.0955	35.4187	58.2308	79.9907
82.64	2.40973	2.21771	4.42004	8.39734	19.1072	35.439	58.2511	80.0204
82.74	2.42145	2.22711	4.42084	8.40283	19.1158	35.4617	58.2769	80.0563
82.84	2.41754	2.23022	4.42395	8.41138	19.1251	35.4749	58.2917	80.0954
82.94	2.40814	2.22864	4.41064	8.40436	19.1228	35.4827	58.3183	80.1227
83.04	2.41913	2.23181	4.42474	8.39893	19.1478	35.5038	58.3308	80.1774
83.14	2.41595	2.22864	4.43176	8.41217	19.1642	35.514	58.3699	80.2126
83.24	2.40741	2.22791	4.42004	8.40594	19.1635	35.5195	58.3863	80.2516
83.34	2.41986	2.23413	4.43176	8.41138	19.1728	35.5452	58.3964	80.2899
83.44	2.41913	2.23413	4.43567	8.42236	19.1892	35.5632	58.4324	80.3306
83.54	2.42456	2.24505	4.43176	8.4325	19.197	35.5796	58.4597	80.3649
83.64	2.40973	2.23413	4.42865	8.41608	19.197	35.5859	58.4636	80.3915
83.74	2.40973	2.22241	4.43408	8.41608	19.1954	35.596	58.4816	80.4305
83.84	2.41443	2.21851	4.42944	8.42157	19.2142	35.6085	58.5082	80.472
83.94	2.41986	2.21069	4.42706	8.42078	19.2119	35.6163	58.53	80.504
84.04	2.41913	2.21069	4.42395	8.4325	19.2166	35.6445	58.5582	80.5345
84.14	2.42065	2.22321	4.43176	8.44031	19.2361	35.6593	58.5792	80.579
84.24	2.43396	2.22943	4.43878	8.44733	19.2525	35.6749	58.6089	80.6196
84.34	2.41986	2.2107	4.42004	8.44031	19.2462	35.6694	58.6269	80.6415
84.44	2.41913	2.22241	4.42865	8.44189	19.2525	35.6874	58.6433	80.6821
84.54	2.41986	2.22241	4.43878	8.45044	19.2673	35.6984	58.6738	80.7071
84.64	2.40741	2.21069	4.42163	8.44189	19.2673	35.707	58.6918	80.7259
84.74	2.41205	2.2146	4.43408	8.45435	19.2869	35.7319	58.7238	80.7743
84.84	2.40741	2.21228	4.44116	8.46143	19.2947	35.7468	58.7535	80.8141
84.94	2.41284	2.20129	4.43408	8.46686	19.2947	35.7562	58.7683	80.8407
85.04	2.40271	2.19275	4.42865	8.45673	19.3064	35.7656	58.7886	80.8743
85.14	2.40503	2.19348	4.42395	8.46686	19.3181	35.7827	58.8035	80.9149
85.24	2.42926	2.21069	4.44189	8.49109	19.3376	35.803	58.8527	80.9501
85.34	2.41443	2.20288	4.43335	8.47937	19.3455	35.8046	58.855	80.9712
85.44	2.41284	2.19897	4.44659	8.48718	19.3486	35.8156	58.8769	81.004
85.54	2.42926	2.20288	4.45288	8.49109	19.3666	35.8359	58.9027	81.0493
85.64	2.42221	2.19586	4.45361	8.49109	19.3673	35.8507	58.923	81.0837
85.74	2.43317	2.2146	4.45288	8.49109	19.3783	35.871	58.9488	81.1235
85.84	2.42926	2.21069	4.45361	8.4989	19.3947	35.8804	58.9714	81.1641
85.94	2.43628	2.21771	4.4599	8.49969	19.4009	35.8937	58.9949	81.197
86.04	2.43396	2.21539	4.46613	8.50592	19.4088	35.914	59.0136	81.2485
86.14	2.42456	2.2146	4.45599	8.50751	19.4228	35.9241	59.0464	81.2751
86.24	2.42926	2.19818	4.4552	8.51294	19.4275	35.9359	59.0683	81.3181
86.34	2.41754	2.19507	4.4505	8.49579	19.4228	35.9327	59.0761	81.3376
86.44	2.42224	2.18726	4.45911	8.50201	19.4236	35.9366	59.1011	81.3649
86.54	2.43628	2.19977	4.46301	8.51532	19.4322	35.957	59.1238	81.411
86.64	2.42224	2.19818	4.45599	8.51373	19.4306	35.9718	59.1316	81.4352
86.74	2.42456	2.19586	4.4552	8.52313	19.447	35.9827	59.1558	81.4743
86.84	2.42926	2.19818	4.45831	8.52234	19.4548	35.9944	59.1777	81.5056
86.94	2.41754	2.17163	4.44818	8.52234	19.4548	36.0085	59.1902	81.5415
87.04	2.43396	2.19116	4.46301	8.53876	19.4713	36.0374	59.2214	81.5907
87.14	2.44098	2.19897	4.47784	8.54028	19.4931	36.053	59.2605	81.6298
87.24	2.44098	2.20758	4.48724	8.55127	19.5072	36.0789	59.2839	81.6626
87.34	2.44098	2.19818	4.48645	8.54419	19.5048	36.0929	59.2988	81.697
87.44	2.44879	2.20758	4.49115	8.55127	19.5173	36.1085	59.3207	81.7407
87.54	2.448	2.20288	4.48486	8.56842	19.5291	36.1273	59.3495	81.7774
87.64	2.42926	2.19348	4.48254	8.56842	19.5244	36.1398	59.3605	81.8141
87.74	2.44879	2.20056	4.50677	8.58563	19.5447	36.1679	59.3941	81.8618
87.84	2.45349	2.20288	4.51379	8.59735	19.5494	36.1741	59.4058	81.904
87.94	2.46051	2.20679	4.51068	8.60828	19.572	36.1945	59.4363	81.9438
88.04	2.46521	2.20288	4.50909	8.60748	19.5712	36.2148	59.455	81.9782
88.14	2.48236	2.21301	4.52081	8.61218	19.5955	36.2366	59.4832	82.0274
88.24	2.47302	2.21228	4.5263	8.62469	19.6119	36.246	59.5074	82.061
88.34	2.46832	2.20599	4.53333	8.63171	19.6056	36.2593	59.5058	82.0837
88.44	2.47534	2.22711	4.53644	8.64655	19.615	36.2851	59.5269	82.1384
88.54	2.47693	2.22943	4.53802	8.64813	19.6236	36.2921	59.5457	82.1696
88.64	2.46674	2.21381	4.53955	8.64966	19.622	36.2952	59.5597	82.1923
88.74	2.46991	2.21228	4.54272	8.65594	19.6361	36.3046	59.5855	82.236
88.84	2.48004	2.20911	4.55286	8.65906	19.6447	36.3257	59.6082	82.2704
88.94	2.48004	2.22009	4.56458	8.66766	19.6627	36.3484	59.6363	82.2993
89.04	2.48004	2.21301	4.54816	8.66138	19.6658	36.3702	59.6417	82.3259
89.14	2.48315	2.21539	4.55286	8.67548	19.6775	36.382	59.6628	82.3798
89.24	2.49255	2.22241	4.56927	8.68561	19.6806	36.3968	59.6871	82.4157
89.34	2.49487	2.23022	4.56769	8.68329	19.7017	36.4257	59.7019	82.4478
89.44	2.49646	2.22632	4.56927	8.6825	19.7009	36.4249	59.7167	82.4782
89.54	2.49097	2.22711	4.56378	8.68329	19.7001	36.4437	59.7457	82.5087
89.64	2.50427	2.22943	4.56927	8.68951	19.7134	36.4687	59.7761	82.5563
89.74	2.49957	2.23492	4.57709	8.69501	19.7166	36.4796	59.78	82.5884
89.84	2.5144	2.23724	4.58252	8.70905	19.7361	36.5015	59.8113	82.6298
89.94	2.52069	2.23022	4.58179	8.70203	19.7361	36.5085	59.823	82.6478
90.04	2.52924	2.23022	4.58722	8.70984	19.7392	36.5304	59.8456	82.6837
90.14	2.50739	2.23023	4.58411	8.70203	19.7408	36.5335	59.8582	82.6931
90.24	2.51209	2.24194	4.58722	8.69342	19.7509	36.5499	59.8894	82.7173
90.34	2.51831	2.24506	4.59192	8.70984	19.7626	36.5695	59.9128	82.7626
90.44	2.50739	2.25446	4.59351	8.71454	19.7767	36.589	59.9371	82.8024
90.54	2.5191	2.25366	4.60596	8.72467	19.7861	36.6202	59.9589	82.8407
90.64	2.51129	2.23883	4.59351	8.73096	19.7838	36.632	59.9636	82.8665
90.74	2.5191	2.24036	4.60205	8.7395	19.7853	36.6476	59.991	82.9024
90.84	2.50427	2.23962	4.58881	8.72626	19.7916	36.6562	60.0074	82.9329
90.94	2.51129	2.24426	4.58411	8.73328	19.8064	36.678	60.0175	82.9618
91.04	2.50739	2.23962	4.59662	8.72626	19.8142	36.6866	60.0417	82.9938
91.14	2.50739	2.23724	4.59894	8.72467	19.8142	36.6984	60.0613	83.0204
91.24	2.5097	2.24506	4.59503	8.73639	19.8329	36.7296	60.0878	83.0641
91.34	2.51599	2.25055	4.60052	8.73639	19.8345	36.7366	60.1089	83.0876
91.44	2.5144	2.23413	4.59894	8.73407	19.8408	36.7538	60.1152	83.1196
91.54	2.51208	2.23724	4.59662	8.74109	19.8619	36.764	60.1433	83.161
91.64	2.51599	2.24353	4.60364	8.73486	19.8689	36.7773	60.1527	83.2017
91.74	2.52612	2.24036	4.60364	8.74341	19.872	36.7882	60.1925	83.236
91.84	2.5105	2.23804	4.59894	8.73639	19.8728	36.7983	60.1933	83.254
91.94	2.5238	2.24194	4.60834	8.74268	19.8962	36.8289	60.2144	83.2845
92.04	2.51599	2.24664	4.60675	8.74811	19.9009	36.8429	60.2379	83.3181
92.14	2.52612	2.24194	4.61145	8.73639	19.915	36.8491	60.2628	83.3555
92.24	2.51599	2.23413	4.60834	8.73096	19.908	36.8601	60.2769	83.3939
92.34	2.5097	2.24194	4.61145	8.73639	19.9236	36.8734	60.2996	83.4305
92.44	2.52069	2.23883	4.61536	8.74579	19.9369	36.8914	60.3277	83.4712
92.54	2.5144	2.23724	4.61536	8.73639	19.9376	36.9116	60.3409	83.4977
92.64	2.52612	2.24115	4.61066	8.7395	19.9423	36.928	60.3699	83.5352
92.74	2.51208	2.22241	4.60364	8.73096	19.9486	36.9257	60.3863	83.5657
92.84	2.5144	2.23022	4.60364	8.74109	19.9572	36.9406	60.4128	83.6024
92.94	2.5238	2.23883	4.60364	8.75281	19.976	36.9601	60.4519	83.6384
93.04	2.5191	2.24115	4.60364	8.74811	19.9814	36.9554	60.4589	83.6532
93.14	2.52692	2.24353	4.61304	8.75049	19.9955	36.9695	60.4761	83.6946
93.24	2.53082	2.24426	4.61377	8.76294	20.0079	36.9984	60.5027	83.7235
93.34	2.52069	2.24353	4.61304	8.74579	20.0189	36.9913	60.5191	83.7477
93.44	2.52924	2.24036	4.61377	8.74109	20.0275	37.007	60.5402	83.7782
93.54	2.52612	2.24194	4.62317	8.75122	20.0369	37.0257	60.5613	83.8141
93.64	2.51678	2.24976	4.61615	8.7583	20.0447	37.0351	60.5855	83.8384
93.74	2.52923	2.26147	4.62158	8.75903	20.0564	37.0499	60.6105	83.8751
93.84	2.51678	2.25134	4.61304	8.7583	20.0611	37.0616	60.6246	83.8939
93.94	2.52142	2.25598	4.61377	8.77234	20.0829	37.0765	60.6511	83.9423
94.04	2.5285	2.26306	4.62085	8.78015	20.0923	37.0984	60.6801	83.9712
94.14	2.52222	2.25208	4.61536	8.78015	20.0908	37.1108	60.6925	83.9977
94.24	2.53082	2.26147	4.62238	8.77936	20.1025	37.1273	60.7167	84.0438
94.34	2.53864	2.26929	4.61145	8.78485	20.1049	37.1375	60.7386	84.072
94.44	2.53082	2.27008	4.62006	8.78717	20.122	37.1632	60.7566	84.1071
94.54	2.51599	2.25677	4.61847	8.78485	20.1197	37.1515	60.7675	84.1266
94.64	2.52222	2.26929	4.61926	8.79968	20.1447	37.1741	60.7949	84.1657
94.74	2.53393	2.27789	4.62317	8.8067	20.1509	37.1859	60.8082	84.197
94.84	2.52069	2.25366	4.61145	8.79346	20.1431	37.1882	60.8199	84.2048
94.94	2.53473	2.26538	4.61536	8.79419	20.1603	37.2093	60.8448	84.243
95.04	2.52924	2.25989	4.62158	8.79968	20.1658	37.2202	60.8582	84.2751
95.14	2.54333	2.26617	4.62085	8.8114	20.1869	37.239	60.898	84.3141
95.24	2.53863	2.26147	4.61535	8.8161	20.1923	37.2531	60.9081	84.3571
95.34	2.52222	2.26148	4.60364	8.80981	20.1853	37.2491	60.916	84.3727
95.44	2.54333	2.26617	4.61847	8.82391	20.2001	37.2726	60.9449	84.4157
95.54	2.53552	2.27319	4.62476	8.8208	20.2064	37.2804	60.9683	84.4517
95.64	2.53394	2.27319	4.62158	8.82935	20.2267	37.2835	60.9863	84.4844
95.74	2.55194	2.28491	4.63257	8.82782	20.2377	37.3015	61.0043	84.5298
95.84	2.54877	2.28101	4.638	8.83093	20.2509	37.3179	61.0206	84.5524
95.94	2.54175	2.27631	4.62628	8.82935	20.247	37.3226	61.0331	84.579
96.04	2.54803	2.27789	4.62317	8.84033	20.2603	37.3359	61.059	84.6243
96.14	2.55737	2.28802	4.63959	8.85437	20.2838	37.3554	61.0995	84.6727
96.24	2.55035	2.28802	4.63489	8.85278	20.2861	37.3804	61.1074	84.7118
96.34	2.56128	2.29352	4.64581	8.85126	20.29	37.3859	61.1324	84.7438
96.44	2.55035	2.28571	4.63489	8.85358	20.2947	37.4023	61.1464	84.7751
96.54	2.55115	2.29584	4.63568	8.87079	20.3072	37.4288	61.1832	84.8071
96.64	2.55975	2.30212	4.6427	8.87939	20.3259	37.4374	61.1988	84.8423
96.74	2.56049	2.30286	4.65442	8.88403	20.3376	37.4507	61.2238	84.8672
96.84	2.56598	2.30054	4.66064	8.88483	20.3408	37.4632	61.2441	84.8993
96.94	2.573	2.31226	4.67004	8.89423	20.3603	37.4804	61.2613	84.9235
97.04	2.57928	2.31226	4.65991	8.89813	20.3666	37.496	61.2847	84.9525
97.14	2.56989	2.30524	4.65753	8.89655	20.3736	37.5038	61.3082	84.986
97.24	2.5683	2.31067	4.66223	8.90125	20.3868	37.5179	61.3331	85.0126
97.34	2.56757	2.29742	4.66382	8.89813	20.3814	37.5187	61.3402	85.0329
97.44	2.56909	2.29272	4.66144	8.89185	20.3884	37.5491	61.3691	85.0759
97.54	2.55035	2.29431	4.65442	8.89111	20.397	37.5468	61.3738	85.0923
97.64	2.55817	2.29504	4.65442	8.89655	20.3986	37.5695	61.4011	85.1266
97.74	2.55035	2.28802	4.65283	8.88953	20.3994	37.5765	61.416	85.1563
97.84	2.55896	2.28259	4.6521	8.89343	20.4056	37.589	61.4402	85.1899
97.94	2.55737	2.28802	4.65442	8.89343	20.4197	37.6007	61.4644	85.2048
98.04	2.55817	2.28882	4.65283	8.90125	20.4306	37.6281	61.5027	85.2391
98.14	2.56989	2.29742	4.6521	8.91296	20.4353	37.6515	61.5222	85.2767
98.24	2.55817	2.28333	4.65283	8.90826	20.4306	37.6546	61.537	85.3016
98.34	2.55505	2.29041	4.65991	8.91064	20.4447	37.6687	61.5621	85.3259
98.44	2.55347	2.28101	4.65753	8.90827	20.4454	37.6859	61.5839	85.3485
98.54	2.56677	2.28961	4.65601	8.91296	20.4642	37.6874	61.6136	85.3813
98.64	2.56519	2.28021	4.66144	8.91296	20.4666	37.6953	61.6269	85.3845
98.74	2.55817	2.27319	4.65442	8.91296	20.4783	37.7124	61.6464	85.4157
98.84	2.55737	2.28333	4.66144	8.90826	20.4884	37.7366	61.6707	85.4423
98.94	2.55194	2.27478	4.6427	8.90125	20.483	37.7312	61.6793	85.4665
99.04	2.54877	2.26849	4.65051	8.90436	20.4978	37.7562	61.7003	85.4891
99.14	2.54645	2.26459	4.64581	8.90204	20.5056	37.764	61.7144	85.5181
99.24	2.55115	2.26227	4.65521	8.90906	20.5087	37.7687	61.7292	85.5641
99.34	2.56207	2.27319	4.67554	8.92236	20.5338	37.7968	61.7621	85.6071
99.44	2.56207	2.27319	4.66455	8.91529	20.5369	37.7999	61.7714	85.6298
99.54	2.55817	2.28101	4.67474	8.92078	20.5478	37.8195	61.7949	85.6548
99.64	2.56287	2.27399	4.68176	8.91064	20.5611	37.839	61.816	85.7017
99.74	2.5769	2.28021	4.68097	8.91998	20.5681	37.846	61.8425	85.7235
99.84	2.56207	2.27319	4.67395	8.91138	20.5759	37.8585	61.8527	85.7556
99.94	2.56519	2.26459	4.66534	8.90906	20.579	37.8702	61.8746	85.7868
100.04	2.56287	2.27869	4.67944	8.91376	20.6002	37.8976	61.8941	85.8141
100.14	2.56287	2.28101	4.67395	8.91376	20.5955	37.9218	61.916	85.8454
100.24	2.58002	2.28333	4.68408	8.9278	20.615	37.9476	61.9402	85.8845
100.34	2.56287	2.27789	4.68335	8.92078	20.615	37.95	61.9597	85.9126
100.44	2.55505	2.26617	4.67395	8.92548	20.6267	37.9671	61.9792	85.9501
100.54	2.5683	2.27942	4.68488	8.927	20.6345	37.9827	61.9988	85.9891
100.64	2.57068	2.27399	4.67786	8.92938	20.6345	37.9921	62.0183	86.0134
100.74	2.5777	2.28259	4.69427	8.94501	20.6627	38.0156	62.0511	86.0415
100.84	2.56989	2.28333	4.68878	8.94031	20.6564	38.021	62.0714	86.0594
100.94	2.57849	2.28259	4.69507	8.95203	20.6744	38.0468	62.1019	86.097
101.04	2.57379	2.27551	4.6958	8.95203	20.6697	38.0538	62.123	86.1337
101.14	2.573	2.28571	4.69427	8.96295	20.6853	38.0695	62.1464	86.154
101.24	2.5777	2.27942	4.69971	8.95984	20.6954	38.0796	62.1589	86.1923
101.34	2.5816	2.28259	4.70288	8.97156	20.7064	38.0937	62.1902	86.236
101.44	2.5816	2.26849	4.7005	8.97156	20.7119	38.1007	62.2019	86.2509
101.54	2.56989	2.26306	4.68335	8.96844	20.7134	38.1054	62.2183	86.272
101.64	2.5777	2.27161	4.69189	8.97467	20.7283	38.1155	62.2363	86.2899
101.74	2.573	2.26617	4.68176	8.98407	20.7283	38.1234	62.2535	86.3267
101.84	2.56757	2.26147	4.68335	8.99109	20.7361	38.1375	62.2722	86.3501
101.94	2.5863	2.27789	4.68878	9.00751	20.7478	38.171	62.3035	86.3915
102.04	2.59174	2.27551	4.69348	9.00983	20.7595	38.1827	62.323	86.4188
102.14	2.5824	2.27789	4.69659	9.00592	20.7673	38.1827	62.3456	86.4478
102.24	2.59723	2.28101	4.70288	9.0083	20.7751	38.1984	62.3746	86.4907
102.34	2.58942	2.28101	4.70831	9.00903	20.7822	38.2101	62.3769	86.5204
102.44	2.58942	2.27399	4.69818	9.01142	20.7798	38.2179	62.3941	86.5329
102.54	2.58783	2.29114	4.71533	9.03015	20.8048	38.2397	62.4277	86.5759
102.64	2.5871	2.28571	4.70288	9.03015	20.7994	38.2507	62.4402	86.6071
102.74	2.5816	2.28101	4.70361	9.03015	20.8064	38.2562	62.4597	86.6298
102.84	2.58942	2.28101	4.69427	9.03796	20.8142	38.2734	62.4839	86.647
102.94	2.58942	2.28101	4.68958	9.03015	20.8173	38.2671	62.4863	86.6688
103.04	2.59253	2.28412	4.70441	9.04498	20.8267	38.2929	62.5253	86.7048
103.14	2.59882	2.28259	4.70288	9.05127	20.8423	38.3046	62.5511	86.7337
103.24	2.61127	2.29663	4.71222	9.04889	20.8494	38.3187	62.5683	86.7743
103.34	2.60114	2.28333	4.70361	9.04498	20.8478	38.3234	62.5808	86.7821
103.44	2.59723	2.27869	4.69897	9.05438	20.8619	38.3359	62.6089	86.811
103.54	2.59723	2.28412	4.69348	9.0528	20.8603	38.3413	62.6222	86.836
103.64	2.59412	2.29272	4.7052	9.0661	20.8666	38.3554	62.648	86.8743
103.74	2.59253	2.29272	4.7052	9.0614	20.8759	38.3577	62.6628	86.911
103.84	2.60193	2.28571	4.70831	9.06451	20.872	38.3632	62.6824	86.9384
103.94	2.60895	2.29272	4.71771	9.07861	20.8892	38.3867	62.7097	86.9673
104.04	2.61597	2.30444	4.71301	9.08014	20.8962	38.4116	62.7285	87.0056
104.14	2.60193	2.30444	4.7099	9.07312	20.9048	38.4179	62.7379	87.0462
104.24	2.60425	2.29272	4.70361	9.07312	20.8986	38.421	62.7527	87.0634
104.34	2.60504	2.29895	4.70129	9.06921	20.9072	38.4359	62.7675	87.0938
104.44	2.59723	2.29822	4.69818	9.06922	20.9017	38.4366	62.7769	87.1196
104.54	2.60895	2.30286	4.70361	9.07623	20.9228	38.4484	62.8019	87.1462
104.64	2.60895	2.30524	4.69427	9.07391	20.9205	38.4601	62.8074	87.1884
104.74	2.61053	2.30212	4.69818	9.08093	20.9275	38.4679	62.8285	87.2212
104.84	2.62299	2.31458	4.7052	9.08795	20.9345	38.4913	62.8613	87.243
104.94	2.61835	2.32166	4.71301	9.09033	20.9447	38.5038	62.8699	87.265
105.04	2.62067	2.31927	4.7052	9.09265	20.947	38.5156	62.8941	87.3063
105.14	2.62378	2.32397	4.7052	9.09106	20.9572	38.5327	62.916	87.3243
105.24	2.63708	2.32397	4.7052	9.08563	20.9634	38.5468	62.9293	87.3665
105.34	2.6308	2.33179	4.71301	9.08875	20.9666	38.5616	62.9441	87.411
105.44	2.62848	2.31537	4.71143	9.09888	20.9736	38.5679	62.962	87.4337
105.54	2.61835	2.30054	4.69427	9.09344	20.9666	38.5624	62.9761	87.4642
105.64	2.6308	2.31226	4.70129	9.10046	20.9861	38.589	63.0027	87.5009
105.74	2.63318	2.30054	4.69348	9.10046	20.9861	38.589	63.0105	87.5134
105.84	2.63239	2.30835	4.69818	9.10516	20.9892	38.6007	63.037	87.5493
105.94	2.62378	2.31696	4.69659	9.10358	21.0056	38.6155	63.0543	87.5876
106.04	2.63007	2.32086	4.70288	9.10516	21.0072	38.6249	63.0699	87.6149
106.14	2.63861	2.32709	4.71143	9.10828	21.0204	38.6351	63.0878	87.6493
106.24	2.62457	2.31537	4.69659	9.09576	21.0134	38.6476	63.0988	87.6735
106.34	2.63629	2.32007	4.70288	9.10046	21.0251	38.6562	63.1129	87.7048
106.44	2.64099	2.32007	4.69659	9.10046	21.0369	38.6741	63.1363	87.7243
106.54	2.65192	2.32397	4.71301	9.11218	21.0486	38.6859	63.1581	87.7673
106.64	2.6488	2.31384	4.71301	9.10907	21.0486	38.7	63.1754	87.7837
106.74	2.65503	2.32709	4.72552	9.1153	21.0642	38.7265	63.2066	87.8212
106.84	2.64331	2.32709	4.73254	9.12	21.0642	38.7366	63.2285	87.8454
106.94	2.65271	2.33649	4.73956	9.12	21.0759	38.7531	63.248	87.8845
107.04	2.65503	2.34662	4.74896	9.12311	21.0908	38.764	63.2722	87.9188
107.14	2.64801	2.33649	4.73254	9.12079	21.0884	38.7687	63.2847	87.9478
107.24	2.65661	2.34741	4.73956	9.13641	21.0994	38.7968	63.3035	87.9782
107.34	2.65192	2.32397	4.72083	9.13483	21.0908	38.7921	63.3066	87.9938
107.44	2.64642	2.3302	4.72864	9.14264	21.1033	38.8062	63.3222	88.0329
107.54	2.64569	2.31775	4.72864	9.13721	21.1119	38.8124	63.3402	88.0493
107.64	2.66284	2.33179	4.73724	9.15125	21.1236	38.8437	63.3652	88.0907
107.74	2.66754	2.32239	4.73956	9.14185	21.1368	38.8577	63.4011	88.1102
107.84	2.66754	2.33258	4.74817	9.14734	21.1423	38.8663	63.4167	88.1423
107.94	2.66443	2.33649	4.74506	9.14893	21.1439	38.8781	63.4332	88.1634
108.04	2.64801	2.32007	4.74036	9.14966	21.1533	38.8812	63.455	88.1923
108.14	2.66284	2.32709	4.74738	9.16376	21.1611	38.9023	63.4839	88.2274
108.24	2.66913	2.32867	4.75366	9.16766	21.1752	38.9226	63.5105	88.2485
108.34	2.65894	2.32397	4.74268	9.15125	21.1728	38.9312	63.5175	88.2634
108.44	2.65503	2.32397	4.75677	9.16608	21.1806	38.9523	63.5347	88.2985
108.54	2.66443	2.32709	4.76379	9.17548	21.19	38.9648	63.5652	88.329
108.64	2.67926	2.33649	4.76379	9.19031	21.2181	38.9913	63.5777	88.3579
108.74	2.66754	2.33179	4.75208	9.19031	21.2189	38.9944	63.5909	88.3845
108.84	2.67456	2.34192	4.76379	9.19263	21.2236	39.0062	63.6199	88.411
108.94	2.66913	2.32867	4.75598	9.1919	21.2213	39.0085	63.6285	88.4321
109.04	2.66205	2.32397	4.75598	9.20044	21.2236	39.0179	63.6386	88.447
109.14	2.67224	2.3349	4.75519	9.21063	21.2369	39.0413	63.662	88.4743
109.24	2.67926	2.32947	4.75677	9.21454	21.2408	39.0546	63.6801	88.5134
109.34	2.67926	2.34351	4.75208	9.21375	21.2626	39.0695	63.7089	88.5516
109.44	2.67926	2.34351	4.75519	9.21686	21.2673	39.0812	63.7261	88.5688
109.54	2.67926	2.3396	4.76147	9.23096	21.2751	39.0968	63.7488	88.6118
109.64	2.69098	2.34662	4.77393	9.24341	21.2869	39.1155	63.7722	88.6337
109.74	2.68628	2.3396	4.75989	9.22467	21.29	39.1281	63.787	88.6563
109.84	2.66754	2.33649	4.76147	9.23096	21.2963	39.1249	63.7996	88.6782
109.94	2.67926	2.33411	4.76611	9.24341	21.3087	39.1515	63.8308	88.7001
110.04	2.68085	2.34119	4.77319	9.25049	21.3111	39.171	63.8472	88.7212
110.14	2.68628	2.3349	4.77863	9.25592	21.3181	39.1788	63.8652	88.7438
110.24	2.68237	2.33179	4.77161	9.2489	21.3181	39.1859	63.8894	88.7634
110.34	2.69568	2.34039	4.78021	9.25751	21.3267	39.2	63.9097	88.8032
110.44	2.69568	2.32867	4.77081	9.25751	21.3329	39.214	63.9293	88.8329
110.54	2.69409	2.34192	4.78333	9.27075	21.3408	39.2397	63.962	88.8602
110.64	2.70349	2.34821	4.78333	9.28174	21.3588	39.2578	63.9879	88.9009
110.74	2.70581	2.33569	4.78332	9.27936	21.3564	39.2562	63.9902	88.9274
110.84	2.69409	2.33881	4.78802	9.27545	21.3603	39.2609	64.0027	88.947
110.94	2.7066	2.3349	4.79346	9.28796	21.3681	39.2765	64.03	88.9891
111.04	2.71991	2.34119	4.80444	9.29968	21.3744	39.2968	64.0582	89.0103
111.14	2.70581	2.34662	4.79034	9.29968	21.3868	39.2983	64.0636	89.0352
111.24	2.7066	2.35602	4.79114	9.30438	21.3939	39.3124	64.0855	89.0688
111.34	2.70349	2.34662	4.79584	9.30438	21.4041	39.3242	64.1003	89.0962
111.44	2.72064	2.35132	4.80988	9.32153	21.4275	39.346	64.1199	89.1415
111.54	2.71991	2.35291	4.80286	9.31299	21.4244	39.3507	64.1402	89.1509
111.64	2.70581	2.35364	4.79114	9.31372	21.4259	39.3538	64.1417	89.1774
111.74	2.71521	2.35291	4.79193	9.32471	21.4369	39.3718	64.1675	89.2056
111.84	2.71753	2.34583	4.79034	9.32233	21.4462	39.3773	64.1746	89.2352
111.94	2.71521	2.35602	4.79114	9.32623	21.4587	39.3976	64.2019	89.2587
112.04	2.72064	2.36145	4.79114	9.33093	21.465	39.4046	64.2081	89.2899
112.14	2.73163	2.37244	4.80286	9.33954	21.4713	39.4179	64.2261	89.3228
112.24	2.72223	2.36615	4.79974	9.33795	21.4713	39.421	64.2457	89.3376
112.34	2.72845	2.37085	4.80127	9.35046	21.4931	39.4406	64.2753	89.3727
112.44	2.71991	2.36774	4.79584	9.33563	21.4861	39.4453	64.2816	89.4126
112.54	2.72534	2.35602	4.79584	9.33563	21.4939	39.4554	64.3035	89.4274
112.64	2.74176	2.37317	4.80518	9.35278	21.5056	39.4749	64.3331	89.4571
112.74	2.72693	2.36462	4.79974	9.33563	21.5142	39.4765	64.3394	89.4907
112.84	2.72845	2.35834	4.79114	9.33875	21.5204	39.4913	64.3574	89.5087
112.94	2.72614	2.34973	4.79114	9.33716	21.5251	39.4944	64.3535	89.5282
113.04	2.73944	2.35291	4.80286	9.34814	21.5369	39.5078	64.3715	89.554
113.14	2.72845	2.35052	4.79425	9.34576	21.5439	39.5093	64.3917	89.5829
113.24	2.72772	2.3396	4.80365	9.34656	21.5541	39.5281	64.4058	89.6079
113.34	2.72534	2.3396	4.79895	9.34656	21.5517	39.5335	64.4042	89.6298
113.44	2.73315	2.35602	4.81067	9.36139	21.5595	39.5499	64.4332	89.6571
113.54	2.72302	2.35132	4.80286	9.35986	21.5728	39.5577	64.4519	89.6782
113.64	2.73004	2.35522	4.81458	9.3692	21.5798	39.5882	64.4832	89.7165
113.74	2.71912	2.35522	4.79974	9.36377	21.5845	39.5906	64.4879	89.7329
113.84	2.72064	2.36304	4.80127	9.3692	21.5861	39.6077	64.5097	89.7626
113.94	2.72302	2.35132	4.79584	9.3653	21.5955	39.6007	64.5136	89.7946
114.04	2.72534	2.36145	4.80988	9.37701	21.6025	39.6155	64.5496	89.8243
114.14	2.71832	2.36072	4.80444	9.37158	21.6049	39.6218	64.5582	89.8384
114.24	2.71832	2.35834	4.80988	9.37701	21.6072	39.6351	64.566	89.8649
114.34	2.73083	2.36383	4.82709	9.38953	21.6267	39.664	64.5956	89.904
114.44	2.73706	2.37787	4.82941	9.40124	21.6368	39.6859	64.6269	89.9305
114.54	2.71991	2.36462	4.82239	9.39813	21.6361	39.6906	64.6285	89.9478
114.64	2.72064	2.35364	4.82239	9.39655	21.6415	39.6976	64.6316	89.9743
114.74	2.72302	2.36072	4.82709	9.40594	21.6392	39.7078	64.6558	89.9985
114.84	2.73004	2.36145	4.82941	9.41296	21.658	39.7288	64.673	90.0251
114.94	2.72223	2.35132	4.8255	9.41297	21.658	39.7327	64.6902	90.0563
115.04	2.72223	2.35291	4.83179	9.41296	21.658	39.746	64.7035	90.0923
115.14	2.72223	2.35364	4.84113	9.40826	21.6767	39.7609	64.7206	90.1172
115.24	2.72534	2.35913	4.8341	9.40906	21.6853	39.7757	64.7285	90.1415
115.34	2.71521	2.35132	4.83099	9.40906	21.6853	39.7773	64.7292	90.1587
115.44	2.72223	2.35602	4.84113	9.42077	21.697	39.7921	64.7527	90.197
115.54	2.71674	2.35834	4.85364	9.42859	21.7001	39.8101	64.7636	90.236
115.64	2.716	2.35291	4.85052	9.42548	21.7064	39.8171	64.7699	90.2603
115.74	2.70581	2.34192	4.83252	9.41919	21.704	39.8265	64.787	90.2821
115.84	2.71521	2.35132	4.84662	9.43329	21.7197	39.8312	64.8082	90.3212
115.94	2.71753	2.34821	4.84583	9.4325	21.7166	39.8429	64.83	90.3423
116.04	2.7066	2.34351	4.83722	9.42389	21.7291	39.8437	64.8386	90.3727
116.14	2.7066	2.3302	4.83722	9.42859	21.7314	39.8538	64.8582	90.3915
116.24	2.69879	2.31305	4.82007	9.42548	21.7213	39.8585	64.8668	90.4087
116.34	2.69879	2.31696	4.83411	9.43719	21.7392	39.8898	64.8847	90.447
116.44	2.69879	2.32397	4.84192	9.44421	21.7603	39.9062	64.9128	90.4891
116.54	2.68396	2.30365	4.84192	9.43561	21.7556	39.9124	64.9089	90.5016
116.64	2.67456	2.30054	4.84192	9.44031	21.7587	39.9241	64.9285	90.5329
116.74	2.68237	2.30524	4.84503	9.45203	21.7798	39.9288	64.955	90.5641
116.84	2.68396	2.31226	4.83881	9.45203	21.7869	39.9382	64.9808	90.5806
116.94	2.67926	2.31927	4.84583	9.46375	21.7939	39.9593	65.0097	90.6188
117.04	2.67926	2.30603	4.84271	9.46063	21.7885	39.9601	65.0113	90.647
117.14	2.67456	2.31458	4.84424	9.45044	21.8056	39.9796	65.0206	90.6758
117.24	2.67224	2.30524	4.84662	9.45282	21.7986	39.9913	65.0378	90.6931
117.34	2.67926	2.30286	4.83722	9.45514	21.7939	39.9976	65.0574	90.7196
117.44	2.67926	2.31696	4.84503	9.46295	21.8095	40.0234	65.0808	90.7485
117.54	2.67145	2.30914	4.85132	9.46454	21.8158	40.0351	65.0941	90.772
117.64	2.67145	2.30756	4.84894	9.46454	21.8181	40.0468	65.1191	90.8016
117.74	2.67926	2.32007	4.85675	9.47467	21.8329	40.0679	65.1464	90.829
117.84	2.66754	2.30994	4.85132	9.46924	21.8259	40.0742	65.1488	90.8431
117.94	2.67224	2.30756	4.85834	9.46375	21.8337	40.0742	65.1707	90.8649
118.04	2.68628	2.31927	4.87238	9.47388	21.8455	40.1077	65.1894	90.9063
118.14	2.68237	2.31696	4.86847	9.47626	21.8455	40.1038	65.205	90.9282
118.24	2.68396	2.32397	4.87006	9.48016	21.8541	40.1249	65.2183	90.9517
118.34	2.67926	2.32709	4.87317	9.48169	21.8525	40.1281	65.2363	90.9844
118.44	2.68787	2.32166	4.88177	9.49268	21.8588	40.1484	65.2504	91.0103
118.54	2.66986	2.31927	4.86377	9.4903	21.8673	40.1499	65.2714	91.0368
118.64	2.67224	2.30756	4.86615	9.48639	21.865	40.1593	65.2722	91.0563
118.74	2.67926	2.31537	4.87939	9.4989	21.8798	40.1702	65.2949	91.0915
118.84	2.67926	2.30994	4.87866	9.49579	21.8744	40.1718	65.2996	91.1118
118.94	2.68396	2.30054	4.87317	9.49579	21.8884	40.1913	65.3191	91.1376
119.04	2.698	2.31067	4.88019	9.51294	21.8986	40.2054	65.3503	91.1688
119.14	2.69409	2.31305	4.87787	9.51062	21.9041	40.2101	65.3621	91.1978
119.24	2.68866	2.31384	4.87317	9.50751	21.9056	40.2195	65.3785	91.2243
119.34	2.7027	2.33099	4.88489	9.51923	21.9197	40.2531	65.4081	91.2477
119.44	2.70581	2.32397	4.88489	9.50983	21.9267	40.2601	65.4277	91.2626
119.54	2.70349	2.32867	4.8927	9.51062	21.9275	40.2687	65.4379	91.304
119.64	2.69879	2.32239	4.8927	9.50592	21.9306	40.2757	65.4589	91.3243
119.74	2.69409	2.31305	4.88489	9.5036	21.9283	40.2804	65.4761	91.3415
119.84	2.70581	2.31927	4.89502	9.51764	21.954	40.2952	65.5011	91.3845
119.94	2.70349	2.31537	4.8974	9.51062	21.947	40.2999	65.5105	91.404
120.04	2.69879	2.32166	4.90442	9.51062	21.947	40.3093	65.5269	91.4352
120.14	2.7066	2.33649	4.90521	9.51843	21.9548	40.3312	65.5496	91.4626
120.24	2.71051	2.33881	4.91925	9.53015	21.9744	40.3608	65.573	91.5056
120.34	2.71362	2.3349	4.91693	9.53015	21.9791	40.3585	65.5808	91.5251
120.44	2.71991	2.33649	4.92395	9.52704	21.9947	40.3671	65.5894	91.554
120.54	2.73004	2.33649	4.93176	9.53326	22.0009	40.3828	65.6121	91.5876
120.64	2.71674	2.34192	4.92004	9.53796	22.0087	40.4046	65.63	91.6133
120.74	2.71911	2.32788	4.92315	9.53796	22.0017	40.4007	65.6394	91.6306
120.84	2.71832	2.32477	4.91223	9.53015	21.9986	40.4093	65.6558	91.654
120.94	2.71521	2.32709	4.91693	9.53485	22.0204	40.4218	65.6707	91.6782
121.04	2.72534	2.33649	4.92395	9.54498	22.0251	40.4437	65.6933	91.7079
121.14	2.73163	2.35522	4.92395	9.55829	22.0502	40.457	65.723	91.7524
121.24	2.73706	2.34821	4.92865	9.55829	22.0525	40.4648	65.7449	91.772
121.34	2.73395	2.35992	4.93878	9.56842	22.0634	40.4835	65.7613	91.8016
121.44	2.74176	2.37317	4.93878	9.57623	22.0712	40.5062	65.7941	91.8407
121.54	2.73315	2.37085	4.93646	9.57391	22.0806	40.5156	65.7996	91.8579
121.64	2.73785	2.37085	4.92706	9.57623	22.0861	40.5257	65.8066	91.8915
121.74	2.72614	2.37085	4.92163	9.56921	22.0931	40.5304	65.8207	91.9056
121.84	2.74255	2.37476	4.93878	9.58093	22.1072	40.5499	65.8464	91.9501
121.94	2.74957	2.37476	4.93878	9.58093	22.1025	40.5569	65.8527	91.9735
122.04	2.74957	2.38257	4.94116	9.58563	22.1166	40.5593	65.8746	92.0032
122.14	2.74957	2.38257	4.94348	9.58405	22.122	40.5812	65.8816	92.0173
122.24	2.74957	2.38257	4.94189	9.58405	22.122	40.5913	65.9011	92.0469
122.34	2.74957	2.37085	4.93335	9.57861	22.1119	40.5937	65.9058	92.0688
122.44	2.74957	2.38257	4.94269	9.58795	22.1189	40.6124	65.9316	92.0954
122.54	2.74957	2.37946	4.93567	9.58252	22.1267	40.6171	65.9324	92.1118
122.64	2.74176	2.37476	4.92395	9.58325	22.1337	40.6194	65.9472	92.1368
122.74	2.74957	2.38568	4.93176	9.58875	22.1392	40.6234	65.9597	92.1665
122.84	2.74255	2.38336	4.93646	9.59344	22.1541	40.6523	65.9792	92.2048
122.94	2.75659	2.3974	4.9505	9.60748	22.1611	40.6632	65.9957	92.2313
123.04	2.74957	2.39508	4.94818	9.60516	22.1705	40.6663	66.0027	92.2438
123.14	2.75427	2.4021	4.95831	9.61218	22.1822	40.6788	66.0253	92.2634
123.24	2.7597	2.3927	4.95831	9.6106	22.1876	40.6906	66.037	92.2829
123.34	2.7699	2.40289	4.94739	9.62079	22.2095	40.7062	66.0504	92.3267
123.44	2.78552	2.4068	4.96069	9.63641	22.2252	40.7312	66.0855	92.3649
123.54	2.77142	2.4021	4.95831	9.63171	22.2267	40.7397	66.0878	92.3798
123.64	2.78552	2.40912	4.97083	9.64655	22.2408	40.7609	66.1042	92.4204
123.74	2.78082	2.41852	4.98254	9.65125	22.2626	40.7687	66.1285	92.4618
123.84	2.78552	2.42163	4.99036	9.65594	22.2767	40.7898	66.1511	92.4907
123.94	2.77924	2.42163	4.99036	9.65125	22.2822	40.7991	66.166	92.5056
124.04	2.7699	2.42163	4.98254	9.65125	22.2751	40.803	66.1707	92.5368
124.14	2.78394	2.42395	4.99426	9.66138	22.2853	40.8312	66.2019	92.5665
124.24	2.7785	2.42322	4.99115	9.65594	22.2845	40.8359	66.2105	92.5853
124.34	2.78705	2.41693	4.99268	9.65906	22.3017	40.8491	66.2316	92.6102
124.44	2.7738	2.40991	4.98724	9.65595	22.2963	40.8484	66.2457	92.6227
124.54	2.7738	2.41461	4.98724	9.65436	22.2986	40.8585	66.2488	92.6423
124.64	2.77924	2.40912	4.99268	9.65906	22.297	40.8702	66.2683	92.6618
124.74	2.77692	2.41852	5.00208	9.67078	22.3142	40.8929	66.2917	92.6931
124.84	2.7738	2.41382	5.00366	9.67548	22.3275	40.9062	66.3004	92.7259
124.94	2.77692	2.42163	4.99738	9.68561	22.3361	40.9163	66.3097	92.7509
125.04	2.7691	2.41852	4.99036	9.67548	22.3306	40.9187	66.3285	92.7603
125.14	2.78552	2.41693	5.00208	9.68719	22.3423	40.9445	66.3542	92.8016
125.24	2.78784	2.42163	4.99426	9.69263	22.3595	40.9507	66.3574	92.8212
125.34	2.78394	2.42004	4.98956	9.68561	22.3572	40.9554	66.3722	92.8454
125.44	2.78162	2.42242	4.99036	9.68799	22.3697	40.9609	66.3824	92.8696
125.54	2.78864	2.42163	5.00208	9.69733	22.3751	40.9796	66.4089	92.8915
125.64	2.79175	2.42474	5.00208	9.69342	22.3892	40.9991	66.4207	92.9188
125.74	2.78552	2.41931	5.00677	9.69971	22.3931	41.0078	66.4371	92.9446
125.84	2.7691	2.42163	5.00909	9.69733	22.3915	41.0093	66.4402	92.9618
125.94	2.7691	2.41693	5.00677	9.69342	22.3892	41.007	66.4667	92.986
126.04	2.78082	2.43024	5.01068	9.71143	22.4048	41.032	66.4879	93.0251
126.14	2.78082	2.43335	5.01221	9.71686	22.4181	41.0452	66.5105	93.0524
126.24	2.77222	2.42163	5.01459	9.71765	22.4158	41.0499	66.5222	93.0837
126.34	2.7738	2.41852	5.01849	9.72626	22.4252	41.0546	66.5417	93.1001
126.44	2.7691	2.41223	5.00439	9.71686	22.4228	41.0569	66.5449	93.1266
126.54	2.7738	2.42633	5.01849	9.72626	22.4392	41.0812	66.566	93.1579
126.64	2.77612	2.42865	5.00909	9.72388	22.4376	41.0765	66.5878	93.1727
126.74	2.77691	2.42163	5.01147	9.72626	22.4447	41.089	66.5972	93.2048
126.84	2.7644	2.42163	5.01221	9.71686	22.4423	41.0921	66.5988	93.2196
126.94	2.7691	2.42633	5.02161	9.72626	22.4579	41.1132	66.6277	93.2556
127.04	2.77069	2.43335	5.02319	9.71844	22.4595	41.1367	66.641	93.272
127.14	2.77142	2.42865	5.02393	9.71216	22.4666	41.1468	66.6581	93.2946
127.24	2.77692	2.43414	5.02942	9.72235	22.4744	41.1593	66.6832	93.3368
127.34	2.7785	2.42944	5.03101	9.72937	22.4877	41.164	66.6871	93.3579
127.44	2.78784	2.43335	5.04034	9.73639	22.497	41.178	66.712	93.3915
127.54	2.78082	2.43335	5.02863	9.73407	22.4931	41.1835	66.7214	93.404
127.64	2.78864	2.43335	5.03802	9.74109	22.5056	41.2023	66.7457	93.4282
127.74	2.80035	2.43646	5.05676	9.75751	22.522	41.2249	66.7792	93.4782
127.84	2.79877	2.43335	5.05518	9.76294	22.5244	41.2366	66.7988	93.5079
127.94	2.80585	2.44116	5.05054	9.7536	22.5369	41.246	66.8043	93.5298
128.04	2.80817	2.44586	5.06458	9.7536	22.5447	41.2491	66.8238	93.5446
128.14	2.80817	2.43646	5.06458	9.75592	22.5447	41.2687	66.8378	93.5641
128.24	2.81207	2.43494	5.06146	9.75281	22.5533	41.2773	66.8621	93.604
128.34	2.80737	2.43567	5.05518	9.74811	22.547	41.2905	66.8691	93.6141
128.44	2.80115	2.44116	5.06067	9.7536	22.5642	41.3077	66.8941	93.6376
128.54	2.80505	2.44275	5.06226	9.76062	22.5658	41.3046	66.9058	93.6634
128.64	2.81519	2.44818	5.07941	9.77234	22.5876	41.3312	66.9277	93.697
128.74	2.80737	2.45288	5.0794	9.77234	22.5829	41.3382	66.9402	93.7118
128.84	2.79022	2.45288	5.07397	9.76923	22.5876	41.3359	66.9605	93.7329
128.94	2.79877	2.44818	5.07941	9.77075	22.5908	41.3343	66.9667	93.7509
129.04	2.79333	2.44586	5.07239	9.77313	22.5884	41.3515	66.9839	93.7681
129.14	2.80737	2.45129	5.08252	9.78717	22.6103	41.3655	67.0128	93.8016
129.24	2.80035	2.45056	5.06537	9.78174	22.6002	41.3671	67.0152	93.8228
129.34	2.79333	2.45288	5.06537	9.78717	22.6072	41.382	67.03	93.8407
129.44	2.80035	2.43646	5.0708	9.78717	22.6072	41.3882	67.0417	93.8602
129.54	2.79956	2.44196	5.07318	9.79266	22.6267	41.3937	67.0691	93.8853
129.64	2.79333	2.44897	5.07709	9.79968	22.6345	41.4023	67.0808	93.9087
129.74	2.80505	2.46069	5.08881	9.8114	22.658	41.414	67.1003	93.9423
129.84	2.79877	2.45288	5.09424	9.79968	22.658	41.4359	67.1121	93.9618
129.94	2.80115	2.45288	5.09192	9.79968	22.6658	41.4288	67.1316	93.9743
130.04	2.81989	2.4646	5.10522	9.8114	22.6892	41.4601	67.1511	94.0071
130.14	2.80737	2.44818	5.09424	9.8114	22.6845	41.4554	67.1628	94.0274
130.24	2.81287	2.45367	5.09973	9.81921	22.6931	41.4726	67.1902	94.0571
130.34	2.81287	2.46069	5.09662	9.82233	22.7095	41.4874	67.2019	94.0837
130.44	2.81989	2.45288	5.10052	9.82861	22.7134	41.5007	67.2097	94.1001
130.54	2.8269	2.4599	5.10596	9.83795	22.7275	41.5218	67.2285	94.1415
130.64	2.81989	2.45288	5.09894	9.82312	22.7267	41.521	67.241	94.161
130.74	2.823	2.46069	5.09271	9.83405	22.7408	41.5382	67.2605	94.186
130.84	2.81287	2.45056	5.09662	9.83563	22.7361	41.5476	67.2816	94.2126
130.94	2.81287	2.45288	5.09662	9.83563	22.7439	41.5499	67.2917	94.236
131.04	2.83002	2.46301	5.11066	9.84967	22.7509	41.5687	67.3214	94.2673
131.14	2.82928	2.45447	5.10364	9.84265	22.7572	41.5616	67.3277	94.2837
131.24	2.83002	2.4552	5.11065	9.84265	22.7548	41.5812	67.3425	94.2969
131.34	2.82068	2.44586	5.09662	9.84265	22.7673	41.5812	67.3542	94.3188
131.44	2.82928	2.44977	5.10364	9.83093	22.7642	41.5859	67.3738	94.3423
131.54	2.84253	2.45599	5.11145	9.83875	22.7751	41.6038	67.3894	94.3649
131.64	2.83472	2.45599	5.10675	9.83875	22.7853	41.6155	67.4089	94.3829
131.74	2.83941	2.46069	5.11145	9.84576	22.79	41.6281	67.4277	94.4235
131.84	2.84253	2.46069	5.11145	9.84344	22.7947	41.6328	67.4433	94.4399
131.94	2.8371	2.44977	5.10052	9.85046	22.7963	41.6515	67.4613	94.4665
132.04	2.83783	2.45129	5.10205	9.85358	22.8095	41.6624	67.4745	94.4891
132.14	2.8371	2.43884	5.10132	9.84814	22.8041	41.657	67.4839	94.5032
132.24	2.84253	2.44116	5.10364	9.85046	22.8181	41.6741	67.4839	94.5368
132.34	2.84723	2.45288	5.11377	9.85278	22.8329	41.6859	67.5128	94.5665
132.44	2.84723	2.44116	5.09973	9.85047	22.8408	41.7031	67.53	94.5884
132.54	2.84412	2.44116	5.10132	9.85205	22.8423	41.707	67.5433	94.6118
132.64	2.84644	2.44116	5.09894	9.84967	22.8408	41.7054	67.5488	94.6251
132.74	2.841	2.44507	5.10522	9.85437	22.847	41.7218	67.573	94.6556
132.84	2.83862	2.44037	5.10596	9.85437	22.8564	41.7218	67.58	94.6727
132.94	2.83783	2.43646	5.09894	9.85748	22.8525	41.7397	67.5839	94.7032
133.04	2.82928	2.43103	5.09351	9.85046	22.8533	41.7421	67.5902	94.722
133.14	2.8269	2.41693	5.09424	9.85828	22.8603	41.7491	67.6074	94.7391
133.24	2.81989	2.42163	5.08881	9.85907	22.8736	41.7578	67.6207	94.7603
133.34	2.82458	2.42163	5.08881	9.85437	22.8767	41.7656	67.6269	94.7837
133.44	2.8269	2.42163	5.09113	9.85437	22.8767	41.7796	67.6511	94.8087
133.54	2.82458	2.41693	5.08411	9.85748	22.8884	41.7835	67.6628	94.8259
133.64	2.8277	2.42633	5.09192	9.86688	22.8931	41.8046	67.6871	94.8548
133.74	2.8277	2.40991	5.09192	9.85748	22.8947	41.8069	67.6886	94.8751
133.84	2.81989	2.4068	5.08881	9.85205	22.9009	41.8093	67.7066	94.8939
133.94	2.8316	2.41852	5.08722	9.86609	22.908	41.8351	67.7379	94.9274
134.04	2.8316	2.42084	5.08722	9.86139	22.9111	41.8413	67.7597	94.9423
134.14	2.81989	2.41693	5.07709	9.85748	22.9158	41.8507	67.7574	94.9548
134.24	2.8183	2.40912	5.07941	9.8653	22.9111	41.8538	67.7823	94.9844
134.34	2.81757	2.39978	5.07709	9.86768	22.9252	41.8632	67.7964	95.0032
134.44	2.81519	2.3974	5.07239	9.8653	22.9228	41.8663	67.8113	95.0282
134.54	2.79645	2.39038	5.07239	9.85046	22.9205	41.8749	67.816	95.0298
134.64	2.79645	2.37866	5.06769	9.84576	22.9158	41.8773	67.8214	95.0547
134.74	2.79645	2.37866	5.06537	9.84344	22.9189	41.8812	67.8386	95.0767
134.84	2.80975	2.38257	5.06927	9.85907	22.9439	41.8945	67.8597	95.1118
134.94	2.80267	2.38257	5.06299	9.85279	22.9345	41.9015	67.8691	95.1266
135.04	2.80035	2.38727	5.06067	9.85046	22.94	41.9093	67.8816	95.1462
135.14	2.80505	2.39429	5.07709	9.85516	22.9587	41.9327	67.9128	95.1805
135.24	2.81049	2.3927	5.08252	9.85748	22.9572	41.939	67.923	95.2118
135.34	2.81287	2.38727	5.0849	9.85516	22.9595	41.9531	67.9379	95.229
135.44	2.81287	2.38727	5.0849	9.85516	22.9666	41.9609	67.9519	95.2485
135.54	2.81207	2.39429	5.08411	9.86218	22.9713	41.9796	67.9745	95.2751
135.64	2.81519	2.38568	5.08411	9.8653	22.9783	41.9913	67.9792	95.3094
135.74	2.8316	2.4068	5.10052	9.88171	23.0009	42.0156	68.0152	95.3454
135.84	2.81989	2.40912	5.10284	9.87701	23.0009	42.0296	68.037	95.3602
135.94	2.8277	2.40521	5.09503	9.88251	23.0181	42.0413	68.0378	95.3774
136.04	2.83081	2.41461	5.09973	9.87781	23.0251	42.0577	68.0543	95.4118
136.14	2.82068	2.4068	5.10132	9.87781	23.0251	42.0671	68.0777	95.4352
136.24	2.8324	2.41693	5.11847	9.89423	23.0447	42.0929	68.0995	95.4743
136.34	2.83942	2.42163	5.11847	9.89655	23.04	42.0999	68.1191	95.486
136.44	2.84253	2.41382	5.11615	9.90436	23.0494	42.1038	68.1199	95.5056
136.54	2.84412	2.42633	5.12787	9.90204	23.0611	42.1249	68.141	95.5298
136.64	2.83472	2.41693	5.11847	9.89734	23.0517	42.1281	68.1581	95.5446
136.74	2.8277	2.41461	5.11456	9.89734	23.0494	42.1398	68.1707	95.5759
136.84	2.8324	2.41302	5.11926	9.91376	23.0681	42.1593	68.1824	95.5985
136.94	2.84802	2.43103	5.13257	9.92077	23.0876	42.1679	68.1988	95.6431
137.04	2.83002	2.42395	5.1333	9.91608	23.0829	42.1663	68.212	95.661
137.14	2.83551	2.43414	5.13568	9.92157	23.0837	42.1906	68.2339	95.686
137.24	2.84021	2.44427	5.13098	9.9317	23.1002	42.2015	68.2488	95.7165
137.34	2.85425	2.46069	5.1427	9.94342	23.1173	42.2249	68.2753	95.7462
137.44	2.85034	2.44897	5.1427	9.9411	23.1228	42.2304	68.2831	95.7634
137.54	2.84412	2.45056	5.13098	9.94501	23.1197	42.246	68.309	95.7798
137.64	2.85583	2.4599	5.1474	9.95514	23.1431	42.2531	68.3347	95.811
137.74	2.85815	2.4599	5.14972	9.95984	23.1454	42.2679	68.3378	95.8329
137.84	2.85583	2.45758	5.14581	9.95984	23.1415	42.2687	68.3472	95.8454
137.94	2.85114	2.44977	5.1474	9.95673	23.1509	42.282	68.3589	95.8735
138.04	2.85114	2.44818	5.13959	9.95514	23.1509	42.2843	68.366	95.8915
138.14	2.86365	2.46539	5.15442	9.97235	23.1775	42.3148	68.3886	95.9235
138.24	2.87378	2.4646	5.15753	9.97937	23.1775	42.3312	68.4011	95.9478
138.34	2.87848	2.45599	5.16223	9.98407	23.1884	42.339	68.4207	95.986
138.44	2.88239	2.47241	5.17395	9.99811	23.2001	42.3577	68.4441	96.0126
138.54	2.87067	2.47241	5.17395	10.0059	23.2048	42.3632	68.455	96.0251
138.64	2.87378	2.47241	5.17706	10.0106	23.2095	42.382	68.4714	96.0477
138.74	2.88629	2.49664	5.18958	10.0114	23.2244	42.4046	68.5035	96.0798
138.84	2.88788	2.48883	5.18646	10.0184	23.226	42.414	68.5191	96.1048
138.94	2.89331	2.48724	5.18646	10.0184	23.24	42.4093	68.5222	96.1266
139.04	2.89331	2.49194	5.19348	10.0184	23.2462	42.421	68.5323	96.1493
139.14	2.89099	2.49195	5.18176	10.0184	23.2439	42.4288	68.5496	96.1704
139.24	2.91131	2.49194	5.19348	10.0302	23.2525	42.4523	68.566	96.2134
139.34	2.89722	2.49194	5.18878	10.0255	23.2595	42.4601	68.573	96.2235
139.44	2.89331	2.48413	5.17865	10.0231	23.2626	42.4718	68.5808	96.2313
139.54	2.8902	2.48724	5.18567	10.0333	23.2673	42.4796	68.5925	96.2673
139.64	2.89801	2.49976	5.19659	10.0458	23.283	42.4976	68.6074	96.2899
139.74	2.89801	2.49664	5.19818	10.0427	23.2798	42.5085	68.6082	96.304
[truncated: 7,604 more rows]
