# Supplementary material for: CHD8 interacts with BCL11A to induce oncogenic transcription in triple negative breast cancer
Source: EMBO J. 2025 May 6;44(12):3448–67. doi: 10.1038/s44318-025-00447-8 (PMC12170886; doi:10.1038/s44318-025-00447-8)
Supplement: Supplementary file 24 — Dataset EV16 [file 44318_2025_447_MOESM24_ESM.xlsx]

## Sheet: Table Legend
Dataset EV16 - Full length BCL11A vs CHD8 fragment
To further delineate the BCL11A-CHD8 binding interface, we produced and purified various truncated versions of each protein for use in subsequent SPR binding assays. In these assays, full length CHD8 was again immobilised to the surface of a CM5 SPR sensor chip by amine-coupling with subsequent injection of truncated BCL11A variants. Similarly, on a separate sensor surface, full-length BCL11A was…

## Sheet: Ref subtracted analyte injectio
Cycle 17						Cycle 18						Cycle 19						Cycle 20						Cycle 21						Cycle 22						Cycle 23						Cycle 24						Cycle 25
Fc 2-1 (OG1131 BCL11A)		Fc 3-1 (OG1131 BCL11B)		Fc 4-1 (OG1132 CHD8)		Fc 2-1 (OG1131 BCL11A)		Fc 3-1 (OG1131 BCL11B)		Fc 4-1 (OG1132 CHD8)		Fc 2-1 (OG1131 BCL11A)		Fc 3-1 (OG1131 BCL11B)		Fc 4-1 (OG1132 CHD8)		Fc 2-1 (OG1131 BCL11A)		Fc 3-1 (OG1131 BCL11B)		Fc 4-1 (OG1132 CHD8)		Fc 2-1 (OG1131 BCL11A)		Fc 3-1 (OG1131 BCL11B)		Fc 4-1 (OG1132 CHD8)		Fc 2-1 (OG1131 BCL11A)		Fc 3-1 (OG1131 BCL11B)		Fc 4-1 (OG1132 CHD8)		Fc 2-1 (OG1131 BCL11A)		Fc 3-1 (OG1131 BCL11B)		Fc 4-1 (OG1132 CHD8)		Fc 2-1 (OG1131 BCL11A)		Fc 3-1 (OG1131 BCL11B)		Fc 4-1 (OG1132 CHD8)		Fc 2-1 (OG1131 BCL11A)
Time (s)	Response (RU)	Time (s)	Response (RU)	Time (s)	Response (RU)	Time (s)	Response (RU)	Time (s)	Response (RU)	Time (s)	Response (RU)	Time (s)	Response (RU)	Time (s)	Response (RU)	Time (s)	Response (RU)	Time (s)	Response (RU)	Time (s)	Response (RU)	Time (s)	Response (RU)	Time (s)	Response (RU)	Time (s)	Response (RU)	Time (s)	Response (RU)	Time (s)	Response (RU)	Time (s)	Response (RU)	Time (s)	Response (RU)	Time (s)	Response (RU)	Time (s)	Response (RU)	Time (s)	Response (RU)	Time (s)	Response (RU)	Time (s)	Response (RU)	Time (s)	Response (RU)	Time (s)	Response (RU)
-33	-1.23407	-33	-1.41425	-33	-2.0647	-34	-2.87158	-34	-3.45483	-34	-4.10062	-32	-0.0184326	-32	0.0287476	-32	-0.157043	-43	-2.34344	-43	-2.60565	-43	-3.58673	-32	0.145752	-32	0.132202	-32	-0.28656	-33	-1.21249	-33	-1.59296	-33	-2.36703	-40	-0.00860596	-40	-0.142212	-40	-0.356873	-32	-0.974213	-32	-1.43671	-32	-1.97015	-31	-0.192352
-32	-1.20233	-32	-1.40082	-32	-2.05298	-33	-2.83472	-33	-3.42249	-33	-4.10062	-31	-0.0265503	-31	0.0133057	-31	-0.133606	-42	-2.29596	-42	-2.62939	-42	-3.59845	-31	0.145569	-31	0.169373	-31	-0.294373	-32	-1.23749	-32	-1.58435	-32	-2.27719	-39	0.0254517	-39	-0.170959	-39	-0.419373	-31	-0.987976	-31	-1.31262	-31	-1.81781	-30	-0.143616
-31	-1.1275	-31	-1.21753	-31	-1.98828	-32	-2.69269	-32	-3.15955	-32	-3.88297	-30	-0.0865479	-30	-0.0543823	-30	-0.200165	-41	-2.23175	-41	-2.57751	-41	-3.5708	-30	0.135132	-30	0.246887	-30	-0.288605	-31	-1.21765	-31	-1.4986	-31	-2.19205	-38	-0.0195313	-38	-0.230469	-38	-0.480469	-30	-1.09937	-30	-1.24329	-30	-1.51999	-29	-0.116272
-30	-1.15643	-30	-1.13861	-30	-1.52313	-31	-2.74677	-31	-2.96454	-31	-3.41937	-29	-0.165283	-29	-0.143921	-29	-0.280945	-40	-2.24597	-40	-2.71301	-40	-3.57971	-29	0.0271606	-29	0.232544	-29	0.0128174	-30	-1.24435	-30	-1.41687	-30	-1.8989	-37	-0.196716	-37	-0.29425	-37	-0.40921	-29	-1.10672	-29	-1.29626	-29	-1.55814	-28	-0.37204
-29	-1.15253	-29	-1.18939	-29	-1.52002	-30	-2.66376	-30	-3.03528	-30	-3.37219	-28	-0.154663	-28	-0.203918	-28	-0.347656	-39	-2.31891	-39	-2.65503	-39	-3.37784	-28	-0.067688	-28	0.133423	-28	0.00765991	-29	-1.22156	-29	-1.43219	-29	-1.8439	-36	-0.209229	-36	-0.174683	-36	-0.325928	-28	-0.90625	-28	-1.23828	-28	-1.55594	-27	-0.267181
-28	-1.12061	-28	-1.20532	-28	-1.61768	-29	-2.59644	-29	-2.9342	-29	-3.33264	-27	-0.0217285	-27	-0.16687	-27	-0.30719	-38	-2.18597	-38	-2.23907	-38	-3.04517	-27	-0.0556641	-27	0.0512695	-27	-0.162811	-28	-1.04858	-28	-1.41125	-28	-1.87936	-35	-0.20282	-35	-0.0119019	-35	-0.222809	-27	-1.10251	-27	-0.983887	-27	-1.23108	-26	-0.27594
-27	-1.16656	-27	-1.18628	-27	-1.5314	-28	-2.48346	-28	-2.80127	-28	-3.18375	-26	-0.411865	-26	0.00671387	-26	-0.0551758	-37	-2.09967	-37	-2.0127	-37	-2.86346	-26	-0.154724	-26	0.053894	-26	-0.15094	-27	-1.46921	-27	-1.23608	-27	-1.61127	-34	-0.211426	-34	0.0333862	-34	-0.174683	-26	-0.819824	-26	-1.71313	-26	-1.97766	-25	-0.375153
-26	-0.967041	-26	-1.58099	-26	-1.94891	-27	-2.17706	-27	-2.92908	-27	-3.31671	-25	-0.156067	-25	-0.802795	-25	-0.900635	-36	-2	-36	-1.83203	-36	-2.70313	-25	0.024353	-25	-0.324646	-25	-0.571564	-26	-1.06436	-26	-1.9873	-26	-2.4075	-33	-0.268768	-33	0.0444946	-33	-0.153595	-25	-0.767639	-25	-0.969666	-25	-1.29922	-24	-0.177338
-25	-0.86908	-25	-0.971741	-25	-1.37064	-26	-2.13599	-26	-2.47888	-26	-2.89984	-24	-0.0784302	-24	-0.144348	-24	-0.313751	-35	-1.90045	-35	-1.65332	-35	-2.48141	-24	0.100098	-24	0.0690918	-24	-0.232025	-25	-0.85733	-25	-1.19043	-25	-1.69141	-32	-0.278595	-32	0.0631104	-32	-0.141235	-24	-0.868439	-24	-0.979858	-24	-1.23016	-23	-0.18924
-24	-0.90863	-24	-0.938293	-24	-1.24939	-25	-2.14612	-25	-2.42499	-25	-2.77969	-23	-0.183289	-23	-0.160339	-23	-0.269073	-34	-1.79639	-34	-1.48267	-34	-2.30078	-23	-0.00158691	-23	0.0593872	-23	-0.172668	-24	-0.9039	-24	-1.08124	-24	-1.48047	-31	-0.27002	-31	0.045105	-31	-0.152039	-23	-0.851715	-23	-1.07611	-23	-1.30594	-22	-0.177521
-23	-0.903137	-23	-1.00159	-23	-1.30237	-24	-2.11127	-24	-2.50293	-24	-2.82578	-22	-0.156738	-22	-0.216553	-22	-0.342987	-33	-1.68768	-33	-1.3183	-33	-2.12766	-22	0.0524902	-22	0.00500488	-22	-0.194214	-23	-0.865936	-23	-1.14124	-23	-1.50766	-30	-0.275177	-30	0.13562	-30	-0.134064	-22	-0.744843	-22	-0.981079	-22	-1.23703	-21	-0.138763
-22	-0.842957	-22	-0.90863	-22	-1.19611	-23	-1.96375	-23	-2.40875	-23	-2.76733	-21	-0.147339	-21	-0.18219	-21	-0.298462	-32	-1.60004	-32	-1.16486	-32	-1.97955	-21	0.0754395	-21	0.0384521	-21	-0.124207	-22	-0.794373	-22	-1.06372	-22	-1.43985	-29	-0.232056	-29	0.30542	-29	0.11142	-21	-0.712494	-21	-0.823425	-21	-1.04688	-20	-0.128754
-21	-0.820313	-21	-0.878906	-21	-1.14063	-22	-1.79688	-22	-2.10156	-22	-2.41623	-20	-0.148438	-20	-0.207031	-20	-0.293762	-31	-1.40234	-31	-0.59375	-31	-1.33612	-20	-0.0101929	-20	0.00701904	-20	-0.118591	-21	-0.755463	-21	-0.9328	-21	-1.26733	-28	-0.143616	-28	0.050293	-28	0.0548401	-20	-0.67157	-20	-0.734497	-20	-0.888123	-19	-0.13736
-20	-0.763	-20	-0.870483	-20	-1.0961	-21	-1.72784	-21	-1.88611	-21	-2.11404	-19	-0.176697	-19	-0.210449	-19	-0.265015	-30	-1.14624	-30	-1.03235	-30	-1.45798	-19	-0.0378418	-19	-0.0709229	-19	-0.165314	-20	-0.704681	-20	-0.854675	-20	-1.13657	-27	-0.107666	-27	-0.276245	-27	-0.291565	-19	-0.652649	-19	-0.714661	-19	-0.887177	-18	-0.147339
-19	-0.763	-19	-0.858765	-19	-1.04987	-20	-1.65906	-20	-1.86188	-20	-2.06	-18	-0.152344	-18	-0.230469	-18	-0.273285	-29	-1.31592	-29	-1.34595	-29	-1.85922	-18	-0.0323486	-18	-0.0795288	-18	-0.196716	-19	-0.698425	-19	-0.814819	-19	-1.10922	-26	-0.0939331	-26	-0.197205	-26	-0.21109	-18	-0.581543	-18	-0.763916	-18	-0.965637	-17	-0.116882
-18	-0.742065	-18	-0.8927	-18	-1.04987	-19	-1.60968	-19	-1.89825	-19	-2.0842	-17	-0.143738	-17	-0.224976	-17	-0.284546	-28	-1.2428	-28	-1.27313	-28	-1.77219	-17	-0.0209961	-17	-0.0871582	-17	-0.211548	-18	-0.640137	-18	-0.892822	-18	-1.1647	-25	-0.108612	-25	-0.37738	-25	-0.372192	-17	-0.544067	-17	-0.708435	-17	-0.904694	-16	-0.0942383
-17	-0.702637	-17	-0.795166	-17	-0.937836	-18	-1.52142	-18	-1.85059	-18	-2.02045	-16	-0.10907	-16	-0.203308	-16	-0.266571	-27	-0.993469	-27	-1.52673	-27	-2.05594	-16	-0.0444336	-16	-0.0324707	-16	-0.145325	-17	-0.581543	-17	-0.834229	-17	-1.08673	-24	-0.00390625	-24	-0.46875	-24	-0.512329	-16	-0.528107	-16	-0.673401	-16	-0.842957	-15	-0.0793762
-16	-0.637207	-16	-0.716614	-16	-0.843903	-17	-1.39722	-17	-1.72327	-17	-1.86499	-15	-0.0917358	-15	-0.167053	-15	-0.229706	-26	-0.986267	-26	-1.17096	-26	-1.70081	-15	-0.0933228	-15	-0.0725098	-15	-0.157043	-16	-0.536255	-16	-0.739685	-16	-0.989075	-23	-0.0723572	-23	-0.211914	-23	-0.260773	-15	-0.498749	-15	-0.641235	-15	-0.768585	-14	-0.0715637
-15	-0.576599	-15	-0.657043	-15	-0.781891	-16	-1.3089	-16	-1.57794	-16	-1.715	-14	-0.0356445	-14	-0.142334	-14	-0.215179	-25	-1.0603	-25	-1.10266	-25	-1.58783	-14	-0.0995483	-14	-0.0966797	-14	-0.175629	-15	-0.4953	-15	-0.670288	-15	-0.9039	-22	-0.0542297	-22	-0.287354	-22	-0.310608	-14	-0.465607	-14	-0.59137	-14	-0.6875	-13	-0.0599976
-14	-0.496399	-14	-0.585815	-14	-0.700806	-15	-1.20734	-15	-1.45685	-15	-1.59076	-13	-0.0390625	-13	-0.117188	-13	-0.169556	-24	-1.09143	-24	-1.24536	-24	-1.71469	-13	-0.106262	-13	-0.0718384	-13	-0.15921	-14	-0.467499	-14	-0.582642	-14	-0.805328	-21	0.0423279	-21	-0.222351	-21	-0.246887	-13	-0.431702	-13	-0.559509	-13	-0.639679	-12	-0.0587463
-13	-0.437988	-13	-0.509583	-13	-0.631409	-14	-1.10907	-14	-1.34387	-14	-1.45795	-12	-0.0402832	-12	-0.12439	-12	-0.163452	-23	-1.05487	-23	-1.37689	-23	-1.74783	-12	-0.117859	-12	-0.0817261	-12	-0.168427	-13	-0.443268	-13	-0.530273	-13	-0.760162	-20	-0.0364075	-20	-0.15564	-20	-0.167328	-12	-0.407654	-12	-0.524658	-12	-0.593445	-11	-0.0653076
-12	-0.367493	-12	-0.468628	-12	-0.570953	-13	-1.01801	-13	-1.23907	-13	-1.34045	-11	-0.020752	-11	-0.104858	-11	-0.15625	-22	-1.00311	-22	-1.19769	-22	-1.54205	-11	-0.109253	-11	-0.0762329	-11	-0.166412	-12	-0.421875	-12	-0.480469	-12	-0.679688	-19	-0.111725	-19	-0.266418	-19	-0.241882	-11	-0.375763	-11	-0.470276	-11	-0.538422	-10	-0.0731201
-11	-0.310181	-11	-0.425049	-11	-0.510315	-12	-0.934692	-12	-1.13812	-12	-1.22266	-10	-0.0176392	-10	-0.0790405	-10	-0.136719	-21	-0.945923	-21	-0.98407	-21	-1.3111	-10	-0.0930176	-10	-0.0452881	-10	-0.148438	-11	-0.390625	-11	-0.421875	-11	-0.612335	-18	-0.0901794	-18	-0.304565	-18	-0.314697	-10	-0.356232	-10	-0.442932	-10	-0.499054	-9	-0.0829773
-10	-0.255005	-10	-0.356873	-10	-0.432831	-11	-0.86438	-11	-1.04828	-11	-1.12045	-9	-0.03125	-9	-0.078125	-9	-0.135162	-20	-0.949707	-20	-0.966614	-20	-1.29422	-9	-0.0701904	-9	-0.0293579	-9	-0.120789	-10	-0.350311	-10	-0.371704	-10	-0.53421	-17	-0.0589294	-17	-0.265503	-17	-0.292175	-9	-0.320313	-9	-0.390625	-9	-0.448273	-8	-0.0829773
-9	-0.225159	-9	-0.319092	-9	-0.368134	-10	-0.780945	-10	-0.953247	-10	-1.0267	-8	-0.0469971	-8	-0.0604858	-8	-0.104858	-19	-0.90033	-19	-1.08112	-19	-1.42502	-8	-0.0585938	-8	0.0117188	-8	-0.078125	-9	-0.307343	-9	-0.340454	-9	-0.4711	-16	-0.0637512	-16	-0.237671	-16	-0.221863	-8	-0.285919	-8	-0.333557	-8	-0.379517	-7	-0.0907898
-8	-0.196411	-8	-0.278748	-8	-0.320007	-9	-0.691711	-9	-0.855286	-9	-0.910767	-7	-0.0429688	-7	-0.0585938	-7	-0.114685	-18	-0.849548	-18	-1.0108	-18	-1.34955	-7	-0.0493774	-7	0.020813	-7	-0.0684204	-8	-0.271545	-8	-0.329041	-8	-0.420319	-15	-0.0826721	-15	-0.241882	-15	-0.20282	-7	-0.23703	-7	-0.301392	-7	-0.331085	-6	-0.102509
-7	-0.173157	-7	-0.229858	-7	-0.270477	-8	-0.597961	-8	-0.765442	-8	-0.801697	-6	-0.0410767	-6	-0.039978	-6	-0.0970459	-17	-0.826599	-17	-0.918762	-17	-1.20892	-6	-0.0487671	-6	0.0205078	-6	-0.0462341	-7	-0.22406	-7	-0.313721	-7	-0.373138	-14	-0.0734558	-14	-0.248474	-14	-0.186859	-6	-0.191406	-6	-0.25	-6	-0.28125	-5	-0.0860901
-6	-0.162048	-6	-0.190491	-6	-0.217834	-7	-0.516113	-7	-0.665771	-7	-0.680603	-5	-0.0324707	-5	-0.0462646	-5	-0.0960999	-16	-0.746399	-16	-0.835815	-16	-1.12518	-5	-0.0292358	-5	0.0322266	-5	-0.0381165	-6	-0.196075	-6	-0.27887	-6	-0.329834	-13	-0.0492249	-13	-0.235168	-13	-0.180298	-5	-0.147186	-5	-0.211548	-5	-0.21936	-4	-0.0860901
-5	-0.137207	-5	-0.165833	-5	-0.18689	-6	-0.472656	-6	-0.582031	-6	-0.588898	-4	-0.0331421	-4	-0.0498657	-4	-0.078125	-15	-0.666443	-15	-0.735168	-15	-1.01282	-4	-0.0273438	-4	0.03125	-4	-0.030304	-5	-0.160156	-5	-0.257813	-5	-0.298279	-12	-0.0198669	-12	-0.214722	-12	-0.174072	-4	-0.125763	-4	-0.181213	-4	-0.167969	-3	-0.0678101
-4	-0.102661	-4	-0.138123	-4	-0.149078	-5	-0.421875	-5	-0.511719	-5	-0.528107	-3	-0.0129395	-3	-0.0345459	-3	-0.0550232	-14	-0.576599	-14	-0.657043	-14	-0.922058	-3	-0.0181274	-3	0.00909424	-3	-0.0410767	-4	-0.140625	-4	-0.230469	-4	-0.249054	-11	-0.0214233	-11	-0.170959	-11	-0.143738	-3	-0.0820313	-3	-0.148438	-3	-0.139679	-2	-0.0390625
-3	-0.074707	-3	-0.107239	-3	-0.0986023	-4	-0.344849	-4	-0.446716	-4	-0.457794	-2	-0.0129395	-2	-0.0267334	-2	-0.046875	-13	-0.486755	-13	-0.575012	-13	-0.812683	-2	-0.015625	-2	-0.0078125	-2	-0.0267029	-3	-0.121094	-3	-0.179688	-3	-0.202179	-10	-0.0265808	-10	-0.15863	-10	-0.128906	-2	-0.0671692	-2	-0.0913696	-2	-0.102173	-1	-0.0287476
-2	-0.0421753	-2	-0.0687866	-2	-0.0592346	-3	-0.268005	-3	-0.356262	-3	-0.358734	-1	-0.00512695	-1	-0.00720215	-1	-0.015625	-12	-0.4328	-12	-0.506287	-12	-0.722839	-1	0.00012207	-1	-0.00982666	-1	-0.0293579	-2	-0.0885925	-2	-0.121704	-2	-0.143585	-9	-0.0117188	-9	-0.140625	-9	-0.0904541	-1	-0.0378113	-1	-0.0513916	-1	-0.061554	0	-1.13687e-13
-1	-0.0148315	-1	-0.0492554	-1	-0.03125	-2	-0.168274	-2	-0.245911	-2	-0.238281	0	-4.54747e-13	0	2.27374e-13	0	2.27374e-13	-11	-0.391907	-11	-0.448608	-11	-0.65094	0	0	0	-4.54747e-13	0	-2.27374e-13	-1	-0.0409241	-1	-0.0693359	-1	-0.0804749	-8	-0.01828	-8	-0.121765	-8	-0.0810852	0	3.97904e-13	0	-2.27374e-13	0	-2.27374e-13	1	0.0318604
0	-2.27374e-13	0	-2.27374e-13	0	0	-1	-0.0765991	-1	-0.114075	-1	-0.118103	1	0.0117188	1	0.0117188	1	0.0240479	-10	-0.341736	-10	-0.409241	-10	-0.583618	1	0.00793457	1	0.00189209	1	0.00189209	0	3.97904e-13	0	-2.27374e-13	0	3.97904e-13	-7	-0.0215759	-7	-0.118164	-7	-0.0882874	1	0.0161133	1	0.0563965	1	0.0775146	2	0.064209
1	0.0193481	1	0.0176392	1	0.0445251	0	0	0	0	0	1.13687e-13	2	0.0167236	2	0.0404663	2	0.0631104	-9	-0.292358	-9	-0.348022	-9	-0.497986	2	0.0129395	2	0.0384521	2	0.03125	1	0.0356445	1	0.0563965	1	0.079071	-6	-0.0234375	-6	-0.132813	-6	-0.0879517	2	0.0440674	2	0.0990601	2	0.1539	3	0.0667114
2	0.0159302	2	0.0232544	2	0.081543	1	0.0354614	1	0.0780029	1	0.104706	3	-0.00170898	3	0.0574951	3	0.0773315	-8	-0.25	-8	-0.300781	-8	-0.430328	3	0.0129395	3	0.0697021	3	0.0415649	2	0.0929871	2	0.111755	2	0.143738	-5	-0.0136108	-5	-0.131897	-5	-0.100616	3	0.0664063	3	0.160156	3	0.259705	4	0.0212402
3	0.0356445	3	0.017334	3	0.0837402	2	0.0521851	2	0.153625	2	0.18689	4	-0.0462646	4	0.0348511	4	0.0368652	-7	-0.227356	-7	-0.271118	-7	-0.37204	4	-0.0148926	4	0.0836182	4	0.0532837	3	0.0518799	3	0.181091	3	0.232971	-4	-0.0136108	-4	-0.108459	-4	-0.0898438	4	0.0878296	4	0.182678	4	0.296265	5	-0.0589294
4	0.053772	4	0.027771	4	0.117035	3	0.0612183	3	0.172485	3	0.216736	5	-0.0949707	5	-0.0150146	5	-0.0303345	-6	-0.1875	-6	-0.238281	-6	-0.327515	5	-0.0635986	5	0.0337524	5	-0.00360107	4	-0.0153198	4	0.167847	4	0.222198	-3	0.00466919	-3	-0.0883179	-3	-0.078125	5	0.0857849	5	0.177795	5	0.32843	6	-0.122498
5	0.0484009	5	0.0343628	5	0.165161	4	0.097168	4	0.205322	4	0.248596	6	-0.153748	6	-0.0247192	6	-0.078125	-5	-0.158264	-5	-0.180664	-5	-0.258759	6	-0.0930176	6	0.0250244	6	-0.0435791	5	-0.00515747	5	0.133423	5	0.192505	-2	-0.00390625	-2	-0.0585938	-2	-0.0592041	6	0.0792236	6	0.184998	6	0.32547	7	-0.178284
6	0.0131226	6	0.0129395	6	0.178101	5	0.0976563	5	0.242188	5	0.297821	7	-0.245483	7	-0.117493	7	-0.189545	-4	-0.137512	-4	-0.130493	-4	-0.199219	7	-0.184875	7	-0.0150146	7	-0.0621948	6	-0.0332642	6	0.170959	6	0.226868	-1	-0.00189209	-1	-0.038147	-1	-0.0381165	7	0.00704956	7	0.166443	7	0.298767	8	-0.266266
7	-0.0360718	7	-0.0855103	7	0.168274	6	0.0618286	6	0.246399	6	0.292206	8	-0.344971	8	-0.417358	8	-0.479553	-3	-0.107483	-3	-0.0986328	-3	-0.15564	8	-0.286255	8	-0.337341	8	-0.64328	7	-0.0656128	7	0.122681	7	0.228424	0	2.27374e-13	0	-4.54747e-13	0	-2.27374e-13	8	-0.095459	8	-0.0831299	8	-0.241241	9	-0.485779
8	-0.188782	8	-0.550171	8	-1.09656	7	0.00891113	7	0.118591	7	0.159058	9	-0.528259	9	-0.788574	9	-1.64063	-2	-0.0801392	-2	-0.0712891	-2	-0.109375	9	-0.489075	9	-0.739807	9	-1.45374	8	-0.157196	8	-0.159668	8	-0.274078	1	0.0176392	1	0.000915527	1	0.0204773	9	-0.292969	9	-0.660156	9	-1.1597	10	-0.65033
9	-0.346558	9	-0.71344	9	-1.02252	8	-0.18219	8	-0.565125	8	-1.07639	10	-0.578125	10	-0.828125	10	-1.32407	-1	-0.0488892	-1	-0.0322266	-1	-0.0585938	10	-1.19519	10	-0.81842	10	-1.12936	9	-0.311401	9	-0.631409	9	-1.21048	2	0.0174866	2	0.0498047	2	0.0507813	10	-0.134369	10	-0.542175	10	-0.742798	11	-16.9419
10	-10.9448	10	-3.0061	10	-0.566254	9	-0.256287	9	-0.5672	9	-0.841858	11	-12.2692	11	-0.000183105	11	0.34436	0	-2.27374e-13	0	-2.27374e-13	0	2.27374e-13	11	-10.4803	11	5.58783	11	3.58203	10	-0.107025	10	-0.530457	10	-0.801239	3	0.0304565	3	0.0687256	3	0.0800171	11	-0.700165	11	-0.265137	11	-0.356873	12	1.61374
11	2.01013	11	28.2	11	17.785	10	-0.201111	10	-0.389648	10	-0.519531	12	3.10626	12	23.1539	12	15.1297	1	0.0440674	1	0.0482788	1	0.0693665	12	1.02875	12	11.7786	12	7.52344	11	-0.673279	11	-0.305908	11	-0.437347	4	0.00265503	4	0.0709229	4	0.100159	12	-0.966705	12	0.286133	12	-0.0284424	13	-5.94485
12	-1.45422	12	4.30328	12	4.50467	11	-0.304871	11	1.00592	11	0.533447	13	-2.57172	13	-0.380188	13	-2.13766	2	0.0784302	2	0.0740356	2	0.110931	13	-3.8241	13	-3.1817	13	-4.57358	12	-0.82312	12	0.376404	12	-0.00170898	5	-0.0140686	5	0.00311279	5	0.0471802	13	-1.81781	13	-1.30591	13	-1.56015	14	-6.84314
13	-2.40143	13	0.394043	13	-2.7197	12	-1.25739	12	-0.615479	12	-0.741089	14	-2.5686	14	-0.694214	14	-5.85751	3	0.0682983	3	0.120117	3	0.143738	14	-4.4425	14	-3.65375	14	-6.88672	13	-1.69983	13	-1.17548	13	-1.4653	6	-0.0382996	6	-0.0180054	6	0.0368652	14	-2.19391	14	-1.98309	14	-2.5228	15	-7.20062
14	-2.57111	14	-0.263306	14	-3.33392	13	-1.78986	13	-1.4234	13	-1.8775	15	-2.23468	15	-0.452942	15	-5.98877	4	0.0834351	4	0.114502	4	0.128906	15	-4.40802	15	-3.86438	15	-7.45764	14	-2.09201	14	-1.81921	14	-2.38611	7	-0.0871887	7	-0.136108	7	-0.0435791	15	-2.35764	15	-2.35828	15	-3.0878	16	-7.07346
15	-2.49628	15	-0.357361	15	-3.26642	14	-2.02271	14	-1.88123	14	-2.50311	16	-1.70685	16	-0.0723267	16	-5.88235	5	0.106079	5	0.151978	5	0.154053	16	-4.31049	16	-3.71387	16	-7.60251	15	-2.30374	15	-2.18793	15	-2.92203	8	-0.224701	8	-0.418945	8	-0.542664	16	-2.39905	16	-2.45282	16	-3.34155	17	-6.87094
16	-2.22894	16	-0.22345	16	-2.94189	15	-2.10095	15	-2.0589	15	-2.83047	17	-1.32202	17	0.346558	17	-5.81766	6	0.0761108	6	0.131836	6	0.136078	17	-4.04126	17	-3.54968	17	-7.63577	16	-2.41766	16	-2.38293	16	-3.28375	9	-0.437347	9	-0.791138	9	-1.24811	17	-2.43405	17	-2.47437	17	-3.45798	18	-6.56125
17	-1.97748	17	0.0824585	17	-2.33752	16	-2.11816	16	-2.10107	16	-2.9614	18	-0.902649	18	0.840027	18	-5.57642	7	0.00762939	7	-0.0682983	7	2.27374e-13	18	-3.78412	18	-3.26031	18	-7.53046	17	-2.42343	17	-2.42108	17	-3.42859	10	-1.58469	10	-0.903015	10	-0.96579	18	-2.44812	18	-2.47906	18	-3.54578	19	-6.2886
18	-1.76593	18	0.254028	18	-1.86218	17	-2.09894	17	-2.11658	17	-3.02469	19	-0.605164	19	1.27325	19	-5.29251	8	-0.181885	8	-0.3974	8	-1.04987	19	-3.5661	19	-2.93762	19	-7.37454	18	-2.41562	18	-2.40155	18	-3.47641	11	-12.2958	11	7.57953	11	5.22421	19	-2.44467	19	-2.47687	19	-3.59967	20	-6.0997
19	-1.60925	19	0.341675	19	-1.47516	18	-2.07751	18	-2.09796	18	-3.04828	20	-0.273254	20	1.57611	20	-5.12814	9	-0.290649	9	-0.542236	9	-0.783295	20	-3.41443	20	-2.58966	20	-7.17374	19	-2.40701	19	-2.38043	19	-3.52719	12	1.98514	12	10.8726	12	6.21439	20	-2.40079	20	-2.45782	20	-3.62531	21	-5.82828
20	-1.48248	20	0.436523	20	-1.0433	19	-2.05005	19	-2.09607	19	-3.07858	21	0.0370483	21	1.80768	21	-5.00125	10	-0.635498	10	-0.645203	10	-0.59549	21	-3.16705	21	-2.26996	21	-6.98267	20	-2.38748	20	-2.35309	20	-3.54828	13	-3.60065	13	-3.8208	13	-5.69202	21	-2.36047	21	-2.41937	21	-3.61703	22	-5.54626
21	-1.27765	21	0.58606	21	-0.653748	20	-1.9986	20	-2.06512	20	-3.06094	22	0.237976	22	2.10565	22	-4.79141	11	-0.609375	11	0.734375	11	0.194977	22	-2.88879	22	-1.95795	22	-6.74765	21	-2.35812	21	-2.32092	21	-3.57172	14	-4.01471	14	-3.88721	14	-7.97906	22	-2.30905	22	-2.37671	22	-3.60468	23	-5.15939
22	-1.14001	22	0.757446	22	-0.0767212	21	-1.93988	21	-2.03595	21	-3.0528	23	0.416748	23	2.28967	23	-4.67532	12	-1.5625	12	-1.08203	12	-1.17282	23	-2.73535	23	-1.67139	23	-6.47766	22	-2.31717	22	-2.27887	22	-3.54922	15	-3.83768	15	-3.77844	15	-8.36969	23	-2.25235	23	-2.32501	23	-3.56531	24	-4.88281
23	-1.07581	23	0.89917	23	0.310455	22	-1.86298	22	-1.97278	22	-3.01172	24	0.545471	24	2.43231	24	-4.63281	13	-2.00061	13	-1.82391	13	-2.22751	24	-2.63672	24	-1.48828	24	-6.44781	23	-2.26172	23	-2.25	23	-3.52875	16	-3.29861	16	-3.49719	16	-8.68155	24	-2.18204	24	-2.24689	24	-3.50766	25	-4.62485
24	-1.08362	24	0.989014	24	0.610138	23	-1.80438	23	-1.89465	23	-2.95374	25	0.631104	25	2.46375	25	-4.61923	14	-2.24921	14	-2.22894	14	-2.845	25	-2.45471	25	-1.36639	25	-6.31842	24	-2.17188	24	-2.17969	24	-3.47171	17	-2.68735	17	-2.80286	17	-8.60342	25	-2.12421	25	-2.16638	25	-3.43735	26	-4.3558
25	-1.1225	25	1.00653	25	0.879669	24	-1.72424	24	-1.82343	24	-2.89124	26	0.699524	26	2.54669	26	-4.5022	15	-2.37488	15	-2.45129	15	-3.19	26	-2.3999	26	-1.1731	26	-6.17468	25	-2.10687	25	-2.1145	25	-3.41312	18	-2.04486	18	-1.92096	18	-8.16501	26	-2.06891	26	-2.09637	26	-3.37329	27	-4.12549
26	-1.07031	26	1.16797	26	1.20984	25	-1.67358	25	-1.74329	25	-2.81406	27	0.814514	27	2.57904	27	-4.45236	16	-2.39581	16	-2.52673	16	-3.33878	27	-2.39252	27	-1.10059	27	-6.14532	26	-2.04062	26	-2.04218	26	-3.33765	19	-1.6225	19	-1.29816	19	-7.95313	27	-2.01016	27	-2.05548	27	-3.32608	28	-3.8522
27	-1.01062	27	1.36469	27	1.62265	26	-1.61176	26	-1.68439	26	-2.75357	28	0.912964	28	2.70172	28	-4.36362	17	-2.40875	17	-2.54565	17	-3.3844	28	-2.3244	28	-0.990112	28	-6.04593	27	-1.97421	27	-2.00311	27	-3.26547	20	-1.19766	20	-0.758606	20	-7.72046	28	-1.95157	28	-1.99689	28	-3.25766	29	-3.61938
28	-1.00873	28	1.56293	28	1.99625	27	-1.55438	27	-1.62512	27	-2.70313	29	1.12891	29	2.84766	29	-4.2558	18	-2.3891	18	-2.55548	18	-3.43579	29	-2.29816	29	-0.866577	29	-5.87125	28	-1.92343	28	-1.97186	28	-3.21469	21	-0.702972	21	-0.213013	21	-7.5022	29	-1.86172	29	-1.92657	29	-3.19516	30	-3.35281
29	-0.951904	29	1.65167	29	2.27844	28	-1.49066	28	-1.57501	28	-2.63342	30	1.22125	30	3.01434	30	-4.09314	19	-2.3689	19	-2.54407	19	-3.4455	30	-2.263	30	-0.827515	30	-5.8425	29	-1.88251	29	-1.922	29	-3.16782	22	-0.366272	22	0.335449	22	-7.12595	30	-1.78485	30	-1.8634	30	-3.1561	31	-3.16797
30	-0.998779	30	1.81183	30	2.57639	29	-1.45282	29	-1.53137	29	-2.58203	31	1.25482	31	3.06982	31	-3.95908	20	-2.34344	20	-2.53534	20	-3.46469	31	-2.15863	31	-0.7547	31	-5.74094	30	-1.84344	30	-1.89465	30	-3.11609	23	-0.0661011	23	0.867004	23	-6.84625	31	-1.71124	31	-1.79669	31	-3.09811	32	-2.92612
31	-1.01001	31	1.91901	31	2.85764	30	-1.40723	30	-1.4917	30	-2.53186	32	1.23999	32	3.14172	32	-3.91299	21	-2.29456	21	-2.50317	21	-3.46564	32	-2.15363	32	-0.608765	32	-5.63406	31	-1.78467	31	-1.86548	31	-3.08875	24	0.0696716	24	1.27374	24	-6.65515	32	-1.6539	32	-1.75311	32	-3.03595	33	-2.71829
32	-1.04126	32	2.06744	32	3.20358	31	-1.35504	31	-1.4436	31	-2.46609	33	1.27094	33	3.21606	33	-3.92627	22	-2.23328	22	-2.45953	22	-3.44705	33	-2.07019	33	-0.580139	33	-5.53391	32	-1.73389	32	-1.81079	32	-3.03986	25	0.202789	25	1.50012	25	-6.55405	33	-1.60312	33	-1.69452	33	-2.98578	34	-2.55423
33	-1.06702	33	2.1839	33	3.41452	32	-1.29578	32	-1.38141	32	-2.39313	34	1.33862	34	3.29358	34	-3.8483	23	-2.1864	23	-2.40094	23	-3.41641	34	-1.97656	34	-0.429688	34	-5.37891	33	-1.67468	33	-1.74078	33	-2.97736	26	0.361389	26	1.82904	26	-6.30389	34	-1.56406	34	-1.65155	34	-2.9389	35	-2.3783
34	-1.04236	34	2.24963	34	3.68094	33	-1.2489	33	-1.32281	33	-2.31467	35	1.44141	35	3.45313	35	-3.75781	24	-2.13562	24	-2.35016	24	-3.37735	35	-1.96063	35	-0.285278	35	-5.16608	34	-1.63437	34	-1.69452	34	-2.91843	27	0.491089	27	2.06891	27	-6.13672	35	-1.52625	35	-1.6236	35	-2.8764	36	-2.095
35	-1.03406	35	2.39594	35	3.9628	34	-1.20471	34	-1.27264	34	-2.23654	36	1.55811	36	3.55688	36	-3.5658	25	-2.07703	25	-2.29156	25	-3.32657	36	-1.92175	36	-0.271545	36	-5.11514	35	-1.5867	35	-1.66168	35	-2.86703	28	0.585144	28	2.41638	28	-5.89609	36	-1.47607	36	-1.58423	36	-2.81842	37	-1.90063
36	-1.05048	36	2.58575	36	4.33609	35	-1.16376	35	-1.22278	35	-2.17343	37	1.61359	37	3.68732	37	-3.43518	26	-2.02625	26	-2.23297	26	-3.26797	37	-1.90454	37	-0.16687	37	-5	36	-1.55624	36	-1.61249	36	-2.79047	29	0.644531	29	2.56641	29	-5.76703	37	-1.42654	37	-1.56403	37	-2.76797	38	-1.64407
37	-1.08453	37	2.76294	37	4.66968	36	-1.11609	36	-1.18219	36	-2.1217	38	1.75391	38	3.76953	38	-3.30783	27	-1.99188	27	-2.18378	27	-3.20938	38	-1.79797	38	-0.0482788	38	-4.90155	37	-1.52686	37	-1.60376	37	-2.73813	30	0.774841	30	2.79419	30	-5.62796	38	-1.39609	38	-1.53436	38	-2.70999	39	-1.37079
38	-1.07813	38	2.89844	38	4.87921	37	-1.0672	37	-1.13043	37	-2.07639	39	1.89612	39	3.95233	39	-3.11267	28	-1.95593	28	-2.14313	28	-3.15704	39	-1.73657	39	0.165161	39	-4.70764	38	-1.49686	38	-1.57965	38	-2.68829	31	0.826233	31	2.94623	31	-5.53546	39	-1.36484	39	-1.52264	39	-2.6889	40	-1.26141
39	-1.10876	39	3.00745	39	5.20468	38	-1.04456	38	-1.09296	38	-2.01483	40	1.97467	40	4.11029	40	-2.9361	29	-1.91376	29	-2.08612	29	-3.08829	40	-1.68549	40	0.208008	40	-4.63202	39	-1.47733	39	-1.56012	39	-2.63812	32	0.850159	32	3.14325	32	-5.39453	40	-1.32373	40	-1.5022	40	-2.64984	41	-1.00986
40	-1.11407	40	3.16638	40	5.50186	39	-1.01971	39	-1.09174	39	-2.00156	41	2.09924	41	4.26483	41	-2.84409	30	-1.87469	30	-2.04706	30	-3.04767	41	-1.6366	41	0.376892	41	-4.53812	40	-1.44797	40	-1.53967	40	-2.59906	33	0.933411	33	3.3692	33	-5.20483	41	-1.3075	41	-1.48297	41	-2.60782	42	-0.782349
41	-1.22314	41	3.15839	41	5.64374	40	-0.990967	40	-1.07092	40	-1.96765	42	2.12549	42	4.41577	42	-2.75641	31	-1.80237	31	-2.01489	31	-3.00861	42	-1.58771	42	0.428589	42	-4.46875	41	-1.41016	41	-1.50781	41	-2.56876	34	0.997498	34	3.57544	34	-5.04016	42	-1.27811	42	-1.46246	42	-2.58795	43	-0.668121
42	-1.23779	42	3.22046	42	5.85873	41	-0.959106	41	-1.05951	41	-1.93375	43	2.23639	43	4.53998	43	-2.71985	32	-1.7536	32	-1.97284	32	-2.95877	43	-1.60034	43	0.518921	43	-4.31735	42	-1.38937	42	-1.46936	42	-2.52249	35	1.17169	35	3.70905	35	-4.98468	43	-1.25858	43	-1.4234	43	-2.54984	44	-0.542511
43	-1.26514	43	3.36499	43	6.0975	42	-0.916748	42	-1.03967	42	-1.89828	44	2.32941	44	4.6283	44	-2.6019	33	-1.69421	33	-1.94	33	-2.92657	44	-1.54987	44	0.608948	44	-4.23578	43	-1.35281	43	-1.43689	43	-2.49844	36	1.30515	36	4.01733	36	-4.71985	44	-1.22922	44	-1.3717	44	-2.51077	45	-0.283905
44	-1.28955	44	3.4787	44	6.26938	43	-0.87439	43	-1.00812	43	-1.83609	45	2.35876	45	4.8089	45	-2.56906	34	-1.64734	34	-1.89313	34	-2.88907	45	-1.49597	45	0.708923	45	-4.13046	44	-1.31436	44	-1.38965	44	-2.44501	37	1.3739	37	4.29938	37	-4.42657	45	-1.19327	45	-1.33887	45	-2.47266	46	-0.0128174
45	-1.24438	45	3.63776	45	6.48373	44	-0.8125	44	-0.972656	44	-1.76999	46	2.37531	46	4.867	46	-2.40985	35	-1.59845	35	-1.86096	35	-2.85001	46	-1.47485	46	0.790161	46	-4.05859	45	-1.26047	45	-1.34045	45	-2.37109	38	1.44061	38	4.44763	38	-4.31796	46	-1.14374	46	-1.29919	46	-2.42343	47	0.14389
46	-1.26672	46	3.79938	46	6.73093	45	-0.748779	45	-0.922485	45	-1.70779	47	2.40765	47	4.93872	47	-2.38986	36	-1.54889	36	-1.8291	36	-2.79626	47	-1.48615	47	0.858276	47	-3.97186	46	-1.22733	46	-1.31012	46	-2.31876	39	1.56046	39	4.58105	39	-4.25922	47	-1.11984	47	-1.2428	47	-2.36548	48	0.255157
47	-1.35547	47	3.86719	47	6.97171	46	-0.689575	46	-0.899353	46	-1.64468	48	2.43799	48	5.01343	48	-2.36002	37	-1.5047	37	-1.79065	37	-2.73047	48	-1.41895	48	0.973145	48	-3.8486	47	-1.19797	47	-1.28967	47	-2.27094	40	1.65796	40	4.86829	40	-4.07623	48	-1.06046	48	-1.19824	48	-2.32031	49	0.43045
48	-1.40295	48	3.88312	48	7.10312	47	-0.657043	47	-0.860901	47	-1.5975	49	2.48798	49	5.12128	49	-2.27844	38	-1.46686	38	-1.77051	38	-2.67908	49	-1.3941	49	0.974365	49	-3.83063	48	-1.16483	48	-1.25934	48	-2.22891	41	1.76093	41	5.01794	41	-3.96109	49	-1.01953	49	-1.16016	49	-2.25156	50	0.606873
49	-1.48907	49	3.95154	49	7.20828	48	-0.621094	48	-0.847656	48	-1.55389	50	2.56128	50	5.20374	50	-2.2261	39	-1.42969	39	-1.75	39	-2.62891	50	-1.36066	50	1.03577	50	-3.81235	49	-1.14529	49	-1.23981	49	-2.1889	42	1.88046	42	5.28436	42	-3.7475	50	-0.98703	50	-1.1217	50	-2.21155	51	0.87326
50	-1.44812	50	4.06781	50	7.43671	49	-0.618164	49	-0.82373	49	-1.50467	51	2.63409	51	5.35486	51	-2.09766	40	-1.41034	40	-1.73236	40	-2.57907	51	-1.34833	51	1.17609	51	-3.69406	50	-1.11795	50	-1.22028	50	-2.15765	43	2.02951	43	5.51453	43	-3.60376	51	-0.955933	51	-1.08063	51	-2.16797	52	1.07437
51	-1.50842	51	4.15656	51	7.69547	50	-0.607056	50	-0.815613	50	-1.48563	52	2.77252	52	5.52783	52	-1.97922	41	-1.38751	41	-1.71252	41	-2.54205	52	-1.34033	52	1.23657	52	-3.5961	51	-1.10623	51	-1.20074	51	-2.13031	44	2.07999	44	5.62793	44	-3.59561	52	-0.918732	52	-1.07184	52	-2.15045	53	1.19672
52	-1.50812	52	4.28918	52	7.91922	51	-0.595337	51	-0.811707	51	-1.47421	53	2.88702	53	5.75763	53	-1.81625	42	-1.3692	42	-1.69238	42	-2.51111	53	-1.30438	53	1.35925	53	-3.51593	52	-1.08859	52	-1.19202	52	-2.11859	45	2.15515	45	5.79156	45	-3.52936	53	-0.894043	53	-1.05298	53	-2.13187	54	1.34625
53	-1.54938	53	4.39575	53	8.10297	52	-0.593445	52	-0.80481	52	-1.44296	54	2.9397	54	5.88953	54	-1.72189	43	-1.34845	43	-1.66174	43	-2.48047	54	-1.19128	54	1.46674	54	-3.41592	53	-1.0625	53	-1.16016	53	-2.10001	46	2.2731	46	5.99231	46	-3.43124	54	-0.877808	54	-1.04156	54	-2.10782	55	1.5253
54	-1.62299	54	4.43451	54	8.29718	53	-0.593445	53	-0.80481	53	-1.42249	55	2.89392	55	5.9964	55	-1.70142	44	-1.31061	44	-1.62988	44	-2.44861	55	-1.18689	55	1.55438	55	-3.29688	54	-1.04297	54	-1.14063	54	-2.06155	47	2.37766	47	6.22327	47	-3.24139	55	-0.857025	55	-1.02655	55	-2.08014	56	1.68265
55	-1.69623	55	4.38715	55	8.3678	54	-0.585632	54	-0.793091	54	-1.40295	56	2.91315	56	6.05127	56	-1.6286	45	-1.27814	45	-1.59143	45	-2.41016	56	-1.15393	56	1.59845	56	-3.25562	55	-1.00842	55	-1.10126	55	-2.01077	48	2.48514	48	6.4234	48	-3.12079	56	-0.845306	56	-1.00702	56	-2.04047	57	1.8425
56	-1.75641	56	4.45435	56	8.52454	55	-0.564087	55	-0.784363	55	-1.39514	57	2.96265	57	6.14172	57	-1.61313	46	-1.21875	46	-1.55078	46	-2.37048	57	-1.12408	57	1.67926	57	-3.15515	56	-0.998108	56	-1.07904	56	-1.96814	49	2.57547	49	6.53839	49	-3.07092	57	-0.835449	57	-0.994385	57	-2.02094	58	1.9342
57	-1.72827	57	4.52625	57	8.73859	56	-0.557495	56	-0.783752	56	-1.38437	58	3.00812	58	6.25763	58	-1.52393	47	-1.16998	47	-1.50879	47	-2.32907	58	-1.07709	58	1.79047	58	-3.09921	57	-0.969513	57	-1.05231	57	-1.93173	50	2.58984	50	6.71094	50	-2.90469	58	-0.82373	58	-0.963135	58	-1.96719	59	2.09952
58	-1.80249	58	4.6239	58	8.89719	57	-0.556274	57	-0.772644	57	-1.36545	59	3.1275	59	6.41278	59	-1.44064	48	-1.13873	48	-1.48145	48	-2.28125	59	-1.02832	59	1.91846	59	-3.03079	58	-0.956543	58	-1.03345	58	-1.89984	51	2.61951	51	6.84448	51	-2.79593	59	-0.815308	59	-0.940002	59	-1.92813	60	2.23969
59	-1.86456	59	4.67249	59	9.05734	58	-0.53595	58	-0.759338	58	-1.35312	60	3.13202	60	6.56091	60	-1.36923	49	-1.10156	49	-1.44141	49	-2.23047	60	-1.00519	60	1.94202	60	-2.95953	59	-0.942963	59	-1.02264	59	-1.86017	52	2.73749	52	6.96716	52	-2.73422	60	-0.779999	60	-0.910767	60	-1.88873	61	2.42935
60	-1.93298	60	4.74182	60	9.25092	59	-0.494995	59	-0.729065	59	-1.32343	61	3.17017	61	6.65906	61	-1.32596	50	-1.08673	50	-1.41174	50	-2.19235	61	-1.00238	61	1.98358	61	-2.87375	60	-0.923431	60	-1.01093	60	-1.82797	53	2.88718	53	7.2439	53	-2.60687	61	-0.740295	61	-0.872009	61	-1.83984	62	2.53857
61	-1.98969	61	4.76044	61	9.34171	60	-0.451294	60	-0.711853	60	-1.29514	62	3.23499	62	6.80438	62	-1.20923	51	-1.06842	51	-1.39941	51	-2.14783	62	-0.985657	62	2.10217	62	-2.75516	61	-0.894043	61	-1.0022	61	-1.79672	54	2.94623	54	7.37061	54	-2.58282	62	-0.714355	62	-0.834229	62	-1.78094	63	2.71594
62	-1.98358	62	4.83746	62	9.47156	61	-0.438293	61	-0.681213	61	-1.24594	63	3.2597	63	6.8819	63	-1.17877	52	-1.0719	52	-1.38208	52	-2.10938	63	-0.948181	63	2.20062	63	-2.67453	62	-0.88562	62	-0.971252	62	-1.76642	55	3.06561	55	7.52576	55	-2.40875	63	-0.683105	63	-0.82251	63	-1.74844	64	2.89029
63	-2.05719	63	4.96216	63	9.69922	62	-0.400513	62	-0.641541	62	-1.21405	64	3.3053	64	6.96454	64	-1.15469	53	-1.06842	53	-1.3877	53	-2.09549	64	-0.934875	64	2.25452	64	-2.62845	63	-0.884369	63	-0.952332	63	-1.71921	56	3.15076	56	7.71558	56	-2.32562	64	-0.645294	64	-0.790588	64	-1.71719	65	3.01437
64	-2.17468	64	4.96625	64	9.77765	63	-0.360168	63	-0.59137	63	-1.14828	65	3.31201	65	6.97485	65	-1.12799	54	-1.03906	54	-1.36719	54	-2.07031	65	-0.930054	65	2.35565	65	-2.53391	64	-0.86795	64	-0.950745	64	-1.69907	57	3.19937	57	7.84949	57	-2.23422	65	-0.627808	65	-0.772034	65	-1.67874	66	3.11093
65	-2.26923	65	5.02325	65	9.91422	64	-0.353149	64	-0.553894	64	-1.09686	66	3.35779	66	7.10626	66	-1.07971	55	-1.01111	55	-1.34802	55	-2.00876	66	-0.949402	66	2.46301	66	-2.46313	65	-0.853119	65	-0.944519	65	-1.64984	58	3.27859	58	7.97589	58	-2.16891	66	-0.598419	66	-0.763245	66	-1.66998	67	3.24844
66	-2.28564	66	5.0412	66	9.98608	65	-0.336731	65	-0.540588	65	-1.08359	67	3.39093	67	7.25763	67	-1.0119	56	-0.989075	56	-1.3219	56	-1.96158	67	-0.950806	67	2.44611	67	-2.41031	66	-0.835449	66	-0.931885	66	-1.62875	59	3.35327	59	8.15344	59	-2.01407	67	-0.559204	67	-0.741882	67	-1.63968	68	3.36563
67	-2.33795	67	5.16699	67	10.179	66	-0.315308	66	-0.510315	66	-1.04218	68	3.39404	68	7.35767	68	-0.921112	57	-0.951233	57	-1.30176	57	-1.92908	68	-0.870789	68	2.578	68	-2.29578	67	-0.827026	67	-0.93219	67	-1.59845	60	3.45483	60	8.34094	60	-1.91031	68	-0.511719	68	-0.691406	68	-1.5986	69	3.46719
68	-2.40985	68	5.21466	68	10.2838	67	-0.287964	67	-0.502502	67	-1.0256	69	3.40735	69	7.5014	69	-0.888306	58	-0.918762	58	-1.25159	58	-1.87891	69	-0.851135	69	2.65796	69	-2.28702	68	-0.79953	68	-0.930298	68	-1.57858	61	3.50391	61	8.54688	61	-1.75015	69	-0.465607	69	-0.642151	69	-1.55139	70	3.57156
69	-2.46222	69	5.25842	69	10.3884	68	-0.275024	68	-0.483582	68	-0.994354	70	3.45612	70	7.66846	70	-0.782043	59	-0.892212	59	-1.23364	59	-1.83923	70	-0.84314	70	2.74579	70	-2.1561	69	-0.766388	69	-0.892151	69	-1.52969	62	3.58185	62	8.62311	62	-1.72952	70	-0.438263	70	-0.610901	70	-1.51077	71	3.75171
70	-2.48987	70	5.34448	70	10.54	69	-0.268433	69	-0.482971	69	-0.974213	71	3.47345	71	7.78284	71	-0.734222	60	-0.875916	60	-1.22223	60	-1.82596	71	-0.859863	71	2.72485	71	-2.16968	70	-0.753418	70	-0.873291	70	-1.48969	63	3.715	63	8.79871	63	-1.61047	71	-0.4039	71	-0.565613	71	-1.45999	72	3.92047
71	-2.55811	71	5.36499	71	10.6258	70	-0.243774	70	-0.46405	70	-0.93576	72	3.5069	72	7.89893	72	-0.707977	61	-0.858276	61	-1.21344	61	-1.82562	72	-0.889099	72	2.73358	72	-2.12531	71	-0.723907	71	-0.858765	71	-1.47736	64	3.75357	64	8.93372	64	-1.50485	72	-0.384369	72	-0.534363	72	-1.41937	73	4.00031
72	-2.53986	72	5.44763	72	10.7889	71	-0.23407	71	-0.433716	71	-0.892181	73	3.58514	73	7.96716	73	-0.63266	62	-0.855164	62	-1.1955	62	-1.80704	73	-0.895813	73	2.80139	73	-2.06375	72	-0.694824	72	-0.814697	72	-1.42548	65	3.84235	65	9.09247	65	-1.46014	73	-0.381256	73	-0.516418	73	-1.38812	74	4.01297
73	-2.59424	73	5.59198	73	10.9875	72	-0.222351	72	-0.421997	72	-0.871704	74	3.64063	74	8.07031	74	-0.56424	63	-0.845337	63	-1.19458	63	-1.8172	74	-0.884399	74	2.84845	74	-2.02219	73	-0.675293	73	-0.79126	73	-1.39923	66	3.91779	66	9.3028	66	-1.30249	74	-0.362976	74	-0.504028	74	-1.35532	75	4.16531
74	-2.67078	74	5.55609	74	11.0697	73	-0.228943	73	-0.414856	73	-0.832642	75	3.67017	75	8.20593	75	-0.483765	64	-0.827026	64	-1.19	64	-1.81815	75	-0.83313	75	2.94391	75	-1.95593	74	-0.6539	74	-0.780457	74	-1.37579	67	4.02545	67	9.48529	67	-1.20032	75	-0.357025	75	-0.4953	75	-1.3403	76	4.34515
75	-2.78546	75	5.56262	75	11.215	74	-0.230164	74	-0.410278	74	-0.808594	76	3.66174	76	8.26483	76	-0.470947	65	-0.805481	65	-1.18127	65	-1.79922	76	-0.811768	76	3.05237	76	-1.87952	75	-0.63562	75	-0.772034	75	-1.37485	68	4.12091	68	9.6817	68	-1.11719	76	-0.345306	76	-0.487488	76	-1.31781	77	4.46451
76	-2.81451	76	5.58887	76	11.3608	75	-0.243896	75	-0.422974	75	-0.789673	77	3.65546	77	8.31873	77	-0.471252	66	-0.767639	66	-1.15723	66	-1.7572	77	-0.774536	77	3.1236	77	-1.82001	76	-0.634369	76	-0.753113	76	-1.36765	69	4.11844	69	9.80402	69	-1.05188	77	-0.327637	77	-0.474854	77	-1.29828	78	4.47421
77	-2.85077	77	5.63824	77	11.4439	76	-0.243774	76	-0.444519	76	-0.792633	78	3.73279	78	8.41876	78	-0.431427	67	-0.744995	67	-1.13141	67	-1.69922	78	-0.776306	78	3.22015	78	-1.76233	77	-0.626556	77	-0.733582	77	-1.35922	70	4.21735	70	9.94403	70	-0.935944	78	-0.307343	78	-0.461548	78	-1.27969	79	4.60452
78	-2.81781	78	5.69012	78	11.5625	77	-0.227356	77	-0.450745	77	-0.782806	79	3.78467	79	8.5647	79	-0.328308	68	-0.709045	68	-1.11035	68	-1.66641	79	-0.771423	79	3.18066	79	-1.76907	78	-0.634369	78	-0.733582	78	-1.3475	71	4.25406	71	10.0878	71	-0.884521	79	-0.278107	79	-0.431213	79	-1.23828	80	4.85513
79	-2.91296	79	5.8139	79	11.7177	78	-0.211121	78	-0.43158	78	-0.753113	80	3.80078	80	8.69922	80	-0.220337	69	-0.688293	69	-1.0719	69	-1.62109	80	-0.759705	80	3.24316	80	-1.65921	79	-0.616699	79	-0.701416	79	-1.32797	72	4.26984	72	10.1873	72	-0.856415	80	-0.266388	80	-0.411682	80	-1.2178	81	5.0253
80	-2.91785	80	5.82605	80	11.8361	79	-0.180481	79	-0.40387	79	-0.737183	81	3.83673	81	8.84143	81	-0.147827	70	-0.674683	70	-1.05328	70	-1.57751	81	-0.707031	81	3.32031	81	-1.53812	80	-0.616089	80	-0.68219	80	-1.29767	73	4.35046	73	10.2798	73	-0.815308	81	-0.248901	81	-0.404846	81	-1.19046	82	5.16531
81	-2.96173	81	5.93591	81	12.0153	80	-0.157043	80	-0.384338	80	-0.706238	82	3.85468	82	8.97888	82	-0.0673523	71	-0.66687	71	-1.04156	71	-1.55704	82	-0.715637	82	3.36957	82	-1.48639	81	-0.60498	81	-0.662354	81	-1.2778	74	4.45499	74	10.4326	74	-0.74765	82	-0.226074	82	-0.404541	82	-1.16217	83	5.22592
82	-3.05988	82	5.95764	82	12.0969	81	-0.127808	81	-0.354065	81	-0.674988	83	3.85657	83	9.07953	83	-0.0447083	72	-0.67157	72	-1.02362	72	-1.53751	83	-0.738281	83	3.40234	83	-1.44577	82	-0.577026	82	-0.643127	82	-1.24689	75	4.50092	75	10.5503	75	-0.611389	83	-0.209686	83	-0.402954	83	-1.13907	84	5.31577
83	-3.15314	83	5.93591	83	12.1923	82	-0.107056	82	-0.323425	82	-0.646698	84	3.90906	84	9.13531	84	-0.024231	73	-0.66687	73	-1.02203	73	-1.54767	84	-0.687866	84	3.43378	84	-1.40045	83	-0.564056	83	-0.635925	83	-1.23093	76	4.54123	76	10.6669	76	-0.55719	84	-0.192963	84	-0.374207	84	-1.08984	85	5.36295
84	-3.19562	84	5.94153	84	12.2766	83	-0.105164	83	-0.293091	83	-0.62265	85	3.95862	85	9.26483	85	0.0957642	74	-0.663757	74	-1.00409	74	-1.51797	85	-0.638794	85	3.54987	85	-1.33423	84	-0.544525	84	-0.624207	84	-1.19907	77	4.6217	77	10.7848	77	-0.548737	85	-0.192963	85	-0.362488	85	-1.07562	86	5.45297
85	-3.19562	85	6.07043	85	12.3881	84	-0.111755	84	-0.293762	84	-0.602173	86	4.02814	86	9.40393	86	0.153748	75	-0.655151	75	-1.01422	75	-1.51642	86	-0.658936	86	3.55017	86	-1.29016	85	-0.524994	85	-0.616394	85	-1.19125	78	4.6792	78	10.8849	78	-0.553436	86	-0.186401	86	-0.373596	86	-1.06781	87	5.6181
86	-3.23108	86	6.14484	86	12.5209	85	-0.101257	85	-0.281372	85	-0.570313	87	4.06439	87	9.52252	87	0.264679	76	-0.642212	76	-1.00317	76	-1.49844	87	-0.715637	87	3.6391	87	-1.23969	86	-0.517181	86	-0.604675	86	-1.16782	79	4.73453	79	11.037	79	-0.403595	87	-0.18515	87	-0.354675	87	-1.06061	88	5.73062
87	-3.25861	87	6.21326	87	12.6966	86	-0.111084	86	-0.274536	86	-0.543579	88	4.05267	88	9.65924	88	0.345306	77	-0.625793	77	-1.00159	77	-1.48611	88	-0.690979	88	3.6853	88	-1.18796	87	-0.507324	87	-0.60376	87	-1.16	80	4.76154	80	11.252	80	-0.266571	88	-0.18515	88	-0.335144	88	-1.06	89	5.83844
88	-3.32843	88	6.33215	88	12.8156	87	-0.114868	87	-0.284363	87	-0.542633	89	4.08014	89	9.71967	89	0.357025	78	-0.60437	78	-0.979065	78	-1.46814	89	-0.605835	89	3.75409	89	-1.0936	88	-0.505463	88	-0.573425	88	-1.1297	81	4.77045	81	11.3003	81	-0.262817	89	-0.191711	89	-0.324036	89	-1.04828	90	5.91422
89	-3.40265	89	6.26184	89	12.8491	88	-0.108276	88	-0.303284	88	-0.513275	90	4.13159	90	9.79358	90	0.405914	79	-0.584839	79	-0.959534	79	-1.43594	90	-0.573486	90	3.90393	90	-1.01392	89	-0.483887	89	-0.552979	89	-1.11703	82	4.90109	82	11.3834	82	-0.217346	90	-0.173431	90	-0.323425	90	-1.04767	91	5.9928
90	-3.42847	90	6.31573	90	12.9819	89	-0.0855103	89	-0.314697	89	-0.486542	91	4.15704	91	9.91174	91	0.445313	80	-0.577026	80	-0.951721	80	-1.41641	91	-0.611267	91	3.93066	91	-0.95282	90	-0.465607	90	-0.52887	90	-1.10626	83	4.98969	83	11.6067	83	-0.0817261	91	-0.147339	91	-0.322815	91	-1.03656	92	6.1217
91	-3.46985	91	6.36969	91	13.1389	90	-0.0704956	90	-0.330017	90	-0.46344	92	4.20654	92	10.0334	92	0.463898	81	-0.567322	81	-0.944885	81	-1.39688	92	-0.607849	92	3.9328	92	-0.90921	91	-0.446075	91	-0.509338	91	-1.07953	84	5.04984	84	11.8403	84	0.0270386	92	-0.124512	92	-0.302979	92	-1.02155	93	6.25562
92	-3.5105	92	6.31573	92	13.253	91	-0.0281372	91	-0.321838	91	-0.436401	93	4.21094	93	10.1484	93	0.529663	82	-0.554199	82	-0.955322	82	-1.36859	93	-0.657043	93	4.01019	93	-0.821564	92	-0.426544	92	-0.489807	92	-1.06	85	5.10217	85	11.9137	85	0.0903015	93	-0.114838	93	-0.292175	93	-0.986725	94	6.42047
93	-3.59064	93	6.35388	93	13.3069	92	-0.0231323	92	-0.293091	92	-0.417175	94	4.20624	94	10.2367	94	0.633423	83	-0.545776	83	-0.940002	83	-1.34641	94	-0.621094	94	4.01172	94	-0.828583	93	-0.407013	93	-0.481995	93	-1.04047	86	5.24326	86	11.9897	86	0.196564	94	-0.116089	94	-0.283752	94	-0.985779	95	6.49515
94	-3.67096	94	6.40967	94	13.4484	93	-0.0133057	93	-0.292175	93	-0.402954	95	4.23596	95	10.2726	95	0.646698	84	-0.547058	84	-0.919861	84	-1.32657	95	-0.580017	95	4.05957	95	-0.752014	94	-0.384369	94	-0.46405	94	-1.00922	87	5.37216	87	12.2084	87	0.331573	95	-0.106873	95	-0.282471	95	-0.978577	96	6.65421
95	-3.73596	95	6.46167	95	13.5919	94	-0.0153198	94	-0.27356	94	-0.392181	96	4.30438	96	10.4142	96	0.66156	85	-0.544556	85	-0.905518	85	-1.29987	96	-0.580017	96	4.11035	96	-0.698273	95	-0.36795	95	-0.470276	95	-1.00766	88	5.49435	88	12.4677	88	0.511261	96	-0.106232	96	-0.251526	96	-0.968109	97	6.72327
96	-3.7475	96	6.45184	96	13.657	95	-0.00360107	95	-0.27356	95	-0.391235	97	4.34064	97	10.5446	97	0.730927	86	-0.524231	86	-0.911743	86	-1.29861	97	-0.535156	97	4.16797	97	-0.698273	96	-0.364838	96	-0.452332	96	-0.989685	89	5.53967	89	12.6324	89	0.615326	97	-0.0965576	97	-0.232971	97	-0.928741	98	6.81812
97	-3.82581	97	6.53198	97	13.7372	96	-0.0153198	96	-0.27356	96	-0.395142	98	4.3797	98	10.7125	98	0.803741	87	-0.529358	87	-0.887695	87	-1.27673	98	-0.46051	98	4.29468	98	-0.59967	97	-0.353119	97	-0.452332	97	-0.980316	90	5.56622	90	12.7598	90	0.677032	98	-0.0932617	98	-0.224854	98	-0.919983	99	6.91107
98	-3.86707	98	6.56433	98	13.8289	97	-0.0153198	97	-0.27356	97	-0.383423	99	4.39142	99	10.7828	99	0.842804	88	-0.526245	88	-0.873596	88	-1.25	99	-0.475647	99	4.35114	99	-0.495941	98	-0.348419	98	-0.450745	98	-0.980316	91	5.65421	91	12.9209	91	0.748901	99	-0.0835876	99	-0.21405	99	-0.889069	100	7.0025
99	-3.95844	99	6.612	99	13.984	98	-0.00549316	98	-0.284363	98	-0.37561	100	4.35345	100	10.8702	100	0.874054	89	-0.526245	89	-0.881409	89	-1.22891	100	-0.484741	100	4.39471	100	-0.360931	99	-0.345306	99	-0.4328	99	-0.950623	92	5.67294	92	13.06	92	0.798767	100	-0.0718689	100	-0.21405	100	-0.876404	101	7.0936
100	-3.96472	100	6.65808	100	14.0575	99	-0.00238037	99	-0.274231	99	-0.353119	101	4.37769	101	10.9615	101	0.93515	90	-0.528137	90	-0.892212	90	-1.21719	101	-0.445801	101	4.51392	101	-0.252197	100	-0.343262	100	-0.443604	100	-0.937347	93	5.75922	93	13.2161	93	0.882355	101	-0.0739136	101	-0.203247	101	-0.856873	102	7.22482
101	-4.0105	101	6.7337	101	14.1676	100	0.00811768	100	-0.261841	100	-0.339844	102	4.43329	102	11.0744	102	0.964844	91	-0.517639	91	-0.891602	91	-1.17908	102	-0.38739	102	4.62921	102	-0.20343	101	-0.353119	101	-0.4328	101	-0.918762	94	5.80139	94	13.3317	94	0.976257	102	-0.0757751	102	-0.225769	102	-0.836395	103	7.3678
102	-4.08392	102	6.77826	102	14.2795	101	0.0341797	101	-0.253418	101	-0.332642	103	4.46643	103	11.1945	103	1.01999	92	-0.509827	92	-0.87207	92	-1.14844	103	-0.40625	103	4.66406	103	-0.18985	102	-0.353119	102	-0.440613	102	-0.906097	95	5.79669	95	13.4122	95	1.08719	103	-0.0757751	103	-0.225769	103	-0.81781	104	7.49094
103	-4.06311	103	6.81281	103	14.3756	102	0.0452881	102	-0.2453	102	-0.313751	104	4.48907	104	11.2946	104	1.08344	93	-0.487183	93	-0.842346	93	-1.12109	104	-0.400024	104	4.65704	104	-0.228577	103	-0.346558	103	-0.451721	103	-0.898285	96	5.96515	96	13.5584	96	1.10828	104	-0.0823364	104	-0.226379	104	-0.798279	105	7.58374
104	-4.16394	104	6.92761	104	14.4973	103	0.0354614	103	-0.234497	103	-0.294525	105	4.5036	105	11.4064	105	1.11234	94	-0.469543	94	-0.821899	94	-1.10001	105	-0.357666	105	4.77454	105	-0.194214	104	-0.325775	104	-0.46405	104	-0.879364	97	6.03702	97	13.7295	97	1.18469	105	-0.0835876	105	-0.233582	105	-0.805481	106	7.65421
105	-4.23389	105	6.96265	105	14.6247	104	0.0354614	104	-0.226685	104	-0.28186	106	4.54138	106	11.5164	106	1.17233	95	-0.446106	95	-0.802368	95	-1.0697	106	-0.353943	106	4.86639	106	-0.104675	105	-0.306244	105	-0.46405	105	-0.870941	98	6.09406	98	13.9178	98	1.3808	106	-0.0718689	106	-0.233582	106	-0.774841	107	7.73608
106	-4.34265	106	6.96625	106	14.6991	105	0.0452881	105	-0.225769	105	-0.274048	107	4.57581	107	11.6242	107	1.26154	96	-0.436401	96	-0.772034	96	-1.03845	107	-0.328491	107	4.91425	107	-0.01297	106	-0.296387	106	-0.463135	106	-0.847504	99	6.16232	99	14.1005	99	1.505	107	-0.0835876	107	-0.221863	107	-0.767029	108	7.7756
107	-4.4433	107	6.88373	107	14.6369	106	0.0570068	106	-0.221863	106	-0.255463	108	4.59717	108	11.7053	108	1.27094	97	-0.424683	97	-0.760315	97	-1.03751	108	-0.365662	108	4.97577	108	0.048584	107	-0.294525	107	-0.452332	107	-0.8172	100	6.22327	100	14.1754	100	1.49423	108	-0.0835876	108	-0.221863	108	-0.767029	109	7.95999
108	-4.50562	108	6.85437	108	14.6451	107	0.0654297	107	-0.210449	107	-0.224213	109	4.59155	109	11.7355	109	1.2406	98	-0.411743	98	-0.764893	98	-1.01797	109	-0.39209	109	4.99487	109	0.0260925	108	-0.294525	108	-0.452332	108	-0.808441	101	6.24435	101	14.2762	101	1.56766	109	-0.0835876	109	-0.221863	109	-0.767029	110	8.00375
109	-4.6261	109	6.76813	109	14.5456	108	0.0679321	108	-0.215637	108	-0.196564	110	4.54639	110	11.7756	110	1.22217	99	-0.403259	99	-0.761292	99	-0.993927	110	-0.380371	110	5.00659	110	-0.00469971	109	-0.323914	109	-0.445435	109	-0.777191	102	6.31436	102	14.4209	102	1.67392	110	-0.0934448	110	-0.222778	110	-0.75531	111	8.06094
110	-4.7655	110	6.69714	110	14.4522	109	0.0745239	109	-0.222778	109	-0.183594	111	4.51013	111	11.8055	111	1.20154	100	-0.413757	100	-0.773621	100	-0.966248	111	-0.404724	111	4.9953	111	-0.0320435	110	-0.330475	110	-0.426575	110	-0.780151	103	6.35248	103	14.5581	103	1.72064	111	-0.0737305	111	-0.232666	111	-0.75827	112	8.06812
111	-4.91705	111	6.59717	111	14.3747	110	0.0960693	110	-0.233582	110	-0.164673	112	4.48206	112	11.8625	112	1.19904	101	-0.413757	101	-0.785339	101	-0.957825	112	-0.405029	112	4.91736	112	-0.130157	111	-0.350006	111	-0.434387	111	-0.767822	104	6.44843	104	14.6898	104	1.8139	112	-0.0835876	112	-0.233582	112	-0.736725	113	8.05624
112	-4.96454	112	6.45685	112	14.3731	111	0.0862427	111	-0.222778	111	-0.12265	113	4.52124	113	11.9034	113	1.18109	102	-0.403931	102	-0.792236	102	-0.946106	113	-0.429565	113	4.86908	113	-0.216248	112	-0.350006	112	-0.446106	112	-0.767822	105	6.54828	105	14.8958	105	1.97125	113	-0.0817261	113	-0.234497	113	-0.727966	114	8.10922
113	-5.04565	113	6.53448	113	14.4275	112	0.0960693	112	-0.233582	112	-0.113892	114	4.54639	114	11.9631	114	1.18311	103	-0.395447	103	-0.792542	103	-0.935333	114	-0.480042	114	4.92749	114	-0.207031	113	-0.335632	113	-0.453247	113	-0.767822	106	6.64484	106	14.9959	106	2.04657	114	-0.0640564	114	-0.233582	114	-0.707489	115	8.16592
114	-5.10175	114	6.50983	114	14.3967	113	0.0881348	113	-0.223755	113	-0.0835876	115	4.55127	115	12.0251	115	1.14294	104	-0.392212	104	-0.803955	104	-0.927185	115	-0.49176	115	4.94702	115	-0.22641	114	-0.314056	114	-0.444519	114	-0.768433	107	6.65765	107	15.1262	107	2.13391	115	-0.0562439	115	-0.233582	115	-0.677185	116	8.20389
115	-5.19952	115	6.44934	115	14.3901	114	0.112488	114	-0.220276	114	-0.0816956	116	4.55988	116	12.0892	116	1.13953	105	-0.38562	105	-0.811096	105	-0.915802	116	-0.552246	116	4.948	116	-0.273285	115	-0.293274	115	-0.433411	115	-0.749847	108	6.71671	108	15.21	108	2.19501	116	-0.0445251	116	-0.225769	116	-0.649841	117	8.25452
116	-5.38342	116	6.3714	116	14.3803	115	0.127319	115	-0.194519	115	-0.0343628	117	4.52185	117	12.157	117	1.16922	106	-0.35437	106	-0.791565	106	-0.9086	117	-0.56958	117	4.94299	117	-0.293762	116	-0.294525	116	-0.440613	116	-0.75705	109	6.73935	109	15.3959	109	2.2597	117	-0.0328064	117	-0.21405	117	-0.626404	118	8.31296
117	-5.47125	117	6.32153	117	14.3255	116	0.137024	116	-0.183716	116	-0.0210876	118	4.5036	118	12.2463	118	1.19904	107	-0.351257	107	-0.785339	107	-0.87735	118	-0.522522	118	4.99176	118	-0.269226	117	-0.292664	117	-0.433716	117	-0.738129	110	6.8031	110	15.5164	110	2.26907	118	-0.0249939	118	-0.206238	118	-0.618591	119	8.2789
118	-5.51501	118	6.30042	118	14.3675	117	0.127197	117	-0.184692	117	-0.0201416	119	4.51404	119	12.3055	119	1.22311	108	-0.351257	108	-0.785339	108	-0.875793	119	-0.529114	119	5.03015	119	-0.220306	118	-0.322662	118	-0.446106	118	-0.748901	111	6.78186	111	15.5934	111	2.30484	119	-0.00546265	119	-0.194519	119	-0.59906	120	8.38702
119	-5.55609	119	6.33075	119	14.4706	118	0.118713	118	-0.196106	118	-0.0309143	120	4.47296	120	12.3553	120	1.24982	109	-0.351257	109	-0.785339	109	-0.856262	120	-0.541748	120	5.05798	120	-0.149384	119	-0.325775	119	-0.46405	119	-0.756104	112	6.76279	112	15.6498	112	2.18875	120	0.0062561	120	-0.194519	120	-0.59906	121	8.39484
120	-5.59204	120	6.36041	120	14.5106	119	0.125305	119	-0.214966	119	-0.03125	121	4.43329	121	12.3635	121	1.21951	110	-0.351257	110	-0.785339	110	-0.836731	121	-0.535522	121	5.10565	121	-0.126404	120	-0.325775	120	-0.471863	120	-0.75766	113	6.78732	113	15.7567	113	2.19095	121	-0.000305176	121	-0.175598	121	-0.587341	122	8.45734
121	-5.61658	121	6.37073	121	14.5512	120	0.137024	120	-0.222778	120	-0.0123291	122	4.40594	122	12.426	122	1.2114	111	-0.341431	111	-0.784424	111	-0.825012	122	-0.523804	122	5.06268	122	-0.174072	121	-0.32373	121	-0.482666	121	-0.75766	114	6.85233	114	15.7437	114	2.1622	122	0.0062561	122	-0.1828	122	-0.594543	123	8.53046
122	-5.67828	122	6.32544	122	14.619	121	0.149963	121	-0.215637	121	-0.0123291	123	4.42419	123	12.5164	123	1.26218	112	-0.344666	112	-0.780823	112	-0.806427	123	-0.479858	123	5.11298	123	-0.162354	122	-0.30545	122	-0.481995	122	-0.739075	115	6.91638	115	15.8054	115	2.16736	123	-0.00360107	123	-0.171997	123	-0.587341	124	8.57452
123	-5.81549	123	6.31982	123	14.6683	122	0.146729	122	-0.212036	122	1.13687e-13	124	4.44531	124	12.5703	124	1.28107	113	-0.333618	113	-0.784424	113	-0.78656	124	-0.478333	124	5.22156	124	-0.064209	123	-0.278107	123	-0.462463	123	-0.720154	116	6.97998	116	15.9514	116	2.25406	124	-0.0132751	124	-0.163269	124	-0.586395	125	8.60358
124	-5.94482	124	6.30249	124	14.6661	123	0.138245	123	-0.22345	123	-0.00357056	125	4.47595	125	12.637	125	1.3053	114	-0.32312	114	-0.772034	114	-0.775177	125	-0.499573	125	5.23999	125	-0.016571	124	-0.253418	124	-0.431885	124	-0.681091	117	7.05154	117	16.0718	117	2.29562	125	-0.0231323	125	-0.164185	125	-0.579529	126	8.57483
125	-5.99738	125	6.30139	125	14.6913	124	0.163086	124	-0.222168	124	-0.0117188	126	4.50049	126	12.7283	126	1.33624	115	-0.313416	115	-0.761292	115	-0.767975	126	-0.519104	126	5.21655	126	-0.0232849	125	-0.232025	125	-0.40155	125	-0.645325	118	7.08484	118	16.1509	118	2.35876	126	-0.0367126	126	-0.167175	126	-0.578583	127	8.58234
126	-6.02594	126	6.30591	126	14.7704	125	0.157776	125	-0.215637	125	-0.00515747	127	4.54327	127	12.8162	127	1.38171	116	-0.318787	116	-0.7547	116	-0.747498	127	-0.569885	127	5.22827	127	0.00796509	126	-0.253601	126	-0.390747	126	-0.624847	119	7.13733	119	16.2809	119	2.4086	127	-0.0315552	127	-0.167786	127	-0.559998	128	8.59451
127	-6.1308	127	6.38763	127	14.8401	126	0.140137	126	-0.236084	126	-0.0234375	128	4.5575	128	12.9127	128	1.44998	117	-0.305603	117	-0.753479	117	-0.746277	128	-0.589111	128	5.23206	128	0.0470276	127	-0.243744	127	-0.393738	127	-0.616089	120	7.07578	120	16.3469	120	2.38016	128	-0.0348511	128	-0.183716	128	-0.547668	129	8.65656
128	-6.17328	128	6.32294	128	14.8561	127	0.125305	127	-0.265747	127	-0.0420227	129	4.53467	129	13.0256	129	1.48248	118	-0.294556	118	-0.745361	118	-0.739685	129	-0.579895	129	5.2489	129	0.0588989	128	-0.263275	128	-0.393738	128	-0.609222	121	7.09125	121	16.3645	121	2.33765	129	-0.0315552	129	-0.187317	129	-0.53952	130	8.75671
129	-6.19623	129	6.34808	129	14.9286	128	0.117493	128	-0.27356	128	-0.0435791	130	4.56891	130	13.0651	130	1.48279	119	-0.280945	119	-0.734558	119	-0.728302	130	-0.58783	130	5.29004	130	0.120148	129	-0.266388	129	-0.399963	129	-0.597504	122	7.19421	122	16.4517	122	2.39813	130	-0.0328064	130	-0.202332	130	-0.528137	131	8.87061
130	-6.25171	130	6.38562	130	15.1144	129	0.113586	129	-0.285278	129	-0.0240479	131	4.60858	131	13.1703	131	1.52921	120	-0.273132	120	-0.734558	120	-0.715637	131	-0.613953	131	5.3089	131	0.141571	130	-0.282806	130	-0.393738	130	-0.579529	123	7.27966	123	16.6257	123	2.44766	131	-0.0249939	131	-0.202332	131	-0.517029	132	8.93594
131	-6.28296	131	6.40515	131	15.2253	130	0.106995	130	-0.297668	130	-0.0045166	132	4.62628	132	13.308	132	1.58029	121	-0.263306	121	-0.753174	121	-0.715637	132	-0.607361	132	5.30176	132	0.142181	131	-0.282806	131	-0.382019	131	-0.57016	124	7.27109	124	16.7844	124	2.56656	132	-0.0132751	132	-0.202332	132	-0.497498	133	8.98984
132	-6.36658	132	6.40979	132	15.3269	131	0.105774	131	-0.312622	131	1.13687e-13	133	4.62811	133	13.4164	133	1.61844	122	-0.252808	122	-0.760315	122	-0.736115	133	-0.547058	133	5.29504	133	0.161102	132	-0.265137	132	-0.373291	132	-0.546722	125	7.24625	125	16.8182	125	2.67749	133	-0.0132751	133	-0.194519	133	-0.485779	134	8.96359
133	-6.46313	133	6.36041	133	15.2792	132	0.110901	132	-0.305481	132	0.00720215	134	4.64111	134	13.4666	134	1.65842	123	-0.262634	123	-0.761292	123	-0.736725	134	-0.527222	134	5.3808	134	0.218597	133	-0.251556	133	-0.350769	133	-0.528137	126	7.21826	126	16.8224	126	2.70218	134	0.0062561	134	-0.1828	134	-0.466248	135	9.00452
134	-6.53607	134	6.2973	134	15.313	133	0.0959473	133	-0.313599	133	1.13687e-13	135	4.66248	135	13.5281	135	1.69031	124	-0.284851	124	-0.773621	124	-0.727966	135	-0.537048	135	5.46191	135	0.242188	134	-0.241882	134	-0.351685	134	-0.515472	127	7.24109	127	16.8111	127	2.70578	135	0.0159302	135	-0.183716	135	-0.446716	136	9.10748
135	-6.64905	135	6.38312	135	15.4152	134	0.0874634	134	-0.325012	134	-0.00357056	136	4.68018	136	13.5955	136	1.71075	125	-0.294556	125	-0.803955	125	-0.727356	136	-0.530334	136	5.49176	136	0.301727	135	-0.240631	135	-0.364075	135	-0.506714	128	7.3089	128	16.9061	128	2.76797	136	0.0192261	136	-0.183411	136	-0.44577	137	9.20905
136	-6.70172	136	6.37231	136	15.4466	135	0.0849609	135	-0.331543	135	-0.0117188	137	4.70831	137	13.6791	137	1.74109	126	-0.305603	126	-0.812073	126	-0.728302	137	-0.546753	137	5.5097	137	0.350006	136	-0.260162	136	-0.395325	136	-0.506104	129	7.31375	129	17.0071	129	2.755	137	0.0159302	137	-0.171997	137	-0.434387	138	9.22733
137	-6.77863	137	6.33264	137	15.5081	136	0.0973511	136	-0.324036	136	-0.01297	138	4.71326	138	13.7977	138	1.79813	127	-0.302368	127	-0.823486	127	-0.720154	138	-0.546753	138	5.52142	138	0.382813	137	-0.263275	137	-0.413269	137	-0.525635	130	7.45389	130	17.1929	130	2.84531	138	0.0093689	138	-0.176575	138	-0.437958	139	9.25577
138	-6.85498	138	6.32202	138	15.5595	137	0.104492	137	-0.331543	137	-0.000915527	139	4.73096	139	13.8689	139	1.8006	128	-0.312195	128	-0.824402	128	-0.697052	139	-0.504272	139	5.5744	139	0.402344	138	-0.243744	138	-0.413269	138	-0.527191	131	7.57654	131	17.2781	131	2.96033	139	0.0062561	139	-0.194519	139	-0.44516	140	9.2753
139	-6.88751	139	6.23669	139	15.5506	138	0.103882	138	-0.342957	138	0.00656128	140	4.71985	140	13.9077	140	1.81921	129	-0.323914	129	-0.843933	129	-0.684387	140	-0.491272	140	5.62067	140	0.407959	139	-0.248444	139	-0.414856	139	-0.50766	132	7.64218	132	17.4055	132	3.06656	140	0.0062561	140	-0.194519	140	-0.446716	141	9.32968
140	-6.9314	140	6.28796	140	15.6633	139	0.107788	139	-0.331238	139	0.0375061	141	4.70282	141	13.9455	141	1.82733	130	-0.331726	130	-0.863464	130	-0.684387	141	-0.527222	141	5.6308	141	0.43985	140	-0.243744	140	-0.421082	140	-0.506104	133	7.62872	133	17.5098	133	3.03687	141	0.0128174	141	-0.193909	141	-0.446716	142	9.37735
141	-7.04437	141	6.30341	141	15.698	140	0.0998535	140	-0.33313	140	0.0570374	142	4.70154	142	13.9852	142	1.80905	131	-0.331726	131	-0.875183	131	-0.696106	142	-0.555359	142	5.64874	142	0.511719	141	-0.232025	141	-0.4328	141	-0.495941	134	7.65186	134	17.5724	134	3.07312	142	0.0239258	142	-0.193604	142	-0.431702	143	9.43045
142	-7.0705	142	6.25983	142	15.7098	141	0.0991821	141	-0.336731	141	0.0667419	143	4.71613	143	14.058	143	1.80841	132	-0.334839	132	-0.881409	132	-0.707825	143	-0.55658	143	5.64941	143	0.614838	142	-0.232025	142	-0.440613	142	-0.495941	135	7.69577	135	17.6345	135	3.07687	143	0.0257874	143	-0.1828	143	-0.420319	144	9.50311
143	-7.13763	143	6.27777	143	15.7925	142	0.105774	142	-0.332153	142	0.0703125	144	4.75409	144	14.1308	144	1.82547	133	-0.333618	133	-0.874268	133	-0.697662	144	-0.54364	144	5.70734	144	0.633759	143	-0.241882	143	-0.453247	143	-0.488129	136	7.7417	136	17.7834	136	3.12421	144	0.0473633	144	-0.181885	144	-0.419373	145	9.49295
144	-7.18799	144	6.32245	144	15.8644	143	0.107666	143	-0.325317	143	0.0775146	145	4.75909	145	14.2299	145	1.89719	134	-0.344666	134	-0.882385	134	-0.697052	145	-0.538147	145	5.75348	145	0.62265	144	-0.245605	144	-0.482666	144	-0.498901	137	7.81796	137	17.8625	137	3.17453	145	0.0635986	145	-0.170471	145	-0.4086	146	9.54218
145	-7.2616	145	6.31433	145	15.9095	144	0.118713	144	-0.325012	144	0.0862732	146	4.71326	146	14.2781	146	1.91922	135	-0.31842	135	-0.87207	135	-0.696716	146	-0.538635	146	5.73608	146	0.631256	145	-0.243744	145	-0.471863	145	-0.489075	138	7.84607	138	17.9734	138	3.23608	146	0.0648499	146	-0.163269	146	-0.400452	147	9.64029
146	-7.38971	146	6.25732	146	15.9372	145	0.120605	145	-0.306396	145	0.109375	147	4.69061	147	14.2992	147	1.87091	136	-0.297668	136	-0.841431	136	-0.679688	147	-0.517395	147	5.79187	147	0.644684	146	-0.273132	146	-0.46106	146	-0.47641	139	7.89188	139	18.0462	139	3.30484	147	0.0668945	147	-0.162354	147	-0.399841	148	9.73514
147	-7.453	147	6.16589	147	15.9122	146	0.125305	146	-0.30481	146	0.110321	148	4.67706	148	14.3197	148	1.85764	137	-0.266418	137	-0.821899	137	-0.659546	148	-0.576111	148	5.79004	148	0.643585	147	-0.284668	147	-0.494385	147	-0.487183	140	7.90186	140	18.1545	140	3.36093	148	0.0687561	148	-0.143738	148	-0.37735	149	9.73953
148	-7.48907	148	6.15857	148	15.8942	147	0.137024	147	-0.312622	147	0.116577	149	4.68359	149	14.3477	149	1.86844	138	-0.243103	138	-0.792542	138	-0.628296	149	-0.605835	149	5.74237	149	0.614227	148	-0.274994	148	-0.483582	148	-0.477356	141	7.93591	141	18.2039	141	3.33469	149	0.0753174	149	-0.143127	149	-0.376404	150	9.68124
149	-7.58191	149	6.16589	149	15.9562	148	0.130432	148	-0.313293	148	0.136108	150	4.69159	150	14.4003	150	1.87561	139	-0.224243	139	-0.803955	139	-0.618591	150	-0.614258	150	5.69189	150	0.607178	149	-0.282806	149	-0.483582	149	-0.47641	142	7.99655	142	18.3259	142	3.38297	150	0.074707	150	-0.13501	150	-0.34967	151	9.71594
150	-7.71082	150	6.11511	150	15.9762	149	0.117493	149	-0.324341	149	0.128906	151	4.70514	151	14.4814	151	1.89719	140	-0.222351	140	-0.793152	140	-0.59549	151	-0.631897	151	5.65192	151	0.59906	150	-0.295776	150	-0.471252	150	-0.488129	143	7.98984	143	18.382	143	3.44452	151	0.0765686	151	-0.124207	151	-0.318756	152	9.73358
151	-7.78125	151	6.05859	151	15.9645	150	0.117493	150	-0.324341	150	0.136108	152	4.71484	152	14.5391	152	1.91763	141	-0.222351	141	-0.804871	141	-0.594543	152	-0.702209	152	5.59332	152	0.541412	151	-0.296387	151	-0.474854	151	-0.488739	144	7.95734	144	18.4451	144	3.4353	152	0.0667114	152	-0.132935	152	-0.31781	153	9.74454
152	-7.84314	152	6.05042	152	16.0211	151	0.125305	151	-0.343872	151	0.128296	153	4.70441	153	14.5775	153	1.91467	142	-0.251709	142	-0.813599	142	-0.586731	153	-0.747559	153	5.55737	153	0.490631	152	-0.304382	152	-0.484497	152	-0.489075	145	8.01108	145	18.4886	145	3.4425	153	0.0484314	153	-0.145325	153	-0.328583	154	9.76953
153	-7.89734	153	6.01703	153	16.0605	152	0.118713	152	-0.356262	152	0.128296	154	4.69659	154	14.6361	154	1.9075	143	-0.271912	143	-0.836731	143	-0.585785	154	-0.734253	154	5.54877	154	0.444519	153	-0.320618	153	-0.495911	153	-0.498901	146	8.11795	146	18.5523	146	3.48111	154	0.0387573	154	-0.175598	154	-0.347504	155	9.75641
154	-7.8822	154	6.01135	154	16.0939	153	0.107666	153	-0.383911	153	0.121094	155	4.68018	155	14.697	155	1.9075	144	-0.316895	144	-0.853333	144	-0.605652	155	-0.677368	155	5.59064	155	0.460938	154	-0.333588	154	-0.522644	154	-0.514862	147	8.12732	147	18.6765	147	3.60095	155	0.0159302	155	-0.183716	155	-0.356262	156	9.80045
155	-7.98407	155	6.01544	155	16.1308	154	0.0991821	154	-0.395325	154	0.105804	156	4.66925	156	14.7181	156	1.90906	145	-0.341553	145	-0.891724	145	-0.63205	156	-0.639709	156	5.65192	156	0.501099	155	-0.321869	155	-0.522644	155	-0.50766	148	8.07312	148	18.7838	148	3.64468	156	0.00421143	156	-0.195435	156	-0.375458	157	9.89578
156	-8.13373	156	5.94574	156	16.0564	155	0.105774	155	-0.394653	155	0.0976563	157	4.64764	157	14.7797	157	1.91922	146	-0.360962	146	-0.91333	146	-0.644379	157	-0.640015	157	5.71454	157	0.549225	156	-0.321869	156	-0.542175	156	-0.50766	149	8.09171	149	18.8506	149	3.60001	157	0.012207	157	-0.205322	157	-0.398895	158	9.81842
157	-8.23065	157	5.90045	157	15.9855	156	0.0959473	156	-0.39563	156	0.0970459	158	4.60675	158	14.8197	158	1.88889	147	-0.364197	147	-0.921448	147	-0.646271	158	-0.690491	158	5.71051	158	0.564697	157	-0.330475	157	-0.555481	157	-0.495941	150	8.12857	150	18.9728	150	3.62299	158	0.0109558	158	-0.192932	158	-0.400787	159	9.74234
158	-8.27972	158	5.79218	158	15.9214	157	0.103882	157	-0.405457	157	0.0667419	159	4.59576	159	14.829	159	1.83719	148	-0.356262	148	-0.931274	148	-0.657654	159	-0.746277	159	5.63489	159	0.498444	158	-0.321869	158	-0.573425	158	-0.506104	151	8.16513	151	18.9975	151	3.60626	159	0.0325012	159	-0.160767	159	-0.381866	160	9.69186
159	-8.35907	159	5.69513	159	15.8773	158	0.110474	158	-0.393127	158	0.0765686	160	4.60358	160	14.8681	160	1.81607	149	-0.336731	149	-0.911743	149	-0.628296	160	-0.817871	160	5.5769	160	0.449066	159	-0.295776	159	-0.561096	159	-0.50766	152	8.20905	152	19.079	152	3.65189	160	0.0323486	160	-0.123596	160	-0.359375	161	9.70093
160	-8.48376	160	5.62854	160	15.8689	159	0.123413	159	-0.362488	159	0.0954895	161	4.62518	161	14.912	161	1.78482	150	-0.308777	150	-0.888611	150	-0.597046	161	-0.881409	161	5.52863	161	0.409363	160	-0.284668	160	-0.552979	160	-0.500458	153	8.25311	153	19.1664	153	3.69922	161	0.0551758	161	-0.10376	161	-0.34967	162	9.72717
161	-8.61139	161	5.58887	161	15.869	160	0.125305	160	-0.355591	160	0.115631	162	4.6239	162	14.9244	162	1.78781	151	-0.28595	151	-0.872681	151	-0.569397	162	-0.955017	162	5.48926	162	0.375641	161	-0.282806	161	-0.542175	161	-0.477356	154	8.25937	154	19.2531	154	3.73297	162	0.0551758	162	-0.10376	162	-0.350006	163	9.75327
162	-8.72076	162	5.53809	162	15.8814	161	0.115601	161	-0.374207	161	0.116577	163	4.61218	163	14.9439	163	1.78717	152	-0.2547	152	-0.849243	152	-0.538452	163	-0.965332	163	5.43579	163	0.313446	162	-0.282806	162	-0.522644	162	-0.456879	155	8.26608	155	19.2556	155	3.71655	163	0.0570374	163	-0.0929565	163	-0.338287	164	9.72342
163	-8.85956	163	5.4903	163	15.8736	162	0.117493	162	-0.375122	162	0.12735	164	4.60236	164	14.9625	164	1.78717	153	-0.233276	153	-0.818909	153	-0.507202	164	-0.971252	164	5.37628	164	0.253601	163	-0.278107	163	-0.521057	163	-0.44516	156	8.25	156	19.25	156	3.66327	164	0.0588989	164	-0.0938721	164	-0.325623	165	9.68796
164	-8.93597	164	5.45233	164	15.8433	163	0.117493	163	-0.375122	163	0.136108	165	4.54626	165	14.9573	165	1.75296	154	-0.225464	154	-0.811096	154	-0.498444	165	-0.986145	165	5.35046	165	0.203766	164	-0.266388	164	-0.501526	164	-0.419373	157	8.2189	157	19.2284	157	3.61032	165	0.0484314	165	-0.106262	165	-0.328583	166	9.62436
165	-8.99969	165	5.50372	165	15.9203	164	0.0991821	164	-0.375793	164	0.147827	166	4.50079	166	14.943	166	1.68781	155	-0.235291	155	-0.823792	155	-0.478912	166	-1.01349	166	5.33093	166	0.151398	165	-0.263275	165	-0.483582	165	-0.388123	158	8.19296	158	19.1828	158	3.56155	166	0.0471802	166	-0.132935	166	-0.347504	167	9.5936
166	-9.07361	166	5.51135	166	16.0173	165	0.0881348	165	-0.383911	165	0.140625	167	4.44159	167	14.9394	167	1.64359	156	-0.243774	156	-0.843018	156	-0.477966	167	-1.10876	167	5.28485	167	0.0849915	166	-0.246857	166	-0.481995	166	-0.378754	159	8.1767	159	19.1714	159	3.51733	167	0.0335999	167	-0.143738	167	-0.328583	168	9.61609
167	-9.13092	167	5.51855	167	16.0722	166	0.0862427	166	-0.394653	166	0.129242	168	4.39935	168	14.9331	168	1.58469	157	-0.266541	157	-0.874573	157	-0.466583	168	-1.20972	168	5.17908	168	-0.032959	167	-0.233887	167	-0.463135	167	-0.360779	160	8.16373	160	19.1759	160	3.4389	168	0.0453186	168	-0.143738	168	-0.31781	169	9.58029
168	-9.22546	168	5.45844	168	16.0416	167	0.0862427	167	-0.394653	167	0.136108	169	4.36877	169	14.9523	169	1.55576	158	-0.275024	158	-0.905518	158	-0.470154	169	-1.26923	169	5.07019	169	-0.153748	168	-0.205933	168	-0.459534	168	-0.336731	161	8.15546	161	19.1664	161	3.41095	169	0.0551758	169	-0.142822	169	-0.298279	170	9.68015
169	-9.35406	169	5.302	169	15.9533	168	0.105896	168	-0.404541	168	0.143921	170	4.37018	170	14.9614	170	1.5014	159	-0.280945	159	-0.914246	159	-0.447052	170	-1.29315	170	5.07239	170	-0.208893	169	-0.204681	169	-0.452332	169	-0.340302	162	8.1517	162	19.1839	162	3.42438	170	0.0471802	170	-0.132935	170	-0.279694	171	9.73688
170	-9.4364	170	5.185	170	15.9183	169	0.0979614	169	-0.382935	169	0.177185	171	4.33954	171	14.9963	171	1.44547	160	-0.292664	160	-0.945496	160	-0.446106	171	-1.34552	171	5.08875	171	-0.261871	170	-0.222961	170	-0.452942	170	-0.339691	163	8.14703	163	19.2331	163	3.44205	171	0.0387573	171	-0.136536	171	-0.277802	172	9.77609
171	-9.51019	171	5.15155	171	15.965	170	0.112305	170	-0.394043	170	0.18689	172	4.3114	172	15.0142	172	1.41452	161	-0.312195	161	-0.965027	161	-0.457825	172	-1.42755	172	5.03015	172	-0.348602	171	-0.241882	171	-0.472778	171	-0.346893	164	8.10983	164	19.2634	164	3.40454	172	0.0406189	172	-0.133606	172	-0.266418	173	9.72232
172	-9.5719	172	5.09448	172	15.9672	171	0.106995	171	-0.395325	171	0.194061	173	4.26923	173	14.9924	173	1.33405	162	-0.295776	162	-0.982971	162	-0.465637	173	-1.47943	173	4.89984	173	-0.438446	172	-0.250305	172	-0.484192	172	-0.346558	165	8.09155	165	19.2823	165	3.38593	173	0.0373535	173	-0.14563	173	-0.273285	174	9.69125
173	-9.63361	173	5.10779	173	15.9578	172	0.117493	172	-0.402466	172	0.1875	174	4.20795	174	14.9722	174	1.28171	163	-0.276245	163	-0.982971	163	-0.447662	174	-1.53143	174	4.80286	174	-0.519073	173	-0.273132	173	-0.49231	173	-0.354706	166	8.0903	166	19.2947	166	3.36703	174	0.0301514	174	-0.157654	174	-0.276886	175	9.64749
174	-9.73798	174	5.1756	174	15.9758	173	0.113586	173	-0.414185	173	0.18689	175	4.1958	175	14.9353	175	1.23544	164	-0.26532	164	-0.984558	164	-0.428131	175	-1.60052	175	4.73187	175	-0.570465	174	-0.274994	174	-0.514832	174	-0.377808	167	8.0864	167	19.3337	167	3.38593	175	0.0289001	175	-0.164856	175	-0.296082	176	9.58719
175	-9.86108	175	5.13562	175	15.9666	174	0.106995	174	-0.426575	174	0.175171	176	4.15594	176	14.9416	176	1.19031	165	-0.243774	165	-0.983643	165	-0.426575	176	-1.65564	176	4.66376	176	-0.640167	175	-0.253418	175	-0.521729	175	-0.378754	168	8.10797	168	19.3737	168	3.40546	176	0.0257874	176	-0.194519	176	-0.316254	177	9.58389
176	-9.96252	176	5.0437	176	15.9167	175	0.125305	175	-0.433716	175	0.167969	177	4.133	177	14.9511	177	1.17233	166	-0.213745	166	-0.982971	166	-0.415802	177	-1.69189	177	4.60767	177	-0.681396	176	-0.244995	176	-0.522034	176	-0.367981	169	8.12076	169	19.4415	169	3.4436	177	0.0179749	177	-0.221863	177	-0.325623	178	9.56436
177	-10.0144	177	4.99542	177	15.907	176	0.128418	176	-0.435303	176	0.167358	178	4.08875	178	14.94	178	1.10422	167	-0.181274	167	-0.952393	167	-0.389069	178	-1.7063	178	4.58362	178	-0.695618	177	-0.214355	177	-0.513916	177	-0.348114	170	8.1275	170	19.444	170	3.43829	178	0.0179749	178	-0.233582	178	-0.345154	179	9.52844
178	-10.0255	178	5.03027	178	15.9748	177	0.125305	177	-0.453247	177	0.168915	179	4.04187	179	14.94	179	1.04498	168	-0.17157	168	-0.941589	168	-0.37674	179	-1.74548	179	4.54657	179	-0.722351	178	-0.214539	178	-0.511841	178	-0.34845	171	8.11969	171	19.4675	171	3.43579	179	0.00811768	179	-0.24231	179	-0.345154	180	9.52219
179	-10.0536	179	5.03656	179	16.0455	178	0.105774	178	-0.472778	178	0.15564	180	3.99579	180	14.9103	180	0.97467	169	-0.153259	169	-0.933167	169	-0.375793	180	-1.77002	180	4.46704	180	-0.782959	179	-0.204681	179	-0.534363	179	-0.338745	172	8.09811	172	19.4548	172	3.41626	180	0.0778198	180	-0.206848	180	-0.328583	181	9.56937
180	-10.113	180	5.04279	180	16.1447	179	0.102295	179	-0.467163	179	0.147827	181	3.96002	181	14.9028	181	0.910614	170	-0.153931	170	-0.932861	170	-0.376404	181	-1.8158	181	4.43329	181	-0.785461	180	-0.211243	180	-0.523254	180	-0.327972	173	8.10672	173	19.4368	173	3.35858	181	0.140472	181	-0.0370483	181	-0.164856	182	9.61655
181	-10.188	181	5.06073	181	16.2244	180	0.072937	180	-0.475952	180	0.12265	182	3.92627	182	14.8767	182	0.863434	171	-0.159851	171	-0.933777	171	-0.365021	182	-1.85864	182	4.39612	182	-0.822021	181	-0.222351	181	-0.52356	181	-0.335175	174	8.07358	174	19.3948	174	3.28281	182	0.213135	182	0.116089	182	0.0168762	183	9.66547
182	-10.2073	182	5.06262	182	16.2884	181	0.0930786	181	-0.464539	181	0.0923462	183	3.8833	183	14.8728	183	0.811401	172	-0.17157	172	-0.953308	172	-0.375793	183	-1.89081	183	4.36145	183	-0.792664	182	-0.235931	182	-0.522644	182	-0.346558	175	8.06265	175	19.369	175	3.21158	183	0.240936	183	0.203735	183	0.129364	184	9.69125
183	-10.2662	183	5.03156	183	16.2905	182	0.164063	182	-0.398438	182	0.159058	184	3.83374	184	14.8839	184	0.76062	173	-0.181396	173	-0.962036	173	-0.395325	184	-1.93066	184	4.35205	184	-0.800934	183	-0.233887	183	-0.521729	183	-0.367035	176	8.00531	176	19.3372	176	3.14359	184	0.270172	184	0.273132	184	0.194061	185	9.81216
184	-10.4349	184	4.87952	184	16.1106	183	0.233398	183	-0.269043	183	0.311737	185	3.81628	185	14.8653	185	0.702637	174	-0.209412	174	-0.985168	174	-0.406097	185	-1.95209	185	4.32953	185	-0.830627	184	-0.227325	184	-0.509338	184	-0.367981	177	7.98608	177	19.2745	177	3.04657	185	0.337341	185	0.313782	185	0.214539	186	9.82983
185	-10.6191	185	4.62592	185	15.8486	184	0.311523	184	-0.179199	184	0.42453	186	3.76611	186	14.8572	186	0.65094	175	-0.230164	175	-1.02362	175	-0.433777	186	-1.94659	186	4.32483	186	-0.839386	185	-0.225464	185	-0.482971	185	-0.356873	178	7.97592	178	19.2347	178	2.98032	186	0.405792	186	0.373291	186	0.252045	187	9.7764
186	-10.8021	186	4.43811	186	15.692	185	0.368591	185	-0.0846558	185	0.545624	187	3.74158	187	14.8558	187	0.612183	176	-0.230164	176	-1.04315	176	-0.47345	187	-1.93488	187	4.34436	187	-0.791718	186	-0.226074	186	-0.482666	186	-0.379364	179	7.97922	179	19.2233	179	2.95377	187	0.448608	187	0.426086	187	0.294067	188	9.73904
187	-10.9573	187	4.25012	187	15.5908	186	0.409485	186	-0.0348511	186	0.599548	188	3.66266	188	14.8854	188	0.590149	177	-0.222351	177	-1.04315	177	-0.5047	188	-1.92828	188	4.35675	188	-0.760468	187	-0.227325	187	-0.481995	187	-0.3797	180	7.98764	180	19.2151	180	2.95734	188	0.450012	188	0.431274	188	0.292023	189	9.73578
188	-11.073	188	4.13605	188	15.5483	187	0.406067	187	-0.00579834	187	0.647339	189	3.55328	189	14.8268	189	0.529205	178	-0.210815	178	-1.03333	178	-0.516418	189	-2.00751	189	4.37878	189	-0.753265	188	-0.225464	188	-0.502502	188	-0.38031	181	7.97452	181	19.2529	181	2.9733	189	0.422516	189	0.425476	189	0.294678	190	11.8956
189	-11.2772	189	4.05652	189	15.5959	188	0.36499	188	-0.0262451	188	0.641724	190	3.21295	190	14.122	190	-0.369232	179	-0.172363	179	-0.978333	179	-0.487213	190	0.0249634	190	4.53827	190	-0.665924	189	-0.344055	189	-0.656067	189	-0.531708	182	7.97623	182	19.2931	182	3.01752	190	0.541565	190	0.444092	190	0.29657	191	14.3947
190	2.16486	190	6.01715	190	15.734	189	0.413086	189	-0.0229492	189	0.623138	191	12.7917	191	-2.18298	191	-12.2621	180	-0.119995	180	-0.830627	180	-0.374237	191	1.91058	191	-28.4944	191	-26.5364	190	-0.366882	190	-0.890747	190	-0.807831	183	8.01468	183	19.3598	183	3.05939	191	0.893127	191	0.338623	191	0.453766	192	9.64999
191	-18.1545	191	-40.5693	191	-19.3359	190	0.813416	190	0.222168	190	0.95578	192	-0.166565	192	-7.70972	192	-22.1875	181	-0.0720215	181	-0.692505	181	-0.248444	192	-2.36688	192	-1.69934	192	-10.4256	191	0.0318909	191	-0.801086	191	-0.639526	184	8.03812	184	19.4223	184	3.0903	192	0.718903	192	-0.291077	192	0.0592346	193	11.4723
192	-12.2758	192	2.10077	192	12.6411	191	0.608887	191	-0.611084	191	0.460632	193	3.8205	193	15.5722	193	2.23764	182	-0.0136108	182	-0.604553	182	-0.156097	193	-0.820007	193	6.12097	193	2.42783	192	0.158905	192	-0.393921	192	-0.04953	185	8.06607	185	19.4923	185	3.14108	193	0.567963	193	0.0734253	193	0.497498	194	11.0187
193	-12.8405	193	2.85968	193	17.7484	192	0.506226	192	-0.374207	192	0.71579	194	3.27063	194	15.2592	194	4.39328	183	0.041687	183	-0.526733	183	-0.0682983	194	-1.16595	194	5.96191	194	3.06064	193	0.0134583	193	-0.264526	193	0.195618	186	8.09	186	19.5565	186	3.18829	194	0.386719	194	-0.0117188	194	0.441559	195	10.5086
194	-13.3558	194	2.52356	194	17.3528	193	0.354187	193	-0.417358	193	0.787506	195	2.92529	195	14.7561	195	4.10468	184	0.100952	184	-0.48407	184	0.00622559	195	-1.39642	195	5.56348	195	2.77829	194	-0.0915527	194	-0.473755	194	0.105316	187	8.07358	187	19.5862	187	3.19046	195	0.261108	195	-0.23407	195	0.179077	196	10.2036
195	-13.615	195	2.37	195	17.0053	194	0.237	194	-0.698608	194	0.502502	196	2.7522	196	14.4911	196	3.91638	185	0.151733	185	-0.45282	185	0.0456238	196	-1.56519	196	5.53845	196	2.80954	195	-0.165466	195	-0.661377	195	-0.0878296	188	8.0314	188	19.5487	188	3.09439	196	0.202515	196	-0.331726	196	0.0810852	197	9.96625
196	-13.8689	196	2.42078	196	16.8698	195	0.138733	195	-0.799805	195	0.350159	197	2.55048	197	14.3166	197	3.91577	186	0.171265	186	-0.464539	186	0.0260925	197	-1.65424	197	5.50098	197	2.84235	196	-0.180939	196	-0.745483	196	-0.17749	189	7.98419	189	19.4903	189	2.97171	197	0.197815	197	-0.395752	197	0.0810852	198	9.65326
197	-14.0903	197	2.37323	197	16.7136	196	0.0768433	196	-0.878296	196	0.271729	198	2.29858	198	14.1339	198	3.93015	187	0.159546	187	-0.495789	187	-0.00515747	198	-1.74908	198	5.32379	198	2.7861	197	-0.20108	197	-0.791992	197	-0.20282	190	8.97937	190	19.4634	190	2.95984	198	0.148438	198	-0.449219	198	0.0826721	199	9.89404
198	-14.2256	198	2.29248	198	16.4955	197	-0.0117188	197	-0.96875	197	0.240784	199	2.36218	199	13.8814	199	3.75342	188	0.121704	188	-0.52771	188	-0.04422	199	-1.60864	199	5.17737	199	2.70547	198	-0.235931	198	-0.823425	198	-0.222656	191	15.6877	191	-14.088	191	-22.6227	199	0.537201	199	-0.370117	199	-0.000610352	200	9.48138
199	-14.0532	199	2.57343	199	16.5801	198	0.212158	198	-0.942017	198	0.182831	200	2.3681	200	14.4019	200	4.2403	189	0.173401	189	-0.53595	189	-0.0436096	200	-1.74487	200	5.96814	200	3.30499	199	0.0450134	199	-0.776367	199	-0.308441	192	6.42279	192	8.9292	192	-11.1611	200	0.449219	200	0.441406	200	0.685944	201	9.03091
200	-14.2563	200	3.38202	200	16.8851	199	0.490784	199	-0.415283	199	0.546722	201	2.08826	201	14.3953	201	3.96201	190	0.512939	190	-0.48114	190	0.128723	201	-1.90173	201	5.41376	201	2.57281	200	0.0718689	200	-0.0125122	200	0.335938	193	8.95593	193	21.5884	193	6.36469	201	0.386566	201	0.0410767	201	0.147827	202	8.72937
201	-14.5388	201	2.4295	201	15.7172	200	0.113281	200	-0.183594	200	0.660645	202	1.84686	202	13.5414	202	3.18732	191	0.56781	191	-1.13159	191	-0.277679	202	-2.13208	202	5.12268	202	2.33423	201	0.141266	201	-0.293274	201	-0.154541	194	8.62186	194	21.0679	194	7.11563	202	0.34549	202	-0.159058	202	-0.213593	203	8.53766
202	-14.6217	202	2.35577	202	15.5017	201	0.196716	201	-0.803406	201	-0.0632629	203	1.73859	203	13.3865	203	3.04514	192	0.447632	192	-0.745361	192	0.134521	203	-2.13361	203	4.65082	203	1.4964	202	0.0461121	202	-0.431213	202	-0.463593	195	8.27124	195	20.7355	195	6.92517	203	0.414551	203	-0.205322	203	-0.572021	204	8.37094
203	-14.7914	203	1.65546	203	13.927	202	0.231079	202	-0.594055	202	-0.00201416	204	1.42749	204	12.2745	204	1.34842	193	0.253113	193	-0.771118	193	0.174042	204	-2.22003	204	3.78577	204	0.538605	203	0.159546	203	-0.612976	203	-0.950623	196	7.94797	196	20.4928	196	6.86703	204	0.290619	204	-1.07501	204	-1.92813	205	8.11545
204	-14.7405	204	0.551819	204	13.3773	203	0.21405	203	-1.57184	203	-1.84811	205	1.36597	205	11.6334	205	1.40967	194	0.0901489	194	-1.04315	194	-0.0579834	205	-2.35455	205	3.8316	205	1.13406	204	0.0859375	204	-1.39844	204	-2.21033	197	7.73859	197	20.2498	197	6.84406	205	0.331879	205	-1.29877	205	-1.70688	206	7.56061
205	-14.9933	205	1.15094	205	14.2466	204	0.291687	204	-2.07751	204	-1.79608	206	1.01392	206	12.12	206	2.11328	195	-0.0198364	195	-1.15613	195	-0.157043	206	-2.80408	206	4.11688	206	1.57657	205	0.0263977	205	-1.70654	205	-2.07327	198	7.55685	198	20.1395	198	6.85266	206	0.0320435	206	-1.12732	206	-1.405	207	7.75766
206	-15.7114	206	1.44354	206	14.5889	205	0.102173	205	-1.81671	205	-1.32953	207	0.467163	207	12.2117	207	2.35718	196	-0.0784302	196	-1.21472	196	-0.204224	207	-2.54095	207	4.65332	207	2.0647	206	-0.268433	206	-1.51813	206	-1.76126	199	7.72516	199	19.9284	199	6.77158	207	-0.108734	207	-1.06671	207	-1.24438	208	8.52719
207	-14.9631	207	2.21588	207	15.1165	206	-0.40564	206	-1.82452	206	-1.23874	208	1.20734	208	13.0975	208	3.25763	197	-0.141907	197	-1.27673	197	-0.231567	208	-1.90283	208	6.1272	208	4.0986	207	-0.40329	207	-1.44873	207	-1.66843	200	7.56937	200	20.7387	200	7.47485	208	0.562347	208	-0.0995483	208	0.132507	209	8.69562
208	-14.5705	208	4.22076	208	18.1685	207	0.434814	207	-1.27014	207	-0.53952	209	1.3219	209	14.6437	209	6.01639	198	0.123108	198	-1.23346	198	-0.302368	209	-1.84625	209	7.05988	209	5.69501	208	0.253296	208	-0.413757	208	-0.222198	201	7.34998	201	19.9695	201	6.66061	209	0.657349	209	1.13031	209	2.12625	210	8.70047
209	-14.4506	209	4.68231	209	18.9604	208	0.523254	208	0.244202	208	2.035	210	1.35327	210	14.6964	210	6.16156	199	0.420959	199	-0.581604	199	0.181702	210	-1.80957	210	7.07471	210	5.93033	209	0.366241	209	0.691895	209	1.62952	202	7.04843	202	19.4484	202	6.25406	210	0.699066	210	1.11139	210	2.30658	211	8.71344
210	-14.4828	210	4.65546	210	18.9872	209	0.494202	209	0.286133	209	2.23157	211	1.3797	211	14.8336	211	6.35107	200	-0.0125122	200	-0.302368	200	0.36969	211	-1.74286	211	7.19952	211	6.07953	210	0.430786	210	0.681091	210	1.84811	203	6.84061	203	18.814	203	5.38843	211	0.698456	211	1.15863	211	2.42703	212	8.74921
211	-14.4305	211	4.89685	211	19.139	210	0.505737	210	0.280334	210	2.30688	212	1.41925	212	15.3666	212	6.63187	201	0.0923462	201	-0.954407	201	-0.448608	212	-1.80786	212	8.00159	212	6.22421	211	0.485168	211	0.724243	211	1.96048	204	6.68201	204	17.8875	204	4.55798	212	0.847351	212	1.86346	212	2.64938	213	7.8056
212	-14.4816	212	4.97906	212	19.1555	211	0.658569	211	0.844543	211	2.58218	213	0.768616	213	14.7271	213	5.66922	202	0.169373	202	-0.854248	202	-0.394226	213	-2.71112	213	5.66223	213	3.82062	212	0.56955	212	1.41644	212	2.2767	205	6.43967	205	18.12	205	5.31265	213	0.259552	213	0.950317	213	1.43671	214	6.96561
213	-14.5311	213	4.99792	213	19.1201	212	0.19342	212	0.727539	212	1.96719	214	-0.0882568	214	11.9758	214	2.56656	203	0.101257	203	-1.64441	203	-2.28735	214	-3.32019	214	4.06049	214	1.37875	213	-0.0401611	213	0.61969	213	1.15485	206	5.92014	206	18.4989	206	5.80283	214	-0.52829	214	-0.890137	214	-1.00171	215	6.53561
214	-14.5472	214	5.01965	214	19.0934	213	-0.448792	213	-1.52563	213	-0.782959	215	-0.48938	215	11.1314	215	1.07953	204	0.210754	204	-2.1972	204	-2.22375	215	-3.54456	215	3.39923	215	0.539063	214	-0.833588	214	-1.34296	214	-1.35312	207	6.19421	207	19.233	207	6.44345	215	-0.763733	215	-1.7392	215	-2.27063	216	6.46576
215	-14.5159	215	5.07043	215	19.0795	214	-0.6922	214	-2.06403	214	-1.88922	216	-0.469666	216	10.7231	216	0.642639	205	-0.0560913	205	-1.91534	205	-1.7608	216	-3.39703	216	3.24738	216	0.481567	215	-0.974213	215	-2.06171	215	-2.62875	208	6.79453	208	20.757	208	8.60782	216	-0.706238	216	-1.89685	216	-2.43329	217	6.77985
216	-14.4999	216	5.11902	216	19.0678	215	-0.623474	215	-2.40704	215	-2.21405	217	-0.132813	217	10.9023	217	0.972809	206	-0.48407	206	-2.02362	206	-1.73407	217	-2.98596	217	3.5672	217	0.902985	216	-0.857819	216	-2.11407	216	-2.69516	209	6.97391	209	21.6595	209	10.2048	217	-0.224518	217	-1.5498	217	-2.02563	218	7.11108
217	-14.4821	217	5.14526	217	19.0817	216	-0.103149	216	-2.12421	216	-1.86328	218	0.238281	218	11.2031	218	1.33264	207	0.228577	207	-1.38971	207	-1.09845	218	-2.44501	218	3.6405	218	0.880005	217	-0.266235	217	-1.79266	217	-2.29517	210	7.00671	210	21.8619	210	10.4742	218	0.368439	218	-1.1217	218	-1.72421	219	7.36514
218	-14.5063	218	5.40155	218	18.6375	217	0.41156	217	-1.53387	217	-1.32187	219	0.667175	219	11.5609	219	1.6842	208	0.393127	208	0.041687	208	1.58014	219	-2.0824	219	4.65643	219	2.06845	218	0.329071	218	-1.33636	218	-1.92908	211	6.93451	211	21.9917	211	10.6703	219	0.889374	219	-0.284546	219	-0.953125	220	7.47406
219	-14.803	219	3.78229	219	16.7719	218	0.904663	218	-1.03436	218	-0.865295	220	0.914246	220	12.8105	220	3.48264	209	0.469849	209	0.157654	209	1.80499	220	-2.06189	220	5.48407	220	3.83374	219	0.801086	219	-0.558716	219	-1.11578	212	6.89453	212	22.5391	212	10.8178	220	1.03189	220	0.624695	220	1.01437	221	7.29779
220	-15.2164	220	2.8562	220	15.5903	219	1.10999	219	0.20282	219	1.00626	221	0.718262	221	12.7483	221	4.35812	210	0.467346	210	0.182312	210	1.86093	221	-2.24115	221	5.34125	221	4.29517	220	1.00064	220	0.554382	220	0.790161	213	5.905	213	20.0514	213	8.23532	221	0.943756	221	0.825012	221	1.67548	222	7.06732
221	-15.4296	221	3.13855	221	15.9539	220	1.02075	220	0.397827	220	1.87064	222	0.534241	222	12.6411	222	4.62732	211	0.564697	211	0.608276	211	2.08624	222	-2.47125	222	5.31769	222	4.55905	221	1.00797	221	0.71283	221	1.49344	214	5.2153	214	18.197	214	5.53937	222	0.806732	222	0.77832	222	1.92047	223	6.97327
222	-15.8781	222	2.59918	222	15.484	221	0.941833	221	0.415771	221	2.11313	223	0.699097	223	12.4317	223	4.56656	212	0.0761108	212	0.62793	212	1.60172	223	-2.53754	223	4.97577	223	4.34439	222	0.826874	222	0.711548	222	1.94827	215	4.80515	215	17.3962	215	4.52655	223	0.82016	223	0.470764	223	1.83829	224	6.81842
223	-16.2863	223	1.45172	223	13.6133	222	1.02094	222	0.3255	222	2.27094	224	0.215942	224	12.5092	224	4.73297	213	-0.541443	213	-1.71954	213	-1.21484	224	-2.42285	224	4.58252	224	3.905	223	0.945618	223	0.437378	223	1.84796	216	5.01047	216	17.1647	216	4.46405	224	0.753143	224	0.34613	224	1.75906	225	6.9003
224	-16.433	224	0.812134	224	12.6905	223	0.625122	223	0.224548	223	2.2597	225	0.392334	225	11.1066	225	3.24921	214	-0.836243	214	-2.23035	214	-2.33221	225	-2.36957	225	4.48749	225	3.54047	224	0.668915	224	0.327698	224	1.86047	217	5.39404	217	17.5646	217	5.03546	225	0.829071	225	-0.22699	225	0.899384	226	6.77625
225	-16.3041	225	0.683228	225	12.5214	224	0.936707	224	-0.84137	224	0.946564	226	0.358276	226	11.9713	226	4.01123	215	-0.886902	215	-2.62689	215	-2.63391	226	-2.38641	226	4.84753	226	3.91672	225	0.843292	225	-0.482178	225	0.645935	218	5.72968	218	17.4633	218	4.74484	226	0.79718	226	0.335815	226	1.45297	227	6.68781
226	-16.0286	226	1.07483	226	12.9667	225	0.97998	225	0.092041	225	1.79376	227	0.263916	227	11.7919	227	3.9317	216	-0.297974	216	-2.45062	216	-2.46393	227	-2.47314	227	4.78735	227	3.90048	226	0.864075	226	0.345337	226	1.38937	219	6.08234	219	18.3904	219	5.90875	227	0.734863	227	0.275146	227	1.48392	228	6.66718
227	-15.5691	227	1.12823	227	12.7587	226	0.950317	226	-0.0142212	226	1.85641	228	0.140015	228	11.7112	228	3.82593	217	0.246704	217	-1.66443	217	-1.76907	228	-2.54156	228	4.74738	228	3.86298	227	0.780792	227	0.244385	227	1.38608	220	6.07718	220	19.1215	220	7.57141	228	0.704224	228	0.259216	228	1.45468	229	6.58344
228	-15.3033	228	2.03638	228	13.8342	227	0.927307	227	-0.0281372	227	1.84549	229	0.0371704	229	11.6025	229	3.73859	218	0.777466	218	-1.24036	218	-1.2858	229	-2.60083	229	4.70471	229	3.84439	228	0.705475	228	0.137512	228	1.30344	221	5.92062	221	18.903	221	8.00827	229	0.654694	229	0.235168	229	1.41986	230	6.50186
229	-15.21	229	2.72217	229	15.2581	228	0.899963	228	-0.055481	228	1.80859	230	-0.0123291	230	11.5081	230	3.67545	219	1.11407	219	0.0444946	219	0.618256	230	-2.65594	230	4.6405	230	3.78546	229	0.646881	229	0.0750122	229	1.24234	222	5.91748	222	19.0139	222	8.2464	230	0.625488	230	0.197021	230	1.39313	231	6.38266
230	-15.3055	230	2.44763	230	15.6036	229	0.870605	229	-0.0837402	229	1.76953	231	-0.0534058	231	11.4174	231	3.61749	220	1.04907	220	0.307495	220	1.59906	231	-2.67548	231	4.58191	231	3.75204	230	0.576569	230	0.0281372	230	1.21109	223	5.73077	223	18.7889	223	8.13547	231	0.602661	231	0.169373	231	1.36093	232	6.21576
231	-15.378	231	2.74951	231	16.0266	230	0.843262	230	-0.122803	230	1.73141	232	-0.154541	232	11.3253	232	3.55984	221	0.877319	221	0.246826	221	1.82437	232	-2.7049	232	4.54968	232	3.7247	231	0.552032	231	-0.0201416	231	1.17203	224	5.77374	224	18.1365	224	7.60266	232	0.57782	232	0.132996	232	1.34174	233	6.1192
232	-15.3906	232	2.52734	232	15.8848	231	0.812012	231	-0.173584	231	1.68063	233	-0.26593	233	11.2346	233	3.47998	222	0.998413	222	0.0358887	222	1.76389	233	-2.73645	233	4.51471	233	3.69437	232	0.534393	232	-0.0210571	232	1.16171	225	5.6795	225	18.1114	225	7.38391	233	0.535461	233	0.0858154	233	1.30389	234	6.01593
233	-15.4466	233	2.16077	233	15.4508	232	0.767822	232	-0.223755	232	1.62204	234	-0.344055	234	11.1564	234	3.4028	223	0.574707	223	0.064209	223	1.98654	234	-2.78345	234	4.45422	234	3.62781	233	0.501099	233	-0.0220337	233	1.15094	226	5.61484	226	18.2766	226	7.59656	234	0.506256	234	0.0437622	234	1.25345	235	5.95093
234	-15.4253	234	1.90796	234	14.9189	233	0.718262	233	-0.275146	233	1.57846	235	-0.413147	235	11.0737	235	3.33249	224	0.847473	224	-1.18939	224	0.626251	235	-2.87207	235	4.35986	235	3.54767	234	0.484863	234	-0.045166	234	1.14017	227	5.54279	227	18.2403	227	7.56421	235	0.494537	235	0.00469971	235	1.24078	236	5.9017
235	-15.4662	235	2.28387	235	15.2069	234	0.659668	234	-0.337646	234	1.51657	236	-0.468262	236	10.9587	236	3.25497	225	0.883606	225	-0.260193	225	1.25873	236	-2.93567	236	4.27252	236	3.45844	235	0.471893	235	-0.0601196	235	1.1203	228	5.47873	228	18.1669	228	7.51843	236	0.458588	236	-0.024231	236	1.21344	237	5.83765
236	-15.4974	236	2.25452	236	15.1708	235	0.599182	235	-0.383606	235	1.4697	237	-0.545288	237	10.8742	237	3.20203	226	0.829651	226	-0.266418	226	1.3764	237	-3.0072	237	4.22626	237	3.39734	236	0.452362	236	-0.0718384	236	1.10016	229	5.37796	229	18.0278	229	7.43954	237	0.435944	237	-0.0734253	237	1.17203	238	5.72516
237	-15.5663	237	2.24792	237	15.079	236	0.556885	236	-0.422974	236	1.42969	238	-0.622192	238	10.7603	238	3.11078	227	0.784241	227	-0.323792	227	1.31622	238	-3.04504	238	4.1944	238	3.3772	237	0.424225	237	-0.085144	237	1.10016	230	5.28983	230	17.9117	230	7.35983	238	0.416412	238	-0.0929565	238	1.13141	239	5.64859
238	-15.6298	238	2.16058	238	14.8864	237	0.52887	237	-0.465637	237	1.39877	239	-0.690491	239	10.6636	239	3.02155	228	0.746399	228	-0.355652	228	1.29156	239	-3.10565	239	4.1427	239	3.33875	238	0.39502	238	-0.13501	238	1.08218	231	5.25531	231	17.884	231	7.35486	239	0.404694	239	-0.124207	239	1.10406	240	5.58139
239	-15.6537	239	2.10419	239	14.8331	238	0.506104	238	-0.505005	238	1.37891	240	-0.764038	240	10.5734	240	2.95419	229	0.695618	229	-0.394714	229	1.24139	240	-3.15924	240	4.0816	240	3.28891	239	0.38205	239	-0.169495	239	1.04999	232	5.22061	232	17.8506	232	7.32391	240	0.39502	240	-0.162354	240	1.0611	241	5.57358
240	-15.7051	240	2.03027	240	14.7684	239	0.489807	239	-0.53595	239	1.3558	241	-0.831116	241	10.4917	241	2.8725	230	0.654663	230	-0.452393	230	1.19452	241	-3.17285	241	4.02002	241	3.26016	240	0.357819	240	-0.202332	240	1.04156	233	5.15216	233	17.7598	233	7.2558	241	0.349854	241	-0.184692	241	1.05234	242	5.4978
241	-15.8077	241	1.97998	241	14.6705	240	0.476868	240	-0.574341	240	1.33984	242	-0.892944	242	10.4328	242	2.81357	231	0.633911	231	-0.490784	231	1.14279	242	-3.20563	242	3.97784	242	3.23969	241	0.326569	241	-0.233582	241	1.01187	234	5.04904	234	17.6864	234	7.21765	242	0.308289	242	-0.238098	242	0.992645	243	5.41342
242	-15.8749	242	1.94714	242	14.6231	241	0.458557	241	-0.614075	241	1.33533	243	-0.922974	243	10.3814	243	2.7514	232	0.597961	232	-0.523621	232	1.12265	243	-3.22833	243	3.92078	243	3.17252	242	0.307037	242	-0.260925	242	1.00406	235	4.97217	235	17.6154	235	7.13876	243	0.251556	243	-0.28595	243	0.952332	244	5.34109
243	-15.8897	243	1.90967	243	14.5465	242	0.41156	242	-0.623718	242	1.32031	244	-0.973267	244	10.3206	244	2.69342	233	0.563599	233	-0.572815	233	1.07343	244	-3.29004	244	3.84424	244	3.0928	243	0.295319	243	-0.272644	243	0.99234	236	4.92203	236	17.5292	236	7.06516	244	0.217194	244	-0.331238	244	0.906403	245	5.28998
244	-15.908	244	1.82703	244	14.4239	243	0.378418	243	-0.665771	243	1.27924	245	-1.02075	245	10.2233	245	2.62921	234	0.525757	234	-0.612549	234	1.04062	245	-3.36035	245	3.76221	245	3.0014	244	0.277832	244	-0.29126	244	0.972809	237	4.85498	237	17.4279	237	7.01077	245	0.185944	245	-0.362488	245	0.873596	246	5.27905
245	-15.9667	245	1.74701	245	14.3034	244	0.339355	244	-0.685303	244	1.23923	246	-1.09955	246	10.1298	246	2.54297	235	0.495178	235	-0.651917	235	1.0256	246	-3.38818	246	3.69409	246	2.91937	245	0.246399	245	-0.293091	245	0.983582	238	4.79437	238	17.3567	238	6.98312	246	0.182831	246	-0.380432	246	0.842346	247	5.25797
246	-16.0142	246	1.69653	246	14.235	245	0.300293	245	-0.716553	245	1.20798	247	-1.16986	247	10.0204	247	2.47232	236	0.474976	236	-0.682861	236	1.0025	247	-3.3869	247	3.66223	247	2.88593	246	0.23468	246	-0.324341	246	0.962036	239	4.70953	239	17.2956	239	6.92548	247	0.166412	247	-0.393738	247	0.832977	248	5.16968
247	-16.0678	247	1.66278	247	14.1761	246	0.280762	246	-0.736084	246	1.16891	248	-1.21985	248	9.94391	248	2.38638	237	0.439697	237	-0.723755	237	0.982635	248	-3.37396	248	3.66937	248	2.87485	247	0.226257	247	-0.343567	247	0.930786	240	4.65094	240	17.237	240	6.85767	248	0.171112	248	-0.431213	248	0.822815	249	5.11218
248	-16.1303	248	1.59247	248	14.0692	247	0.271057	247	-0.7547	247	1.12985	249	-1.26752	249	9.87201	249	2.34186	238	0.399963	238	-0.7547	238	0.945465	249	-3.40143	249	3.65973	249	2.86765	248	0.200775	248	-0.364075	248	0.914825	241	4.61108	241	17.1847	241	6.78735	249	0.164368	249	-0.425903	249	0.821259	250	5.07312
249	-16.1824	249	1.53448	249	13.9598	248	0.22998	248	-0.775146	248	1.12109	250	-1.30188	250	9.815	250	2.29654	239	0.381104	239	-0.782349	239	0.913879	250	-3.42285	250	3.60986	250	2.83829	249	0.187805	249	-0.402466	249	0.89624	242	4.59827	242	17.1246	242	6.70688	250	0.155945	250	-0.456848	250	0.800323	251	5.00281
250	-16.2017	250	1.47388	250	13.8967	249	0.217041	249	-0.80188	249	1.09079	251	-1.33783	251	9.76263	251	2.25592	240	0.367493	240	-0.812683	240	0.875153	251	-3.46533	251	3.5686	251	2.83734	250	0.189056	250	-0.414856	250	0.860474	243	4.53967	243	17.066	243	6.64578	251	0.149994	251	-0.47345	251	0.792175	252	4.9064
251	-16.2245	251	1.47748	251	13.8753	250	0.162781	250	-0.839233	250	1.06674	252	-1.37701	252	9.71002	252	2.2067	241	0.338135	241	-0.83313	241	0.842957	252	-3.52722	252	3.5097	252	2.80438	251	0.159698	251	-0.454834	251	0.83374	244	4.48578	244	16.9778	244	6.595	252	0.130463	252	-0.492981	252	0.785309	253	4.88718
252	-16.2397	252	1.45184	252	13.7936	251	0.112	251	-0.886108	251	1.02985	253	-1.43109	253	9.62762	253	2.14609	242	0.317932	242	-0.856262	242	0.812653	253	-3.56628	253	3.47064	253	2.76172	252	0.138275	252	-0.496887	252	0.783905	245	4.42703	245	16.9173	245	6.5661	253	0.137024	253	-0.52356	253	0.77359	254	4.8642
253	-16.2756	253	1.42291	253	13.6981	252	0.0631104	252	-0.937805	252	0.979065	254	-1.49109	254	9.54828	254	2.0878	243	0.29718	243	-0.882996	243	0.784973	254	-3.6236	254	3.42706	254	2.70313	253	0.116882	253	-0.542786	253	0.751709	246	4.38733	246	16.8551	246	6.52499	254	0.130463	254	-0.524231	254	0.77298	255	4.80359
254	-16.3264	254	1.3526	254	13.5981	253	0.00262451	253	-1.0072	253	0.909698	255	-1.56201	255	9.46655	255	2.02655	244	0.277649	244	-0.914246	244	0.764832	255	-3.66785	255	3.38861	255	2.63345	254	0.105774	254	-0.582153	254	0.723419	247	4.3103	247	16.8331	247	6.48563	255	0.110931	255	-0.555481	255	0.765778	256	4.71686
255	-16.3784	255	1.29468	255	13.4809	254	-0.0462646	254	-1.0589	254	0.850159	256	-1.60236	256	9.38904	256	1.96765	245	0.264709	245	-0.944885	245	0.733582	256	-3.67957	256	3.35736	256	2.58203	255	0.0698547	255	-0.607178	255	0.692505	248	4.25482	248	16.7612	248	6.43735	256	0.0979614	256	-0.574341	256	0.754059	257	4.64844
256	-16.3967	256	1.25104	256	13.3788	255	-0.0872192	255	-1.1283	255	0.788605	257	-1.65314	257	9.33826	257	1.90842	246	0.23468	246	-0.965027	246	0.721252	257	-3.6861	257	3.33722	257	2.55859	256	0.0418701	256	-0.645935	256	0.662811	249	4.21265	249	16.6534	249	6.36078	257	0.0614014	257	-0.59906	257	0.74173	258	4.61063
257	-16.4077	257	1.20575	257	13.2817	256	-0.108643	256	-1.1781	256	0.740784	258	-1.68939	258	9.28217	258	1.84592	247	0.208557	247	-0.996887	247	0.702332	258	-3.66785	258	3.3183	258	2.54361	257	0.0159302	257	-0.683716	257	0.615631	250	4.19781	250	16.5729	250	6.30844	258	0.029541	258	-0.64563	258	0.696106	259	4.58609
258	-16.4207	258	1.17511	258	13.2098	257	-0.101257	257	-1.20325	257	0.700775	259	-1.72345	259	9.2406	259	1.80435	248	0.207336	248	-1.02362	248	0.675598	259	-3.67126	259	3.3161	259	2.53125	258	-0.00234985	258	-0.703918	258	0.602661	251	4.12872	251	16.5137	251	6.26392	259	0.0192261	259	-0.675598	259	0.660614	260	4.54889
259	-16.4553	259	1.15338	259	13.1467	258	-0.121582	258	-1.21655	258	0.698608	260	-1.76434	260	9.17908	260	1.72873	249	0.177979	249	-1.05579	249	0.663269	260	-3.66974	260	3.29187	260	2.49438	259	-0.0218811	259	-0.735168	259	0.564209	252	4.11969	252	16.4753	252	6.23718	260	-0.00360107	260	-0.695435	260	0.612488	261	4.48639
260	-16.4964	260	1.10168	260	13.0591	259	-0.122803	259	-1.24329	259	0.680634	261	-1.78717	261	9.13971	261	1.67703	250	0.156555	250	-1.09393	250	0.632965	261	-3.69391	261	3.25909	261	2.49124	260	-0.0492249	260	-0.762512	260	0.544678	253	4.07983	253	16.4425	253	6.22485	261	-0.0237427	261	-0.734192	261	0.562042	262	4.44266
261	-16.5421	261	1.05029	261	13.0092	260	-0.131287	260	-1.26642	260	0.656586	262	-1.82684	262	9.10876	262	1.62656	251	0.120605	251	-1.12677	251	0.612488	262	-3.7558	262	3.18066	262	2.46548	261	-0.0523376	261	-0.811707	261	0.513428	254	4.08185	254	16.3926	254	6.19516	262	-0.0249939	262	-0.772644	262	0.522644	263	4.40155
262	-16.5795	262	1.00653	262	12.9317	261	-0.141113	261	-1.29468	261	0.65625	263	-1.86407	263	9.07654	263	1.595	252	0.105774	252	-1.16425	252	0.582794	263	-3.80719	263	3.11847	263	2.42282	262	-0.0739136	262	-0.824341	262	0.49234	255	4.06891	255	16.3737	255	6.16687	263	-0.0132751	263	-0.792175	263	0.502502	264	4.39297
263	-16.6089	263	0.974365	263	12.8583	262	-0.150818	262	-1.31329	262	0.649384	264	-1.90186	264	9.03687	264	1.55685	253	0.0765381	253	-1.19458	253	0.561707	264	-3.84442	264	3.08624	264	2.38345	263	-0.0737305	263	-0.85376	263	0.462036	256	4.04077	256	16.3644	256	6.14673	264	-0.0132751	264	-0.803894	264	0.502502	265	4.37155
264	-16.635	264	0.973694	264	12.8006	263	-0.166565	263	-1.32294	263	0.648438	265	-1.9422	265	8.95935	265	1.50671	254	0.0459595	254	-1.2027	254	0.533417	265	-3.83954	265	3.03894	265	2.33359	264	-0.0718689	264	-0.850769	264	0.460144	257	3.9689	257	16.33	257	6.08578	265	-0.0348511	265	-0.824341	265	0.471252	266	4.31952
265	-16.6613	265	0.951721	265	12.7622	264	-0.182068	264	-1.35626	264	0.61908	266	-1.96356	266	8.89783	266	1.47873	255	0.0276489	255	-1.23456	255	0.510315	266	-3.85535	266	3.04095	266	2.33017	265	-0.0640564	265	-0.862488	265	0.46109	258	3.89078	258	16.2401	258	6.0303	266	-0.0268555	266	-0.85376	266	0.452667	267	4.23093
266	-16.6774	266	0.922607	266	12.6826	265	-0.199707	265	-1.36499	265	0.621094	267	-2.01923	267	8.87872	267	1.44656	256	0.0159302	256	-1.25409	256	0.503113	267	-3.85535	267	3.0097	267	2.30078	266	-0.0718689	266	-0.874207	266	0.46109	259	3.85327	259	16.1652	259	5.95218	267	-0.0328064	267	-0.854675	267	0.462494	268	4.19843
267	-16.678	267	0.891663	267	12.6062	266	-0.219238	266	-1.38452	266	0.602509	268	-2.0719	268	8.80548	268	1.36795	257	0.0140381	257	-1.27271	257	0.491394	268	-3.85406	268	2.97784	268	2.29297	267	-0.100006	267	-0.875793	267	0.46109	260	3.83374	260	16.1222	260	5.93735	268	-0.0262451	268	-0.861877	268	0.451721	269	4.1442
268	-16.7022	268	0.858887	268	12.5591	267	-0.222351	267	-1.40247	267	0.571259	269	-2.10315	269	8.7547	269	1.29669	258	-0.000488281	258	-1.27521	258	0.482635	269	-3.86395	269	2.94952	269	2.26236	268	-0.103119	268	-0.90155	268	0.435303	261	3.82718	261	16.0825	261	5.91782	269	-0.0367126	269	-0.874207	269	0.451111	270	4.09421
269	-16.71	269	0.819824	269	12.502	268	-0.232178	268	-1.43469	268	0.550171	270	-2.12268	270	8.70392	270	1.22638	259	-0.00830078	259	-1.32599	259	0.465607	270	-3.87567	270	2.90656	270	2.23203	269	-0.0848389	269	-0.920471	269	0.433746	262	3.81732	262	16.0425	262	5.89108	270	-0.0445251	270	-0.885925	270	0.440002	271	4.04218
270	-16.7513	270	0.789673	270	12.463	269	-0.25238	269	-1.45392	269	0.547211	271	-2.15393	271	8.64532	271	1.18732	260	-0.0212402	260	-1.36438	260	0.446075	271	-3.91473	271	2.87531	271	2.21249	270	-0.111725	270	-0.914856	270	0.440948	263	3.78281	263	15.9914	263	5.85297	271	-0.0510864	271	-0.886536	271	0.451721	272	4.02859
271	-16.7791	271	0.717651	271	12.3915	270	-0.253601	270	-1.46497	270	0.539063	272	-2.19092	272	8.57593	272	1.15607	261	-0.0414429	261	-1.39532	261	0.425934	272	-3.9408	272	2.86688	272	2.19296	271	-0.14093	271	-0.945129	271	0.411865	264	3.76468	264	15.9614	264	5.81812	272	-0.0739136	272	-0.914185	272	0.4328	273	3.99921
272	-16.8292	272	0.670471	272	12.3347	271	-0.23407	271	-1.46497	271	0.538452	273	-2.2464	273	8.52753	273	1.11609	262	-0.0701904	262	-1.41223	262	0.406067	273	-3.96033	273	2.82782	273	2.16626	272	-0.134369	272	-0.940613	272	0.403107	265	3.71765	265	15.94	265	5.78952	273	-0.0921936	273	-0.938293	273	0.421417	274	3.96344
273	-16.8276	273	0.622803	273	12.253	272	-0.250488	272	-1.45483	272	0.557983	274	-2.27234	274	8.45062	274	1.07077	263	-0.0805054	263	-1.44611	263	0.372162	274	-3.97333	274	2.8089	274	2.14673	273	-0.142181	273	-0.960144	273	0.382965	266	3.69748	266	15.9091	266	5.76797	274	-0.114838	274	-0.96405	274	0.402496	275	3.9328
274	-16.8459	274	0.641663	274	12.2186	273	-0.25238	273	-1.45392	273	0.567352	275	-2.29919	275	8.38593	275	1.03827	264	-0.0817261	264	-1.46503	264	0.355286	275	-3.97333	275	2.8089	275	2.13437	274	-0.183289	274	-0.96106	274	0.382965	267	3.67859	267	15.8619	267	5.74033	275	-0.124512	275	-0.982666	275	0.393127	276	3.90469
275	-16.8558	275	0.652466	275	12.1801	274	-0.241882	274	-1.44153	274	0.570313	276	-2.31018	276	8.33673	276	0.989685	265	-0.0934448	265	-1.47284	265	0.354675	276	-3.96362	276	2.80798	276	2.10312	275	-0.214539	275	-0.972778	275	0.36438	268	3.64859	268	15.8104	268	5.72891	276	-0.144226	276	-1.00403	276	0.384369	277	3.86874
276	-16.8964	276	0.629822	276	12.1498	275	-0.232178	275	-1.45422	275	0.569702	277	-2.31201	277	8.3064	277	0.968567	266	-0.101257	266	-1.49237	266	0.342957	277	-3.97516	277	2.80597	277	2.05328	276	-0.206543	276	-0.994385	276	0.340942	269	3.59	269	15.7596	269	5.67093	277	-0.165619	277	-1.03436	277	0.362823	278	3.84219
277	-16.9277	277	0.586853	277	12.0826	276	-0.25238	276	-1.46564	276	0.566742	278	-2.33282	278	8.26794	278	0.94812	267	-0.127502	267	-1.49487	267	0.323425	278	-4.0033	278	2.82782	278	2.04361	277	-0.207794	277	-1.02106	277	0.331238	270	3.55875	270	15.7206	270	5.63187	278	-0.201569	278	-1.05548	278	0.350159	279	3.8356
278	-16.9406	278	0.56012	278	12.0123	277	-0.27002	277	-1.47437	277	0.570313	279	-2.36096	279	8.24689	279	0.916229	268	-0.144226	268	-1.53534	268	0.286865	279	-4.02881	279	2.81519	279	2.02563	278	-0.214355	278	-1.03345	278	0.330627	271	3.50201	271	15.6884	271	5.58109	279	-0.250458	279	-1.09546	279	0.312653	280	3.81607
279	-16.9706	279	0.555603	279	11.9297	278	-0.277832	278	-1.48608	278	0.55954	280	-2.41956	280	8.18829	280	0.839661	269	-0.180176	269	-1.55646	269	0.253113	280	-4.06989	280	2.78687	280	2.00702	279	-0.212494	279	-1.03046	279	0.342957	272	3.47748	272	15.6323	272	5.54297	280	-0.297974	280	-1.14594	280	0.274536	281	3.74094
280	-16.9803	280	0.517456	280	11.8522	279	-0.29425	279	-1.49548	279	0.547821	281	-2.47345	281	8.13904	281	0.769348	270	-0.199707	270	-1.59552	270	0.203888	281	-4.08142	281	2.74579	281	1.98453	280	-0.204681	280	-1.04218	280	0.332184	273	3.4278	273	15.5673	273	5.52875	281	-0.328583	281	-1.1853	281	0.235168	282	3.68045
281	-17.0058	281	0.457947	281	11.7926	280	-0.323608	280	-1.52765	280	0.522034	282	-2.5094	282	8.11798	282	0.736542	271	-0.23877	271	-1.62677	271	0.164825	282	-4.07959	282	2.73706	282	1.98267	281	-0.222351	281	-1.0509	281	0.332184	274	3.38687	274	15.4901	274	5.5	282	-0.35202	282	-1.21655	282	0.215942	283	3.63171
282	-17.0402	282	0.420471	282	11.7428	281	-0.335327	281	-1.54718	281	0.499542	283	-2.55701	283	8.08514	283	0.718567	272	-0.27124	272	-1.64563	272	0.145294	283	-4.10223	283	2.69952	283	1.95624	282	-0.232819	282	-1.06329	282	0.321411	275	3.35953	275	15.451	275	5.47171	283	-0.357025	283	-1.2453	283	0.184692	284	3.59406
283	-17.0714	283	0.40094	283	11.7139	282	-0.334106	282	-1.50092	282	0.46048	284	-2.5719	284	8.02814	284	0.669373	273	-0.279724	273	-1.66486	273	0.132965	284	-4.11578	284	2.66925	284	1.94296	283	-0.260162	283	-1.08282	283	0.294678	276	3.31375	276	15.4368	276	5.45218	284	-0.371399	284	-1.26544	284	0.170471	285	3.56607
284	-17.0862	284	0.390747	284	11.6514	283	-0.35614	283	-1.46454	283	0.660309	285	-2.56982	285	7.9978	285	0.640442	274	-0.30249	274	-1.67297	274	0.124817	285	-4.15503	285	2.64783	285	1.93423	284	-0.279694	284	-1.11407	284	0.275146	277	3.30093	277	15.4081	277	5.4039	285	-0.37265	285	-1.27264	285	0.143738	286	3.53546
285	-17.0995	285	0.399353	285	11.6186	284	-0.605957	284	-1.61499	284	0.807495	286	-2.59735	286	7.95685	286	0.608276	275	-0.302368	275	-1.69458	275	0.113434	286	-4.19287	286	2.60425	286	1.89313	285	-0.299225	285	-1.13361	285	0.255615	278	3.30875	278	15.3807	278	5.38187	286	-0.366089	286	-1.30328	286	0.143127	287	3.50076
286	-17.1191	286	0.368103	286	11.5748	285	-0.429077	285	-1.86359	285	0.450165	287	-2.63232	287	7.89624	287	0.559357	276	-0.313416	276	-1.7027	276	0.12326	287	-4.22083	287	2.55377	287	1.86249	286	-0.318756	286	-1.15314	286	0.243896	279	3.27936	279	15.3408	279	5.38187	287	-0.350311	287	-1.31311	287	0.138611	288	3.4989
287	-17.1433	287	0.335266	287	11.5436	286	-0.518616	286	-1.64111	286	0.620636	288	-2.65125	288	7.85687	288	0.530151	277	-0.302368	277	-1.69458	277	0.131409	288	-4.24957	288	2.51733	288	1.82703	287	-0.33374	287	-1.18469	287	0.236084	280	3.24811	280	15.29	280	5.33984	288	-0.345306	288	-1.30389	288	0.160156	289	3.46826
288	-17.1398	288	0.298401	288	11.4748	287	-0.570801	287	-1.7439	287	0.54657	289	-2.68781	289	7.8244	289	0.507019	278	-0.300476	278	-1.71503	278	0.134979	289	-4.26129	289	2.47437	289	1.79703	288	-0.342194	288	-1.21564	288	0.212952	281	3.23654	281	15.2684	281	5.32031	289	-0.317169	289	-1.30231	289	0.162659	290	3.45795
289	-17.1503	289	0.266541	289	11.4023	288	-0.570801	288	-1.76733	288	0.52829	290	-2.73486	290	7.76392	290	0.469208	279	-0.300476	279	-1.72284	279	0.124207	290	-4.2533	290	2.44501	290	1.75406	289	-0.350006	289	-1.24689	289	0.200928	282	3.19922	282	15.2578	282	5.31064	290	-0.297638	290	-1.29449	290	0.168915	291	3.39139
290	-17.1718	290	0.228394	290	11.3405	289	-0.580505	289	-1.77423	289	0.508759	291	-2.76794	291	7.70624	291	0.400757	280	-0.313416	280	-1.74176	280	0.0929565	291	-4.24628	291	2.44348	291	1.76392	290	-0.348755	290	-1.27484	290	0.193115	283	3.17123	283	15.2073	283	5.26266	291	-0.286713	291	-1.28436	291	0.200165	292	3.33936
291	-17.1972	291	0.207947	291	11.3122	290	-0.598145	290	-1.78296	290	0.507813	292	-2.78748	292	7.65546	292	0.360779	281	-0.323914	281	-1.74628	281	0.0923462	292	-4.27893	292	2.42657	292	1.73813	291	-0.36969	291	-1.32294	291	0.166412	284	3.12234	284	15.1556	284	5.23111	292	-0.274994	292	-1.28436	292	0.190002	293	3.3114
292	-17.2332	292	0.17511	292	11.2858	291	-0.607971	291	-1.80341	291	0.500946	293	-2.79718	293	7.62518	293	0.329529	282	-0.328613	282	-1.73615	282	0.0929565	293	-4.29895	293	2.37408	293	1.70422	292	-0.364838	292	-1.38593	292	0.124695	285	3.09109	285	15.0853	285	5.19296	293	-0.286713	293	-1.29608	293	0.18219	294	3.28546
293	-17.248	293	0.129822	293	11.217	292	-0.609863	292	-1.84546	292	0.478455	294	-2.84424	294	7.59595	294	0.301239	283	-0.359863	283	-1.7674	283	0.0749817	294	-4.323	294	2.34705	294	1.6864	293	-0.371399	293	-1.38654	293	0.109528	286	3.0553	286	15.0543	286	5.14999	294	-0.274994	294	-1.30389	294	0.170471	295	3.2836
294	-17.2742	294	0.115601	294	11.1647	293	-0.595337	293	-1.86249	293	0.450165	295	-2.84924	295	7.52814	295	0.260132	284	-0.382507	284	-1.78534	284	0.0554504	295	-4.35095	295	2.33563	295	1.67438	294	-0.391083	294	-1.38452	294	0.102325	287	3.04297	287	15.0313	287	5.13406	295	-0.301086	295	-1.31622	295	0.162659	296	3.28671
295	-17.3133	295	0.0960693	295	11.0773	294	-0.598145	294	-1.86499	294	0.459381	296	-2.88361	296	7.47888	296	0.218567	285	-0.400818	285	-1.78595	285	0.053894	296	-4.34442	296	2.32062	296	1.63501	295	-0.420319	295	-1.41486	295	0.0729675	288	3.01624	288	15.0153	288	5.11032	296	-0.321869	296	-1.32343	296	0.163269	297	3.26373
296	-17.3412	296	0.0846558	296	11.0266	295	-0.598145	295	-1.89624	295	0.418915	297	-2.90967	297	7.42749	297	0.18576	286	-0.421753	286	-1.79504	286	0.0349731	297	-4.3327	297	2.31671	297	1.62265	296	-0.423431	296	-1.44452	296	0.0446777	289	2.98358	289	14.9867	289	5.08328	297	-0.321869	297	-1.31171	297	0.174377	298	3.26248
297	-17.3524	297	0.0765381	297	10.9794	296	-0.609863	296	-1.92358	296	0.399384	298	-2.90436	298	7.40143	298	0.147339	287	-0.449707	287	-1.83771	287	-0.00674438	298	-4.34784	298	2.32629	298	1.61484	297	-0.445007	297	-1.46497	297	0.0431213	290	2.97076	290	14.9579	290	5.05328	298	-0.333588	298	-1.32343	298	0.193909	299	3.21014
298	-17.3672	298	0.0273438	298	10.925	297	-0.629395	297	-1.94312	297	0.368134	299	-2.90375	299	7.37762	299	0.146088	288	-0.47113	288	-1.89532	288	-0.0343933	299	-4.35895	299	2.3064	299	1.5975	298	-0.461243	298	-1.48419	298	0.0206299	291	2.94592	291	14.9449	291	5.03125	299	-0.323914	299	-1.33215	299	0.201721	300	3.16467
299	-17.3855	299	-0.0123901	299	10.8727	298	-0.658752	298	-1.96356	298	0.348602	300	-2.91296	300	7.38812	300	0.158112	289	-0.48877	289	-1.91583	289	-0.0744019	300	-4.37537	300	2.30487	300	1.57437	299	-0.462494	299	-1.52264	299	0.0124817	292	2.91531	292	14.9095	292	4.99344	300	-0.325775	300	-1.35468	300	0.190948	301	3.11844
300	-17.4031	300	-0.0445557	300	10.8264	299	-0.688782	299	-1.98767	299	0.330017	301	-2.93127	301	7.36798	301	0.147644	290	-0.498596	290	-1.95581	290	-0.104706	301	-4.3772	301	2.28235	301	1.56812	300	-0.467651	300	-1.55328	300	0.00405884	293	2.90045	293	14.8681	293	4.9664	301	-0.314056	301	-1.35468	301	0.201721	302	3.07422
301	-17.4233	301	-0.0755005	301	10.7844	300	-0.68988	300	-2.0047	300	0.311096	302	-2.94092	302	7.29858	302	0.117004	291	-0.501709	291	-1.98547	291	-0.154541	302	-4.39673	302	2.26282	302	1.55548	301	-0.4664	301	-1.55389	301	-0.000457764	294	2.86578	294	14.8268	294	4.96094	302	-0.304382	302	-1.35559	302	0.201721	303	3.02875
302	-17.4539	302	-0.110962	302	10.7489	301	-0.712646	301	-2.01282	301	0.320313	303	-2.96375	303	7.22797	303	0.100464	292	-0.490662	292	-2.01642	292	-0.156097	303	-4.40845	303	2.24329	303	1.54767	302	-0.469513	302	-1.56403	302	-0.0193787	295	2.845	295	14.7884	295	4.94751	303	-0.310944	303	-1.36798	303	0.171417	304	3.00858
303	-17.4832	303	-0.172546	303	10.6867	302	-0.732849	302	-2.03595	302	0.308929	304	-2.99377	304	7.17657	304	0.0968628	293	-0.491882	293	-2.0119	293	-0.164246	304	-4.40845	304	2.20422	304	1.51642	303	-0.454529	303	-1.552	303	-0.0209351	296	2.83203	296	14.7383	296	4.93515	304	-0.312805	304	-1.38654	304	0.152496	305	2.97937
304	-17.4863	304	-0.210022	304	10.6272	303	-0.758301	303	-2.05249	303	0.308594	305	-3.00812	305	7.16425	305	0.0779419	294	-0.491882	294	-2.00409	294	-0.176575	305	-4.43115	305	2.15503	305	1.47736	304	-0.474213	304	-1.54218	304	0.00219727	297	2.81967	297	14.7269	297	4.92282	305	-0.340302	305	-1.38452	305	0.143738	306	2.9617
305	-17.5341	305	-0.21344	305	10.5865	304	-0.754883	304	-2.08154	304	0.290009	306	-3.01141	306	7.16779	306	0.0590515	295	-0.497009	295	-2.01129	295	-0.176575	306	-4.43896	306	2.14722	306	1.46405	305	-0.482025	305	-1.54218	305	0.00405884	298	2.80405	298	14.6878	298	4.89127	306	-0.364838	306	-1.42499	306	0.122192	307	2.89764
306	-17.5522	306	-0.255188	306	10.5236	305	-0.773743	305	-2.08575	305	0.276093	307	-3.03625	307	7.16266	307	0.0398254	296	-0.493774	296	-2.02661	296	-0.169373	307	-4.45068	307	2.11597	307	1.47577	306	-0.487183	306	-1.5611	306	-0.0154724	299	2.79889	299	14.6611	299	4.8522	307	-0.376556	307	-1.42499	307	0.111877	308	2.85217
307	-17.575	307	-0.263306	307	10.4755	306	-0.782959	306	-2.09485	306	0.260803	308	-3.05518	308	7.13501	308	-0.00970459	297	-0.503601	297	-2.02362	297	-0.15799	308	-4.47675	308	2.09583	308	1.47577	307	-0.495605	307	-1.56079	307	-0.00827026	300	2.7728	300	14.637	300	4.83203	308	-0.394043	308	-1.45532	308	0.0806274	309	2.82547
308	-17.5847	308	-0.281921	308	10.4367	307	-0.80127	307	-2.10718	307	0.238617	309	-3.07654	309	7.09686	309	-0.0601807	298	-0.513428	298	-2.03625	298	-0.164856	309	-4.48004	309	2.07593	309	1.4686	308	-0.493744	308	-1.56171	308	-0.00860596	301	2.74344	301	14.6165	301	4.82095	309	-0.4039	309	-1.45233	309	0.0718689	310	2.79172
309	-17.6141	309	-0.282837	309	10.3967	308	-0.80127	308	-2.12671	308	0.207977	310	-3.13202	310	7.05237	310	-0.0884399	299	-0.51532	299	-2.06659	299	-0.187347	310	-4.47675	310	2.05676	310	1.44547	309	-0.501556	309	-1.57343	309	-0.00765991	302	2.72702	302	14.615	302	4.80234	310	-0.42157	310	-1.47278	310	0.0532837	311	2.78326
310	-17.6323	310	-0.283447	310	10.3742	309	-0.791443	309	-2.14532	309	0.188446	311	-3.16638	311	6.9953	311	-0.137665	300	-0.529724	300	-2.08673	300	-0.207825	311	-4.48004	311	2.02515	311	1.42563	310	-0.503601	310	-1.57434	310	-0.00765991	303	2.70563	303	14.5847	303	4.78436	311	-0.433105	311	-1.51392	311	0.011261	312	2.75577
311	-17.6617	311	-0.315674	311	10.3592	310	-0.797363	310	-2.15405	310	0.179688	312	-3.20544	312	6.95624	312	-0.178284	301	-0.532959	301	-2.10266	301	-0.215027	312	-4.48193	312	2.00659	312	1.4064	311	-0.505463	311	-1.59296	311	-0.0262451	304	2.69968	304	14.5759	304	4.77563	312	-0.441101	312	-1.51184	312	0.0132751	313	2.72656
312	-17.6891	312	-0.346924	312	10.3172	311	-0.799377	311	-2.1745	311	0.161102	313	-3.24658	313	6.92407	313	-0.197815	302	-0.541443	302	-2.11407	302	-0.238129	313	-4.48657	313	1.99329	313	1.40546	312	-0.521881	312	-1.60626	312	-0.0271912	305	2.66638	305	14.5242	305	4.7453	313	-0.449524	313	-1.54669	313	-0.00827026	314	2.71484
313	-17.6909	313	-0.396729	313	10.2586	312	-0.809082	312	-2.20483	312	0.138611	314	-3.26611	314	6.88501	314	-0.228149	303	-0.560303	303	-2.14563	303	-0.254089	314	-4.51782	314	1.96594	314	1.37579	313	-0.524994	313	-1.63202	313	-0.045166	306	2.63843	306	14.4542	306	4.715	314	-0.45282	314	-1.56262	314	-0.00469971	315	2.6889
314	-17.6777	314	-0.452209	314	10.1873	313	-0.809082	313	-2.22437	313	0.129852	315	-3.28748	315	6.84296	315	-0.271118	304	-0.564087	304	-2.16333	304	-0.277191	315	-4.53082	315	1.9353	315	1.35626	314	-0.532806	314	-1.64374	314	-0.0389099	307	2.60468	307	14.389	307	4.66782	315	-0.445007	315	-1.59387	315	-0.0278015	316	2.6817
315	-17.6581	315	-0.460022	315	10.153	314	-0.809082	314	-2.25562	314	0.118134	316	-3.30579	316	6.815	316	-0.311096	305	-0.579834	305	-2.17297	305	-0.286896	316	-4.53735	316	1.93469	316	1.33609	315	-0.544525	315	-1.67499	315	-0.0467224	308	2.57983	308	14.3527	308	4.65485	316	-0.446869	316	-1.62421	316	-0.0395203	317	2.65421
316	-17.6484	316	-0.472656	316	10.1451	315	-0.839111	315	-2.27576	315	0.110321	317	-3.30518	317	6.80688	317	-0.326111	306	-0.593445	306	-2.1955	306	-0.296722	317	-4.54907	317	1.92297	317	1.30548	316	-0.562195	316	-1.6759	316	-0.0467224	309	2.56216	309	14.3243	309	4.62485	317	-0.43515	317	-1.64764	317	-0.0404663	318	2.61172
317	-17.6667	317	-0.485046	317	10.1148	316	-0.859863	316	-2.31421	316	0.0914001	318	-3.32343	318	6.78284	318	-0.349243	307	-0.611755	307	-2.20392	307	-0.297668	318	-4.56659	318	1.88489	318	1.27423	317	-0.580475	317	-1.67657	317	-0.0496826	310	2.54733	310	14.2751	310	4.58673	318	-0.45343	318	-1.66779	318	-0.0482788	319	2.55969
318	-17.6863	318	-0.504578	318	10.0842	317	-0.851257	317	-2.32043	317	0.0907898	319	-3.32471	319	6.7561	319	-0.395477	308	-0.612976	308	-2.23065	308	-0.324402	319	-4.58942	319	1.85718	319	1.26547	318	-0.582336	318	-1.6756	318	-0.0686035	311	2.53952	311	14.2556	311	4.57733	319	-0.442963	319	-1.67499	319	-0.0671997	320	2.51358
319	-17.7399	319	-0.50708	319	10.0647	318	-0.867676	318	-2.31421	318	0.108765	320	-3.33514	320	6.74377	320	-0.431274	309	-0.612976	309	-2.22284	309	-0.336731	320	-4.61426	320	1.82471	320	1.26578	319	-0.581726	319	-1.68372	319	-0.0773621	312	2.51138	312	14.215	312	4.56561	320	-0.436401	320	-1.68219	320	-0.0756226	321	2.50858
320	-17.769	320	-0.533447	320	10.0086	319	-0.879395	319	-2.33374	319	0.0907898	321	-3.34296	321	6.72424	321	-0.469696	310	-0.620789	310	-2.22284	310	-0.336731	321	-4.6449	321	1.80487	321	1.23969	320	-0.606567	320	-1.685	320	-0.0770264	313	2.46716	313	14.1648	313	4.52814	321	-0.441711	321	-1.68732	321	-0.0801392	322	2.51718
321	-17.8114	321	-0.565002	321	9.95688	320	-0.892334	320	-2.35266	320	0.079071	322	-3.37549	322	6.66626	322	-0.516571	311	-0.622803	311	-2.23157	311	-0.325012	322	-4.66315	322	1.78473	322	1.20874	321	-0.612976	321	-1.70325	321	-0.103119	314	2.45563	314	14.1354	314	4.48453	322	-0.459381	322	-1.69611	322	-0.086731	323	2.48438
322	-17.8217	322	-0.595032	322	9.9064	321	-0.891113	321	-2.36499	321	0.0667419	323	-3.38904	323	6.63593	323	-0.548462	312	-0.619568	312	-2.2547	312	-0.335785	323	-4.67615	323	1.76581	323	1.17813	322	-0.614838	322	-1.72186	322	-0.116089	315	2.43796	315	14.1384	315	4.47485	323	-0.462494	323	-1.70233	323	-0.105316	324	2.44843
323	-17.8164	323	-0.632813	323	9.86609	322	-0.909424	322	-2.39685	322	0.047821	324	-3.39685	324	6.61639	324	-0.549377	313	-0.630615	313	-2.26282	313	-0.355652	324	-4.67615	324	1.74237	324	1.15796	323	-0.62265	323	-1.73358	323	-0.128754	316	2.43484	316	14.1282	316	4.45624	324	-0.457794	324	-1.71246	324	-0.126404	325	2.39749
324	-17.8367	324	-0.653931	324	9.84531	323	-0.920471	323	-2.43622	323	0.0210876	325	-3.41638	325	6.58514	325	-0.561096	314	-0.648926	314	-2.27521	314	-0.355316	325	-4.67004	325	1.72565	325	1.12671	324	-0.632507	324	-1.75403	324	-0.136566	317	2.43295	317	14.1175	317	4.44296	325	-0.455933	325	-1.70172	325	-0.120148	326	2.38126
325	-17.8577	325	-0.67865	325	9.82343	324	-0.930176	324	-2.47437	324	-0.0215454	326	-3.43591	326	6.54608	326	-0.580627	315	-0.678284	315	-2.3269	315	-0.374237	326	-4.68909	326	1.71564	326	1.14734	325	-0.652649	325	-1.76544	325	-0.147339	318	2.42313	318	14.1165	318	4.45377	326	-0.472961	326	-1.70685	326	-0.13092	327	2.38983
326	-17.9	326	-0.702393	326	9.76999	325	-0.930176	325	-2.50562	325	-0.0420227	327	-3.46533	327	6.51392	327	-0.600159	316	-0.711426	316	-2.38458	316	-0.404541	327	-4.6994	327	1.69348	327	1.13391	326	-0.663757	326	-1.79309	326	-0.167206	319	2.39188	319	14.097	319	4.45468	327	-0.477325	327	-1.72028	327	-0.145325	328	2.34875
327	-17.913	327	-0.74469	327	9.71951	326	-0.949707	326	-2.53687	326	-0.061554	328	-3.48669	328	6.47577	328	-0.638306	317	-0.732178	317	-2.42688	317	-0.436737	328	-4.73474	328	1.70331	328	1.13657	327	-0.673431	327	-1.82343	327	-0.19812	320	2.38406	320	14.097	320	4.44296	328	-0.476074	328	-1.73267	328	-0.151398	329	2.30655
328	-17.9233	328	-0.766907	328	9.67593	327	-0.95282	327	-2.55481	327	-0.0810852	329	-3.505	329	6.45563	329	-0.678284	318	-0.743774	318	-2.46411	318	-0.456879	329	-4.76782	329	1.68469	329	1.09546	328	-0.691711	328	-1.83575	328	-0.210785	321	2.38531	321	14.0768	321	4.43124	329	-0.474213	329	-1.75311	329	-0.146881	330	2.25391
329	-17.9149	329	-0.743774	329	9.65515	328	-0.945007	328	-2.55481	328	-0.0826416	330	-3.52393	330	6.42798	330	-0.716736	319	-0.751587	319	-2.48364	319	-0.466583	330	-4.79395	330	1.65283	330	1.05548	329	-0.681244	329	-1.86249	329	-0.217987	322	2.37234	322	14.0579	322	4.42407	330	-0.482025	330	-1.79218	330	-0.165466	331	2.20313
330	-17.9097	330	-0.744385	330	9.62421	329	-0.93988	329	-2.55548	329	-0.0943604	331	-3.52576	331	6.39764	331	-0.747681	320	-0.744995	320	-2.5025	320	-0.486115	331	-4.81989	331	1.62671	331	1.00922	330	-0.676544	330	-1.89215	330	-0.238129	323	2.36765	323	14.0251	323	4.42343	331	-0.503601	331	-1.81262	331	-0.165466	332	2.17889
331	-17.9196	331	-0.733643	331	9.5975	330	-0.954834	330	-2.5636	330	-0.0898438	332	-3.51404	332	6.38593	332	-0.768127	321	-0.733276	321	-2.5025	321	-0.498444	332	-4.81659	332	1.61536	332	1.00406	331	-0.673431	331	-1.88202	331	-0.227966	324	2.36578	324	13.987	324	4.42499	332	-0.505463	332	-1.83514	332	-0.168427	333	2.1561
332	-17.9477	332	-0.746887	332	9.56717	331	-0.982849	331	-2.58673	331	-0.112946	333	-3.54736	333	6.36548	333	-0.787659	322	-0.725464	322	-2.49078	322	-0.506256	333	-4.81006	333	1.60815	333	0.995941	332	-0.647339	332	-1.89313	332	-0.238129	325	2.36765	325	13.9666	325	4.41626	333	-0.523132	333	-1.82434	333	-0.157654	334	2.11829
333	-17.9508	333	-0.796143	333	9.51794	332	-0.98407	332	-2.59387	332	-0.121094	334	-3.56689	334	6.32251	334	-0.798462	323	-0.722351	323	-2.49237	323	-0.517975	334	-4.80817	334	1.60718	334	1.00702	333	-0.646088	333	-1.89374	333	-0.238739	326	2.33826	326	13.9343	326	4.40546	334	-0.5336	334	-1.8172	334	-0.160614	335	2.08047
334	-17.9508	334	-0.827393	334	9.49686	333	-1.00049	333	-2.60718	333	-0.133423	335	-3.60468	335	6.29065	335	-0.821899	324	-0.722351	324	-2.50409	324	-0.53595	335	-4.80225	335	1.58472	335	1.00406	334	-0.6539	334	-1.90546	334	-0.249847	327	2.31812	327	13.9034	327	4.37515	335	-0.544525	335	-1.82343	335	-0.167816	336	2.0578
335	-17.9573	335	-0.859253	335	9.46561	334	-1.03174	334	-2.64624	334	-0.151398	336	-3.65546	336	6.24377	336	-0.848602	325	-0.722351	325	-2.53534	325	-0.53595	336	-4.80688	336	1.59485	336	0.9953	335	-0.655762	335	-1.92407	335	-0.269379	328	2.30701	328	13.8757	328	4.35532	336	-0.560944	336	-1.82501	336	-0.169373	337	2.035
336	-17.9722	336	-0.904541	336	9.42719	335	-1.04144	335	-2.68439	335	-0.182648	337	-3.68799	337	6.18579	337	-0.868134	326	-0.741882	326	-2.55487	326	-0.547668	337	-4.8316	337	1.58374	337	0.965637	336	-0.675476	336	-1.91418	336	-0.270325	329	2.2692	329	13.8556	329	4.33609	337	-0.572662	337	-1.85626	337	-0.187347	338	2.03641
337	-17.9781	337	-0.925049	337	9.38657	336	-1.05249	336	-2.71204	336	-0.210938	338	-3.69763	338	6.14374	338	-0.900024	327	-0.761414	327	-2.59393	327	-0.555481	338	-4.83502	338	1.5816	338	0.964996	337	-0.683899	337	-1.95685	337	-0.287964	330	2.23013	330	13.8243	330	4.30548	338	-0.600006	338	-1.89532	338	-0.206879	339	2.02844
338	-18.0016	338	-0.964111	338	9.3367	337	-1.06097	337	-2.73517	337	-0.222321	339	-3.71594	339	6.11188	339	-0.908752	328	-0.782959	328	-2.63391	328	-0.555481	339	-4.84985	339	1.54407	339	0.928131	338	-0.695007	338	-1.9845	338	-0.307831	331	2.21716	331	13.8054	331	4.28595	339	-0.60498	339	-1.9436	339	-0.245941	340	2.01874
339	-18.0388	339	-0.984558	339	9.28983	338	-1.08844	338	-2.75653	338	-0.230469	340	-3.73486	340	6.09595	340	-0.947205	329	-0.80127	329	-2.67755	329	-0.566254	340	-4.86237	340	1.54254	340	0.946106	339	-0.704681	339	-2.01483	339	-0.327026	332	2.20563	332	13.7761	332	4.24625	340	-0.606232	340	-1.97028	340	-0.248444	341	2.00891
340	-18.0589	340	-1.00769	340	9.23608	339	-1.12158	339	-2.79468	339	-0.252014	341	-3.75623	341	6.06561	341	-0.946899	330	-0.823914	330	-2.71503	330	-0.596893	341	-4.88708	341	1.5119	341	0.928131	340	-0.701569	340	-2.02423	340	-0.339691	333	2.17935	333	13.7657	333	4.24438	341	-0.60437	341	-1.97125	341	-0.237335	342	1.98938
341	-18.098	341	-1.00769	341	9.19672	340	-1.14111	340	-2.82593	340	-0.260773	342	-3.78564	342	6.03345	342	-0.967346	331	-0.840332	331	-2.73615	331	-0.606262	342	-4.91504	342	1.48096	342	0.907959	341	-0.711243	341	-2.07404	341	-0.365479	334	2.17624	334	13.7166	334	4.22736	342	-0.60498	342	-1.96313	342	-0.240295	343	1.9711
342	-18.1208	342	-1.02753	342	9.15765	341	-1.16254	341	-2.82501	341	-0.272491	343	-3.81561	343	5.99377	343	-1.00159	332	-0.821899	332	-2.77271	332	-0.635956	343	-4.93396	343	1.45331	343	0.899841	342	-0.705933	342	-2.11188	342	-0.385956	335	2.17313	335	13.6868	335	4.22577	343	-0.5867	343	-1.95074	343	-0.236725	344	1.97641
343	-18.1566	343	-1.04675	343	9.1189	342	-1.17358	342	-2.83313	342	-0.28125	344	-3.83643	344	5.96313	344	-1.02829	333	-0.831726	333	-2.77362	333	-0.646271	344	-4.9444	344	1.43317	344	0.888428	343	-0.707794	343	-2.1109	343	-0.410614	336	2.16656	336	13.6862	336	4.23203	344	-0.583588	344	-1.9328	344	-0.229523	345	1.97766
344	-18.1813	344	-1.09692	344	9.06781	343	-1.19379	343	-2.85626	343	-0.304352	345	-3.86639	345	5.93127	345	-1.04065	334	-0.834839	334	-2.79156	334	-0.664856	345	-4.95221	345	1.41364	345	0.857819	344	-0.697968	344	-2.1217	344	-0.41156	337	2.15857	337	13.696	337	4.24438	345	-0.571869	345	-1.92499	345	-0.235779	346	1.9711
345	-18.1925	345	-1.11859	345	9.04764	344	-1.22437	344	-2.8761	344	-0.320313	346	-3.88593	346	5.91174	346	-1.07907	335	-0.846558	335	-2.8111	335	-0.685944	346	-4.96204	346	1.39313	346	0.838287	345	-0.688263	345	-2.13043	345	-0.381256	338	2.15671	338	13.6658	338	4.215	346	-0.580475	346	-1.90704	346	-0.227966	347	1.96985
346	-18.225	346	-1.17657	346	9.00296	345	-1.22424	345	-2.88593	345	-0.355133	347	-3.90356	347	5.89124	347	-1.08688	336	-0.853149	336	-2.81177	336	-0.697662	347	-4.96393	347	1.38239	347	0.819702	346	-0.688263	346	-2.13043	346	-0.38031	339	2.14029	339	13.6525	339	4.21405	347	-0.580475	347	-1.91486	347	-0.253754	348	1.94952
347	-18.238	347	-1.20331	347	8.95154	346	-1.24066	346	-2.89532	346	-0.37265	348	-3.89874	348	5.84393	348	-1.11719	337	-0.864197	337	-2.81207	337	-0.716583	348	-4.97485	348	1.36438	348	0.799225	347	-0.704681	347	-2.13202	347	-0.38031	340	2.12857	340	13.6134	340	4.19611	348	-0.588287	348	-1.93439	348	-0.273285	349	1.91562
348	-18.2386	348	-1.21863	348	8.89624	347	-1.25171	347	-2.92297	347	-0.402344	349	-3.89685	349	5.83514	349	-1.10892	338	-0.869568	338	-2.80548	338	-0.716248	349	-4.99438	349	1.36438	349	0.789856	348	-0.7164	348	-2.12421	348	-0.367035	341	2.12076	341	13.5822	341	4.18439	349	-0.622803	349	-1.96594	349	-0.304535	350	1.88498
349	-18.2711	349	-1.22583	349	8.82953	348	-1.26019	348	-2.94611	348	-0.402008	350	-3.88513	350	5.81561	350	-1.10797	339	-0.900146	339	-2.8136	339	-0.722839	350	-4.99957	350	1.35718	350	0.770325	349	-0.724213	349	-2.13202	349	-0.367035	342	2.10123	342	13.5626	342	4.15704	350	-0.633118	350	-1.99591	350	-0.347198	351	1.85187
350	-18.2644	350	-1.24286	350	8.78592	349	-1.27783	349	-2.97437	349	-0.402344	351	-3.85907	351	5.78888	351	-1.1275	340	-0.911865	340	-2.82532	340	-0.734222	351	-5.0061	351	1.35266	351	0.765778	350	-0.740631	350	-2.14532	350	-0.378754	343	2.05045	343	13.5236	343	4.10626	351	-0.644226	351	-2.01575	351	-0.375793	352	1.83234
351	-18.2528	351	-1.22516	351	8.79514	350	-1.26141	350	-2.99231	350	-0.401398	352	-3.85596	352	5.76392	352	-1.12033	341	-0.903931	341	-2.84302	341	-0.75766	352	-5.01599	352	1.33221	352	0.746887	351	-0.746857	351	-2.1734	351	-0.408447	344	2.01794	344	13.5046	344	4.04767	352	-0.634369	352	-2.04608	352	-0.398895	353	1.79922
352	-18.2436	352	-1.23566	352	8.78531	351	-1.2583	351	-2.98608	351	-0.383423	353	-3.85657	353	5.7525	353	-1.14221	342	-0.92157	342	-2.85565	342	-0.747833	353	-5.03735	353	1.30188	353	0.716553	352	-0.762024	352	-2.16388	352	-0.41156	345	1.98999	345	13.4855	345	4.01578	353	-0.63623	353	-2.0647	353	-0.407654	354	1.79483
353	-18.2497	353	-1.22675	353	8.78796	352	-1.26019	352	-3.01251	352	-0.370148	354	-3.87421	354	5.73596	354	-1.15814	343	-0.941101	343	-2.883	343	-0.746887	354	-5.04395	354	1.29346	354	0.715637	353	-0.780945	353	-2.18372	353	-0.425018	346	1.95749	346	13.4783	346	4.01547	354	-0.637482	354	-2.07184	354	-0.4086	355	1.78827
354	-18.268	354	-1.22736	354	8.75562	353	-1.26343	353	-3.01282	353	-0.371094	355	-3.90485	355	5.69653	355	-1.17673	344	-0.944214	344	-2.91266	344	-0.778137	355	-5.0647	355	1.26672	355	0.700623	354	-0.794525	354	-2.21405	354	-0.455933	347	1.95749	347	13.4861	347	4.03436	355	-0.624512	355	-2.07251	355	-0.389679	356	1.79016
355	-18.2797	355	-1.23907	355	8.69763	354	-1.25238	354	-3.01642	354	-0.370758	356	-3.92688	356	5.66266	356	-1.20767	345	-0.94812	345	-2.91266	345	-0.779694	356	-5.0777	356	1.23608	356	0.680481	355	-0.814056	355	-2.23358	355	-0.468597	348	1.95749	348	13.5056	348	4.06561	356	-0.63562	356	-2.07281	356	-0.365631	357	1.76202
356	-18.3071	356	-1.27032	356	8.63904	355	-1.26343	355	-3.01282	355	-0.390625	357	-3.93408	357	5.63501	357	-1.22845	346	-0.942993	346	-2.92505	346	-0.767975	357	-5.07642	357	1.24329	357	0.675934	356	-0.814056	356	-2.23358	356	-0.480316	349	1.94763	349	13.5046	349	4.06561	357	-0.619843	357	-2.07092	357	-0.357483	358	1.7211
357	-18.3108	357	-1.28802	357	8.58826	356	-1.28485	356	-3.02356	356	-0.413727	358	-3.95233	358	5.59534	358	-1.24768	347	-0.936401	347	-2.93219	347	-0.767365	358	-5.07458	358	1.25409	358	0.676575	357	-0.832489	357	-2.25562	357	-0.480316	350	1.93921	350	13.4855	350	4.05484	358	-0.62265	358	-2.06171	358	-0.339844	359	1.69827
358	-18.318	358	-1.29614	358	8.54733	357	-1.27502	357	-3.03436	357	-0.422485	359	-3.98169	359	5.55139	359	-1.25876	348	-0.926697	348	-2.92145	348	-0.756256	359	-5.09473	359	1.23486	359	0.67749	358	-0.827637	358	-2.30298	358	-0.516876	351	1.92935	351	13.4728	351	4.035	359	-0.652039	359	-2.07434	359	-0.337341	360	1.6886
359	-18.32	359	-1.3244	359	8.52811	358	-1.26331	358	-3.02264	358	-0.411713	360	-3.99329	360	5.51422	360	-1.29688	349	-0.903931	349	-2.92505	349	-0.767029	360	-5.0863	360	1.22675	360	0.677185	359	-0.82373	359	-2.30298	359	-0.528137	352	1.90201	352	13.4337	352	4.00861	360	-0.6539	360	-2.09296	360	-0.355927	361	1.65546
360	-18.3188	360	-1.36017	360	8.51733	359	-1.27313	359	-3.02356	359	-0.411713	361	-4.03064	361	5.5036	361	-1.29877	350	-0.903931	350	-2.93286	350	-0.767365	361	-5.09283	361	1.23395	361	0.697021	360	-0.834839	360	-2.3111	360	-0.547668	353	1.89685	353	13.407	353	3.98907	361	-0.660461	361	-2.10529	361	-0.368591	362	1.66907
361	-18.3253	361	-1.38031	361	8.48669	360	-1.27313	360	-3.03137	360	-0.402954	362	-4.07031	362	5.45313	362	-1.33502	351	-0.902039	351	-2.94159	351	-0.775177	362	-5.11047	362	1.21344	362	0.68985	361	-0.833588	361	-2.30389	361	-0.547333	354	1.88843	354	13.3839	354	3.98453	362	-0.691101	362	-2.12512	362	-0.387512	363	1.64764
362	-18.3481	362	-1.42755	362	8.44827	361	-1.27515	361	-3.05579	361	-0.402954	363	-4.11249	363	5.41565	363	-1.38611	352	-0.919678	352	-2.95422	352	-0.793762	363	-5.12408	363	1.18317	363	0.679077	362	-0.835449	362	-2.31079	362	-0.558441	355	1.86295	355	13.3673	355	3.98813	363	-0.701569	363	-2.14532	363	-0.398895	364	1.61829
363	-18.3381	363	-1.44818	363	8.3978	362	-1.27191	362	-3.07501	362	-0.425446	364	-4.13721	364	5.38501	364	-1.42673	353	-0.937988	353	-2.96661	353	-0.804535	364	-5.12537	364	1.16425	364	0.6586	363	-0.84967	363	-2.30951	363	-0.5672	356	1.84998	356	13.325	356	3.96954	364	-0.688263	364	-2.15387	364	-0.425629	365	1.59219
364	-18.3375	364	-1.45239	364	8.36765	363	-1.27972	363	-3.10626	363	-0.433594	365	-4.15155	365	5.37268	365	-1.45862	354	-0.95282	354	-2.99237	354	-0.842987	365	-5.14362	365	1.17145	365	0.657959	364	-0.85498	364	-2.30298	364	-0.552826	357	1.81998	357	13.3126	357	3.94547	365	-0.668732	365	-2.14215	365	-0.428741	366	1.5217
365	-18.3544	365	-1.46344	365	8.34842	364	-1.28955	364	-3.1228	364	-0.441406	366	-4.15466	366	5.34686	366	-1.47751	355	-0.972351	355	-3.0119	355	-0.875793	366	-5.14673	366	1.14563	366	0.619537	365	-0.866089	365	-2.30328	365	-0.539856	358	1.80045	358	13.2931	358	3.90704	366	-0.687012	366	-2.12329	366	-0.420929	367	1.48593
366	-18.3675	366	-1.4491	366	8.33609	365	-1.31891	365	-3.15497	365	-0.459991	367	-4.15674	367	5.34595	367	-1.47906	356	-0.996582	356	-3.01349	356	-0.887512	367	-5.15143	367	1.1441	367	0.606262	366	-0.883118	366	-2.3045	366	-0.531708	359	1.80045	359	13.2853	359	3.88751	367	-0.70282	367	-2.12512	367	-0.416412	368	1.47296
367	-18.387	367	-1.46863	367	8.32953	366	-1.33051	366	-3.19611	366	-0.502014	368	-4.15546	368	5.33362	368	-1.48987	357	-1.02124	357	-3.04407	357	-0.925018	368	-5.18286	368	1.14221	368	0.600006	367	-0.884369	367	-2.32343	367	-0.5383	360	1.7742	360	13.2632	360	3.86798	368	-0.704681	368	-2.13593	368	-0.437958	369	1.45139
368	-18.3969	368	-1.46564	368	8.31781	367	-1.34155	367	-3.20422	367	-0.519531	369	-4.14502	369	5.30298	369	-1.50876	358	-1.03485	358	-3.0744	358	-0.964691	369	-5.19128	369	1.11908	369	0.566711	368	-0.9039	368	-2.34296	368	-0.53891	361	1.75281	361	13.2213	361	3.8197	369	-0.711243	369	-2.14435	369	-0.438904	370	1.44171
369	-18.4328	369	-1.46722	369	8.29919	368	-1.35205	368	-3.23608	368	-0.542633	370	-4.14374	370	5.28284	370	-1.5094	359	-1.04926	359	-3.10626	359	-0.989075	370	-5.1944	370	1.07379	370	0.519531	369	-0.920319	369	-2.34454	369	-0.546722	362	1.73984	362	13.1945	362	3.79922	370	-0.728912	370	-2.16486	370	-0.446106	371	1.44171
370	-18.4555	370	-1.49689	370	8.26172	369	-1.37158	369	-3.25562	369	-0.573273	371	-4.14374	371	5.26331	371	-1.51657	360	-1.07202	360	-3.13391	360	-1.01581	371	-5.20221	371	1.05426	371	0.517975	370	-0.949677	370	-2.38452	370	-0.556885	363	1.73138	363	13.1636	363	3.78687	371	-0.743896	371	-2.1925	371	-0.464691	372	1.42343
371	-18.4684	371	-1.50409	371	8.2406	370	-1.38129	370	-3.30548	370	-0.592804	372	-4.14502	372	5.24438	372	-1.52829	361	-1.06409	361	-3.17505	361	-1.035	372	-5.23474	372	1.03534	372	0.510162	371	-0.954681	371	-2.42499	371	-0.595001	364	1.70264	364	13.1545	364	3.77875	372	-0.742493	372	-2.21466	372	-0.487823	373	1.39093
372	-18.4886	372	-1.50769	372	8.20874	371	-1.39233	371	-3.3136	371	-0.601563	373	-4.15344	373	5.24469	373	-1.54065	362	-1.06342	362	-3.18317	362	-1.0369	373	-5.25818	373	1.0119	373	0.497803	372	-0.954681	372	-2.4328	372	-0.597504	365	1.68716	365	13.1212	365	3.75656	373	-0.741882	373	-2.22278	373	-0.485168	374	1.38312
373	-18.4997	373	-1.52753	373	8.1889	372	-1.41064	372	-3.32593	372	-0.612946	374	-4.1861	374	5.24341	374	-1.55658	363	-1.07391	363	-3.1955	363	-1.03656	374	-5.28613	374	0.992676	374	0.466553	373	-0.9664	373	-2.45233	373	-0.609222	366	1.68716	366	13.1134	366	3.7547	374	-0.743744	374	-2.2453	374	-0.496552	375	1.38126
374	-18.5003	374	-1.52722	374	8.17749	373	-1.43207	373	-3.34454	373	-0.631866	375	-4.21405	375	5.21252	375	-1.57877	364	-1.09344	364	-3.21503	364	-1.03595	375	-5.29724	375	0.984558	375	0.458435	374	-0.972961	374	-2.45294	374	-0.617035	367	1.68921	367	13.0948	367	3.73517	375	-0.755463	375	-2.2453	375	-0.497498	376	1.37015
375	-18.5063	375	-1.53595	375	8.16937	374	-1.44312	374	-3.35266	374	-0.640625	376	-4.26953	376	5.17969	376	-1.61813	365	-1.10516	365	-3.22284	365	-1.04767	376	-5.30188	376	0.971252	376	0.45874	375	-0.962494	375	-2.47186	375	-0.624237	368	1.69452	368	13.0765	368	3.73813	376	-0.773743	376	-2.25763	376	-0.509216	377	1.36484
376	-18.5422	376	-1.56097	376	8.15857	375	-1.44379	375	-3.34454	375	-0.644196	377	-4.29419	377	5.13342	377	-1.66736	366	-1.11957	366	-3.23517	366	-1.04767	377	-5.30377	377	0.952698	377	0.417358	376	-0.955933	376	-2.47906	376	-0.636566	369	1.71344	369	13.0651	369	3.73297	377	-0.784851	377	-2.26575	377	-0.5047	378	1.34201
377	-18.5669	377	-1.58771	377	8.10938	376	-1.44971	376	-3.34546	376	-0.621094	378	-4.32544	378	5.08264	378	-1.6875	367	-1.15015	367	-3.26282	367	-1.06268	378	-5.30377	378	0.921448	378	0.4086	377	-0.974213	377	-2.4953	377	-0.637177	370	1.71735	370	13.0573	370	3.74438	378	-0.774994	378	-2.26483	378	-0.516083	379	1.33234
378	-18.5948	378	-1.61078	378	8.07748	377	-1.45953	377	-3.36591	377	-0.631866	379	-4.34296	379	5.05237	379	-1.6875	368	-1.16376	368	-3.29315	368	-1.0975	379	-5.31158	379	0.901917	379	0.4086	378	-0.985931	378	-2.52264	378	-0.648285	371	1.70078	371	13.0461	371	3.76782	379	-0.765137	379	-2.28345	379	-0.528748	380	1.32062
379	-18.6177	379	-1.63849	379	8.03812	378	-1.48956	378	-3.39001	378	-0.642639	380	-4.33313	380	5.04547	380	-1.68845	369	-1.17157	369	-3.30487	369	-1.09845	380	-5.3233	380	0.882385	380	0.4086	379	-0.993744	379	-2.53436	379	-0.667816	372	1.68124	372	13.0226	372	3.7478	380	-0.776245	380	-2.28375	380	-0.517975	381	1.29327
380	-18.6292	380	-1.67957	380	7.98764	379	-1.50708	379	-3.4281	379	-0.669373	381	-4.34106	381	5.03577	381	-1.67767	370	-1.15515	370	-3.32281	370	-1.11798	381	-5.34412	381	0.855652	381	0.4086	380	-1.00546	380	-2.56171	380	-0.699066	373	1.66107	373	12.9722	373	3.73608	381	-0.776855	381	-2.28345	381	-0.509827	382	1.27188
381	-18.6292	381	-1.69519	381	7.95844	380	-1.52002	380	-3.46265	380	-0.68985	382	-4.33325	382	5.02405	382	-1.70703	371	-1.16174	371	-3.32349	371	-1.11954	382	-5.35583	382	0.843933	382	0.407959	381	-0.995605	381	-2.57251	381	-0.699066	374	1.63232	374	12.9553	374	3.72797	382	-0.756561	382	-2.28186	382	-0.498444	383	1.24124
382	-18.6372	382	-1.71661	382	7.95062	381	-1.54938	381	-3.49481	381	-0.709991	383	-4.33984	383	4.99219	383	-1.72656	372	-1.16687	372	-3.33063	372	-1.13455	383	-5.36115	383	0.830933	383	0.415771	382	-1.01141	382	-2.56262	382	-0.696106	375	1.60046	375	12.9127	375	3.70578	383	-0.766388	383	-2.27106	383	-0.480469	384	1.19952
383	-18.6469	383	-1.74689	383	7.90952	382	-1.5708	382	-3.52515	382	-0.752014	384	-4.34106	384	4.96545	384	-1.77673	373	-1.15515	373	-3.32281	373	-1.12735	384	-5.37219	384	0.815002	384	0.40921	383	-1.01328	383	-2.59296	383	-0.705933	376	1.5614	376	12.8736	376	3.66641	384	-0.764526	384	-2.27203	384	-0.467804	385	1.18204
384	-18.6586	384	-1.76642	384	7.88904	383	-1.57269	383	-3.53595	383	-0.792023	385	-4.35468	385	4.93518	385	-1.81641	374	-1.15393	374	-3.32349	374	-1.12735	385	-5.39172	385	0.803284	385	0.390015	384	-1.03156	384	-2.59357	384	-0.718597	377	1.53406	377	12.8345	377	3.62735	385	-0.763275	385	-2.28436	385	-0.459045	386	1.17343
385	-18.6964	385	-1.77875	385	7.85779	384	-1.57391	384	-3.54309	384	-0.800781	386	-4.3656	386	4.92499	386	-1.83688	375	-1.14343	375	-3.33063	375	-1.13455	386	-5.40344	386	0.791565	386	0.378296	385	-1.03406	385	-2.61188	385	-0.706268	378	1.52109	378	12.8039	378	3.60001	386	-0.745605	386	-2.28345	386	-0.458435	387	1.16937
386	-18.7414	386	-1.79926	386	7.83109	385	-1.56219	385	-3.54309	385	-0.801392	387	-4.38721	387	4.92407	387	-1.84625	376	-1.13562	376	-3.33063	376	-1.13516	387	-5.41315	387	0.77301	387	0.366577	386	-1.03281	386	-2.61249	386	-0.699677	379	1.495	379	12.772	379	3.58765	387	-0.73407	387	-2.28528	387	-0.459381	388	1.14905
387	-18.7711	387	-1.83521	387	7.77344	386	-1.55908	386	-3.53687	386	-0.78186	388	-4.41138	388	4.91467	388	-1.86877	377	-1.14545	377	-3.31207	377	-1.13907	388	-5.40845	388	0.755005	388	0.350006	387	-1.04453	387	-2.62421	387	-0.699066	380	1.48013	380	12.7345	380	3.56876	388	-0.742493	388	-2.3045	388	-0.47702	389	1.11984
388	-18.7809	388	-1.8244	388	7.74686	387	-1.58063	387	-3.54559	387	-0.792023	389	-4.42499	389	4.8844	389	-1.88672	378	-1.14221	378	-3.31567	378	-1.15765	389	-5.38037	389	0.756592	389	0.336731	388	-1.02295	388	-2.64282	388	-0.706879	381	1.49655	381	12.7244	381	3.5672	389	-0.743744	389	-2.32343	389	-0.496887	390	1.09827
389	-18.7941	389	-1.84125	389	7.7478	388	-1.59692	388	-3.58826	388	-0.810608	390	-4.43481	390	4.86389	390	-1.89938	379	-1.1767	379	-3.32379	379	-1.15799	390	-5.34595	390	0.786255	390	0.374207	389	-1.03094	389	-2.64075	389	-0.696106	382	1.48203	382	12.7531	382	3.58514	390	-0.773132	390	-2.33215	390	-0.50531	391	1.0592
390	-18.8083	390	-1.84784	390	7.72952	389	-1.62158	389	-3.61499	389	-0.818756	391	-4.42297	391	4.82281	391	-1.91797	380	-1.20282	380	-3.3244	380	-1.14984	391	-5.33112	391	0.792542	391	0.387512	390	-1.02499	390	-2.66327	390	-0.717651	383	1.48013	383	12.7423	383	3.56812	391	-0.810944	391	-2.33673	391	-0.527802	392	1.02295
391	-18.8417	391	-1.83112	391	7.71655	390	-1.6228	390	-3.6261	390	-0.831085	392	-4.41638	392	4.81561	392	-1.90814	381	-1.21454	381	-3.34393	381	-1.14923	392	-5.3233	392	0.784729	392	0.357819	391	-1.01328	391	-2.6828	391	-0.718597	384	1.46375	384	12.7408	384	3.55548	392	-0.835632	392	-2.3634	392	-0.566254	393	1.02499
392	-18.8528	392	-1.85876	392	7.67249	391	-1.61176	391	-3.63751	391	-0.831696	393	-4.42438	393	4.84497	393	-1.88922	382	-1.21454	382	-3.36737	382	-1.15704	393	-5.35083	393	0.782837	393	0.381256	392	-1.02969	392	-2.68439	392	-0.718597	385	1.45389	385	12.7398	385	3.52969	393	-0.835449	393	-2.39282	393	-0.590302	394	1.01514
393	-18.8742	393	-1.8891	393	7.61029	392	-1.60315	392	-3.64374	392	-0.851563	394	-4.43158	394	4.84076	394	-1.89908	383	-1.22626	383	-3.39471	383	-1.15704	394	-5.37219	394	0.760315	394	0.347961	393	-1.03592	393	-2.71246	393	-0.756104	386	1.45203	386	12.7134	386	3.5072	394	-0.850006	394	-2.37579	394	-0.580475	395	0.995605
394	-18.8774	394	-1.91876	394	7.55078	393	-1.61298	393	-3.6134	393	-0.8414	395	-4.44263	395	4.83264	395	-1.90659	384	-1.23285	384	-3.42657	384	-1.14923	395	-5.40533	395	0.722229	395	0.327515	394	-1.05624	394	-2.70233	394	-0.759216	387	1.45203	387	12.6939	387	3.49844	395	-0.862976	395	-2.39465	395	-0.605316	396	0.987793
395	-18.8675	395	-1.95691	395	7.52966	394	-1.60126	394	-3.6134	394	-0.840454	396	-4.47388	396	4.82483	396	-1.95703	385	-1.23407	385	-3.45331	385	-1.17596	396	-5.42297	396	0.701721	396	0.318756	395	-1.07578	395	-2.71405	395	-0.769379	388	1.45078	388	12.6828	388	3.49063	396	-0.864838	396	-2.40546	396	-0.629364	397	0.974823
396	-18.861	396	-1.97583	396	7.50922	395	-1.57391	395	-3.60168	395	-0.840454	397	-4.48358	397	4.79456	397	-1.98828	386	-1.22546	386	-3.47125	386	-1.19611	397	-5.43146	397	0.670776	397	0.315796	396	-1.09531	396	-2.71405	396	-0.78891	389	1.42935	389	12.6525	389	3.46655	397	-0.85498	397	-2.41235	397	-0.638123	398	0.925293
397	-18.861	397	-1.98364	397	7.50858	396	-1.57861	396	-3.61499	396	-0.852173	398	-4.50311	398	4.75549	398	-2.01657	387	-1.21765	387	-3.48297	387	-1.20938	398	-5.44568	398	0.644714	398	0.299835	397	-1.12265	397	-2.72186	397	-0.827972	390	1.42935	390	12.6329	390	3.46564	398	-0.853119	398	-2.40155	398	-0.62735	399	0.900787
398	-18.8644	398	-1.97797	398	7.51639	397	-1.60205	397	-3.63452	397	-0.870148	399	-4.54218	399	4.70471	399	-2.0361	388	-1.21765	388	-3.5025	388	-1.20938	399	-5.45422	399	0.631409	399	0.306396	398	-1.1539	398	-2.7453	398	-0.859222	391	1.40982	391	12.6447	391	3.45782	399	-0.874695	399	-2.39465	399	-0.638123	400	0.883118
399	-18.8736	399	-1.99878	399	7.50296	398	-1.60986	398	-3.65405	398	-0.881866	400	-4.58453	400	4.68481	400	-2.05563	389	-1.21252	389	-3.50317	389	-1.21719	400	-5.46082	400	0.611267	400	0.319702	399	-1.16046	399	-2.74591	399	-0.859222	392	1.40857	392	12.6257	392	3.44611	400	-0.88623	400	-2.42407	400	-0.668427	401	0.860474
400	-18.8839	400	-2.02094	400	7.48077	399	-1.60516	399	-3.68372	399	-0.901398	401	-4.59296	401	4.66174	401	-2.06705	390	-1.23529	390	-3.52301	390	-1.23611	401	-5.48035	401	0.591736	401	0.308594	400	-1.18329	400	-2.76184	400	-0.866425	393	1.40015	393	12.6222	393	3.45328	401	-0.884369	401	-2.42499	401	-0.6586	402	0.851868
401	-18.9114	401	-2.05017	401	7.45999	400	-1.61176	400	-3.69611	400	-0.902954	402	-4.62109	402	4.63281	402	-2.06735	391	-1.24377	391	-3.54614	391	-1.23969	402	-5.49457	402	0.573425	402	0.292969	401	-1.19482	401	-2.77173	401	-0.877808	394	1.38046	394	12.632	394	3.45688	402	-0.894226	402	-2.43372	402	-0.645935	403	0.815918
402	-18.9445	402	-2.08051	402	7.41107	401	-1.64233	401	-3.70422	401	-0.910156	403	-4.65173	403	4.61298	403	-2.08533	392	-1.26141	392	-3.56268	392	-1.24783	403	-5.5116	403	0.568298	403	0.287811	402	-1.1864	402	-2.77203	402	-0.887512	395	1.38843	395	12.6222	395	3.4353	403	-0.902649	403	-2.47638	403	-0.668427	404	0.819366
403	-18.9659	403	-2.11078	403	7.37891	402	-1.65082	402	-3.72736	402	-0.921539	404	-4.67188	404	4.60156	404	-2.10846	393	-1.29266	393	-3.58221	393	-1.26642	404	-5.52454	404	0.553284	404	0.269531	403	-1.18515	403	-2.77264	403	-0.887177	396	1.40201	396	12.6251	396	3.42563	404	-0.911713	404	-2.50311	404	-0.676575	405	0.830475
404	-18.9653	404	-2.12677	404	7.3428	403	-1.65405	403	-3.74329	403	-0.929688	405	-4.67188	405	4.5625	405	-2.11658	394	-1.30237	394	-3.61255	394	-1.28595	405	-5.53424	405	0.542542	405	0.24939	404	-1.19296	404	-2.78436	404	-0.878754	397	1.40201	397	12.6056	397	3.40704	405	-0.911713	405	-2.50311	405	-0.684998	406	0.81076
405	-18.9836	405	-2.1391	405	7.30014	404	-1.68677	404	-3.76794	404	-0.944977	406	-4.6828	406	4.53284	406	-2.13611	395	-1.32513	395	-3.63239	395	-1.30643	406	-5.53424	406	0.530823	406	0.228912	405	-1.18826	405	-2.82184	405	-0.886566	398	1.4039	398	12.593	398	3.39923	406	-0.923431	406	-2.52264	406	-0.696716	407	0.818756
406	-18.9953	406	-2.17035	406	7.26172	405	-1.6814	405	-3.8136	405	-0.9711	407	-4.69391	407	4.52466	407	-2.14548	396	-1.3219	396	-3.6438	396	-1.32562	407	-5.54407	407	0.522034	407	0.228912	406	-1.17529	406	-2.82251	406	-0.88031	399	1.39685	399	12.5554	399	3.38843	407	-0.931244	407	-2.54218	407	-0.696716	408	0.832336
407	-19.0148	407	-2.18988	407	7.21094	406	-1.68207	406	-3.83673	406	-0.984039	408	-4.69452	408	4.50159	408	-2.1608	397	-1.33295	397	-3.65192	397	-1.34549	408	-5.56238	408	0.509705	408	0.21814	407	-1.17157	407	-2.82434	407	-0.867981	400	1.37671	400	12.5323	400	3.39468	408	-0.91687	408	-2.55328	408	-0.696716	409	0.825775
408	-19.0344	408	-2.20941	408	7.17969	407	-1.69189	407	-3.86499	407	-0.992188	409	-4.68469	409	4.48297	409	-2.16891	398	-1.35516	398	-3.66425	398	-1.34906	409	-5.578	409	0.470642	409	0.199219	408	-1.16357	408	-2.84204	408	-0.866089	401	1.34265	401	12.5142	401	3.41782	409	-0.915619	409	-2.56561	409	-0.689514	410	0.802948
409	-19.0716	409	-2.22986	409	7.15234	408	-1.69312	408	-3.89563	408	-1.02249	410	-4.70044	410	4.48499	410	-2.16595	399	-1.35516	399	-3.68378	399	-1.35626	410	-5.61255	410	0.431274	410	0.171875	409	-1.16171	409	-2.84296	409	-0.856262	402	1.32498	402	12.4937	402	3.42032	410	-0.929993	410	-2.58575	410	-0.708435	411	0.81076
410	-19.093	410	-2.26801	410	7.11029	409	-1.68518	409	-3.92499	409	-1.03482	411	-4.70703	411	4.47266	411	-2.19531	400	-1.36298	400	-3.70331	400	-1.35626	411	-5.6405	411	0.388611	411	0.14093	410	-1.17157	410	-2.83215	410	-0.867035	403	1.30545	403	12.4625	403	3.39783	411	-0.947662	411	-2.61407	411	-0.735168	412	0.802338
411	-19.1027	411	-2.27875	411	7.08984	410	-1.66565	410	-3.91327	410	-1.02499	412	-4.70044	412	4.45374	412	-2.22595	401	-1.38251	401	-3.72284	401	-1.36798	412	-5.66003	412	0.380798	412	0.0898438	411	-1.16357	411	-2.85376	411	-0.889526	404	1.27545	404	12.4384	404	3.3783	412	-0.970459	412	-2.64563	412	-0.773285	413	0.784668
412	-19.1203	412	-2.27582	412	7.08109	411	-1.67346	411	-3.90155	411	-1.02109	413	-4.69061	413	4.43518	413	-2.24609	402	-1.40204	402	-3.73456	402	-1.37579	413	-5.57642	413	0.446411	413	0.160156	412	-1.16171	412	-2.84296	412	-0.887512	405	1.23639	405	12.3915	405	3.35938	413	-0.997192	413	-2.67719	413	-0.819855	414	0.774841
413	-19.1333	413	-2.30646	413	7.05078	412	-1.68329	412	-3.91028	412	-1.03281	414	-4.63531	414	4.47388	414	-2.2861	403	-1.41376	403	-3.76581	403	-1.38751	414	-5.74597	414	0.548767	414	0.3797	413	-1.16687	413	-2.86188	413	-0.917816	406	1.20734	406	12.3553	406	3.3125	414	-1.02313	414	-2.70325	414	-0.874207	415	0.874512
414	-19.1372	414	-2.3299	414	7.03061	413	-1.70752	413	-3.92358	413	-1.03186	415	-4.58984	415	4.5625	415	-2.21939	404	-1.42346	404	-3.78442	404	-1.42657	415	-5.8172	415	0.381287	415	0.292969	414	-1.14404	414	-2.89282	414	-0.941864	407	1.19232	407	12.3315	407	3.29407	415	-1.04141	415	-2.69611	415	-0.836395	416	0.514679
415	-19.1261	415	-2.34125	415	7.00717	414	-1.73218	414	-3.95422	414	-1.06937	416	-4.97388	416	4.57483	416	-1.90564	405	-1.43451	405	-3.79254	405	-1.43533	416	-5.58862	416	0.339233	416	0.21048	415	-1.1539	415	-2.89374	415	-0.950012	408	1.20279	408	12.3243	408	3.27875							417	0.594055
416	-19.1274	416	-2.33673	416	6.99124	415	-1.78644	415	-3.98767	415	-1.10123	417	-4.89954	417	4.21344	417	-2.24609	406	-1.44299	406	-3.80396	406	-1.44672	417	-5.97162	417	0.587341	417	0.522034							409	1.2106	409	12.3243	409	3.27814							418	0.665619
417	-19.1255	417	-2.33771	417	6.97888	416	-1.79626	416	-4.00812	416	-1.13031	418	-4.88202	418	4.35315	418	-2.16595	407	-1.45282	407	-3.8244	407	-1.44705	418	-5.73083	418	-0.214661	418	-0.308136							410	1.21249	410	12.3234	410	3.27814							419	0.527191
418	-19.1261	418	-2.34906	418	6.95639							419	-4.91248	419	4.31561	419	-2.12595	408	-1.46063	408	-3.83221	408	-1.45782	419	-5.68628	419	0.487671	419	0.353271							411	1.20078	411	12.3039	411	3.26733							420	0.691864
419	-19.1274	419	-2.34845	419	6.92874							420	-4.77112	420	4.02032	420	-2.44781	409	-1.47235	409	-3.84393	409	-1.46564	420	-5.77301	420	0.39624	420	0.322815							412	1.17279	412	12.2925	412	3.25562							421	0.647491
420	-19.1653	420	-2.35095	420	6.9281							421	-4.80719	421	4.36841	421	-2.0705	410	-1.49188	410	-3.883	410	-1.47736	421	-5.72021	421	0.334717	421	0.222809							413	1.14685	413	12.3562	413	3.23969							422	0.618286
421	-19.2011	421	-2.38971	421	6.89154							422	-4.84424	422	4.2561	422	-2.16861	411	-1.5036	411	-3.90253	411	-1.49689	422	-5.67987	422	0.384888	422	0.264832							414	1.10297	414	12.4973	414	3.57437							423	0.644989
422	-19.2318	422	-2.35876	422	6.85217							423	-4.81982	423	4.3064	423	-2.15002	412	-1.51141	412	-3.91425	412	-1.5047	423	-5.80078	423	0.402344	423	0.316254							415	1.08734	415	12.3762	415	3.67548							424	0.7789
423	-19.17	423	-2.28223	423	6.96185							424	-4.82312	424	4.36078	424	-2.09094	413	-1.51654	413	-3.93317	413	-1.53595	424	-5.78082	424	0.267334	424	0.201111							416	1.1889	416	12.3059	416	3.47626							425	0.578125
424	-19.4739	424	-2.24939	424	7.18219							425	-4.89905	425	4.34796	425	-2.08282	414	-1.52814	414	-3.92346	414	-1.56	425	-5.67908	425	0.253601	425	0.144684							417	0.889221	417	12.4557	417	3.68329							426	0.585785
425	-19.4152	425	-2.61078	425	6.95013							426	-4.83783	426	4.2392	426	-2.19891							426	-5.63068	426	0.338745	426	0.256104							418	1.18906	418	11.718	418	2.91626							427	0.559357
426	-19.2332	426	-2.52411	426	6.95999							427	-4.80377	427	4.27295	427	-2.21518							427	-5.59595	427	0.422974	427	0.331085							419	1.18311	419	12.4045	419	3.54858							428	0.5625
427	-19.3891	427	-2.40704	427	7.09592							428	-4.82471	428	4.32642	428	-2.14737							428	-5.57831	428	0.443481	428	0.387512							420	1.09109	420	12.2884	420	3.51828							429	0.570618
428	-19.1824	428	-2.81317	428	6.6781							429	-4.79218	429	4.31409	429	-2.11877							429	-5.54175	429	0.487671	429	0.417816							421	1.06842	421	12.2001	421	3.42343							430	0.600006
429	-19.2552	429	-2.32751	429	7.12717							430	-4.77576	430	4.29608	430	-2.0986							430	-5.51782	430	0.532349	430	0.455627							422	1.1767	422	12.312	422	3.5							431	0.630005
430	-19.3039	430	-2.51801	430	6.96185							431	-4.72815	431	4.30939	431	-2.06891							431	-5.51471	431	0.55426	431	0.485168							423	1.0217	423	12.4052	423	3.61859							432	0.662506
431	-19.3492	431	-2.57739	431	6.82031							432	-4.70081	432	4.32892	432	-2.03143							432	-5.51471	432	0.55426	432	0.510162							424	0.937164	424	12.2736	424	3.48251							433	0.67218
432	-19.3108	432	-2.41693	432	6.97733							433	-4.67938	433	4.34747	433	-2.0119							433	-5.5144	433	0.600952	433	0.529694							425	1.00046	425	12.1267	425	3.34454							434	0.674042
433	-19.3503	433	-2.34442	433	7.13718							434	-4.69452	434	4.36096	434	-1.99142							434	-5.55548	434	0.580505	434	0.502502							426	1.07327	426	12.1918	426	3.41718							435	0.666718
434	-19.3711	434	-2.55078	434	6.93576							435	-4.69812	435	4.38812	435	-1.97751							435	-5.57489	435	0.558899	435	0.472198							427	1.08826	427	12.2664	427	3.50827							436	0.644379
435	-19.3558	435	-2.67957	435	6.75156							436	-4.71564	436	4.34998	436	-2.0047							436	-5.5636	436	0.553284	436	0.450775							428	1.11578	428	12.2448	428	3.52359							437	0.603424
436	-19.3706	436	-2.60767	436	6.79828							437	-4.72546	437	4.32172	437	-2.03299							437	-5.58661	437	0.539368	437	0.460327							429	1.13248	429	12.2736	429	3.58423							438	0.626404
437	-19.387	437	-2.59753	437	6.81625							438	-4.74622	438	4.31061	438	-2.04376							438	-5.67426	438	0.4953	438	0.454681							430	1.12076	430	12.2657	430	3.58673							439	0.598267
438	-19.4067	438	-2.55646	438	6.82953							439	-4.81531	439	4.25922	439	-2.07562							439	-5.79907	439	0.0440674	439	-0.403595							431	1.12936	431	12.2673	431	3.59845							440	0.516388
439	-19.3901	439	-2.5647	439	6.83139							440	-4.92657	440	4.13123	440	-2.22345							440	-6.06378	440	-0.167358	440	-0.702332							432	1.14029	432	12.297	432	3.62421							441	0.302795
440	-19.3805	440	-2.53442	440	6.86703							441	-5.13422	441	3.44403	441	-3.52518							441	-842.893	441	-128.356	441	0.259064							433	1.15701	433	12.3336	433	3.66876							442	0.161713
441	-19.3657	441	-2.50861	441	6.8992							442	-5.29767	442	3.4281	442	-3.21689							442	462.755	442	131.726	442	-145.091							434	1.13858	434	12.3389	434	3.6908							443	-860.862
442	-19.3492	442	-2.48755	442	6.90857							443	-690.47	443	-245.593	443	3.6467							443	151.568	443	-339.452	443	-264.271							435	1.14655	435	12.3173	435	3.68158							444	517.005
443	-19.3484	443	-2.42346	443	6.97733							444	416.177	444	54.9642	444	-344.621							444	79.0397	444	-58.1956	444	-63.347							436	1.13016	436	12.3392	436	3.69922							445	154.552
444	-19.34	444	-2.43158	444	6.98358							445	97.6093	445	-162.697	445	-96.3777							445	72.6356	445	1.65875	445	15.9241							437	1.10263	437	12.3373	437	3.72421							446	90.9456
445	-19.3289	445	-2.43518	445	6.97217							446	73.5197	446	-15.834	446	-17.1264							446	72.2956	446	14.0826	446	36.6322							438	1.02078	438	12.3079	438	3.68314							447	85.4675
446	-19.3289	446	-2.44299	446	6.97186							447	71.4939	447	12.212	447	27.1042							447	72.9112	447	18.7592	447	42.6184							439	0.900299	439	11.9092	439	2.88046							448	85.2034
447	-19.3973	447	-2.46344	447	6.91327							448	71.7795	448	19.327	448	38.0581							448	73.6229	448	21.7764	448	45.8012							440	0.720001	440	11.5892	440	2.36127							449	85.5831
448	-19.5508	448	-2.55078	448	6.83609							449	72.3922	449	22.8664	449	42.1189							449	74.1695	449	24.0578	449	48.077							441	-599.913	441	-51.0944	441	3.01328							450	86.2525
449	-19.8103	449	-3.09485	449	5.60312							450	73.0126	450	25.4526	450	44.5717							450	74.5226	450	25.9594	450	49.9441							442	195.814	442	162.277	442	1.78281							451	86.8412
450	-19.9023	450	-3.3125	450	5.69797							451	73.4961	451	27.4297	451	46.6026							451	74.7139	451	27.5317	451	51.6402							443	194.491	443	-380.361	443	-378.686							452	87.3274
451	-846.934	451	-251.447	451	7.70078							452	73.82	452	29.1447	452	48.4537							452	74.7646	452	28.8442	452	53.1694							444	90.737	444	-64.601	444	-78.7397							453	87.502
452	505.604	452	135.026	452	-270.629							453	73.9508	453	30.6047	453	50.0278							453	74.7223	453	29.965	453	54.4702							445	81.6884	445	12.7339	445	14.0394							454	87.5055
453	101.177	453	-251.866	453	-129.126							454	73.9036	454	31.7494	454	51.3608							454	74.6072	454	30.9464	454	55.658							446	81.2751	446	28.3917	446	39.767							455	87.3763
454	60.8384	454	-48.5716	454	-30.113							455	73.9114	455	32.7924	455	52.6458							455	74.5411	455	31.7236	455	56.657							447	81.905	447	33.6647	447	46.828							456	87.3061
455	57.3391	455	-8.26721	455	30.4442							456	73.8546	456	33.6919	456	53.7942							456	74.4084	456	32.3309	456	57.5595							448	82.6392	448	36.8659	448	50.1839							457	87.175
456	57.3828	456	1.07813	456	45.5578							457	73.7656	457	34.4922	457	54.7853							457	74.2384	457	32.8417	457	58.378							449	83.2131	449	39.3466	449	52.6467							458	87.0808
457	57.8748	457	4.70905	457	50.2554							458	73.6191	458	35.1124	458	55.6334							458	74.1228	458	33.1964	458	59.0703							450	83.6088	450	41.2308	450	54.5724							459	86.9934
458	58.4579	458	7.32764	458	52.9292							459	73.4559	459	35.6939	459	56.4039							459	74.1079	459	33.5574	459	59.6766							451	83.782	451	42.8648	451	56.2897							460	86.8645
459	58.9799	459	9.44952	459	55.1583							460	73.3102	460	36.1359	460	57.0919							460	74.006	460	33.9325	460	60.1945							452	83.7805	452	44.2484	452	57.8588							461	86.7508
460	59.3401	460	11.1443	460	57.0051							461	73.1937	461	36.5086	461	57.7397							461	73.9741	461	34.2318	461	60.6709							453	83.7295	453	45.3129	453	59.0689							462	86.6933
461	59.5634	461	12.5386	461	58.4783							462	73.0667	462	36.5506	462	58.0858							462	73.9631	462	34.5106	462	61.235							454	83.6495	454	46.2905	454	60.2466							463	86.631
462	59.5634	462	13.7222	462	59.9278							463	72.9492	463	36.3242	463	58.0359							463	73.8926	463	34.8525	463	61.6905							455	83.564	455	47.0851	455	61.2613							464	86.5681
463	59.5559	463	14.6087	463	61.1583							464	72.8189	464	37.0456	464	58.692							464	73.8345	464	35.1277	464	62.0674							456	83.3536	456	47.6923	456	62.1541							465	86.4605
464	59.5062	464	15.4656	464	62.385							465	72.71	465	37.7622	465	59.5683							465	73.7585	465	35.3258	465	62.4328							457	83.1922	457	48.1109	457	62.8984							466	86.3658
465	59.3448	465	16.1577	465	63.3953							466	72.5898	466	37.9727	466	59.9923							466	73.6203	466	35.4125	466	62.7347							458	83.1591	458	48.5806	458	63.5775							467	86.2619
466	59.245	466	16.7525	466	64.2931							467	72.5331	467	38.1944	467	60.3444							467	73.4823	467	35.5264	467	62.9409							459	83.0876	459	48.9347	459	64.2055							468	86.1679
467	59.1552	467	17.2838	467	65.0811							468	72.4052	468	38.3463	468	60.5914							468	73.311	468	35.741	468	63.2137							460	83.0564	460	49.2745	460	64.785							469	86.0758
468	59.0344	468	17.7172	468	65.792							469	72.231	469	38.6189	469	60.8731							469	73.1828	469	35.7914	469	63.4719							461	83.0455	461	49.6862	461	65.3163							470	85.9078
469	58.9755	469	18.2134	469	66.4641							470	72.1467	470	38.702	470	61.1786							470	73.0576	470	35.9771	470	63.7066							462	82.9853	462	49.9722	462	65.8147							471	85.7667
470	58.879	470	18.5487	470	67.0186							471	72.0444	471	38.7825	471	61.4314							471	72.9839	471	36.1311	471	63.9936							463	82.9033	463	50.2925	463	66.2475							472	85.6253
471	58.8845	471	18.8331	471	67.5739							472	71.9977	472	38.7805	472	61.597							472	72.9915	472	36.4222	472	64.402							464	82.8286	464	50.4666	464	66.6069							473	85.5314
472	58.7994	472	19.1159	472	68.0513							473	71.9166	473	38.9089	473	61.8491							473	72.9072	473	36.6754	473	64.7281							465	82.7086	465	50.6945	465	66.9328							474	85.4123
473	58.7327	473	19.3466	473	68.4091							474	71.9767	474	39.0839	474	62.1972							474	72.865	474	36.9698	474	65.0648							466	82.5933	466	50.7873	466	67.1462							475	85.2694
474	58.6119	474	19.487	474	68.7643							475	71.9306	475	39.5581	475	62.6042							475	72.8551	475	37.2189	475	65.3719							467	82.4728	467	50.8807	467	67.3816							476	85.2262
475	58.5309	475	19.6915	475	69.0848							476	71.8566	476	39.8452	476	62.9698							476	72.8251	476	37.3355	476	65.5916							468	82.3281	468	51.0352	468	67.6162							477	85.2497
476	58.4203	476	19.8093	476	69.3295							477	71.7966	477	40.1486	477	63.382							477	72.864	477	37.5953	477	65.9711							469	82.2626	469	51.105	469	67.8369							478	85.302
477	58.2023	477	19.9086	477	69.5555							478	71.7916	478	40.28	478	63.6567							478	73.0151	478	37.9592	478	66.3714							470	82.1794	470	51.3595	470	68.1577							479	85.3036
478	58.105	478	19.9357	478	69.6828							479	71.8505	479	40.358	479	63.8847							479	73.0637	479	38.1947	479	66.7575							471	82.0922	471	51.5984	471	68.5047							480	85.2954
479	58.0364	479	20.1712	479	69.9838							480	71.9609	480	40.5859	480	64.1973							480	73.0643	480	38.2374	480	66.9166							472	82.0628	472	51.7928	472	68.8322							481	85.338
480	57.9869	480	20.3776	480	70.2522							481	71.9628	481	40.6553	481	64.3912							481	73.0961	481	38.3406	481	67.1044							473	81.9766	473	52.1055	473	69.1495							482	85.4226
481	57.9312	481	20.5969	481	70.5458							482	71.9999	482	40.9356	482	64.6305							482	73.1992	482	38.418	482	67.2784							474	82	474	52.4648	474	69.5947							483	85.4156
482	57.8695	482	20.8406	482	70.8344							483	72.0435	483	41.1892	483	64.9791							483	73.2381	483	38.5372	483	67.4863							475	81.9887	475	52.7908	475	70.0986							484	85.4416
483	57.8036	483	20.9439	483	70.993							484	72.0811	484	41.1958	484	65.1044							484	73.2606	484	38.647	484	67.6834							476	81.8923	476	52.9894	476	70.4289							485	85.4053
484	57.7767	484	21.2191	484	71.4287							485	71.9927	485	41.3337	485	65.2384							485	73.2816	485	38.7616	485	67.847							477	81.8882	477	53.0187	477	70.5311							486	85.4428
485	57.7106	485	21.4259	485	71.7317							486	71.9063	486	41.2852	486	65.3075							486	73.3115	486	38.9419	486	68.0489							478	81.9651	478	53.3123	478	70.822							487	85.3991
486	57.6072	486	21.6964	486	71.9858							487	71.9408	487	41.262	487	65.3522							487	73.3486	487	39.0152	487	68.2045							479	81.9644	479	53.5529	479	71.1886							488	85.3811
487	57.6528	487	21.9666	487	72.356							488	71.9913	488	41.3677	488	65.5433							488	73.3257	488	39.0578	488	68.3656							480	82.0184	480	53.647	480	71.4206							489	85.3403
488	57.629	488	22.2206	488	72.7147							489	71.9941	489	41.4678	489	65.7502							489	73.2847	489	39.0374	489	68.4636							481	82.0997	481	53.7236	481	71.6039							490	85.2411
489	57.7224	489	22.2462	489	72.8591							490	71.9741	490	41.4387	490	65.8609							490	73.3118	490	39.0472	490	68.613							482	82.1301	482	53.8235	482	71.8047							491	85.2348
490	57.8483	490	22.4567	490	73.1537							491	72.0755	491	41.433	491	66.0267							491	73.3583	491	39.2056	491	68.7711							483	82.2086	483	53.9797	483	72.0367							492	85.2733
491	57.7966	491	22.6134	491	73.3769							492	72.1102	492	41.5797	492	66.2434							492	73.4037	492	39.3489	492	68.976							484	82.2203	484	54.05	484	72.2322							493	85.3744
492	57.8053	492	22.6676	492	73.4975							493	72.1255	493	41.6111	493	66.4209							493	73.4736	493	39.4839	493	69.11							485	82.1225	485	54.0403	485	72.3728							494	85.3522
493	57.8591	493	22.8165	493	73.705							494	72.175	494	41.725	494	66.577							494	73.5302	494	39.6236	494	69.2758							486	82.0762	486	54.0869	486	72.4919							495	85.2795
494	57.8442	494	22.8884	494	73.8452							495	72.116	495	41.8522	495	66.7326							495	73.5757	495	39.7883	495	69.4877							487	82.0425	487	54.131	487	72.5664							496	85.2209
495	57.715	495	22.8612	495	73.8943							496	72.088	496	41.9033	496	66.8398							496	73.6178	496	39.9255	496	69.6823							488	82.042	488	54.2934	488	72.7214							497	85.1748
496	57.6631	496	22.7817	496	73.9411							497	72.1252	497	42.0956	497	67.0934							497	73.6764	497	39.9997	497	69.7952							489	82.0136	489	54.3076	489	72.9067							498	85.1668
497	57.6794	497	22.7931	497	74.0284							498	72.0116	498	41.9786	498	67.1003							498	73.6715	498	40.0275	498	69.9163							490	82.04	490	54.3433	490	73.0253							499	85.1003
498	57.658	498	22.8253	498	74.1889							499	71.9194	499	41.8723	499	67.0689							499	73.6526	499	39.8905	499	69.8689							491	82.0008	491	54.3882	491	73.1577							500	84.9294
499	57.6937	499	22.8796	499	74.3755							500	71.8478	500	41.8066	500	67.0345							500	73.5967	500	39.7231	500	69.881							492	82.0273	492	54.4922	492	73.351							501	84.7545
500	57.7039	500	22.9156	500	74.4734							501	71.7072	501	41.7636	501	66.9948							501	702.508	501	223.978	501	67.8491							493	82.0731	493	54.647	493	73.5556							502	84.6866
501	57.6103	501	22.9644	501	74.5781							502	71.7601	502	41.1219	502	66.9636							502	-687.311	502	-1812.53	502	-1174.68							494	81.9895	494	54.6712	494	73.6508							503	589.957
502	57.5494	502	22.9167	502	74.627							503	267.75	503	-598.918	503	-382.027							503	-21.6286	503	133.793	503	-42.382							495	81.8542	495	54.7272	495	73.7086							504	-586.849
503	57.5555	503	23.0132	503	74.7255							504	-304.22	504	-1003.91	504	-896.937							504	-6.84052	504	42.3206	504	72.3067							496	81.8914	496	54.7672	496	73.805							505	-8.31689
504	57.5522	504	23.1965	504	74.875							505	-6.66595	505	87.4423	505	12.9923							505	-5.72876	505	23.1066	505	38.5797							497	81.8563	497	54.7867	497	73.9135							506	1.74374
505	57.5089	505	23.3881	505	75.0745							506	-3.13452	506	40.0536	506	53.2106							506	-5.63269	506	17.2714	506	27.9031							498	81.7061	498	54.6567	498	73.8236							507	2.61719
506	57.4986	506	23.4167	506	75.2618							507	-2.62	507	28.853	507	34.1111							507	-5.53625	507	15.6431	507	24.1992							499	81.5743	499	54.5917	499	73.7466							508	2.72202
507	57.418	507	23.2305	507	75.1552							508	-2.61749	508	25.0471	508	27.2141							508	-5.64722	508	13.0502	508	20.9056							500	81.4838	500	54.6605	500	73.7373							509	2.74515
508	57.3926	508	23.2392	508	75.1812							509	-2.71423	509	22.4177	509	23.4301							509	-5.68127	509	11.3875	509	18.6041							501	697.863	501	135.09	501	73.1569							510	2.71735
509	57.3336	509	23.1555	509	75.1178							510	-2.84717	510	20.2751	510	20.5517							510	-5.32568	510	10.448	510	17.2238							502	-619.61	502	-1685.53	502	-1174.35							511	2.69766
510	57.2335	510	22.934	510	75.014							511	-2.75513	511	18.3365	511	18.2294							511	-5.04474	511	2.42078	511	10.3898							503	-31.7072	503	144.885	503	-37.8491							512	2.91763
511	467.938	511	162.756	511	61.3214							512	-2.53955	512	16.2795	512	16.082							512	-4.75568	512	-0.286255	512	7.19827							504	-0.692352	504	64.2895	504	87.0966							513	2.995
512	-542.622	512	-1717.89	512	-1174.02							513	-2.83405	513	6.22565	513	7.59998							513	-4.37457	513	3.3103	513	10.8584							505	0.82077	505	38.4978	505	45.6606							514	3.44092
513	-23.7037	513	101.41	513	-21.5381							514	-2.45221	514	8.27295	514	8.62265							514	-4.49438	514	3.66516	514	13.5822							506	0.942474	506	30.7827	506	32.7922							515	3.5903
514	-15.763	514	29.9537	514	70.2825							515	-2.5719	515	9.02814	515	10.5636							515	-4.63708	515	6.62518	515	16.6688							507	0.936554	507	27.3012	507	27.2066							516	3.41357
515	-14.9899	515	15.6843	515	45.1025							516	-2.63873	516	11.3624	516	13.1483							516	-4.62909	516	8.55286	516	19.0759							508	0.973419	508	25.6851	508	24.2583							517	3.35342
516	-14.8575	516	11.2021	516	36.9266							517	-2.85828	517	13.6303	517	15.8922							517	-2.19958	517	10.0471	517	20.9959							509	0.869843	509	24.2037	509	22.2181							518	3.97186
517	-14.8409	517	8.20172	517	32.4088							518	-2.3009	518	15.1036	518	17.6047							518	-0.32251	518	12.7511	518	23.8376							510	1.11078	510	22.5403	510	20.1566							519	6.94437
518	-14.856	518	6.28339	518	29.5811							519	0.364075	519	16.8766	519	19.4439							519	0.829651	519	13.7219	519	24.7977							511	1.45874	511	16.4855	511	15.113							520	8.08078
519	-14.7115	519	4.78546	519	27.5072							520	1.71515	520	19.574	520	22.1709							520	1.37671	520	13.6925	520	24.9948							512	1.50922	512	10.8528	512	9.23422							521	8.91641
520	-14.4169	520	3.71234	520	26.0364							521	2.64172	521	19.7983	521	22.6101							521	-1.18896	521	10.2957	521	19.7391							513	1.86859	513	13.6379	513	12.2224							522	9.20999
521	-14.1019	521	-6.2616	521	17.3204							522	2.48108	522	19.8317	522	22.2961							522	-5.33331	522	-3.3822	522	2.50702							514	1.75827	514	14.7556	514	14.8044							523	5.63843
522	-13.6016	522	-6.5	522	16.2983							523	-2.20123	523	7.98346	523	8.51654							523	-5.43219	523	-2.27997	523	2.89188							515	1.66046	515	17.7772	515	17.7453							524	2.4942
523	-13.3736	523	-4.56519	523	19.0132							524	-3.56671	524	3.53534	524	2.16562							524	-5.70441	524	-2.95642	524	2.07486							516	1.51968	516	19.912	516	20.3331							525	2.26828
524	-13.525	524	-2.60474	524	21.5862							525	-3.88873	525	3.47955	525	1.44968							525	-5.65234	525	-3.01953	525	2.20828							517	3.44873	517	21.5451	517	22.2412							526	2.035
525	-13.6512	525	-0.385315	525	24.2742							526	-4.0097	526	3.02045	526	1.11484							526	-5.41675	526	-2.64905	526	2.71674							518	5.72812	518	24.1359	518	24.9636							527	2.20953
526	-13.6636	526	1.53296	526	26.5548							527	-3.65967	527	3.16577	527	1.48404							527	-5.44769	527	-2.76642	527	2.5025							519	6.91483	519	25.5015	519	26.2751							528	2.27545
527	-11.1564	527	2.85358	527	28.2772							528	-3.72034	528	3.5672	528	2.01843							528	-5.45972	528	-2.85217	528	2.405							520	7.6806	520	25.6089	520	26.6283							529	2.40045
528	-9.53094	528	5.91388	528	31.4097							529	-3.5531	529	2.9953	529	1.20685							529	-5.56549	529	-2.4184	529	3.0611							521	6.06592	521	24.8342	521	25.0327							530	2.3703
529	-8.38019	529	6.5592	529	32.1384							530	-3.61877	530	3.59845	530	1.75922							530	-5.26208	530	-2.73029	530	3.6586							522	0.915131	522	8.64203	522	5.83078							531	2.23264
530	-7.87811	530	6.46637	530	32.1611							531	-3.51483	531	3.59534	531	2.69122							531	-5.31219	531	-2.1095	531	4.42358							523	0.858582	523	9.74841	523	6.01907							532	2.5928
531	-11.0247	531	1.59045	531	25.4336							532	-3.29077	532	3.70984	532	3.13187							532	-5.31018	532	-2.07343	532	4.68564							524	0.550293	524	9.13495	524	5.20953							533	2.54218
532	-14.1652	532	-9.16937	532	12.04							533	-3.53046	533	4.1344	533	3.70874							533	-5.67969	533	-2.19922	533	4.71594							525	0.467346	525	8.9245	525	5.20578							534	2.55484
533	-14.3506	533	-8.49268	533	11.9795							534	-3.70715	534	3.87311	534	3.60452							534	-5.41504	534	-3.34717	534	3.29095							526	0.734833	526	9.0564	526	5.60767							535	2.375
534	-14.5801	534	-8.99707	534	11.3731							535	-3.4303	535	3.3089	535	2.97516							535	-5.36047	535	-2.31781	535	4.15765							527	0.631561	527	9.02405	527	5.47577							536	2.51874
535	-14.4772	535	-9.01532	535	11.5728							536	-3.46454	536	3.60919	536	3.04718							536	-5.3819	536	-2.36761	536	4.24939							528	0.635132	528	8.86792	528	5.26593							537	2.45328
536	-14.3013	536	-8.68536	536	11.9973							537	-3.50439	537	3.76392	537	3.20779							537	-5.41797	537	-2.39063	537	4.21719							529	0.552032	529	9.30011	529	5.87515							538	2.39438
537	-14.3477	537	-8.92188	537	11.6087							538	-3.53125	538	3.72266	538	3.20154							538	-5.4577	538	-2.4411	538	4.16986							530	0.884521	530	9.14172	530	6.60312							539	2.34485
538	-14.2377	538	-8.74646	538	11.7242							539	-3.57153	539	3.67249	539	3.16467							539	-5.48035	539	-2.49811	539	4.12265							531	0.83078	531	9.6803	531	7.2186							540	2.32092
539	-14.2186	539	-8.56458	539	12.5487							540	-3.60156	540	3.62109	540	3.13281							540	-5.50317	540	-2.52576	540	4.08984							532	0.832489	532	9.81812	532	7.52765							541	2.28296
540	-13.9526	540	-8.47876	540	13.0934							541	-3.61249	541	3.56409	541	3.10608							541	-5.50958	541	-2.55969	541	4.07062							533	0.478271	533	9.7511	533	7.60468							542	2.25186
541	-14.078	541	-7.97473	541	13.785							542	-3.63013	542	3.52405	542	3.0928							542	-5.51599	542	-2.59357	542	4.04202							534	0.696564	534	8.53839	534	6.19907							543	2.24875
542	-13.9903	542	-8.0791	542	13.8629							543	-3.65045	543	3.49127	543	3.07422							543	-5.51782	543	-2.55359	543	4.04858							535	0.744995	535	9.34235	535	6.8414							544	2.23233
543	-14.1497	543	-8.24158	543	13.7017							544	-3.60938	544	3.48438	544	3.04453							544	-5.66693	544	-2.38141	544	4.49689							536	0.699219	536	9.25	536	6.92032							545	2.22281
544	-14.0203	544	-8.80237	544	12.872							545	-3.57825	545	3.54108	545	3.14514							545	-5.74005	545	-2.73938	545	4.12155							537	0.664825	537	9.20074	537	6.85251							546	2.29779
545	-14.0708	545	-8.22833	545	13.4016							546	-3.91345	546	3.55438	546	3.34625							546	-5.74597	546	-2.7403	546	4.06937							538	0.627014	538	9.16107	538	6.80798							547	2.0611
546	-14.1094	546	-8.33203	546	13.3783							547	-3.87408	547	3.20264	547	3.02045							547	-5.92987	547	-2.74792	547	4.12109							539	0.594513	539	9.10309	539	6.76172							548	2.14764
547	-14.1387	547	-8.36035	547	13.3414							548	-3.9267	548	3.33252	548	3.0831							548	-5.74927	548	-3.31482	548	3.5311							540	0.576233	540	9.07123	540	6.73767							549	2.1767
548	-14.1523	548	-8.39063	548	13.3111							549	-3.88562	549	3.14984	549	2.91422							549	-5.78082	549	-2.78345	549	4.04718							541	0.527344	541	9.04297	541	6.71875							550	2.16357
549	-14.168	549	-8.39844	549	13.2906							550	-3.78296	550	3.06921	550	2.84686							550	-5.80035	550	-2.90454	550	3.98453							542	0.529358	542	9.01263	542	6.70016							551	2.1525
550	-14.1927	550	-8.42908	550	13.2516							551	-3.89703	551	3.24731	551	3.04858							551	-5.7674	551	-2.82922	551	4.02359							543	0.568268	543	9.08105	543	6.76953							552	2.16232
551	-14.2122	551	-8.44861	551	13.2314							552	-3.92139	552	3.08765	552	2.94077							552	-5.76331	552	-2.7453	552	4.13968							544	0.329834	544	9.09485	544	6.95111							553	2.17014
552	-14.2324	552	-8.47174	552	13.2001							553	-3.91998	553	3.1319	553	2.9989							553	-5.67224	553	-2.78497	553	4.12219							545	0.257629	545	8.83014	545	6.80844							554	2.17984
553	-14.2023	553	-8.42816	553	13.2037							554	-3.96887	554	3.09967	554	2.98593							554	-5.84094	554	-3.00922	554	3.89624							546	0.432007	546	8.77808	546	6.72156							555	2.2142
554	-14.1556	554	-8.35583	554	13.4219							555	-3.96094	555	3.10156	555	2.98297							555	-5.85443	555	-3.04938	555	3.87048							547	0.0162354	547	8.99182	547	6.99234							556	2.04984
555	-14.5002	555	-8.41205	555	13.5292							556	-3.98206	556	2.98517	556	2.86389							556	-5.8197	556	-2.99249	556	3.93796							548	0.267181	548	8.09686	548	6.07938							557	2.11484
556	-14.4127	556	-8.81519	556	13.2026							557	-3.9472	557	2.96185	557	2.79669							557	-5.82458	557	-2.98419	557	3.94751							549	0.257813	549	8.78125	549	6.71265							558	2.08014
557	-14.4227	557	-8.61487	557	13.3167							558	-3.96875	558	3.03125	558	2.87466							558	-5.81207	558	-2.99438	558	3.94702							550	0.218414	550	8.672	550	6.6611							559	2.09171
558	-14.2653	558	-8.89471	558	13.007							559	-4.03406	559	2.98187	559	2.85608							559	-5.78735	559	-2.96765	559	3.97281							551	0.351379	551	8.67389	551	6.62579							560	2.1275
559	-14.2628	559	-8.59906	559	13.2556							560	-4.052	560	2.95374	560	2.81952							560	-5.78613	560	-2.95654	560	3.98517							552	0.396851	552	8.81714	552	6.76843							561	2.05609
560	-14.3578	560	-8.55548	560	13.3116							561	-4.08325	561	2.91467	561	2.78516							561	-5.76392	561	-2.95593	561	4.00922							553	0.199829	553	8.84338	553	6.82437							562	2.06125
561	-14.3836	561	-8.68127	561	13.1898							562	-4.09497	562	2.8717	562	2.74219							562	-5.7511	562	-2.92719	562	4.04767							554	0.143433	554	8.60016	554	6.61453							563	2.10001
562	-14.3724	562	-8.60876	562	13.2453							563	-4.07654	563	2.84296	563	2.71094							563	-5.75659	563	-2.91077	563	4.08142							555	0.184509	555	8.47217	555	6.49844							564	2.09045
563	-14.3613	563	-8.58893	563	13.2704							564	-4.06561	564	2.87268	564	2.72015							564	-5.80035	564	-2.96313	564	4.04156							556	0.230621	556	8.50964	556	6.54828							565	2.07217
564	-14.3184	564	-8.54785	564	13.3326							565	-4.06061	565	2.88971	565	2.74124							565	-5.82813	565	-3.03125	565	3.99625							557	0.256226	557	8.56714	557	6.63187							566	2.0311
565	-14.3607	565	-8.67908	565	13.1822							566	-4.10126	566	2.867	566	2.72421							566	-5.8811	566	-3.05359	566	3.97064							558	0.250916	558	8.58154	558	6.64468							567	2.00546
566	-14.366	566	-8.76239	566	13.0829							567	-4.16687	567	2.81	567	2.67654							567	-5.98987	567	-3.14374	567	3.86407							559	0.251556	559	8.60468	559	6.67719							568	2.01202
567	-14.3578	567	-8.72736	567	13.1037							568	-4.1731	568	2.76233	568	2.63593							568	-6.10614	568	-3.4411	568	3.35657							560	0.235138	560	8.62262	560	6.69702							569	2.01389
568	-14.3919	568	-8.71814	568	13.1195							569	-4.23547	569	2.71344	569	2.5625							569	-6.30829	569	-3.96106	569	2.55234							561	0.230133	561	8.6134	561	6.68689							570	2.01984
569	-14.4023	569	-8.72266	569	13.1298							570	-4.36108	570	2.45984	570	2.08405							570	-5.79486	570	-3.83887	570	2.86533							562	0.221558	562	8.63141	562	6.71564							571	2.02499
570	-14.4297	570	-8.73047	570	13.1109							571	-4.59314	571	2.05438	571	1.40015							571	-18.5804	571	-12.0106	571	-12.3233							563	0.24295	563	8.64215	563	6.74844							572	2.02686
571	-14.4414	571	-8.76172	571	13.0914							572	5.69391	572	3.04559	572	1.69232							572	-163.347	572	-128.416	572	-30.4797							564	0.251251	564	8.62823	564	6.74939							573	2.00406
572	-14.4544	572	-8.78845	572	13.0641							573	-45.7062	573	-25.1039	573	-22.5489							573	-151.264	573	-141.542	573	-110.883							565	0.238281	565	8.58984	565	6.71249							574	2.01172
573	-14.423	573	-8.79047	573	13.04							574	-157.077	574	-116.827	574	-36.4072							574	-154.725	574	-151.735	574	-122.687							566	0.229675	566	8.56873	566	6.70016							575	2.00375
574	-14.4442	574	-8.7525	574	13.0616							575	-151.555	575	-139.223	575	-119.337							575	-157.804	575	-156.573	575	-131.591							567	0.161224	567	8.52875	567	6.66266							576	1.9678
575	-14.4492	575	-8.80078	575	13.0275							576	-155.312	576	-149.787	576	-133.972							576	-160.662	576	-159.741	576	-137.214							568	0.0273438	568	8.41016	568	6.61282							577	1.94516
576	-14.4767	576	-8.77924	576	13.0133							577	-158.606	577	-154.951	577	-143.107							577	-163.457	577	-162.19	577	-141.475							569	-0.174225	569	7.76483	569	5.27829							578	1.91702
577	-14.5328	577	-8.80396	577	13.0034							578	-161.614	578	-158.305	578	-148.99							578	-166.249	578	-164.647	578	-145.496							570	-0.357056	570	7.62573	570	5.42358							579	1.81546
578	-14.6161	578	-8.95172	578	12.9656							579	-164.48	579	-160.922	579	-153.57							579	-169.179	579	-167.034	579	-149.339							571	74.7448	571	26.3756	571	5.6525							580	1.6767
579	-14.6961	579	-9.26331	579	12.0548							580	-167.635	580	-163.263	580	-157.761							580	-171.968	580	-169.336	580	-153.156							572	-178.263	572	-87.5992	572	1.86359							581	1.45578
580	-14.8088	580	-9.52142	580	11.7961							581	-170.824	581	-165.848	581	-162.085							581	-175.158	581	-172.005	581	-157.353							573	-146.241	573	-123.075	573	-95.9975							582	46.2628
581	59.9397	581	0.424683	581	12.1636							582	-174.258	582	-168.684	582	-166.738							582	-178.347	582	-174.995	582	-161.923							574	-149.405	574	-142.942	574	-110.514							583	-105.282
582	-162.155	582	-74.4538	582	6.2175							583	-177.724	583	-171.892	583	-171.831							583	-181.312	583	-178.018	583	-166.605							575	-152.965	575	-151.773	575	-122.026							584	-147.586
583	-159.452	583	-125.395	583	-81.4158							584	-181.315	584	-175.215	584	-176.853							584	-183.898	584	-180.5	584	-170.82							576	-156.039	576	-156.535	576	-128.425							585	-148.357
584	-160.188	584	-143.902	584	-125.443							585	-184.851	585	-178.672	585	-182.358							585	-186.532	585	-182.974	585	-174.927							577	-158.869	577	-159.736	577	-132.733							586	-152.226
585	-163.519	585	-149.818	585	-140.507							586	-188.049	586	-181.852	586	-187.702							586	-189.367	586	-185.854	586	-179.411							578	-161.582	578	-162.278	578	-136.302							587	-155.492
586	-166.664	586	-152.928	586	-149.153							587	-191.203	587	-185.24	587	-192.772							587	-192.197	587	-188.587	587	-183.742							579	-164.373	579	-164.593	579	-139.522							588	-158.487
587	-169.586	587	-155.231	587	-155.117							588	-194.502	588	-188.8	588	-197.962							588	-194.927	588	-191.378	588	-187.958							580	-167.16	580	-166.957	580	-143.035							589	-161.237
588	-172.58	588	-157.201	588	-159.936							589	-197.774	589	-192.437	589	-203.133							589	-197.751	589	-194.128	589	-191.909							581	-170.095	581	-169.58	581	-146.905							590	-164.038
589	-175.68	589	-159.158	589	-164.618							590	-201.248	590	-196.098	590	-208.199							590	-200.586	590	-196.988	590	-195.811							582	-173.225	582	-172.261	582	-150.88							591	-166.775
590	-179.163	590	-161.377	590	-169.36							591	-204.565	591	-199.669	591	-213.065							591	-203.262	591	-199.869	591	-199.709							583	-176.296	583	-175.129	583	-155.023							592	-169.615
591	-182.787	591	-163.906	591	-174.48							592	-207.658	592	-203.202	592	-217.815							592	-205.768	592	-202.479	592	-203.231							584	-179.077	584	-177.858	584	-159.186							593	-172.467
592	-186.572	592	-166.894	592	-180.062							593	-210.689	593	-206.505	593	-222.321							593	-208.154	593	-204.989	593	-206.609							585	-181.686	585	-180.452	585	-163.243							594	-175.708
593	-190.498	593	-170.237	593	-185.933							594	-213.548	594	-209.708	594	-226.647							594	-210.367	594	-207.532	594	-209.946							586	-184.253	586	-183.061	586	-167.246							595	-178.566
594	-194.21	594	-173.493	594	-191.831							595	-216.197	595	-212.759	595	-230.697							595	-212.307	595	-209.991	595	-213.193							587	-187.105	587	-185.862	587	-171.321							596	-181.153
595	-197.685	595	-176.429	595	-197.424							596	-218.667	596	-215.643	596	-234.526							596	-214.252	596	-212.288	596	-216.218							588	-189.935	588	-188.873	588	-175.344							597	-183.773
596	-201.163	596	-179.807	596	-203.101							597	-220.976	597	-218.311	597	-238.2							597	-216.128	597	-214.58	597	-219.202							589	-192.602	589	-191.764	589	-179.209							598	-186.589
597	-204.706	597	-183.346	597	-208.824							598	-223.099	598	-220.906	598	-241.825							598	-218.147	598	-216.825	598	-222.219							590	-195.183	590	-194.477	590	-182.907							599	-189.385
598	-208.217	598	-186.86	598	-214.371							599	-225.237	599	-223.296	599	-245.301							599	-220.324	599	-219.205	599	-225.193							591	-197.652	591	-197.031	591	-186.386							600	-192.167
599	-211.745	599	-190.28	599	-219.67							600	-227.451	600	-225.667	600	-248.747							600	-222.628	600	-221.733	600	-228.309							592	-200.008	592	-199.445	592	-189.647							601	-194.886
600	-215.221	600	-193.733	600	-224.859							601	-229.767	601	-228.07	601	-252.207							601	-224.961	601	-224.215	601	-231.382							593	-202.432	593	-201.696	593	-192.702							602	-197.561
601	-218.563	601	-197.246	601	-229.937							602	-232.251	602	-230.677	602	-255.715							602	-227.198	602	-226.624	602	-234.357							594	-204.598	594	-204.291	594	-195.924							603	-200.079
602	-221.75	602	-200.545	602	-234.765							603	-234.77	603	-233.396	603	-259.318							603	-229.47	603	-229.031	603	-237.304							595	-206.549	595	-206.446	595	-198.806							604	-202.413
603	-224.965	603	-203.904	603	-239.473							604	-237.271	604	-235.943	604	-262.642							604	-231.685	604	-231.341	604	-240.061							596	-208.501	596	-208.497	596	-201.475							605	-204.59
604	-228.019	604	-207.211	604	-244.082							605	-239.727	605	-238.625	605	-266.049							605	-233.933	605	-233.736	605	-242.774							597	-210.456	597	-210.708	597	-204.334							606	-206.703
605	-230.822	605	-210.419	605	-248.596							606	-242.203	606	-241.154	606	-269.32							606	-236.181	606	-236.216	606	-245.613							598	-212.364	598	-212.848	598	-207.174							607	-208.682
606	-233.455	606	-213.425	606	-252.947							607	-244.748	607	-243.815	607	-272.556							607	-238.438	607	-238.791	607	-248.411							599	-214.497	599	-214.896	599	-209.925							608	-210.567
607	-236.006	607	-216.495	607	-257.226							608	-247.2	608	-246.55	608	-275.778							608	-240.375	608	-241.238	608	-250.918							600	-216.86	600	-217.342	600	-212.967							609	-212.512
608	-238.657	608	-219.451	608	-261.504							609	-249.449	609	-249.191	609	-278.922							609	-242.148	609	-243.411	609	-253.127							601	-219.195	601	-220.053	601	-216.177							610	-214.364
609	-241.413	609	-222.585	609	-265.934							610	-251.511	610	-251.508	610	-281.581							610	-243.808	610	-245.407	610	-255.068							602	-221.477	602	-222.539	602	-219.145							611	-216.31
610	-244.098	610	-225.681	610	-270.312							611	-253.411	611	-253.728	611	-283.917							611	-245.459	611	-247.198	611	-256.724							603	-223.684	603	-225.082	603	-222.117							612	-218.18
611	-246.696	611	-228.668	611	-274.548							612	-255.236	612	-255.743	612	-285.967							612	-247.121	612	-249.053	612	-258.519							604	-225.938	604	-227.595	604	-224.956							613	-220.079
612	-249.43	612	-231.566	612	-278.596							613	-256.904	613	-257.591	613	-287.807							613	-248.801	613	-250.877	613	-260.293							605	-228.087	605	-230.277	605	-227.853							614	-222.068
613	-252.208	613	-234.722	613	-282.643							614	-258.509	614	-259.138	614	-289.373							614	-250.459	614	-252.675	614	-261.93							606	-230.152	606	-232.67	606	-230.429							615	-224.173
614	-254.83	614	-237.982	614	-286.628							615	-260.226	615	-260.723	615	-290.967							615	-252.066	615	-254.531	615	-263.585							607	-231.883	607	-234.674	607	-232.598							616	-226.225
615	-257.478	615	-241.097	615	-290.525							616	-262.268	616	-262.456	616	-292.605							616	-253.596	616	-256.165	616	-265.189							608	-233.7	608	-236.641	608	-234.685							617	-228.56
616	-260.157	616	-244.101	616	-294.421							617	-264.587	617	-264.75	617	-294.68							617	-255.015	617	-257.723	617	-266.712							609	-235.327	609	-238.549	609	-236.698							618	-230.926
617	-262.631	617	-247.169	617	-298.237							618	-266.892	618	-267.247	618	-297.144							618	-256.417	618	-259.377	618	-268.369							610	-236.778	610	-240.125	610	-238.317							619	-232.99
618	-264.966	618	-250.062	618	-301.677							619	-269.12	619	-269.606	619	-299.557							619	-257.786	619	-260.779	619	-269.703							611	-238.101	611	-241.598	611	-239.683							620	-234.848
619	-267.251	619	-252.79	619	-304.745							620	-271.177	620	-272.003	620	-301.944							620	-259.039	620	-262.285	620	-271.157							612	-239.392	612	-243.023	612	-240.893							621	-236.44
620	-269.442	620	-255.342	620	-307.579							621	-273.198	621	-274.221	621	-304.148							621	-260.311	621	-263.768	621	-272.662							613	-240.605	613	-244.395	613	-242.086							622	-238.11
621	-271.6	621	-257.872	621	-310.321							622	-275.185	622	-276.554	622	-306.52							622	-261.596	622	-265.136	622	-274.121							614	-241.83	614	-245.732	614	-243.237							623	-239.651
622	-273.59	622	-260.074	622	-312.806							623	-277.051	623	-278.885	623	-308.918							623	-262.818	623	-266.759	623	-275.663							615	-242.984	615	-246.891	615	-244.197							624	-241.138
623	-275.523	623	-262.262	623	-315.202							624	-278.812	624	-281.068	624	-311.216							624	-264.003	624	-268.38	624	-277.239							616	-244.017	616	-248.109	616	-245.132							625	-242.667
624	-277.604	624	-264.515	624	-317.6							625	-280.658	625	-283.185	625	-313.447							625	-264.98	625	-269.725	625	-278.56							617	-245.029	617	-249.224	617	-245.941							626	-244.123
625	-279.702	625	-266.829	625	-320.125							626	-282.454	626	-285.412	626	-315.631							626	-266.24	626	-271.15	626	-279.976							618	-246.005	618	-250.38	618	-246.873							627	-245.547
626	-281.818	626	-269.187	626	-322.65							627	-283.882	627	-287.915	627	-317.853							627	-267.027	627	-271.996	627	-281.231							619	-246.852	619	-251.426	619	-247.599							628	-246.917
627	-283.806	627	-271.527	627	-325.273							628	-285.082	628	-289.973	628	-319.917							628	-266.398	628	-271.014	628	-281.463							620	-247.762	620	-252.183	620	-248.163							629	-248.341
628	-285.795	628	-273.714	628	-327.644							629	-286.15	629	-291.423	629	-321.472							629	-264.492	629	-269.41	629	-281.961							621	-248.577	621	-253.21	621	-248.995							630	-249.626
629	-287.752	629	-275.923	629	-330.066							630	-287.149	630	-292.521	630	-322.689							630	-272.422	630	-267.871	630	-281.974							622	-249.211	622	-254.117	622	-249.688							631	-250.65
630	-289.565	630	-278.024	630	-332.458							631	-287.709	631	-293.634	631	-323.888							631	-138.195	631	-78.2208	631	-148.315							623	-249.837	623	-254.92	623	-250.226							632	-251.777
631	-291.643	631	-280.225	631	-334.986							632	-350.597	632	-299.7	632	-323.299							632	-89.5349	632	-177.731	632	-155.969							624	-250.557	624	-255.794	624	-250.802							633	-252.947
632	-293.593	632	-282.743	632	-337.832							633	-94.7992	633	-65.2391	633	-151.866							633	-74.3216	633	-150.62	633	-165.666							625	-251.228	625	-256.902	625	-251.525							634	-254.17
633	-295.106	633	-285.136	633	-340.604							634	-123.993	634	-219.625	634	-200.108							634	-61.4719	634	-110.272	634	-121.878							626	-251.714	626	-257.915	626	-252.297							635	-255.408
634	-296.627	634	-287.036	634	-342.819							635	-100.775	635	-176.677	635	-200.441							635	-53.1031	635	-83.8742	635	-92.3981							627	-252.215	627	-258.598	627	-252.795							636	-256.592
635	-297.975	635	-288.95	635	-344.982							636	-82.083	636	-132.574	636	-153.709							636	-48.1408	636	-68.8768	636	-75.8075							628	-251.964	628	-258.024	628	-252.651							637	-257.662
636	-299.325	636	-290.615	636	-347.072							637	-69.8427	637	-102.327	637	-121.41							637	-45.1289	637	-60.4063	637	-66.4845							629	-250.326	629	-255.958	629	-251.936							638	-258.538
637	-300.716	637	-292.191	637	-349.103							638	-62.5526	638	-84.4053	638	-102.087							638	-43.1927	638	-55.2767	638	-60.9356							630	-247.283	630	-253.044	630	-251.311							639	-258.927
638	-301.084	638	-292.239	638	-350.316							639	-58.1333	639	-74.0408	639	-90.9066							639	-41.4445	639	-51.8383	639	-57.2214							631	-262.303	631	-270.151	631	-249.595							640	-258.268
639	-300.037	639	-290.523	639	-350.88							640	-55.2489	640	-67.8423	640	-84.0914							640	-40.4308	640	-48.5327	640	-53.9606							632	-32.9577	632	5.58624	632	-55.8792							641	-256.259
640	-297.223	640	-287.937	640	-351.663							641	-52.9063	641	-63.6797	641	-79.6649							641	-39.5218	641	-46.663	641	-52.4342							633	-70.1491	633	-159.722	633	-140.952							642	-282.132
641	-344.791	641	-307.218	641	-351.499							642	-51.4556	642	-59.3699	642	-75.5931							642	-38.8349	642	-45.5845	642	-51.4758							634	-55.5838	634	-112.634	634	-118.788							643	-135.591
642	-73.45	642	-32.4821	642	-154.132							643	-50.4111	643	-57.6167	643	-73.9538							643	-38.4397	643	-45.1044	643	-51.4409							635	-46.7767	635	-81.7464	635	-84.8261							644	-81.0497
643	-124.518	643	-221.774	643	-228.618							644	-49.3733	644	-56.2333	644	-72.8163							644	-37.9865	644	-45.2353	644	-50.6945							636	-41.7424	636	-64.373	636	-65.8698							645	-65.49
644	-105.098	644	-172.133	644	-210.939							645	-48.6384	645	-55.5597	645	-72.2544							645	-37.8442	645	-44.5798	645	-49.7042							637	-38.8008	637	-55.2149	637	-55.8644							646	-53.0845
645	-91.0457	645	-131.364	645	-165.858							646	-48.1483	646	-55.2286	646	-71.0647							646	-37.9127	646	-43.9597	646	-48.9261							638	-36.9528	638	-49.7814	638	-50.1631							647	-45.6708
646	-80.8337	646	-101.728	646	-134.135							647	-47.9548	647	-54.5323	647	-70.0169							647	-37.1186	647	-42.759	647	-47.4564							639	-35.5753	639	-46.392	639	-46.5145							648	-41.3342
647	-73.9402	647	-83.1843	647	-114.275							648	-47.5772	648	-53.6567	648	-68.9944							648	-36.7368	648	-41.3836	648	-45.4188							640	-34.1461	640	-43.8079	640	-43.8062							649	-38.7283
648	-69.6355	648	-71.8093	648	-102.213							649	-46.7903	649	-52.1244	649	-66.9091							649	-36.4628	649	-40.7178	649	-44.5638							641	-33.5661	641	-40.8908	641	-41.1717							650	-37.0045
649	-66.7508	649	-64.9313	649	-94.7517							650	-46.2249	650	-50.8231	650	-65.1289							650	-35.8913	650	-39.9606	650	-43.8428							642	-33.0078	642	-40.3672	642	-40.7684							651	-35.2764
650	-64.5449	650	-60.3038	650	-89.8797							651	-45.7917	651	-50.0123	651	-64.0669							651	-35.598	651	-37.6678	651	-42.0688							643	-32.5135	643	-39.5206	643	-40.5811							652	-34.4852
651	-63.1454	651	-55.7105	651	-85.6439							652	-45.2291	652	-48.8035	652	-63.0808							652	-36.1878	652	-40.2772	652	-44.76							644	-31.973	644	-39.7538	644	-40.3183							653	-33.818
652	-62.1925	652	-53.9741	652	-83.952							653	-45.025	653	-47.0851	653	-61.7702							653	-36.355	653	-40.635	653	-46.0725							645	-31.9042	645	-39.2296	645	-39.2531							654	-33.1063
653	-61.3533	653	-52.5206	653	-82.9033							654	-45.4437	654	-49.3758	654	-64.4103							654	-36.3166	654	-40.5565	654	-45.9569							646	-32.0536	646	-38.7994	646	-38.5586							655	-32.6039
654	-60.6275	654	-51.9207	654	-82.1888							655	-45.449	655	-49.5489	655	-65.2603							655	-35.7477	655	-40.1633	655	-44.9845							647	-31.3908	647	-37.8964	647	-37.5903							656	-32.2131
655	-60.133	655	-51.4355	655	-80.8669							656	-45.2043	656	-49.3041	656	-64.8059							656	-35.5496	656	-39.6217	656	-44.4481							648	-30.9542	648	-36.3491	648	-35.2042							657	-32.3202
656	-59.967	656	-50.6865	656	-79.8169							657	-44.5692	657	-48.7681	657	-63.8984							657	-35.2319	657	-39.6418	657	-44.7592							649	-30.5433	649	-35.5546	649	-34.3727							658	-32.1692
657	-59.5019	657	-49.7178	657	-78.7183							658	-44.3195	658	-48.2367	658	-63.4149							658	-35.088	658	-38.7783	658	-43.7274							650	-30.2134	650	-34.8464	650	-33.4758							659	-31.5028
658	-58.7508	658	-47.9586	658	-76.2885							659	-43.9523	659	-47.9554	659	-63.4345							659	-34.6836	659	-38.6055	659	-42.5441							651	-29.6822	651	-33.2761	651	-32.3167							660	-31.1049
659	-58.2064	659	-46.6371	659	-74.6766							660	-43.8097	660	-47.1967	660	-62.3759							660	-34.54	660	-37.9448	660	-41.8809							652	-29.8967	652	-33.4481	652	-32.7151							661	-30.8439
660	-57.7626	660	-45.7613	660	-73.5411							661	-43.2617	661	-47.1172	661	-61.2167							661	-34.4441	661	-37.6178	661	-41.108							653	-30.3372	653	-34.9955	653	-34.9728							662	-30.3491
661	-57.0145	661	-44.2134	661	-72.2762							662	-43.0206	662	-46.3061	662	-60.3275							662	-34.6091	662	-37.5431	662	-40.9272							654	-30.3836	654	-35.2633	654	-35.5505							663	-30.0905
662	-56.7636	662	-43.0342	662	-71.4022							663	-42.8281	663	-45.9102	663	-59.4941							663	-34.3144	663	-38.417	663	-41.9433							655	-30.0972	655	-35.0725	655	-35.0366							664	-30.6111
663	-57.135	663	-44.8388	663	-73.765							664	-43.1339	664	-45.7319	664	-59.1635							664	-34.1642	664	-37.5057	664	-41.1319							656	-29.7553	656	-34.5638	656	-34.2859							665	-30.7025
664	-57.0546	664	-44.9435	664	-74.3784							665	-42.6915	665	-46.7128	665	-60.3964							665	-34.0486	665	-37.4073	665	-40.9494							657	-29.4803	657	-34.3302	657	-34.2751							666	-30.5761
665	-56.7238	665	-44.5795	665	-73.7738							666	-42.4683	666	-45.5647	666	-59.4116							666	-33.9667	666	-37.2686	666	-40.7588							658	-29.2206	658	-33.9796	658	-34.0166							667	-30.1024
666	-56.1853	666	-43.9034	666	-72.8564							667	-42.3428	667	-45.4263	667	-59.0792							667	-33.8841	667	-37.1322	667	-40.5889							659	-29.0471	659	-33.5097	659	-32.918							668	-29.9919
667	-55.8749	667	-43.463	667	-72.5638							668	-42.2083	668	-45.226	668	-58.8544							668	-33.8082	668	-36.9944	668	-40.4441							660	-28.7917	660	-33.1921	660	-32.1105							669	-29.682
668	-55.5239	668	-43.0838	668	-72.2777							669	-42.0964	669	-45.0631	669	-58.6758							669	-33.7366	669	-36.8934	669	-40.3241							661	-28.7881	661	-32.7192	661	-31.4203							670	-29.5956
669	-55.2648	669	-42.4477	669	-71.1647							670	-41.9667	670	-44.9092	670	-58.5222							670	-33.6858	670	-36.8036	670	-40.2219							662	-28.6758	662	-32.6289	662	-31.0377							671	-29.2919
670	-54.7059	670	-42.0611	670	-70.0898							671	-41.8378	671	-44.7178	671	-58.3441							671	-33.596	671	-36.7059	671	-40.1125							663	-28.8235	663	-32.7602	663	-31.0928							672	-29.1052
671	-54.6149	671	-41.2141	671	-69.1561							672	-41.6984	672	-44.5453	672	-58.1722							672	-33.5288	672	-36.6418	672	-40.0226							664	-28.4807	664	-33.1269	664	-31.6725							673	-28.9328
672	-54.1653	672	-40.9877	672	-68.5344							673	-41.5781	673	-44.3711	673	-57.9853							673	-33.4749	673	-36.5848	673	-39.8953							665	-28.3389	665	-32.2583	665	-30.8839							674	-29.245
673	-54.3461	673	-40.6063	673	-68.0694							674	-41.4623	674	-44.2122	674	-57.8158																			666	-28.2942	666	-32.2064	666	-30.7017							675	-28.8691
674	-53.8444	674	-41.4333	674	-69.0875							675	-41.3524	675	-44.0797	675	-57.6505																			667	-28.2375	667	-32.1508	667	-30.6091							676	-28.7283
675	-53.6331	675	-40.2186	675	-67.9831							676	-41.2562	676	-43.9617	676	-57.5213																			668	-28.1834	668	-32.0802	668	-30.524							677	-28.6536
676	-53.4913	676	-40.0474	676	-67.6197																															669	-28.1339	669	-32.017	669	-30.4306							678	-28.5531
677	-53.3063	677	-39.8469	677	-67.3769																															670	-28.07	670	-31.9338	670	-30.3297							679	-28.4616
678	-53.135	678	-39.6396	678	-67.1203																															671	-27.9761	671	-31.8264	671	-30.2059							680	-28.3594
679	-52.9769	679	-39.4178	679	-66.8706																															672	-27.9124	672	-31.7059	672	-30.0555							681	-28.2905
680	-52.8038	680	-39.231	680	-66.6314																															673	-27.8285	673	-31.5858	673	-29.8947							682	-28.2384
681	-52.637	681	-39.0389	681	-66.4081																															674	-27.8094	674	-31.4391	674	-29.7648							683	-28.1747
682	-52.4835	682	-38.8403	682	-66.19																																											684	-28.1388
683	-52.305	683	-38.6483	683	-65.9785																																											685	-28.022
684	-52.2449	684	-38.3952	684	-65.7603
[truncated: 106 more columns]

## Sheet: Labelled columns
Cycle 17 (OG1131 CHD8 2250-2581)				Cycle 18 (Buffer control)				Cycle 19 (OG1131 CHD8 1800-2300)				Cycle 20 (Buffer control)				Cycle 21 (OG1131 CHD8 1350-1850)				Cycle 22 (Buffer control)				Cycle 23 (OG113 CHD8 900-1400)				Cycle 24 (Buffer control)				Cycle 25 (OG1131 CHD8 450-950)				Cycle 26 (Buffer control)				Cycle 27 (OG1131 CHD8 1-500)				Cycle 28 (Buffer control)				Cycle 29 (OG1132 SOX2)
Fc 2-1 (OG1131 BCL11A)		Fc 3-1 (OG1131 BCL11B)	Fc 4-1 (OG1132 CHD8)	Fc 2-1 (OG1131 BCL11A)		Fc 3-1 (OG1131 BCL11B)	Fc 4-1 (OG1132 CHD8)	Fc 2-1 (OG1131 BCL11A)		Fc 3-1 (OG1131 BCL11B)	Fc 4-1 (OG1132 CHD8)	Fc 2-1 (OG1131 BCL11A)		Fc 3-1 (OG1131 BCL11B)	Fc 4-1 (OG1132 CHD8)	Fc 2-1 (OG1131 BCL11A)		Fc 3-1 (OG1131 BCL11B)	Fc 4-1 (OG1132 CHD8)	Fc 2-1 (OG1131 BCL11A)		Fc 3-1 (OG1131 BCL11B)	Fc 4-1 (OG1132 CHD8)	Fc 2-1 (OG1131 BCL11A)		Fc 3-1 (OG1131 BCL11B)	Fc 4-1 (OG1132 CHD8)	Fc 2-1 (OG1131 BCL11A)		Fc 3-1 (OG1131 BCL11B)	Fc 4-1 (OG1132 CHD8)	Fc 2-1 (OG1131 BCL11A)		Fc 3-1 (OG1131 BCL11B)	Fc 4-1 (OG1132 CHD8)	Fc 2-1 (OG1131 BCL11A)		Fc 3-1 (OG1131 BCL11B)	Fc 4-1 (OG1132 CHD8)	Fc 2-1 (OG1131 BCL11A)		Fc 3-1 (OG1131 BCL11B)	Fc 4-1 (OG1132 CHD8)	Fc 2-1 (OG1131 BCL11A)		Fc 3-1 (OG1131 BCL11B)	Fc 4-1 (OG1132 CHD8)	Fc 2-1 (OG1131 BCL11A)
Time (s)	Response (RU)	Response (RU)	Response (RU)	Time (s)	Response (RU)	Response (RU)	Response (RU)	Time (s)	Response (RU)	Response (RU)	Response (RU)	Time (s)	Response (RU)	Response (RU)	Response (RU)	Time (s)	Response (RU)	Response (RU)	Response (RU)	Time (s)	Response (RU)	Response (RU)	Response (RU)	Time (s)	Response (RU)	Response (RU)	Response (RU)	Time (s)	Response (RU)	Response (RU)	Response (RU)	Time (s)	Response (RU)	Response (RU)	Response (RU)	Time (s)	Response (RU)	Response (RU)	Response (RU)	Time (s)	Response (RU)	Response (RU)	Response (RU)	Time (s)	Response (RU)	Response (RU)	Response (RU)	Time (s)	Response (RU)
-33	-1.23407	-1.41425	-2.0647	-34	-2.87158	-3.45483	-4.10062	-32	-0.0184326	0.0287476	-0.157043	-43	-2.34344	-2.60565	-3.58673	-32	0.145752	0.132202	-0.28656	-33	-1.21249	-1.59296	-2.36703	-40	-0.00860596	-0.142212	-0.356873	-32	-0.974213	-1.43671	-1.97015	-31	-0.192352	-0.280762	-0.673584	-33	-0.849701	-1.20798	-1.96719	-32	-0.227356	-0.37265	-0.708435	-33	-0.846558	-1.13141	-1.73608	-41	-0.176575
-32	-1.20233	-1.40082	-2.05298	-33	-2.83472	-3.42249	-4.10062	-31	-0.0265503	0.0133057	-0.133606	-42	-2.29596	-2.62939	-3.59845	-31	0.145569	0.169373	-0.294373	-32	-1.23749	-1.58435	-2.27719	-39	0.0254517	-0.170959	-0.419373	-31	-0.987976	-1.31262	-1.81781	-30	-0.143616	-0.250427	-0.693115	-32	-0.79422	-1.21814	-1.91641	-31	-0.23703	-0.371704	-0.720154	-32	-0.902039	-1.11343	-1.73608	-40	-0.192993
-31	-1.1275	-1.21753	-1.98828	-32	-2.69269	-3.15955	-3.88297	-30	-0.0865479	-0.0543823	-0.200165	-41	-2.23175	-2.57751	-3.5708	-30	0.135132	0.246887	-0.288605	-31	-1.21765	-1.4986	-2.19205	-38	-0.0195313	-0.230469	-0.480469	-30	-1.09937	-1.24329	-1.51999	-29	-0.116272	-0.129333	-0.473419	-31	-0.721252	-1.06516	-1.78906	-30	-0.207977	-0.222168	-0.580475	-31	-0.83844	-0.994843	-1.715	-39	-0.192657
-30	-1.15643	-1.13861	-1.52313	-31	-2.74677	-2.96454	-3.41937	-29	-0.165283	-0.143921	-0.280945	-40	-2.24597	-2.71301	-3.57971	-29	0.0271606	0.232544	0.0128174	-30	-1.24435	-1.41687	-1.8989	-37	-0.196716	-0.29425	-0.40921	-29	-1.10672	-1.29626	-1.55814	-28	-0.37204	-0.132324	-0.266388	-30	-0.87735	-0.957825	-1.30923	-29	-0.250946	-0.190918	-0.269073	-30	-0.973755	-0.907654	-1.13437	-38	-0.354553
-29	-1.15253	-1.18939	-1.52002	-30	-2.66376	-3.03528	-3.37219	-28	-0.154663	-0.203918	-0.347656	-39	-2.31891	-2.65503	-3.37784	-28	-0.067688	0.133423	0.00765991	-29	-1.22156	-1.43219	-1.8439	-36	-0.209229	-0.174683	-0.325928	-28	-0.90625	-1.23828	-1.55594	-27	-0.267181	-0.362488	-0.556396	-29	-0.983124	-1.11392	-1.39703	-28	-0.253296	-0.258118	-0.312042	-29	-0.888733	-1.07907	-1.35046	-37	-0.519379
-28	-1.12061	-1.20532	-1.61768	-29	-2.59644	-2.9342	-3.33264	-27	-0.0217285	-0.16687	-0.30719	-38	-2.18597	-2.23907	-3.04517	-27	-0.0556641	0.0512695	-0.162811	-28	-1.04858	-1.41125	-1.87936	-35	-0.20282	-0.0119019	-0.222809	-27	-1.10251	-0.983887	-1.23108	-26	-0.27594	-0.283875	-0.470764	-28	-0.865784	-1.19406	-1.5925	-27	-0.187195	-0.300934	-0.412811	-28	-0.757172	-0.965149	-1.34702	-36	-0.506744
-27	-1.16656	-1.18628	-1.5314	-28	-2.48346	-2.80127	-3.18375	-26	-0.411865	0.00671387	-0.0551758	-37	-2.09967	-2.0127	-2.86346	-26	-0.154724	0.053894	-0.15094	-27	-1.46921	-1.23608	-1.61127	-34	-0.211426	0.0333862	-0.174683	-26	-0.819824	-1.71313	-1.97766	-25	-0.375153	-0.361206	-0.510315	-27	-0.898926	-1.00565	-1.37173	-26	-0.442657	-0.159515	-0.19812	-27	-1.09485	-0.739685	-1.03125	-35	-0.499237
-26	-0.967041	-1.58099	-1.94891	-27	-2.17706	-2.92908	-3.31671	-25	-0.156067	-0.802795	-0.900635	-36	-2	-1.83203	-2.70313	-25	0.024353	-0.324646	-0.571564	-26	-1.06436	-1.9873	-2.4075	-33	-0.268768	0.0444946	-0.153595	-25	-0.767639	-0.969666	-1.29922	-24	-0.177338	-0.6828	-0.866547	-26	-0.599243	-1.36252	-1.73984	-25	-0.211731	-0.911713	-0.991882	-26	-0.806244	-1.58905	-1.92859	-34	-0.518768
-25	-0.86908	-0.971741	-1.37064	-26	-2.13599	-2.47888	-2.89984	-24	-0.0784302	-0.144348	-0.313751	-35	-1.90045	-1.65332	-2.48141	-24	0.100098	0.0690918	-0.232025	-25	-0.85733	-1.19043	-1.69141	-32	-0.278595	0.0631104	-0.141235	-24	-0.868439	-0.979858	-1.23016	-23	-0.18924	-0.180786	-0.41217	-25	-0.581726	-0.824371	-1.23062	-24	-0.210938	-0.25	-0.399841	-25	-0.729828	-0.875305	-1.28625	-33	-0.508301
-24	-0.90863	-0.938293	-1.24939	-25	-2.14612	-2.42499	-2.77969	-23	-0.183289	-0.160339	-0.269073	-34	-1.79639	-1.48267	-2.30078	-23	-0.00158691	0.0593872	-0.172668	-24	-0.9039	-1.08124	-1.48047	-31	-0.27002	0.045105	-0.152039	-23	-0.851715	-1.07611	-1.30594	-22	-0.177521	-0.223755	-0.414215	-24	-0.639221	-0.807343	-1.15158	-23	-0.271576	-0.270477	-0.389679	-24	-0.83844	-0.865936	-1.21875	-32	-0.480957
-23	-0.903137	-1.00159	-1.30237	-24	-2.11127	-2.50293	-2.82578	-22	-0.156738	-0.216553	-0.342987	-33	-1.68768	-1.3183	-2.12766	-22	0.0524902	0.00500488	-0.194214	-23	-0.865936	-1.14124	-1.50766	-30	-0.275177	0.13562	-0.134064	-22	-0.744843	-0.981079	-1.23703	-21	-0.138763	-0.149353	-0.351715	-23	-0.632355	-0.935791	-1.23111	-22	-0.273773	-0.277191	-0.373108	-23	-0.816711	-0.97641	-1.30234	-31	-0.451569
-22	-0.842957	-0.90863	-1.19611	-23	-1.96375	-2.40875	-2.76733	-21	-0.147339	-0.18219	-0.298462	-32	-1.60004	-1.16486	-1.97955	-21	0.0754395	0.0384521	-0.124207	-22	-0.794373	-1.06372	-1.43985	-29	-0.232056	0.30542	0.11142	-21	-0.712494	-0.823425	-1.04688	-20	-0.128754	-0.142639	-0.308899	-22	-0.575012	-0.899994	-1.18079	-21	-0.28595	-0.333588	-0.405457	-22	-0.718262	-0.920166	-1.25046	-30	-0.374695
-21	-0.820313	-0.878906	-1.14063	-22	-1.79688	-2.10156	-2.41623	-20	-0.148438	-0.207031	-0.293762	-31	-1.40234	-0.59375	-1.33612	-20	-0.0101929	0.00701904	-0.118591	-21	-0.755463	-0.9328	-1.26733	-28	-0.143616	0.050293	0.0548401	-20	-0.67157	-0.734497	-0.888123	-19	-0.13736	-0.206726	-0.323425	-21	-0.550964	-0.810486	-1.05252	-20	-0.307526	-0.361877	-0.407654	-21	-0.658264	-0.797821	-1.10358	-29	-0.421417
-20	-0.763	-0.870483	-1.0961	-21	-1.72784	-1.88611	-2.11404	-19	-0.176697	-0.210449	-0.265015	-30	-1.14624	-1.03235	-1.45798	-19	-0.0378418	-0.0709229	-0.165314	-20	-0.704681	-0.854675	-1.13657	-27	-0.107666	-0.276245	-0.291565	-19	-0.652649	-0.714661	-0.887177	-18	-0.147339	-0.252502	-0.360931	-20	-0.516876	-0.74939	-0.977966	-19	-0.283142	-0.370148	-0.418427	-20	-0.597809	-0.677673	-0.95639	-28	-0.310791
-19	-0.763	-0.858765	-1.04987	-20	-1.65906	-1.86188	-2.06	-18	-0.152344	-0.230469	-0.273285	-29	-1.31592	-1.34595	-1.85922	-18	-0.0323486	-0.0795288	-0.196716	-19	-0.698425	-0.814819	-1.10922	-26	-0.0939331	-0.197205	-0.21109	-18	-0.581543	-0.763916	-0.965637	-17	-0.116882	-0.265747	-0.354218	-19	-0.531738	-0.677521	-0.929688	-18	-0.228455	-0.362335	-0.429688	-19	-0.5914	-0.632019	-0.928101	-27	-0.244537
-18	-0.742065	-0.8927	-1.04987	-19	-1.60968	-1.89825	-2.0842	-17	-0.143738	-0.224976	-0.284546	-28	-1.2428	-1.27313	-1.77219	-17	-0.0209961	-0.0871582	-0.211548	-18	-0.640137	-0.892822	-1.1647	-25	-0.108612	-0.37738	-0.372192	-17	-0.544067	-0.708435	-0.904694	-16	-0.0942383	-0.216553	-0.30188	-18	-0.532837	-0.796112	-1.00156	-17	-0.194397	-0.277802	-0.351563	-18	-0.589539	-0.683746	-0.942505	-26	-0.311096
-17	-0.702637	-0.795166	-0.937836	-18	-1.52142	-1.85059	-2.02045	-16	-0.10907	-0.203308	-0.266571	-27	-0.993469	-1.52673	-2.05594	-16	-0.0444336	-0.0324707	-0.145325	-17	-0.581543	-0.834229	-1.08673	-24	-0.00390625	-0.46875	-0.512329	-16	-0.528107	-0.673401	-0.842957	-15	-0.0793762	-0.198547	-0.249512	-17	-0.516418	-0.790619	-0.96109	-16	-0.192657	-0.23764	-0.311096	-17	-0.538574	-0.631104	-0.882965	-25	-0.377838
-16	-0.637207	-0.716614	-0.843903	-17	-1.39722	-1.72327	-1.86499	-15	-0.0917358	-0.167053	-0.229706	-26	-0.986267	-1.17096	-1.70081	-15	-0.0933228	-0.0725098	-0.157043	-16	-0.536255	-0.739685	-0.989075	-23	-0.0723572	-0.211914	-0.260773	-15	-0.498749	-0.641235	-0.768585	-14	-0.0715637	-0.155579	-0.208893	-16	-0.486725	-0.735168	-0.884552	-15	-0.18158	-0.22171	-0.280945	-16	-0.501251	-0.534546	-0.783264	-24	-0.247986
-15	-0.576599	-0.657043	-0.781891	-16	-1.3089	-1.57794	-1.715	-14	-0.0356445	-0.142334	-0.215179	-25	-1.0603	-1.10266	-1.58783	-14	-0.0995483	-0.0966797	-0.175629	-15	-0.4953	-0.670288	-0.9039	-22	-0.0542297	-0.287354	-0.310608	-14	-0.465607	-0.59137	-0.6875	-13	-0.0599976	-0.126221	-0.165924	-15	-0.447662	-0.664856	-0.830627	-14	-0.15033	-0.19046	-0.242188	-15	-0.48172	-0.507202	-0.719666	-23	-0.284393
-14	-0.496399	-0.585815	-0.700806	-15	-1.20734	-1.45685	-1.59076	-13	-0.0390625	-0.117188	-0.169556	-24	-1.09143	-1.24536	-1.71469	-13	-0.106262	-0.0718384	-0.15921	-14	-0.467499	-0.582642	-0.805328	-21	0.0423279	-0.222351	-0.246887	-13	-0.431702	-0.559509	-0.639679	-12	-0.0587463	-0.111206	-0.148438	-14	-0.414551	-0.583771	-0.748596	-13	-0.130951	-0.161102	-0.21875	-14	-0.4328	-0.447662	-0.661072	-22	-0.258148
-13	-0.437988	-0.509583	-0.631409	-14	-1.10907	-1.34387	-1.45795	-12	-0.0402832	-0.12439	-0.163452	-23	-1.05487	-1.37689	-1.74783	-12	-0.117859	-0.0817261	-0.168427	-13	-0.443268	-0.530273	-0.760162	-20	-0.0364075	-0.15564	-0.167328	-12	-0.407654	-0.524658	-0.593445	-11	-0.0653076	-0.111877	-0.136078	-13	-0.391876	-0.526733	-0.689056	-12	-0.119843	-0.160767	-0.209045	-13	-0.400452	-0.399384	-0.599518	-21	-0.25
-12	-0.367493	-0.468628	-0.570953	-13	-1.01801	-1.23907	-1.34045	-11	-0.020752	-0.104858	-0.15625	-22	-1.00311	-1.19769	-1.54205	-11	-0.109253	-0.0762329	-0.166412	-12	-0.421875	-0.480469	-0.679688	-19	-0.111725	-0.266418	-0.241882	-11	-0.375763	-0.470276	-0.538422	-10	-0.0731201	-0.111877	-0.135468	-12	-0.354706	-0.486725	-0.636719	-11	-0.117981	-0.149994	-0.197662	-12	-0.347656	-0.367188	-0.557953	-20	-0.245331
-11	-0.310181	-0.425049	-0.510315	-12	-0.934692	-1.13812	-1.22266	-10	-0.0176392	-0.0790405	-0.136719	-21	-0.945923	-0.98407	-1.3111	-10	-0.0930176	-0.0452881	-0.148438	-11	-0.390625	-0.421875	-0.612335	-18	-0.0901794	-0.304565	-0.314697	-10	-0.356232	-0.442932	-0.499054	-9	-0.0829773	-0.101074	-0.14328	-11	-0.321564	-0.43689	-0.575165	-10	-0.106262	-0.173431	-0.188904	-11	-0.306702	-0.329071	-0.508118	-19	-0.222656
-10	-0.255005	-0.356873	-0.432831	-11	-0.86438	-1.04828	-1.12045	-9	-0.03125	-0.078125	-0.135162	-20	-0.949707	-0.966614	-1.29422	-9	-0.0701904	-0.0293579	-0.120789	-10	-0.350311	-0.371704	-0.53421	-17	-0.0589294	-0.265503	-0.292175	-9	-0.320313	-0.390625	-0.448273	-8	-0.0829773	-0.101074	-0.142334	-10	-0.287659	-0.404999	-0.527344	-9	-0.11142	-0.180634	-0.208435	-10	-0.259827	-0.297821	-0.45639	-18	-0.247192
-9	-0.225159	-0.319092	-0.368134	-10	-0.780945	-0.953247	-1.0267	-8	-0.0469971	-0.0604858	-0.104858	-19	-0.90033	-1.08112	-1.42502	-8	-0.0585938	0.0117188	-0.078125	-9	-0.307343	-0.340454	-0.4711	-16	-0.0637512	-0.237671	-0.221863	-8	-0.285919	-0.333557	-0.379517	-7	-0.0907898	-0.101074	-0.142334	-9	-0.245331	-0.357819	-0.469391	-8	-0.108124	-0.184204	-0.189514	-9	-0.220764	-0.27829	-0.417328	-17	-0.240479
-8	-0.196411	-0.278748	-0.320007	-9	-0.691711	-0.855286	-0.910767	-7	-0.0429688	-0.0585938	-0.114685	-18	-0.849548	-1.0108	-1.34955	-7	-0.0493774	0.020813	-0.0684204	-8	-0.271545	-0.329041	-0.420319	-15	-0.0826721	-0.241882	-0.20282	-7	-0.23703	-0.301392	-0.331085	-6	-0.102509	-0.108887	-0.142334	-8	-0.19455	-0.307037	-0.407196	-7	-0.109375	-0.179688	-0.178131	-8	-0.196075	-0.239838	-0.366547	-16	-0.223907
-7	-0.173157	-0.229858	-0.270477	-8	-0.597961	-0.765442	-0.801697	-6	-0.0410767	-0.039978	-0.0970459	-17	-0.826599	-0.918762	-1.20892	-6	-0.0487671	0.0205078	-0.0462341	-7	-0.22406	-0.313721	-0.373138	-14	-0.0734558	-0.248474	-0.186859	-6	-0.191406	-0.25	-0.28125	-5	-0.0860901	-0.1073	-0.142334	-7	-0.155487	-0.256256	-0.348602	-6	-0.0929871	-0.170319	-0.170929	-7	-0.187653	-0.216736	-0.334686	-15	-0.229218
-6	-0.162048	-0.190491	-0.217834	-7	-0.516113	-0.665771	-0.680603	-5	-0.0324707	-0.0462646	-0.0960999	-16	-0.746399	-0.835815	-1.12518	-5	-0.0292358	0.0322266	-0.0381165	-6	-0.196075	-0.27887	-0.329834	-13	-0.0492249	-0.235168	-0.180298	-5	-0.147186	-0.211548	-0.21936	-4	-0.0860901	-0.0877686	-0.116547	-6	-0.127502	-0.20578	-0.286102	-5	-0.0722046	-0.139679	-0.133423	-6	-0.186401	-0.201721	-0.307007	-14	-0.201111
-5	-0.137207	-0.165833	-0.18689	-6	-0.472656	-0.582031	-0.588898	-4	-0.0331421	-0.0498657	-0.078125	-15	-0.666443	-0.735168	-1.01282	-4	-0.0273438	0.03125	-0.030304	-5	-0.160156	-0.257813	-0.298279	-12	-0.0198669	-0.214722	-0.174072	-4	-0.125763	-0.181213	-0.167969	-3	-0.0678101	-0.067627	-0.0852966	-5	-0.0851746	-0.1586	-0.227203	-4	-0.0539246	-0.107819	-0.109375	-5	-0.189514	-0.200165	-0.286865	-13	-0.191406
-4	-0.102661	-0.138123	-0.149078	-5	-0.421875	-0.511719	-0.528107	-3	-0.0129395	-0.0345459	-0.0550232	-14	-0.576599	-0.657043	-0.922058	-3	-0.0181274	0.00909424	-0.0410767	-4	-0.140625	-0.230469	-0.249054	-11	-0.0214233	-0.170959	-0.143738	-3	-0.0820313	-0.148438	-0.139679	-2	-0.0390625	-0.0507813	-0.0703125	-4	-0.0637512	-0.108765	-0.168915	-3	-0.0343933	-0.0687561	-0.0826416	-4	-0.158905	-0.16861	-0.229828	-12	-0.179688
-3	-0.074707	-0.107239	-0.0986023	-4	-0.344849	-0.446716	-0.457794	-2	-0.0129395	-0.0267334	-0.046875	-13	-0.486755	-0.575012	-0.812683	-2	-0.015625	-0.0078125	-0.0267029	-3	-0.121094	-0.179688	-0.202179	-10	-0.0265808	-0.15863	-0.128906	-2	-0.0671692	-0.0913696	-0.102173	-1	-0.0287476	-0.0168457	-0.028595	-3	-0.0507813	-0.0703125	-0.117188	-2	-0.0214233	-0.0420227	-0.0552979	-3	-0.120453	-0.125305	-0.187164	-11	-0.160156
-2	-0.0421753	-0.0687866	-0.0592346	-3	-0.268005	-0.356262	-0.358734	-1	-0.00512695	-0.00720215	-0.015625	-12	-0.4328	-0.506287	-0.722839	-1	0.00012207	-0.00982666	-0.0293579	-2	-0.0885925	-0.121704	-0.143585	-9	-0.0117188	-0.140625	-0.0904541	-1	-0.0378113	-0.0513916	-0.061554	0	-1.13687e-13	0	0	-2	-0.0423584	-0.0472107	-0.0736084	-1	-0.00970459	-0.0185852	-0.03125	-2	-0.0867004	-0.0796814	-0.128906	-10	-0.143768
-1	-0.0148315	-0.0492554	-0.03125	-2	-0.168274	-0.245911	-0.238281	0	-4.54747e-13	2.27374e-13	2.27374e-13	-11	-0.391907	-0.448608	-0.65094	0	0	-4.54747e-13	-2.27374e-13	-1	-0.0409241	-0.0693359	-0.0804749	-8	-0.01828	-0.121765	-0.0810852	0	3.97904e-13	-2.27374e-13	-2.27374e-13	1	0.0318604	0.0426636	0.033905	-1	-0.0246887	-0.0267334	-0.045929	0	2.27374e-13	3.97904e-13	-2.27374e-13	-1	-0.0423279	-0.0471802	-0.065155	-9	-0.111267
0	-2.27374e-13	-2.27374e-13	0	-1	-0.0765991	-0.114075	-0.118103	1	0.0117188	0.0117188	0.0240479	-10	-0.341736	-0.409241	-0.583618	1	0.00793457	0.00189209	0.00189209	0	3.97904e-13	-2.27374e-13	3.97904e-13	-7	-0.0215759	-0.118164	-0.0882874	1	0.0161133	0.0563965	0.0775146	2	0.064209	0.0909424	0.0615845	0	3.97904e-13	-1.13687e-13	-3.97904e-13	1	0.00311279	0.0062561	0.0282898	0	-5.11591e-13	2.27374e-13	0	-8	-0.101563
1	0.0193481	0.0176392	0.0445251	0	0	0	1.13687e-13	2	0.0167236	0.0404663	0.0631104	-9	-0.292358	-0.348022	-0.497986	2	0.0129395	0.0384521	0.03125	1	0.0356445	0.0563965	0.079071	-6	-0.0234375	-0.132813	-0.0879517	2	0.0440674	0.0990601	0.1539	3	0.0667114	0.117065	0.0836182	1	0.0115356	0.0410767	0.0552979	2	0.00497437	0.00531006	0.0415649	1	0.0362549	0.0482788	0.0700073	-7	-0.0820313
2	0.0159302	0.0232544	0.081543	1	0.0354614	0.0780029	0.104706	3	-0.00170898	0.0574951	0.0773315	-8	-0.25	-0.300781	-0.430328	3	0.0129395	0.0697021	0.0415649	2	0.0929871	0.111755	0.143738	-5	-0.0136108	-0.131897	-0.100616	3	0.0664063	0.160156	0.259705	4	0.0212402	0.133911	0.0770264	2	0.0174866	0.0498352	0.0650024	3	-0.028595	0.0123596	0.0503235	2	0.0635986	0.0795288	0.115479	-6	-0.0526733
3	0.0356445	0.017334	0.0837402	2	0.0521851	0.153625	0.18689	4	-0.0462646	0.0348511	0.0368652	-7	-0.227356	-0.271118	-0.37204	4	-0.0148926	0.0836182	0.0532837	3	0.0518799	0.181091	0.232971	-4	-0.0136108	-0.108459	-0.0898438	4	0.0878296	0.182678	0.296265	5	-0.0589294	0.0704956	-0.00622559	3	0.037323	0.0965576	0.142181	4	-0.0578308	-0.0375061	0.00421143	3	0.0846863	0.133423	0.205322	-5	-0.0507813
4	0.053772	0.027771	0.117035	3	0.0612183	0.172485	0.216736	5	-0.0949707	-0.0150146	-0.0303345	-6	-0.1875	-0.238281	-0.327515	5	-0.0635986	0.0337524	-0.00360107	4	-0.0153198	0.167847	0.222198	-3	0.00466919	-0.0883179	-0.078125	5	0.0857849	0.177795	0.32843	6	-0.122498	0.0222168	-0.0990601	4	0.0120239	0.109222	0.165771	5	-0.102051	-0.0563965	-0.0240479	4	0.0603027	0.161255	0.229553	-4	-0.0456238
5	0.0484009	0.0343628	0.165161	4	0.097168	0.205322	0.248596	6	-0.153748	-0.0247192	-0.078125	-5	-0.158264	-0.180664	-0.258759	6	-0.0930176	0.0250244	-0.0435791	5	-0.00515747	0.133423	0.192505	-2	-0.00390625	-0.0585938	-0.0592041	6	0.0792236	0.184998	0.32547	7	-0.178284	-0.0651245	-0.171875	5	-0.0248718	0.0534363	0.106232	6	-0.152832	-0.0876465	-0.0676575	5	0.065155	0.152954	0.190002	-3	-0.0325012
6	0.0131226	0.0129395	0.178101	5	0.0976563	0.242188	0.297821	7	-0.245483	-0.117493	-0.189545	-4	-0.137512	-0.130493	-0.199219	7	-0.184875	-0.0150146	-0.0621948	6	-0.0332642	0.170959	0.226868	-1	-0.00189209	-0.038147	-0.0381165	7	0.00704956	0.166443	0.298767	8	-0.266266	-0.366882	-0.701721	6	-0.0559387	0.0240479	0.0838928	7	-0.242523	-0.285004	-0.266876	6	0.0553284	0.183289	0.198303	-2	-0.0214233
7	-0.0360718	-0.0855103	0.168274	6	0.0618286	0.246399	0.292206	8	-0.344971	-0.417358	-0.479553	-3	-0.107483	-0.0986328	-0.15564	8	-0.286255	-0.337341	-0.64328	7	-0.0656128	0.122681	0.228424	0	2.27374e-13	-4.54747e-13	-2.27374e-13	8	-0.095459	-0.0831299	-0.241241	9	-0.485779	-0.696533	-1.41171	7	-0.156891	-0.00360107	0.0625	8	-0.450165	-0.772949	-1.40546	7	0.0131226	0.165314	0.160156	-1	-0.00970459
8	-0.188782	-0.550171	-1.09656	7	0.00891113	0.118591	0.159058	9	-0.528259	-0.788574	-1.64063	-2	-0.0801392	-0.0712891	-0.109375	9	-0.489075	-0.739807	-1.45374	8	-0.157196	-0.159668	-0.274078	1	0.0176392	0.000915527	0.0204773	9	-0.292969	-0.660156	-1.1597	10	-0.65033	-0.741211	-1.14063	8	-0.274689	-0.296265	-0.370789	9	-0.627655	-0.891235	-1.21048	8	-0.108429	-0.051239	-0.200775	0	2.27374e-13
9	-0.346558	-0.71344	-1.02252	8	-0.18219	-0.565125	-1.07639	10	-0.578125	-0.828125	-1.32407	-1	-0.0488892	-0.0322266	-0.0585938	10	-1.19519	-0.81842	-1.12936	9	-0.311401	-0.631409	-1.21048	2	0.0174866	0.0498047	0.0507813	10	-0.134369	-0.542175	-0.742798	11	-16.9419	4.04907	3.31815	9	-0.452667	-0.658447	-1.31641	10	-18.2567	-5.6236	-0.87735	9	-0.301239	-0.501709	-1.20688	1	0.00967407
10	-10.9448	-3.0061	-0.566254	9	-0.256287	-0.5672	-0.841858	11	-12.2692	-0.000183105	0.34436	0	-2.27374e-13	-2.27374e-13	2.27374e-13	11	-10.4803	5.58783	3.58203	10	-0.107025	-0.530457	-0.801239	3	0.0304565	0.0687256	0.0800171	11	-0.700165	-0.265137	-0.356873	12	1.61374	19.0955	10.2466	10	-0.232971	-0.647186	-0.98938	11	1.60373	35.4208	21.0113	10	-0.13266	-0.521576	-0.904846	2	0.0325012
11	2.01013	28.2	17.785	10	-0.201111	-0.389648	-0.519531	12	3.10626	23.1539	15.1297	1	0.0440674	0.0482788	0.0693665	12	1.02875	11.7786	7.52344	11	-0.673279	-0.305908	-0.437347	4	0.00265503	0.0709229	0.100159	12	-0.966705	0.286133	-0.0284424	13	-5.94485	-3.07642	-5.52249	11	-0.806732	-0.422821	-0.652985	12	-7.9758	-2.71329	-1.92374	11	-0.827637	-0.267822	-0.513885	3	0.00140381
12	-1.45422	4.30328	4.50467	11	-0.304871	1.00592	0.533447	13	-2.57172	-0.380188	-2.13766	2	0.0784302	0.0740356	0.110931	13	-3.8241	-3.1817	-4.57358	12	-0.82312	0.376404	-0.00170898	5	-0.0140686	0.00311279	0.0471802	13	-1.81781	-1.30591	-1.56015	14	-6.84314	-4.01202	-9.42874	12	-0.811584	0.38623	-0.174225	13	-9.54892	-5.01657	-9.85608	12	-0.870941	0.447174	-0.248108	4	-0.0265808
13	-2.40143	0.394043	-2.7197	12	-1.25739	-0.615479	-0.741089	14	-2.5686	-0.694214	-5.85751	3	0.0682983	0.120117	0.143738	14	-4.4425	-3.65375	-6.88672	13	-1.69983	-1.17548	-1.4653	6	-0.0382996	-0.0180054	0.0368652	14	-2.19391	-1.98309	-2.5228	15	-7.20062	-4.56763	-10.3329	13	-1.80783	-1.18204	-1.53015	14	-10.0003	-5.4725	-11.3223	13	-1.76483	-1.13907	-1.69357	5	-0.059082
14	-2.57111	-0.263306	-3.33392	13	-1.78986	-1.4234	-1.8775	15	-2.23468	-0.452942	-5.98877	4	0.0834351	0.114502	0.128906	15	-4.40802	-3.86438	-7.45764	14	-2.09201	-1.81921	-2.38611	7	-0.0871887	-0.136108	-0.0435791	15	-2.35764	-2.35828	-3.0878	16	-7.07346	-4.71716	-10.9375	14	-2.21783	-1.93018	-2.57516	15	-10.0508	-5.51172	-12.2023	14	-2.19952	-1.91782	-2.73624	6	-0.13797
15	-2.49628	-0.357361	-3.26642	14	-2.02271	-1.88123	-2.50311	16	-1.70685	-0.0723267	-5.88235	5	0.106079	0.151978	0.154053	16	-4.31049	-3.71387	-7.60251	15	-2.30374	-2.18793	-2.92203	8	-0.224701	-0.418945	-0.542664	16	-2.39905	-2.45282	-3.34155	17	-6.87094	-4.5528	-11.2177	15	-2.39032	-2.26578	-3.1239	16	-9.96439	-5.18185	-12.5303	15	-2.39438	-2.36923	-3.32858	7	-0.227814
16	-2.22894	-0.22345	-2.94189	15	-2.10095	-2.0589	-2.83047	17	-1.32202	0.346558	-5.81766	6	0.0761108	0.131836	0.136078	17	-4.04126	-3.54968	-7.63577	16	-2.41766	-2.38293	-3.28375	9	-0.437347	-0.791138	-1.24811	17	-2.43405	-2.47437	-3.45798	18	-6.56125	-4.3092	-11.3234	16	-2.46658	-2.42297	-3.44064	17	-9.79562	-4.71155	-12.657	16	-2.48373	-2.51593	-3.63498	8	-0.440796
17	-1.97748	0.0824585	-2.33752	16	-2.11816	-2.10107	-2.9614	18	-0.902649	0.840027	-5.57642	7	0.00762939	-0.0682983	2.27374e-13	18	-3.78412	-3.26031	-7.53046	17	-2.42343	-2.42108	-3.42859	10	-1.58469	-0.903015	-0.96579	18	-2.44812	-2.47906	-3.54578	19	-6.2886	-4.01001	-11.3092	17	-2.47235	-2.48062	-3.58423	18	-9.71783	-4.34811	-12.7797	17	-2.47858	-2.52829	-3.76172	9	-0.567505
18	-1.76593	0.254028	-1.86218	17	-2.09894	-2.11658	-3.02469	19	-0.605164	1.27325	-5.29251	8	-0.181885	-0.3974	-1.04987	19	-3.5661	-2.93762	-7.37454	18	-2.41562	-2.40155	-3.47641	11	-12.2958	7.57953	5.22421	19	-2.44467	-2.47687	-3.59967	20	-6.0997	-3.91498	-11.4912	18	-2.44736	-2.4697	-3.62033	19	-9.68188	-4.1239	-13.0142	18	-2.44733	-2.47751	-3.79623	10	-5.96143
19	-1.60925	0.341675	-1.47516	18	-2.07751	-2.09796	-3.04828	20	-0.273254	1.57611	-5.12814	9	-0.290649	-0.542236	-0.783295	20	-3.41443	-2.58966	-7.17374	19	-2.40701	-2.38043	-3.52719	12	1.98514	10.8726	6.21439	20	-2.40079	-2.45782	-3.62531	21	-5.82828	-3.73621	-11.598	19	-2.42001	-2.41891	-3.62344	20	-9.63	-3.86469	-13.1564	19	-2.4278	-2.43845	-3.82748	11	-4.01581
20	-1.48248	0.436523	-1.0433	19	-2.05005	-2.09607	-3.07858	21	0.0370483	1.80768	-5.00125	10	-0.635498	-0.645203	-0.59549	21	-3.16705	-2.26996	-6.98267	20	-2.38748	-2.35309	-3.54828	13	-3.60065	-3.8208	-5.69202	21	-2.36047	-2.41937	-3.61703	22	-5.54626	-3.57062	-11.6322	20	-2.39392	-2.37924	-3.62344	21	-9.59344	-3.55875	-13.1461	20	-2.37891	-2.39844	-3.84702	12	-9.33548
21	-1.27765	0.58606	-0.653748	20	-1.9986	-2.06512	-3.06094	22	0.237976	2.10565	-4.79141	11	-0.609375	0.734375	0.194977	22	-2.88879	-1.95795	-6.74765	21	-2.35812	-2.32092	-3.57172	14	-4.01471	-3.88721	-7.97906	22	-2.30905	-2.37671	-3.60468	23	-5.15939	-3.33435	-11.6064	21	-2.34189	-2.30954	-3.59671	22	-9.5972	-3.32248	-13.202	21	-2.33014	-2.3486	-3.82843	13	-12.3409
22	-1.14001	0.757446	-0.0767212	21	-1.93988	-2.03595	-3.0528	23	0.416748	2.28967	-4.67532	12	-1.5625	-1.08203	-1.17282	23	-2.73535	-1.67139	-6.47766	22	-2.31717	-2.27887	-3.54922	15	-3.83768	-3.77844	-8.36969	23	-2.25235	-2.32501	-3.56531	24	-4.88281	-3.06641	-11.4637	22	-2.29767	-2.25937	-3.57657	23	-9.66876	-3.07578	-13.3719	22	-2.27625	-2.29938	-3.80795	14	-14.4686
23	-1.07581	0.89917	0.310455	22	-1.86298	-1.97278	-3.01172	24	0.545471	2.43231	-4.63281	13	-2.00061	-1.82391	-2.22751	24	-2.63672	-1.48828	-6.44781	23	-2.26172	-2.25	-3.52875	16	-3.29861	-3.49719	-8.68155	24	-2.18204	-2.24689	-3.50766	25	-4.62485	-2.90826	-11.3489	23	-2.25018	-2.1972	-3.54471	24	-9.70862	-2.90155	-13.4936	23	-2.21579	-2.24173	-3.76733	15	-16.132
24	-1.08362	0.989014	0.610138	23	-1.80438	-1.89465	-2.95374	25	0.631104	2.46375	-4.61923	14	-2.24921	-2.22894	-2.845	25	-2.45471	-1.36639	-6.31842	24	-2.17188	-2.17969	-3.47171	17	-2.68735	-2.80286	-8.60342	25	-2.12421	-2.16638	-3.43735	26	-4.3558	-2.74982	-11.3195	24	-2.18643	-2.15094	-3.50531	25	-9.82156	-2.7103	-13.5897	24	-2.13437	-2.20233	-3.73514	16	-17.5983
25	-1.1225	1.00653	0.879669	24	-1.72424	-1.82343	-2.89124	26	0.699524	2.54669	-4.5022	15	-2.37488	-2.45129	-3.19	26	-2.3999	-1.1731	-6.17468	25	-2.10687	-2.1145	-3.41312	18	-2.04486	-1.92096	-8.16501	26	-2.06891	-2.09637	-3.37329	27	-4.12549	-2.47827	-11.1264	25	-2.13565	-2.11188	-3.47345	26	-9.94	-2.56125	-13.7106	25	-2.06219	-2.1525	-3.67688	17	-18.9228
26	-1.07031	1.16797	1.20984	25	-1.67358	-1.74329	-2.81406	27	0.814514	2.57904	-4.45236	16	-2.39581	-2.52673	-3.33878	27	-2.39252	-1.10059	-6.14532	26	-2.04062	-2.04218	-3.33765	19	-1.6225	-1.29816	-7.95313	27	-2.01016	-2.05548	-3.32608	28	-3.8522	-2.30829	-11.0034	26	-2.0947	-2.08939	-3.43439	27	-9.99829	-2.42078	-13.8011	26	-1.96375	-2.08844	-3.61343	18	-20.2483
27	-1.01062	1.36469	1.62265	26	-1.61176	-1.68439	-2.75357	28	0.912964	2.70172	-4.36362	17	-2.40875	-2.54565	-3.3844	28	-2.3244	-0.990112	-6.04593	27	-1.97421	-2.00311	-3.26547	20	-1.19766	-0.758606	-7.72046	28	-1.95157	-1.99689	-3.25766	29	-3.61938	-2.10046	-10.7984	27	-2.04266	-2.07437	-3.38266	28	-10.1206	-2.15842	-13.9103	27	-1.88251	-2.0314	-3.54468	19	-21.4303
28	-1.00873	1.56293	1.99625	27	-1.55438	-1.62512	-2.70313	29	1.12891	2.84766	-4.2558	18	-2.3891	-2.55548	-3.43579	29	-2.29816	-0.866577	-5.87125	28	-1.92343	-1.97186	-3.21469	21	-0.702972	-0.213013	-7.5022	29	-1.86172	-1.92657	-3.19516	30	-3.35281	-1.9212	-10.6937	28	-1.98532	-2.04251	-3.3508	29	-10.2252	-1.99875	-13.9383	28	-1.81345	-1.99954	-3.49234	20	-22.4708
29	-0.951904	1.65167	2.27844	28	-1.49066	-1.57501	-2.63342	30	1.22125	3.01434	-4.09314	19	-2.3689	-2.54407	-3.4455	30	-2.263	-0.827515	-5.8425	29	-1.88251	-1.922	-3.16782	22	-0.366272	0.335449	-7.12595	30	-1.78485	-1.8634	-3.1561	31	-3.16797	-1.73438	-10.5253	29	-1.93643	-2.02203	-3.32407	30	-10.2672	-1.8078	-14.0745	29	-1.745	-1.94	-3.43436	21	-23.3944
30	-0.998779	1.81183	2.57639	29	-1.45282	-1.53137	-2.58203	31	1.25482	3.06982	-3.95908	20	-2.34344	-2.53534	-3.46469	31	-2.15863	-0.7547	-5.74094	30	-1.84344	-1.89465	-3.11609	23	-0.0661011	0.867004	-6.84625	31	-1.71124	-1.79669	-3.09811	32	-2.92612	-1.46075	-10.2903	30	-1.86142	-1.98141	-3.27423	31	-10.3127	-1.55264	-14.0741	30	-1.68124	-1.8703	-3.37671	22	-24.213
31	-1.01001	1.91901	2.85764	30	-1.40723	-1.4917	-2.53186	32	1.23999	3.14172	-3.91299	21	-2.29456	-2.50317	-3.46564	32	-2.15363	-0.608765	-5.63406	31	-1.78467	-1.86548	-3.08875	24	0.0696716	1.27374	-6.65515	32	-1.6539	-1.75311	-3.03595	33	-2.71829	-1.1897	-10.1264	31	-1.82236	-1.93063	-3.22501	32	-10.493	-1.37656	-14.1378	31	-1.63376	-1.80814	-3.3136	23	-24.9711
32	-1.04126	2.06744	3.20358	31	-1.35504	-1.4436	-2.46609	33	1.27094	3.21606	-3.92627	22	-2.23328	-2.45953	-3.44705	33	-2.07019	-0.580139	-5.53391	32	-1.73389	-1.81079	-3.03986	25	0.202789	1.50012	-6.55405	33	-1.60312	-1.69452	-2.98578	34	-2.55423	-1.02954	-9.97562	32	-1.78125	-1.87891	-3.16641	33	-10.6327	-1.26373	-14.3256	32	-1.60126	-1.77359	-3.25467	24	-25.7247
33	-1.06702	2.1839	3.41452	32	-1.29578	-1.38141	-2.39313	34	1.33862	3.29358	-3.8483	23	-2.1864	-2.40094	-3.41641	34	-1.97656	-0.429688	-5.37891	33	-1.67468	-1.74078	-2.97736	26	0.361389	1.82904	-6.30389	34	-1.56406	-1.65155	-2.9389	35	-2.3783	-0.769836	-9.81546	33	-1.73376	-1.82846	-3.10486	34	-10.6733	-1.11844	-14.3759	33	-1.53406	-1.72906	-3.20328	25	-26.3708
34	-1.04236	2.24963	3.68094	33	-1.2489	-1.32281	-2.31467	35	1.44141	3.45313	-3.75781	24	-2.13562	-2.35016	-3.37735	35	-1.96063	-0.285278	-5.16608	34	-1.63437	-1.69452	-2.91843	27	0.491089	2.06891	-6.13672	35	-1.52625	-1.6236	-2.8764	36	-2.095	-0.538391	-9.59857	34	-1.65549	-1.78751	-3.0264	35	-10.7366	-0.873901	-14.3689	34	-1.47546	-1.67047	-3.13452	26	-26.9169
35	-1.03406	2.39594	3.9628	34	-1.20471	-1.27264	-2.23654	36	1.55811	3.55688	-3.5658	25	-2.07703	-2.29156	-3.32657	36	-1.92175	-0.271545	-5.11514	35	-1.5867	-1.66168	-2.86703	28	0.585144	2.41638	-5.89609	36	-1.47607	-1.58423	-2.81842	37	-1.90063	-0.264526	-9.33389	35	-1.58328	-1.71814	-2.93845	36	-10.8397	-0.56842	-14.3478	35	-1.41296	-1.60797	-3.07593	27	-27.4175
36	-1.05048	2.58575	4.33609	35	-1.16376	-1.22278	-2.17343	37	1.61359	3.68732	-3.43518	26	-2.02625	-2.23297	-3.26797	37	-1.90454	-0.16687	-5	36	-1.55624	-1.61249	-2.79047	29	0.644531	2.56641	-5.76703	37	-1.42654	-1.56403	-2.76797	38	-1.64407	-0.0373535	-9.10388	36	-1.51953	-1.64844	-2.86719	37	-10.856	-0.318115	-14.3955	36	-1.34781	-1.5683	-3.02515	28	-27.7709
37	-1.08453	2.76294	4.66968	36	-1.11609	-1.18219	-2.1217	38	1.75391	3.76953	-3.30783	27	-1.99188	-2.18378	-3.20938	38	-1.79797	-0.0482788	-4.90155	37	-1.52686	-1.60376	-2.73813	30	0.774841	2.79419	-5.62796	38	-1.39609	-1.53436	-2.70999	39	-1.37079	0.292847	-8.81155	37	-1.45438	-1.59705	-2.8158	38	-10.8822	-0.0120239	-14.302	37	-1.28781	-1.52017	-2.98669	29	-28.092
38	-1.07813	2.89844	4.87921	37	-1.0672	-1.13043	-2.07639	39	1.89612	3.95233	-3.11267	28	-1.95593	-2.14313	-3.15704	39	-1.73657	0.165161	-4.70764	38	-1.49686	-1.57965	-2.68829	31	0.826233	2.94623	-5.53546	39	-1.36484	-1.52264	-2.6889	40	-1.26141	0.593628	-8.59875	38	-1.38406	-1.54626	-2.76563	39	-10.9606	0.222504	-14.2722	38	-1.24625	-1.45892	-2.93716	30	-28.2678
39	-1.10876	3.00745	5.20468	38	-1.04456	-1.09296	-2.01483	40	1.97467	4.11029	-2.9361	29	-1.91376	-2.08612	-3.08829	40	-1.68549	0.208008	-4.63202	39	-1.47733	-1.56012	-2.63812	32	0.850159	3.14325	-5.39453	40	-1.32373	-1.5022	-2.64984	41	-1.00986	0.858459	-8.39954	39	-1.33328	-1.5072	-2.72656	40	-11.0242	0.494537	-14.2645	39	-1.20389	-1.43124	-2.89685	31	-28.5217
40	-1.11407	3.16638	5.50186	39	-1.01971	-1.09174	-2.00156	41	2.09924	4.26483	-2.84409	30	-1.87469	-2.04706	-3.04767	41	-1.6366	0.376892	-4.53812	40	-1.44797	-1.53967	-2.59906	33	0.933411	3.3692	-5.20483	41	-1.3075	-1.48297	-2.60782	42	-0.782349	1.11969	-8.22296	40	-1.30203	-1.47595	-2.6875	41	-11.0974	0.722504	-14.2866	40	-1.16608	-1.39548	-2.85422	32	-28.7633
41	-1.22314	3.15839	5.64374	40	-0.990967	-1.07092	-1.96765	42	2.12549	4.41577	-2.75641	31	-1.80237	-2.01489	-3.00861	42	-1.58771	0.428589	-4.46875	41	-1.41016	-1.50781	-2.56876	34	0.997498	3.57544	-5.04016	42	-1.27811	-1.46246	-2.58795	43	-0.668121	1.36536	-8.04282	41	-1.24658	-1.44705	-2.65625	42	-11.1919	0.861572	-14.4052	41	-1.13873	-1.36813	-2.81577	33	-28.9031
42	-1.23779	3.22046	5.85873	41	-0.959106	-1.05951	-1.93375	43	2.23639	4.53998	-2.71985	32	-1.7536	-1.97284	-2.95877	43	-1.60034	0.518921	-4.31735	42	-1.38937	-1.46936	-2.52249	35	1.17169	3.70905	-4.98468	43	-1.25858	-1.4234	-2.54984	44	-0.542511	1.52124	-7.91342	42	-1.21609	-1.40955	-2.61093	43	-11.2786	1.0358	-14.4427	42	-1.07156	-1.32751	-2.7767	34	-29.0016
43	-1.26514	3.36499	6.0975	42	-0.916748	-1.03967	-1.89828	44	2.32941	4.6283	-2.6019	33	-1.69421	-1.94	-2.92657	44	-1.54987	0.608948	-4.23578	43	-1.35281	-1.43689	-2.49844	36	1.30515	4.01733	-4.71985	44	-1.22922	-1.3717	-2.51077	45	-0.283905	1.79236	-7.67093	43	-1.1933	-1.38971	-2.57813	44	-11.3297	1.21954	-14.4997	43	-1.03125	-1.27734	-2.71967	35	-29.0902
44	-1.28955	3.4787	6.26938	43	-0.87439	-1.00812	-1.83609	45	2.35876	4.8089	-2.56906	34	-1.64734	-1.89313	-2.88907	45	-1.49597	0.708923	-4.13046	44	-1.31436	-1.38965	-2.44501	37	1.3739	4.29938	-4.42657	45	-1.19327	-1.33887	-2.47266	46	-0.0128174	2.065	-7.42249	44	-1.18298	-1.37534	-2.53546	45	-11.4061	1.43549	-14.5858	44	-0.98172	-1.22595	-2.66827	36	-29.1203
45	-1.24438	3.63776	6.48373	44	-0.8125	-0.972656	-1.76999	46	2.37531	4.867	-2.40985	35	-1.59845	-1.86096	-2.85001	46	-1.47485	0.790161	-4.05859	45	-1.26047	-1.34045	-2.37109	38	1.44061	4.44763	-4.31796	46	-1.14374	-1.29919	-2.42343	47	0.14389	2.30499	-7.20688	45	-1.15359	-1.35876	-2.49515	46	-11.4644	1.63065	-14.6689	45	-0.949219	-1.16797	-2.61029	37	-29.0841
46	-1.26672	3.79938	6.73093	45	-0.748779	-0.922485	-1.70779	47	2.40765	4.93872	-2.38986	36	-1.54889	-1.8291	-2.79626	47	-1.48615	0.858276	-3.97186	46	-1.22733	-1.31012	-2.31876	39	1.56046	4.58105	-4.25922	47	-1.11984	-1.2428	-2.36548	48	0.255157	2.55408	-7.04062	46	-1.13281	-1.32813	-2.44922	47	-11.5691	1.82361	-14.6609	46	-0.927795	-1.11813	-2.5589	38	-28.9633
47	-1.35547	3.86719	6.97171	46	-0.689575	-0.899353	-1.64468	48	2.43799	5.01343	-2.36002	37	-1.5047	-1.79065	-2.73047	48	-1.41895	0.973145	-3.8486	47	-1.19797	-1.28967	-2.27094	40	1.65796	4.86829	-4.07623	48	-1.06046	-1.19824	-2.32031	49	0.43045	2.70862	-6.91077	47	-1.11453	-1.30798	-2.40564	48	-11.6164	2.00546	-14.7445	47	-0.908264	-1.07907	-2.5267	39	-28.8073
48	-1.40295	3.88312	7.10312	47	-0.657043	-0.860901	-1.5975	49	2.48798	5.12128	-2.27844	38	-1.46686	-1.77051	-2.67908	49	-1.3941	0.974365	-3.83063	48	-1.16483	-1.25934	-2.22891	41	1.76093	5.01794	-3.96109	49	-1.01953	-1.16016	-2.25156	50	0.606873	2.88409	-6.84265	48	-1.08328	-1.27673	-2.35547	49	-11.7553	2.15109	-14.899	48	-0.895294	-1.04843	-2.48764	40	-28.6683
49	-1.48907	3.95154	7.20828	48	-0.621094	-0.847656	-1.55389	50	2.56128	5.20374	-2.2261	39	-1.42969	-1.75	-2.62891	50	-1.36066	1.03577	-3.81235	49	-1.14529	-1.23981	-2.1889	42	1.88046	5.28436	-3.7475	50	-0.98703	-1.1217	-2.21155	51	0.87326	3.16687	-6.65875	49	-1.04611	-1.23672	-2.31641	50	-11.747	2.40674	-14.9431	49	-0.865295	-1.0361	-2.45578	41	-28.5964
50	-1.44812	4.06781	7.43671	49	-0.618164	-0.82373	-1.50467	51	2.63409	5.35486	-2.09766	40	-1.41034	-1.73236	-2.57907	51	-1.34833	1.17609	-3.69406	50	-1.11795	-1.22028	-2.15765	43	2.02951	5.51453	-3.60376	51	-0.955933	-1.08063	-2.16797	52	1.07437	3.41595	-6.44156	50	-0.99469	-1.20578	-2.26657	51	-11.8822	2.62079	-14.9683	50	-0.819672	-1.01593	-2.40561	42	-28.4513
51	-1.50842	4.15656	7.69547	50	-0.607056	-0.815613	-1.48563	52	2.77252	5.52783	-1.97922	41	-1.38751	-1.71252	-2.54205	52	-1.34033	1.23657	-3.5961	51	-1.10623	-1.20074	-2.13031	44	2.07999	5.62793	-3.59561	52	-0.918732	-1.07184	-2.15045	53	1.19672	3.65363	-6.26874	51	-0.965942	-1.17719	-2.23892	52	-11.8639	2.86359	-14.9402	51	-0.789063	-0.988281	-2.37891	43	-28.3838
52	-1.50812	4.28918	7.91922	51	-0.595337	-0.811707	-1.47421	53	2.88702	5.75763	-1.81625	42	-1.3692	-1.69238	-2.51111	53	-1.30438	1.35925	-3.51593	52	-1.08859	-1.19202	-2.11859	45	2.15515	5.79156	-3.52936	53	-0.894043	-1.05298	-2.13187	54	1.34625	3.81128	-6.15875	52	-0.930939	-1.13611	-2.18939	53	-11.9741	3.08859	-14.8939	52	-0.759827	-0.969696	-2.34796	44	-28.3341
53	-1.54938	4.39575	8.10297	52	-0.593445	-0.80481	-1.44296	54	2.9397	5.88953	-1.72189	43	-1.34845	-1.66174	-2.48047	54	-1.19128	1.46674	-3.41592	53	-1.0625	-1.16016	-2.10001	46	2.2731	5.99231	-3.43124	54	-0.877808	-1.04156	-2.10782	55	1.5253	4.03815	-6.06641	53	-0.904846	-1.12766	-2.14453	54	-12.1358	3.23392	-15.0251	53	-0.740295	-0.957977	-2.31967	45	-28.2966
54	-1.62299	4.43451	8.29718	53	-0.593445	-0.80481	-1.42249	55	2.89392	5.9964	-1.70142	44	-1.31061	-1.62988	-2.44861	55	-1.18689	1.55438	-3.29688	54	-1.04297	-1.14063	-2.06155	47	2.37766	6.22327	-3.24139	55	-0.857025	-1.02655	-2.08014	56	1.68265	4.30518	-5.91437	54	-0.874237	-1.10001	-2.11002	55	-12.2122	3.39127	-15.1783	54	-0.727325	-0.950775	-2.30014	46	-28.2409
55	-1.69623	4.38715	8.3678	54	-0.585632	-0.793091	-1.40295	56	2.91315	6.05127	-1.6286	45	-1.27814	-1.59143	-2.41016	56	-1.15393	1.59845	-3.25562	55	-1.00842	-1.10126	-2.01077	48	2.48514	6.4234	-3.12079	56	-0.845306	-1.00702	-2.04047	57	1.8425	4.57098	-5.6814	55	-0.864532	-1.0697	-2.06735	56	-12.2759	3.54422	-15.2614	55	-0.709045	-0.926727	-2.27609	47	-28.1542
56	-1.75641	4.45435	8.52454	55	-0.564087	-0.784363	-1.39514	57	2.96265	6.14172	-1.61313	46	-1.21875	-1.55078	-2.37048	57	-1.12408	1.67926	-3.15515	56	-0.998108	-1.07904	-1.96814	49	2.57547	6.53839	-3.07092	57	-0.835449	-0.994385	-2.02094	58	1.9342	4.76141	-5.51749	56	-0.863281	-1.05078	-2.04688	57	-12.3869	3.72861	-15.3323	56	-0.705933	-0.90094	-2.23764	48	-28.115
57	-1.72827	4.52625	8.73859	56	-0.557495	-0.783752	-1.38437	58	3.00812	6.25763	-1.52393	47	-1.16998	-1.50879	-2.32907	58	-1.07709	1.79047	-3.09921	57	-0.969513	-1.05231	-1.93173	50	2.58984	6.71094	-2.90469	58	-0.82373	-0.963135	-1.96719	59	2.09952	4.91705	-5.39545	57	-0.837982	-1.02829	-2.02673	58	-12.4242	3.94846	-15.3605	57	-0.677795	-0.899384	-2.21655	49	-28.0341
58	-1.80249	4.6239	8.89719	57	-0.556274	-0.772644	-1.36545	59	3.1275	6.41278	-1.44064	48	-1.13873	-1.48145	-2.28125	59	-1.02832	1.91846	-3.03079	58	-0.956543	-1.03345	-1.89984	51	2.61951	6.84448	-2.79593	59	-0.815308	-0.940002	-1.92813	60	2.23969	5.12238	-5.21515	58	-0.815002	-1.01828	-2.01407	59	-12.5458	4.17719	-15.4045	58	-0.638733	-0.848602	-2.16733	50	-27.9885
59	-1.86456	4.67249	9.05734	58	-0.53595	-0.759338	-1.35312	60	3.13202	6.56091	-1.36923	49	-1.10156	-1.44141	-2.23047	60	-1.00519	1.94202	-2.95953	59	-0.942963	-1.02264	-1.86017	52	2.73749	6.96716	-2.73422	60	-0.779999	-0.910767	-1.88873	61	2.42935	5.25018	-5.13922	59	-0.796112	-0.998444	-1.98892	60	-12.5942	4.33032	-15.4966	59	-0.589844	-0.796875	-2.11655	51	-27.8347
60	-1.93298	4.74182	9.25092	59	-0.494995	-0.729065	-1.32343	61	3.17017	6.65906	-1.32596	50	-1.08673	-1.41174	-2.19235	61	-1.00238	1.98358	-2.87375	60	-0.923431	-1.01093	-1.82797	53	2.88718	7.2439	-2.60687	61	-0.740295	-0.872009	-1.83984	62	2.53857	5.57251	-4.91937	60	-0.774689	-0.960327	-1.95016	61	-12.6237	4.42517	-15.5833	60	-0.532501	-0.757202	-2.04718	52	-27.7083
61	-1.98969	4.76044	9.34171	60	-0.451294	-0.711853	-1.29514	62	3.23499	6.80438	-1.20923	51	-1.06842	-1.39941	-2.14783	62	-0.985657	2.10217	-2.75516	61	-0.894043	-1.0022	-1.79672	54	2.94623	7.37061	-2.58282	62	-0.714355	-0.834229	-1.78094	63	2.71594	5.70453	-4.87842	61	-0.745331	-0.947662	-1.92969	62	-12.6872	4.62094	-15.5766	61	-0.48172	-0.71814	-2.00092	53	-27.5303
62	-1.98358	4.83746	9.47156	61	-0.438293	-0.681213	-1.24594	63	3.2597	6.8819	-1.17877	52	-1.0719	-1.38208	-2.10938	63	-0.948181	2.20062	-2.67453	62	-0.88562	-0.971252	-1.76642	55	3.06561	7.52576	-2.40875	63	-0.683105	-0.82251	-1.74844	64	2.89029	5.92206	-4.72141	62	-0.695801	-0.915802	-1.87985	63	-12.8411	4.80923	-15.6747	62	-0.457794	-0.681244	-1.94232	54	-27.3959
63	-2.05719	4.96216	9.69922	62	-0.400513	-0.641541	-1.21405	64	3.3053	6.96454	-1.15469	53	-1.06842	-1.3877	-2.09549	64	-0.934875	2.25452	-2.62845	63	-0.884369	-0.952332	-1.71921	56	3.15076	7.71558	-2.32562	64	-0.645294	-0.790588	-1.71719	65	3.01437	6.16864	-4.54828	63	-0.696564	-0.878296	-1.82968	64	-12.9586	4.91095	-15.7809	63	-0.419983	-0.668915	-1.905	55	-27.3635
64	-2.17468	4.96625	9.77765	63	-0.360168	-0.59137	-1.14828	65	3.31201	6.97485	-1.12799	54	-1.03906	-1.36719	-2.07031	65	-0.930054	2.35565	-2.53391	64	-0.86795	-0.950745	-1.69907	57	3.19937	7.84949	-2.23422	65	-0.627808	-0.772034	-1.67874	66	3.11093	6.38989	-4.41592	64	-0.667206	-0.850006	-1.80859	65	-12.9944	5.05969	-15.8866	64	-0.388733	-0.649384	-1.86655	56	-27.2697
65	-2.26923	5.02325	9.91422	64	-0.353149	-0.553894	-1.09686	66	3.35779	7.10626	-1.07971	55	-1.01111	-1.34802	-2.00876	66	-0.949402	2.46301	-2.46313	65	-0.853119	-0.944519	-1.64984	58	3.27859	7.97589	-2.16891	66	-0.598419	-0.763245	-1.66998	67	3.24844	6.57111	-4.29733	65	-0.643768	-0.818756	-1.75876	66	-13.0794	5.27798	-15.883	65	-0.366089	-0.61969	-1.8392	57	-27.0941
66	-2.28564	5.0412	9.98608	65	-0.336731	-0.540588	-1.08359	67	3.39093	7.25763	-1.0119	56	-0.989075	-1.3219	-1.96158	67	-0.950806	2.44611	-2.41031	66	-0.835449	-0.931885	-1.62875	59	3.35327	8.15344	-2.01407	67	-0.559204	-0.741882	-1.63968	68	3.36563	6.74298	-4.09967	66	-0.615784	-0.764374	-1.72751	67	-13.155	5.42517	-15.9411	66	-0.35437	-0.611877	-1.82593	58	-26.9914
67	-2.33795	5.16699	10.179	66	-0.315308	-0.510315	-1.04218	68	3.39404	7.35767	-0.921112	57	-0.951233	-1.30176	-1.92908	68	-0.870789	2.578	-2.29578	67	-0.827026	-0.93219	-1.59845	60	3.45483	8.34094	-1.91031	68	-0.511719	-0.691406	-1.5986	69	3.46719	6.91095	-4.02936	67	-0.601563	-0.710938	-1.68814	68	-13.1722	5.62906	-15.9984	67	-0.3414	-0.581238	-1.8064	59	-26.9196
68	-2.40985	5.21466	10.2838	67	-0.287964	-0.502502	-1.0256	69	3.40735	7.5014	-0.888306	58	-0.918762	-1.25159	-1.87891	69	-0.851135	2.65796	-2.28702	68	-0.79953	-0.930298	-1.57858	61	3.50391	8.54688	-1.75015	69	-0.465607	-0.642151	-1.55139	70	3.57156	7.07361	-3.95123	68	-0.585327	-0.668304	-1.65564	69	-13.2847	5.84158	-16.05	68	-0.315308	-0.568909	-1.80188	60	-26.7803
69	-2.46222	5.25842	10.3884	68	-0.275024	-0.483582	-0.994354	70	3.45612	7.66846	-0.782043	59	-0.892212	-1.23364	-1.83923	70	-0.84314	2.74579	-2.1561	69	-0.766388	-0.892151	-1.52969	62	3.58185	8.62311	-1.72952	70	-0.438263	-0.610901	-1.51077	71	3.75171	7.2511	-3.83264	69	-0.560638	-0.629852	-1.63968	70	-13.3636	6.00015	-16.1024	69	-0.303589	-0.549377	-1.78296	61	-26.6572
70	-2.48987	5.34448	10.54	69	-0.268433	-0.482971	-0.974213	71	3.47345	7.78284	-0.734222	60	-0.875916	-1.22223	-1.82596	71	-0.859863	2.72485	-2.16968	70	-0.753418	-0.873291	-1.48969	63	3.715	8.79871	-1.61047	71	-0.4039	-0.565613	-1.45999	72	3.92047	7.4519	-3.66638	70	-0.53125	-0.609375	-1.60782	71	-13.4436	6.16125	-16.1516	70	-0.277496	-0.537048	-1.76343	62	-26.5623
71	-2.55811	5.36499	10.6258	70	-0.243774	-0.46405	-0.93576	72	3.5069	7.89893	-0.707977	61	-0.858276	-1.21344	-1.82562	72	-0.889099	2.73358	-2.12531	71	-0.723907	-0.858765	-1.47736	64	3.75357	8.93372	-1.50485	72	-0.384369	-0.534363	-1.41937	73	4.00031	7.703	-3.48828	71	-0.509857	-0.579071	-1.57751	72	-13.5872	6.38736	-16.1603	71	-0.254669	-0.5289	-1.72888	63	-26.4627
72	-2.53986	5.44763	10.7889	71	-0.23407	-0.433716	-0.892181	73	3.58514	7.96716	-0.63266	62	-0.855164	-1.1955	-1.80704	73	-0.895813	2.80139	-2.06375	72	-0.694824	-0.814697	-1.42548	65	3.84235	9.09247	-1.46014	73	-0.381256	-0.516418	-1.38812	74	4.01297	7.8158	-3.40735	72	-0.490326	-0.55954	-1.55704	73	-13.5936	6.45502	-16.238	72	-0.233276	-0.498596	-1.68625	64	-26.3109
73	-2.59424	5.59198	10.9875	72	-0.222351	-0.421997	-0.871704	74	3.64063	8.07031	-0.56424	63	-0.845337	-1.19458	-1.8172	74	-0.884399	2.84845	-2.02219	73	-0.675293	-0.79126	-1.39923	66	3.91779	9.3028	-1.30249	74	-0.362976	-0.504028	-1.35532	75	4.16531	8.04236	-3.32092	73	-0.466095	-0.569702	-1.54532	74	-13.6853	6.62781	-16.29	73	-0.209045	-0.477509	-1.66577	65	-26.1456
74	-2.67078	5.55609	11.0697	73	-0.228943	-0.414856	-0.832642	75	3.67017	8.20593	-0.483765	64	-0.827026	-1.19	-1.81815	75	-0.83313	2.94391	-1.95593	74	-0.6539	-0.780457	-1.37579	67	4.02545	9.48529	-1.20032	75	-0.357025	-0.4953	-1.3403	76	4.34515	8.25519	-3.14905	74	-0.446564	-0.569702	-1.52734	75	-13.7894	6.73843	-16.3886	74	-0.1875	-0.4375	-1.62827	66	-26.0817
75	-2.78546	5.56262	11.215	74	-0.230164	-0.410278	-0.808594	76	3.66174	8.26483	-0.470947	65	-0.805481	-1.18127	-1.79922	76	-0.811768	3.05237	-1.87952	75	-0.63562	-0.772034	-1.37485	68	4.12091	9.6817	-1.11719	76	-0.345306	-0.487488	-1.31781	77	4.46451	8.48065	-3.02203	75	-0.433594	-0.558594	-1.5	76	-13.873	6.93454	-16.382	75	-0.156403	-0.376892	-1.58624	67	-26.0014
76	-2.81451	5.58887	11.3608	75	-0.243896	-0.422974	-0.789673	77	3.65546	8.31873	-0.471252	66	-0.767639	-1.15723	-1.7572	77	-0.774536	3.1236	-1.82001	76	-0.634369	-0.753113	-1.36765	69	4.11844	9.80402	-1.05188	77	-0.327637	-0.474854	-1.29828	78	4.47421	8.62817	-2.91547	76	-0.413452	-0.558929	-1.48767	77	-13.9959	7.10345	-16.4375	76	-0.138733	-0.368134	-1.56873	68	-25.918
77	-2.85077	5.63824	11.4439	76	-0.243774	-0.444519	-0.792633	78	3.73279	8.41876	-0.431427	67	-0.744995	-1.13141	-1.69922	78	-0.776306	3.22015	-1.76233	77	-0.626556	-0.733582	-1.35922	70	4.21735	9.94403	-0.935944	78	-0.307343	-0.461548	-1.27969	79	4.60452	8.72705	-2.8364	77	-0.402344	-0.550781	-1.4678	78	-14.0838	7.27625	-16.5283	77	-0.106232	-0.3414	-1.55014	69	-25.7905
78	-2.81781	5.69012	11.5625	77	-0.227356	-0.450745	-0.782806	79	3.78467	8.5647	-0.328308	68	-0.709045	-1.11035	-1.66641	79	-0.771423	3.18066	-1.76907	78	-0.634369	-0.733582	-1.3475	71	4.25406	10.0878	-0.884521	79	-0.278107	-0.431213	-1.23828	80	4.85513	8.91815	-2.72437	78	-0.384064	-0.538452	-1.4447	79	-14.1116	7.43079	-16.5565	78	-0.0879517	-0.317352	-1.53781	70	-25.6642
79	-2.91296	5.8139	11.7177	78	-0.211121	-0.43158	-0.753113	80	3.80078	8.69922	-0.220337	69	-0.688293	-1.0719	-1.62109	80	-0.759705	3.24316	-1.65921	79	-0.616699	-0.701416	-1.32797	72	4.26984	10.1873	-0.856415	80	-0.266388	-0.411682	-1.2178	81	5.0253	9.10846	-2.59515	79	-0.380951	-0.508759	-1.40625	80	-14.1295	7.60187	-16.6212	79	-0.046875	-0.296875	-1.51889	71	-25.5263
80	-2.91785	5.82605	11.8361	79	-0.180481	-0.40387	-0.737183	81	3.83673	8.84143	-0.147827	70	-0.674683	-1.05328	-1.57751	81	-0.707031	3.32031	-1.53812	80	-0.616089	-0.68219	-1.29767	73	4.35046	10.2798	-0.815308	81	-0.248901	-0.404846	-1.19046	82	5.16531	9.35486	-2.38702	80	-0.359375	-0.488281	-1.37735	81	-14.1556	7.76141	-16.6048	80	-0.0274963	-0.267517	-1.46515	72	-25.3583
81	-2.96173	5.93591	12.0153	80	-0.157043	-0.384338	-0.706238	82	3.85468	8.97888	-0.0673523	71	-0.66687	-1.04156	-1.55704	82	-0.715637	3.36957	-1.48639	81	-0.60498	-0.662354	-1.2778	74	4.45499	10.4326	-0.74765	82	-0.226074	-0.404541	-1.16217	83	5.22592	9.56281	-2.27014	81	-0.350952	-0.476898	-1.34705	82	-14.3205	7.97861	-16.6941	81	-0.00982666	-0.258759	-1.44763	73	-25.2733
82	-3.05988	5.95764	12.0969	81	-0.127808	-0.354065	-0.674988	83	3.85657	9.07953	-0.0447083	72	-0.67157	-1.02362	-1.53751	83	-0.738281	3.40234	-1.44577	82	-0.577026	-0.643127	-1.24689	75	4.50092	10.5503	-0.611389	83	-0.209686	-0.402954	-1.13907	84	5.31577	9.7464	-2.09921	82	-0.349701	-0.461884	-1.31546	83	-14.4197	8.13565	-16.7706	82	0.0148621	-0.232025	-1.40952	74	-25.1641
83	-3.15314	5.93591	12.1923	82	-0.107056	-0.323425	-0.646698	84	3.90906	9.13531	-0.024231	73	-0.66687	-1.02203	-1.54767	84	-0.687866	3.43378	-1.40045	83	-0.564056	-0.635925	-1.23093	76	4.54123	10.6669	-0.55719	84	-0.192963	-0.374207	-1.08984	85	5.36295	9.87128	-1.98984	83	-0.333282	-0.448608	-1.29532	84	-14.4595	8.32547	-16.8065	83	0.0245361	-0.209534	-1.37766	75	-25.0492
84	-3.19562	5.94153	12.2766	83	-0.105164	-0.293091	-0.62265	85	3.95862	9.26483	0.0957642	74	-0.663757	-1.00409	-1.51797	85	-0.638794	3.54987	-1.33423	84	-0.544525	-0.624207	-1.19907	77	4.6217	10.7848	-0.548737	85	-0.192963	-0.362488	-1.07562	86	5.45297	9.95911	-1.96625	84	-0.322357	-0.418915	-1.25781	85	-14.5967	8.5386	-16.8128	84	0.0428162	-0.208923	-1.35327	76	-24.9427
85	-3.19562	6.07043	12.3881	84	-0.111755	-0.293762	-0.602173	86	4.02814	9.40393	0.153748	75	-0.655151	-1.01422	-1.51642	86	-0.658936	3.55017	-1.29016	85	-0.524994	-0.616394	-1.19125	78	4.6792	10.8849	-0.553436	86	-0.186401	-0.373596	-1.06781	87	5.6181	10.2183	-1.81577	85	-0.3125	-0.417969	-1.23672	86	-14.6717	8.61514	-16.9166	85	0.0518799	-0.201721	-1.31873	77	-24.7863
86	-3.23108	6.14484	12.5209	85	-0.101257	-0.281372	-0.570313	87	4.06439	9.52252	0.264679	76	-0.642212	-1.00317	-1.49844	87	-0.715637	3.6391	-1.23969	86	-0.517181	-0.604675	-1.16782	79	4.73453	11.037	-0.403595	87	-0.18515	-0.354675	-1.06061	88	5.73062	10.3964	-1.67264	86	-0.310638	-0.407196	-1.21423	87	-14.7505	8.8342	-16.9853	86	0.0734558	-0.189056	-1.3064	78	-24.7405
87	-3.25861	6.21326	12.6966	86	-0.111084	-0.274536	-0.543579	88	4.05267	9.65924	0.345306	77	-0.625793	-1.00159	-1.48611	88	-0.690979	3.6853	-1.18796	87	-0.507324	-0.60376	-1.16	80	4.76154	11.252	-0.266571	88	-0.18515	-0.335144	-1.06	89	5.83844	10.6121	-1.60077	87	-0.304077	-0.398773	-1.20547	88	-14.8123	9.0253	-16.9544	87	0.10141	-0.169861	-1.26828	79	-24.6324
88	-3.32843	6.33215	12.8156	87	-0.114868	-0.284363	-0.542633	89	4.08014	9.71967	0.357025	78	-0.60437	-0.979065	-1.46814	89	-0.605835	3.75409	-1.0936	88	-0.505463	-0.573425	-1.1297	81	4.77045	11.3003	-0.262817	89	-0.191711	-0.324036	-1.04828	90	5.91422	10.7558	-1.44922	88	-0.292969	-0.371094	-1.17874	89	-14.8677	9.18185	-17.0478	88	0.112518	-0.149994	-1.24841	80	-24.5358
89	-3.40265	6.26184	12.8491	88	-0.108276	-0.303284	-0.513275	90	4.13159	9.79358	0.405914	79	-0.584839	-0.959534	-1.43594	90	-0.573486	3.90393	-1.01392	89	-0.483887	-0.552979	-1.11703	82	4.90109	11.3834	-0.217346	90	-0.173431	-0.323425	-1.04767	91	5.9928	10.9528	-1.38202	89	-0.289063	-0.359375	-1.16736	90	-14.8869	9.2872	-17.1341	89	0.116241	-0.132355	-1.22531	81	-24.4174
90	-3.42847	6.31573	12.9819	89	-0.0855103	-0.314697	-0.486542	91	4.15704	9.91174	0.445313	80	-0.577026	-0.951721	-1.41641	91	-0.611267	3.93066	-0.95282	90	-0.465607	-0.52887	-1.10626	83	4.98969	11.6067	-0.0817261	91	-0.147339	-0.322815	-1.03656	92	6.1217	11.1638	-1.26654	90	-0.28064	-0.347992	-1.14392	91	-14.9725	9.49405	-17.1378	90	0.107819	-0.132019	-1.21561	82	-24.2885
91	-3.46985	6.36969	13.1389	90	-0.0704956	-0.330017	-0.46344	92	4.20654	10.0334	0.463898	81	-0.567322	-0.944885	-1.39688	92	-0.607849	3.9328	-0.90921	91	-0.446075	-0.509338	-1.07953	84	5.04984	11.8403	0.0270386	92	-0.124512	-0.302979	-1.02155	93	6.25562	11.38	-1.1181	91	-0.261719	-0.339844	-1.11624	92	-15.0802	9.68655	-17.1455	91	0.10141	-0.11908	-1.21594	83	-24.2803
92	-3.5105	6.31573	13.253	91	-0.0281372	-0.321838	-0.436401	93	4.21094	10.1484	0.529663	82	-0.554199	-0.955322	-1.36859	93	-0.657043	4.01019	-0.821564	92	-0.426544	-0.489807	-1.06	85	5.10217	11.9137	0.0903015	93	-0.114838	-0.292175	-0.986725	94	6.42047	11.6121	-0.986694	92	-0.233765	-0.316742	-1.09705	93	-15.1817	9.89749	-17.1505	92	0.102661	-0.100159	-1.19763	84	-24.1463
93	-3.59064	6.35388	13.3069	92	-0.0231323	-0.293091	-0.417175	94	4.20624	10.2367	0.633423	83	-0.545776	-0.940002	-1.34641	94	-0.621094	4.01172	-0.828583	93	-0.407013	-0.481995	-1.04047	86	5.24326	11.9897	0.196564	94	-0.116089	-0.283752	-0.985779	95	6.49515	11.7271	-0.847656	93	-0.239075	-0.302338	-1.06546	94	-15.2224	10.0936	-17.1895	93	0.102661	-0.0923462	-1.18921	85	-24.0072
94	-3.67096	6.40967	13.4484	93	-0.0133057	-0.292175	-0.402954	95	4.23596	10.2726	0.646698	84	-0.547058	-0.919861	-1.32657	95	-0.580017	4.05957	-0.752014	94	-0.384369	-0.46405	-1.00922	87	5.37216	12.2084	0.331573	95	-0.106873	-0.282471	-0.978577	96	6.65421	11.96	-0.704834	94	-0.228607	-0.30954	-1.06424	95	-15.2939	10.1958	-17.2372	94	0.124237	-0.0992126	-1.17749	86	-23.8994
95	-3.73596	6.46167	13.5919	94	-0.0153198	-0.27356	-0.392181	96	4.30438	10.4142	0.66156	85	-0.544556	-0.905518	-1.29987	96	-0.580017	4.11035	-0.698273	95	-0.36795	-0.470276	-1.00766	88	5.49435	12.4677	0.511261	96	-0.106232	-0.251526	-0.968109	97	6.72327	12.1247	-0.586243	95	-0.238464	-0.318298	-1.05313	96	-15.3874	10.4027	-17.2378	95	0.143768	-0.0874939	-1.14719	87	-23.831
96	-3.7475	6.45184	13.657	95	-0.00360107	-0.27356	-0.391235	97	4.34064	10.5446	0.730927	86	-0.524231	-0.911743	-1.29861	97	-0.535156	4.16797	-0.698273	96	-0.364838	-0.452332	-0.989685	89	5.53967	12.6324	0.615326	97	-0.0965576	-0.232971	-0.928741	98	6.81812	12.3722	-0.465759	96	-0.239075	-0.321869	-1.04437	97	-15.4822	10.5028	-17.3861	96	0.157349	-0.0884399	-1.11594	88	-23.8064
97	-3.82581	6.53198	13.7372	96	-0.0153198	-0.27356	-0.395142	98	4.3797	10.7125	0.803741	87	-0.529358	-0.887695	-1.27673	98	-0.46051	4.29468	-0.59967	97	-0.353119	-0.452332	-0.980316	90	5.56622	12.7598	0.677032	98	-0.0932617	-0.224854	-0.919983	99	6.91107	12.5582	-0.353882	97	-0.240326	-0.317352	-1.03299	98	-15.5247	10.61	-17.498	97	0.17688	-0.100159	-1.11499	89	-23.6164
98	-3.86707	6.56433	13.8289	97	-0.0153198	-0.27356	-0.383423	99	4.39142	10.7828	0.842804	88	-0.526245	-0.873596	-1.25	99	-0.475647	4.35114	-0.495941	98	-0.348419	-0.450745	-0.980316	91	5.65421	12.9209	0.748901	99	-0.0835876	-0.21405	-0.889069	100	7.0025	12.7097	-0.172638	98	-0.222046	-0.308929	-1.02579	99	-15.5786	10.7795	-17.5427	98	0.202972	-0.0995483	-1.10327	90	-23.5446
99	-3.95844	6.612	13.984	98	-0.00549316	-0.284363	-0.37561	100	4.35345	10.8702	0.874054	89	-0.526245	-0.881409	-1.22891	100	-0.484741	4.39471	-0.360931	99	-0.345306	-0.4328	-0.950623	92	5.67294	13.06	0.798767	100	-0.0718689	-0.21405	-0.876404	101	7.0936	12.9279	-0.109375	99	-0.209076	-0.301727	-1.01859	100	-15.5669	10.9904	-17.5442	99	0.214081	-0.0796814	-1.08826	91	-23.4352
100	-3.96472	6.65808	14.0575	99	-0.00238037	-0.274231	-0.353119	101	4.37769	10.9615	0.93515	90	-0.528137	-0.892212	-1.21719	101	-0.445801	4.51392	-0.252197	100	-0.343262	-0.443604	-0.937347	93	5.75922	13.2161	0.882355	101	-0.0739136	-0.203247	-0.856873	102	7.22482	13.0536	0.0123596	100	-0.175018	-0.287506	-1.01797	101	-15.67	11.167	-17.5638	100	0.206085	-0.058136	-1.07687	92	-23.2992
101	-4.0105	6.7337	14.1676	100	0.00811768	-0.261841	-0.339844	102	4.43329	11.0744	0.964844	91	-0.517639	-0.891602	-1.17908	102	-0.38739	4.62921	-0.20343	101	-0.353119	-0.4328	-0.918762	94	5.80139	13.3317	0.976257	102	-0.0757751	-0.225769	-0.836395	103	7.3678	13.3317	0.187347	101	-0.150482	-0.258759	-0.977509	102	-15.7783	11.3559	-17.5919	101	0.214081	-0.0679626	-1.0867	93	-23.162
102	-4.08392	6.77826	14.2795	101	0.0341797	-0.253418	-0.332642	103	4.46643	11.1945	1.01999	92	-0.509827	-0.87207	-1.14844	103	-0.40625	4.66406	-0.18985	102	-0.353119	-0.440613	-0.906097	95	5.79669	13.4122	1.08719	103	-0.0757751	-0.225769	-0.81781	104	7.49094	13.4811	0.350647	102	-0.150482	-0.258759	-0.975006	103	-15.8857	11.4858	-17.6675	102	0.220642	-0.0556335	-1.06516	94	-23.0786
103	-4.06311	6.81281	14.3756	102	0.0452881	-0.2453	-0.313751	104	4.48907	11.2946	1.08344	93	-0.487183	-0.842346	-1.12109	104	-0.400024	4.65704	-0.228577	103	-0.346558	-0.451721	-0.898285	96	5.96515	13.5584	1.10828	104	-0.0823364	-0.226379	-0.798279	105	7.58374	13.7003	0.431732	103	-0.160339	-0.271423	-0.986725	104	-16.008	11.6075	-17.7387	103	0.230316	-0.0292358	-1.04623	95	-22.9827
104	-4.16394	6.92761	14.4973	103	0.0354614	-0.234497	-0.294525	105	4.5036	11.4064	1.11234	94	-0.469543	-0.821899	-1.10001	105	-0.357666	4.77454	-0.194214	104	-0.325775	-0.46405	-0.879364	97	6.03702	13.7295	1.18469	105	-0.0835876	-0.233582	-0.805481	106	7.65421	13.8702	0.564087	104	-0.170013	-0.290009	-0.985779	105	-16.0688	11.7297	-17.8019	104	0.223755	-0.0103149	-1.03748	96	-22.8105
105	-4.23389	6.96265	14.6247	104	0.0354614	-0.226685	-0.28186	106	4.54138	11.5164	1.17233	95	-0.446106	-0.802368	-1.0697	106	-0.353943	4.86639	-0.104675	105	-0.306244	-0.46405	-0.870941	98	6.09406	13.9178	1.3808	106	-0.0718689	-0.233582	-0.774841	107	7.73608	14.0792	0.675476	105	-0.171875	-0.289063	-0.986725	106	-16.1127	11.9294	-17.8147	105	0.226868	-0.00405884	-1.01733	97	-22.6703
106	-4.34265	6.96625	14.6991	105	0.0452881	-0.225769	-0.274048	107	4.57581	11.6242	1.26154	96	-0.436401	-0.772034	-1.03845	107	-0.328491	4.91425	-0.01297	106	-0.296387	-0.463135	-0.847504	99	6.16232	14.1005	1.505	107	-0.0835876	-0.221863	-0.767029	108	7.7756	14.2333	0.735962	106	-0.168152	-0.290955	-0.956421	107	-16.2172	12.05	-17.8737	106	0.253143	-0.0289001	-1.02359	98	-22.6178
107	-4.4433	6.88373	14.6369	106	0.0570068	-0.221863	-0.255463	108	4.59717	11.7053	1.27094	97	-0.424683	-0.760315	-1.03751	108	-0.365662	4.97577	0.048584	107	-0.294525	-0.452332	-0.8172	100	6.22327	14.1754	1.49423	108	-0.0835876	-0.221863	-0.767029	109	7.95999	14.356	0.859222	107	-0.170013	-0.301727	-0.954529	108	-16.3232	12.1147	-18.053	107	0.255005	-0.0103149	-0.994843	99	-22.6097
108	-4.50562	6.85437	14.6451	107	0.0654297	-0.210449	-0.224213	109	4.59155	11.7355	1.2406	98	-0.411743	-0.764893	-1.01797	109	-0.39209	4.99487	0.0260925	108	-0.294525	-0.452332	-0.808441	101	6.24435	14.2762	1.56766	109	-0.0835876	-0.221863	-0.767029	110	8.00375	14.4982	0.91626	108	-0.162201	-0.301727	-0.935944	109	-16.4771	12.1819	-18.2778	108	0.274536	0.00140381	-0.974365	100	-22.4492
109	-4.6261	6.76813	14.5456	108	0.0679321	-0.215637	-0.196564	110	4.54639	11.7756	1.22217	99	-0.403259	-0.761292	-0.993927	110	-0.380371	5.00659	-0.00469971	109	-0.323914	-0.445435	-0.777191	102	6.31436	14.4209	1.67392	110	-0.0934448	-0.222778	-0.75531	111	8.06094	14.5438	0.82486	109	-0.162201	-0.301727	-0.916412	110	-16.5636	12.1588	-18.595	109	0.274536	0.00140381	-0.966553	101	-22.3381
110	-4.7655	6.69714	14.4522	109	0.0745239	-0.222778	-0.183594	111	4.51013	11.8055	1.20154	100	-0.413757	-0.773621	-0.966248	111	-0.404724	4.9953	-0.0320435	110	-0.330475	-0.426575	-0.780151	103	6.35248	14.5581	1.72064	111	-0.0737305	-0.232666	-0.75827	112	8.06812	14.6573	0.818298	110	-0.149231	-0.290619	-0.896881	111	-16.7102	12.107	-18.8219	110	0.290955	0.0107727	-0.954834	102	-22.2209
111	-4.91705	6.59717	14.3747	110	0.0960693	-0.233582	-0.164673	112	4.48206	11.8625	1.19904	101	-0.413757	-0.785339	-0.957825	112	-0.405029	4.91736	-0.130157	111	-0.350006	-0.434387	-0.767822	104	6.44843	14.6898	1.8139	112	-0.0835876	-0.233582	-0.736725	113	8.05624	14.6829	0.775024	111	-0.132202	-0.289398	-0.884552	112	-16.81	12.1237	-19.0826	111	0.310486	0.030304	-0.917328	103	-22.1424
112	-4.96454	6.45685	14.3731	111	0.0862427	-0.222778	-0.12265	113	4.52124	11.9034	1.18109	102	-0.403931	-0.792236	-0.946106	113	-0.429565	4.86908	-0.216248	112	-0.350006	-0.446106	-0.767822	105	6.54828	14.8958	1.97125	113	-0.0817261	-0.234497	-0.727966	114	8.10922	14.6583	0.730011	112	-0.130951	-0.270477	-0.866241	113	-16.9341	12.2287	-19.2126	112	0.307037	0.0593872	-0.886078	104	-22.08
113	-5.04565	6.53448	14.4275	112	0.0960693	-0.233582	-0.113892	114	4.54639	11.9631	1.18311	103	-0.395447	-0.792542	-0.935333	114	-0.480042	4.92749	-0.207031	113	-0.335632	-0.453247	-0.767822	106	6.64484	14.9959	2.04657	114	-0.0640564	-0.233582	-0.707489	115	8.16592	14.7178	0.656891	113	-0.11142	-0.258759	-0.8461	114	-17.1125	12.1891	-19.4036	113	0.312347	0.0606079	-0.872192	105	-21.9733
114	-5.10175	6.50983	14.3967	113	0.0881348	-0.223755	-0.0835876	115	4.55127	12.0251	1.14294	104	-0.392212	-0.803955	-0.927185	115	-0.49176	4.94702	-0.22641	114	-0.314056	-0.444519	-0.768433	107	6.65765	15.1262	2.13391	115	-0.0562439	-0.233582	-0.677185	116	8.20389	14.8024	0.616882	114	-0.0898438	-0.25	-0.838287	115	-17.1889	12.2214	-19.6334	114	0.325317	0.0795288	-0.846069	106	-21.8267
115	-5.19952	6.44934	14.3901	114	0.112488	-0.220276	-0.0816956	116	4.55988	12.0892	1.13953	105	-0.38562	-0.811096	-0.915802	116	-0.552246	4.948	-0.273285	115	-0.293274	-0.433411	-0.749847	108	6.71671	15.21	2.19501	116	-0.0445251	-0.225769	-0.649841	117	8.25452	14.8591	0.653442	115	-0.0637512	-0.206421	-0.815796	116	-17.3917	12.3385	-19.7751	115	0.316711	0.0896912	-0.825928	107	-21.6692
116	-5.38342	6.3714	14.3803	115	0.127319	-0.194519	-0.0343628	117	4.52185	12.157	1.16922	106	-0.35437	-0.791565	-0.9086	117	-0.56958	4.94299	-0.293762	116	-0.294525	-0.440613	-0.75705	109	6.73935	15.3959	2.2597	117	-0.0328064	-0.21405	-0.626404	118	8.31296	14.8337	0.592834	116	-0.0325012	-0.179077	-0.785156	117	-17.4977	12.325	-19.8805	116	0.33313	0.0795288	-0.812653	108	-21.5616
117	-5.47125	6.32153	14.3255	116	0.137024	-0.183716	-0.0210876	118	4.5036	12.2463	1.19904	107	-0.351257	-0.785339	-0.87735	118	-0.522522	4.99176	-0.269226	117	-0.292664	-0.433716	-0.738129	110	6.8031	15.5164	2.26907	118	-0.0249939	-0.206238	-0.618591	119	8.2789	14.9641	0.637665	117	-0.00985718	-0.149384	-0.746094	118	-17.5777	12.4041	-20.0155	117	0.334991	0.0903015	-0.794678	109	-21.5146
118	-5.51501	6.30042	14.3675	117	0.127197	-0.184692	-0.0201416	119	4.51404	12.3055	1.22311	108	-0.351257	-0.785339	-0.875793	119	-0.529114	5.03015	-0.220306	118	-0.322662	-0.446106	-0.748901	111	6.78186	15.5934	2.30484	119	-0.00546265	-0.194519	-0.59906	120	8.38702	15.0741	0.624542	118	0.0078125	-0.136719	-0.736725	119	-17.6875	12.4883	-20.1141	118	0.354706	0.0882874	-0.785919	110	-21.5435
119	-5.55609	6.33075	14.4706	118	0.118713	-0.196106	-0.0309143	120	4.47296	12.3553	1.24982	109	-0.351257	-0.785339	-0.856262	120	-0.541748	5.05798	-0.149384	119	-0.325775	-0.46405	-0.756104	112	6.76279	15.6498	2.18875	120	0.0062561	-0.194519	-0.59906	121	8.39484	15.1561	0.709839	119	0.00842285	-0.117523	-0.714233	120	-17.9016	12.4898	-20.2295	119	0.354523	0.109833	-0.756561	111	-21.6266
120	-5.59204	6.36041	14.5106	119	0.125305	-0.214966	-0.03125	121	4.43329	12.3635	1.21951	110	-0.351257	-0.785339	-0.836731	121	-0.535522	5.10565	-0.126404	120	-0.325775	-0.471863	-0.75766	113	6.78732	15.7567	2.19095	121	-0.000305176	-0.175598	-0.587341	122	8.45734	15.2343	0.678589	120	0.00311279	-0.118744	-0.698273	121	-18.0581	12.4744	-20.4303	120	0.357819	0.0984497	-0.754669	112	-21.6391
121	-5.61658	6.37073	14.5512	120	0.137024	-0.222778	-0.0123291	122	4.40594	12.426	1.2114	111	-0.341431	-0.784424	-0.825012	122	-0.523804	5.06268	-0.174072	121	-0.32373	-0.482666	-0.75766	114	6.85233	15.7437	2.1622	122	0.0062561	-0.1828	-0.594543	123	8.53046	15.3266	0.651245	121	-0.000183105	-0.138611	-0.693146	122	-18.1761	12.5002	-20.5945	121	0.370941	0.0918579	-0.743286	113	-21.7473
122	-5.67828	6.32544	14.619	121	0.149963	-0.215637	-0.0123291	123	4.42419	12.5164	1.26218	112	-0.344666	-0.780823	-0.806427	123	-0.479858	5.11298	-0.162354	122	-0.30545	-0.481995	-0.739075	115	6.91638	15.8054	2.16736	123	-0.00360107	-0.171997	-0.587341	124	8.57452	15.5428	0.707367	122	-0.0184631	-0.170471	-0.704529	123	-18.3247	12.5412	-20.7531	122	0.396881	0.117981	-0.709351	114	-21.8791
123	-5.81549	6.31982	14.6683	122	0.146729	-0.212036	1.13687e-13	124	4.44531	12.5703	1.28107	113	-0.333618	-0.784424	-0.78656	124	-0.478333	5.22156	-0.064209	123	-0.278107	-0.462463	-0.720154	116	6.97998	15.9514	2.25406	124	-0.0132751	-0.163269	-0.586395	125	8.60358	15.6494	0.76062	123	-0.0379944	-0.190002	-0.715637	124	-18.4553	12.5988	-20.9231	123	0.405304	0.098114	-0.704224	115	-22.0503
124	-5.94482	6.30249	14.6661	123	0.138245	-0.22345	-0.00357056	125	4.47595	12.637	1.3053	114	-0.32312	-0.772034	-0.775177	125	-0.499573	5.23999	-0.016571	124	-0.253418	-0.431885	-0.681091	117	7.05154	16.0718	2.29562	125	-0.0231323	-0.164185	-0.579529	126	8.57483	15.6599	0.775177	124	-0.0314331	-0.220642	-0.72345	125	-18.5499	12.6402	-21.0236	124	0.416412	0.086731	-0.696075	116	-22.1647
125	-5.99738	6.30139	14.6913	124	0.163086	-0.222168	-0.0117188	126	4.50049	12.7283	1.33624	115	-0.313416	-0.761292	-0.767975	126	-0.519104	5.21655	-0.0232849	125	-0.232025	-0.40155	-0.645325	118	7.08484	16.1509	2.35876	126	-0.0367126	-0.167175	-0.578583	127	8.58234	15.7343	0.835022	125	-0.0262756	-0.232971	-0.716248	126	-18.6133	12.7852	-21.0494	125	0.417023	0.0903015	-0.684692	117	-22.2827
126	-6.02594	6.30591	14.7704	125	0.157776	-0.215637	-0.00515747	127	4.54327	12.8162	1.38171	116	-0.318787	-0.7547	-0.747498	127	-0.569885	5.22827	0.00796509	126	-0.253601	-0.390747	-0.624847	119	7.13733	16.2809	2.4086	127	-0.0315552	-0.167786	-0.559998	128	8.59451	15.7516	0.787964	126	-0.0293884	-0.250946	-0.715637	127	-18.7592	12.9441	-21.0967	126	0.4086	0.086731	-0.696075	118	-22.3478
127	-6.1308	6.38763	14.8401	126	0.140137	-0.236084	-0.0234375	128	4.5575	12.9127	1.44998	117	-0.305603	-0.753479	-0.746277	128	-0.589111	5.23206	0.0470276	127	-0.243744	-0.393738	-0.616089	120	7.07578	16.3469	2.38016	128	-0.0348511	-0.183716	-0.547668	129	8.65656	15.8241	0.89563	127	-0.0293884	-0.258759	-0.717194	128	-18.8766	13.0242	-21.2244	127	0.397491	0.0785828	-0.704224	119	-22.4588
128	-6.17328	6.32294	14.8561	127	0.125305	-0.265747	-0.0420227	129	4.53467	13.0256	1.48248	118	-0.294556	-0.745361	-0.739685	129	-0.579895	5.2489	0.0588989	128	-0.263275	-0.393738	-0.609222	121	7.09125	16.3645	2.33765	129	-0.0315552	-0.187317	-0.53952	130	8.75671	15.9986	0.940308	128	-0.0281372	-0.251556	-0.697662	129	-18.9831	13.0345	-21.3748	128	0.383911	0.0678101	-0.723419	120	-22.4524
129	-6.19623	6.34808	14.9286	128	0.117493	-0.27356	-0.0435791	130	4.56891	13.0651	1.48279	119	-0.280945	-0.734558	-0.728302	130	-0.58783	5.29004	0.120148	129	-0.266388	-0.399963	-0.597504	122	7.19421	16.4517	2.39813	130	-0.0328064	-0.202332	-0.528137	131	8.87061	16.1819	1.07437	129	0.00842285	-0.258148	-0.673615	130	-19.0761	13.0752	-21.4281	129	0.376099	0.0795288	-0.736084	121	-22.516
130	-6.25171	6.38562	15.1144	129	0.113586	-0.285278	-0.0240479	131	4.60858	13.1703	1.52921	120	-0.273132	-0.734558	-0.715637	131	-0.613953	5.3089	0.141571	130	-0.282806	-0.393738	-0.579529	123	7.27966	16.6257	2.44766	131	-0.0249939	-0.202332	-0.517029	132	8.93594	16.2859	1.15283	130	0.00967407	-0.239227	-0.647491	131	-19.1663	13.2394	-21.4805	130	0.383911	0.0912476	-0.736084	122	-22.5456
131	-6.28296	6.40515	15.2253	130	0.106995	-0.297668	-0.0045166	132	4.62628	13.308	1.58029	121	-0.263306	-0.753174	-0.715637	132	-0.607361	5.30176	0.142181	131	-0.282806	-0.382019	-0.57016	124	7.27109	16.7844	2.56656	132	-0.0132751	-0.202332	-0.497498	133	8.98984	16.4524	1.24017	131	0.0127869	-0.240784	-0.635162	132	-19.2375	13.318	-21.5431	131	0.405487	0.100006	-0.736084	123	-22.5975
132	-6.36658	6.40979	15.3269	131	0.105774	-0.312622	1.13687e-13	133	4.62811	13.4164	1.61844	122	-0.252808	-0.760315	-0.736115	133	-0.547058	5.29504	0.161102	132	-0.265137	-0.373291	-0.546722	125	7.24625	16.8182	2.67749	133	-0.0132751	-0.194519	-0.485779	134	8.96359	16.4811	1.27298	132	0.0409241	-0.258759	-0.645325	133	-19.3639	13.4144	-21.5983	132	0.43158	0.104523	-0.73703	124	-22.6336
133	-6.46313	6.36041	15.2792	132	0.110901	-0.305481	0.00720215	134	4.64111	13.4666	1.65842	123	-0.262634	-0.761292	-0.736725	134	-0.527222	5.3808	0.218597	133	-0.251556	-0.350769	-0.528137	126	7.21826	16.8224	2.70218	134	0.0062561	-0.1828	-0.466248	135	9.00452	16.6091	1.37314	133	0.0487366	-0.239227	-0.635162	134	-19.4206	13.4955	-21.6478	133	0.452972	0.111389	-0.70639	125	-22.7575
134	-6.53607	6.2973	15.313	133	0.0959473	-0.313599	1.13687e-13	135	4.66248	13.5281	1.69031	124	-0.284851	-0.773621	-0.727966	135	-0.537048	5.46191	0.242188	134	-0.241882	-0.351685	-0.515472	127	7.24109	16.8111	2.70578	135	0.0159302	-0.183716	-0.446716	136	9.10748	16.6963	1.31158	134	0.0505981	-0.220642	-0.62735	135	-19.5175	13.6455	-21.7367	134	0.471893	0.119537	-0.685913	126	-22.7786
135	-6.64905	6.38312	15.4152	134	0.0874634	-0.325012	-0.00357056	136	4.68018	13.5955	1.71075	125	-0.294556	-0.803955	-0.727356	136	-0.530334	5.49176	0.301727	135	-0.240631	-0.364075	-0.506714	128	7.3089	16.9061	2.76797	136	0.0192261	-0.183411	-0.44577	137	9.20905	16.8877	1.40408	135	0.046875	-0.210938	-0.645935	136	-19.558	13.7536	-21.8281	135	0.497192	0.118591	-0.666718	127	-22.8246
136	-6.70172	6.37231	15.4466	135	0.0849609	-0.331543	-0.0117188	137	4.70831	13.6791	1.74109	126	-0.305603	-0.812073	-0.728302	137	-0.546753	5.5097	0.350006	136	-0.260162	-0.395325	-0.506104	129	7.31375	17.0071	2.755	137	0.0159302	-0.171997	-0.434387	138	9.22733	17.0211	1.50565	136	0.0585938	-0.1875	-0.636108	137	-19.6738	13.8759	-21.8152	136	0.497192	0.118591	-0.64624	128	-22.9341
137	-6.77863	6.33264	15.5081	136	0.0973511	-0.324036	-0.01297	138	4.71326	13.7977	1.79813	127	-0.302368	-0.823486	-0.720154	138	-0.546753	5.52142	0.382813	137	-0.263275	-0.413269	-0.525635	130	7.45389	17.1929	2.84531	138	0.0093689	-0.176575	-0.437958	139	9.25577	17.1592	1.63391	137	0.0690613	-0.15564	-0.62439	138	-19.7769	14.0135	-21.8594	137	0.497192	0.118591	-0.61499	129	-23.0513
138	-6.85498	6.32202	15.5595	137	0.104492	-0.331543	-0.000915527	139	4.73096	13.8689	1.8006	128	-0.312195	-0.824402	-0.697052	139	-0.504272	5.5744	0.402344	138	-0.243744	-0.413269	-0.527191	131	7.57654	17.2781	2.96033	139	0.0062561	-0.194519	-0.44516	140	9.2753	17.2296	1.64423	138	0.0787354	-0.137054	-0.605469	139	-19.842	14.091	-21.9852	138	0.488586	0.128754	-0.58374	130	-22.9972
139	-6.88751	6.23669	15.5506	138	0.103882	-0.342957	0.00656128	140	4.71985	13.9077	1.81921	129	-0.323914	-0.843933	-0.684387	140	-0.491272	5.62067	0.407959	139	-0.248444	-0.414856	-0.50766	132	7.64218	17.4055	3.06656	140	0.0062561	-0.194519	-0.446716	141	9.32968	17.2532	1.62469	139	0.0898438	-0.128906	-0.588898	140	-19.9139	14.1972	-21.9923	139	0.488586	0.128754	-0.574371	131	-22.9909
140	-6.9314	6.28796	15.6633	139	0.107788	-0.331238	0.0375061	141	4.70282	13.9455	1.82733	130	-0.331726	-0.863464	-0.684387	141	-0.527222	5.6308	0.43985	140	-0.243744	-0.421082	-0.506104	133	7.62872	17.5098	3.03687	141	0.0128174	-0.193909	-0.446716	142	9.37735	17.3524	1.59329	140	0.096405	-0.128296	-0.585327	141	-20.0644	14.2275	-22.1064	140	0.487335	0.129364	-0.574371	132	-22.9659
141	-7.04437	6.30341	15.698	140	0.0998535	-0.33313	0.0570374	142	4.70154	13.9852	1.80905	131	-0.331726	-0.875183	-0.696106	142	-0.555359	5.64874	0.511719	141	-0.232025	-0.4328	-0.495941	134	7.65186	17.5724	3.07312	142	0.0239258	-0.193604	-0.431702	143	9.43045	17.5094	1.77142	141	0.0896606	-0.111267	-0.558594	142	-20.1394	14.3548	-22.168	141	0.476868	0.128754	-0.574982	133	-23.0722
142	-7.0705	6.25983	15.7098	141	0.0991821	-0.336731	0.0667419	143	4.71613	14.058	1.80841	132	-0.334839	-0.881409	-0.707825	143	-0.55658	5.64941	0.614838	142	-0.232025	-0.440613	-0.495941	135	7.69577	17.6345	3.07687	143	0.0257874	-0.1828	-0.420319	144	9.50311	17.5961	1.79407	142	0.0843506	-0.124237	-0.556091	143	-20.1772	14.5417	-22.1664	142	0.469055	0.117035	-0.582184	134	-23.1031
143	-7.13763	6.27777	15.7925	142	0.105774	-0.332153	0.0703125	144	4.75409	14.1308	1.82547	133	-0.333618	-0.874268	-0.697662	144	-0.54364	5.70734	0.633759	143	-0.241882	-0.453247	-0.488129	136	7.7417	17.7834	3.12421	144	0.0473633	-0.181885	-0.419373	145	9.49295	17.7203	1.86752	143	0.0752869	-0.15094	-0.562653	144	-20.2722	14.6439	-22.1423	143	0.485474	0.122498	-0.582184	135	-23.1539
144	-7.18799	6.32245	15.8644	143	0.107666	-0.325317	0.0775146	145	4.75909	14.2299	1.89719	134	-0.344666	-0.882385	-0.697052	145	-0.538147	5.75348	0.62265	144	-0.245605	-0.482666	-0.498901	137	7.81796	17.8625	3.17453	145	0.0635986	-0.170471	-0.4086	146	9.54218	17.8266	1.88391	144	0.0537415	-0.159698	-0.563293	145	-20.46	14.648	-22.2563	144	0.485474	0.142029	-0.575928	136	-23.1622
145	-7.2616	6.31433	15.9095	144	0.118713	-0.325012	0.0862732	146	4.71326	14.2781	1.91922	135	-0.31842	-0.87207	-0.696716	146	-0.538635	5.73608	0.631256	145	-0.243744	-0.471863	-0.489075	138	7.84607	17.9734	3.23608	146	0.0648499	-0.163269	-0.400452	147	9.64029	17.9338	1.93784	145	0.0635681	-0.170471	-0.574066	146	-20.5983	14.6839	-22.4205	145	0.511566	0.142639	-0.564209	137	-23.1447
146	-7.38971	6.25732	15.9372	145	0.120605	-0.306396	0.109375	147	4.69061	14.2992	1.87091	136	-0.297668	-0.841431	-0.679688	147	-0.517395	5.79187	0.644684	146	-0.273132	-0.46106	-0.47641	139	7.89188	18.0462	3.30484	147	0.0668945	-0.162354	-0.399841	148	9.73514	18.111	2.05328	146	0.0721741	-0.176727	-0.563293	147	-20.671	14.8199	-22.4134	146	0.542206	0.1586	-0.549194	138	-23.0866
147	-7.453	6.16589	15.9122	146	0.125305	-0.30481	0.110321	148	4.67706	14.3197	1.85764	137	-0.266418	-0.821899	-0.659546	148	-0.576111	5.79004	0.643585	147	-0.284668	-0.494385	-0.487183	140	7.90186	18.1545	3.36093	148	0.0687561	-0.143738	-0.37735	149	9.73953	18.1869	2.09485	147	0.096405	-0.175171	-0.553131	148	-20.7639	14.9191	-22.5298	147	0.555786	0.188904	-0.526093	139	-23.18
148	-7.48907	6.15857	15.8942	147	0.137024	-0.312622	0.116577	149	4.68359	14.3477	1.86844	138	-0.243103	-0.792542	-0.628296	149	-0.605835	5.74237	0.614227	148	-0.274994	-0.483582	-0.477356	141	7.93591	18.2039	3.33469	149	0.0753174	-0.143127	-0.376404	150	9.68124	18.343	2.14783	148	0.0995178	-0.168915	-0.527344	149	-20.8894	15.0033	-22.6798	148	0.563599	0.208435	-0.517334	140	-23.1537
149	-7.58191	6.16589	15.9562	148	0.130432	-0.313293	0.136108	150	4.69159	14.4003	1.87561	139	-0.224243	-0.803955	-0.618591	150	-0.614258	5.69189	0.607178	149	-0.282806	-0.483582	-0.47641	142	7.99655	18.3259	3.38297	150	0.074707	-0.13501	-0.34967	151	9.71594	18.3256	2.1011	149	0.111237	-0.168915	-0.525787	150	-20.9388	15.1217	-22.7563	149	0.563599	0.220154	-0.525146	141	-23.173
150	-7.71082	6.11511	15.9762	149	0.117493	-0.324341	0.128906	151	4.70514	14.4814	1.89719	140	-0.222351	-0.793152	-0.59549	151	-0.631897	5.65192	0.59906	150	-0.295776	-0.471252	-0.488129	143	7.98984	18.382	3.44452	151	0.0765686	-0.124207	-0.318756	152	9.73358	18.3657	2.04813	150	0.106079	-0.187836	-0.525787	151	-21.0311	15.1972	-22.8122	150	0.553741	0.219208	-0.505615	142	-23.201
151	-7.78125	6.05859	15.9645	150	0.117493	-0.324341	0.136108	152	4.71484	14.5391	1.91763	141	-0.222351	-0.804871	-0.594543	152	-0.702209	5.59332	0.541412	151	-0.296387	-0.474854	-0.488739	144	7.95734	18.4451	3.4353	152	0.0667114	-0.132935	-0.31781	153	9.74454	18.5047	2.11752	151	0.0929565	-0.200775	-0.518585	152	-21.1202	15.2886	-22.8564	151	0.54718	0.218597	-0.496857	143	-23.142
152	-7.84314	6.05042	16.0211	151	0.125305	-0.343872	0.128296	153	4.70441	14.5775	1.91467	142	-0.251709	-0.813599	-0.586731	153	-0.747559	5.55737	0.490631	152	-0.304382	-0.484497	-0.489075	145	8.01108	18.4886	3.4425	153	0.0484314	-0.145325	-0.328583	154	9.76953	18.5273	2.04877	152	0.0752869	-0.209534	-0.53299	153	-21.2061	15.3159	-23.0494	152	0.544067	0.208435	-0.504059	144	-23.1327
153	-7.89734	6.01703	16.0605	152	0.118713	-0.356262	0.128296	154	4.69659	14.6361	1.9075	143	-0.271912	-0.836731	-0.585785	154	-0.734253	5.54877	0.444519	153	-0.320618	-0.495911	-0.498901	146	8.11795	18.5523	3.48111	154	0.0387573	-0.175598	-0.347504	155	9.75641	18.5339	1.95578	153	0.0721741	-0.227509	-0.543762	154	-21.3158	15.3903	-23.1392	153	0.534393	0.209381	-0.497803	145	-23.1869
154	-7.8822	6.01135	16.0939	153	0.107666	-0.383911	0.121094	155	4.68018	14.697	1.9075	144	-0.316895	-0.853333	-0.605652	155	-0.677368	5.59064	0.460938	154	-0.333588	-0.522644	-0.514862	147	8.12732	18.6765	3.60095	155	0.0159302	-0.183716	-0.356262	156	9.80045	18.5627	1.96094	154	0.0505981	-0.220642	-0.545319	155	-21.5136	15.4267	-23.2956	154	0.542816	0.232483	-0.48703	146	-23.1431
155	-7.98407	6.01544	16.1308	154	0.0991821	-0.395325	0.105804	156	4.66925	14.7181	1.90906	145	-0.341553	-0.891724	-0.63205	156	-0.639709	5.65192	0.501099	155	-0.321869	-0.522644	-0.50766	148	8.07312	18.7838	3.64468	156	0.00421143	-0.195435	-0.375458	157	9.89578	18.5463	1.84235	155	0.0585938	-0.21875	-0.556091	156	-21.6705	15.3645	-23.418	155	0.537506	0.246887	-0.467163	147	-23.1353
156	-8.13373	5.94574	16.0564	155	0.105774	-0.394653	0.0976563	157	4.64764	14.7797	1.91922	146	-0.360962	-0.91333	-0.644379	157	-0.640015	5.71454	0.549225	156	-0.321869	-0.542175	-0.50766	149	8.09171	18.8506	3.60001	157	0.012207	-0.205322	-0.398895	158	9.81842	18.5479	1.78845	156	0.0623169	-0.177673	-0.526733	157	-21.7189	15.3185	-23.6253	156	0.544067	0.251404	-0.473755	148	-23.1744
157	-8.23065	5.90045	15.9855	156	0.0959473	-0.39563	0.0970459	158	4.60675	14.8197	1.88889	147	-0.364197	-0.921448	-0.646271	158	-0.690491	5.71051	0.564697	157	-0.330475	-0.555481	-0.495941	150	8.12857	18.9728	3.62299	158	0.0109558	-0.192932	-0.400787	159	9.74234	18.3769	1.5369	157	0.0846863	-0.159546	-0.524841	158	-21.8831	15.3205	-23.8683	157	0.562347	0.252014	-0.474365	149	-23.2694
158	-8.27972	5.79218	15.9214	157	0.103882	-0.405457	0.0667419	159	4.59576	14.829	1.83719	148	-0.356262	-0.931274	-0.657654	159	-0.746277	5.63489	0.498444	158	-0.321869	-0.573425	-0.506104	151	8.16513	18.9975	3.60626	159	0.0325012	-0.160767	-0.381866	160	9.69186	18.3533	1.47736	158	0.0929565	-0.110931	-0.488281	159	-22.0364	15.2585	-24.1516	158	0.557037	0.266418	-0.459351	150	-23.3049
159	-8.35907	5.69513	15.8773	158	0.110474	-0.393127	0.0765686	160	4.60358	14.8681	1.81607	149	-0.336731	-0.911743	-0.628296	160	-0.817871	5.5769	0.449066	159	-0.295776	-0.561096	-0.50766	152	8.20905	19.079	3.65189	160	0.0323486	-0.123596	-0.359375	161	9.70093	18.3683	1.48141	159	0.0995178	-0.079071	-0.474396	160	-22.1525	15.2677	-24.2731	159	0.539368	0.269379	-0.454224	151	-23.3203
160	-8.48376	5.62854	15.8689	159	0.123413	-0.362488	0.0954895	161	4.62518	14.912	1.78482	150	-0.308777	-0.888611	-0.597046	161	-0.881409	5.52863	0.409363	160	-0.284668	-0.552979	-0.500458	153	8.25311	19.1664	3.69922	161	0.0551758	-0.10376	-0.34967	162	9.72717	18.3825	1.47424	160	0.111237	-0.0595398	-0.463287	161	-22.3502	15.2317	-24.4698	160	0.538116	0.250458	-0.472809	152	-23.3114
161	-8.61139	5.58887	15.869	160	0.125305	-0.355591	0.115631	162	4.6239	14.9244	1.78781	151	-0.28595	-0.872681	-0.569397	162	-0.955017	5.48926	0.375641	161	-0.282806	-0.542175	-0.477356	154	8.25937	19.2531	3.73297	162	0.0551758	-0.10376	-0.350006	163	9.75327	18.5042	1.56158	161	0.114349	-0.0610962	-0.443756	162	-22.5413	15.1183	-24.7542	161	0.544067	0.227966	-0.485138	153	-23.313
162	-8.72076	5.53809	15.8814	161	0.115601	-0.374207	0.116577	163	4.61218	14.9439	1.78717	152	-0.2547	-0.849243	-0.538452	163	-0.965332	5.43579	0.313446	162	-0.282806	-0.522644	-0.456879	155	8.26608	19.2556	3.71655	163	0.0570374	-0.0929565	-0.338287	164	9.72342	18.5992	1.56876	162	0.111084	-0.0809326	-0.453918	163	-22.6281	15.1422	-24.8908	162	0.544067	0.239685	-0.466553	154	-23.3427
163	-8.85956	5.4903	15.8736	162	0.117493	-0.375122	0.12735	164	4.60236	14.9625	1.78717	153	-0.233276	-0.818909	-0.507202	164	-0.971252	5.37628	0.253601	163	-0.278107	-0.521057	-0.44516	156	8.25	19.25	3.66327	164	0.0588989	-0.0938721	-0.325623	165	9.68796	18.5642	1.45422	163	0.115601	-0.112518	-0.45752	164	-22.7588	15.2778	-24.9147	163	0.539368	0.25766	-0.454834	155	-23.4297
164	-8.93597	5.45233	15.8433	163	0.117493	-0.375122	0.136108	165	4.54626	14.9573	1.75296	154	-0.225464	-0.811096	-0.498444	165	-0.986145	5.35046	0.203766	164	-0.266388	-0.501526	-0.419373	157	8.2189	19.2284	3.61032	165	0.0484314	-0.106262	-0.328583	166	9.62436	18.4847	1.3486	164	0.120911	-0.130798	-0.472809	165	-22.9041	15.3466	-25.1089	164	0.514679	0.250458	-0.464996	156	-23.5188
165	-8.99969	5.50372	15.9203	164	0.0991821	-0.375793	0.147827	166	4.50079	14.943	1.68781	155	-0.235291	-0.823792	-0.478912	166	-1.01349	5.33093	0.151398	165	-0.263275	-0.483582	-0.388123	158	8.19296	19.1828	3.56155	166	0.0471802	-0.132935	-0.347504	167	9.5936	18.4904	1.29922	165	0.115601	-0.151581	-0.466248	166	-23.1131	15.2948	-25.3261	165	0.524536	0.247498	-0.477325	157	-23.5972
166	-9.07361	5.51135	16.0173	165	0.0881348	-0.383911	0.140625	167	4.44159	14.9394	1.64359	156	-0.243774	-0.843018	-0.477966	167	-1.10876	5.28485	0.0849915	166	-0.246857	-0.481995	-0.378754	159	8.1767	19.1714	3.51733	167	0.0335999	-0.143738	-0.328583	168	9.61609	18.5806	1.36392	166	0.104523	-0.17923	-0.49234	167	-23.2502	15.2481	-25.5088	166	0.525787	0.246887	-0.466553	158	-23.8214
167	-9.13092	5.51855	16.0722	166	0.0862427	-0.394653	0.129242	168	4.39935	14.9331	1.58469	157	-0.266541	-0.874573	-0.466583	168	-1.20972	5.17908	-0.032959	167	-0.233887	-0.463135	-0.360779	160	8.16373	19.1759	3.4389	168	0.0453186	-0.143738	-0.31781	169	9.58029	18.6786	1.41422	167	0.0948181	-0.201721	-0.503754	168	-23.3567	15.2624	-25.7316	167	0.508118	0.249847	-0.465942	159	-24.0381
168	-9.22546	5.45844	16.0416	167	0.0862427	-0.394653	0.136108	169	4.36877	14.9523	1.55576	158	-0.275024	-0.905518	-0.470154	169	-1.26923	5.07019	-0.153748	168	-0.205933	-0.459534	-0.336731	161	8.15546	19.1664	3.41095	169	0.0551758	-0.142822	-0.298279	170	9.68015	18.7712	1.48813	168	0.0701294	-0.208923	-0.512512	169	-23.5392	15.2403	-25.8942	168	0.495148	0.230927	-0.484528	160	-24.2341
169	-9.35406	5.302	15.9533	168	0.105896	-0.404541	0.143921	170	4.37018	14.9614	1.5014	159	-0.280945	-0.914246	-0.447052	170	-1.29315	5.07239	-0.208893	169	-0.204681	-0.452332	-0.340302	162	8.1517	19.1839	3.42438	170	0.0471802	-0.132935	-0.279694	171	9.73688	18.8191	1.52048	169	0.078125	-0.21875	-0.524841	170	-23.7161	15.1999	-26.0909	169	0.503143	0.201569	-0.504669	161	-24.3661
170	-9.4364	5.185	15.9183	169	0.0979614	-0.382935	0.177185	171	4.33954	14.9963	1.44547	160	-0.292664	-0.945496	-0.446106	171	-1.34552	5.08875	-0.261871	170	-0.222961	-0.452942	-0.339691	163	8.14703	19.2331	3.44205	171	0.0387573	-0.136536	-0.277802	172	9.77609	18.8405	1.42969	170	0.0787354	-0.226898	-0.515015	171	-23.825	15.1273	-26.2614	170	0.506866	0.211395	-0.494843	162	-24.4706
171	-9.51019	5.15155	15.965	170	0.112305	-0.394043	0.18689	172	4.3114	15.0142	1.41452	161	-0.312195	-0.965027	-0.457825	172	-1.42755	5.03015	-0.348602	171	-0.241882	-0.472778	-0.346893	164	8.10983	19.2634	3.40454	172	0.0406189	-0.133606	-0.266418	173	9.72232	18.84	1.3497	171	0.0898438	-0.21875	-0.499054	172	-23.9161	15.1397	-26.4272	171	0.505005	0.200623	-0.516388	163	-24.5067
172	-9.5719	5.09448	15.9672	171	0.106995	-0.395325	0.194061	173	4.26923	14.9924	1.33405	162	-0.295776	-0.982971	-0.465637	173	-1.47943	4.89984	-0.438446	172	-0.250305	-0.484192	-0.346558	165	8.09155	19.2823	3.38593	173	0.0373535	-0.14563	-0.273285	174	9.69125	18.7794	1.2525	172	0.11795	-0.197662	-0.475952	173	-24.0771	15.1069	-26.5684	172	0.514862	0.201569	-0.517334	164	-24.6096
173	-9.63361	5.10779	15.9578	172	0.117493	-0.402466	0.1875	174	4.20795	14.9722	1.28171	163	-0.276245	-0.982971	-0.447662	174	-1.53143	4.80286	-0.519073	173	-0.273132	-0.49231	-0.354706	166	8.0903	19.2947	3.36703	174	0.0301514	-0.157654	-0.276886	175	9.64749	18.7388	1.1608	173	0.117798	-0.168304	-0.457977	174	-24.2877	15.0013	-26.77	173	0.505005	0.200623	-0.514374	165	-24.7417
174	-9.73798	5.1756	15.9758	173	0.113586	-0.414185	0.18689	175	4.1958	14.9353	1.23544	164	-0.26532	-0.984558	-0.428131	175	-1.60052	4.73187	-0.570465	174	-0.274994	-0.514832	-0.377808	167	8.0864	19.3337	3.38593	175	0.0289001	-0.164856	-0.296082	176	9.58719	18.6556	1.03735	174	0.119049	-0.161102	-0.467804	175	-24.543	14.7969	-27.1253	174	0.521423	0.202179	-0.513428	166	-24.818
175	-9.86108	5.13562	15.9666	174	0.106995	-0.426575	0.175171	176	4.15594	14.9416	1.19031	165	-0.243774	-0.983643	-0.426575	176	-1.65564	4.66376	-0.640167	175	-0.253418	-0.521729	-0.378754	168	8.10797	19.3737	3.40546	176	0.0257874	-0.194519	-0.316254	177	9.58389	18.5772	0.929077	175	0.119049	-0.161102	-0.467194	176	-24.673	14.6783	-27.3233	175	0.53125	0.222656	-0.495453	167	-24.9472
176	-9.96252	5.0437	15.9167	175	0.125305	-0.433716	0.167969	177	4.133	14.9511	1.17233	166	-0.213745	-0.982971	-0.415802	177	-1.69189	4.60767	-0.681396	176	-0.244995	-0.522034	-0.367981	169	8.12076	19.4415	3.4436	177	0.0179749	-0.221863	-0.325623	178	9.56436	18.5577	0.882507	176	0.100769	-0.161713	-0.467194	177	-24.7349	14.7326	-27.4312	176	0.551422	0.23407	-0.457336	168	-25.0122
177	-10.0144	4.99542	15.907	176	0.128418	-0.435303	0.167358	178	4.08875	14.94	1.10422	167	-0.181274	-0.952393	-0.389069	178	-1.7063	4.58362	-0.695618	177	-0.214355	-0.513916	-0.348114	170	8.1275	19.444	3.43829	178	0.0179749	-0.233582	-0.345154	179	9.52844	18.5678	0.862976	177	0.0982666	-0.156586	-0.482208	178	-24.8316	14.7635	-27.5052	177	0.572205	0.260773	-0.429688	169	-24.9947
178	-10.0255	5.03027	15.9748	177	0.125305	-0.453247	0.168915	179	4.04187	14.94	1.04498	168	-0.17157	-0.941589	-0.37674	179	-1.74548	4.54657	-0.722351	178	-0.214539	-0.511841	-0.34845	171	8.11969	19.4675	3.43579	179	0.00811768	-0.24231	-0.345154	180	9.52219	18.5436	0.864532	178	0.0976563	-0.160156	-0.475616	179	-24.9133	14.9117	-27.5164	178	0.58313	0.28656	-0.397797	170	-25.0578
179	-10.0536	5.03656	16.0455	178	0.105774	-0.472778	0.15564	180	3.99579	14.9103	0.97467	169	-0.153259	-0.933167	-0.375793	180	-1.77002	4.46704	-0.782959	179	-0.204681	-0.534363	-0.338745	172	8.09811	19.4548	3.41626	180	0.0778198	-0.206848	-0.328583	181	9.56937	18.6294	0.962982	179	0.106079	-0.148773	-0.464233	180	-25.0519	14.9713	-27.6139	179	0.612518	0.287506	-0.388428	171	-25.1761
180	-10.113	5.04279	16.1447	179	0.102295	-0.467163	0.147827	181	3.96002	14.9028	0.910614	170	-0.153931	-0.932861	-0.376404	181	-1.8158	4.43329	-0.785461	180	-0.211243	-0.523254	-0.327972	173	8.10672	19.4368	3.35858	181	0.140472	-0.0370483	-0.164856	182	9.61655	18.7816	1.04517	180	0.117188	-0.148438	-0.448273	181	-25.2642	14.7903	-27.9	180	0.597961	0.28891	-0.377655	172	-25.2902
181	-10.188	5.06073	16.2244	180	0.072937	-0.475952	0.12265	182	3.92627	14.8767	0.863434	171	-0.159851	-0.933777	-0.365021	182	-1.85864	4.39612	-0.822021	181	-0.222351	-0.52356	-0.335175	174	8.07358	19.3948	3.28281	182	0.213135	0.116089	0.0168762	183	9.66547	18.9036	1.13907	181	0.130768	-0.118134	-0.417358	182	-25.4736	14.5591	-28.3128	181	0.59671	0.277802	-0.382965	173	-25.3181
182	-10.2073	5.06262	16.2884	181	0.0930786	-0.464539	0.0923462	183	3.8833	14.8728	0.811401	172	-0.17157	-0.953308	-0.375793	183	-1.89081	4.36145	-0.792664	182	-0.235931	-0.522644	-0.346558	175	8.06265	19.369	3.21158	183	0.240936	0.203735	0.129364	184	9.69125	19.0685	1.1889	182	0.140442	-0.11908	-0.404694	183	-25.7147	14.3456	-28.562	182	0.588287	0.278137	-0.387482	174	-25.355
183	-10.2662	5.03156	16.2905	182	0.164063	-0.398438	0.159058	184	3.83374	14.8839	0.76062	173	-0.181396	-0.962036	-0.395325	184	-1.93066	4.35205	-0.800934	183	-0.233887	-0.521729	-0.367035	176	8.00531	19.3372	3.14359	184	0.270172	0.273132	0.194061	185	9.81216	19.1486	1.29361	183	0.133881	-0.143127	-0.407654	184	-25.9334	14.2167	-28.6767	183	0.584991	0.281708	-0.372192	175	-25.4906
184	-10.4349	4.87952	16.1106	183	0.233398	-0.269043	0.311737	185	3.81628	14.8653	0.702637	174	-0.209412	-0.985168	-0.406097	185	-1.95209	4.32953	-0.830627	184	-0.227325	-0.509338	-0.367981	177	7.98608	19.2745	3.04657	185	0.337341	0.313782	0.214539	186	9.82983	19.2706	1.36188	184	0.141693	-0.15094	-0.414856	185	-26.0806	14.1848	-28.8291	184	0.58313	0.278748	-0.375763	176	-25.5728
185	-10.6191	4.62592	15.8486	184	0.311523	-0.179199	0.42453	186	3.76611	14.8572	0.65094	175	-0.230164	-1.02362	-0.433777	186	-1.94659	4.32483	-0.839386	185	-0.225464	-0.482971	-0.356873	178	7.97592	19.2347	2.98032	186	0.405792	0.373291	0.252045	187	9.7764	19.2192	1.26331	185	0.13858	-0.180634	-0.414856	186	-26.226	14.152	-28.8558	185	0.594849	0.298279	-0.357178	177	-25.6424
186	-10.8021	4.43811	15.692	185	0.368591	-0.0846558	0.545624	187	3.74158	14.8558	0.612183	176	-0.230164	-1.04315	-0.47345	187	-1.93488	4.34436	-0.791718	186	-0.226074	-0.482666	-0.379364	179	7.97922	19.2233	2.95377	187	0.448608	0.426086	0.294067	188	9.73904	19.2477	1.21704	186	0.128723	-0.18158	-0.416412	187	-26.3916	14.1762	-28.8933	186	0.602661	0.298279	-0.345459	178	-25.7974
187	-10.9573	4.25012	15.5908	186	0.409485	-0.0348511	0.599548	188	3.66266	14.8854	0.590149	177	-0.222351	-1.04315	-0.5047	188	-1.92828	4.35675	-0.760468	187	-0.227325	-0.481995	-0.3797	180	7.98764	19.2151	2.95734	188	0.450012	0.431274	0.292023	189	9.73578	19.1536	1.07532	187	0.128906	-0.210938	-0.434998	188	-26.522	14.1419	-28.9019	187	0.61438	0.298279	-0.345459	179	-25.918
188	-11.073	4.13605	15.5483	187	0.406067	-0.00579834	0.647339	189	3.55328	14.8268	0.529205	178	-0.210815	-1.03333	-0.516418	189	-2.00751	4.37878	-0.753265	188	-0.225464	-0.502502	-0.38031	181	7.97452	19.2529	2.9733	189	0.422516	0.425476	0.294678	190	11.8956	19.2631	1.02875	188	0.0898438	-0.25	-0.456421	189	-26.5163	14.2347	-28.7972	188	0.624237	0.279694	-0.357178	180	-26.0014
189	-11.2772	4.05652	15.5959	188	0.36499	-0.0262451	0.641724	190	3.21295	14.122	-0.369232	179	-0.172363	-0.978333	-0.487213	190	0.0249634	4.53827	-0.665924	189	-0.344055	-0.656067	-0.531708	182	7.97623	19.2931	3.01752	190	0.541565	0.444092	0.29657	191	14.3947	-32.3887	-39.6589	189	0.00531006	-0.326874	-0.565796	190	-8.77203	6.67703	-33.6986	189	0.533142	0.233429	-0.436249	181	-26.2675
190	2.16486	6.01715	15.734	189	0.413086	-0.0229492	0.623138	191	12.7917	-2.18298	-12.2621	180	-0.119995	-0.830627	-0.374237	191	1.91058	-28.4944	-26.5364	190	-0.366882	-0.890747	-0.807831	183	8.01468	19.3598	3.05939	191	0.893127	0.338623	0.453766	192	9.64999	8.51099	-13.9367	190	0.114044	-0.428131	-0.688141	191	-31.4327	-29.7036	-68.0316	190	0.365936	-0.0032959	-0.655609	182	-26.7419
191	-18.1545	-40.5693	-19.3359	190	0.813416	0.222168	0.95578	192	-0.166565	-7.70972	-22.1875	181	-0.0720215	-0.692505	-0.248444	192	-2.36688	-1.69934	-10.4256	191	0.0318909	-0.801086	-0.639526	184	8.03812	19.4223	3.0903	192	0.718903	-0.291077	0.0592346	193	11.4723	19.8908	5.08157	191	0.579193	0.0326538	-0.149384	192	-23.1905	16.6988	-27.9869	191	0.919067	0.0717163	-0.520447	183	-27.2209
192	-12.2758	2.10077	12.6411	191	0.608887	-0.611084	0.460632	193	3.8205	15.5722	2.23764	182	-0.0136108	-0.604553	-0.156097	193	-0.820007	6.12097	2.42783	192	0.158905	-0.393921	-0.04953	185	8.06607	19.4923	3.14108	193	0.567963	0.0734253	0.497498	194	11.0187	19.7016	6.08453	192	0.545624	-0.206421	-0.0359497	193	-23.4552	17.2373	-22.8814	192	0.901886	0.13501	-0.157959	184	-27.593
193	-12.8405	2.85968	17.7484	192	0.506226	-0.374207	0.71579	194	3.27063	15.2592	4.39328	183	0.041687	-0.526733	-0.0682983	194	-1.16595	5.96191	3.06064	193	0.0134583	-0.264526	0.195618	186	8.09	19.5565	3.18829	194	0.386719	-0.0117188	0.441559	195	10.5086	19.4156	5.96127	193	0.41687	0.0103149	0.203125	194	-23.6847	17.065	-22.838	193	0.787964	0.350159	0.126404	185	-27.8741
194	-13.3558	2.52356	17.3528	193	0.354187	-0.417358	0.787506	195	2.92529	14.7561	4.10468	184	0.100952	-0.48407	0.00622559	195	-1.39642	5.56348	2.77829	194	-0.0915527	-0.473755	0.105316	187	8.07358	19.5862	3.19046	195	0.261108	-0.23407	0.179077	196	10.2036	19.3181	6.1261	194	0.329987	-0.118134	0.0645142	195	-23.9017	17.0465	-22.8062	194	0.676086	0.206879	0.0284424	186	-28.0713
195	-13.615	2.37	17.0053	194	0.237	-0.698608	0.502502	196	2.7522	14.4911	3.91638	185	0.151733	-0.45282	0.0456238	196	-1.56519	5.53845	2.80954	195	-0.165466	-0.661377	-0.0878296	188	8.0314	19.5487	3.09439	196	0.202515	-0.331726	0.0810852	197	9.96625	19.3255	6.16891	195	0.235138	-0.275787	-0.115631	196	-24.1027	16.9322	-22.7683	195	0.616089	0.0142212	-0.175934	187	-28.218
196	-13.8689	2.42078	16.8698	195	0.138733	-0.799805	0.350159	197	2.55048	14.3166	3.91577	186	0.171265	-0.464539	0.0260925	197	-1.65424	5.50098	2.84235	196	-0.180939	-0.745483	-0.17749	189	7.98419	19.4903	2.97171	197	0.197815	-0.395752	0.0810852	198	9.65326	19.2144	6.23578	196	0.162323	-0.403442	-0.227509	197	-24.2213	16.8294	-22.7359	196	0.573761	-0.0446777	-0.248901	188	-28.2472
197	-14.0903	2.37323	16.7136	196	0.0768433	-0.878296	0.271729	198	2.29858	14.1339	3.93015	187	0.159546	-0.495789	-0.00515747	198	-1.74908	5.32379	2.7861	197	-0.20108	-0.791992	-0.20282	190	8.97937	19.4634	2.95984	198	0.148438	-0.449219	0.0826721	199	9.89404	19.0686	6.13986	197	0.107788	-0.495331	-0.279541	198	-23.997	16.6723	-22.7191	197	0.578613	-0.111572	-0.279846	189	-28.2894
198	-14.2256	2.29248	16.4955	197	-0.0117188	-0.96875	0.240784	199	2.36218	13.8814	3.75342	188	0.121704	-0.52771	-0.04422	199	-1.60864	5.17737	2.70547	198	-0.235931	-0.823425	-0.222656	191	15.6877	-14.088	-22.6227	199	0.537201	-0.370117	-0.000610352	200	9.48138	20.0191	6.90674	198	0.00515747	-0.551422	-0.312653	199	-24.0478	17.4301	-22.0542	198	0.498749	-0.136108	-0.263733	190	-20.0497
199	-14.0532	2.57343	16.5801	198	0.212158	-0.942017	0.182831	200	2.3681	14.4019	4.2403	189	0.173401	-0.53595	-0.0436096	200	-1.74487	5.96814	3.30499	199	0.0450134	-0.776367	-0.308441	192	6.42279	8.9292	-11.1611	200	0.449219	0.441406	0.685944	201	9.03091	18.965	5.79221	199	0.563568	-0.428284	-0.334686	200	-24.2892	17.2638	-22.4566	199	0.851563	-0.0585938	-0.317322	191	-27.9083
200	-14.2563	3.38202	16.8851	199	0.490784	-0.415283	0.546722	201	2.08826	14.3953	3.96201	190	0.512939	-0.48114	0.128723	201	-1.90173	5.41376	2.57281	200	0.0718689	-0.0125122	0.335938	193	8.95593	21.5884	6.36469	201	0.386566	0.0410767	0.147827	202	8.72937	18.4595	5.41656	200	0.511719	0.367188	0.335144	201	-24.4894	16.3346	-23.2042	200	0.873444	0.735168	0.382507	192	-24.9888
201	-14.5388	2.4295	15.7172	200	0.113281	-0.183594	0.660645	202	1.84686	13.5414	3.18732	191	0.56781	-1.13159	-0.277679	202	-2.13208	5.12268	2.33423	201	0.141266	-0.293274	-0.154541	194	8.62186	21.0679	7.11563	202	0.34549	-0.159058	-0.213593	203	8.53766	17.9167	4.80093	201	0.400757	0.184357	-0.0150146	202	-24.5017	16.1708	-23.3766	201	0.824219	0.460938	0.0262451	193	-25.0267
202	-14.6217	2.35577	15.5017	201	0.196716	-0.803406	-0.0632629	203	1.73859	13.3865	3.04514	192	0.447632	-0.745361	0.134521	203	-2.13361	4.65082	1.4964	202	0.0461121	-0.431213	-0.463593	195	8.27124	20.7355	6.92517	203	0.414551	-0.205322	-0.572021	204	8.37094	17.1935	4.10547	202	0.367645	-0.0842285	-0.42984	203	-24.7539	15.2305	-24.7714	202	0.847046	0.0979614	-0.437805	194	-24.9633
203	-14.7914	1.65546	13.927	202	0.231079	-0.594055	-0.00201416	204	1.42749	12.2745	1.34842	193	0.253113	-0.771118	0.174042	204	-2.22003	3.78577	0.538605	203	0.159546	-0.612976	-0.950623	196	7.94797	20.4928	6.86703	204	0.290619	-1.07501	-1.92813	205	8.11545	17.6083	5.09048	203	0.413116	-0.288605	-0.83313	204	-24.8141	15.1375	-24.0147	203	0.878754	0.173889	-0.582642	195	-24.8935
204	-14.7405	0.551819	13.3773	203	0.21405	-1.57184	-1.84811	205	1.36597	11.6334	1.40967	194	0.0901489	-1.04315	-0.0579834	205	-2.35455	3.8316	1.13406	204	0.0859375	-1.39844	-2.21033	197	7.73859	20.2498	6.84406	205	0.331879	-1.29877	-1.70688	206	7.56061	18.3604	6.035	204	0.46936	-1.14487	-2.38657	205	-25.2305	16.0899	-22.953	204	0.856415	-0.625458	-2.19763	196	-24.9427
205	-14.9933	1.15094	14.2466	204	0.291687	-2.07751	-1.79608	206	1.01392	12.12	2.11328	195	-0.0198364	-1.15613	-0.157043	206	-2.80408	4.11688	1.57657	205	0.0263977	-1.70654	-2.07327	198	7.55685	20.1395	6.85266	206	0.0320435	-1.12732	-1.405	207	7.75766	19.2638	6.94315	205	0.438263	-1.27969	-2.0303	206	-25.3708	16.7498	-22.2725	205	0.914551	-0.924072	-1.9686	197	-24.9252
206	-15.7114	1.44354	14.5889	205	0.102173	-1.81671	-1.32953	207	0.467163	12.2117	2.35718	196	-0.0784302	-1.21472	-0.204224	207	-2.54095	4.65332	2.0647	206	-0.268433	-1.51813	-1.76126	199	7.72516	19.9284	6.77158	207	-0.108734	-1.06671	-1.24438	208	8.52719	20.963	9.14127	206	0.0563965	-1.17859	-1.73532	207	-24.2327	18.216	-20.8114	206	0.63501	-0.700317	-1.52936	198	-24.8684
207	-14.9631	2.21588	15.1165	206	-0.40564	-1.82452	-1.23874	208	1.20734	13.0975	3.25763	197	-0.141907	-1.27673	-0.231567	208	-1.90283	6.1272	4.0986	207	-0.40329	-1.44873	-1.66843	200	7.56937	20.7387	7.47485	208	0.562347	-0.0995483	0.132507	209	8.69562	22.1444	11.2897	207	0.00201416	-1.1319	-1.57861	208	-24.0436	19.9964	-17.7462	207	0.299225	-0.710144	-1.43671	199	-24.578
208	-14.5705	4.22076	18.1685	207	0.434814	-1.27014	-0.53952	209	1.3219	14.6437	6.01639	198	0.123108	-1.23346	-0.302368	209	-1.84625	7.05988	5.69501	208	0.253296	-0.413757	-0.222198	201	7.34998	19.9695	6.66061	209	0.657349	1.13031	2.12625	210	8.70047	22.3744	11.6278	208	0.519684	-0.189545	-0.29718	209	-23.9547	20.1961	-17.6165	208	1.04047	0.0676575	-0.493286	200	-24.8167
209	-14.4506	4.68231	18.9604	208	0.523254	0.244202	2.035	210	1.35327	14.6964	6.16156	199	0.420959	-0.581604	0.181702	210	-1.80957	7.07471	5.93033	209	0.366241	0.691895	1.62952	202	7.04843	19.4484	6.25406	210	0.699066	1.11139	2.30658	211	8.71344	22.5144	11.6674	209	0.625153	0.997955	1.62375	210	-23.8224	20.4405	-17.4373	209	1.19205	1.46454	1.87735	201	-25.282
210	-14.4828	4.65546	18.9872	209	0.494202	0.286133	2.23157	211	1.3797	14.8336	6.35107	200	-0.0125122	-0.302368	0.36969	211	-1.74286	7.19952	6.07953	210	0.430786	0.681091	1.84811	203	6.84061	18.814	5.38843	211	0.698456	1.15863	2.42703	212	8.74921	23.0532	11.9297	210	0.744354	1.04578	1.87766	211	-23.6456	21.0299	-16.9122	210	1.23999	1.4425	1.99609	202	-25.51
211	-14.4305	4.89685	19.139	210	0.505737	0.280334	2.30688	212	1.41925	15.3666	6.63187	201	0.0923462	-0.954407	-0.448608	212	-1.80786	8.00159	6.22421	211	0.485168	0.724243	1.96048	204	6.68201	17.8875	4.55798	212	0.847351	1.86346	2.64938	213	7.8056	20.9058	9.51987	211	0.772186	1.1217	2.01733	212	-24.4506	19.9441	-18.2633	211	1.22171	1.5903	2.20953	203	-25.9836
212	-14.4816	4.97906	19.1555	211	0.658569	0.844543	2.58218	213	0.768616	14.7271	5.66922	202	0.169373	-0.854248	-0.394226	213	-2.71112	5.66223	3.82062	212	0.56955	1.41644	2.2767	205	6.43967	18.12	5.31265	213	0.259552	0.950317	1.43671	214	6.96561	18.693	6.67502	212	0.873749	1.8092	2.35156	213	-25.2853	17.0333	-21.6931	212	1.31439	2.19046	2.47189	204	-26.1005
213	-14.5311	4.99792	19.1201	212	0.19342	0.727539	1.96719	214	-0.0882568	11.9758	2.56656	203	0.101257	-1.64441	-2.28735	214	-3.32019	4.06049	1.37875	213	-0.0401611	0.61969	1.15485	206	5.92014	18.4989	5.80283	214	-0.52829	-0.890137	-1.00171	215	6.53561	17.8142	5.38	213	0.309845	0.983734	1.14453	214	-25.6186	16.2136	-23.0909	213	0.764862	1.64297	1.62173	205	-26.6996
214	-14.5472	5.01965	19.0934	213	-0.448792	-1.52563	-0.782959	215	-0.48938	11.1314	1.07953	204	0.210754	-2.1972	-2.22375	215	-3.54456	3.39923	0.539063	214	-0.833588	-1.34296	-1.35312	207	6.19421	19.233	6.44345	215	-0.763733	-1.7392	-2.27063	216	6.46576	17.4605	5.00876	214	-0.336731	-0.899994	-1.41281	215	-25.6391	15.7453	-23.4744	214	0.0640564	-0.707825	-1.22141	206	-27.0222
215	-14.5159	5.07043	19.0795	214	-0.6922	-2.06403	-1.88922	216	-0.469666	10.7231	0.642639	205	-0.0560913	-1.91534	-1.7608	216	-3.39703	3.24738	0.481567	215	-0.974213	-2.06171	-2.62875	208	6.79453	20.757	8.60782	216	-0.706238	-1.89685	-2.43329	217	6.77985	17.6628	5.27267	215	-0.526733	-1.56674	-2.49393	216	-25.331	15.7514	-23.26	215	-0.231415	-1.32767	-2.39014	207	-25.421
216	-14.4999	5.11902	19.0678	215	-0.623474	-2.40704	-2.21405	217	-0.132813	10.9023	0.972809	206	-0.48407	-2.02362	-1.73407	217	-2.98596	3.5672	0.902985	216	-0.857819	-2.11407	-2.69516	209	6.97391	21.6595	10.2048	217	-0.224518	-1.5498	-2.02563	218	7.11108	17.7238	5.35547	216	-0.46579	-1.73001	-2.67874	217	-24.9897	15.948	-23.1216	216	-0.135315	-1.58469	-2.66873	208	-25.0689
217	-14.4821	5.14526	19.0817	216	-0.103149	-2.12421	-1.86328	218	0.238281	11.2031	1.33264	207	0.228577	-1.38971	-1.09845	218	-2.44501	3.6405	0.880005	217	-0.266235	-1.79266	-2.29517	210	7.00671	21.8619	10.4742	218	0.368439	-1.1217	-1.72421	219	7.36514	18.2842	5.93909	217	0.00436401	-1.33423	-2.26547	218	-24.5794	16.2545	-22.8181	217	0.382507	-1.23422	-2.30234	209	-24.9728
218	-14.5063	5.40155	18.6375	217	0.41156	-1.53387	-1.32187	219	0.667175	11.5609	1.6842	208	0.393127	0.041687	1.58014	219	-2.0824	4.65643	2.06845	218	0.329071	-1.33636	-1.92908	211	6.93451	21.9917	10.6703	219	0.889374	-0.284546	-0.953125	220	7.47406	19.2552	7.71063	218	0.566406	-0.949219	-2.02454	219	-24.3464	17.5462	-21.027	218	0.806091	-0.819061	-1.97311	210	-24.915
219	-14.803	3.78229	16.7719	218	0.904663	-1.03436	-0.865295	220	0.914246	12.8105	3.48264	209	0.469849	0.157654	1.80499	220	-2.06189	5.48407	3.83374	219	0.801086	-0.558716	-1.11578	212	6.89453	22.5391	10.8178	220	1.03189	0.624695	1.01437	221	7.29779	19.0699	8.26703	219	1.04422	-0.152985	-1.0697	220	-24.4766	17.3594	-20.3695	219	1.31155	-0.218292	-1.39609	211	-24.812
220	-15.2164	2.8562	15.5903	219	1.10999	0.20282	1.00626	221	0.718262	12.7483	4.35812	210	0.467346	0.182312	1.86093	221	-2.24115	5.34125	4.29517	220	1.00064	0.554382	0.790161	213	5.905	20.0514	8.23532	221	0.943756	0.825012	1.67548	222	7.06732	19.2769	8.67111	220	1.20483	0.809692	0.708282	221	-24.647	17.4153	-19.9639	220	1.44391	0.826874	0.432831	212	-25.5248
221	-15.4296	3.13855	15.9539	220	1.02075	0.397827	1.87064	222	0.534241	12.6411	4.62732	211	0.564697	0.608276	2.08624	222	-2.47125	5.31769	4.55905	221	1.00797	0.71283	1.49344	214	5.2153	18.197	5.53937	222	0.806732	0.77832	1.92047	223	6.97327	18.9645	8.48361	221	1.15311	0.919525	1.31982	222	-24.3888	17.3623	-19.887	221	1.42343	0.913269	1.16891	213	-26.8869
222	-15.8781	2.59918	15.484	221	0.941833	0.415771	2.11313	223	0.699097	12.4317	4.56656	212	0.0761108	0.62793	1.60172	223	-2.53754	4.97577	4.34439	222	0.826874	0.711548	1.94827	215	4.80515	17.3962	4.52655	223	0.82016	0.470764	1.83829	224	6.81842	18.79	8.28033	222	1.06717	0.950775	1.63968	223	-25.0135	17.4091	-19.713	222	1.33093	1.02203	1.45752	214	-27.5863
223	-16.2863	1.45172	13.6133	222	1.02094	0.3255	2.27094	224	0.215942	12.5092	4.73297	213	-0.541443	-1.71954	-1.21484	224	-2.42285	4.58252	3.905	223	0.945618	0.437378	1.84796	216	5.01047	17.1647	4.46405	224	0.753143	0.34613	1.75906	225	6.9003	18.1241	7.45486	223	1.20734	0.777191	1.64359	224	-24.66	16.08	-21.1581	223	1.46594	0.860779	1.64172	215	-28.1174
224	-16.433	0.812134	12.6905	223	0.625122	0.224548	2.2597	225	0.392334	11.1066	3.24921	214	-0.836243	-2.23035	-2.33221	225	-2.36957	4.48749	3.54047	224	0.668915	0.327698	1.86047	217	5.39404	17.5646	5.03546	225	0.829071	-0.22699	0.899384	226	6.77625	18.6705	7.98407	224	0.786224	0.618591	1.59842	225	-24.6831	17.0174	-20.4189	224	1.10687	0.774689	1.58423	216	-27.912
225	-16.3041	0.683228	12.5214	224	0.936707	-0.84137	0.946564	226	0.358276	11.9713	4.01123	215	-0.886902	-2.62689	-2.63391	226	-2.38641	4.84753	3.91672	225	0.843292	-0.482178	0.645935	218	5.72968	17.4633	4.74484	226	0.79718	0.335815	1.45297	227	6.68781	18.496	7.92593	225	1.01703	-0.342499	0.467957	226	-24.7206	16.8799	-20.3875	225	1.42111	-0.0874939	0.4711	217	-27.8853
226	-16.0286	1.07483	12.9667	225	0.97998	0.092041	1.79376	227	0.263916	11.7919	3.9317	216	-0.297974	-2.45062	-2.46393	227	-2.47314	4.78735	3.90048	226	0.864075	0.345337	1.38937	219	6.08234	18.3904	5.90875	227	0.734863	0.275146	1.48392	228	6.66718	18.3891	7.86609	226	1.04373	0.501556	1.19858	227	-24.8011	16.8634	-20.4102	226	1.36267	0.894836	1.23172	218	-27.8506
227	-15.5691	1.12823	12.7587	226	0.950317	-0.0142212	1.85641	228	0.140015	11.7112	3.82593	217	0.246704	-1.66443	-1.76907	228	-2.54156	4.74738	3.86298	227	0.780792	0.244385	1.38608	220	6.07718	19.1215	7.57141	228	0.704224	0.259216	1.45468	229	6.58344	18.4153	7.8558	227	1.02609	0.461548	1.28421	228	-24.8563	16.7563	-20.5148	227	1.29877	0.749054	1.21814	219	-27.7419
228	-15.3033	2.03638	13.8342	227	0.927307	-0.0281372	1.84549	229	0.0371704	11.6025	3.73859	218	0.777466	-1.24036	-1.2858	229	-2.60083	4.70471	3.84439	228	0.705475	0.137512	1.30344	221	5.92062	18.903	8.00827	229	0.654694	0.235168	1.41986	230	6.50186	18.3506	7.81	228	0.997955	0.459991	1.25391	229	-24.93	16.672	-20.5483	228	1.27454	0.727966	1.19986	220	-27.9709
229	-15.21	2.72217	15.2581	228	0.899963	-0.055481	1.80859	230	-0.0123291	11.5081	3.67545	219	1.11407	0.0444946	0.618256	230	-2.65594	4.6405	3.78546	229	0.646881	0.0750122	1.24234	222	5.91748	19.0139	8.2464	230	0.625488	0.197021	1.39313	231	6.38266	18.2833	7.72235	229	0.980469	0.421875	1.21249	230	-24.9644	16.6346	-20.5773	229	1.25125	0.690765	1.18188	221	-28.1153
230	-15.3055	2.44763	15.6036	229	0.870605	-0.0837402	1.76953	231	-0.0534058	11.4174	3.61749	220	1.04907	0.307495	1.59906	231	-2.67548	4.58191	3.75204	230	0.576569	0.0281372	1.21109	223	5.73077	18.7889	8.13547	231	0.602661	0.169373	1.36093	232	6.21576	18.2222	7.60611	230	0.957642	0.394196	1.19592	231	-24.948	16.6165	-20.5984	230	1.2225	0.650452	1.18393	222	-28.2233
231	-15.378	2.74951	16.0266	230	0.843262	-0.122803	1.73141	232	-0.154541	11.3253	3.55984	221	0.877319	0.246826	1.82437	232	-2.7049	4.54968	3.7247	231	0.552032	-0.0201416	1.17203	224	5.77374	18.1365	7.60266	232	0.57782	0.132996	1.34174	233	6.1192	18.1768	7.54611	231	0.9375	0.371094	1.17282	232	-24.9875	16.5836	-20.5883	231	1.19455	0.600006	1.15393	223	-28.8689
232	-15.3906	2.52734	15.8848	231	0.812012	-0.173584	1.68063	233	-0.26593	11.2346	3.47998	222	0.998413	0.0358887	1.76389	233	-2.73645	4.51471	3.69437	232	0.534393	-0.0210571	1.16171	225	5.6795	18.1114	7.38391	233	0.535461	0.0858154	1.30389	234	6.01593	18.078	7.46658	232	0.916718	0.34436	1.15295	233	-25.0692	16.5171	-20.6647	232	1.17688	0.571716	1.13406	224	-28.6248
233	-15.4466	2.16077	15.4508	232	0.767822	-0.223755	1.62204	234	-0.344055	11.1564	3.4028	223	0.574707	0.064209	1.98654	234	-2.78345	4.45422	3.62781	233	0.501099	-0.0220337	1.15094	226	5.61484	18.2766	7.59656	234	0.506256	0.0437622	1.25345	235	5.95093	18.0206	7.42468	233	0.88858	0.323273	1.14453	234	-25.1836	16.4102	-20.77	233	1.14438	0.521545	1.10376	225	-28.8056
234	-15.4253	1.90796	14.9189	233	0.718262	-0.275146	1.57846	235	-0.413147	11.0737	3.33249	224	0.847473	-1.18939	0.626251	235	-2.87207	4.35986	3.54767	234	0.484863	-0.045166	1.14017	227	5.54279	18.2403	7.56421	235	0.494537	0.00469971	1.24078	236	5.9017	17.9847	7.41174	234	0.861237	0.299835	1.13437	235	-25.1735	16.3562	-20.8623	234	1.12424	0.490631	1.06409	226	-28.8961
235	-15.4662	2.28387	15.2069	234	0.659668	-0.337646	1.51657	236	-0.468262	10.9587	3.25497	225	0.883606	-0.260193	1.25873	236	-2.93567	4.27252	3.45844	235	0.471893	-0.0601196	1.1203	228	5.47873	18.1669	7.51843	236	0.458588	-0.024231	1.21344	237	5.83765	17.9503	7.37735	235	0.813568	0.290466	1.10703	236	-25.1886	16.401	-20.8866	235	1.11438	0.470154	1.04422	227	-29.05
236	-15.4974	2.25452	15.1708	235	0.599182	-0.383606	1.4697	237	-0.545288	10.8742	3.20203	226	0.829651	-0.266418	1.3764	237	-3.0072	4.22626	3.39734	236	0.452362	-0.0718384	1.10016	229	5.37796	18.0278	7.43954	237	0.435944	-0.0734253	1.17203	238	5.72516	17.8152	7.29065	236	0.762787	0.251404	1.0578	237	-25.2099	16.396	-20.8766	236	1.10657	0.450623	1.02563	228	-29.2463
237	-15.5663	2.24792	15.079	236	0.556885	-0.422974	1.42969	238	-0.622192	10.7603	3.11078	227	0.784241	-0.323792	1.31622	238	-3.04504	4.1944	3.3772	237	0.424225	-0.085144	1.10016	230	5.28983	17.9117	7.35983	238	0.416412	-0.0929565	1.13141	239	5.64859	17.7167	7.19922	237	0.730286	0.212952	1.00702	238	-25.2953	16.3352	-20.8794	237	1.09485	0.431091	1.0061	229	-29.4866
238	-15.6298	2.16058	14.8864	237	0.52887	-0.465637	1.39877	239	-0.690491	10.6636	3.02155	228	0.746399	-0.355652	1.29156	239	-3.10565	4.1427	3.33875	238	0.39502	-0.13501	1.08218	231	5.25531	17.884	7.35486	239	0.404694	-0.124207	1.10406	240	5.58139	17.7151	7.17657	238	0.699036	0.189514	0.975159	239	-25.293	16.2305	-20.928	238	1.07016	0.41217	0.994385	230	-29.632
239	-15.6537	2.10419	14.8331	238	0.506104	-0.505005	1.37891	240	-0.764038	10.5734	2.95419	229	0.695618	-0.394714	1.24139	240	-3.15924	4.0816	3.28891	239	0.38205	-0.169495	1.04999	232	5.22061	17.8506	7.32391	240	0.39502	-0.162354	1.0611	241	5.57358	17.6839	7.14688	239	0.671082	0.1586	0.943909	240	-25.288	16.2085	-20.96	239	1.05188	0.399841	0.982056	231	-29.6939
240	-15.7051	2.03027	14.7684	239	0.489807	-0.53595	1.3558	241	-0.831116	10.4917	2.8725	230	0.654663	-0.452393	1.19452	241	-3.17285	4.02002	3.26016	240	0.357819	-0.202332	1.04156	233	5.15216	17.7598	7.2558	241	0.349854	-0.184692	1.05234	242	5.4978	17.6534	7.11954	240	0.658112	0.120148	0.916229	241	-25.3313	16.2047	-20.9887	240	1.03235	0.368591	0.970947	232	-29.7591
241	-15.8077	1.97998	14.6705	240	0.476868	-0.574341	1.33984	242	-0.892944	10.4328	2.81357	231	0.633911	-0.490784	1.14279	242	-3.20563	3.97784	3.23969	241	0.326569	-0.233582	1.01187	234	5.04904	17.6864	7.21765	242	0.308289	-0.238098	0.992645	243	5.41342	17.5667	7.00159	241	0.658112	0.092804	0.9039	242	-25.3942	16.1483	-21.0553	241	0.998444	0.336731	0.951416	233	-29.9147
242	-15.8749	1.94714	14.6231	241	0.458557	-0.614075	1.33533	243	-0.922974	10.3814	2.7514	232	0.597961	-0.523621	1.12265	243	-3.22833	3.92078	3.17252	242	0.307037	-0.260925	1.00406	235	4.97217	17.6154	7.13876	243	0.251556	-0.28595	0.952332	244	5.34109	17.515	6.93985	242	0.653412	0.0678101	0.9039	243	-25.3961	16.1062	-21.0653	242	0.965942	0.309998	0.905151	234	-29.9619
243	-15.8897	1.90967	14.5465	242	0.41156	-0.623718	1.32031	244	-0.973267	10.3206	2.69342	233	0.563599	-0.572815	1.07343	244	-3.29004	3.84424	3.0928	243	0.295319	-0.272644	0.99234	236	4.92203	17.5292	7.06516	244	0.217194	-0.331238	0.906403	245	5.28998	17.5308	6.91736	243	0.640442	0.0293579	0.878113	244	-25.3846	16.038	-21.0975	243	0.946411	0.290466	0.873291	235	-30.0538
244	-15.908	1.82703	14.4239	243	0.378418	-0.665771	1.27924	245	-1.02075	10.2233	2.62921	234	0.525757	-0.612549	1.04062	245	-3.36035	3.76221	3.0014	244	0.277832	-0.29126	0.972809	237	4.85498	17.4279	7.01077	245	0.185944	-0.362488	0.873596	246	5.27905	17.462	6.88205	244	0.610443	-0.0103149	0.854065	245	-25.3734	16.0344	-21.119	244	0.924835	0.269989	0.845947	236	-30.1697
245	-15.9667	1.74701	14.3034	244	0.339355	-0.685303	1.23923	246	-1.09955	10.1298	2.54297	235	0.495178	-0.651917	1.0256	246	-3.38818	3.69409	2.91937	245	0.246399	-0.293091	0.983582	238	4.79437	17.3567	6.98312	246	0.182831	-0.380432	0.842346	247	5.25797	17.3886	6.80237	245	0.590912	-0.0493774	0.815613	246	-25.388	16.0241	-21.1155	245	0.903442	0.227966	0.823456	237	-30.2569
246	-16.0142	1.69653	14.235	245	0.300293	-0.716553	1.20798	247	-1.16986	10.0204	2.47232	236	0.474976	-0.682861	1.0025	247	-3.3869	3.66223	2.88593	246	0.23468	-0.324341	0.962036	239	4.70953	17.2956	6.92548	247	0.166412	-0.393738	0.832977	248	5.16968	17.3722	6.79767	246	0.589661	-0.0917358	0.796082	247	-25.4306	16.0005	-21.1442	246	0.896881	0.219543	0.814697	238	-30.3808
247	-16.0678	1.66278	14.1761	246	0.280762	-0.736084	1.16891	248	-1.21985	9.94391	2.38638	237	0.439697	-0.723755	0.982635	248	-3.37396	3.66937	2.87485	247	0.226257	-0.343567	0.930786	240	4.65094	17.237	6.85767	248	0.171112	-0.431213	0.822815	249	5.11218	17.3306	6.79065	247	0.561707	-0.12265	0.764221	248	-25.5077	15.9472	-21.2105	247	0.885773	0.199677	0.795776	239	-30.4608
248	-16.1303	1.59247	14.0692	247	0.271057	-0.7547	1.12985	249	-1.26752	9.87201	2.34186	238	0.399963	-0.7547	0.945465	249	-3.40143	3.65973	2.86765	248	0.200775	-0.364075	0.914825	241	4.61108	17.1847	6.78735	249	0.164368	-0.425903	0.821259	250	5.07312	17.272	6.75406	248	0.560455	-0.137665	0.736542	249	-25.5614	15.8296	-21.3291	248	0.86438	0.169373	0.784393	240	-30.5736
249	-16.1824	1.53448	13.9598	248	0.22998	-0.775146	1.12109	250	-1.30188	9.815	2.29654	239	0.381104	-0.782349	0.913879	250	-3.42285	3.60986	2.83829	249	0.187805	-0.402466	0.89624	242	4.59827	17.1246	6.70688	250	0.155945	-0.456848	0.800323	251	5.00281	17.2017	6.69156	249	0.538879	-0.158142	0.7164	250	-25.5563	15.7859	-21.4106	249	0.8461	0.149231	0.763916	241	-30.6225
250	-16.2017	1.47388	13.8967	249	0.217041	-0.80188	1.09079	251	-1.33783	9.76263	2.25592	240	0.367493	-0.812683	0.875153	251	-3.46533	3.5686	2.83734	250	0.189056	-0.414856	0.860474	243	4.53967	17.066	6.64578	251	0.149994	-0.47345	0.792175	252	4.9064	17.1191	6.6525	250	0.512787	-0.193909	0.693909	251	-25.5661	15.8358	-21.4061	250	0.843597	0.13092	0.737183	242	-30.696
251	-16.2245	1.47748	13.8753	250	0.162781	-0.839233	1.06674	252	-1.37701	9.71002	2.2067	241	0.338135	-0.83313	0.842957	252	-3.52722	3.5097	2.80438	251	0.159698	-0.454834	0.83374	244	4.48578	16.9778	6.595	252	0.130463	-0.492981	0.785309	253	4.88718	17.0525	6.58673	251	0.490143	-0.231415	0.643738	252	-25.6166	15.7926	-21.3778	251	0.825317	0.118591	0.724243	243	-30.742
252	-16.2397	1.45184	13.7936	251	0.112	-0.886108	1.02985	253	-1.43109	9.62762	2.14609	242	0.317932	-0.856262	0.812653	253	-3.56628	3.47064	2.76172	252	0.138275	-0.496887	0.783905	245	4.42703	16.9173	6.5661	253	0.137024	-0.52356	0.77359	254	4.8642	17.0699	6.5986	252	0.46405	-0.271088	0.614838	253	-25.6106	15.7116	-21.405	252	0.823456	0.100006	0.693604	244	-30.8839
253	-16.2756	1.42291	13.6981	252	0.0631104	-0.937805	0.979065	254	-1.49109	9.54828	2.0878	243	0.29718	-0.882996	0.784973	254	-3.6236	3.42706	2.70313	253	0.116882	-0.542786	0.751709	246	4.38733	16.8551	6.52499	254	0.130463	-0.524231	0.77298	255	4.80359	17.022	6.57346	253	0.431396	-0.299683	0.576385	254	-25.5763	15.7022	-21.4138	253	0.794067	0.0912476	0.673126	245	-30.9511
254	-16.3264	1.3526	13.5981	253	0.00262451	-1.0072	0.909698	255	-1.56201	9.46655	2.02655	244	0.277649	-0.914246	0.764832	255	-3.66785	3.38861	2.63345	254	0.105774	-0.582153	0.723419	247	4.3103	16.8331	6.48563	255	0.110931	-0.555481	0.765778	256	4.71686	16.9775	6.53531	254	0.391693	-0.342346	0.534668	255	-25.5841	15.6905	-21.4239	254	0.786255	0.0521851	0.646729	246	-31.023
255	-16.3784	1.29468	13.4809	254	-0.0462646	-1.0589	0.850159	256	-1.60236	9.38904	1.96765	245	0.264709	-0.944885	0.733582	256	-3.67957	3.35736	2.58203	255	0.0698547	-0.607178	0.692505	248	4.25482	16.7612	6.43735	256	0.0979614	-0.574341	0.754059	257	4.64844	16.9375	6.50565	255	0.376862	-0.379852	0.503113	256	-25.5923	15.6653	-21.4434	255	0.773285	0.0215454	0.623291	247	-31.0897
256	-16.3967	1.25104	13.3788	255	-0.0872192	-1.1283	0.788605	257	-1.65314	9.33826	1.90842	246	0.23468	-0.965027	0.721252	257	-3.6861	3.33722	2.55859	256	0.0418701	-0.645935	0.662811	249	4.21265	16.6534	6.36078	257	0.0614014	-0.59906	0.74173	258	4.61063	16.8861	6.48312	256	0.382019	-0.392181	0.501556	257	-25.6005	15.6577	-21.4456	256	0.772675	-0.0015564	0.630493	248	-31.1847
257	-16.4077	1.20575	13.2817	256	-0.108643	-1.1781	0.740784	258	-1.68939	9.28217	1.84592	247	0.208557	-0.996887	0.702332	258	-3.66785	3.3183	2.54361	257	0.0159302	-0.683716	0.615631	250	4.19781	16.5729	6.30844	258	0.029541	-0.64563	0.696106	259	4.58609	16.8183	6.42517	257	0.378723	-0.40033	0.506073	258	-25.6299	15.6098	-21.4809	257	0.764679	0.000457764	0.641876	249	-31.2633
258	-16.4207	1.17511	13.2098	257	-0.101257	-1.20325	0.700775	259	-1.72345	9.2406	1.80435	248	0.207336	-1.02362	0.675598	259	-3.67126	3.3161	2.53125	258	-0.00234985	-0.703918	0.602661	251	4.12872	16.5137	6.26392	259	0.0192261	-0.675598	0.660614	260	4.54889	16.8213	6.39532	258	0.3703	-0.411713	0.49469	259	-25.6924	15.5473	-21.5113	258	0.762817	-0.0220337	0.63205	250	-31.3597
259	-16.4553	1.15338	13.1467	258	-0.121582	-1.21655	0.698608	260	-1.76434	9.17908	1.72873	249	0.177979	-1.05579	0.663269	260	-3.66974	3.29187	2.49438	259	-0.0218811	-0.735168	0.564209	252	4.11969	16.4753	6.23718	260	-0.00360107	-0.695435	0.612488	261	4.48639	16.79	6.34549	259	0.367798	-0.437836	0.486542	260	-25.7772	15.5058	-21.5503	259	0.755005	-0.0415649	0.623291	251	-31.4496
260	-16.4964	1.10168	13.0591	259	-0.122803	-1.24329	0.680634	261	-1.78717	9.13971	1.67703	250	0.156555	-1.09393	0.632965	261	-3.69391	3.25909	2.49124	260	-0.0492249	-0.762512	0.544678	253	4.07983	16.4425	6.22485	261	-0.0237427	-0.734192	0.562042	262	4.44266	16.7572	6.31424	260	0.378906	-0.4375	0.473602	261	-25.8169	15.4865	-21.6299	260	0.720306	-0.0437622	0.623291	252	-31.4414
261	-16.5421	1.05029	13.0092	260	-0.131287	-1.26642	0.656586	262	-1.82684	9.10876	1.62656	251	0.120605	-1.12677	0.612488	262	-3.7558	3.18066	2.46548	261	-0.0523376	-0.811707	0.513428	254	4.08185	16.3926	6.19516	262	-0.0249939	-0.772644	0.522644	263	4.40155	16.7289	6.30798	261	0.361237	-0.438446	0.465454	262	-25.7997	15.4585	-21.6966	261	0.706085	-0.0776672	0.586426	253	-31.487
262	-16.5795	1.00653	12.9317	261	-0.141113	-1.29468	0.65625	263	-1.86407	9.07654	1.595	252	0.105774	-1.16425	0.582794	263	-3.80719	3.11847	2.42282	262	-0.0739136	-0.824341	0.49234	255	4.06891	16.3737	6.16687	263	-0.0132751	-0.792175	0.502502	264	4.39297	16.7234	6.31674	262	0.349518	-0.457977	0.454681	263	-25.7619	15.4513	-21.7192	262	0.687805	-0.101715	0.553925	254	-31.5464
263	-16.6089	0.974365	12.8583	262	-0.150818	-1.31329	0.649384	264	-1.90186	9.03687	1.55685	253	0.0765381	-1.19458	0.561707	264	-3.84442	3.08624	2.38345	263	-0.0737305	-0.85376	0.462036	256	4.04077	16.3644	6.14673	264	-0.0132751	-0.803894	0.502502	265	4.37155	16.6931	6.27924	263	0.336548	-0.469086	0.454681	264	-25.7967	15.3886	-21.7433	263	0.655304	-0.151886	0.50766	255	-31.5573
264	-16.635	0.973694	12.8006	263	-0.166565	-1.32294	0.648438	265	-1.9422	8.95935	1.50671	254	0.0459595	-1.2027	0.533417	265	-3.83954	3.03894	2.33359	264	-0.0718689	-0.850769	0.460144	257	3.9689	16.33	6.08578	265	-0.0348511	-0.824341	0.471252	266	4.31952	16.6664	6.22751	264	0.331238	-0.482025	0.454071	265	-25.8017	15.3286	-21.7978	264	0.641724	-0.18219	0.483612	256	-31.5675
265	-16.6613	0.951721	12.7622	264	-0.182068	-1.35626	0.61908	266	-1.96356	8.89783	1.47873	255	0.0276489	-1.23456	0.510315	266	-3.85535	3.04095	2.33017	265	-0.0640564	-0.862488	0.46109	258	3.89078	16.2401	6.0303	266	-0.0268555	-0.85376	0.452667	267	4.23093	16.615	6.18784	265	0.320129	-0.490173	0.43576	266	-25.7364	15.3389	-21.7925	265	0.646881	-0.190613	0.470947	257	-31.6067
266	-16.6774	0.922607	12.6826	265	-0.199707	-1.36499	0.621094	267	-2.01923	8.87872	1.44656	256	0.0159302	-1.25409	0.503113	267	-3.85535	3.0097	2.30078	266	-0.0718689	-0.874207	0.46109	259	3.85327	16.1652	5.95218	267	-0.0328064	-0.854675	0.462494	268	4.19843	16.5961	6.1572	266	0.295288	-0.503143	0.443909	267	-25.6677	15.3866	-21.7559	266	0.657349	-0.197815	0.455933	258	-31.6477
267	-16.678	0.891663	12.6062	266	-0.219238	-1.38452	0.602509	268	-2.0719	8.80548	1.36795	257	0.0140381	-1.27271	0.491394	268	-3.85406	2.97784	2.29297	267	-0.100006	-0.875793	0.46109	260	3.83374	16.1222	5.93735	268	-0.0262451	-0.861877	0.451721	269	4.1442	16.5744	6.14487	267	0.281067	-0.529236	0.417816	268	-25.658	15.3896	-21.7489	267	0.665161	-0.197815	0.455322	259	-31.705
268	-16.7022	0.858887	12.5591	267	-0.222351	-1.40247	0.571259	269	-2.10315	8.7547	1.29669	258	-0.000488281	-1.27521	0.482635	269	-3.86395	2.94952	2.26236	268	-0.103119	-0.90155	0.435303	261	3.82718	16.0825	5.91782	269	-0.0367126	-0.874207	0.451111	270	4.09421	16.4861	6.08063	268	0.279205	-0.547821	0.404846	269	-25.7264	15.3378	-21.7597	268	0.655304	-0.21048	0.435791	260	-31.7863
269	-16.71	0.819824	12.502	268	-0.232178	-1.43469	0.550171	270	-2.12268	8.70392	1.22638	259	-0.00830078	-1.32599	0.465607	270	-3.87567	2.90656	2.23203	269	-0.0848389	-0.920471	0.433746	262	3.81732	16.0425	5.89108	270	-0.0445251	-0.885925	0.440002	271	4.04218	16.4164	6.05954	269	0.281067	-0.560486	0.396088	270	-25.7708	15.2936	-21.7588	269	0.653442	-0.221252	0.425018	261	-31.843
270	-16.7513	0.789673	12.463	269	-0.25238	-1.45392	0.547211	271	-2.15393	8.64532	1.18732	260	-0.0212402	-1.36438	0.446075	271	-3.91473	2.87531	2.21249	270	-0.111725	-0.914856	0.440948	263	3.78281	15.9914	5.85297	271	-0.0510864	-0.886536	0.451721	272	4.02859	16.3861	6.04721	270	0.267487	-0.59079	0.385315	271	-25.7819	15.2464	-21.777	270	0.646881	-0.233582	0.424072	262	-31.812
271	-16.7791	0.717651	12.3915	270	-0.253601	-1.46497	0.539063	272	-2.19092	8.57593	1.15607	261	-0.0414429	-1.39532	0.425934	272	-3.9408	2.86688	2.19296	271	-0.14093	-0.945129	0.411865	264	3.76468	15.9614	5.81812	272	-0.0739136	-0.914185	0.4328	273	3.99921	16.3774	6.03845	271	0.279358	-0.620178	0.37265	272	-25.8522	15.1956	-21.8158	271	0.64563	-0.260315	0.397339	263	-31.8547
272	-16.8292	0.670471	12.3347	271	-0.23407	-1.46497	0.538452	273	-2.2464	8.52753	1.11609	262	-0.0701904	-1.41223	0.406067	273	-3.96033	2.82782	2.16626	272	-0.134369	-0.940613	0.403107	265	3.71765	15.94	5.78952	273	-0.0921936	-0.938293	0.421417	274	3.96344	16.3738	6.03549	272	0.277954	-0.617523	0.374695	273	-25.8903	15.1483	-21.8861	272	0.626099	-0.279846	0.38501	264	-31.9091
273	-16.8276	0.622803	12.253	272	-0.250488	-1.45483	0.557983	274	-2.27234	8.45062	1.07077	263	-0.0805054	-1.44611	0.372162	274	-3.97333	2.8089	2.14673	273	-0.142181	-0.960144	0.382965	266	3.69748	15.9091	5.76797	274	-0.114838	-0.96405	0.402496	275	3.9328	16.3969	6.01953	273	0.262787	-0.611877	0.37204	274	-25.8455	15.1591	-21.8973	273	0.61438	-0.30719	0.377197	265	-31.9841
274	-16.8459	0.641663	12.2186	273	-0.25238	-1.45392	0.567352	275	-2.29919	8.38593	1.03827	264	-0.0817261	-1.46503	0.355286	275	-3.97333	2.8089	2.13437	274	-0.183289	-0.96106	0.382965	267	3.67859	15.8619	5.74033	275	-0.124512	-0.982666	0.393127	276	3.90469	16.3953	6.02768	274	0.22171	-0.612823	0.366394	275	-25.8444	15.1644	-21.8964	274	0.59671	-0.331573	0.365479	266	-32.063
275	-16.8558	0.652466	12.1801	274	-0.241882	-1.44153	0.570313	276	-2.31018	8.33673	0.989685	265	-0.0934448	-1.47284	0.354675	276	-3.96362	2.80798	2.10312	275	-0.214539	-0.972778	0.36438	268	3.64859	15.8104	5.72891	276	-0.144226	-1.00403	0.384369	277	3.86874	16.3821	6.0097	275	0.193726	-0.643768	0.33609	276	-25.8803	15.1433	-21.9251	275	0.594849	-0.361877	0.342987	267	-32.1266
276	-16.8964	0.629822	12.1498	275	-0.232178	-1.45422	0.569702	277	-2.31201	8.3064	0.968567	266	-0.101257	-1.49237	0.342957	277	-3.97516	2.80597	2.05328	276	-0.206543	-0.994385	0.340942	269	3.59	15.7596	5.67093	277	-0.165619	-1.03436	0.362823	278	3.84219	16.325	5.96829	276	0.186554	-0.640167	0.308441	277	-25.926	15.1114	-21.9666	276	0.57843	-0.371246	0.334229	268	-32.1406
277	-16.9277	0.586853	12.0826	276	-0.25238	-1.46564	0.566742	278	-2.33282	8.26794	0.94812	267	-0.127502	-1.49487	0.323425	278	-4.0033	2.82782	2.04361	277	-0.207794	-1.02106	0.331238	270	3.55875	15.7206	5.63187	278	-0.201569	-1.05548	0.350159	279	3.8356	16.2932	5.96674	277	0.155304	-0.663605	0.277496	278	-25.9584	15.0925	-22.0128	277	0.56546	-0.401886	0.316254	269	-32.1602
278	-16.9406	0.56012	12.0123	277	-0.27002	-1.47437	0.570313	279	-2.36096	8.24689	0.916229	268	-0.144226	-1.53534	0.286865	279	-4.02881	2.81519	2.02563	278	-0.214355	-1.03345	0.330627	271	3.50201	15.6884	5.58109	279	-0.250458	-1.09546	0.312653	280	3.81607	16.2932	5.95953	278	0.146851	-0.682831	0.246246	279	-25.9799	15.0739	-22.0642	278	0.548431	-0.403137	0.303925	270	-32.2031
279	-16.9706	0.555603	11.9297	278	-0.277832	-1.48608	0.55954	280	-2.41956	8.18829	0.839661	269	-0.180176	-1.55646	0.253113	280	-4.06989	2.78687	2.00702	279	-0.212494	-1.03046	0.342957	272	3.47748	15.6323	5.54297	280	-0.297974	-1.14594	0.274536	281	3.74094	16.2624	5.94	279	0.130615	-0.721558	0.238129	280	-25.9881	15.0253	-22.1042	279	0.545929	-0.42923	0.277832	271	-32.2899
280	-16.9803	0.517456	11.8522	279	-0.29425	-1.49548	0.547821	281	-2.47345	8.13904	0.769348	270	-0.199707	-1.59552	0.203888	281	-4.08142	2.74579	1.98453	280	-0.204681	-1.04218	0.332184	273	3.4278	15.5673	5.52875	281	-0.328583	-1.1853	0.235168	282	3.68045	16.193	5.88486	280	0.132019	-0.751556	0.202637	281	-25.9489	15.0155	-22.1299	280	0.555786	-0.420471	0.264862	272	-32.3125
281	-17.0058	0.457947	11.7926	280	-0.323608	-1.52765	0.522034	282	-2.5094	8.11798	0.736542	271	-0.23877	-1.62677	0.164825	282	-4.07959	2.73706	1.98267	281	-0.222351	-1.0509	0.332184	274	3.38687	15.4901	5.5	282	-0.35202	-1.21655	0.215942	283	3.63171	16.1119	5.82141	281	0.150299	-0.758759	0.193573	282	-25.9158	15.038	-22.1005	281	0.558899	-0.414215	0.271729	273	-32.3825
282	-17.0402	0.420471	11.7428	281	-0.335327	-1.54718	0.499542	283	-2.55701	8.08514	0.718567	272	-0.27124	-1.64563	0.145294	283	-4.10223	2.69952	1.95624	282	-0.232819	-1.06329	0.321411	275	3.35953	15.451	5.47171	283	-0.357025	-1.2453	0.184692	284	3.59406	16.0546	5.76187	282	0.140442	-0.759705	0.204681	283	-25.903	15.0746	-22.0605	282	0.557037	-0.4328	0.253754	274	-32.4497
283	-17.0714	0.40094	11.7139	282	-0.334106	-1.50092	0.46048	284	-2.5719	8.02814	0.669373	273	-0.279724	-1.66486	0.132965	284	-4.11578	2.66925	1.94296	283	-0.260162	-1.08282	0.294678	276	3.31375	15.4368	5.45218	284	-0.371399	-1.26544	0.170471	285	3.56607	16.0627	5.7489	283	0.141693	-0.764221	0.21344	284	-25.8986	15.0724	-22.0384	283	0.574066	-0.439392	0.237183	275	-32.5025
284	-17.0862	0.390747	11.6514	283	-0.35614	-1.46454	0.660309	285	-2.56982	7.9978	0.640442	274	-0.30249	-1.67297	0.124817	285	-4.15503	2.64783	1.93423	284	-0.279694	-1.11407	0.275146	277	3.30093	15.4081	5.4039	285	-0.37265	-1.27264	0.143738	286	3.53546	16.0741	5.76031	284	0.127319	-0.772675	0.206238	285	-25.8967	15.0441	-22.0245	284	0.580017	-0.438446	0.232056	276	-32.5825
285	-17.0995	0.399353	11.6186	284	-0.605957	-1.61499	0.807495	286	-2.59735	7.95685	0.608276	275	-0.302368	-1.69458	0.113434	286	-4.19287	2.60425	1.89313	285	-0.299225	-1.13361	0.255615	278	3.30875	15.3807	5.38187	286	-0.366089	-1.30328	0.143127	287	3.50076	16.0914	5.78015	285	0.120911	-0.798767	0.179535	286	-25.885	15.0128	-22.0431	285	0.575317	-0.420471	0.250641	277	-32.6167
286	-17.1191	0.368103	11.5748	285	-0.429077	-1.86359	0.450165	287	-2.63232	7.89624	0.559357	276	-0.313416	-1.7027	0.12326	287	-4.22083	2.55377	1.86249	286	-0.318756	-1.15314	0.243896	279	3.27936	15.3408	5.38187	287	-0.350311	-1.31311	0.138611	288	3.4989	16.0689	5.75891	286	0.101379	-0.810486	0.174377	287	-25.9327	14.9683	-22.0744	286	0.558899	-0.422028	0.244385	278	-32.6033
287	-17.1433	0.335266	11.5436	286	-0.518616	-1.64111	0.620636	288	-2.65125	7.85687	0.530151	277	-0.302368	-1.69458	0.131409	288	-4.24957	2.51733	1.82703	287	-0.33374	-1.18469	0.236084	280	3.24811	15.29	5.33984	288	-0.345306	-1.30389	0.160156	289	3.46826	16.0413	5.72281	287	0.0995178	-0.84079	0.162659	288	-25.9769	14.922	-22.1314	287	0.537506	-0.460144	0.214691	279	-32.6184
288	-17.1398	0.298401	11.4748	287	-0.570801	-1.7439	0.54657	289	-2.68781	7.8244	0.507019	278	-0.300476	-1.71503	0.134979	289	-4.26129	2.47437	1.79703	288	-0.342194	-1.21564	0.212952	281	3.23654	15.2684	5.32031	289	-0.317169	-1.30231	0.162659	290	3.45795	16.0308	5.68018	288	0.0812378	-0.853119	0.161713	289	-26.0013	14.8639	-22.1945	288	0.518585	-0.468292	0.19812	280	-32.6442
289	-17.1503	0.266541	11.4023	288	-0.570801	-1.76733	0.52829	290	-2.73486	7.76392	0.469208	279	-0.300476	-1.72284	0.124207	290	-4.2533	2.44501	1.75406	289	-0.350006	-1.24689	0.200928	282	3.19922	15.2578	5.31064	290	-0.297638	-1.29449	0.168915	291	3.39139	16.0016	5.64377	289	0.0799866	-0.879852	0.134979	290	-25.9947	14.845	-22.2145	289	0.506866	-0.49173	0.186737	281	-32.6755
290	-17.1718	0.228394	11.3405	289	-0.580505	-1.77423	0.508759	291	-2.76794	7.70624	0.400757	280	-0.313416	-1.74176	0.0929565	291	-4.24628	2.44348	1.76392	290	-0.348755	-1.27484	0.193115	283	3.17123	15.2073	5.26266	291	-0.286713	-1.28436	0.200165	292	3.33936	15.9631	5.60266	290	0.0846863	-0.897827	0.134369	291	-25.9713	14.8489	-22.2073	290	0.488586	-0.504059	0.182831	282	-32.6875
291	-17.1972	0.207947	11.3122	290	-0.598145	-1.78296	0.507813	292	-2.78748	7.65546	0.360779	281	-0.323914	-1.74628	0.0923462	292	-4.27893	2.42657	1.73813	291	-0.36969	-1.32294	0.166412	284	3.12234	15.1556	5.23111	292	-0.274994	-1.28436	0.190002	293	3.3114	15.9127	5.5708	291	0.0995178	-0.887665	0.144531	292	-25.9847	14.8634	-22.1956	291	0.476868	-0.52359	0.175629	283	-32.7767
292	-17.2332	0.17511	11.2858	291	-0.607971	-1.80341	0.500946	293	-2.79718	7.62518	0.329529	282	-0.328613	-1.73615	0.0929565	293	-4.29895	2.37408	1.70422	292	-0.364838	-1.38593	0.124695	285	3.09109	15.0853	5.19296	293	-0.286713	-1.29608	0.18219	294	3.28546	15.8866	5.56265	292	0.0896606	-0.888611	0.134369	293	-26.0245	14.8502	-22.2141	292	0.467194	-0.542175	0.16391	284	-32.8356
293	-17.248	0.129822	11.217	292	-0.609863	-1.84546	0.478455	294	-2.84424	7.59595	0.301239	283	-0.359863	-1.7674	0.0749817	294	-4.323	2.34705	1.6864	293	-0.371399	-1.38654	0.109528	286	3.0553	15.0543	5.14999	294	-0.274994	-1.30389	0.170471	295	3.2836	15.8719	5.58093	293	0.0812378	-0.911713	0.111877	294	-26.0361	14.8091	-22.2437	293	0.477661	-0.549377	0.155151	285	-32.8638
294	-17.2742	0.115601	11.1647	293	-0.595337	-1.86249	0.450165	295	-2.84924	7.52814	0.260132	284	-0.382507	-1.78534	0.0554504	295	-4.35095	2.33563	1.67438	294	-0.391083	-1.38452	0.102325	287	3.04297	15.0313	5.13406	295	-0.301086	-1.31622	0.162659	296	3.28671	15.8704	5.58783	294	0.0799866	-0.918915	0.103729	295	-26.055	14.7814	-22.2613	294	0.475616	-0.550323	0.154541	286	-32.877
295	-17.3133	0.0960693	11.0773	294	-0.598145	-1.86499	0.459381	296	-2.88361	7.47888	0.218567	285	-0.400818	-1.78595	0.053894	296	-4.34442	2.32062	1.63501	295	-0.420319	-1.41486	0.0729675	288	3.01624	15.0153	5.11032	296	-0.321869	-1.32343	0.163269	297	3.26373	15.8604	5.58939	295	0.0701294	-0.919861	0.103119	296	-26.0489	14.7608	-22.2844	295	0.469055	-0.562653	0.1633	287	-32.9044
296	-17.3412	0.0846558	11.0266	295	-0.598145	-1.89624	0.418915	297	-2.90967	7.42749	0.18576	286	-0.421753	-1.79504	0.0349731	297	-4.3327	2.31671	1.62265	296	-0.423431	-1.44452	0.0446777	289	2.98358	14.9867	5.08328	297	-0.321869	-1.31171	0.174377	298	3.26248	15.8531	5.54471	296	0.0499878	-0.931244	0.0923462	297	-26.06	14.7448	-22.295	296	0.465942	-0.58844	0.136566	288	-32.9106
297	-17.3524	0.0765381	10.9794	296	-0.609863	-1.92358	0.399384	298	-2.90436	7.40143	0.147339	287	-0.449707	-1.83771	-0.00674438	298	-4.34784	2.32629	1.61484	297	-0.445007	-1.46497	0.0431213	290	2.97076	14.9579	5.05328	298	-0.333588	-1.32343	0.193909	299	3.21014	15.8383	5.52454	297	0.0388794	-0.939392	0.084198	298	-26.0666	14.7325	-22.3142	297	0.457336	-0.601715	0.123291	289	-32.9302
298	-17.3672	0.0273438	10.925	297	-0.629395	-1.94312	0.368134	299	-2.90375	7.37762	0.146088	288	-0.47113	-1.89532	-0.0343933	299	-4.35895	2.3064	1.5975	298	-0.461243	-1.48419	0.0206299	291	2.94592	14.9449	5.03125	299	-0.323914	-1.33215	0.201721	300	3.16467	15.8122	5.49643	298	0.0487366	-0.938446	0.0728149	299	-26.0581	14.7322	-22.3019	298	0.454224	-0.639221	0.0975037	290	-32.9583
299	-17.3855	-0.0123901	10.8727	298	-0.658752	-1.96356	0.348602	300	-2.91296	7.38812	0.158112	289	-0.48877	-1.91583	-0.0744019	300	-4.37537	2.30487	1.57437	299	-0.462494	-1.52264	0.0124817	292	2.91531	14.9095	4.99344	300	-0.325775	-1.35468	0.190948	301	3.11844	15.7963	5.49127	299	0.053894	-0.931244	0.0640564	300	-26.0439	14.7505	-22.2742	299	0.429993	-0.660309	0.0842285	291	-33.0072
300	-17.4031	-0.0445557	10.8264	299	-0.688782	-1.98767	0.330017	301	-2.93127	7.36798	0.147644	290	-0.498596	-1.95581	-0.104706	301	-4.3772	2.28235	1.56812	300	-0.467651	-1.55328	0.00405884	293	2.90045	14.8681	4.9664	301	-0.314056	-1.35468	0.201721	302	3.07422	15.75	5.49548	300	0.0721741	-0.938446	0.0646667	301	-26.0238	14.7736	-22.2534	300	0.417023	-0.690948	0.0584412	292	-33.0273
301	-17.4233	-0.0755005	10.7844	300	-0.68988	-2.0047	0.311096	302	-2.94092	7.29858	0.117004	291	-0.501709	-1.98547	-0.154541	302	-4.39673	2.26282	1.55548	301	-0.4664	-1.55389	-0.000457764	294	2.86578	14.8268	4.96094	302	-0.304382	-1.35559	0.201721	303	3.02875	15.7122	5.48703	301	0.0865479	-0.957367	0.0640564	302	-26.0439	14.7505	-22.2844	301	0.4133	-0.720306	0.0343933	293	-33.0236
302	-17.4539	-0.110962	10.7489	301	-0.712646	-2.01282	0.320313	303	-2.96375	7.22797	0.100464	292	-0.490662	-2.01642	-0.156097	303	-4.40845	2.24329	1.54767	302	-0.469513	-1.56403	-0.0193787	295	2.845	14.7884	4.94751	303	-0.310944	-1.36798	0.171417	304	3.00858	15.6891	5.46234	302	0.109375	-0.960938	0.0712585	303	-26.0842	14.7433	-22.3238	302	0.421722	-0.728455	0.0246887	294	-33.0877
303	-17.4832	-0.172546	10.6867	302	-0.732849	-2.03595	0.308929	304	-2.99377	7.17657	0.0968628	293	-0.491882	-2.0119	-0.164246	304	-4.40845	2.20422	1.51642	303	-0.454529	-1.552	-0.0209351	296	2.83203	14.7383	4.93515	304	-0.312805	-1.38654	0.152496	305	2.97937	15.6509	5.41907	303	0.109192	-0.970642	0.0826416	304	-26.135	14.7316	-22.3439	303	0.425018	-0.739838	0.0133057	295	-33.1658
304	-17.4863	-0.210022	10.6272	303	-0.758301	-2.05249	0.308594	305	-3.00812	7.16425	0.0779419	294	-0.491882	-2.00409	-0.176575	305	-4.43115	2.15503	1.47736	304	-0.474213	-1.54218	0.00219727	297	2.81967	14.7269	4.92282	305	-0.340302	-1.38452	0.143738	306	2.9617	15.6422	5.4025	304	0.0929565	-1.02109	0.0845337	305	-26.1371	14.7306	-22.3439	304	0.415161	-0.748596	0.01297	296	-33.1955
305	-17.5341	-0.21344	10.5865	304	-0.754883	-2.08154	0.290009	306	-3.01141	7.16779	0.0590515	295	-0.497009	-2.01129	-0.176575	306	-4.43896	2.14722	1.46405	305	-0.482025	-1.54218	0.00405884	298	2.80405	14.6878	4.89127	306	-0.364838	-1.42499	0.122192	307	2.89764	15.6196	5.39172	305	0.0818481	-1.04877	0.0959167	306	-26.0947	14.7192	-22.343	305	0.415161	-0.748596	0.013916	297	-33.2052
306	-17.5522	-0.255188	10.5236	305	-0.773743	-2.08575	0.276093	307	-3.03625	7.16266	0.0398254	296	-0.493774	-2.02661	-0.169373	307	-4.45068	2.11597	1.47577	306	-0.487183	-1.5611	-0.0154724	299	2.79889	14.6611	4.8522	307	-0.376556	-1.42499	0.111877	308	2.85217	15.5622	5.33627	306	0.0518494	-1.07281	0.0845337	307	-26.0811	14.7222	-22.3628	306	0.407349	-0.760315	0.013916	298	-33.2658
307	-17.575	-0.263306	10.4755	306	-0.782959	-2.09485	0.260803	308	-3.05518	7.13501	-0.00970459	297	-0.503601	-2.02362	-0.15799	308	-4.47675	2.09583	1.47577	307	-0.495605	-1.56079	-0.00827026	300	2.7728	14.637	4.83203	308	-0.394043	-1.45532	0.0806274	309	2.82547	15.5189	5.29205	307	0.0440369	-1.09235	0.0773315	308	-26.0733	14.6909	-22.3814	307	0.39563	-0.760315	0.013916	299	-33.3408
308	-17.5847	-0.281921	10.4367	307	-0.80127	-2.10718	0.238617	309	-3.07654	7.09686	-0.0601807	298	-0.513428	-2.03625	-0.164856	309	-4.48004	2.07593	1.4686	308	-0.493744	-1.56171	-0.00860596	301	2.74344	14.6165	4.82095	309	-0.4039	-1.45233	0.0718689	310	2.79172	15.4616	5.24548	308	0.0310669	-1.11127	0.0578003	309	-26.0764	14.6535	-22.4009	308	0.376099	-0.760315	0.00610352	300	-33.3869
309	-17.6141	-0.282837	10.3967	308	-0.80127	-2.12671	0.207977	310	-3.13202	7.05237	-0.0884399	299	-0.51532	-2.06659	-0.187347	310	-4.47675	2.05676	1.44547	309	-0.501556	-1.57343	-0.00765991	302	2.72702	14.615	4.80234	310	-0.42157	-1.47278	0.0532837	311	2.78326	15.4385	5.23251	309	0.0127869	-1.11188	0.0454712	310	-26.1124	14.6402	-22.3947	309	0.376099	-0.768127	0.013916	301	-33.3899
310	-17.6323	-0.283447	10.3742	309	-0.791443	-2.14532	0.188446	311	-3.16638	6.9953	-0.137665	300	-0.529724	-2.08673	-0.207825	311	-4.48004	2.02515	1.42563	310	-0.503601	-1.57434	-0.00765991	303	2.70563	14.5847	4.78436	311	-0.433105	-1.51392	0.011261	312	2.75577	15.4405	5.2244	310	0.00296021	-1.12064	0.0148315	311	-26.1253	14.59	-22.3814	310	0.38266	-0.779236	0.00610352	302	-33.4174
311	-17.6617	-0.315674	10.3592	310	-0.797363	-2.15405	0.179688	312	-3.20544	6.95624	-0.178284	301	-0.532959	-2.10266	-0.215027	312	-4.48193	2.00659	1.4064	311	-0.505463	-1.59296	-0.0262451	304	2.69968	14.5759	4.77563	312	-0.441101	-1.51184	0.0132751	313	2.72656	15.4297	5.21454	311	-0.00860596	-1.14999	-0.0154724	312	-26.1194	14.5793	-22.3625	311	0.38205	-0.7789	0.00158691	303	-33.4442
312	-17.6891	-0.346924	10.3172	311	-0.799377	-2.1745	0.161102	313	-3.24658	6.92407	-0.197815	302	-0.541443	-2.11407	-0.238129	313	-4.48657	1.99329	1.40546	312	-0.521881	-1.60626	-0.0271912	305	2.66638	14.5242	4.7453	313	-0.449524	-1.54669	-0.00827026	314	2.71484	15.4219	5.22531	312	-0.0262756	-1.17047	-0.0329895	313	-26.1046	14.5972	-22.3556	312	0.40033	-0.77829	0.00515747	304	-33.4978
313	-17.6909	-0.396729	10.2586	312	-0.809082	-2.20483	0.138611	314	-3.26611	6.88501	-0.228149	303	-0.560303	-2.14563	-0.254089	314	-4.51782	1.96594	1.37579	313	-0.524994	-1.63202	-0.045166	306	2.63843	14.4542	4.715	314	-0.45282	-1.56262	-0.00469971	315	2.6889	15.4114	5.22531	313	-0.0575256	-1.20172	-0.0515747	314	-26.0947	14.5903	-22.3541	313	0.415161	-0.779846	0.0123596	305	-33.5302
314	-17.6777	-0.452209	10.1873	313	-0.809082	-2.22437	0.129852	315	-3.28748	6.84296	-0.271118	304	-0.564087	-2.16333	-0.277191	315	-4.53082	1.9353	1.35626	314	-0.532806	-1.64374	-0.0389099	307	2.60468	14.389	4.66782	315	-0.445007	-1.59387	-0.0278015	316	2.6817	15.4189	5.23187	314	-0.0489197	-1.2197	-0.071106	315	-26.1209	14.619	-22.3628	314	0.413116	-0.780792	0.013916	306	-33.5267
315	-17.6581	-0.460022	10.153	314	-0.809082	-2.25562	0.118134	316	-3.30579	6.815	-0.311096	305	-0.579834	-2.17297	-0.286896	316	-4.53735	1.93469	1.33609	315	-0.544525	-1.67499	-0.0467224	308	2.57983	14.3527	4.65485	316	-0.446869	-1.62421	-0.0395203	317	2.65421	15.421	5.24393	315	-0.0423584	-1.2269	-0.0726624	316	-26.1405	14.5995	-22.3916	315	0.396881	-0.792175	0.0148621	307	-33.5041
316	-17.6484	-0.472656	10.1451	315	-0.839111	-2.27576	0.110321	317	-3.30518	6.80688	-0.326111	306	-0.593445	-2.1955	-0.296722	317	-4.54907	1.92297	1.30548	316	-0.562195	-1.6759	-0.0467224	309	2.56216	14.3243	4.62485	317	-0.43515	-1.64764	-0.0404663	318	2.61172	15.407	5.21454	316	-0.0593872	-1.22031	-0.077179	317	-26.1581	14.5791	-22.4072	316	0.379211	-0.800934	0.00671387	308	-33.5322
317	-17.6667	-0.485046	10.1148	316	-0.859863	-2.31421	0.0914001	318	-3.32343	6.78284	-0.349243	307	-0.611755	-2.20392	-0.297668	318	-4.56659	1.88489	1.27423	317	-0.580475	-1.67657	-0.0496826	310	2.54733	14.2751	4.58673	318	-0.45343	-1.66779	-0.0482788	319	2.55969	15.3491	5.15814	317	-0.0704956	-1.22845	-0.072052	318	-26.1894	14.5361	-22.4375	317	0.35968	-0.832184	-0.00405884	309	-33.5485
318	-17.6863	-0.504578	10.0842	317	-0.851257	-2.32043	0.0907898	319	-3.32471	6.7561	-0.395477	308	-0.612976	-2.23065	-0.324402	319	-4.58942	1.85718	1.26547	318	-0.582336	-1.6756	-0.0686035	311	2.53952	14.2556	4.57733	319	-0.442963	-1.67499	-0.0671997	320	2.51358	15.2686	5.08719	318	-0.0606384	-1.23923	-0.0756226	319	-26.1991	14.5175	-22.4609	318	0.32843	-0.859528	-0.0235901	310	-33.5772
319	-17.7399	-0.50708	10.0647	318	-0.867676	-2.31421	0.108765	320	-3.33514	6.74377	-0.431274	309	-0.612976	-2.22284	-0.336731	320	-4.61426	1.82471	1.26578	319	-0.581726	-1.68372	-0.0773621	312	2.51138	14.215	4.56561	320	-0.436401	-1.68219	-0.0756226	321	2.50858	15.2399	5.03485	319	-0.0559387	-1.24939	-0.0765686	320	-26.1913	14.5097	-22.4697	319	0.307648	-0.878448	-0.0431213	311	-33.6353
320	-17.769	-0.533447	10.0086	319	-0.879395	-2.33374	0.0907898	321	-3.34296	6.72424	-0.469696	310	-0.620789	-2.22284	-0.336731	321	-4.6449	1.80487	1.23969	320	-0.606567	-1.685	-0.0770264	313	2.46716	14.1648	4.52814	321	-0.441711	-1.68732	-0.0801392	322	2.51718	15.2336	5.04016	320	-0.0789185	-1.23203	-0.0664063	321	-26.2022	14.4917	-22.4892	320	0.277649	-0.902496	-0.0632629	312	-33.7069
321	-17.8114	-0.565002	9.95688	320	-0.892334	-2.35266	0.079071	322	-3.37549	6.66626	-0.516571	311	-0.622803	-2.23157	-0.325012	322	-4.66315	1.78473	1.20874	321	-0.612976	-1.70325	-0.103119	314	2.45563	14.1354	4.48453	322	-0.459381	-1.69611	-0.086731	323	2.48438	15.2578	5.08939	321	-0.0997009	-1.25876	-0.072052	322	-26.2108	14.4706	-22.4908	321	0.255005	-0.947815	-0.105621	313	-33.7528
322	-17.8217	-0.595032	9.9064	321	-0.891113	-2.36499	0.0667419	323	-3.38904	6.63593	-0.548462	312	-0.619568	-2.2547	-0.335785	323	-4.67615	1.76581	1.17813	322	-0.614838	-1.72186	-0.116089	315	2.43796	14.1384	4.47485	323	-0.462494	-1.70233	-0.105316	324	2.44843	15.2485	5.11203	322	-0.100952	-1.26596	-0.0843811	323	-26.2217	14.4214	-22.5205	322	0.251892	-0.977509	-0.11499	314	-33.7822
323	-17.8164	-0.632813	9.86609	322	-0.909424	-2.39685	0.047821	324	-3.39685	6.61639	-0.549377	313	-0.630615	-2.26282	-0.355652	324	-4.67615	1.74237	1.15796	323	-0.62265	-1.73358	-0.128754	316	2.43484	14.1282	4.45624	324	-0.457794	-1.71246	-0.126404	325	2.39749	15.2271	5.1058	323	-0.0898438	-1.26953	-0.077179	324	-26.2316	14.4322	-22.5298	323	0.243286	-0.971252	-0.116547	315	-33.7705
324	-17.8367	-0.653931	9.84531	323	-0.920471	-2.43622	0.0210876	325	-3.41638	6.58514	-0.561096	314	-0.648926	-2.27521	-0.355316	325	-4.67004	1.72565	1.12671	324	-0.632507	-1.75403	-0.136566	317	2.43295	14.1175	4.44296	325	-0.455933	-1.70172	-0.120148	326	2.38126	15.1961	5.0647	324	-0.11142	-1.27829	-0.0853271	325	-26.2663	14.4183	-22.5406	324	0.235474	-0.990784	-0.134521	316	-33.7888
325	-17.8577	-0.67865	9.82343	324	-0.930176	-2.47437	-0.0215454	326	-3.43591	6.54608	-0.580627	315	-0.678284	-2.3269	-0.374237	326	-4.68909	1.71564	1.14734	325	-0.652649	-1.76544	-0.147339	318	2.42313	14.1165	4.45377	326	-0.472961	-1.70685	-0.13092	327	2.38983	15.1782	5.02533	325	-0.119232	-1.27829	-0.0843811	326	-26.2988	14.3877	-22.5697	325	0.235474	-1.01031	-0.14624	317	-33.8095
326	-17.9	-0.702393	9.76999	325	-0.930176	-2.50562	-0.0420227	327	-3.46533	6.51392	-0.600159	316	-0.711426	-2.38458	-0.404541	327	-4.6994	1.69348	1.13391	326	-0.663757	-1.79309	-0.167206	319	2.39188	14.097	4.45468	327	-0.477325	-1.72028	-0.145325	328	2.34875	15.1694	5.00815	326	-0.130951	-1.29782	-0.103912	327	-26.3006	14.3573	-22.5898	326	0.251892	-1.04001	-0.154053	318	-33.8408
327	-17.913	-0.74469	9.71951	326	-0.949707	-2.53687	-0.061554	328	-3.48669	6.47577	-0.638306	317	-0.732178	-2.42688	-0.436737	328	-4.73474	1.70331	1.13657	327	-0.673431	-1.82343	-0.19812	320	2.38406	14.097	4.44296	328	-0.476074	-1.73267	-0.151398	329	2.30655	15.1397	4.97781	327	-0.148621	-1.33002	-0.115631	328	-26.3249	14.3363	-22.5908	327	0.271423	-1.04001	-0.147797	319	-33.8786
328	-17.9233	-0.766907	9.67593	327	-0.95282	-2.55481	-0.0810852	329	-3.505	6.45563	-0.678284	318	-0.743774	-2.46411	-0.456879	329	-4.76782	1.68469	1.09546	328	-0.691711	-1.83575	-0.210785	321	2.38531	14.0768	4.43124	329	-0.474213	-1.75311	-0.146881	330	2.25391	15.1211	4.94501	328	-0.166901	-1.36188	-0.126404	329	-26.3261	14.3095	-22.6283	328	0.292206	-1.0289	-0.139984	320	-33.9014
329	-17.9149	-0.743774	9.65515	328	-0.945007	-2.55481	-0.0826416	330	-3.52393	6.42798	-0.716736	319	-0.751587	-2.48364	-0.466583	330	-4.79395	1.65283	1.05548	329	-0.681244	-1.86249	-0.217987	322	2.37234	14.0579	4.42407	330	-0.482025	-1.79218	-0.165466	331	2.20313	15.1094	4.91281	329	-0.186432	-1.39313	-0.153137	330	-26.3136	14.2877	-22.6406	329	0.305786	-1.02985	-0.127655	321	-33.9556
330	-17.9097	-0.744385	9.62421	329	-0.93988	-2.55548	-0.0943604	331	-3.52576	6.39764	-0.747681	320	-0.744995	-2.5025	-0.486115	331	-4.81989	1.62671	1.00922	330	-0.676544	-1.89215	-0.238129	323	2.36765	14.0251	4.42343	331	-0.503601	-1.81262	-0.165466	332	2.17889	15.1078	4.905	330	-0.198151	-1.41266	-0.184387	331	-26.3072	14.2981	-22.6305	330	0.310486	-1.05954	-0.126709	322	-34.0044
331	-17.9196	-0.733643	9.5975	330	-0.954834	-2.5636	-0.0898438	332	-3.51404	6.38593	-0.768127	321	-0.733276	-2.5025	-0.498444	332	-4.81659	1.61536	1.00406	331	-0.673431	-1.88202	-0.227966	324	2.36578	13.987	4.42499	332	-0.505463	-1.83514	-0.168427	333	2.1561	15.088	4.87534	331	-0.205963	-1.42047	-0.211731	332	-26.2902	14.2799	-22.6566	331	0.312347	-1.04877	-0.116547	323	-34.0545
332	-17.9477	-0.746887	9.56717	331	-0.982849	-2.58673	-0.112946	333	-3.54736	6.36548	-0.787659	322	-0.725464	-2.49078	-0.506256	333	-4.81006	1.60815	0.995941	332	-0.647339	-1.89313	-0.238129	325	2.36765	13.9666	4.41626	333	-0.523132	-1.82434	-0.157654	334	2.11829	15.0678	4.86392	332	-0.199402	-1.42767	-0.242981	333	-26.2823	14.2799	-22.6617	332	0.31485	-1.03436	-0.119507	324	-34.0564
333	-17.9508	-0.796143	9.51794	332	-0.98407	-2.59387	-0.121094	334	-3.56689	6.32251	-0.798462	323	-0.722351	-2.49237	-0.517975	334	-4.80817	1.60718	1.00702	333	-0.646088	-1.89374	-0.238739	326	2.33826	13.9343	4.40546	334	-0.5336	-1.8172	-0.160614	335	2.08047	15.0438	4.845	333	-0.207825	-1.43124	-0.25531	334	-26.2908	14.2763	-22.6812	333	0.29718	-1.04312	-0.133911	325	-34.0728
334	-17.9508	-0.827393	9.49686	333	-1.00049	-2.60718	-0.133423	335	-3.60468	6.29065	-0.821899	324	-0.722351	-2.50409	-0.53595	335	-4.80225	1.58472	1.00406	334	-0.6539	-1.90546	-0.249847	327	2.31812	13.9034	4.37515	335	-0.544525	-1.82343	-0.167816	336	2.0578	14.9985	4.78705	334	-0.197357	-1.43845	-0.263458	335	-26.2902	14.2916	-22.6894	334	0.276398	-1.08157	-0.164215	326	-34.0827
335	-17.9573	-0.859253	9.46561	334	-1.03174	-2.64624	-0.151398	336	-3.65546	6.24377	-0.848602	325	-0.722351	-2.53534	-0.53595	336	-4.80688	1.59485	0.9953	335	-0.655762	-1.92407	-0.269379	328	2.30701	13.8757	4.35532	336	-0.560944	-1.82501	-0.169373	337	2.035	14.9904	4.77768	335	-0.202515	-1.44565	-0.264069	336	-26.291	14.2978	-22.6812	335	0.272675	-1.09921	-0.196075	327	-34.0892
336	-17.9722	-0.904541	9.42719	335	-1.04144	-2.68439	-0.182648	337	-3.68799	6.18579	-0.868134	326	-0.741882	-2.55487	-0.547668	337	-4.8316	1.58374	0.965637	336	-0.675476	-1.91418	-0.270325	329	2.2692	13.8556	4.33609	337	-0.572662	-1.85626	-0.187347	338	2.03641	14.9681	4.75455	336	-0.210938	-1.44922	-0.268585	337	-26.3072	14.3059	-22.6797	336	0.264679	-1.08939	-0.197968	328	-34.1189
337	-17.9781	-0.925049	9.38657	336	-1.05249	-2.71204	-0.210938	338	-3.69763	6.14374	-0.900024	327	-0.761414	-2.59393	-0.555481	338	-4.83502	1.5816	0.964996	337	-0.683899	-1.95685	-0.287964	330	2.23013	13.8243	4.30548	338	-0.600006	-1.89532	-0.206879	339	2.02844	14.9702	4.77673	337	-0.228607	-1.45016	-0.265015	338	-26.3281	14.2969	-22.6878	337	0.248444	-1.11249	-0.215607	329	-34.1494
338	-18.0016	-0.964111	9.3367	337	-1.06097	-2.73517	-0.222321	339	-3.71594	6.11188	-0.908752	328	-0.782959	-2.63391	-0.555481	339	-4.84985	1.54407	0.928131	338	-0.695007	-1.9845	-0.307831	331	2.21716	13.8054	4.28595	339	-0.60498	-1.9436	-0.245941	340	2.01874	14.9477	4.78641	338	-0.233765	-1.46909	-0.275787	339	-26.3627	14.2653	-22.71	338	0.215942	-1.13922	-0.243286	330	-34.1775
339	-18.0388	-0.984558	9.28983	338	-1.08844	-2.75653	-0.230469	340	-3.73486	6.09595	-0.947205	329	-0.80127	-2.67755	-0.566254	340	-4.86237	1.54254	0.946106	339	-0.704681	-2.01483	-0.327026	332	2.20563	13.7761	4.24625	340	-0.606232	-1.97028	-0.248444	341	2.00891	14.9506	4.81674	339	-0.258606	-1.47031	-0.288116	340	-26.3886	14.2275	-22.737	339	0.191254	-1.14642	-0.255615	331	-34.2056
340	-18.0589	-1.00769	9.23608	339	-1.12158	-2.79468	-0.252014	341	-3.75623	6.06561	-0.946899	330	-0.823914	-2.71503	-0.596893	341	-4.88708	1.5119	0.928131	340	-0.701569	-2.02423	-0.339691	333	2.17935	13.7657	4.24438	341	-0.60437	-1.97125	-0.237335	342	1.98938	14.9272	4.81766	340	-0.26767	-1.47751	-0.302521	341	-26.4003	14.208	-22.7383	340	0.184692	-1.15094	-0.248413	332	-34.2416
341	-18.098	-1.00769	9.19672	340	-1.14111	-2.82593	-0.260773	342	-3.78564	6.03345	-0.967346	331	-0.840332	-2.73615	-0.606262	342	-4.91504	1.48096	0.907959	341	-0.711243	-2.07404	-0.365479	334	2.17624	13.7166	4.22736	342	-0.60498	-1.96313	-0.240295	343	1.9711	14.907	4.81766	341	-0.279388	-1.48923	-0.326569	342	-26.4167	14.2142	-22.75	341	0.166412	-1.16327	-0.247803	333	-34.2624
342	-18.1208	-1.02753	9.15765	341	-1.16254	-2.82501	-0.272491	343	-3.81561	5.99377	-1.00159	332	-0.821899	-2.77271	-0.635956	343	-4.93396	1.45331	0.899841	342	-0.705933	-2.11188	-0.385956	335	2.17313	13.6868	4.22577	343	-0.5867	-1.95074	-0.236725	344	1.97641	14.8888	4.79877	342	-0.29892	-1.50876	-0.334381	343	-26.4166	14.1966	-22.7602	342	0.14563	-1.17828	-0.243286	334	-34.2642
343	-18.1566	-1.04675	9.1189	342	-1.17358	-2.83313	-0.28125	344	-3.83643	5.96313	-1.02829	333	-0.831726	-2.77362	-0.646271	344	-4.9444	1.43317	0.888428	343	-0.707794	-2.1109	-0.410614	336	2.16656	13.6862	4.23203	344	-0.583588	-1.9328	-0.229523	345	1.97766	14.8959	4.7858	343	-0.302032	-1.51501	-0.353912	344	-26.4441	14.1869	-22.7698	343	0.137817	-1.17828	-0.243896	335	-34.2838
344	-18.1813	-1.09692	9.06781	343	-1.19379	-2.85626	-0.304352	345	-3.86639	5.93127	-1.04065	334	-0.834839	-2.79156	-0.664856	345	-4.95221	1.41364	0.857819	344	-0.697968	-2.1217	-0.41156	337	2.15857	13.696	4.24438	345	-0.571869	-1.92499	-0.235779	346	1.9711	14.8836	4.76297	344	-0.304077	-1.50815	-0.347656	345	-26.4636	14.1556	-22.7953	344	0.144379	-1.18939	-0.243896	336	-34.308
345	-18.1925	-1.11859	9.04764	344	-1.22437	-2.8761	-0.320313	346	-3.88593	5.91174	-1.07907	335	-0.846558	-2.8111	-0.685944	346	-4.96204	1.39313	0.838287	345	-0.688263	-2.13043	-0.381256	338	2.15671	13.6658	4.215	346	-0.580475	-1.90704	-0.227966	347	1.96985	14.8881	4.74799	345	-0.302673	-1.49908	-0.338898	346	-26.4706	14.1181	-22.807	345	0.13205	-1.20078	-0.256226	337	-34.3327
346	-18.225	-1.17657	9.00296	345	-1.22424	-2.88593	-0.355133	347	-3.90356	5.89124	-1.08688	336	-0.853149	-2.81177	-0.697662	347	-4.96393	1.38239	0.819702	346	-0.688263	-2.13043	-0.38031	339	2.14029	13.6525	4.21405	347	-0.580475	-1.91486	-0.253754	348	1.94952	14.8866	4.75516	346	-0.292358	-1.4769	-0.336243	347	-26.4577	14.1253	-22.8008	346	0.106567	-1.19	-0.264374	338	-34.3358
347	-18.238	-1.20331	8.95154	346	-1.24066	-2.89532	-0.37265	348	-3.89874	5.84393	-1.11719	337	-0.864197	-2.81207	-0.716583	348	-4.97485	1.36438	0.799225	347	-0.704681	-2.13202	-0.38031	340	2.12857	13.6134	4.19611	348	-0.588287	-1.93439	-0.273285	349	1.91562	14.8547	4.73718	347	-0.309387	-1.47031	-0.327179	348	-26.4636	14.1048	-22.7884	347	0.0917358	-1.20798	-0.286865	339	-34.3494
348	-18.2386	-1.21863	8.89624	347	-1.25171	-2.92297	-0.402344	349	-3.89685	5.83514	-1.10892	338	-0.869568	-2.80548	-0.716248	349	-4.99438	1.36438	0.789856	348	-0.7164	-2.12421	-0.367035	341	2.12076	13.5822	4.18439	349	-0.622803	-1.96594	-0.304535	350	1.88498	14.8153	4.69876	348	-0.308777	-1.47845	-0.322052	349	-26.4655	14.098	-22.8188	348	0.077179	-1.20267	-0.276703	340	-34.3869
349	-18.2711	-1.22583	8.82953	348	-1.26019	-2.94611	-0.402008	350	-3.88513	5.81561	-1.10797	339	-0.900146	-2.8136	-0.722839	350	-4.99957	1.35718	0.770325	349	-0.724213	-2.13202	-0.367035	342	2.10123	13.5626	4.15704	350	-0.633118	-1.99591	-0.347198	351	1.85187	14.7655	4.66	349	-0.315338	-1.49078	-0.325623	350	-26.4753	14.0775	-22.8392	349	0.0635986	-1.22125	-0.297638	341	-34.4311
350	-18.2644	-1.24286	8.78592	349	-1.27783	-2.97437	-0.402344	351	-3.85907	5.78888	-1.1275	340	-0.911865	-2.82532	-0.734222	351	-5.0061	1.35266	0.765778	350	-0.740631	-2.14532	-0.378754	343	2.05045	13.5236	4.10626	351	-0.644226	-2.01575	-0.375793	352	1.83234	14.7147	4.60828	350	-0.320496	-1.52924	-0.344543	351	-26.4902	14.0361	-22.8773	350	0.0734558	-1.22031	-0.298584	342	-34.4342
351	-18.2528	-1.22516	8.79514	350	-1.26141	-2.99231	-0.401398	352	-3.85596	5.76392	-1.12033	341	-0.903931	-2.84302	-0.75766	352	-5.01599	1.33221	0.746887	351	-0.746857	-2.1734	-0.408447	344	2.01794	13.5046	4.04767	352	-0.634369	-2.04608	-0.398895	353	1.79922	14.6766	4.56531	351	-0.33017	-1.55954	-0.356873	352	-26.4998	14.0175	-22.9023	351	0.0849915	-1.23001	-0.287811	343	-34.4177
352	-18.2436	-1.23566	8.78531	351	-1.2583	-2.98608	-0.383423	353	-3.85657	5.7525	-1.14221	342	-0.92157	-2.85565	-0.747833	353	-5.03735	1.30188	0.716553	352	-0.762024	-2.16388	-0.41156	345	1.98999	13.4855	4.01578	353	-0.63623	-2.0647	-0.407654	354	1.79483	14.6397	4.53705	352	-0.332031	-1.58984	-0.357819	353	-26.4717	14.0191	-22.9111	352	0.102661	-1.2525	-0.285919	344	-34.4061
353	-18.2497	-1.22675	8.78796	352	-1.26019	-3.01251	-0.370148	354	-3.87421	5.73596	-1.15814	343	-0.941101	-2.883	-0.746887	354	-5.04395	1.29346	0.715637	353	-0.780945	-2.18372	-0.425018	346	1.95749	13.4783	4.01547	354	-0.637482	-2.07184	-0.4086	355	1.78827	14.6469	4.55438	353	-0.33017	-1.59079	-0.347046	354	-26.4772	14.0355	-22.8814	353	0.107819	-1.27264	-0.298584	345	-34.4213
354	-18.268	-1.22736	8.75562	353	-1.26343	-3.01282	-0.371094	355	-3.90485	5.69653	-1.17673	344	-0.944214	-2.91266	-0.778137	355	-5.0647	1.26672	0.700623	354	-0.794525	-2.21405	-0.455933	347	1.95749	13.4861	4.03436	355	-0.624512	-2.07251	-0.389679	356	1.79016	14.6577	4.56674	354	-0.341888	-1.5986	-0.365631	355	-26.4686	14.0409	-22.8861	354	0.113129	-1.29877	-0.313599	346	-34.4689
355	-18.2797	-1.23907	8.69763	354	-1.25238	-3.01642	-0.370758	356	-3.92688	5.66266	-1.20767	345	-0.94812	-2.91266	-0.779694	356	-5.0777	1.23608	0.680481	355	-0.814056	-2.23358	-0.468597	348	1.95749	13.5056	4.06561	356	-0.63562	-2.07281	-0.365631	357	1.76202	14.6561	4.57547	355	-0.345001	-1.6283	-0.373444	356	-26.4753	14.0462	-22.8681	355	0.112518	-1.31015	-0.326538	347	-34.5421
356	-18.3071	-1.27032	8.63904	355	-1.26343	-3.01282	-0.390625	357	-3.93408	5.63501	-1.22845	346	-0.942993	-2.92505	-0.767975	357	-5.07642	1.24329	0.675934	356	-0.814056	-2.23358	-0.480316	349	1.94763	13.5046	4.06561	357	-0.619843	-2.07092	-0.357483	358	1.7211	14.6375	4.54578	356	-0.36142	-1.61813	-0.367188	357	-26.4852	14.0453	-22.8773	356	0.11438	-1.31891	-0.334686	348	-34.5894
357	-18.3108	-1.28802	8.58826	356	-1.28485	-3.02356	-0.413727	358	-3.95233	5.59534	-1.24768	347	-0.936401	-2.93219	-0.767365	358	-5.07458	1.25409	0.676575	357	-0.832489	-2.25562	-0.480316	350	1.93921	13.4855	4.05484	358	-0.62265	-2.06171	-0.339844	359	1.69827	14.6177	4.52924	357	-0.371277	-1.61908	-0.385162	358	-26.4967	14.0355	-22.8881	357	0.104523	-1.33157	-0.345459	349	-34.588
358	-18.318	-1.29614	8.54733	357	-1.27502	-3.03436	-0.422485	359	-3.98169	5.55139	-1.25876	348	-0.926697	-2.92145	-0.756256	359	-5.09473	1.23486	0.67749	358	-0.827637	-2.30298	-0.516876	351	1.92935	13.4728	4.035	359	-0.652039	-2.07434	-0.337341	360	1.6886	14.6147	4.5061	358	-0.397369	-1.63141	-0.395935	359	-26.485	14.0472	-22.8783	358	0.102661	-1.34235	-0.375763	350	-34.5827
359	-18.32	-1.3244	8.52811	358	-1.26331	-3.02264	-0.411713	360	-3.99329	5.51422	-1.29688	349	-0.903931	-2.92505	-0.767029	360	-5.0863	1.22675	0.677185	359	-0.82373	-2.30298	-0.528137	352	1.90201	13.4337	4.00861	360	-0.6539	-2.09296	-0.355927	361	1.65546	14.6157	4.48563	359	-0.412201	-1.66891	-0.426575	360	-26.4686	14.0605	-22.8665	359	0.0979614	-1.3439	-0.388428	351	-34.565
360	-18.3188	-1.36017	8.51733	359	-1.27313	-3.02356	-0.411713	361	-4.03064	5.5036	-1.29877	350	-0.903931	-2.93286	-0.767365	361	-5.09283	1.23395	0.697021	360	-0.834839	-2.3111	-0.547668	353	1.89685	13.407	3.98907	361	-0.660461	-2.10529	-0.368591	362	1.66907	14.6186	4.48471	360	-0.420013	-1.68063	-0.435944	361	-26.4667	14.0674	-22.8486	360	0.0815735	-1.35327	-0.425934	352	-34.5631
361	-18.3253	-1.38031	8.48669	360	-1.27313	-3.03137	-0.402954	362	-4.07031	5.45313	-1.33502	351	-0.902039	-2.94159	-0.775177	362	-5.11047	1.21344	0.68985	361	-0.833588	-2.30389	-0.547333	354	1.88843	13.3839	3.98453	362	-0.691101	-2.12512	-0.387512	363	1.64764	14.6157	4.48563	361	-0.443451	-1.68063	-0.447662	362	-26.487	14.0658	-22.8398	361	0.0503235	-1.40405	-0.46344	353	-34.6077
362	-18.3481	-1.42755	8.44827	361	-1.27515	-3.05579	-0.402954	363	-4.11249	5.41565	-1.38611	352	-0.919678	-2.95422	-0.793762	363	-5.12408	1.18317	0.679077	362	-0.835449	-2.31079	-0.558441	355	1.86295	13.3673	3.98813	363	-0.701569	-2.14532	-0.398895	364	1.61829	14.6069	4.49643	362	-0.451263	-1.69235	-0.455475	363	-26.4819	14.0534	-22.85	362	0.029541	-1.4425	-0.502502	354	-34.6225
363	-18.3381	-1.44818	8.3978	362	-1.27191	-3.07501	-0.425446	364	-4.13721	5.38501	-1.42673	353	-0.937988	-2.96661	-0.804535	364	-5.12537	1.16425	0.6586	363	-0.84967	-2.30951	-0.5672	356	1.84998	13.325	3.96954	364	-0.688263	-2.15387	-0.425629	365	1.59219	14.5867	4.48563	363	-0.460938	-1.69922	-0.455475	364	-26.4753	14.0384	-22.8572	363	-0.00360107	-1.47281	-0.553894	355	-34.6291
364	-18.3375	-1.45239	8.36765	363	-1.27972	-3.10626	-0.433594	365	-4.15155	5.37268	-1.45862	354	-0.95282	-2.99237	-0.842987	365	-5.14362	1.17145	0.657959	364	-0.85498	-2.30298	-0.552826	357	1.81998	13.3126	3.94547	365	-0.668732	-2.14215	-0.428741	366	1.5217	14.5653	4.47845	364	-0.470795	-1.70016	-0.464233	365	-26.4917	14.0369	-22.8656	364	-0.0231323	-1.48062	-0.58609	356	-34.64
365	-18.3544	-1.46344	8.34842	364	-1.28955	-3.1228	-0.441406	366	-4.15466	5.34686	-1.47751	355	-0.972351	-3.0119	-0.875793	366	-5.14673	1.14563	0.619537	365	-0.866089	-2.30328	-0.539856	358	1.80045	13.2931	3.90704	366	-0.687012	-2.12329	-0.420929	367	1.48593	14.5344	4.43735	365	-0.500183	-1.70892	-0.475006	366	-26.485	14.0081	-22.8641	365	-0.0243835	-1.49954	-0.605621	357	-34.6725
366	-18.3675	-1.4491	8.33609	365	-1.31891	-3.15497	-0.459991	367	-4.15674	5.34595	-1.47906	356	-0.996582	-3.01349	-0.887512	367	-5.15143	1.1441	0.606262	366	-0.883118	-2.3045	-0.531708	359	1.80045	13.2853	3.88751	367	-0.70282	-2.12512	-0.416412	368	1.47296	14.496	4.4097	366	-0.521576	-1.73141	-0.485779	367	-26.5144	14.0072	-22.8587	366	-0.0163879	-1.50937	-0.61795	358	-34.7288
367	-18.387	-1.46863	8.32953	366	-1.33051	-3.19611	-0.502014	368	-4.15546	5.33362	-1.48987	357	-1.02124	-3.04407	-0.925018	368	-5.18286	1.14221	0.600006	367	-0.884369	-2.32343	-0.5383	360	1.7742	13.2632	3.86798	368	-0.704681	-2.13593	-0.437958	369	1.45139	14.4755	4.40906	367	-0.521576	-1.75095	-0.498444	368	-26.5308	13.9744	-22.8656	367	0.00500488	-1.49078	-0.596405	359	-34.7463
368	-18.3969	-1.46564	8.31781	367	-1.34155	-3.20422	-0.519531	369	-4.14502	5.30298	-1.50876	358	-1.03485	-3.0744	-0.964691	369	-5.19128	1.11908	0.566711	368	-0.9039	-2.34296	-0.53891	361	1.75281	13.2213	3.8197	369	-0.711243	-2.14435	-0.438904	370	1.44171	14.4647	4.37875	368	-0.516418	-1.75156	-0.498444	369	-26.5163	13.9378	-22.907	368	0.00500488	-1.4986	-0.595459	360	-34.7366
369	-18.4328	-1.46722	8.29919	368	-1.35205	-3.23608	-0.542633	370	-4.14374	5.28284	-1.5094	359	-1.04926	-3.10626	-0.989075	370	-5.1944	1.07379	0.519531	369	-0.920319	-2.34454	-0.546722	362	1.73984	13.1945	3.79922	370	-0.728912	-2.16486	-0.446106	371	1.44171	14.453	4.36609	369	-0.545807	-1.76031	-0.513458	370	-26.4883	13.9375	-22.9056	369	0.0331421	-1.50876	-0.595459	361	-34.7416
370	-18.4555	-1.49689	8.26172	369	-1.37158	-3.25562	-0.573273	371	-4.14374	5.26331	-1.51657	360	-1.07202	-3.13391	-1.01581	371	-5.20221	1.05426	0.517975	370	-0.949677	-2.38452	-0.556885	363	1.73138	13.1636	3.78687	371	-0.743896	-2.1925	-0.464691	372	1.42343	14.4524	4.36609	370	-0.537201	-1.7861	-0.532043	371	-26.4936	13.9245	-22.9209	370	0.0526733	-1.50876	-0.577484	362	-34.772
371	-18.4684	-1.50409	8.2406	370	-1.38129	-3.30548	-0.592804	372	-4.14502	5.24438	-1.52829	361	-1.06409	-3.17505	-1.035	372	-5.23474	1.03534	0.510162	371	-0.954681	-2.42499	-0.595001	364	1.70264	13.1545	3.77875	372	-0.742493	-2.21466	-0.487823	373	1.39093	14.4374	4.33939	371	-0.539246	-1.79877	-0.5336	372	-26.5066	13.9056	-22.947	371	0.0722046	-1.49704	-0.557953	363	-34.7642
372	-18.4886	-1.50769	8.20874	371	-1.39233	-3.3136	-0.601563	373	-4.15344	5.24469	-1.54065	362	-1.06342	-3.18317	-1.0369	373	-5.25818	1.0119	0.497803	372	-0.954681	-2.4328	-0.597504	365	1.68716	13.1212	3.75656	373	-0.741882	-2.22278	-0.485168	374	1.38312	14.4374	4.33875	372	-0.537994	-1.82281	-0.544373	373	-26.523	13.9041	-22.9477	372	0.0851746	-1.48984	-0.538422	364	-34.7691
373	-18.4997	-1.52753	8.1889	372	-1.41064	-3.32593	-0.612946	374	-4.1861	5.24341	-1.55658	363	-1.07391	-3.1955	-1.03656	374	-5.28613	0.992676	0.466553	373	-0.9664	-2.45233	-0.609222	366	1.68716	13.1134	3.7547	374	-0.743744	-2.2453	-0.496552	375	1.38126	14.407	4.32703	373	-0.557526	-1.85016	-0.563293	374	-26.5425	13.8728	-22.9774	373	0.0818787	-1.49799	-0.537811	365	-34.7658
374	-18.5003	-1.52722	8.17749	373	-1.43207	-3.34454	-0.631866	375	-4.21405	5.21252	-1.57877	364	-1.09344	-3.21503	-1.03595	375	-5.29724	0.984558	0.458435	374	-0.972961	-2.45294	-0.617035	367	1.68921	13.0948	3.73517	375	-0.755463	-2.2453	-0.497498	376	1.37015	14.4067	4.33002	374	-0.568451	-1.87985	-0.582825	375	-26.5522	13.8464	-22.9969	374	0.0917358	-1.50095	-0.537476	366	-34.805
375	-18.5063	-1.53595	8.16937	374	-1.44312	-3.35266	-0.640625	376	-4.26953	5.17969	-1.61813	365	-1.10516	-3.22284	-1.04767	376	-5.30188	0.971252	0.45874	375	-0.962494	-2.47186	-0.624237	368	1.69452	13.0765	3.73813	376	-0.773743	-2.25763	-0.509216	377	1.36484	14.4055	4.34595	375	-0.568451	-1.88766	-0.584381	376	-26.5438	13.8266	-23.0056	375	0.104706	-1.48203	-0.51889	367	-34.8596
376	-18.5422	-1.56097	8.15857	375	-1.44379	-3.34454	-0.644196	377	-4.29419	5.13342	-1.66736	366	-1.11957	-3.23517	-1.04767	377	-5.30377	0.952698	0.417358	376	-0.955933	-2.47906	-0.636566	369	1.71344	13.0651	3.73297	377	-0.784851	-2.26575	-0.5047	378	1.34201	14.3973	4.33939	376	-0.563751	-1.89783	-0.576569	377	-26.5522	13.8034	-23.0092	376	0.0948486	-1.47906	-0.506561	368	-34.8803
377	-18.5669	-1.58771	8.10938	376	-1.44971	-3.34546	-0.621094	378	-4.32544	5.08264	-1.6875	367	-1.15015	-3.26282	-1.06268	378	-5.30377	0.921448	0.4086	377	-0.974213	-2.4953	-0.637177	370	1.71735	13.0573	3.74438	378	-0.774994	-2.26483	-0.516083	379	1.33234	14.3749	4.32797	377	-0.58017	-1.88766	-0.566406	378	-26.5847	13.7845	-23.0173	377	0.0753174	-1.4986	-0.505615	369	-34.9064
378	-18.5948	-1.61078	8.07748	377	-1.45953	-3.36591	-0.631866	379	-4.34296	5.05237	-1.6875	368	-1.16376	-3.29315	-1.0975	379	-5.31158	0.901917	0.4086	378	-0.985931	-2.52264	-0.648285	371	1.70078	13.0461	3.76782	379	-0.765137	-2.28345	-0.528748	380	1.32062	14.3749	4.31921	378	-0.585327	-1.89877	-0.584381	379	-26.6225	13.7956	-23.018	378	0.0557861	-1.51031	-0.525146	370	-34.89
379	-18.6177	-1.63849	8.03812	378	-1.48956	-3.39001	-0.642639	380	-4.33313	5.04547	-1.68845	369	-1.17157	-3.30487	-1.09845	380	-5.3233	0.882385	0.4086	379	-0.993744	-2.53436	-0.667816	372	1.68124	13.0226	3.7478	380	-0.776245	-2.28375	-0.517975	381	1.29327	14.3553	4.29578	379	-0.574219	-1.91016	-0.588898	380	-26.6336	13.7953	-23.0173	379	0.0440674	-1.52203	-0.536865	371	-34.8764
380	-18.6292	-1.67957	7.98764	379	-1.50708	-3.4281	-0.669373	381	-4.34106	5.03577	-1.67767	370	-1.15515	-3.32281	-1.11798	381	-5.34412	0.855652	0.4086	380	-1.00546	-2.56171	-0.699066	373	1.66107	12.9722	3.73608	381	-0.776855	-2.28345	-0.509827	382	1.27188	14.3367	4.26843	380	-0.58017	-1.9111	-0.597046	381	-26.642	13.7956	-23.0287	380	0.0440674	-1.52203	-0.544678	372	-34.8784
381	-18.6292	-1.69519	7.95844	380	-1.52002	-3.46265	-0.68985	382	-4.33325	5.02405	-1.70703	371	-1.16174	-3.32349	-1.11954	382	-5.35583	0.843933	0.407959	381	-0.995605	-2.57251	-0.699066	374	1.63232	12.9553	3.72797	382	-0.756561	-2.28186	-0.498444	383	1.24124	14.3169	4.2597	381	-0.58017	-1.91891	-0.607819	382	-26.6355	13.7962	-23.0564	381	0.0263977	-1.54251	-0.544678	373	-34.8759
382	-18.6372	-1.71661	7.95062	381	-1.54938	-3.49481	-0.709991	383	-4.33984	4.99219	-1.72656	372	-1.16687	-3.33063	-1.13455	383	-5.36115	0.830933	0.415771	382	-1.01141	-2.56262	-0.696106	375	1.60046	12.9127	3.70578	383	-0.766388	-2.27106	-0.480469	384	1.19952	14.3046	4.24438	382	-0.591888	-1.93845	-0.615631	383	-26.6324	13.7947	-23.0492	382	0.0179749	-1.56171	-0.567169	374	-34.8819
383	-18.6469	-1.74689	7.90952	382	-1.5708	-3.52515	-0.752014	384	-4.34106	4.96545	-1.77673	373	-1.15515	-3.32281	-1.12735	384	-5.37219	0.815002	0.40921	383	-1.01328	-2.59296	-0.705933	376	1.5614	12.8736	3.66641	384	-0.764526	-2.27203	-0.467804	385	1.18204	14.2742	4.22546	383	-0.582031	-1.94922	-0.62735	384	-26.6225	13.7644	-23.075	383	0.0310974	-1.5683	-0.575317	375	-34.8936
384	-18.6586	-1.76642	7.88904	383	-1.57269	-3.53595	-0.792023	385	-4.35468	4.93518	-1.81641	374	-1.15393	-3.32349	-1.12735	385	-5.39172	0.803284	0.390015	384	-1.03156	-2.59357	-0.718597	377	1.53406	12.8345	3.62735	385	-0.763275	-2.28436	-0.459045	386	1.17343	14.2649	4.21674	384	-0.581421	-1.94565	-0.62439	385	-26.6258	13.7563	-23.0759	384	0.0245361	-1.57281	-0.568726	376	-34.9175
385	-18.6964	-1.77875	7.85779	384	-1.57391	-3.54309	-0.800781	386	-4.3656	4.92499	-1.83688	375	-1.14343	-3.33063	-1.13455	386	-5.40344	0.791565	0.378296	385	-1.03406	-2.61188	-0.706268	378	1.52109	12.8039	3.60001	386	-0.745605	-2.28345	-0.458435	387	1.16937	14.2552	4.21048	385	-0.591888	-1.96188	-0.608429	386	-26.6324	13.7439	-23.0678	385	0.0128174	-1.59235	-0.568115	377	-34.9377
386	-18.7414	-1.79926	7.83109	385	-1.56219	-3.54309	-0.801392	387	-4.38721	4.92407	-1.84625	376	-1.13562	-3.33063	-1.13516	387	-5.41315	0.77301	0.366577	386	-1.03281	-2.61249	-0.699677	379	1.495	12.772	3.58765	387	-0.73407	-2.28528	-0.459381	388	1.14905	14.2224	4.18109	386	-0.586731	-1.96249	-0.607819	387	-26.6159	13.7259	-23.0789	386	0.0128174	-1.61188	-0.568115	378	-34.9541
387	-18.7711	-1.83521	7.77344	386	-1.55908	-3.53687	-0.78186	388	-4.41138	4.91467	-1.86877	377	-1.14545	-3.31207	-1.13907	388	-5.40845	0.755005	0.350006	387	-1.04453	-2.62421	-0.699066	380	1.48013	12.7345	3.56876	388	-0.742493	-2.3045	-0.47702	389	1.11984	14.1804	4.1319	387	-0.597839	-1.97064	-0.603302	388	-26.6244	13.734	-23.0688	387	0.0226746	-1.61093	-0.587646	379	-34.9796
388	-18.7809	-1.8244	7.74686	387	-1.58063	-3.54559	-0.792023	389	-4.42499	4.8844	-1.88672	378	-1.14221	-3.31567	-1.15765	389	-5.38037	0.756592	0.336731	388	-1.02295	-2.64282	-0.706879	381	1.49655	12.7244	3.5672	389	-0.743744	-2.32343	-0.496887	390	1.09827	14.152	4.11142	388	-0.609558	-1.98236	-0.614685	389	-26.6159	13.7376	-23.0573	388	0.0245361	-1.61188	-0.576874	380	-35.0042
389	-18.7941	-1.84125	7.7478	388	-1.59692	-3.58826	-0.810608	390	-4.43481	4.86389	-1.89938	379	-1.1767	-3.32379	-1.15799	390	-5.34595	0.786255	0.374207	389	-1.03094	-2.64075	-0.696106	382	1.48203	12.7531	3.58514	390	-0.773132	-2.33215	-0.50531	391	1.0592	14.0895	4.06158	389	-0.610168	-1.99374	-0.626404	390	-26.6159	13.7376	-23.057	389	0.00811768	-1.61343	-0.587646	381	-35.0178
390	-18.8083	-1.84784	7.72952	389	-1.62158	-3.61499	-0.818756	391	-4.42297	4.82281	-1.91797	380	-1.20282	-3.3244	-1.14984	391	-5.33112	0.792542	0.387512	390	-1.02499	-2.66327	-0.717651	383	1.48013	12.7423	3.56812	391	-0.810944	-2.33673	-0.527802	392	1.02295	14.0413	4.0108	390	-0.608307	-2.0025	-0.62674	391	-26.5912	13.7566	-23.057	390	-0.0114136	-1.62125	-0.605621	382	-34.9817
391	-18.8417	-1.83112	7.71655	390	-1.6228	-3.6261	-0.831085	392	-4.41638	4.81561	-1.90814	381	-1.21454	-3.34393	-1.14923	392	-5.3233	0.784729	0.357819	391	-1.01328	-2.6828	-0.718597	384	1.46375	12.7408	3.55548	392	-0.835632	-2.3634	-0.566254	393	1.02499	14.0344	3.97705	391	-0.609558	-2.0097	-0.653137	392	-26.5894	13.7674	-23.0447	391	-0.0309448	-1.62125	-0.632965	383	-34.9847
392	-18.8528	-1.85876	7.67249	391	-1.61176	-3.63751	-0.831696	393	-4.42438	4.84497	-1.88922	382	-1.21454	-3.36737	-1.15704	393	-5.35083	0.782837	0.381256	392	-1.02969	-2.68439	-0.718597	385	1.45389	12.7398	3.52969	393	-0.835449	-2.39282	-0.590302	394	1.01514	14.0452	3.98001	392	-0.601563	-2.01953	-0.677185	393	-26.5992	13.7664	-23.0555	392	-0.0387573	-1.64078	-0.652496	384	-35.0127
393	-18.8742	-1.8891	7.61029	392	-1.60315	-3.64374	-0.851563	394	-4.43158	4.84076	-1.89908	383	-1.22626	-3.39471	-1.15704	394	-5.37219	0.760315	0.347961	393	-1.03592	-2.71246	-0.756104	386	1.45203	12.7134	3.5072	394	-0.850006	-2.37579	-0.580475	395	0.995605	14.0569	3.96924	393	-0.573608	-1.99643	-0.667358	394	-26.6011	13.7556	-23.0545	393	-0.0517273	-1.6597	-0.672028	385	-35.05
394	-18.8774	-1.91876	7.55078	393	-1.61298	-3.6134	-0.8414	395	-4.44263	4.83264	-1.90659	384	-1.23285	-3.42657	-1.14923	395	-5.40533	0.722229	0.327515	394	-1.05624	-2.70233	-0.759216	387	1.45203	12.6939	3.49844	395	-0.862976	-2.39465	-0.605316	396	0.987793	14.0452	3.96143	394	-0.560638	-1.98923	-0.667023	395	-26.6488	13.7306	-23.0555	394	-0.0653076	-1.67047	-0.684357	386	-35.0994
395	-18.8675	-1.95691	7.52966	394	-1.60126	-3.6134	-0.840454	396	-4.47388	4.82483	-1.95703	385	-1.23407	-3.45331	-1.17596	396	-5.42297	0.701721	0.318756	395	-1.07578	-2.71405	-0.769379	388	1.45078	12.6828	3.49063	396	-0.864838	-2.40546	-0.629364	397	0.974823	14.038	3.96143	395	-0.5672	-1.98984	-0.666412	396	-26.6714	13.6931	-23.0734	395	-0.0653076	-1.67828	-0.685303	387	-35.1272
396	-18.861	-1.97583	7.50922	395	-1.57391	-3.60168	-0.840454	397	-4.48358	4.79456	-1.98828	386	-1.22546	-3.47125	-1.19611	397	-5.43146	0.670776	0.315796	396	-1.09531	-2.71405	-0.78891	389	1.42935	12.6525	3.46655	397	-0.85498	-2.41235	-0.638123	398	0.925293	14.0022	3.94907	396	-0.578308	-2.0097	-0.673615	397	-26.6897	13.673	-23.0867	396	-0.0653076	-1.69	-0.685303	388	-35.135
397	-18.861	-1.98364	7.50858	396	-1.57861	-3.61499	-0.852173	398	-4.50311	4.75549	-2.01657	387	-1.21765	-3.48297	-1.20938	398	-5.44568	0.644714	0.299835	397	-1.12265	-2.72186	-0.827972	390	1.42935	12.6329	3.46564	398	-0.853119	-2.40155	-0.62735	399	0.900787	13.9461	3.93018	397	-0.591888	-2.04001	-0.696716	398	-26.6922	13.6586	-23.0939	397	-0.0653076	-1.69	-0.704834	389	-35.1108
398	-18.8644	-1.97797	7.51639	397	-1.60205	-3.63452	-0.870148	399	-4.54218	4.70471	-2.0361	388	-1.21765	-3.5025	-1.20938	399	-5.45422	0.631409	0.306396	398	-1.1539	-2.7453	-0.859222	391	1.40982	12.6447	3.45782	399	-0.874695	-2.39465	-0.638123	400	0.883118	13.9257	3.93939	398	-0.616119	-2.05328	-0.705475	399	-26.6733	13.655	-23.0873	398	-0.0554504	-1.68906	-0.704834	390	-35.0959
399	-18.8736	-1.99878	7.50296	398	-1.60986	-3.65405	-0.881866	400	-4.58453	4.68481	-2.05563	389	-1.21252	-3.50317	-1.21719	400	-5.46082	0.611267	0.319702	399	-1.16046	-2.74591	-0.859222	392	1.40857	12.6257	3.44611	400	-0.88623	-2.42407	-0.668427	401	0.860474	13.9077	3.92859	399	-0.647369	-2.08063	-0.72345	400	-26.6433	13.6556	-23.0876	399	-0.0614014	-1.69	-0.694061	391	-35.0928
400	-18.8839	-2.02094	7.48077	399	-1.60516	-3.68372	-0.901398	401	-4.59296	4.66174	-2.06705	390	-1.23529	-3.52301	-1.23611	401	-5.48035	0.591736	0.308594	400	-1.18329	-2.76184	-0.866425	393	1.40015	12.6222	3.45328	401	-0.884369	-2.42499	-0.6586	402	0.851868	13.9257	3.95828	400	-0.678619	-2.11969	-0.7547	401	-26.6683	13.6642	-23.0688	400	-0.063446	-1.69876	-0.704834	392	-35.0994
401	-18.9114	-2.05017	7.45999	400	-1.61176	-3.69611	-0.902954	402	-4.62109	4.63281	-2.06735	391	-1.24377	-3.54614	-1.23969	402	-5.49457	0.573425	0.292969	401	-1.19482	-2.77173	-0.877808	394	1.38046	12.632	3.45688	402	-0.894226	-2.43372	-0.645935	403	0.815918	13.9358	3.96765	401	-0.699402	-2.15033	-0.774231	402	-26.6844	13.6156	-23.0851	401	-0.0751648	-1.73001	-0.723419	393	-35.1124
402	-18.9445	-2.08051	7.41107	401	-1.64233	-3.70422	-0.910156	403	-4.65173	4.61298	-2.08533	392	-1.26141	-3.56268	-1.24783	403	-5.5116	0.568298	0.287811	402	-1.1864	-2.77203	-0.887512	395	1.38843	12.6222	3.4353	403	-0.902649	-2.47638	-0.668427	404	0.819366	13.9263	3.96143	402	-0.700012	-2.16171	-0.774841	403	-26.6996	13.6017	-23.0873	402	-0.0770264	-1.76031	-0.746857	394	-35.1253
403	-18.9659	-2.11078	7.37891	402	-1.65082	-3.72736	-0.921539	404	-4.67188	4.60156	-2.10846	393	-1.29266	-3.58221	-1.26642	404	-5.52454	0.553284	0.269531	403	-1.18515	-2.77264	-0.887177	396	1.40201	12.6251	3.42563	404	-0.911713	-2.50311	-0.676575	405	0.830475	13.9344	3.96704	403	-0.701263	-2.16891	-0.775177	404	-26.7144	13.5838	-23.1242	403	-0.0835876	-1.79218	-0.747803	395	-35.1174
404	-18.9653	-2.12677	7.3428	403	-1.65405	-3.74329	-0.929688	405	-4.67188	4.5625	-2.11658	394	-1.30237	-3.61255	-1.28595	405	-5.53424	0.542542	0.24939	404	-1.19296	-2.78436	-0.878754	397	1.40201	12.6056	3.40704	405	-0.911713	-2.50311	-0.684998	406	0.81076	13.9442	3.97845	404	-0.701263	-2.16891	-0.775787	405	-26.7045	13.573	-23.1375	404	-0.094696	-1.83157	-0.774536	396	-35.1038
405	-18.9836	-2.1391	7.30014	404	-1.68677	-3.76794	-0.944977	406	-4.6828	4.53284	-2.13611	395	-1.32513	-3.63239	-1.30643	406	-5.53424	0.530823	0.228912	405	-1.18826	-2.82184	-0.886566	398	1.4039	12.593	3.39923	406	-0.923431	-2.52264	-0.696716	407	0.818756	13.9266	3.94907	405	-0.692657	-2.18689	-0.795319	406	-26.6811	13.5769	-23.1462	405	-0.110931	-1.86249	-0.80545	397	-35.1038
406	-18.9953	-2.17035	7.26172	405	-1.6814	-3.8136	-0.9711	407	-4.69391	4.52466	-2.14548	396	-1.3219	-3.6438	-1.32562	407	-5.54407	0.522034	0.228912	406	-1.17529	-2.82251	-0.88031	399	1.39685	12.5554	3.38843	407	-0.931244	-2.54218	-0.696716	408	0.832336	13.9257	3.93549	406	-0.684845	-2.18689	-0.796875	407	-26.6649	13.5961	-23.1462	406	-0.123901	-1.88922	-0.825317	398	-35.135
407	-19.0148	-2.18988	7.21094	406	-1.68207	-3.83673	-0.984039	408	-4.69452	4.50159	-2.1608	397	-1.33295	-3.65192	-1.34549	408	-5.56238	0.509705	0.21814	407	-1.17157	-2.82434	-0.867981	400	1.37671	12.5323	3.39468	408	-0.91687	-2.55328	-0.696716	409	0.825775	13.925	3.92859	407	-0.665314	-2.19861	-0.808594	408	-26.6636	13.5955	-23.1459	407	-0.120453	-1.88702	-0.845459	399	-35.1449
408	-19.0344	-2.20941	7.17969	407	-1.69189	-3.86499	-0.992188	409	-4.68469	4.48297	-2.16891	398	-1.35516	-3.66425	-1.34906	409	-5.578	0.470642	0.199219	408	-1.16357	-2.84204	-0.866089	401	1.34265	12.5142	3.41782	409	-0.915619	-2.56561	-0.689514	410	0.802948	13.9169	3.9097	408	-0.665314	-2.21033	-0.816406	409	-26.6749	13.5933	-23.1375	408	-0.106232	-1.86093	-0.828125	400	-35.1814
409	-19.0716	-2.22986	7.15234	408	-1.69312	-3.89563	-1.02249	410	-4.70044	4.48499	-2.16595	399	-1.35516	-3.68378	-1.35626	410	-5.61255	0.431274	0.171875	409	-1.16171	-2.84296	-0.856262	402	1.32498	12.4937	3.42032	410	-0.929993	-2.58575	-0.708435	411	0.81076	13.913	3.89047	409	-0.652344	-2.21875	-0.808594	410	-26.6909	13.5564	-23.1822	409	-0.0945129	-1.86874	-0.826874	401	-35.2139
410	-19.093	-2.26801	7.11029	409	-1.68518	-3.92499	-1.03482	411	-4.70703	4.47266	-2.19531	400	-1.36298	-3.70331	-1.35626	411	-5.6405	0.388611	0.14093	410	-1.17157	-2.83215	-0.867035	403	1.30545	12.4625	3.39783	411	-0.947662	-2.61407	-0.735168	412	0.802338	13.925	3.87875	410	-0.670013	-2.22751	-0.804077	411	-26.7074	13.5548	-23.1844	410	-0.105621	-1.86908	-0.815155	402	-35.2413
411	-19.1027	-2.27875	7.08984	410	-1.66565	-3.91327	-1.02499	412	-4.70044	4.45374	-2.22595	401	-1.38251	-3.72284	-1.36798	412	-5.66003	0.380798	0.0898438	411	-1.16357	-2.85376	-0.889526	404	1.27545	12.4384	3.3783	412	-0.970459	-2.64563	-0.773285	413	0.784668	13.9045	3.87064	411	-0.670013	-2.23923	-0.81485	412	-26.768	13.5735	-23.2141	411	-0.106232	-1.86093	-0.795288	403	-35.2494
412	-19.1203	-2.27582	7.08109	411	-1.67346	-3.90155	-1.02109	413	-4.69061	4.43518	-2.24609	402	-1.40204	-3.73456	-1.37579	413	-5.57642	0.446411	0.160156	412	-1.16171	-2.84296	-0.887512	405	1.23639	12.3915	3.35938	413	-0.997192	-2.67719	-0.819855	414	0.774841	13.9232	3.84033	412	-0.691589	-2.24017	-0.826569	413	-26.7808	13.615	-23.1936	412	-0.10437	-1.85797	-0.783905	404	-35.2038
413	-19.1333	-2.30646	7.05078	412	-1.68329	-3.91028	-1.03281	414	-4.63531	4.47388	-2.2861	403	-1.41376	-3.76581	-1.38751	414	-5.74597	0.548767	0.3797	413	-1.16687	-2.86188	-0.917816	406	1.20734	12.3553	3.3125	414	-1.02313	-2.70325	-0.874207	415	0.874512	13.9827	3.86859	413	-0.717682	-2.26031	-0.856873	414	-26.8569	13.6823	-22.9656	413	-0.112183	-1.85797	-0.775146	405	-35.153
414	-19.1372	-2.3299	7.03061	413	-1.70752	-3.92358	-1.03186	415	-4.58984	4.5625	-2.21939	404	-1.42346	-3.78442	-1.42657	415	-5.8172	0.381287	0.292969	414	-1.14404	-2.89282	-0.941864	407	1.19232	12.3315	3.29407	415	-1.04141	-2.69611	-0.836395	416	0.514679	14.0083	4.37939	414	-0.766571	-2.27298	-0.914856	415	-26.965	13.502	-22.9548	414	-0.0957642	-1.81735	-0.743896	406	-35.1717
415	-19.1261	-2.34125	7.00717	414	-1.73218	-3.95422	-1.06937	416	-4.97388	4.57483	-1.90564	405	-1.43451	-3.79254	-1.43533	416	-5.58862	0.339233	0.21048	415	-1.1539	-2.89374	-0.950012	408	1.20279	12.3243	3.27875					417	0.594055	13.6132	3.98657					416	-26.7358	13.3777	-23.0831					407	-35.2108
416	-19.1274	-2.33673	6.99124	415	-1.78644	-3.98767	-1.10123	417	-4.89954	4.21344	-2.24609	406	-1.44299	-3.80396	-1.44672	417	-5.97162	0.587341	0.522034					409	1.2106	12.3243	3.27814					418	0.665619	13.804	4.07703					417	-27.0146	13.7475	-22.7166					408	-35.2498
417	-19.1255	-2.33771	6.97888	416	-1.79626	-4.00812	-1.13031	418	-4.88202	4.35315	-2.16595	407	-1.45282	-3.8244	-1.44705	418	-5.73083	-0.214661	-0.308136					410	1.21249	12.3234	3.27814					419	0.527191	13.7794	4.1011					418	-26.7341	12.9373	-23.5551					409	-35.2823
418	-19.1261	-2.34906	6.95639					419	-4.91248	4.31561	-2.12595	408	-1.46063	-3.83221	-1.45782	419	-5.68628	0.487671	0.353271					411	1.20078	12.3039	3.26733					420	0.691864	13.4158	3.69595					419	-26.6784	13.6634	-22.9169					410	-35.2744
419	-19.1274	-2.34845	6.92874					420	-4.77112	4.02032	-2.44781	409	-1.47235	-3.84393	-1.46564	420	-5.77301	0.39624	0.322815					412	1.17279	12.2925	3.25562					421	0.647491	13.8911	4.12985					420	-26.7605	13.6361	-22.8813					411	-35.2725
420	-19.1653	-2.35095	6.9281					421	-4.80719	4.36841	-2.0705	410	-1.49188	-3.883	-1.47736	421	-5.72021	0.334717	0.222809					413	1.14685	12.3562	3.23969					422	0.618286	13.7983	4.01782					421	-26.7741	13.5081	-22.9594					412	-35.2464
421	-19.2011	-2.38971	6.89154					422	-4.84424	4.2561	-2.16861	411	-1.5036	-3.90253	-1.49689	422	-5.67987	0.384888	0.264832					414	1.10297	12.4973	3.57437					423	0.644989	13.6853	3.94656					422	-26.7417	13.5369	-22.9173					413	-35.2217
422	-19.2318	-2.35876	6.85217					423	-4.81982	4.3064	-2.15002	412	-1.51141	-3.91425	-1.5047	423	-5.80078	0.402344	0.316254					415	1.08734	12.3762	3.67548					424	0.7789	13.7961	4.07126					423	-26.7386	13.5548	-22.8953					414	-35.1488
423	-19.17	-2.28223	6.96185					424	-4.82312	4.36078	-2.09094	413	-1.51654	-3.93317	-1.53595	424	-5.78082	0.267334	0.201111					416	1.1889	12.3059	3.47626					425	0.578125	13.9609	4.24173					424	-26.6961	13.557	-22.8742					415	-35.385
424	-19.4739	-2.24939	7.18219					425	-4.89905	4.34796	-2.08282	414	-1.52814	-3.92346	-1.56	425	-5.67908	0.253601	0.144684					417	0.889221	12.4557	3.68329					426	0.585785	13.6974	3.98703					425	-26.6928	13.5339	-22.9077					416	-35.3502
425	-19.4152	-2.61078	6.95013					426	-4.83783	4.2392	-2.19891					426	-5.63068	0.338745	0.256104					418	1.18906	11.718	2.91626					427	0.559357	13.7203	3.99283					426	-26.6827	13.5113	-22.9275					417	-35.3388
426	-19.2332	-2.52411	6.95999					427	-4.80377	4.27295	-2.21518					427	-5.59595	0.422974	0.331085					419	1.18311	12.4045	3.54858					428	0.5625	13.7695	4.05188					427	-26.6617	13.5633	-22.8619					418	-35.1766
427	-19.3891	-2.40704	7.09592					428	-4.82471	4.32642	-2.14737					428	-5.57831	0.443481	0.387512					420	1.09109	12.2884	3.51828					429	0.570618	13.8046	4.0925					428	-26.6537	13.5534	-22.867					419	-35.125
428	-19.1824	-2.81317	6.6781					429	-4.79218	4.31409	-2.11877					429	-5.54175	0.487671	0.417816					421	1.06842	12.2001	3.42343					430	0.600006	13.8055	4.10828					429	-26.6191	13.5674	-22.8259					420	-35.15
429	-19.2552	-2.32751	7.12717					430	-4.77576	4.29608	-2.0986					430	-5.51782	0.532349	0.455627					422	1.1767	12.312	3.5					431	0.630005	13.8491	4.14642					430	-26.603	13.6159	-22.7813					421	-35.183
430	-19.3039	-2.51801	6.96185					431	-4.72815	4.30939	-2.06891					431	-5.51471	0.55426	0.485168					423	1.0217	12.4052	3.61859					432	0.662506	13.8758	4.18484					431	-26.5867	13.6352	-22.7478					422	-35.1595
431	-19.3492	-2.57739	6.82031					432	-4.70081	4.32892	-2.03143					432	-5.51471	0.55426	0.510162					424	0.937164	12.2736	3.48251					433	0.67218	13.9061	4.21674					432	-26.5738	13.6541	-22.7202					423	-35.1597
432	-19.3108	-2.41693	6.97733					433	-4.67938	4.34747	-2.0119					433	-5.5144	0.600952	0.529694					425	1.00046	12.1267	3.34454					434	0.674042	13.9169	4.22937					433	-26.5577	13.6714	-22.6883					424	-35.1531
433	-19.3503	-2.34442	7.13718					434	-4.69452	4.36096	-1.99142					434	-5.55548	0.580505	0.502502					426	1.07327	12.1918	3.41718					435	0.666718	13.9225	4.23813					434	-26.5656	13.7008	-22.6822					425	-35.1944
434	-19.3711	-2.55078	6.93576					435	-4.69812	4.38812	-1.97751					435	-5.57489	0.558899	0.472198					427	1.08826	12.2664	3.50827					436	0.644379	13.9005	4.24033					435	-26.5753	13.6705	-22.7037					426	-35.2369
435	-19.3558	-2.67957	6.75156					436	-4.71564	4.34998	-2.0047					436	-5.5636	0.553284	0.450775					428	1.11578	12.2448	3.52359					437	0.603424	13.8702	4.19205					436	-26.5785	13.6642	-22.7125					427	-35.2319
436	-19.3706	-2.60767	6.79828					437	-4.72546	4.32172	-2.03299					437	-5.58661	0.539368	0.460327					429	1.13248	12.2736	3.58423					438	0.626404	13.8528	4.18329					437	-26.5602	13.6726	-22.6828					428	-35.2091
437	-19.387	-2.59753	6.81625					438	-4.74622	4.31061	-2.04376					438	-5.67426	0.4953	0.454681					430	1.12076	12.2657	3.58673					439	0.598267	13.8903	4.20062					438	-26.5881	13.6418	-22.6678					429	-35.1675
438	-19.4067	-2.55646	6.82953					439	-4.81531	4.25922	-2.07562					439	-5.79907	0.0440674	-0.403595					431	1.12936	12.2673	3.59845					440	0.516388	13.8727	4.15143					439	-26.7013	13.3506	-23.1642					430	-35.1338
439	-19.3901	-2.5647	6.83139					440	-4.92657	4.13123	-2.22345					440	-6.06378	-0.167358	-0.702332					432	1.14029	12.297	3.62421					441	0.302795	13.2471	3.04016					440	-26.9022	12.869	-24.0294					431	-35.0894
440	-19.3805	-2.53442	6.86703					441	-5.13422	3.44403	-3.52518					441	-842.893	-128.356	0.259064					433	1.15701	12.3336	3.66876					442	0.161713	13.093	2.92752					441	-307.144	-13.7072	-23.5322					432	-35.0634
441	-19.3657	-2.50861	6.8992					442	-5.29767	3.4281	-3.21689					442	462.755	131.726	-145.091					434	1.13858	12.3389	3.6908					443	-860.862	-143.969	4.1597					442	-180.618	146.283	63.8175					433	-35.0584
442	-19.3492	-2.48755	6.90857					443	-690.47	-245.593	3.6467					443	151.568	-339.452	-264.271					435	1.14655	12.3173	3.68158					444	517.005	115.949	-212.739					443	215.947	-403.661	-478.095					434	-35.0894
443	-19.3484	-2.42346	6.97733					444	416.177	54.9642	-344.621					444	79.0397	-58.1956	-63.347					436	1.13016	12.3392	3.69922					445	154.552	-297.069	-219.376					444	82.678	-85.9894	-95.2836					435	-35.1371
444	-19.34	-2.43158	6.98358					445	97.6093	-162.697	-96.3777					445	72.6356	1.65875	15.9241					437	1.10263	12.3373	3.72421					446	90.9456	-34.7579	-45.2173					445	70.7547	6.47031	5.31845					436	-35.1813
445	-19.3289	-2.43518	6.97217					446	73.5197	-15.834	-17.1264					446	72.2956	14.0826	36.6322					438	1.02078	12.3079	3.68314					447	85.4675	19.5163	29.5887					446	69.9197	24.7628	35.226					437	-35.1584
446	-19.3289	-2.44299	6.97186					447	71.4939	12.212	27.1042					447	72.9112	18.7592	42.6184					439	0.900299	11.9092	2.88046					448	85.2034	31.1053	48.7247					447	70.4236	30.4035	42.9452					438	-35.1158
447	-19.3973	-2.46344	6.91327					448	71.7795	19.327	38.0581					448	73.6229	21.7764	45.8012					440	0.720001	11.5892	2.36127					449	85.5831	35.4077	54.2802					448	71.1967	33.5247	46.2264					439	-35.2288
448	-19.5508	-2.55078	6.83609					449	72.3922	22.8664	42.1189					449	74.1695	24.0578	48.077					441	-599.913	-51.0944	3.01328					450	86.2525	38.116	56.9583					449	71.8734	36.0359	48.6833					440	-35.4359
449	-19.8103	-3.09485	5.60312					450	73.0126	25.4526	44.5717					450	74.5226	25.9594	49.9441					442	195.814	162.277	1.78281					451	86.8412	40.3958	59.2266					450	72.2591	38.1478	50.7306					441	-35.6206
450	-19.9023	-3.3125	5.69797					451	73.4961	27.4297	46.6026					451	74.7139	27.5317	51.6402					443	194.491	-380.361	-378.686					452	87.3274	42.2993	61.1459					451	72.4622	39.8665	52.4703					442	-598.556
451	-846.934	-251.447	7.70078					452	73.82	29.1447	48.4537					452	74.7646	28.8442	53.1694					444	90.737	-64.601	-78.7397					453	87.502	43.8916	62.766					452	72.5894	41.3069	54.0406					443	335.798
452	505.604	135.026	-270.629					453	73.9508	30.6047	50.0278					453	74.7223	29.965	54.4702					445	81.6884	12.7339	14.0394					454	87.5055	45.1946	64.1424					453	72.5559	42.4486	55.3425					444	89.7058
453	101.177	-251.866	-129.126					454	73.9036	31.7494	51.3608					454	74.6072	30.9464	55.658					446	81.2751	28.3917	39.767					455	87.3763	46.2181	65.3902					454	72.5423	43.4378	56.5328					445	70.293
454	60.8384	-48.5716	-30.113					455	73.9114	32.7924	52.6458					455	74.5411	31.7236	56.657					447	81.905	33.6647	46.828					456	87.3061	47.1263	66.5267					455	72.4489	44.3439	57.6491					446	68.5914
455	57.3391	-8.26721	30.4442					456	73.8546	33.6919	53.7942					456	74.4084	32.3309	57.5595					448	82.6392	36.8659	50.1839					457	87.175	47.9203	67.5092					456	72.2936	44.9958	58.6336					447	68.8929
456	57.3828	1.07813	45.5578					457	73.7656	34.4922	54.7853					457	74.2384	32.8417	58.378					449	83.2131	39.3466	52.6467					458	87.0808	48.5515	68.3949					457	72.0736	45.5199	59.4622					448	69.5627
457	57.8748	4.70905	50.2554					458	73.6191	35.1124	55.6334					458	74.1228	33.1964	59.0703					450	83.6088	41.2308	54.5724					459	86.9934	49.1283	69.213					458	72.0069	45.8598	60.0827					449	70.1869
458	58.4579	7.32764	52.9292					459	73.4559	35.6939	56.4039					459	74.1079	33.5574	59.6766					451	83.782	42.8648	56.2897					460	86.8645	49.5111	69.8939					459	71.987	46.2936	60.7075					450	70.6947
459	58.9799	9.44952	55.1583					460	73.3102	36.1359	57.0919					460	74.006	33.9325	60.1945					452	83.7805	44.2484	57.8588					461	86.7508	49.8844	70.4877					460	71.8647	46.677	61.2425					451	70.8587
460	59.3401	11.1443	57.0051					461	73.1937	36.5086	57.7397					461	73.9741	34.2318	60.6709					453	83.7295	45.3129	59.0689					462	86.6933	50.3311	71.1027					461	71.7748	46.9973	61.8239					452	70.8822
461	59.5634	12.5386	58.4783					462	73.0667	36.5506	58.0858					462	73.9631	34.5106	61.235					454	83.6495	46.2905	60.2466					463	86.631	50.6182	71.6247					462	71.7425	47.2967	62.2731					453	70.917
462	59.5634	13.7222	59.9278					463	72.9492	36.3242	58.0359					463	73.8926	34.8525	61.6905					455	83.564	47.0851	61.2613					464	86.5681	50.8644	72.033					463	71.6642	47.6112	62.7394					454	70.8186
463	59.5559	14.6087	61.1583					464	72.8189	37.0456	58.692					464	73.8345	35.1277	62.0674					456	83.3536	47.6923	62.1541					465	86.4605	51.1389	72.5211					464	71.5916	47.923	63.1475					455	70.7492
464	59.5062	15.4656	62.385					465	72.71	37.7622	59.5683					465	73.7585	35.3258	62.4328					457	83.1922	48.1109	62.8984					466	86.3658	51.4441	72.938					465	71.5675	48.1303	63.4842					456	70.6403
465	59.3448	16.1577	63.3953					466	72.5898	37.9727	59.9923					466	73.6203	35.4125	62.7347					458	83.1591	48.5806	63.5775					467	86.2619	51.5995	73.2383					466	71.4436	48.2997	63.6988					457	70.4472
466	59.245	16.7525	64.2931					467	72.5331	38.1944	60.3444					467	73.4823	35.5264	62.9409					459	83.0876	48.9347	64.2055					468	86.1679	51.7617	73.5516					467	71.3303	48.3896	63.9474					458	70.3028
467	59.1552	17.2838	65.0811					468	72.4052	38.3463	60.5914					468	73.311	35.741	63.2137					460	83.0564	49.2745	64.785					469	86.0758	52.0032	73.8308					468	71.1997	48.6072	64.2286					459	70.1544
468	59.0344	17.7172	65.792					469	72.231	38.6189	60.8731					469	73.1828	35.7914	63.4719					461	83.0455	49.6862	65.3163					470	85.9078	52.0852	74.0777					469	71.1186	48.7473	64.4601					460	70.0567
469	58.9755	18.2134	66.4641					470	72.1467	38.702	61.1786					470	73.0576	35.9771	63.7066					462	82.9853	49.9722	65.8147					471	85.7667	52.2123	74.355					470	71.077	48.9635	64.7184					461	70.0598
470	58.879	18.5487	67.0186					471	72.0444	38.7825	61.4314					471	72.9839	36.1311	63.9936					463	82.9033	50.2925	66.2475					472	85.6253	52.3319	74.5911					471	71.0475	49.2379	65.0336					462	69.9752
471	58.8845	18.8331	67.5739					472	71.9977	38.7805	61.597					472	72.9915	36.4222	64.402					464	82.8286	50.4666	66.6069					473	85.5314	52.5214	74.827					472	70.9713	49.4675	65.3684					463	70.0147
472	58.7994	19.1159	68.0513					473	71.9166	38.9089	61.8491					473	72.9072	36.6754	64.7281					465	82.7086	50.6945	66.9328					474	85.4123	52.7411	75.0828					473	70.9487	49.7287	65.7014					464	69.9397
473	58.7327	19.3466	68.4091					474	71.9767	39.0839	62.1972					474	72.865	36.9698	65.0648					466	82.5933	50.7873	67.1462					475	85.2694	53.0138	75.3827					474	70.9244	50.0261	66.0691					465	69.8304
474	58.6119	19.487	68.7643					475	71.9306	39.5581	62.6042					475	72.8551	37.2189	65.3719					467	82.4728	50.8807	67.3816					476	85.2262	53.258	75.6999					475	70.8719	50.2086	66.3499					466	69.6678
475	58.5309	19.6915	69.0848					476	71.8566	39.8452	62.9698					476	72.8251	37.3355	65.5916					468	82.3281	51.0352	67.6162					477	85.2497	53.5783	76.1548					476	70.7986	50.4347	66.7025					467	69.5689
476	58.4203	19.8093	69.3295					477	71.7966	40.1486	63.382					477	72.864	37.5953	65.9711					469	82.2626	51.105	67.8369					478	85.302	53.8822	76.5963					477	70.7723	50.6119	66.992					468	69.4103
477	58.2023	19.9086	69.5555					478	71.7916	40.28	63.6567					478	73.0151	37.9592	66.3714					470	82.1794	51.3595	68.1577					479	85.3036	54.0963	76.933					478	70.9397	50.9638	67.393					469	69.3526
478	58.105	19.9357	69.6828					479	71.8505	40.358	63.8847					479	73.0637	38.1947	66.7575					471	82.0922	51.5984	68.5047					480	85.2954	54.2683	77.1603					479	71.1095	51.3808	67.877					470	69.2891
479	58.0364	20.1712	69.9838					480	71.9609	40.5859	64.1973					480	73.0643	38.2374	66.9166					472	82.0628	51.7928	68.8322					481	85.338	54.5244	77.4844					480	71.1514	51.6216	68.1787					471	69.1134
480	57.9869	20.3776	70.2522					481	71.9628	40.6553	64.3912					481	73.0961	38.3406	67.1044					473	81.9766	52.1055	69.1495					482	85.4226	54.7672	77.7713					481	71.2019	51.6764	68.3637					472	69.0076
481	57.9312	20.5969	70.5458					482	71.9999	40.9356	64.6305					482	73.1992	38.418	67.2784					474	82	52.4648	69.5947					483	85.4156	54.9094	78.0089					482	71.3186	51.788	68.5628					473	68.9131
482	57.8695	20.8406	70.8344					483	72.0435	41.1892	64.9791					483	73.2381	38.5372	67.4863					475	81.9887	52.7908	70.0986					484	85.4416	55.0331	78.2652					483	71.3292	51.9311	68.7872					474	68.8898
483	57.8036	20.9439	70.993					484	72.0811	41.1958	65.1044					484	73.2606	38.647	67.6834					476	81.8923	52.9894	70.4289					485	85.4053	55.0239	78.3211					484	71.3455	52.1144	69.0464					475	68.9398
484	57.7767	21.2191	71.4287					485	71.9927	41.3337	65.2384					485	73.2816	38.7616	67.847					477	81.8882	53.0187	70.5311					486	85.4428	55.138	78.4905					485	71.3408	52.2652	69.203					476	68.8526
485	57.7106	21.4259	71.7317					486	71.9063	41.2852	65.3075					486	73.3115	38.9419	68.0489					478	81.9651	53.3123	70.822					487	85.3991	55.1989	78.6733					486	71.3817	52.3853	69.3061					477	68.848
486	57.6072	21.6964	71.9858					487	71.9408	41.262	65.3522					487	73.3486	39.0152	68.2045					479	81.9644	53.5529	71.1886					488	85.3811	55.2216	78.7374					487	71.4253	52.4045	69.5258					478	68.8506
487	57.6528	21.9666	72.356					488	71.9913	41.3677	65.5433					488	73.3257	39.0578	68.3656					480	82.0184	53.647	71.4206					489	85.3403	55.2791	78.8944					488	71.3753	52.5389	69.7136					479	68.9305
488	57.629	22.2206	72.7147					489	71.9941	41.4678	65.7502					489	73.2847	39.0374	68.4636					481	82.0997	53.7236	71.6039					490	85.2411	55.3345	79.0556					489	71.3433	52.5178	69.7472					480	69.0397
489	57.7224	22.2462	72.8591					490	71.9741	41.4387	65.8609					490	73.3118	39.0472	68.613					482	82.1301	53.8235	71.8047					491	85.2348	55.2869	79.0587					490	71.3659	52.6569	69.8816					481	69.1133
490	57.8483	22.4567	73.1537					491	72.0755	41.433	66.0267					491	73.3583	39.2056	68.7711					483	82.2086	53.9797	72.0367					492	85.2733	55.3068	79.1064					491	71.3048	52.8612	70.1136					482	69.0964
491	57.7966	22.6134	73.3769					492	72.1102	41.5797	66.2434					492	73.4037	39.3489	68.976					484	82.2203	54.05	72.2322					493	85.3744	55.5511	79.317					492	71.2378	53.1037	70.3584					483	69.1534
492	57.8053	22.6676	73.4975					493	72.1255	41.6111	66.4209					493	73.4736	39.4839	69.11					485	82.1225	54.0403	72.3728					494	85.3522	55.6559	79.5063					493	71.2094	53.0984	70.4948					484	69.243
493	57.8591	22.8165	73.705					494	72.175	41.725	66.577					494	73.5302	39.6236	69.2758					486	82.0762	54.0869	72.4919					495	85.2795	55.7997	79.6866					494	71.2464	53.1873	70.5587					485	69.2626
494	57.8442	22.8884	73.8452					495	72.116	41.8522	66.7326					495	73.5757	39.7883	69.4877					487	82.0425	54.131	72.5664					496	85.2209	55.8387	79.7108					495	71.317	53.3356	70.7003					486	69.2417
495	57.715	22.8612	73.8943					496	72.088	41.9033	66.8398					496	73.6178	39.9255	69.6823					488	82.042	54.2934	72.7214					497	85.1748	55.9341	79.8436					496	71.2625	53.4234	70.7825					487	69.2253
496	57.6631	22.7817	73.9411					497	72.1252	42.0956	67.0934					497	73.6764	39.9997	69.7952					489	82.0136	54.3076	72.9067					498	85.1668	55.9947	79.9709					497	71.2309	53.3572	70.8549					488	69.1266
497	57.6794	22.7931	74.0284					498	72.0116	41.9786	67.1003					498	73.6715	40.0275	69.9163					490	82.04	54.3433	73.0253					499	85.1003	55.9772	80.09					498	71.3112	53.4733	70.9133					489	69.0858
498	57.658	22.8253	74.1889					499	71.9194	41.8723	67.0689					499	73.6526	39.8905	69.8689					491	82.0008	54.3882	73.1577					500	84.9294	55.7775	79.9591					499	71.3318	53.545	71.055					490	69.1023
499	57.6937	22.8796	74.3755					500	71.8478	41.8066	67.0345					500	73.5967	39.7231	69.881					492	82.0273	54.4922	73.351					501	84.7545	55.7692	79.9283					500	71.3205	53.58	71.1473					491	69.1134
500	57.7039	22.9156	74.4734					501	71.7072	41.7636	66.9948					501	702.508	223.978	67.8491					493	82.0731	54.647	73.5556					502	84.6866	55.7349	79.8858					501	460.304	91.9791	70.6709					492	69.1181
501	57.6103	22.9644	74.5781					502	71.7601	41.1219	66.9636					502	-687.311	-1812.53	-1174.68					494	81.9895	54.6712	73.6508					503	589.957	271.594	77.26					502	-389.369	-1593.9	-1161.9					493	69.1569
502	57.5494	22.9167	74.627					503	267.75	-598.918	-382.027					503	-21.6286	133.793	-42.382					495	81.8542	54.7272	73.7086					504	-586.849	-1766.29	-1135.73					503	-68.0575	107.431	-43.7459					494	69.0287
503	57.5555	23.0132	74.7255					504	-304.22	-1003.91	-896.937					504	-6.84052	42.3206	72.3067					496	81.8914	54.7672	73.805					505	-8.31689	128.33	-29.0564					504	-16.2896	61.4358	80.7769					495	68.9864
504	57.5522	23.1965	74.875					505	-6.66595	87.4423	12.9923					505	-5.72876	23.1066	38.5797					497	81.8563	54.7867	73.9135					506	1.74374	51.5735	73.7622					505	-13.8708	35.7811	42.2448					496	69.2825
505	57.5089	23.3881	75.0745					506	-3.13452	40.0536	53.2106					506	-5.63269	17.2714	27.9031					498	81.7061	54.6567	73.8236					507	2.61719	34.793	45.0777					506	-13.6828	29.7398	30.6222					497	69.5223
506	57.4986	23.4167	75.2618					507	-2.62	28.853	34.1111					507	-5.53625	15.6431	24.1992					499	81.5743	54.5917	73.7466					508	2.72202	29.2151	35.6198					507	-13.7256	26.0699	24.808					498	69.4662
507	57.418	23.2305	75.1552					508	-2.61749	25.0471	27.2141					508	-5.64722	13.0502	20.9056					500	81.4838	54.6605	73.7373					509	2.74515	27.1099	31.7172					508	-13.8469	23.65	21.3061					499	69.2689
508	57.3926	23.2392	75.1812					509	-2.71423	22.4177	23.4301					509	-5.68127	11.3875	18.6041					501	697.863	135.09	73.1569					510	2.71735	24.9636	28.9241					509	-13.9603	22.3434	19.2455					500	68.9534
509	57.3336	23.1555	75.1178					510	-2.84717	20.2751	20.5517					510	-5.32568	10.448	17.2238					502	-619.61	-1685.53	-1174.35					511	2.69766	23.3875	26.8008					510	-13.5844	20.7063	17.3138					501	68.7494
510	57.2335	22.934	75.014					511	-2.75513	18.3365	18.2294					511	-5.04474	2.42078	10.3898					503	-31.7072	144.885	-37.8491					512	2.91763	21.883	25.0566					511	-13.3536	16.1319	13.533					502	241.642
511	467.938	162.756	61.3214					512	-2.53955	16.2795	16.082					512	-4.75568	-0.286255	7.19827					504	-0.692352	64.2895	87.0966					513	2.995	12.1744	16.6588					512	-13.365	9.08878	6.6972					503	-263.284
512	-542.622	-1717.89	-1174.02					513	-2.83405	6.22565	7.59998					513	-4.37457	3.3103	10.8584					505	0.82077	38.4978	45.6606					514	3.44092	13.803	17.8087					513	-13.0747	11.9631	9.49423					504	-20.6588
513	-23.7037	101.41	-21.5381					514	-2.45221	8.27295	8.62265					514	-4.49438	3.66516	13.5822					506	0.942474	30.7827	32.7922					515	3.5903	15.6345	19.688					514	-13.1852	12.575	12.0417					505	-16.8557
514	-15.763	29.9537	70.2825					515	-2.5719	9.02814	10.5636					515	-4.63708	6.62518	16.6688					507	0.936554	27.3012	27.2066					516	3.41357	16.8459	22.5361					515	-13.2445	15.5031	14.8712					506	-16.4125
515	-14.9899	15.6843	45.1025					516	-2.63873	11.3624	13.1483					516	-4.62909	8.55286	19.0759					508	0.973419	25.6851	24.2583					517	3.35342	19.253	25.4302					516	-13.4672	17.6711	17.5212					507	-16.3766
516	-14.8575	11.2021	36.9266					517	-2.85828	13.6303	15.8922					517	-2.19958	10.0471	20.9959					509	0.869843	24.2037	22.2181					518	3.97186	21.1196	27.6442					517	-11.8605	19.3033	19.4548					508	-16.3742
517	-14.8409	8.20172	32.4088					518	-2.3009	15.1036	17.6047					518	-0.32251	12.7511	23.8376					510	1.11078	22.5403	20.1566					519	6.94437	22.6294	29.5277					518	-9.41315	21.73	22.1547					509	-16.3814
518	-14.856	6.28339	29.5811					519	0.364075	16.8766	19.4439					519	0.829651	13.7219	24.7977					511	1.45874	16.4855	15.113					520	8.08078	25.5515	32.5139					519	-8.12018	23.4409	23.9077					510	-15.9089
519	-14.7115	4.78546	27.5072					520	1.71515	19.574	22.1709					520	1.37671	13.6925	24.9948					512	1.50922	10.8528	9.23422					521	8.91641	25.8016	32.963					520	-7.26877	23.5797	24.2397					511	-15.8155
520	-14.4169	3.71234	26.0364					521	2.64172	19.7983	22.6101					521	-1.18896	10.2957	19.7391					513	1.86859	13.6379	12.2224					522	9.20999	25.4966	32.748					521	-8.05112	24.1095	23.3705					512	-15.7036
521	-14.1019	-6.2616	17.3204					522	2.48108	19.8317	22.2961					522	-5.33331	-3.3822	2.50702					514	1.75827	14.7556	14.8044					523	5.63843	19.8214	24.885					522	-14.0538	7.1636	4.15704					513	-15.1035
522	-13.6016	-6.5	16.2983					523	-2.20123	7.98346	8.51654					523	-5.43219	-2.27997	2.89188					515	1.66046	17.7772	17.7453					524	2.4942	8.34863	10.4235					523	-14.0677	7.84048	3.24359					514	-15.1764
523	-13.3736	-4.56519	19.0132					524	-3.56671	3.53534	2.16562					524	-5.70441	-2.95642	2.07486					516	1.51968	19.912	20.3331					525	2.26828	9.56317	10.9939					524	-14.3438	7.19141	2.28546					515	-15.2864
524	-13.525	-2.60474	21.5862					525	-3.88873	3.47955	1.44968					525	-5.65234	-3.01953	2.20828					517	3.44873	21.5451	22.2412					526	2.035	8.87317	10.252					525	-14.4066	7.05093	2.27829					516	-15.4233
525	-13.6512	-0.385315	24.2742					526	-4.0097	3.02045	1.11484					526	-5.41675	-2.64905	2.71674					518	5.72812	24.1359	24.9636					527	2.20953	8.89331	10.5358					526	-14.2492	7.21249	2.71564					517	-14.7813
526	-13.6636	1.53296	26.5548					527	-3.65967	3.16577	1.48404					527	-5.44769	-2.76642	2.5025					519	6.91483	25.5015	26.2751					528	2.27545	9.20801	11.0391					527	-14.2834	7.11047	2.59705					518	-12.0075
527	-11.1564	2.85358	28.2772					528	-3.72034	3.5672	2.01843					528	-5.45972	-2.85217	2.405					520	7.6806	25.6089	26.6283					529	2.40045	8.98926	10.6033					528	-14.3091	6.8147	2.17563					519	-10.5366
528	-9.53094	5.91388	31.4097					529	-3.5531	2.9953	1.20685					529	-5.56549	-2.4184	3.0611					521	6.06592	24.8342	25.0327					530	2.3703	9.17816	10.7127					529	-14.402	7.26547	2.81125					520	-9.53925
529	-8.38019	6.5592	32.1384					530	-3.61877	3.59845	1.75922					530	-5.26208	-2.73029	3.6586					522	0.915131	8.64203	5.83078					531	2.23264	9.27625	11.3167					530	-14.0224	7.16937	3.51282					521	-9.44485
530	-7.87811	6.46637	32.1611					531	-3.51483	3.59534	2.69122					531	-5.31219	-2.1095	4.42358					523	0.858582	9.74841	6.01907					532	2.5928	9.09033	11.7381					531	-14.0149	7.86874	4.23782					522	-14.533
531	-11.0247	1.59045	25.4336					532	-3.29077	3.70984	3.13187					532	-5.31018	-2.07343	4.68564					524	0.550293	9.13495	5.20953					533	2.54218	9.86566	12.6545					532	-14.0234	7.94922	4.62439					523	-16.0049
532	-14.1652	-9.16937	12.04					533	-3.53046	4.1344	3.70874					533	-5.67969	-2.19922	4.71594					525	0.467346	8.9245	5.20578					534	2.55484	9.85736	12.8753					533	-14.4224	7.88501	4.70798					524	-16.2838
533	-14.3506	-8.49268	11.9795					534	-3.70715	3.87311	3.60452					534	-5.41504	-3.34717	3.29095					526	0.734833	9.0564	5.60767					535	2.375	9.66016	12.6961					534	-14.0933	6.73611	3.3425					525	-16.4441
534	-14.5801	-8.99707	11.3731					535	-3.4303	3.3089	2.97516					535	-5.36047	-2.31781	4.15765					527	0.631561	9.02405	5.47577					536	2.51874	9.06097	11.8659					535	-14.0867	7.69766	4.08124					526	-16.1766
535	-14.4772	-9.01532	11.5728					536	-3.46454	3.60919	3.04718					536	-5.3819	-2.36761	4.24939					528	0.635132	8.86792	5.26593					537	2.45328	9.67767	12.4261					536	-14.0948	7.61969	4.11969					527	-16.2631
536	-14.3013	-8.68536	11.9973					537	-3.50439	3.76392	3.20779					537	-5.41797	-2.39063	4.21719					529	0.552032	9.30011	5.87515					538	2.39438	9.50989	12.3797					537	-14.1222	7.59235	4.0961					528	-16.1548
537	-14.3477	-8.92188	11.6087					538	-3.53125	3.72266	3.20154					538	-5.4577	-2.4411	4.16986					530	0.884521	9.14172	6.60312					539	2.34485	9.45062	12.3327					538	-14.1438	7.55234	4.06876					529	-16.2128
538	-14.2377	-8.74646	11.7242					539	-3.57153	3.67249	3.16467					539	-5.48035	-2.49811	4.12265					531	0.83078	9.6803	7.2186					540	2.32092	9.41376	12.2942					539	-14.1992	7.5	4.03845					530	-16.1966
539	-14.2186	-8.56458	12.5487					540	-3.60156	3.62109	3.13281					540	-5.50317	-2.52576	4.08984					532	0.832489	9.81812	7.52765					541	2.28296	9.39172	12.2725					540	-14.2402	7.4111	3.9697					531	-15.9131
540	-13.9526	-8.47876	13.0934					541	-3.61249	3.56409	3.10608					541	-5.50958	-2.55969	4.07062					533	0.478271	9.7511	7.60468					542	2.25186	9.35065	12.2321					541	-14.2695	7.37109	3.92969					532	-16.1516
541	-14.078	-7.97473	13.785					542	-3.63013	3.52405	3.0928					542	-5.51599	-2.59357	4.04202					534	0.696564	8.53839	6.19907					543	2.24875	9.32098	12.2028					542	-14.325	7.36954	3.87204					533	-16.3367
542	-13.9903	-8.0791	13.8629					543	-3.65045	3.49127	3.07422					543	-5.51782	-2.55359	4.04858					535	0.744995	9.34235	6.8414					544	2.23233	9.29987	12.1935					543	-14.2453	7.39218	3.91266					534	-16.0259
543	-14.1497	-8.24158	13.7017					544	-3.60938	3.48438	3.04453					544	-5.66693	-2.38141	4.49689					536	0.699219	9.25	6.92032					545	2.22281	9.2558	12.1247					544	-14.5427	7.4061	4.28845					535	-16.0708
544	-14.0203	-8.80237	12.872					545	-3.57825	3.54108	3.14514					545	-5.74005	-2.73938	4.12155					537	0.664825	9.20074	6.85251					546	2.29779	9.19098	12.0477					545	-14.5386	6.96268	3.89172					536	-16.0914
545	-14.0708	-8.22833	13.4016					546	-3.91345	3.55438	3.34625					546	-5.74597	-2.7403	4.06937					538	0.627014	9.16107	6.80798					547	2.0611	8.9519	12.0813					546	-14.5691	7.10486	3.94452					537	-16.1014
546	-14.1094	-8.33203	13.3783					547	-3.87408	3.20264	3.02045					547	-5.92987	-2.74792	4.12109					539	0.594513	9.10309	6.76172					548	2.14764	9.28754	12.3906					547	-14.5528	7.01859	3.89999					538	-16.1125
547	-14.1387	-8.36035	13.3414					548	-3.9267	3.33252	3.0831					548	-5.74927	-3.31482	3.5311					540	0.576233	9.07123	6.73767					549	2.1767	9.43707	12.5355					548	-14.3875	6.88516	3.74799					539	-16.1242
548	-14.1523	-8.39063	13.3111					549	-3.88562	3.14984	2.91422					549	-5.78082	-2.78345	4.04718					541	0.527344	9.04297	6.71875					550	2.16357	9.47485	12.5539					549	-14.4469	7.18439	4.06891					540	-16.136
549	-14.168	-8.39844	13.2906					550	-3.78296	3.06921	2.84686					550	-5.80035	-2.90454	3.98453					542	0.529358	9.01263	6.70016					551	2.1525	9.49799	12.5591					550	-14.4577	7.04718	3.94156					541	-16.1358
550	-14.1927	-8.42908	13.2516					551	-3.89703	3.24731	3.04858					551	-5.7674	-2.82922	4.02359					543	0.568268	9.08105	6.76953					552	2.16232	9.51843	12.5672					551	-14.4691	7.0939	3.96158					542	-16.111
551	-14.2122	-8.44861	13.2314					552	-3.92139	3.08765	2.94077					552	-5.76331	-2.7453	4.13968					544	0.329834	9.09485	6.95111					553	2.17014	9.54968	12.578					552	-14.4738	7.09235	4.01642					543	-16.0999
552	-14.2324	-8.47174	13.2001					553	-3.91998	3.1319	2.9989					553	-5.67224	-2.78497	4.12219					545	0.257629	8.83014	6.80844					554	2.17984	9.5683	12.5975					553	-14.4672	7.11252	4.05704					544	-15.98
553	-14.2023	-8.42816	13.2037					554	-3.96887	3.09967	2.98593					554	-5.84094	-3.00922	3.89624					546	0.432007	8.77808	6.72156					555	2.2142	9.70343	12.6883					554	-14.4792	7.08923	4.01733					545	-16.2266
554	-14.1556	-8.35583	13.4219					555	-3.96094	3.10156	2.98297					555	-5.85443	-3.04938	3.87048					547	0.0162354	8.99182	6.99234					556	2.04984	10.0356	13.1078					555	-14.4441	6.99548	3.91953					546	-16.2961
555	-14.5002	-8.41205	13.5292					556	-3.98206	2.98517	2.86389					556	-5.8197	-2.99249	3.93796					548	0.267181	8.09686	6.07938					557	2.11484	9.28442	12.4553					556	-14.4147	7.01593	3.94296					547	-16.1247
556	-14.4127	-8.81519	13.2026					557	-3.9472	2.96185	2.79669					557	-5.82458	-2.98419	3.94751					549	0.257813	8.78125	6.71265					558	2.08014	9.22754	12.3394					557	-14.3969	7.05392	3.9733					548	-16.4852
[truncated: 128 more rows]
[truncated: 54 more columns]

## Sheet: Double referenced
Cycle 17 (OG1131 CHD8 2250-2581)				Cycle 19 (OG1131 CHD8 1800-2300)				Cycle 21 (OG1131 CHD8 1350-1850)				Cycle 23 (OG113 CHD8 900-1400)				Cycle 25 (OG1131 CHD8 450-950)				Cycle 27 (OG1131 CHD8 1-500)				Cycle 29 (OG1132 SOX2)				Cycle 31 (OG1132 CHD8 2250-2581)				Cycle 33 (OG1132 CHD8 1800-2300)				Cycle 35 (OG1132 CHD8 1350-1850)				Cycle 37 (OG1132 CHD8 900-1400)				Cycle 39 (OG1132 CHD8 450-950)				Cycle 41 (OG1132 CHD8 1-500)
[truncated: 720 more rows]
[truncated: 2 more columns]

[truncated: 11 more sheets: Correction Table, Weight corrected + DR, Weight and conc corrected no dr, Weight and conc corrected DR, Weight, conc dil corrected + DR, Fc 2-1 W+DR, Fc 2-1 W+CD+DR, Fc 3-1 W+DR, Fc 3-1 W+CD+DR, Fc 4-1 W+DR, Fc 4-1 W+CD+DR]
