# Supplementary material for: CHD8 interacts with BCL11A to induce oncogenic transcription in triple negative breast cancer
Source: EMBO J. 2025 May 6;44(12):3448–67. doi: 10.1038/s44318-025-00447-8 (PMC12170886; doi:10.1038/s44318-025-00447-8)
Supplement: Supplementary file 25 — Dataset EV17 [file 44318_2025_447_MOESM25_ESM.xlsx]

## Sheet: Table Legend
Dataset EV17 - Full length CHD8 vs BCL11A fragments
To further delineate the BCL11A-CHD8 binding interface, we produced and purified various truncated versions of each protein for use in subsequent SPR binding assays. In these assays, full length CHD8 was immobilised to the surface of a CM5 SPR sensor chip by amine-coupling with subsequent injection of truncated BCL11A variants. Similarly, on a separate sensor surface, full-length BCL11A was immob…

## Sheet: Reference subtracted analytes b
Cycle 11 (OG1131 BCL11A 1-300)						Cycle 12 (Blank)						Cycle 13 (OG1131 BCL11A 1-300)						Cycle 14 (Blank)						Cycle 15 (OG1131 BCL11A 301-600)						Cycle 16 (Blank)						Cycle 17 (OG1131 BCL11A 601-835)						Cycle 18 (Blank)						Cycle 19 (OG1131 BCL11A 1-600)
Fc 2-1 (OG1131 BCL11A)		Fc 3-1 (OG1131 BCL11B)		Fc 4-1 (OG1132 CHD8)		Fc 2-1 (OG1131 BCL11A)		Fc 3-1 (OG1131 BCL11B)		Fc 4-1 (OG1132 CHD8)		Fc 2-1 (OG1131 BCL11A)		Fc 3-1 (OG1131 BCL11B)		Fc 4-1 (OG1132 CHD8)		Fc 2-1 (OG1131 BCL11A)		Fc 3-1 (OG1131 BCL11B)		Fc 4-1 (OG1132 CHD8)		Fc 2-1 (OG1131 BCL11A)		Fc 3-1 (OG1131 BCL11B)		Fc 4-1 (OG1132 CHD8)		Fc 2-1 (OG1131 BCL11A)		Fc 3-1 (OG1131 BCL11B)		Fc 4-1 (OG1132 CHD8)		Fc 2-1 (OG1131 BCL11A)		Fc 3-1 (OG1131 BCL11B)		Fc 4-1 (OG1132 CHD8)		Fc 2-1 (OG1131 BCL11A)		Fc 3-1 (OG1131 BCL11B)		Fc 4-1 (OG1132 CHD8)		Fc 2-1 (OG1131 BCL11A)
Time (s)	Response (RU)	Time (s)	Response (RU)	Time (s)	Response (RU)	Time (s)	Response (RU)	Time (s)	Response (RU)	Time (s)	Response (RU)	Time (s)	Response (RU)	Time (s)	Response (RU)	Time (s)	Response (RU)	Time (s)	Response (RU)	Time (s)	Response (RU)	Time (s)	Response (RU)	Time (s)	Response (RU)	Time (s)	Response (RU)	Time (s)	Response (RU)	Time (s)	Response (RU)	Time (s)	Response (RU)	Time (s)	Response (RU)	Time (s)	Response (RU)	Time (s)	Response (RU)	Time (s)	Response (RU)	Time (s)	Response (RU)	Time (s)	Response (RU)	Time (s)	Response (RU)	Time (s)	Response (RU)
-33	-0.102509	-33	-0.0151672	-33	0.00708008	-42	-0.821869	-42	-1.13202	-42	-2.02332	-32	-0.0932922	-32	-0.193604	-32	-0.349976	-32	-0.985168	-32	-1.28281	-32	-2.21033	-41	-0.239075	-41	-0.212494	-41	-0.42395	-32	-0.724213	-32	-1.02655	-32	-2.19672	-32	-0.326263	-32	-0.379852	-32	-0.678772	-33	-0.85907	-33	-1.1525	-33	-2.29919	-32	-0.178589
-32	-0.115479	-32	-0.0145569	-32	-0.0827637	-41	-0.816711	-41	-1.19513	-41	-2.02332	-31	-0.0593872	-31	-0.0797119	-31	-0.240601	-31	-0.93985	-31	-1.21561	-31	-2.12048	-40	-0.21283	-40	-0.241241	-40	-0.412231	-31	-0.699677	-31	-0.966553	-31	-2.08734	-31	-0.313446	-31	-0.382355	-31	-0.710022	-32	-0.823456	-32	-1.12735	-32	-2.26794	-31	-0.209381
-31	-0.122833	-31	0.0848389	-31	-0.0169678	-40	-0.74295	-40	-1.13437	-40	-1.97974	-30	-0.185791	-30	-0.0379639	-30	0.125977	-30	-0.951263	-30	-1.0361	-30	-1.82825	-39	-0.124542	-39	-0.21701	-39	-0.465454	-30	-0.652802	-30	-0.837646	-30	-1.82703	-30	-0.272827	-30	-0.308929	-30	-0.617676	-31	-0.790802	-31	-0.950317	-31	-2.04309	-30	-0.219055
-30	-0.140625	-30	0.0546875	-30	0.164917	-39	-0.536102	-39	-1.35107	-39	-3.22803	-29	-0.25235	-29	-0.22345	-29	-0.0290527	-29	-0.988129	-29	-0.970764	-29	-1.64453	-38	-0.217041	-38	-0.319214	-38	-1.75928	-29	-0.752655	-29	-0.797485	-29	-1.54578	-29	-0.304535	-29	-0.275482	-29	-0.362976	-30	-1.00439	-30	-0.923584	-30	-1.79828	-29	-0.41626
-29	-0.183441	-29	-0.0137634	-29	0.257568	-38	-0.44342	-38	-1.11029	-38	-3.26123	-28	-0.0476685	-28	-0.271118	-28	-0.179565	-28	-0.940643	-28	-1.04922	-28	-1.67859	-37	-0.330322	-37	-0.319214	-37	-2.04773	-28	-0.706543	-28	-0.90451	-28	-1.63672	-28	-0.353302	-28	-0.30188	-28	-0.298767	-29	-0.991577	-29	-1.16827	-29	-1.92651	-28	-0.38562
-28	-0.111725	-28	-0.117981	-28	0.126709	-37	-0.348267	-37	-0.734039	-37	-2.84973	-27	-0.453125	-27	-0.03125	-27	0.125977	-27	-0.928131	-27	-0.985138	-27	-1.58459	-36	-0.217834	-36	-0.109833	-36	-1.89539	-27	-0.561096	-27	-0.846405	-27	-1.60779	-27	-0.21283	-27	-0.381897	-27	-0.41687	-28	-0.79657	-28	-1.12906	-28	-1.92401	-27	-0.152344
-27	-0.514221	-27	-0.04953	-27	0.211426	-36	-0.305786	-36	-0.559998	-36	-2.68689	-26	-0.0772095	-26	-0.875488	-26	-0.754517	-26	-0.963593	-26	-1.05139	-26	-1.547	-35	-0.204712	-35	-0.022644	-35	-1.81567	-26	-0.7836	-26	-0.68045	-26	-1.34564	-26	-0.615784	-26	-0.248749	-26	-0.24707	-27	-1.1033	-27	-0.915161	-27	-1.59998	-26	-0.70282
-26	-0.106262	-26	-0.763306	-26	-0.567871	-35	-0.264832	-35	-0.439819	-35	-2.5719	-25	-0.0620422	-25	-0.131104	-25	-0.0782471	-25	-0.703461	-25	-1.3436	-25	-1.84021	-34	-0.20282	-34	0.00765991	-34	-1.77783	-25	-0.576233	-25	-1.34857	-25	-2.03497	-25	-0.232819	-25	-0.965637	-25	-1.03253	-26	-0.743744	-26	-1.5578	-26	-2.24359	-25	-0.281708
-25	-0.0846863	-25	0.0227966	-25	0.145874	-34	-0.235779	-34	-0.32547	-34	-2.46155	-24	-0.178131	-24	-0.184387	-24	-0.0804443	-24	-0.730469	-24	-0.847656	-24	-1.35657	-33	-0.201569	-33	0.0265808	-33	-1.77698	-24	-0.596558	-24	-0.721252	-24	-1.43329	-24	-0.194397	-24	-0.234863	-24	-0.366455	-25	-0.65799	-25	-0.821411	-25	-1.51886	-24	-0.210938
-24	-0.205627	-24	-0.108124	-24	0.09021	-33	-0.194214	-33	-0.225159	-33	-2.36499	-23	-0.140472	-23	-0.220795	-23	-0.117065	-23	-0.782043	-23	-0.950775	-23	-1.36426	-32	-0.204865	-32	0.0340576	-32	-1.78796	-23	-0.635468	-23	-0.832642	-23	-1.43951	-23	-0.297668	-23	-0.314056	-23	-0.378479	-24	-0.789215	-24	-0.837799	-24	-1.435	-23	-0.267639
-23	-0.20047	-23	-0.179077	-23	0.0102539	-32	-0.121399	-32	-0.117004	-32	-2.29736	-22	-0.0995483	-22	-0.170959	-22	-0.0532227	-22	-0.696899	-22	-0.921082	-22	-1.35095	-31	-0.193756	-31	0.0734558	-31	-1.81897	-22	-0.576569	-22	-0.797638	-22	-1.38672	-22	-0.267975	-22	-0.3172	-22	-0.389099	-23	-0.741425	-23	-0.87735	-23	-1.46155	-22	-0.240295
-22	-0.16922	-22	-0.147827	-22	0.0303955	-31	-0.0857849	-31	0.00579834	-31	-2.24536	-21	-0.211426	-21	-0.146271	-21	-0.0133057	-21	-0.681274	-21	-0.842957	-21	-1.2478	-30	-0.125488	-30	0.275635	-30	-1.79968	-21	-0.54248	-21	-0.713104	-21	-1.27325	-21	-0.274384	-21	-0.284698	-21	-0.343018	-22	-0.681244	-22	-0.772644	-22	-1.34387	-21	-0.238281
-21	-0.195465	-21	-0.130798	-21	0.0343018	-30	-0.099823	-30	0.48938	-30	-0.817383	-20	-0.333618	-20	-0.303925	-20	-0.151245	-20	-0.679382	-20	-0.832184	-20	-1.20874	-29	-0.213593	-29	0.40564	-29	-0.00976563	-20	-0.530945	-20	-0.703278	-20	-1.20544	-20	-0.284393	-20	-0.338287	-20	-0.379395	-21	-0.693909	-21	-0.752655	-21	-1.28839	-20	-0.236389
-20	-0.208435	-20	-0.149689	-20	0.00549316	-29	-0.227509	-29	0.187988	-29	-0.492432	-19	-0.274384	-19	-0.409698	-19	-0.270874	-19	-0.683136	-19	-0.84201	-19	-1.20789	-28	-0.233307	-28	-0.131409	-28	-0.268677	-19	-0.550781	-19	-0.710938	-19	-1.16846	-19	-0.308777	-19	-0.322205	-19	-0.360962	-20	-0.695801	-20	-0.782959	-20	-1.28497	-19	-0.238434
-19	-0.268127	-19	-0.139374	-19	0.0126953	-28	-0.460449	-28	-0.455292	-28	-1.07764	-18	-0.167816	-18	-0.36142	-18	-0.235474	-18	-0.625336	-18	-0.855316	-18	-1.198	-27	-0.112213	-27	-0.240784	-27	-0.442505	-18	-0.565308	-18	-0.752502	-18	-1.17249	-18	-0.310638	-18	-0.352509	-18	-0.36145	-19	-0.574219	-19	-0.789063	-19	-1.30542	-18	-0.242188
-18	-0.254395	-18	-0.18924	-18	-0.0717773	-27	-0.73764	-27	-0.519836	-27	-1.04382	-17	-0.102509	-17	-0.276886	-17	-0.131348	-17	-0.551422	-17	-0.788757	-17	-1.13391	-26	-0.554382	-26	-0.132965	-26	-0.251099	-17	-0.536255	-17	-0.739685	-17	-1.1192	-17	-0.310181	-17	-0.378143	-17	-0.401428	-18	-0.409241	-18	-0.676239	-18	-1.15094	-17	-0.217194
-17	-0.29187	-17	-0.18219	-17	-0.0805664	-26	-0.465454	-26	-1.06607	-26	-1.58081	-16	-0.0878296	-16	-0.217834	-16	-0.0753174	-16	-0.505493	-16	-0.6828	-16	-1.01685	-25	-0.237976	-25	-0.984528	-25	-1.12854	-16	-0.492188	-16	-0.671875	-16	-1.01483	-16	-0.277832	-16	-0.318146	-16	-0.336731	-17	-0.375153	-17	-0.529205	-17	-0.962952	-16	-0.230469
-16	-0.301422	-16	-0.206726	-16	-0.11499	-25	-0.372498	-25	-0.548126	-25	-1.09705	-15	-0.0701599	-15	-0.209076	-15	-0.0523682	-15	-0.469849	-15	-0.614685	-15	-0.915771	-24	-0.188599	-24	-0.290466	-24	-0.499634	-15	-0.447968	-15	-0.645142	-15	-0.934204	-15	-0.261719	-15	-0.300781	-15	-0.306885	-16	-0.344543	-16	-0.501556	-16	-0.902954	-15	-0.220001
-15	-0.272675	-15	-0.201569	-15	-0.109985	-24	-0.490631	-24	-0.547638	-24	-1.02515	-14	-0.0585938	-14	-0.179688	-14	-0.0141602	-14	-0.45047	-14	-0.565765	-14	-0.82373	-23	-0.294556	-23	-0.366394	-23	-0.455322	-14	-0.377655	-14	-0.59436	-14	-0.851563	-14	-0.221893	-14	-0.287506	-14	-0.28125	-15	-0.313293	-15	-0.458588	-15	-0.821228	-14	-0.199219
-14	-0.24469	-14	-0.166718	-14	-0.0994873	-23	-0.465454	-23	-0.644196	-23	-1.07251	-13	-0.0521851	-13	-0.153595	-13	-0.0045166	-13	-0.426422	-13	-0.530945	-13	-0.763306	-22	-0.27298	-22	-0.43576	-22	-0.48877	-13	-0.3367	-13	-0.544525	-13	-0.789063	-13	-0.205627	-13	-0.26828	-13	-0.251587	-14	-0.293915	-14	-0.421417	-14	-0.739197	-13	-0.199371
-13	-0.212189	-13	-0.140015	-13	-0.0913086	-22	-0.383575	-22	-0.536713	-22	-0.944702	-12	-0.0292358	-12	-0.151428	-12	-0.0111084	-12	-0.399689	-12	-0.495453	-12	-0.712158	-21	-0.263611	-21	-0.381866	-21	-0.419434	-12	-0.315308	-12	-0.514221	-12	-0.729553	-12	-0.175018	-12	-0.240631	-12	-0.223938	-13	-0.280945	-13	-0.394684	-13	-0.678711	-12	-0.179688
-12	-0.174377	-12	-0.127655	-12	-0.0789795	-21	-0.428894	-21	-0.459351	-21	-0.817871	-11	-0.0279846	-11	-0.120789	-11	-0.00549316	-11	-0.378906	-11	-0.46875	-11	-0.642212	-20	-0.248444	-20	-0.387482	-20	-0.402954	-11	-0.28656	-11	-0.485626	-11	-0.689514	-11	-0.14502	-11	-0.228302	-11	-0.181274	-12	-0.264526	-12	-0.381409	-12	-0.658569	-11	-0.163422
-11	-0.141876	-11	-0.100952	-11	-0.0600586	-20	-0.484375	-20	-0.511719	-20	-0.801392	-10	-0.033905	-10	-0.102203	-10	0.00695801	-10	-0.349548	-10	-0.44046	-10	-0.594727	-19	-0.251892	-19	-0.350616	-19	-0.366089	-10	-0.259827	-10	-0.442322	-10	-0.616577	-10	-0.124237	-10	-0.209381	-10	-0.154541	-11	-0.2547	-11	-0.353119	-11	-0.609375	-10	-0.122955
-10	-0.110626	-10	-0.0892334	-10	-0.039917	-19	-0.478577	-19	-0.563416	-19	-0.850708	-9	-0.033905	-9	-0.0826721	-9	0.0078125	-9	-0.311737	-9	-0.396881	-9	-0.5448	-18	-0.242188	-18	-0.339844	-18	-0.352173	-9	-0.227325	-9	-0.396088	-9	-0.542664	-9	-0.105957	-9	-0.197052	-9	-0.142212	-10	-0.235168	-10	-0.31015	-10	-0.551697	-9	-0.091095
-9	-0.0892334	-9	-0.0706482	-9	-0.039917	-18	-0.434998	-18	-0.567657	-18	-0.8302	-8	-0.033905	-8	-0.0709534	-8	0.0078125	-8	-0.262817	-8	-0.337341	-8	-0.47522	-17	-0.273438	-17	-0.351563	-17	-0.363037	-8	-0.204529	-8	-0.35672	-8	-0.452209	-8	-0.102814	-8	-0.171265	-8	-0.115479	-9	-0.203918	-9	-0.267181	-9	-0.477478	-8	-0.053894
-8	-0.0814209	-8	-0.0628357	-8	-0.046875	-17	-0.381073	-17	-0.498901	-17	-0.736084	-7	-0.0357971	-7	-0.0700073	-7	-0.00390625	-7	-0.221893	-7	-0.287506	-7	-0.394043	-16	-0.278442	-16	-0.360779	-16	-0.374756	-7	-0.184357	-7	-0.31015	-7	-0.366577	-7	-0.0851746	-7	-0.170319	-7	-0.102234	-8	-0.183746	-8	-0.228424	-8	-0.418884	-7	-0.0160828
-7	-0.0715637	-7	-0.0618896	-7	-0.0585938	-16	-0.307037	-16	-0.426544	-16	-0.652588	-6	-0.0175171	-6	-0.0498657	-6	0.00695801	-6	-0.189392	-6	-0.237335	-6	-0.326782	-15	-0.264862	-15	-0.318756	-15	-0.345947	-6	-0.162964	-6	-0.252502	-6	-0.307678	-6	-0.0734558	-6	-0.1586	-6	-0.103149	-7	-0.158295	-7	-0.180634	-7	-0.359985	-6	-0.01297
-6	-0.0520325	-6	-0.0423584	-6	-0.039917	-15	-0.271393	-15	-0.374054	-15	-0.592041	-5	-0.00454712	-5	-0.0309448	-5	0.0257568	-5	-0.158142	-5	-0.198273	-5	-0.26355	-14	-0.227661	-14	-0.259216	-14	-0.30603	-5	-0.135468	-5	-0.211548	-5	-0.259827	-5	-0.0668945	-5	-0.146271	-5	-0.103149	-6	-0.133606	-6	-0.142181	-6	-0.271057	-5	-0.00186157
-5	-0.0501709	-5	-0.0315857	-5	-0.0281982	-14	-0.23233	-14	-0.323273	-14	-0.53125	-4	0.00515747	-4	-0.0201721	-4	0.038208	-4	-0.120331	-4	-0.166412	-4	-0.212769	-13	-0.201111	-13	-0.209991	-13	-0.256104	-4	-0.096405	-4	-0.160767	-4	-0.21875	-4	-0.0551758	-4	-0.118927	-4	-0.0842285	-5	-0.10437	-5	-0.111877	-5	-0.211853	-4	-0.00125122
-4	-0.0403137	-4	-0.0306396	-4	-0.0195313	-13	-0.210938	-13	-0.292969	-13	-0.488281	-3	0.01297	-3	-0.0123596	-3	0.0195313	-3	-0.0859375	-3	-0.117188	-3	-0.143188	-12	-0.1633	-12	-0.197662	-12	-0.231079	-3	-0.0684204	-3	-0.110291	-3	-0.160156	-3	-0.04422	-3	-0.0814209	-3	-0.0646973	-4	-0.0750122	-4	-0.0796814	-4	-0.171875	-3	-0.00125122
-3	-0.0207825	-3	-0.0306396	-3	-0.00866699	-12	-0.191406	-12	-0.261719	-12	-0.440552	-2	0.0149841	-2	0.000305176	-2	0.0078125	-2	-0.065155	-2	-0.0787354	-2	-0.0830078	-11	-0.132813	-11	-0.171875	-11	-0.21228	-2	-0.0573425	-2	-0.0631104	-2	-0.120789	-2	-0.027832	-2	-0.0486145	-2	-0.0514526	-3	-0.0614014	-3	-0.0493774	-3	-0.118103	-2	-0.00982666
-2	0.000610352	-2	-0.0198669	-2	0.0108643	-11	-0.199982	-11	-0.224213	-11	-0.401489	-1	0.0168762	-1	-0.000640869	-1	0.00695801	-1	-0.0372009	-1	-0.0361023	-1	-0.0394287	-10	-0.123138	-10	-0.161102	-10	-0.202881	-1	-0.0378113	-1	-0.0318604	-1	-0.0585938	-1	-0.0117188	-1	-0.0117188	-1	-0.013916	-2	-0.0535889	-2	-0.0298462	-2	-0.078125	-1	-0.00982666
-1	0.000610352	-1	-0.0120544	-1	0.0117188	-10	-0.18811	-10	-0.234039	-10	-0.368652	0	1.13687e-13	0	0	0	-2.50111e-12	0	2.27374e-13	0	3.97904e-13	0	-2.50111e-12	-9	-0.119843	-9	-0.184204	-9	-0.201904	0	3.97904e-13	0	-2.27374e-13	0	3.75167e-12	0	3.97904e-13	0	-1.13687e-13	0	-3.75167e-12	-1	-0.0535889	-1	-0.0220337	-1	-0.0390625	0	-5.11591e-13
0	-1.13687e-13	0	1.13687e-13	0	-5.00222e-12	-9	-0.176544	-9	-0.212494	-9	-0.327515	1	0.00640869	1	0.0143738	1	0.0150146	1	0.0527954	1	0.0400085	1	0.0458984	-8	-0.113281	-8	-0.203125	-8	-0.202271	1	0.0128174	1	0.0365601	1	0.0697021	1	-0.00799561	1	0.00982666	1	0.0195313	0	-2.27374e-13	0	-3.97904e-13	0	-4.54747e-13	1	0.00500488
1	0.00375366	1	0.0293579	1	-0.0158691	-8	-0.16217	-8	-0.211853	-8	-0.306152	2	0.00827026	2	0.0368652	2	0.0396729	2	0.0950012	2	0.120483	2	0.127075	-7	-0.113281	-7	-0.191406	-7	-0.202881	2	0.0375061	2	0.0632935	2	0.11908	2	0.00497437	2	0.0170288	2	0.0408936	1	0.0245361	1	0.0678101	1	0.0678101	2	0.0409546
2	-0.000946045	2	0.0473328	2	-0.0335693	-7	-0.141235	-7	-0.202789	-7	-0.279419	3	-0.00970459	3	0.039978	3	0.0484619	3	0.154205	3	0.182648	3	0.210571	-6	-0.105316	-6	-0.189514	-6	-0.18335	3	0.0484314	3	0.0929871	3	0.162659	3	-0.0232849	3	0.00576782	3	0.0415649	2	0.0687561	2	0.117981	2	0.121094	3	0.0162659
3	-0.0370483	3	0.055603	3	-0.0632324	-6	-0.101563	-6	-0.179688	-6	-0.24939	4	-0.0539246	4	0.0132751	4	0.0140381	4	0.0979614	4	0.230316	4	0.289063	-5	-0.0786133	-5	-0.157959	-5	-0.153931	4	0.0500183	4	0.107819	4	0.183777	4	-0.0939331	4	-0.0604858	4	-0.00579834	3	0.0689087	3	0.162811	3	0.172546	4	-0.0704651
4	-0.0884399	4	0.01297	4	-0.122314	-5	-0.0604553	-5	-0.163116	-5	-0.198364	5	-0.07547	5	0.000610352	5	-0.0256348	5	0.0505981	5	0.162201	5	0.241333	-4	-0.0479736	-4	-0.118591	-4	-0.107422	5	0.0206299	5	0.0990601	5	0.180603	5	-0.129395	5	-0.165802	5	-0.103638	4	0.0604553	4	0.163116	4	0.155029	5	-0.109833
5	-0.112671	5	-0.0198669	5	-0.181152	-4	-0.0488892	-4	-0.122009	-4	-0.148438	6	-0.158905	6	-0.0123596	6	-0.0754395	6	0.0260925	6	0.133453	6	0.227539	-3	-0.0331421	-3	-0.0810852	-3	-0.0646973	6	0.00970459	6	0.0811157	6	0.169861	6	-0.173615	6	-0.215942	6	-0.146729	5	0.0768738	5	0.176422	5	0.135193	6	-0.173584
6	-0.202667	6	-0.0686035	6	-0.25	-3	-0.0396729	-3	-0.0934143	-3	-0.11145	7	-0.266418	7	-0.200806	7	-0.203125	7	-0.04422	7	0.0318909	7	0.162476	-2	-0.00515747	-2	-0.0501404	-2	-0.0240479	7	-0.0770264	7	0.0678101	7	0.179993	7	-0.222351	7	-0.27359	7	-0.19812	6	0.0560913	6	0.204376	6	0.145325	7	-0.253601
7	-0.282654	7	-0.161407	7	-0.349609	-2	-0.03125	-2	-0.0703125	-2	-0.0697021	8	-0.489227	8	-0.671417	8	-1.52246	8	-0.209534	8	-0.252655	8	-0.517212	-1	-0.000640869	-1	-0.0231323	-1	-0.0159912	8	-0.188446	8	-0.202637	8	-0.169983	8	-0.397522	8	-0.61377	8	-1.05847	7	-0.000152588	7	0.130951	7	0.175964	8	-0.471252
8	-0.433441	8	-0.474701	8	-0.959961	-1	-0.00186157	-1	-0.030304	-1	-0.038208	9	-0.557343	9	-0.922516	9	-1.90344	9	-0.369232	9	-0.637665	9	-1.33032	0	2.27374e-13	0	3.97904e-13	0	2.50111e-12	9	-0.345459	9	-0.626068	9	-1.21204	9	-0.556122	9	-0.98172	9	-1.74957	8	-0.206116	8	-0.430145	8	-1.13342	9	-0.480164
9	-0.655334	9	-0.973145	9	-1.95532	0	3.97904e-13	0	-2.27374e-13	0	-2.50111e-12	10	-24.2402	10	-8.77252	10	-1.41406	10	0.220459	10	-0.702026	10	-1.41406	1	-0.00985718	1	0.0185852	1	0.00805664	10	-0.404358	10	-0.770447	10	-1.35107	10	-32.2005	10	-4.82751	10	-1.70581	9	-0.133118	9	-0.69516	9	-1.52155	10	-48.7269
10	-0.0623474	10	-0.95517	10	-2.13647	1	0.0109558	1	0.0257874	1	0.0321045	11	9.92905	11	29.3753	11	9.05701	11	-0.618439	11	-0.0657654	11	-0.5177	2	-0.0104675	2	0.0462646	2	0.0285645	11	0.0287476	11	-0.346405	11	-0.933289	11	-5.58798	11	41.378	11	21.4915	10	0.000457764	10	-0.552979	10	-1.00262	11	27.0555
11	0.0160828	11	-2.46704	11	-2.88501	2	0.0304871	2	0.0453186	2	0.0532227	12	-1.64297	12	-4.40314	12	-6.23914	12	-1.45767	12	-0.0348511	12	-0.552368	3	-0.0133057	3	0.0750122	3	0.0477295	12	-1.41266	12	0.23172	12	-0.314392	12	2.75937	12	27.1242	12	12.54	11	-0.902649	11	0.67984	11	-0.00811768	12	2.55392
12	-3.2847	12	-0.533447	12	-2.33008	3	0.0109558	3	0.0765686	3	0.0922852	13	-2.27548	13	-3.46579	13	-10.4608	13	-2.44016	13	-1.6803	13	-2.27466	4	-0.0481262	4	0.0631409	4	0.0307617	13	-2.50998	13	-1.4325	13	-1.97455	13	3.69046	13	13.9926	13	-7.18677	12	-2.18689	12	-1.03937	12	-1.53778	13	1.02048
13	-3.54095	13	-0.960022	13	-3.99414	4	-0.064209	4	0.0262756	4	0.0610352	14	-1.80002	14	-3.11563	14	-10.3864	14	-2.91205	14	-2.65921	14	-3.46912	5	-0.0871887	5	0.0240784	5	-0.0238037	14	-3.06326	14	-2.57578	14	-3.40015	14	10.1079	14	13.5105	14	-13.0044	13	-2.9397	13	-2.33875	13	-3.15057	14	1.24985
14	-3.77063	14	-2.13422	14	-5.86841	5	-0.0840454	5	-0.0204468	5	-0.00585938	15	-1.21643	15	-2.68674	15	-10.2991	15	-3.14297	15	-3.11404	15	-4.13855	6	-0.0968933	6	-0.0062561	6	-0.074585	15	-3.32202	15	-3.09482	15	-4.17877	15	18.6726	15	15.8414	15	-14.7214	14	-3.26782	14	-3.0575	14	-4.15198	15	1.85907
15	-3.56424	15	-2.33704	15	-6.84265	6	-0.126251	6	-0.0306091	6	-0.0294189	16	-0.596252	16	-2.12766	16	-10.056	16	-3.25549	16	-3.28436	16	-4.50403	7	-0.175171	7	-0.0784302	7	-0.165405	16	-3.43109	16	-3.345	16	-4.57764	16	28.3503	16	19.9303	16	-14.7242	15	-3.38986	15	-3.35782	15	-4.65979	16	2.50986
16	-3.17172	16	-2.12704	16	-7.25696	7	-0.188751	7	-0.132172	7	-0.0622559	17	-0.132813	17	-1.50391	17	-9.66589	17	-3.28641	17	-3.40561	17	-4.73608	8	-0.334534	8	-0.365936	8	-0.616577	17	-3.42874	17	-3.48093	17	-4.8158	17	38.2658	17	25.4901	17	-13.5202	16	-3.42377	16	-3.42874	16	-4.88293	17	3.08252
17	-2.70517	17	-1.83688	17	-7.42017	8	-0.331238	8	-0.537476	8	-1.00366	18	0.137024	18	-1.10562	18	-9.55139	18	-3.27252	18	-3.43015	18	-4.84534	9	-0.547058	9	-0.810455	9	-1.56738	18	-3.36343	18	-3.47842	18	-4.91034	18	47.6073	18	31.1162	18	-12.2011	17	-3.40063	17	-3.4364	17	-4.98779	18	3.52548
18	-2.2894	18	-1.36313	18	-7.34692	9	-0.38092	9	-0.782166	9	-1.44202	19	0.496246	19	-0.744232	19	-9.44189	19	-3.22266	19	-3.41797	19	-4.90283	10	-23.6922	10	-3.10703	10	-1.7439	19	-3.28186	19	-3.41763	19	-4.95184	19	56.4505	19	36.1986	19	-11.3858	18	-3.33188	18	-3.41998	18	-5.06213	19	3.91937
19	-1.9808	19	-0.843597	19	-7.1488	10	-0.121704	10	-0.632477	10	-1.24036	20	0.735443	20	-0.412659	20	-9.26025	20	-3.15359	20	-3.35483	20	-4.89551	11	-74.8556	11	34.9864	11	27.9823	20	-3.23639	20	-3.34857	20	-4.97748	20	65.0309	20	41.3673	20	-10.1322	19	-3.27313	19	-3.4025	19	-5.09027	20	4.24673
20	-1.75174	20	-0.446411	20	-7.05896	11	-0.863892	11	0.258148	11	-0.24939	21	0.921875	21	-0.148438	21	-9.06055	21	-3.08127	21	-3.29532	21	-4.85315	12	36.7628	12	-67.8775	12	-119.896	21	-3.17358	21	-3.32529	21	-5.0036	21	73.1473	21	46.9791	21	-8.30096	20	-3.20251	20	-3.37531	20	-5.09998	21	4.51282
21	-1.56314	21	-0.167664	21	-6.91321	12	-2.01389	12	-1.0614	12	-1.37048	22	1.16608	22	0.039978	22	-8.9303	22	-3.0325	22	-3.2142	22	-4.81506	13	8.14594	13	-39.2019	13	-60.4035	22	-3.12469	22	-3.29312	22	-4.99951	22	80.7834	22	52.62	22	-6.02203	21	-3.12048	21	-3.30499	21	-5.07245	22	4.73392
22	-1.5408	22	0.0965576	22	-6.75061	13	-2.78967	13	-2.24576	13	-2.89087	23	1.28375	23	0.17453	23	-8.80237	23	-2.96533	23	-3.16187	23	-4.81409	14	6.35046	14	-19.5248	14	-37.6885	23	-3.03796	23	-3.23297	23	-4.97705	23	87.7997	23	57.5963	23	-4.07312	22	-3.0325	22	-3.23373	22	-5.03339	23	4.91907
23	-1.50876	23	0.246552	23	-6.75305	14	-3.22015	14	-2.98953	14	-3.8822	24	1.38843	24	0.258911	24	-8.67517	24	-2.89032	24	-3.10172	24	-4.79614	15	6.80719	15	-13.7395	15	-28.7874	24	-2.95123	24	-3.16107	24	-4.91998	24	94.335	24	61.8755	24	-2.47516	23	-2.92438	23	-3.13547	23	-4.96405	24	5.0722
24	-1.49234	24	0.408264	24	-6.71167	15	-3.39563	15	-3.42328	15	-4.50562	25	1.42453	25	0.391235	25	-8.5564	25	-2.82846	25	-3.02328	25	-4.77039	16	7.61359	16	-10.9377	16	-25.1938	25	-2.86795	25	-3.05234	25	-4.84344	25	100.797	25	66.5817	25	-0.277832	24	-2.8497	24	-3.04782	24	-4.89435	25	5.18829
25	-1.47672	25	0.50592	25	-6.65466	16	-3.45218	16	-3.54343	16	-4.77112	26	1.49484	26	0.56311	26	-8.4856	26	-2.76266	26	-2.96045	26	-4.74719	17	8.34125	17	-8.92453	17	-23.1011	26	-2.80093	26	-2.97842	26	-4.76862	26	106.872	26	71.4234	26	2.28156	25	-2.78064	25	-2.98468	25	-4.8609	26	5.32687
26	-1.49298	26	0.584351	26	-6.59607	17	-3.46014	17	-3.60779	17	-4.92053	27	1.61795	27	0.692963	27	-8.41528	27	-2.69095	27	-2.91232	27	-4.7085	18	8.98154	18	-7.45172	18	-21.6885	27	-2.73248	27	-2.94232	27	-4.70966	27	112.845	27	76.1633	27	5.06482	26	-2.70563	26	-2.95578	26	-4.82245	27	5.42627
27	-1.54001	27	0.668427	27	-6.55334	18	-3.43845	18	-3.59326	18	-4.9928	28	1.72107	28	0.8367	28	-8.3147	28	-2.60751	28	-2.8486	28	-4.6394	19	9.49469	19	-6.20438	19	-20.6496	28	-2.66531	28	-2.92123	28	-4.66376	28	118.563	28	80.9295	28	7.93042	27	-2.65674	27	-2.90405	27	-4.77716	28	5.50375
28	-1.62485	28	0.704987	28	-6.53198	19	-3.4111	19	-3.56592	19	-5.01904	29	1.80905	29	0.935303	29	-8.17712	29	-2.53391	29	-2.80139	29	-4.57422	20	9.87906	20	-5.25201	20	-19.8578	29	-2.62811	29	-2.88904	29	-4.62622	29	123.991	29	85.432	29	10.7657	28	-2.58829	28	-2.86404	28	-4.72729	29	5.59656
29	-1.70877	29	0.682495	29	-6.56079	20	-3.37186	20	-3.54453	20	-5.05811	30	1.86984	30	1.03186	30	-8.11951	30	-2.47345	30	-2.75937	30	-4.5199	21	10.1411	21	-4.59592	21	-19.3297	30	-2.58719	30	-2.8392	30	-4.5647	30	129.153	30	89.6286	30	13.4937	29	-2.51266	29	-2.80032	29	-4.67358	30	5.69687
30	-1.75751	30	0.63266	30	-6.62415	21	-3.31766	21	-3.51889	21	-5.09131	31	1.94312	31	1.0636	31	-8.14575	31	-2.40625	31	-2.71875	31	-4.47986	22	10.353	22	-4.02609	22	-18.8765	31	-2.53625	31	-2.81781	31	-4.52466	31	134.017	31	93.5327	31	15.8792	30	-2.45078	30	-2.74139	30	-4.62793	31	5.76172
31	-1.81265	31	0.595764	31	-6.672	22	-3.25235	22	-3.47733	22	-5.10132	32	1.96609	32	1.16733	32	-8.02515	32	-2.33783	32	-2.65921	32	-4.42285	23	10.5948	23	-3.5025	23	-18.4307	32	-2.47891	32	-2.7742	32	-4.47577	32	138.711	32	97.0936	32	18.1314	31	-2.40329	31	-2.67923	31	-4.55792	32	5.75391
32	-1.90799	32	0.612183	32	-6.68591	23	-3.18204	23	-3.42654	23	-5.08423	33	1.97968	33	1.20544	33	-8.01172	33	-2.27734	33	-2.59766	33	-4.36121	24	10.8436	24	-3.00967	24	-17.9933	33	-2.41187	33	-2.69638	33	-4.41388	33	143.19	33	100.542	33	20.3361	32	-2.3414	32	-2.61249	32	-4.4873	33	5.80002
33	-1.91922	33	0.567017	33	-6.7218	24	-3.11484	24	-3.37421	24	-5.0647	34	2.13107	34	1.31531	34	-7.90918	34	-2.22845	34	-2.54593	34	-4.31348	25	11.0511	25	-2.5939	25	-17.5955	34	-2.34531	34	-2.64764	34	-4.37842	34	147.585	34	103.981	34	22.5948	33	-2.27234	33	-2.54938	33	-4.40948	34	5.92078
34	-1.87845	34	0.564209	34	-6.72742	25	-3.04578	25	-3.315	25	-5.03503	35	2.25766	35	1.45123	35	-7.7417	35	-2.1575	35	-2.48764	35	-4.24011	26	11.2408	26	-2.20438	26	-17.23	35	-2.27499	35	-2.58514	35	-4.32953	35	151.825	35	107.556	35	25.1165	34	-2.23016	34	-2.48062	34	-4.32031	35	6.03641
35	-1.86609	35	0.595154	35	-6.68945	26	-2.98779	26	-3.26779	26	-4.98877	36	2.35062	36	1.64108	36	-7.59644	36	-2.10736	36	-2.44827	36	-4.17346	27	11.3645	27	-1.86389	27	-16.8969	36	-2.23389	36	-2.54514	36	-4.27875	36	156.131	36	111.356	36	27.9322	35	-2.17468	35	-2.45172	35	-4.23669	36	6.11172
36	-1.89111	36	0.62326	36	-6.66187	27	-2.92529	27	-3.2131	27	-4.94617	37	2.38638	37	1.79312	37	-7.48547	37	-2.04877	37	-2.39749	37	-4.10339	28	11.4539	28	-1.60001	28	-16.628	37	-2.17654	37	-2.51328	37	-4.21716	37	160.472	37	115.362	37	30.8702	36	-2.1239	36	-2.41266	36	-4.16016	37	6.19501
37	-1.92236	37	0.599823	37	-6.68994	28	-2.86609	28	-3.17438	28	-4.89539	38	2.46655	38	1.92297	38	-7.40698	38	-2.00781	38	-2.36719	38	-4.03308	29	11.5942	29	-1.35373	29	-16.3958	38	-2.13547	38	-2.4928	38	-4.15143	38	164.857	38	119.454	38	33.8063	37	-2.07501	37	-2.39218	37	-4.10156	38	6.2836
38	-1.93173	38	0.584991	38	-6.71729	29	-2.80936	29	-3.12656	29	-4.84814	39	2.58295	39	2.01904	39	-7.32593	39	-1.96484	39	-2.34766	39	-3.96973	30	11.7183	30	-1.09546	30	-16.1694	39	-2.09967	39	-2.45404	39	-4.07031	39	169.116	39	123.538	39	36.612	38	-2.04376	38	-2.36874	38	-4.03998	39	6.3172
39	-1.96173	39	0.611694	39	-6.68677	30	-2.76514	30	-3.0842	30	-4.79834	40	2.60202	40	2.13452	40	-7.28528	40	-1.92767	40	-2.32718	40	-3.91113	31	11.8519	31	-0.832184	31	-15.9277	40	-2.06906	40	-2.42639	40	-3.99188	40	173.256	40	127.153	40	38.8763	39	-2.01376	39	-2.33688	39	-3.9892	40	6.35501
40	-1.98593	40	0.621857	40	-6.65491	31	-2.70779	31	-3.04453	31	-4.75476	41	2.64639	41	2.10062	41	-7.22888	41	-1.89969	41	-2.29623	41	-3.84949	32	12.02	32	-0.627167	32	-15.691	41	-2.04562	41	-2.38342	41	-3.92969	41	177.246	41	130.418	41	40.6592	40	-1.97656	40	-2.32813	40	-3.93903	41	6.43329
41	-1.98907	41	0.603882	41	-6.67297	32	-2.67654	32	-2.99374	32	-4.69678	42	2.67389	42	2.18842	42	-7.17542	42	-1.84299	42	-2.27969	42	-3.80237	33	12.183	33	-0.476257	33	-15.4468	42	-2.00311	42	-2.34998	42	-3.85938	42	181.13	42	133.433	42	42.1561	41	-1.91922	41	-2.31577	41	-3.88141	42	6.54266
42	-1.98907	42	0.603882	42	-6.66272	33	-2.6492	33	-2.95468	33	-4.63818	43	2.75577	43	2.26077	43	-7.19299	43	-1.81049	43	-2.24905	43	-3.73694	34	12.3153	34	-0.309998	34	-15.3008	43	-1.9675	43	-2.28186	43	-3.77173	43	184.879	43	136.217	43	43.4146	42	-1.87704	42	-2.25876	42	-3.80389	43	6.62814
43	-1.99219	43	0.628906	43	-6.66272	34	-2.60812	34	-2.91467	34	-4.56787	44	2.78891	44	2.32233	44	-7.08557	44	-1.78049	44	-2.21719	44	-3.68152	35	12.475	35	-0.147644	35	-15.1546	44	-1.91797	44	-2.25	44	-3.71875	44	188.521	44	138.917	44	44.5683	43	-1.8183	43	-2.2178	43	-3.73981	44	6.72937
44	-1.97266	44	0.65625	44	-6.66431	35	-2.55734	35	-2.88342	35	-4.49841	45	2.79672	45	2.34186	45	-7.06519	45	-1.7269	45	-2.18735	45	-3.63538	36	12.5992	36	0.0500183	36	-14.9302	45	-1.90701	45	-2.22421	45	-3.65295	45	192.146	45	141.656	45	45.7314	44	-1.78845	44	-2.17609	44	-3.65967	45	6.77673
45	-1.95627	45	0.657806	45	-6.68384	36	-2.52155	36	-2.85248	36	-4.44763	46	2.82797	46	2.44342	46	-7.06519	46	-1.68268	46	-2.13718	46	-3.5675	37	12.7261	37	0.334229	37	-14.7177	46	-1.87766	46	-2.20374	46	-3.60065	46	195.804	46	144.329	46	46.813	45	-1.72845	45	-2.15921	45	-3.6037	46	6.79486
46	-1.96283	46	0.696228	46	-6.65417	37	-2.47922	37	-2.84436	37	-4.40051	47	2.89203	47	2.48563	47	-7.06519	47	-1.64502	47	-2.08374	47	-3.50439	38	12.8306	38	0.459686	38	-14.537	47	-1.84641	47	-2.1842	47	-3.55078	47	199.383	47	146.937	47	47.8315	46	-1.69531	46	-2.10547	46	-3.54248	47	6.84033
47	-2.00204	47	0.706085	47	-6.62231	38	-2.44141	38	-2.83203	38	-4.35779	48	2.89514	48	2.5231	48	-7.03699	48	-1.62094	48	-2.04889	48	-3.43677	39	12.9402	39	0.602203	39	-14.436	48	-1.83795	48	-2.16107	48	-3.50781	48	202.79	48	149.503	48	48.9999	47	-1.64969	47	-2.06577	47	-3.47906	48	6.90564
48	-2.03796	48	0.684998	48	-6.62427	39	-2.40421	39	-2.81155	39	-4.33118	49	2.97482	49	2.59656	49	-7.01587	49	-1.6008	49	-2.01407	49	-3.39343	40	13.0467	40	0.771576	40	-14.2777	49	-1.82687	49	-2.15295	49	-3.48016	49	206.191	49	152.123	49	50.2037	48	-1.625	48	-2.03906	48	-3.42108	49	6.94064
49	-2.04486	49	0.645447	49	-6.66187	40	-2.38077	40	-2.79202	40	-4.30078	50	3.07968	50	2.6828	50	-6.99951	50	-1.56174	50	-1.98672	50	-3.34241	41	13.2748	41	1.01688	41	-14.1151	50	-1.82031	50	-2.13281	50	-3.44922	50	209.613	50	154.838	50	51.3962	49	-1.59109	49	-2.01498	49	-3.36969	50	6.9747
50	-2.03439	50	0.657806	50	-6.68481	41	-2.35782	41	-2.79764	41	-4.26953	51	3.12216	51	2.79828	51	-6.86707	51	-1.54221	51	-1.96719	51	-3.30334	42	13.334	42	1.10641	42	-14.0479	51	-1.7811	51	-2.09186	51	-3.40295	51	213.02	51	157.637	51	52.7285	50	-1.54031	50	-1.98764	50	-3.30389	51	7.0614
51	-2.02969	51	0.659363	51	-6.69714	42	-2.3436	42	-2.75201	42	-4.20142	52	3.09906	52	2.80594	52	-6.82227	52	-1.50766	52	-1.94733	52	-3.25647	43	13.5167	43	1.22015	43	-13.9499	52	-1.73358	52	-2.02966	52	-3.33063	52	216.418	52	160.381	52	54.0781	51	-1.51437	51	-1.94983	51	-3.23358	52	7.14813
52	-2.02844	52	0.639221	52	-6.70654	43	-2.31561	43	-2.72888	43	-4.14941	53	3.10733	53	2.79202	53	-6.86121	53	-1.46799	53	-1.90469	53	-3.20203	44	13.6739	44	1.44626	44	-13.7433	53	-1.69922	53	-1.99219	53	-3.27173	53	219.85	53	163.202	53	55.4435	52	-1.49423	52	-1.92673	52	-3.17761	53	7.2178
53	-2.08408	53	0.635773	53	-6.71765	44	-2.29092	44	-2.70218	44	-4.10999	54	3.14218	54	2.82343	54	-6.84729	54	-1.4472	54	-1.86624	54	-3.16272	45	13.7389	45	1.58173	45	-13.571	54	-1.67188	54	-1.96094	54	-3.21936	54	223.102	54	165.834	54	56.6146	53	-1.48642	53	-1.91891	53	-3.11871	54	7.25281
54	-2.14798	54	0.603271	54	-6.73364	45	-2.27139	45	-2.69046	45	-4.07031	55	3.18796	55	2.95874	55	-6.78894	55	-1.40939	55	-1.8461	55	-3.13074	46	13.7555	46	1.67892	46	-13.4564	55	-1.63077	55	-1.93265	55	-3.1803	55	226.236	55	168.21	55	57.5961	54	-1.45908	54	-1.89938	54	-3.07184	55	7.31454
55	-2.16016	55	0.578125	55	-6.77148	46	-2.25	46	-2.66016	46	-4.02734	56	3.26938	56	3.06061	56	-6.72107	56	-1.39642	56	-1.80765	56	-3.09241	47	13.8155	47	1.67627	47	-13.413	56	-1.58984	56	-1.89453	56	-3.12268	56	229.347	56	170.579	56	58.6336	55	-1.43439	55	-1.87265	55	-3.03278	56	7.38641
56	-2.14032	56	0.542816	56	-6.80103	47	-2.19766	47	-2.63748	47	-3.99915	57	3.31326	57	3.05234	57	-6.69409	57	-1.36844	57	-1.78452	57	-3.06042	48	13.8923	48	1.84094	48	-13.3049	57	-1.55264	57	-1.88187	57	-3.06311	57	232.386	57	172.934	57	59.5463	56	-1.42267	56	-1.84921	56	-2.9892	57	7.42078
57	-2.10376	57	0.540131	57	-6.78918	48	-2.14749	48	-2.57077	48	-3.93188	58	3.22531	58	3.07092	58	-6.69751	58	-1.34299	58	-1.76797	58	-3.03284	49	14.0092	49	1.90359	49	-13.2938	58	-1.51172	58	-1.84375	58	-3.00159	58	235.296	58	175.26	58	60.5154	57	-1.38486	57	-1.82907	57	-2.96967	58	7.43063
58	-2.11282	58	0.55249	58	-6.77869	49	-2.10782	49	-2.50858	49	-3.86194	59	3.29218	59	3.09607	59	-6.69653	59	-1.30188	59	-1.75922	59	-3.00647	50	14.028	50	2.10126	50	-13.1182	59	-1.47061	59	-1.82327	59	-2.96155	59	238.241	59	177.434	59	61.4467	58	-1.36407	58	-1.79062	58	-2.91949	59	7.45984
59	-2.13235	59	0.58374	59	-6.78711	50	-2.10031	50	-2.46545	50	-3.80298	60	3.34109	60	3.1478	60	-6.65137	60	-1.27063	60	-1.70844	60	-2.94482	51	14.1397	51	2.19971	51	-13.058	60	-1.44797	60	-1.77405	60	-2.89221	60	241.243	60	179.802	60	62.4954	59	-1.32437	59	-1.74796	59	-2.88763	60	7.48798
60	-2.18124	60	0.602325	60	-6.81836	51	-2.10156	51	-2.45313	51	-3.77966	61	3.32968	61	3.2453	61	-6.57422	61	-1.23157	61	-1.67719	61	-2.90576	52	14.2494	52	2.33234	52	-12.8908	61	-1.43436	61	-1.74374	61	-2.85156	61	244.12	61	182.117	61	63.5649	60	-1.29562	60	-1.71936	60	-2.85217	61	7.53174
61	-2.19174	61	0.589996	61	-6.84094	52	-2.10812	52	-2.45374	52	-3.76086	62	3.33826	62	3.29764	62	-6.578	62	-1.21017	62	-1.63516	62	-2.86279	53	14.3256	53	2.45438	53	-12.7579	62	-1.405	62	-1.72327	62	-2.8194	62	246.99	62	184.409	62	64.6794	61	-1.26376	61	-1.68845	61	-2.81042	62	7.57281
62	-2.16049	62	0.601715	62	-6.84802	53	-2.10938	53	-2.47266	53	-3.74841	63	3.32654	63	3.34842	63	-6.57947	63	-1.18079	63	-1.59515	63	-2.82288	54	14.4272	54	2.46219	54	-12.7471	63	-1.38873	63	-1.6806	63	-2.78906	63	249.789	63	186.686	63	65.7315	62	-1.22672	62	-1.65811	62	-2.75934	63	7.6022
63	-2.17813	63	0.612488	63	-6.8363	54	-2.09686	54	-2.48279	54	-3.74133	64	3.29108	64	3.3017	64	-6.57947	64	-1.15814	64	-1.57718	64	-2.76514	55	14.5534	55	2.61002	55	-12.6572	64	-1.3764	64	-1.65359	64	-2.78094	64	252.549	64	189.075	64	66.8532	63	-1.21564	63	-1.63046	63	-2.72327	64	7.59546
64	-2.20938	64	0.608582	64	-6.85498	55	-2.06235	55	-2.47076	55	-3.70374	65	3.31906	65	3.3717	65	-6.52112	65	-1.13797	65	-1.56577	65	-2.72058	56	14.6425	56	2.7803	56	-12.516	65	-1.34766	65	-1.64063	65	-2.74939	65	255.326	65	191.298	65	67.9172	64	-1.18439	64	-1.61093	64	-2.70013	65	7.58453
65	-2.21909	65	0.609528	65	-6.8667	56	-2.04092	56	-2.45218	56	-3.66113	66	3.35123	66	3.41422	66	-6.47388	66	-1.12689	66	-1.56937	66	-2.69299	57	14.6842	57	2.84344	57	-12.4558	66	-1.30078	66	-1.60938	66	-2.71936	66	258.018	66	193.479	66	68.9756	65	-1.13672	65	-1.59766	65	-2.68842	66	7.59109
66	-2.2222	66	0.622803	66	-6.88708	57	-2.00311	57	-2.4281	57	-3.62891	67	3.39734	67	3.39313	67	-6.47729	67	-1.10736	67	-1.55765	67	-2.65417	58	14.7886	58	2.87329	58	-12.3939	67	-1.27811	67	-1.58359	67	-2.69202	67	260.664	67	195.647	67	69.9893	66	-1.11343	66	-1.55655	66	-2.63922	67	7.64984
67	-2.2222	67	0.654053	67	-6.88086	58	-1.94641	58	-2.39984	58	-3.59045	68	3.40701	68	3.43124	68	-6.44446	68	-1.10547	68	-1.54688	68	-2.61121	59	14.8412	59	2.90359	59	-12.3378	68	-1.24875	68	-1.58264	68	-2.67096	68	263.291	68	197.829	68	71.0524	67	-1.10626	67	-1.5289	67	-2.60999	68	7.67438
68	-2.25156	68	0.641388	68	-6.88867	59	-1.92188	59	-2.36328	59	-3.54065	69	3.41016	69	3.45703	69	-6.4436	69	-1.08127	69	-1.54532	69	-2.60254	60	14.855	60	3.06079	60	-12.1572	69	-1.2175	69	-1.57092	69	-2.64844	69	265.844	69	199.918	69	72.0891	68	-1.06641	68	-1.48828	68	-2.57904	69	7.68594
69	-2.26517	69	0.611084	69	-6.89954	60	-1.92062	60	-2.36389	60	-3.51868	70	3.41812	70	3.54874	70	-6.41467	70	-1.07813	70	-1.51953	70	-2.56506	61	14.8323	61	3.11313	61	-12.1386	70	-1.18436	70	-1.55234	70	-2.60938	70	268.356	70	202.002	70	73.0314	69	-1.03531	69	-1.44717	69	-2.52985	70	7.67358
70	-2.27298	70	0.603271	70	-6.90039	61	-1.91016	61	-2.36328	61	-3.51794	71	3.41873	71	3.55234	71	-6.38525	71	-1.07611	71	-1.50687	71	-2.55176	62	14.9359	62	3.09454	62	-12.0504	71	-1.15826	71	-1.56342	71	-2.58893	71	270.773	71	204.059	71	74.0255	70	-1.00656	70	-1.4303	70	-2.51233	71	7.67047
71	-2.2847	71	0.603271	71	-6.86133	62	-1.90234	62	-2.34375	62	-3.49915	72	3.40701	72	3.50937	72	-6.39673	72	-1.05002	72	-1.48672	72	-2.53308	63	15.0417	63	3.19986	63	-11.8872	72	-1.1178	72	-1.54263	72	-2.56219	72	273.188	72	205.988	72	74.9606	71	-0.996246	71	-1.38858	71	-2.47058	72	7.6889
72	-2.2847	72	0.622803	72	-6.83789	63	-1.89124	63	-2.3317	63	-3.49133	73	3.38562	73	3.52985	73	-6.38501	73	-1.03705	73	-1.44827	73	-2.50256	64	15.1348	64	3.32907	64	-11.766	73	-1.07813	73	-1.51172	73	-2.52045	73	275.542	73	207.969	73	75.8948	72	-0.96875	72	-1.37891	72	-2.44983	73	7.71689
73	-2.30112	73	0.632965	73	-6.83789	64	-1.88873	64	-2.31342	64	-3.46814	74	3.36734	74	3.54092	74	-6.38586	74	-1.0372	74	-1.43845	74	-2.49011	65	15.0897	65	3.33798	65	-11.7116	74	-1.04889	74	-1.48138	74	-2.48108	74	277.882	74	209.766	74	76.7809	73	-0.946106	73	-1.34921	73	-2.43219	74	7.75922
74	-2.33173	74	0.620941	74	-6.85583	65	-1.86328	65	-2.29297	65	-3.45911	75	3.36484	75	3.55389	75	-6.45557	75	-1.03391	75	-1.44983	75	-2.49219	66	15.1531	66	3.34921	66	-11.6932	75	-1.04639	75	-1.46701	75	-2.46063	75	280.076	75	211.636	75	77.6404	74	-0.927826	74	-1.3486	74	-2.41107	75	7.78064
75	-2.34985	75	0.590912	75	-6.8595	66	-1.84045	66	-2.26529	66	-3.44055	76	3.3989	76	3.59546	76	-6.47644	76	-1.02859	76	-1.46811	76	-2.50037	67	15.2122	67	3.36658	67	-11.6653	76	-1.03592	76	-1.46249	76	-2.45935	76	282.159	76	213.413	76	78.5711	75	-0.914856	75	-1.32187	75	-2.37262	76	7.78375
76	-2.36282	76	0.572021	76	-6.86853	67	-1.82031	67	-2.24219	67	-3.41736	77	3.41	77	3.62311	77	-6.43982	77	-1.01627	77	-1.46063	77	-2.49377	68	15.2073	68	3.45297	68	-11.5499	77	-1.03467	77	-1.44357	77	-2.4483	77	284.279	77	215.111	77	79.4233	76	-0.894684	76	-1.31046	76	-2.34076	77	7.78064
77	-2.39218	77	0.563263	77	-6.9082	68	-1.78125	68	-2.22266	68	-3.38977	78	3.47781	78	3.65952	78	-6.39722	78	-1.00595	78	-1.44626	78	-2.46997	69	15.227	69	3.48611	69	-11.5191	78	-1.03281	78	-1.42499	78	-2.43591	78	286.436	78	216.866	78	80.237	77	-0.875793	77	-1.29062	77	-2.31311	78	7.76422
78	-2.41876	78	0.521851	78	-6.95813	69	-1.76828	69	-2.21545	69	-3.37024	79	3.55484	79	3.68936	79	-6.37109	79	-0.988281	79	-1.46094	79	-2.45313	70	15.2597	70	3.48734	70	-11.4976	79	-1.0242	79	-1.42343	79	-2.435	79	288.512	79	218.623	79	81.0911	78	-0.870789	78	-1.27359	78	-2.27045	79	7.76111
79	-2.42517	79	0.503571	79	-6.99084	70	-1.74219	70	-2.21094	70	-3.36951	80	3.56766	80	3.73764	80	-6.354	80	-0.96875	80	-1.44141	80	-2.42285	71	15.3036	71	3.51813	71	-11.4832	80	-1.00467	80	-1.39218	80	-2.41705	80	290.557	80	220.348	80	81.9941	79	-0.85437	79	-1.27203	79	-2.23669	80	7.77548
80	-2.41797	80	0.496094	80	-7.01172	71	-1.73703	71	-2.20374	71	-3.35071	81	3.55124	81	3.72437	81	-6.33203	81	-0.953766	81	-1.42938	81	-2.3916	72	15.377	72	3.62595	72	-11.3655	81	-0.996857	81	-1.37265	81	-2.39752	81	292.66	81	222.14	81	82.9367	80	-0.813293	80	-1.23984	80	-2.21094	81	7.80814
81	-2.40891	81	0.503265	81	-7.01196	72	-1.7403	72	-2.20404	72	-3.34607	82	3.52469	82	3.74545	82	-6.31873	82	-0.935638	82	-1.41891	82	-2.36841	73	15.4309	73	3.67517	73	-11.3132	82	-0.977325	82	-1.35312	82	-2.37018	82	294.67	82	223.866	82	83.8986	81	-0.790619	81	-1.21014	81	-2.16888	82	7.83609
82	-2.42532	82	0.52124	82	-7.03088	73	-1.72922	73	-2.19592	73	-3.34973	83	3.49985	83	3.8028	83	-6.29297	83	-0.921112	83	-1.4086	83	-2.35156	74	15.4117	74	3.69064	74	-11.3116	83	-0.957794	83	-1.35312	83	-2.33893	83	296.673	83	225.601	83	84.8875	82	-0.782196	82	-1.21048	82	-2.14777	83	7.85562
83	-2.45453	83	0.533905	83	-7.06836	74	-1.73904	74	-2.19296	74	-3.34998	84	3.48093	84	3.84546	84	-6.26831	84	-0.890472	84	-1.38873	84	-2.31506	75	15.4361	75	3.70187	75	-11.2763	84	-0.926544	84	-1.34531	84	-2.3194	84	298.688	84	227.306	84	85.7779	83	-0.771088	83	-1.21014	83	-2.12793	84	7.88501
84	-2.46564	84	0.545288	84	-7.08887	75	-1.74219	75	-2.20313	75	-3.34912	85	3.48874	85	3.85718	85	-6.27966	85	-0.880157	85	-1.35483	85	-2.28015	76	15.4736	76	3.76126	76	-11.2172	85	-0.897186	85	-1.34436	85	-2.29987	85	300.618	85	228.916	85	86.686	84	-0.76062	84	-1.20953	84	-2.11652	85	7.92282
85	-2.45767	85	0.535461	85	-7.11194	76	-1.72922	76	-2.1842	76	-3.33118	86	3.51062	86	3.83063	86	-6.33826	86	-0.888611	86	-1.34671	86	-2.26331	77	15.4919	77	3.81265	77	-11.1633	86	-0.887482	86	-1.33359	86	-2.26172	86	302.518	86	230.604	86	87.5453	85	-0.749695	85	-1.19937	85	-2.07813	86	7.93765
86	-2.45111	86	0.536072	86	-7.1217	77	-1.70969	77	-2.1842	77	-3.31873	87	3.51312	87	3.85672	87	-6.31555	87	-0.878906	87	-1.32813	87	-2.2323	78	15.5083	78	3.8533	78	-11.1249	87	-0.862793	87	-1.31467	87	-2.22955	87	304.448	87	232.286	87	88.4037	86	-0.743134	86	-1.21048	86	-2.06482	87	7.94547
87	-2.46439	87	0.532959	87	-7.1106	78	-1.68625	78	-2.1842	78	-3.30701	88	3.53171	88	3.92358	88	-6.2323	88	-0.885468	88	-1.32874	88	-2.21191	79	15.554	79	3.91437	79	-11.0562	88	-0.830139	88	-1.3017	88	-2.20935	88	306.437	88	233.899	88	89.2923	87	-0.715637	87	-1.22031	87	-2.0498	88	7.96814
88	-2.50156	88	0.512482	88	-7.13867	79	-1.65826	79	-2.17279	79	-3.28748	89	3.54938	89	3.93625	89	-6.22107	89	-0.884857	89	-1.33688	89	-2.2113	80	15.6244	80	3.9964	80	-10.9688	89	-0.806091	89	-1.26688	89	-2.17157	89	308.329	89	235.638	89	90.2966	88	-0.684387	88	-1.18906	88	-2.00092	89	7.9733
89	-2.53159	89	0.480621	89	-7.16125	80	-1.63937	80	-2.15295	80	-3.28723	90	3.5578	90	3.93591	90	-6.24939	90	-0.895325	90	-1.3414	90	-2.21094	81	15.6848	81	4.0072	81	-10.8985	90	-0.795776	90	-1.23297	90	-2.14783	90	310.272	90	237.378	90	91.299	89	-0.656403	89	-1.16983	89	-1.96967	90	7.96033
90	-2.57187	90	0.442169	90	-7.18787	81	-1.61594	81	-2.14124	81	-3.28748	91	3.53452	91	3.9339	91	-6.26074	91	-0.89328	91	-1.35999	91	-2.21033	82	15.7009	82	4.0011	82	-10.8389	91	-0.79248	91	-1.2131	91	-2.12701	91	312.146	91	239.077	91	92.1888	90	-0.642181	90	-1.15155	90	-1.94202	91	7.94547
91	-2.59985	91	0.430756	91	-7.20813	82	-1.61795	82	-2.14218	82	-3.26794	92	3.54749	92	3.99576	92	-6.20398	92	-0.884857	92	-1.36813	92	-2.19958	83	15.6978	83	3.99484	83	-10.8368	92	-0.785919	92	-1.20078	92	-2.10779	92	314.043	92	240.744	92	93.1531	91	-0.621887	91	-1.14999	91	-1.92902	92	7.91937
92	-2.62579	92	0.404663	92	-7.22791	83	-1.61139	83	-2.16107	83	-3.2749	93	3.55469	93	4.02734	93	-6.1604	93	-0.878906	93	-1.37891	93	-2.21094	84	15.713	84	3.98923	84	-10.8344	93	-0.766388	93	-1.18124	93	-2.08893	93	315.904	93	242.474	93	94.1661	92	-0.612183	92	-1.14703	92	-1.91888	93	7.9325
93	-2.62955	93	0.383118	93	-7.25256	84	-1.60812	84	-2.16467	84	-3.27161	94	3.58218	94	4.00577	94	-6.19202	94	-0.857361	94	-1.37015	94	-2.2041	85	15.7423	85	4.01752	85	-10.821	94	-0.763275	94	-1.16327	94	-2.05768	94	317.823	94	244.167	94	95.1046	93	-0.62204	93	-1.14017	93	-1.90625	94	7.95532
94	-2.61594	94	0.374359	94	-7.26233	85	-1.60031	85	-2.16467	85	-3.26794	95	3.60297	95	4.02859	95	-6.2251	95	-0.849548	95	-1.37796	95	-2.19324	86	15.7486	86	4.05344	86	-10.7711	95	-0.754669	95	-1.17343	95	-2.04828	95	319.73	95	245.934	95	96.1419	94	-0.623901	94	-1.15094	94	-1.90918	95	7.99438
95	-2.62891	95	0.335938	95	-7.2887	86	-1.59186	86	-2.17279	86	-3.24841	96	3.62311	96	4.05951	96	-6.2323	96	-0.839081	96	-1.36563	96	-2.18152	87	15.7356	87	4.05408	87	-10.7563	96	-0.746857	96	-1.17343	96	-2.03033	96	321.538	96	247.709	96	97.0854	95	-0.62265	95	-1.14374	95	-1.91016	96	8.02234
96	-2.62955	96	0.344055	96	-7.31274	87	-1.58545	87	-2.16623	87	-3.22864	97	3.60483	97	4.08624	97	-6.20471	97	-0.80188	97	-1.36469	97	-2.16272	88	15.7751	88	4.04016	88	-10.7491	97	-0.73703	97	-1.17249	97	-2.0108	97	323.393	97	249.413	97	98.0992	96	-0.612183	96	-1.15094	96	-1.89777	97	8.04642
97	-2.64719	97	0.354828	97	-7.33264	88	-1.56717	88	-2.18515	88	-3.24695	98	3.59702	98	4.07843	98	-6.21179	98	-0.780487	98	-1.33438	98	-2.12451	89	15.8405	89	4.08173	89	-10.6962	98	-0.725464	98	-1.15485	98	-1.98047	98	325.202	98	251.149	98	99.1378	97	-0.60437	97	-1.13922	97	-1.87891	98	8.05673
98	-2.66672	98	0.374359	98	-7.3512	89	-1.54953	89	-2.20374	89	-3.24756	99	3.62311	99	4.04779	99	-6.2196	99	-0.767517	99	-1.31937	99	-2.08459	90	15.9186	90	4.13251	90	-10.6166	99	-0.709686	99	-1.16467	99	-1.95905	99	327.078	99	252.856	99	100.101	98	-0.60437	98	-1.13141	98	-1.85938	99	8.04361
99	-2.65689	99	0.383118	99	-7.36292	90	-1.55078	90	-2.22266	90	-3.24841	100	3.62125	100	4.04874	100	-6.21252	100	-0.739532	100	-1.30795	100	-2.05261	91	15.9647	91	4.18173	91	-10.5463	100	-0.696075	100	-1.14218	100	-1.92969	100	328.832	100	254.592	100	101.051	99	-0.565155	99	-1.1217	99	-1.83203	100	8.04703
100	-2.66486	100	0.424194	100	-7.35217	91	-1.54092	91	-2.22171	91	-3.23743	101	3.6264	101	4.06766	101	-6.14307	101	-0.735168	101	-1.29062	101	-2.01331	92	15.9873	92	4.23877	92	-10.4744	101	-0.666718	101	-1.14514	101	-1.92096	101	330.721	101	256.288	101	102.033	100	-0.561401	100	-1.08844	100	-1.77917	101	8.04501
101	-2.64719	101	0.432953	101	-7.36975	92	-1.53436	92	-2.20935	92	-3.21875	102	3.61328	102	4.09766	102	-6.11121	102	-0.70578	102	-1.28967	102	-2.01111	93	15.9794	93	4.29938	93	-10.4025	102	-0.66687	102	-1.13531	102	-1.89063	102	332.53	102	258.022	102	103.087	101	-0.535309	101	-1.0878	101	-1.73828	102	8.0647
102	-2.65579	102	0.450928	102	-7.38245	93	-1.51157	93	-2.18951	93	-3.19202	103	3.57358	103	4.10577	103	-6.11389	103	-0.701874	103	-1.28967	103	-1.99255	94	15.9873	94	4.32861	94	-10.3616	103	-0.665619	103	-1.12811	103	-1.88873	103	334.421	103	259.789	103	104.146	102	-0.526245	102	-1.07281	102	-1.71155	103	8.08609
103	-2.67532	103	0.431396	103	-7.43164	94	-1.5	94	-2.17188	94	-3.16113	104	3.53766	104	4.12375	104	-6.10242	104	-0.700012	104	-1.28671	104	-1.96912	95	15.9892	95	4.3511	95	-10.3322	104	-0.653748	104	-1.13406	104	-1.89984	104	336.326	104	261.614	104	105.23	103	-0.530945	103	-1.08218	103	-1.69922	104	8.09705
104	-2.71439	104	0.392334	104	-7.4707	95	-1.49014	95	-2.15921	95	-3.13977	105	3.58218	105	4.13858	105	-6.10876	105	-0.683594	105	-1.30469	105	-1.96814	96	16.0154	96	4.34189	96	-10.3313	105	-0.661713	105	-1.12421	105	-1.8783	105	338.085	105	263.399	105	106.261	104	-0.532806	104	-1.11249	104	-1.69763	105	8.09705
105	-2.75656	105	0.354828	105	-7.50977	96	-1.47858	96	-2.16107	96	-3.09766	106	3.61029	106	4.13232	106	-6.11182	106	-0.664063	106	-1.29688	106	-1.9502	97	16.0416	97	4.36203	97	-10.326	106	-0.679382	106	-1.13297	106	-1.8764	106	339.934	106	265.068	106	107.148	105	-0.530945	105	-1.12125	105	-1.68683	106	8.09048
106	-2.78595	106	0.322632	106	-7.53088	97	-1.46951	97	-2.18515	97	-3.0802	107	3.60532	107	4.14264	107	-6.14465	107	-0.65625	107	-1.29688	107	-1.94238	98	16.0689	98	4.36203	98	-10.2875	107	-0.671387	107	-1.15451	107	-1.88721	107	341.68	107	266.797	107	108.069	106	-0.530945	106	-1.14078	106	-1.69763	107	8.1272
107	-2.76346	107	0.315308	107	-7.55334	98	-1.47607	98	-2.18576	98	-3.06787	108	3.58218	108	4.16983	108	-6.17847	108	-0.626892	108	-1.29593	108	-1.93066	99	16.0831	99	4.38031	99	-10.2289	108	-0.662964	108	-1.13141	108	-1.8656	108	343.23	108	268.313	108	108.821	107	-0.5289	107	-1.15155	107	-1.68591	108	8.14658
108	-2.73361	108	0.357025	108	-7.51477	99	-1.46951	99	-2.20468	99	-3.06726	109	3.54779	109	4.08154	109	-6.27197	109	-0.617188	109	-1.27734	109	-1.9198	100	16.1033	100	4.41125	100	-10.1848	109	-0.644043	109	-1.11545	109	-1.84967	109	344.508	109	269.312	109	109.003	108	-0.522339	108	-1.15875	108	-1.68683	109	8.16422
109	-2.68344	109	0.396393	109	-7.50574	100	-1.48593	100	-2.20624	100	-3.04834	110	3.52719	110	4.00201	110	-6.3634	110	-0.607513	110	-1.27829	110	-1.91895	101	16.1443	101	4.45126	101	-10.1532	110	-0.63562	110	-1.10406	110	-1.82654	110	345.576	110	269.732	110	108.613	109	-0.504059	109	-1.13858	109	-1.67969	110	8.16235
110	-2.66861	110	0.42218	110	-7.47485	101	-1.48389	101	-2.22482	101	-3.06628	111	3.49469	111	3.94406	111	-6.43628	111	-0.604218	111	-1.28186	111	-1.92188	102	16.2017	102	4.48312	102	-10.1346	111	-0.61795	111	-1.11484	111	-1.81061	111	346.478	111	269.956	111	108.007	110	-0.489838	110	-1.11249	110	-1.66077	111	8.14468
111	-2.66672	111	0.42514	111	-7.48108	102	-1.48514	102	-2.23203	102	-3.07507	112	3.4353	112	3.90344	112	-6.5072	112	-0.597656	112	-1.28906	112	-1.93005	103	16.2389	103	4.5036	103	-10.0961	112	-0.588593	112	-1.10608	112	-1.79205	112	347.358	112	269.999	112	107.204	111	-0.461731	111	-1.11093	111	-1.64777	112	8.13312
112	-2.68625	112	0.405609	112	-7.49963	103	-1.50201	103	-2.23138	103	-3.07568	113	3.39124	113	3.85513	113	-6.60718	113	-0.585938	113	-1.27734	113	-1.91113	104	16.2866	104	4.54422	104	-10.0463	113	-0.574982	113	-1.09531	113	-1.76172	113	348.134	113	269.908	113	106.349	112	-0.450165	112	-1.08939	112	-1.6181	113	8.12595
113	-2.70578	113	0.386078	113	-7.5426	104	-1.50531	104	-2.24734	104	-3.06067	114	3.3764	114	3.82547	114	-6.67993	114	-0.592499	114	-1.27014	114	-1.8916	105	16.3373	105	4.61453	105	-9.95801	114	-0.557343	114	-1.08264	114	-1.74127	114	348.895	114	269.927	114	105.62	113	-0.411713	113	-1.08124	113	-1.60059	114	8.10251
114	-2.72531	114	0.343109	114	-7.58167	105	-1.50983	105	-2.25092	105	-3.06421	115	3.31421	115	3.8136	115	-6.7323	115	-0.576263	115	-1.26657	115	-1.87146	106	16.3764	106	4.66531	106	-9.87988	115	-0.547638	115	-1.07187	115	-1.71875	115	349.562	115	269.91	115	104.831	114	-0.40329	114	-1.06985	114	-1.57745	115	8.0928
115	-2.73236	115	0.305603	115	-7.62073	106	-1.50076	106	-2.23593	106	-3.04895	116	3.285	116	3.76373	116	-6.8064	116	-0.548767	116	-1.26859	116	-1.85156	107	16.4155	107	4.69266	107	-9.86035	116	-0.535919	116	-1.07187	116	-1.6983	116	350.192	116	269.935	116	104.14	115	-0.392181	115	-1.06171	115	-1.55762	116	8.07983
116	-2.7272	116	0.293274	116	-7.65356	107	-1.49561	107	-2.23654	107	-3.02881	117	3.23422	117	3.73248	117	-6.83862	117	-0.545013	117	-1.25876	117	-1.81042	108	16.4155	108	4.68484	108	-9.87988	117	-0.522949	117	-1.06467	117	-1.69049	117	350.922	117	270.027	117	103.545	116	-0.381714	116	-1.04938	116	-1.52667	117	8.07922
117	-2.72064	117	0.254822	117	-7.69983	108	-1.48718	108	-2.24469	108	-3.0282	118	3.19202	118	3.68716	118	-6.8855	118	-0.533905	118	-1.27014	118	-1.79297	109	16.4026	109	4.62485	109	-9.97754	118	-0.504669	118	-1.06406	118	-1.69763	118	351.582	118	270.022	118	103.019	117	-0.373901	117	-1.01031	117	-1.5	118	8.07672
118	-2.7186	118	0.228424	118	-7.74341	109	-1.47797	109	-2.25516	109	-3.03955	119	3.14313	119	3.62375	119	-6.88696	119	-0.522186	119	-1.27014	119	-1.78943	110	16.38	110	4.56781	110	-10.1011	119	-0.506714	119	-1.05328	119	-1.68658	119	352.3	119	270.13	119	102.506	118	-0.368744	118	-0.991394	118	-1.48047	119	8.0975
119	-2.74017	119	0.196228	119	-7.78345	110	-1.46561	110	-2.24374	110	-3.03687	120	3.0936	120	3.57233	120	-6.91736	120	-0.513763	120	-1.27829	120	-1.78943	111	16.3456	111	4.49124	111	-10.1926	120	-0.495605	120	-1.06467	120	-1.70123	120	353.051	120	270.328	120	102.191	119	-0.355621	119	-0.978424	119	-1.46808	120	8.09094
120	-2.75314	120	0.157806	120	-7.82153	111	-1.46765	111	-2.24469	111	-3.0249	121	3.07092	121	3.53482	121	-6.948	121	-0.527344	121	-1.28906	121	-1.80078	112	16.3045	112	4.42001	112	-10.2722	121	-0.501556	121	-1.06561	121	-1.69763	121	353.773	121	270.612	121	101.957	120	-0.336731	120	-0.950775	120	-1.44983	121	8.07983
121	-2.7897	121	0.133118	121	-7.86511	112	-1.47607	112	-2.26389	112	-3.03955	122	3.05014	122	3.55499	122	-6.96899	122	-0.533905	122	-1.28967	122	-1.81348	113	16.2753	113	4.35843	113	-10.3533	122	-0.506714	122	-1.07281	122	-1.71625	122	354.509	122	270.972	122	101.845	121	-0.315308	121	-0.920471	121	-1.4306	122	8.06155
122	-2.8222	122	0.114197	122	-7.90295	113	-1.45779	113	-2.28281	113	-3.03601	123	3.05795	123	3.59406	123	-6.9696	123	-0.537201	123	-1.29782	123	-1.82068	114	16.257	114	4.35001	114	-10.3542	123	-0.495605	123	-1.05685	123	-1.72076	123	355.322	123	271.507	123	101.801	122	-0.300476	122	-0.890778	122	-1.41797	123	8.0603
123	-2.83704	123	0.0845337	123	-7.9231	114	-1.45969	114	-2.27405	114	-3.03662	124	3.0264	124	3.5903	124	-6.98132	124	-0.555481	124	-1.31015	124	-1.83203	115	16.2412	115	4.34033	115	-10.2716	124	-0.503601	124	-1.06656	124	-1.69763	124	356.234	124	272.195	124	101.977	123	-0.280945	123	-0.902496	123	-1.41638	124	8.04202
124	-2.86313	124	0.0760803	124	-7.94812	115	-1.45779	115	-2.25156	115	-3.02576	125	2.99594	125	3.53326	125	-7.03625	125	-0.569855	125	-1.32248	125	-1.85095	116	16.2264	116	4.33017	116	-10.2307	125	-0.512024	125	-1.06622	125	-1.70752	125	357.197	125	272.974	125	102.262	124	-0.271088	124	-0.882019	124	-1.4281	125	8.02249
125	-2.88266	125	0.0448303	125	-7.97485	116	-1.47421	116	-2.25311	116	-3.0249	126	3.01389	126	3.4989	126	-7.0769	126	-0.576263	126	-1.32907	126	-1.86987	117	16.2128	117	4.31937	117	-10.2557	126	-0.523132	126	-1.08609	126	-1.71564	126	358.059	126	273.834	126	102.647	125	-0.269226	125	-0.871246	125	-1.4173	126	8.0061
126	-2.90344	126	0.0454712	126	-7.99438	117	-1.47733	117	-2.28281	117	-3.05457	127	3.03342	127	3.54968	127	-7.05029	127	-0.581573	127	-1.32248	127	-1.86328	118	16.1659	118	4.26859	118	-10.3347	127	-0.515137	127	-1.09592	127	-1.72705	127	359.099	127	274.699	127	103.057	126	-0.257507	126	-0.879059	126	-1.41638	127	7.97672
127	-2.93158	127	0.055603	127	-8.01453	118	-1.4989	118	-2.28375	118	-3.06787	128	3.04828	128	3.57547	128	-7.00342	128	-0.580963	128	-1.33063	128	-1.86987	119	16.1316	119	4.21158	119	-10.3933	128	-0.526245	128	-1.09235	128	-1.71716	128	360.124	128	275.69	128	103.575	127	-0.259552	127	-0.872192	127	-1.39685	128	7.93579
128	-2.95297	128	0.0448303	128	-8.05591	119	-1.51703	119	-2.30594	119	-3.09814	129	3.02014	129	3.57388	129	-6.99011	129	-0.589386	129	-1.32248	129	-1.88123	120	16.1101	120	4.17343	120	-10.4457	129	-0.513123	129	-1.095	129	-1.72076	129	361.13	129	276.734	129	104.107	128	-0.249695	128	-0.882965	128	-1.39594	129	7.92157
129	-2.9444	129	0.0385742	129	-8.0647	120	-1.50983	120	-2.32123	120	-3.12671	130	3.0025	130	3.57297	130	-7.00024	130	-0.566406	130	-1.32813	130	-1.8894	121	16.0925	121	4.14127	121	-10.4544	130	-0.488281	130	-1.08984	130	-1.71814	130	362.22	130	277.655	130	104.583	129	-0.249695	129	-0.882965	129	-1.37732	130	7.92563
130	-2.95892	130	0.0360718	130	-8.05444	121	-1.48422	121	-2.33014	121	-3.15051	131	3.01047	131	3.57483	131	-7.0072	131	-0.554688	131	-1.31641	131	-1.87988	122	16.0906	122	4.11093	122	-10.4535	131	-0.475311	131	-1.06311	131	-1.6803	131	363.285	131	278.699	131	105.118	130	-0.248444	130	-0.883575	130	-1.35779	131	7.9472
131	-2.96078	131	0.00576782	131	-8.09497	122	-1.46875	122	-2.32031	122	-3.1377	132	3.03842	132	3.60577	132	-6.97778	132	-0.527344	132	-1.30859	132	-1.87207	123	16.0991	123	4.10281	123	-10.4466	132	-0.459045	132	-1.03998	132	-1.66797	132	364.341	132	279.642	132	105.676	131	-0.247833	131	-0.872192	131	-1.33374	132	7.98688
132	-2.98361	132	-0.0140686	132	-8.12329	123	-1.4628	123	-2.33109	123	-3.1593	133	3.05139	133	3.63248	133	-6.93835	133	-0.497986	133	-1.29593	133	-1.87207	124	16.1219	124	4.11093	124	-10.4385	133	-0.452637	133	-1.04514	133	-1.65204	133	365.395	133	280.681	133	106.194	132	-0.246582	132	-0.872803	132	-1.31781	133	8.00891
133	-2.99393	133	-0.0362549	133	-8.16589	124	-1.43951	124	-2.3017	124	-3.14844	134	3.02985	134	3.67453	134	-6.91821	134	-0.484375	134	-1.28906	134	-1.88074	125	16.1479	125	4.12329	125	-10.4271	134	-0.462494	134	-1.04608	134	-1.64685	134	366.375	134	281.625	134	106.635	133	-0.246582	133	-0.892334	133	-1.31714	134	8.02249
134	-3.005	134	-0.0521851	134	-8.20227	125	-1.42844	125	-2.3053	125	-3.13879	135	3.02795	135	3.65201	135	-6.92908	135	-0.464844	135	-1.29688	135	-1.87207	126	16.1609	126	4.13046	126	-10.4081	135	-0.462494	135	-1.05389	135	-1.64594	135	367.379	135	282.475	135	107.031	134	-0.247833	134	-0.891724	134	-1.30542	135	8.01578
135	-3.01471	135	-0.0629883	135	-8.245	126	-1.42654	126	-2.30234	126	-3.11951	136	3.0592	136	3.61295	136	-6.9104	136	-0.453918	136	-1.29062	136	-1.86035	127	16.1811	127	4.13406	127	-10.3841	136	-0.450775	136	-1.07343	136	-1.64594	136	368.347	136	283.19	136	107.334	135	-0.23877	135	-0.89624	135	-1.30609	136	8.00485
136	-3.02454	136	-0.0639038	136	-8.26538	127	-1.42844	127	-2.3053	127	-3.10693	137	3.0611	137	3.55344	137	-6.91821	137	-0.463776	137	-1.29156	137	-1.85876	128	16.1823	128	4.12955	128	-10.3682	137	-0.450775	137	-1.09296	137	-1.64594	137	369.337	137	284.038	137	107.697	136	-0.230164	136	-0.902496	136	-1.31714	137	7.9978
137	-3.06049	137	-0.085022	137	-8.30359	128	-1.41687	128	-2.29547	128	-3.07654	138	3.01828	138	3.52405	138	-6.96814	138	-0.465637	138	-1.32187	138	-1.88123	129	16.1805	129	4.12265	129	-10.3676	138	-0.455933	138	-1.10406	138	-1.65765	138	370.315	138	284.841	138	108.016	137	-0.215332	137	-0.892334	137	-1.30701	138	7.98468
138	-3.10141	138	-0.134857	138	-8.35278	129	-1.43515	129	-2.29608	129	-3.06689	139	3.01389	139	3.57703	139	-7.00122	139	-0.463593	139	-1.35217	139	-1.8822	130	16.1706	130	4.12173	130	-10.3372	139	-0.454681	139	-1.09686	139	-1.65045	139	371.163	139	285.536	139	108.245	138	-0.189056	138	-0.889832	138	-1.30542	139	7.97046
139	-3.13391	139	-0.184998	139	-8.39282	130	-1.44998	130	-2.32578	130	-3.078	140	3.01703	140	3.67703	140	-6.96045	140	-0.46875	140	-1.35938	140	-1.89099	131	16.1805	131	4.11093	131	-10.3246	140	-0.454681	140	-1.09686	140	-1.63812	140	372.03	140	286.088	140	108.398	139	-0.179382	139	-0.859528	139	-1.26495	140	7.95032
140	-3.18344	140	-0.224701	140	-8.4364	131	-1.45654	131	-2.32639	131	-3.07959	141	3.03967	141	3.70279	141	-6.91199	141	-0.46875	141	-1.35938	141	-1.8916	132	16.1628	132	4.13345	132	-10.2943	141	-0.449524	141	-1.09747	141	-1.63812	141	372.773	141	286.623	141	108.49	140	-0.169708	140	-0.840942	140	-1.23669	141	7.91501
141	-3.18469	141	-0.282654	141	-8.47485	132	-1.45779	132	-2.35312	132	-3.08679	142	3.0611	142	3.72531	142	-6.86743	142	-0.46875	142	-1.36719	142	-1.91113	133	16.1577	133	4.12234	133	-10.2933	142	-0.436401	142	-1.10406	142	-1.64532	142	373.577	142	287.157	142	108.478	141	-0.150177	141	-0.83313	141	-1.21625	142	7.88376
142	-3.19626	142	-0.312042	142	-8.50671	133	-1.44998	133	-2.36484	133	-3.09912	143	3.06235	143	3.6817	143	-6.85876	143	-0.458923	143	-1.37796	143	-1.91113	134	16.1609	134	4.13046	134	-10.2783	143	-0.429993	143	-1.09747	143	-1.63873	143	374.462	143	287.636	143	108.593	142	-0.143768	142	-0.826569	142	-1.1889	143	7.85376
143	-3.1944	143	-0.33252	143	-8.53589	134	-1.42374	134	-2.37405	134	-3.11865	144	3.00562	144	3.67297	144	-6.85815	144	-0.457031	144	-1.35938	144	-1.89246	135	16.1394	135	4.12955	135	-10.2552	144	-0.431244	144	-1.10468	144	-1.63751	144	375.207	144	288.119	144	108.739	143	-0.156738	143	-0.822021	143	-1.16418	144	7.85767
144	-3.20737	144	-0.35141	144	-8.58569	135	-1.40891	135	-2.35217	135	-3.10156	145	2.97922	145	3.63342	145	-6.89624	145	-0.45578	145	-1.34827	145	-1.88379	136	16.1445	136	4.12891	136	-10.2465	145	-0.423431	145	-1.09296	145	-1.64594	145	375.961	145	288.768	145	109.049	144	-0.154846	144	-0.803436	144	-1.15308	145	7.88251
145	-3.22565	145	-0.371582	145	-8.61755	136	-1.39063	136	-2.36328	136	-3.08826	146	2.96185	146	3.64014	146	-6.93872	146	-0.471588	146	-1.33844	146	-1.85974	137	16.1334	137	4.13251	137	-10.2537	146	-0.398438	146	-1.10156	146	-1.65765	146	376.634	146	289.267	146	109.271	145	-0.154846	145	-0.803436	145	-1.16388	146	7.9061
146	-3.24829	146	-0.420807	146	-8.67554	137	-1.37967	137	-2.35312	137	-3.08899	147	2.98279	147	3.6492	147	-6.97278	147	-0.47345	147	-1.3414	147	-1.86951	138	16.1394	138	4.14127	138	-10.2455	147	-0.382324	147	-1.07248	147	-1.6217	147	377.118	147	289.252	147	108.85	146	-0.146881	146	-0.793732	146	-1.16779	147	7.93423
147	-3.29407	147	-0.450623	147	-8.71619	138	-1.37109	138	-2.36328	138	-3.09912	148	2.99124	148	3.67233	148	-6.97009	148	-0.485168	148	-1.3414	148	-1.87048	139	16.1706	139	4.14127	139	-10.2074	148	-0.383575	148	-1.07187	148	-1.60779	148	377.407	148	288.925	148	108.209	147	-0.12674	147	-0.751099	147	-1.14624	148	7.93549
148	-3.32846	148	-0.523285	148	-8.78406	139	-1.36014	139	-2.35703	139	-3.08118	149	2.96811	149	3.67609	149	-6.97375	149	-0.501587	149	-1.33124	149	-1.87048	140	16.2281	140	4.1633	140	-10.1566	149	-0.375763	149	-1.05234	149	-1.60846	149	377.648	149	288.643	149	107.672	148	-0.107819	148	-0.7117	148	-1.10687	149	7.95377
149	-3.34985	149	-0.561432	149	-8.81677	140	-1.33859	140	-2.36389	140	-3.07959	150	2.95139	150	3.61609	150	-7.0321	150	-0.502655	150	-1.34045	150	-1.90015	141	16.2769	141	4.21313	141	-10.0888	150	-0.375763	150	-1.03281	150	-1.59674	150	377.882	150	288.366	150	107.072	149	-0.0798645	149	-0.680786	149	-1.06421	150	7.95688
150	-3.34985	150	-0.592682	150	-8.82947	141	-1.34326	141	-2.35373	141	-3.06091	151	2.92529	151	3.61545	151	-7.06201	151	-0.505951	151	-1.33688	151	-1.8988	142	16.3422	142	4.23517	142	-10.0175	151	-0.377808	151	-1.03375	151	-1.58893	151	378.074	151	288.107	151	106.478	150	-0.0473633	150	-0.634521	150	-1.01703	151	7.95218
151	-3.34985	151	-0.631744	151	-8.73962	142	-1.35828	142	-2.36578	142	-3.05554	152	2.90921	152	3.5903	152	-7.12	152	-0.476563	152	-1.32813	152	-1.90234	143	16.3864	143	4.29312	143	-9.93018	152	-0.376556	152	-1.02655	152	-1.58014	152	378.129	152	287.649	152	105.764	151	-0.0161133	151	-0.591553	151	-0.965576	152	7.95218
152	-3.37125	152	-0.662048	152	-8.67712	143	-1.3667	143	-2.37717	143	-3.06689	153	2.91437	153	3.57797	153	-7.14563	153	-0.463593	153	-1.32092	153	-1.8916	144	16.4144	144	4.33578	144	-9.84753	153	-0.384369	153	-1.03827	153	-1.57953	153	378.06	153	287.05	153	104.828	152	-0.0032959	152	-0.54718	152	-0.906982	153	7.93921
153	-3.39877	153	-0.671722	153	-8.75623	144	-1.36609	144	-2.38531	144	-3.06726	154	2.87015	154	3.51999	154	-7.20361	154	-0.445313	154	-1.32813	154	-1.87927	145	16.4261	145	4.3436	145	-9.78864	154	-0.384369	154	-1.04608	154	-1.57953	154	377.907	154	286.279	154	103.778	153	0.00842285	153	-0.527649	153	-0.87323	154	7.90329
154	-3.42487	154	-0.691895	154	-8.93787	145	-1.3667	145	-2.40451	145	-3.06689	155	2.83109	155	3.46921	155	-7.28235	155	-0.417969	155	-1.32813	155	-1.87207	146	16.4254	146	4.3439	146	-9.76129	155	-0.376556	155	-1.04608	155	-1.56	155	377.687	155	285.27	155	102.514	154	0.00967407	154	-0.49704	154	-0.822449	155	7.89172
155	-3.45923	155	-0.729401	155	-9.11694	146	-1.37781	146	-2.42438	146	-3.08679	156	2.75888	156	3.39984	156	-7.3761	156	-0.412811	156	-1.32092	156	-1.85254	147	16.4523	147	4.33047	147	-9.74597	156	-0.376556	156	-1.0578	156	-1.56	156	377.273	156	284.01	156	101.07	155	0.0298462	155	-0.477814	155	-0.782776	156	7.8689
156	-3.51471	156	-0.754395	156	-9.16541	147	-1.3667	147	-2.43576	147	-3.09814	157	2.70029	157	3.34906	157	-7.42383	157	-0.416107	157	-1.31735	157	-1.84021	148	16.462	148	4.33734	148	-9.74036	157	-0.384369	157	-1.0578	157	-1.56	157	376.69	157	282.517	157	99.5175	156	0.0409241	156	-0.457977	156	-0.743408	157	7.8475
157	-3.55377	157	-0.80127	157	-9.23413	148	-1.36795	148	-2.43515	148	-3.11804	158	2.64951	158	3.29047	158	-7.45508	158	-0.412811	158	-1.32874	158	-1.83984	149	16.4601	149	4.32657	149	-9.73944	158	-0.374512	158	-1.06467	158	-1.56	158	375.884	158	280.849	158	97.7491	157	0.0409241	157	-0.438446	157	-0.712463	158	7.8428
158	-3.56985	158	-0.857666	158	-9.29272	149	-1.38437	149	-2.43671	149	-3.11865	159	2.59952	159	3.22171	159	-7.47461	159	-0.425781	159	-1.33594	159	-1.84021	150	16.4766	150	4.32031	150	-9.75208	159	-0.374512	159	-1.05295	159	-1.55701	159	375.023	159	279.047	159	95.9322	158	0.0493774	158	-0.415314	158	-0.681213	159	7.83453
159	-3.58032	159	-0.912994	159	-9.33789	150	-1.38623	150	-2.46701	150	-3.14832	160	2.54672	160	3.1817	160	-7.48401	160	-0.425781	160	-1.32813	160	-1.84082	151	16.4719	151	4.31876	151	-9.73413	160	-0.373901	160	-1.05328	160	-1.55701	160	374.13	160	277.267	160	94.2187	159	0.0768738	159	-0.405609	159	-0.653564	160	7.82797
160	-3.60767	160	-0.971588	160	-9.37634	151	-1.4039	151	-2.47577	151	-3.1571	161	2.48312	161	3.11389	161	-7.56519	161	-0.434387	161	-1.31796	161	-1.83301	152	16.4766	152	4.30859	152	-9.75208	161	-0.39093	161	-1.06622	161	-1.56842	161	373.246	161	275.695	161	92.7291	160	0.106079	160	-0.387024	160	-0.616394	161	7.79672
161	-3.61734	161	-1.02924	161	-9.43884	152	-1.41873	152	-2.51328	152	-3.18347	162	2.41797	162	3.08203	162	-7.61841	162	-0.452057	162	-1.31891	162	-1.83923	153	16.4406	153	4.30704	153	-9.75366	162	-0.392181	162	-1.08514	162	-1.57501	162	372.394	162	274.217	162	91.4142	161	0.127655	161	-0.386078	161	-0.584167	162	7.77719
162	-3.64984	162	-1.07938	162	-9.49841	153	-1.44812	153	-2.53375	153	-3.21631	163	2.35406	163	3.05344	163	-7.6842	163	-0.472198	163	-1.34201	163	-1.86169	154	16.4258	154	4.27734	154	-9.80286	163	-0.402039	163	-1.0939	163	-1.56781	163	371.386	163	272.766	163	90.2007	162	0.142487	162	-0.375946	162	-0.565613	163	7.7558
163	-3.67923	163	-1.1311	163	-9.5459	154	-1.45654	154	-2.55685	154	-3.23877	164	2.31436	164	3.01077	164	-7.72595	164	-0.489868	164	-1.35077	164	-1.8894	155	16.3945	155	4.24609	155	-9.83569	164	-0.413757	164	-1.10562	164	-1.57861	164	370.574	164	271.586	164	89.2419	163	0.149048	163	-0.394836	163	-0.571838	164	7.74673
164	-3.71234	164	-1.18094	164	-9.60742	155	-1.47266	155	-2.58203	155	-3.28601	165	2.31952	165	2.9906	165	-7.76917	165	-0.502838	165	-1.38922	165	-1.90796	156	16.3869	156	4.20892	156	-9.85522	165	-0.405762	165	-1.12717	165	-1.59814	165	370.213	165	271.366	165	89.3395	164	0.142487	164	-0.415009	164	-0.603699	165	7.73688
165	-3.75015	165	-1.23236	165	-9.6709	156	-1.47922	156	-2.57483	156	-3.28821	166	2.31625	166	2.97076	166	-7.7959	166	-0.512512	166	-1.41953	166	-1.9281	157	16.3706	157	4.1936	157	-9.87268	166	-0.413757	166	-1.10562	166	-1.59998	166	369.941	166	271.362	166	89.5987	165	0.11969	165	-0.446564	165	-0.630432	166	7.71674
166	-3.7858	166	-1.29657	166	-9.73669	157	-1.46094	157	-2.5625	157	-3.29919	167	2.30185	167	2.9389	167	-7.83472	167	-0.514374	167	-1.43811	167	-1.9408	158	16.37	158	4.15875	158	-9.89642	167	-0.4039	167	-1.11639	167	-1.60986	167	369.478	167	270.839	167	89.1657	166	0.0917053	166	-0.477509	166	-0.673096	167	7.68939
167	-3.82172	167	-1.32938	167	-9.78967	158	-1.44797	158	-2.56311	158	-3.31165	168	2.2753	168	2.9014	168	-7.88477	168	-0.496094	168	-1.45703	168	-1.93005	159	16.3786	159	4.13297	159	-9.89679	168	-0.394043	168	-1.11545	168	-1.61859	168	368.854	168	269.86	168	88.2275	167	0.0756226	167	-0.522186	167	-0.724182	168	7.64703
168	-3.83658	168	-1.3786	168	-9.83887	159	-1.43826	159	-2.55234	159	-3.29919	169	2.23624	169	2.85452	169	-7.92542	169	-0.470001	169	-1.46811	169	-1.92285	160	16.3719	160	4.11874	160	-9.8866	169	-0.377655	169	-1.11389	169	-1.61951	169	368.198	169	268.71	169	87.1165	168	0.0718689	168	-0.543732	168	-0.745911	169	7.60611
169	-3.86267	169	-1.39877	169	-9.8717	160	-1.42844	160	-2.56311	160	-3.29834	170	2.22327	170	2.81216	170	-7.96448	170	-0.45578	170	-1.46155	170	-1.90393	161	16.3427	161	4.0611	161	-9.91534	170	-0.366089	170	-1.08453	170	-1.59766	170	367.515	170	267.551	170	86.0873	169	0.065918	169	-0.55249	169	-0.736084	170	7.57297
170	-3.8822	170	-1.43002	170	-9.91016	161	-1.42654	161	-2.55234	161	-3.28748	171	2.20703	171	2.78125	171	-7.99634	171	-0.453918	171	-1.45859	171	-1.90271	162	16.3036	162	3.99078	162	-9.97491	171	-0.371399	171	-1.07794	171	-1.58795	171	366.831	171	266.418	171	85.1756	170	0.0724792	170	-0.559692	170	-0.723389	171	7.55219
171	-3.91156	171	-1.45828	171	-9.9375	162	-1.43515	162	-2.56561	162	-3.2749	172	2.18936	172	2.76468	172	-8.0553	172	-0.444061	172	-1.46936	172	-1.92126	163	16.2301	163	3.89078	163	-10.0648	172	-0.37265	172	-1.09296	172	-1.59454	172	366.103	172	265.337	172	84.2573	171	0.100006	171	-0.58905	171	-0.696716	172	7.52408
172	-3.9389	172	-1.48953	172	-9.9873	163	-1.47235	163	-2.60562	163	-3.30457	173	2.16983	173	2.73343	173	-8.12463	173	-0.440338	173	-1.45953	173	-1.91052	164	16.1715	164	3.80484	164	-10.1483	173	-0.37265	173	-1.10468	173	-1.60687	173	365.395	173	264.252	173	83.44	172	0.120148	172	-0.569855	172	-0.667297	173	7.52609
173	-3.97015	173	-1.51688	173	-10.0498	164	-1.47607	164	-2.63498	164	-3.32703	174	2.10922	174	2.69342	174	-8.20276	174	-0.463776	174	-1.49078	174	-1.93982	165	16.1208	165	3.73453	165	-10.2147	174	-0.37265	174	-1.10468	174	-1.60687	174	364.598	174	263.217	174	82.725	173	0.124512	173	-0.564209	173	-0.62793	174	7.48688
174	-3.99673	174	-1.55829	174	-10.1084	165	-1.49374	165	-2.65546	165	-3.33679	175	2.04874	175	2.64359	175	-8.29565	175	-0.467499	175	-1.51233	175	-1.95935	166	16.0914	166	3.69455	166	-10.246	175	-0.37265	175	-1.09296	175	-1.60687	175	363.951	175	262.216	175	82.1505	174	0.124512	174	-0.572021	174	-0.614014	175	7.4733
175	-4.01627	175	-1.58954	175	-10.1608	166	-1.51141	166	-2.66422	166	-3.35535	176	1.97998	176	2.5842	176	-8.3551	176	-0.453918	176	-1.50156	176	-1.94958	167	16.0634	167	3.65189	167	-10.2763	176	-0.356232	176	-1.08359	176	-1.60687	176	363.192	176	261.123	176	81.4636	175	0.142792	175	-0.58313	175	-0.614014	176	7.45377
176	-4.04236	176	-1.60971	176	-10.1998	167	-1.52499	167	-2.70624	167	-3.38562	177	1.95734	177	2.54672	177	-8.37781	177	-0.434387	177	-1.50156	177	-1.96033	168	16.0066	168	3.59048	168	-10.3157	177	-0.339844	177	-1.08203	177	-1.59674	177	362.492	177	259.908	177	80.6743	176	0.1539	176	-0.594513	176	-0.618591	177	7.43439
177	-4.07172	177	-1.64969	177	-10.25	168	-1.53467	168	-2.72482	168	-3.41785	178	1.94888	178	2.53531	178	-8.37158	178	-0.417969	178	-1.50781	178	-1.97986	169	15.9684	169	3.49234	169	-10.3949	178	-0.312012	178	-1.05295	178	-1.57092	178	362.104	178	259.423	178	80.5215	177	0.144043	177	-0.603271	177	-0.634521	178	7.41345
178	-4.07486	178	-1.69891	178	-10.3193	169	-1.50983	169	-2.73138	169	-3.42664	179	1.93781	179	2.53891	179	-8.34839	179	-0.404999	179	-1.48108	179	-1.99316	170	15.9197	170	3.41516	170	-10.4686	179	-0.302338	179	-1.03436	179	-1.6156	179	361.907	179	259.365	179	80.8978	178	0.142792	178	-0.641724	178	-0.653076	179	7.39517
179	-4.10953	179	-1.73236	179	-10.3522	170	-1.51703	170	-2.74734	170	-3.43176	180	1.90967	180	2.54514	180	-8.34814	180	-0.393463	180	-1.45172	180	-2.03943	171	15.8742	171	3.3461	171	-10.536	180	-0.30719	180	-1.01828	180	-1.67719	180	361.403	180	258.876	180	80.8342	179	0.132324	179	-0.654053	179	-0.645935	180	7.36392
180	-4.14017	180	-1.77954	180	-10.4086	171	-1.5	171	-2.75	171	-3.4353	181	1.83435	181	2.47733	181	-8.39734	181	-0.382355	181	-1.43185	181	-2.08826	172	15.8572	172	3.30188	172	-10.588	181	-0.292969	181	-0.992188	181	-1.76752	181	360.575	181	257.697	181	80.1392	180	0.112793	180	-0.681396	180	-0.664795	181	7.33267
181	-4.16812	181	-1.8222	181	-10.4668	172	-1.47061	172	-2.74124	172	-3.42883	182	1.72531	182	2.35217	182	-8.48962	182	-0.320007	182	-1.35172	182	-2.10815	173	15.8297	173	3.25314	173	-10.618	182	-0.214539	182	-0.902496	182	-1.80139	182	359.85	182	256.475	182	79.5334	181	0.10498	181	-0.724365	181	-0.684326	182	7.29688
182	-4.20267	182	-1.85767	182	-10.5179	173	-1.44922	173	-2.72266	173	-3.41016	183	1.64343	183	2.26031	183	-8.5481	183	-0.220795	183	-1.19626	183	-2.09851	174	15.8114	174	3.19	174	-10.6669	183	-0.154053	183	-0.844818	183	-1.80908	183	359.369	183	255.71	183	79.556	182	0.099823	182	-0.751099	182	-0.684326	183	7.2486
183	-4.22406	183	-1.89969	183	-10.5684	174	-1.43826	174	-2.70468	174	-3.39758	184	1.55045	184	2.18375	184	-8.58899	184	-0.132507	184	-1.09	184	-2.11328	175	15.7859	175	3.12265	175	-10.7249	184	-0.108734	184	-0.769836	184	-1.80029	184	359.098	184	255.523	184	80.1378	183	0.10498	183	-0.763428	183	-0.677185	184	7.21548
184	-4.2533	184	-1.93002	184	-10.6006	175	-1.42654	175	-2.69296	175	-3.40771	185	1.51138	185	2.14468	185	-8.61011	185	-0.0896912	185	-1.02936	185	-2.12976	176	15.7723	176	3.04938	176	-10.806	185	-0.0449829	185	-0.688416	185	-1.80499	185	358.915	185	255.798	185	81.1679	184	0.0951538	184	-0.783905	184	-0.684326	185	7.18423
185	-4.26111	185	-1.96909	185	-10.6289	176	-1.41357	176	-2.67404	176	-3.40771	186	1.49185	186	2.13297	186	-8.59839	186	-0.0708008	186	-1.01343	186	-2.17859	177	15.7594	177	2.99142	177	-10.8655	186	-0.0120239	186	-0.648254	186	-1.82391	186	358.791	186	256.233	186	82.3892	185	0.0932617	185	-0.814209	185	-0.706848	186	7.14517
186	-4.28391	186	-2.01627	186	-10.668	177	-1.42358	177	-2.65732	177	-3.41492	187	1.48718	187	2.13531	187	-8.58667	187	-0.0525208	187	-0.98938	187	-2.22583	178	15.7333	178	2.93219	178	-10.9169	187	-0.0126648	187	-0.663574	187	-1.89142	187	358.733	187	256.733	187	83.704	186	0.081543	186	-0.853271	186	-0.727295	187	7.10736
187	-4.30719	187	-2.07687	187	-10.7106	178	-1.44376	178	-2.66873	178	-3.43555	188	1.50156	188	2.14374	188	-8.58508	188	-0.016571	188	-0.987793	188	-2.26941	179	15.7203	179	2.88205	179	-10.9554	188	-0.0157776	188	-0.73233	188	-2.0011	188	358.68	188	257.283	188	85.0366	187	0.0620117	187	-0.884521	187	-0.746826	188	7.04236
188	-4.34314	188	-2.12924	188	-10.7397	179	-1.47296	179	-2.68732	179	-3.46704	189	1.54422	189	2.15952	189	-8.72644	189	-0.00204468	189	-0.977509	189	-2.36084	180	15.7119	180	2.83939	180	-10.9482	189	-0.0431213	189	-0.779205	189	-2.15497	189	358.658	189	257.878	189	86.3149	188	-0.0161133	188	-0.923584	188	-0.785889	189	6.86517
189	-4.41971	189	-2.20422	189	-10.8281	180	-1.5036	180	-2.70718	180	-3.47583	190	23.0761	190	0.22171	190	-10.7617	190	0.183746	190	-0.939514	190	-2.49219	181	15.7106	181	2.81265	181	-10.9641	190	0.0801697	190	-0.811554	190	-2.39325	190	395.87	190	265.637	190	87.6807	189	0.0254517	189	-0.987335	189	-1.13354	190	35.4131
190	-6.38281	190	-2.66797	190	-11.3702	181	-1.52499	181	-2.72577	181	-3.48718	191	-10.7506	191	-53.2497	191	-53.984	191	0.347809	191	-0.822327	191	-1.83093	182	15.6469	182	2.73517	182	-10.9764	191	0.499237	191	-0.5914	191	-1.72034	191	339.689	191	122.079	191	-11.5198	190	0.504517	190	-0.832336	190	-0.897949	191	-20.8111
191	-2.65048	191	7.28812	191	-3.1604	182	-1.54453	182	-2.7453	182	-3.49597	192	1.00327	192	5.16437	192	-7.98523	192	0.173737	192	-1.41501	192	-1.83093	183	15.5264	183	2.53174	183	-11.0278	192	0.333771	192	-1.22546	192	-1.54987	192	344.299	192	225.544	192	70.6667	191	0.54187	191	-0.696716	191	-0.263855	192	3.71234
192	-3.7869	192	-2.76282	192	-8.25708	183	-1.54764	183	-2.79453	183	-3.52722	193	0.591858	193	4.13373	193	-2.97742	193	-0.0136108	193	-1.10843	193	-1.1875	184	15.4056	184	2.32452	184	-11.0627	193	0.123291	193	-0.774506	193	-0.825928	193	336.65	193	228.939	193	96.1633	192	0.427948	192	-0.782349	192	0.0496826	193	3.54984
193	-4.21078	193	-2.95126	193	-9.5304	184	-1.5542	184	-2.80685	184	-3.52881	194	0.168884	194	3.49561	194	-3.43909	194	-0.122192	194	-1.33734	194	-1.2323	185	15.3155	185	2.16846	185	-11.0977	194	-0.00341797	194	-0.90451	194	-0.780762	194	330.771	194	226.048	194	98.5181	193	0.32843	193	-0.714996	193	0.170471	194	3.30594
194	-4.52704	194	-3.20718	194	-9.5022	185	-1.56921	185	-2.83453	185	-3.53601	195	-0.138306	195	3.19217	195	-3.64856	195	-0.19516	195	-1.49811	195	-1.34326	186	15.2065	186	2.04517	186	-11.1135	195	-0.108887	195	-1.1467	195	-0.947632	195	326.041	195	223.534	195	99.6588	194	0.252014	194	-0.838898	194	0.0601807	195	3.17938
195	-4.66547	195	-3.48563	195	-9.60168	186	-1.57764	186	-2.85764	186	-3.56689	196	-0.387817	196	3.08453	196	-3.69275	196	-0.219849	196	-1.52875	196	-1.3114	187	15.107	187	1.97189	187	-11.1191	196	-0.136566	196	-1.23248	196	-0.986694	196	321.849	196	221.531	196	100.626	195	0.239532	195	-0.942017	195	0.0200195	196	2.97952
196	-4.76205	196	-3.57016	196	-9.56934	187	-1.59842	187	-2.9039	187	-3.58679	197	-0.667969	197	2.98438	197	-3.68665	197	-0.223297	197	-1.51141	197	-1.27295	188	14.9731	188	1.86502	188	-11.0693	197	-0.17453	197	-1.2428	197	-0.947815	197	317.993	197	219.474	197	101.18	196	0.25592	196	-0.967804	196	0.0528564	197	2.86359
197	-4.89453	197	-3.62891	197	-9.43787	188	-1.66562	188	-2.94452	188	-3.61865	198	-0.779541	198	2.755	198	-3.82874	198	-0.329529	198	-1.55203	198	-1.25122	189	14.9573	189	1.82016	189	-11.0601	198	-0.141571	198	-1.26123	198	-0.917969	198	314.548	198	217.457	198	101.495	197	0.265625	197	-1	197	0.109863	198	2.85471
198	-5.03531	198	-3.72064	198	-9.41431	189	-1.69641	189	-3.0014	189	-3.86707	199	-0.590942	199	2.94391	199	-3.40796	199	0.339203	199	-1.41766	199	-1.26538	190	23.6306	190	2.59875	190	-11.1519	199	0.248138	199	-1.03812	199	-0.83313	199	311.517	199	215.607	199	101.664	198	0.432037	198	-0.913269	198	0.13031	199	3.12439
199	-4.73877	199	-3.86893	199	-9.43591	190	-1.27234	190	-3.01031	190	-3.90393	200	-1.14487	200	3.47281	200	-2.08899	200	0.0293579	200	-0.549835	200	0.151123	191	60.7079	191	-285.415	191	-237.872	200	0.10611	200	-0.219055	200	0.439819	200	307.823	200	213.887	200	102.714	199	0.86499	199	-0.412964	199	0.621765	200	2.59079
200	-5.02454	200	-3.1225	200	-8.28369	191	-1.10828	191	-2.53375	191	-3.14111	201	-1.52252	201	1.95264	201	-3.27808	201	-0.0956421	201	-1.0889	201	0.341919	192	-4.46359	192	-2.02405	192	-41.1829	201	-0.0262451	201	-0.674377	201	0.784851	201	303.337	201	208.199	201	99.8901	200	0.311401	200	0.0376587	200	2.28552	201	2.36642
201	-5.24142	201	-3.7211	201	-8.32703	192	-1.0322	192	-2.48389	192	-2.81689	202	-1.6358	202	1.89404	202	-3.797	202	-0.0878296	202	-1.37796	202	0.0489502	193	7.58514	193	22.432	193	18.0946	202	0.0309448	202	-1.10919	202	0.310486	202	299.36	202	205.01	202	98.7466	201	0.344055	201	-1.16812	201	1.24109	202	2.24033
202	-5.39157	202	-4.34329	202	-8.74792	193	-1.33344	193	-2.48953	193	-2.62061	203	-1.90829	203	0.983429	203	-7.9884	203	-0.0273438	203	-1.59766	203	-2.21277	194	6.97906	194	14.0691	194	10.7714	203	0.0546875	203	-1.21875	203	-1.66486	203	295.725	203	201.677	203	95.1778	202	0.371857	202	-0.87735	202	0.911743	203	2.03235
203	-5.43533	203	-4.68469	203	-10.825	194	-1.47296	194	-2.88654	194	-2.9353	204	-1.93393	204	0.52359	204	-8.29651	204	0.0759277	204	-2.30359	204	-4.8916	195	6.55841	195	11.256	195	7.13037	204	0.0411072	204	-1.97952	204	-4.85217	204	292.398	204	199.983	204	97.2414	203	0.473114	203	-1.64282	203	-3.58997	204	1.91641
204	-5.5639	204	-5.47	204	-13.4249	195	-1.48859	195	-2.9881	195	-3.03442	205	-2.28	205	1.05795	205	-7.49292	205	0.121857	205	-2.46719	205	-4.7052	196	6.17874	196	9.80908	196	5.5022	205	0.0923462	205	-2.32547	205	-4.68909	205	289.07	205	202.836	205	101.6	204	0.544067	204	-2.24078	204	-3.82843	205	1.65234
205	-5.60437	205	-5.58453	205	-13.1396	196	-1.4964	196	-2.9881	196	-3.02271	206	-2.72815	206	1.23514	206	-7.23438	206	-0.177032	206	-2.34702	206	-4.47131	197	5.81546	197	8.78955	197	4.45679	206	-0.137482	206	-2.13046	206	-4.32751	206	286.34	206	206.635	206	105.914	205	0.385468	205	-2.09702	205	-3.45313	206	1.00766
206	-5.96329	206	-5.20001	206	-12.8767	197	-1.51123	197	-2.98654	197	-2.99146	207	-1.99283	207	1.98859	207	-6.70447	207	-0.365021	207	-2.32922	207	-4.38831	198	5.50592	198	8.07126	198	3.80444	207	-0.16922	207	-2.0267	207	-4.17096	207	287.77	207	210.754	207	110.334	206	-0.149536	206	-2.02875	206	-3.32343	207	2.02359
207	-5.9133	207	-4.97891	207	-12.8784	198	-1.41422	198	-2.9003	198	-2.93445	208	-1.67346	208	3.65701	208	-3.56726	208	0.405914	208	-1.36313	208	-3.03894	199	5.54248	199	7.53735	199	3.29626	208	0.698273	208	-0.987793	208	-2.82544	208	288.539	208	215.621	208	116.145	207	0.90451	207	-1.52063	207	-2.97375	208	2.37469
208	-5.19421	208	-3.90094	208	-11.5995	199	-0.909851	199	-2.53531	199	-2.70032	209	-1.56143	209	4.08734	209	-3.05212	209	0.576874	209	-0.124359	209	-0.805786	200	5.14594	200	7.40359	200	3.61914	209	0.836578	209	0.499695	209	-0.372192	209	288.292	209	217.913	209	118.86	208	1.22076	208	0.391571	208	0.357971	209	2.45938
209	-5.13031	209	-2.88797	209	-9.47437	200	-1.27609	200	-1.87561	200	-1.04968	210	-1.48172	210	4.28186	210	-2.86523	210	0.60968	210	0.0389099	210	-0.673462	201	4.54919	201	4.82501	201	1.63965	210	0.909851	210	0.601746	210	-0.0940552	210	288.102	210	218.802	210	119.783	209	1.2717	209	0.756714	209	0.828613	210	2.53595
210	-5.09235	210	-2.83859	210	-9.51855	201	-1.26468	201	-2.91061	201	-2.05701	211	-1.45813	211	4.57281	211	-2.07935	211	0.648895	211	0.107208	211	-0.629761	202	4.21591	202	4.06	202	0.897949	211	0.958923	211	0.729553	211	0.0343628	211	287.9	211	219.52	211	120.327	210	1.29874	210	0.874054	210	1.0025	211	2.69437
211	-5.09579	211	-2.80173	211	-9.48975	202	-1.31046	202	-2.68265	202	-2.20959	212	-2.41891	212	4.68796	212	0.0516357	212	0.274048	212	0.95282	212	1.52075	203	3.99451	203	3.5047	203	-1.05188	212	0.636719	212	1.45703	212	2.07062	212	285.626	212	216.884	212	121.12	211	1.37656	211	1.23361	211	1.76801	212	1.56985
212	-5.24548	212	-2.18002	212	-7.63599	203	-1.20093	203	-3.39169	203	-6.37891	213	-3.23563	213	1.0553	213	-3.72766	213	-0.434082	213	-0.384521	213	1.39783	204	3.76422	204	3.48312	204	-1.34033	213	-0.151093	213	0.331421	213	2.30408	213	280.915	213	206.544	213	112.651	212	0.421234	212	2.17218	212	4.72485	213	0.8125
213	-6.02734	213	-3.33594	213	-7.76563	204	-1.19858	204	-3.78937	204	-6.74805	214	-3.58923	214	0.277008	214	-5.16528	214	-1.03906	214	-2.42578	214	-1.41724	205	3.54092	205	6.13968	205	1.25928	214	-0.859833	214	-1.90796	214	-0.644531	214	277.293	214	202.053	214	108.092	213	-0.230316	213	-1.58014	213	0.899536	214	0.32547
214	-6.7164	214	-5.50705	214	-10.512	205	-1.29843	205	-3.76483	205	-6.47534	215	-3.80688	215	-0.244995	215	-5.57837	215	-1.13846	215	-3.07141	215	-2.30176	206	3.35373	206	8.72546	206	4.01294	215	-1.08734	215	-2.58719	215	-1.72546	215	274.533	215	198.39	215	105.275	214	-0.581726	214	-2.08218	214	-0.359802	215	0.0825195
215	-6.9111	215	-6.33548	215	-11.6105	206	-1.8367	206	-3.81406	206	-6.43738	216	-3.56454	216	-0.344696	216	-5.51733	216	-0.910645	216	-3.09546	216	-2.25769	207	4.63483	207	11.0283	207	6.41931	216	-0.853912	216	-2.75467	216	-1.77283	216	272.228	216	195.812	216	103.684	215	-0.634369	215	-2.61249	215	-0.787476	216	0.3508
216	-6.84409	216	-6.5975	216	-11.7312	207	-1.13202	207	-3.6156	207	-6.26709	217	-3.86078	217	0.00656128	217	-5.18713	217	-0.809845	217	-2.8353	217	-1.85864	208	6.06906	208	13.942	208	9.84314	217	-0.760773	217	-2.42233	217	-1.28888	217	269.658	217	193.862	217	102.59	216	-0.127991	216	-2.47702	216	-0.585266	217	-0.1586
217	-6.71689	217	-6.39157	217	-11.391	208	-0.720154	208	-1.96609	208	-3.50452	218	-4.04001	218	-0.67923	218	-5.98767	218	-0.852356	218	-2.77109	218	-2.05627	209	6.59592	209	15.9442	209	12.6832	218	-0.940002	218	-2.49484	218	-1.50018	218	267.081	218	190.819	218	100.122	217	-0.427338	217	-1.99139	217	-0.0410767	218	-0.432953
218	-6.78375	218	-6.54562	218	-11.7141	209	-0.612976	209	-1.54703	209	-2.81421	219	-4.1311	219	-0.307495	219	-5.23547	219	-0.857513	219	-2.82907	219	-2.22986	210	6.83609	210	16.412	210	13.3412	219	-1.02203	219	-2.63547	219	-1.78705	219	264.801	219	188.834	219	98.8372	218	-0.658905	218	-2.44202	218	-0.846985	219	-0.802795
219	-6.78766	219	-6.55734	219	-11.7202	210	-0.531555	210	-1.44904	210	-2.60828	220	-4.07016	220	-0.701263	220	-6.09937	220	-0.960022	220	-2.41843	220	-1.19141	211	7.07919	211	16.7983	211	13.7094	220	-1.11124	220	-2.48343	220	-0.958923	220	262.906	220	186.822	220	97.6855	219	-0.891571	219	-2.43704	219	-0.494019	220	-0.562012
220	-6.76843	220	-6.16266	220	-10.6421	211	-0.46405	211	-1.33044	211	-2.31567	221	-3.96985	221	-0.278748	221	-6.01416	221	-0.562042	221	-3.06076	221	-2.84424	212	5.04953	212	10.9342	212	9.03015	221	-0.717804	221	-2.95749	221	-2.65002	221	261.573	221	185.331	221	95.8262	220	-0.67984	220	-2.85733	220	-1.2373	221	-0.339203
221	-6.56235	221	-6.59189	221	-11.9314	212	-1.23233	212	-0.12796	212	0.788452	222	-3.86829	222	0.412659	222	-5.05774	222	-0.591583	222	-1.73157	222	-1.44019	213	2.33344	213	1.72781	213	-0.976929	222	-0.738739	222	-1.67749	222	-1.40643	222	260.121	222	185.869	222	96.9193	221	-0.410156	221	-2.33594	221	-1.33264	222	-0.37796
222	-6.66937	222	-5.61844	222	-10.8147	213	-1.83859	213	-3.33655	213	-2.25391	223	-4.5011	223	0.420471	223	-4.81946	223	-0.775635	223	-1.745	223	-1.12097	214	2.07889	214	2.35312	214	-0.911133	223	-0.802795	223	-1.59076	223	-0.955933	223	258.547	223	184.498	223	96.1895	222	-0.274231	222	-1.34921	222	-0.15094	223	-0.931244
223	-6.5986	223	-5.6636	223	-10.5771	214	-2.29672	214	-3.93561	214	-3.9281	224	-4.20392	224	-0.849243	224	-6.26477	224	-0.741577	224	-2.06671	224	-1.36536	215	1.76343	215	1.52063	215	-1.7865	224	-1.00702	224	-1.70935	224	-0.98407	224	257.299	224	182.995	224	95.0372	223	-0.70578	223	-1.32483	223	0.151428	224	-0.510162
224	-6.79095	224	-5.80768	224	-10.6648	215	-2.48282	215	-4.59842	215	-4.44629	225	-4.15784	225	0.0788879	225	-5.61621	225	-0.521881	225	-2.23123	225	-2.0553	216	1.7467	216	1.18329	216	-1.94617	225	-0.592804	225	-2.21921	225	-1.86548	225	256.061	225	182.011	225	94.165	224	-0.330627	224	-2.3425	224	-0.986206	225	-0.553741
225	-6.66516	225	-6.43109	225	-11.5364	216	-1.88	216	-4.54828	216	-4.38501	226	-4.21454	226	0.0389099	226	-5.49353	226	-0.571564	226	-1.69467	226	-1.50793	217	1.71841	217	1.32437	217	-1.67908	226	-0.587189	226	-1.38998	226	-1.18378	226	254.795	226	181.28	226	93.8682	225	-0.267181	225	-1.47186	225	-0.468567	226	-0.608582
226	-6.63953	226	-5.85406	226	-11.0497	217	-2.02048	217	-3.91357	217	-3.74377	227	-4.31766	227	-0.0150146	227	-5.55127	227	-0.605957	227	-1.76343	227	-1.47424	218	1.41547	218	0.954376	218	-2.1366	227	-0.637482	227	-1.46249	227	-1.10278	227	253.624	227	180.35	227	93.3173	226	-0.275787	226	-1.47342	226	-0.307922	227	-0.640137
227	-6.73923	227	-5.94485	227	-11.0408	218	-1.84576	218	-4.30951	218	-4.16748	228	-4.41266	228	-0.104218	228	-5.63794	228	-0.617676	228	-1.80249	228	-1.49536	219	1.18951	219	0.719696	219	-2.48926	228	-0.669983	228	-1.52045	228	-1.15143	228	252.401	228	179.339	228	92.7281	227	-0.28891	227	-1.46295	227	-0.306396	228	-0.672638
228	-6.78876	228	-6.00797	228	-11.1257	219	-1.96655	219	-3.88388	219	-3.59192	229	-4.47	229	-0.15564	229	-5.68933	229	-0.603149	229	-1.84296	229	-1.5188	220	1.11874	220	0.893768	220	-1.7428	229	-0.704376	229	-1.56967	229	-1.20282	229	251.184	229	178.35	229	92.1221	228	-0.287506	228	-1.47342	228	-0.328552	229	-0.682343
229	-6.79376	229	-6.07581	229	-11.1915	220	-1.87781	220	-3.94391	220	-3.63867	230	-4.46017	230	-0.193756	230	-5.7395	230	-0.615631	230	-1.85233	230	-1.52124	221	1.34125	221	0.348907	221	-3.25671	230	-0.725769	230	-1.59998	230	-1.22388	230	250.118	230	177.414	230	91.588	229	-0.310333	229	-1.47375	229	-0.345459	230	-0.7117
230	-6.81015	230	-6.09689	230	-11.233	221	-1.63376	221	-3.71045	221	-4.09033	231	-4.46814	231	-0.222992	231	-5.76782	231	-0.582825	231	-1.88046	231	-1.547	222	1.34467	222	1.71048	222	-1.71973	231	-0.722351	231	-1.61343	231	-1.2522	231	248.916	231	176.513	231	91.0628	230	-0.318756	230	-1.49295	230	-0.356873	231	-0.744843
231	-6.82111	231	-6.15393	231	-11.3019	222	-1.86124	222	-2.91312	222	-2.92139	232	-4.51688	232	-0.304077	232	-5.8479	232	-0.568451	232	-1.87985	232	-1.55017	223	1.23984	223	1.85471	223	-1.34302	232	-0.719055	232	-1.617	232	-1.26611	232	247.832	232	175.609	232	90.4483	231	-0.32782	231	-1.50015	231	-0.357178	232	-0.763733
232	-6.83408	232	-6.17282	232	-11.3502	223	-1.95639	223	-3.18781	223	-3.03906	233	-4.57391	233	-0.351715	233	-5.90747	233	-0.535797	233	-1.87079	233	-1.54297	224	1.04843	224	1.61252	224	-1.50671	233	-0.713745	233	-1.64313	233	-1.26642	233	246.779	233	174.738	233	89.957	232	-0.321259	232	-1.51907	232	-0.365601	233	-0.785767
233	-6.83093	233	-6.21344	233	-11.3938	224	-1.68515	224	-3.77264	224	-3.79175	234	-4.61502	234	-0.372192	234	-5.91064	234	-0.513763	234	-1.8486	234	-1.54028	225	1.04779	225	1.10892	225	-2.25671	234	-0.711243	234	-1.63654	234	-1.24811	234	245.771	234	173.843	234	89.3677	233	-0.321869	233	-1.53046	233	-0.358398	234	-0.796875
234	-6.82626	234	-6.26266	234	-11.4744	225	-1.73343	225	-3.26218	225	-3.56628	235	-4.61844	235	-0.397827	235	-5.91357	235	-0.514374	235	-1.84827	235	-1.55078	226	0.998108	226	1.58688	226	-1.78833	235	-0.684357	235	-1.64218	235	-1.24689	235	244.815	235	173.122	235	88.9227	234	-0.32782	234	-1.5314	234	-0.339172	235	-0.799988
235	-6.82297	235	-6.29361	235	-11.5071	226	-1.73593	226	-3.17499	226	-3.36975	236	-4.67783	236	-0.446259	236	-5.95044	236	-0.489532	236	-1.84702	236	-1.55115	227	0.847809	227	1.41595	227	-1.83264	236	-0.66687	236	-1.6236	236	-1.21783	236	243.795	236	172.413	236	88.4874	235	-0.320007	235	-1.54312	235	-0.326538	236	-0.829987
236	-6.84189	236	-6.32126	236	-11.5348	227	-1.71124	227	-3.15607	227	-3.35535	237	-4.74939	237	-0.515961	237	-6.00745	237	-0.48703	237	-1.82874	237	-1.53284	228	0.764679	228	1.2583	228	-1.96252	237	-0.6539	237	-1.63593	237	-1.20123	237	242.8	237	171.68	237	88.0361	236	-0.313446	236	-1.56204	236	-0.338257	237	-0.864044
237	-6.86328	237	-6.35156	237	-11.554	228	-1.71249	228	-3.17499	228	-3.36255	238	-4.77734	238	-0.566406	238	-6.07837	238	-0.492981	238	-1.81796	238	-1.5199	229	0.693115	229	1.16125	229	-2.07446	238	-0.644043	238	-1.6467	238	-1.1889	238	241.917	238	170.889	238	87.5776	237	-0.31015	237	-1.57343	237	-0.338867	238	-0.867188
238	-6.9025	238	-6.37299	238	-11.5432	229	-1.69812	229	-3.18219	229	-3.37488	239	-4.77673	239	-0.594086	239	-6.12561	239	-0.5047	239	-1.81796	239	-1.53064	230	0.680145	230	1.1033	230	-2.17664	239	-0.652039	239	-1.62515	239	-1.16638	239	241.02	239	170.148	239	87.1304	238	-0.320007	238	-1.56265	238	-0.339172	239	-0.865936
239	-6.94095	239	-6.42407	239	-11.5648	230	-1.68515	230	-3.18671	230	-3.37549	240	-4.77359	240	-0.626892	240	-6.14868	240	-0.496094	240	-1.82813	240	-1.53845	231	0.658112	231	1.06155	231	-2.24756	240	-0.632324	240	-1.6467	240	-1.16846	240	240.164	240	169.483	240	86.8286	239	-0.303589	239	-1.56891	239	-0.357788	240	-0.875763
240	-6.96298	240	-6.4697	240	-11.5918	231	-1.69687	231	-3.21796	231	-3.3866	241	-4.80484	241	-0.689392	241	-6.18628	241	-0.512512	241	-1.8414	241	-1.54395	232	0.617645	232	1.03299	232	-2.29565	241	-0.616089	241	-1.65485	241	-1.16638	241	239.301	241	168.838	241	86.455	240	-0.272339	240	-1.58063	240	-0.359375	241	-0.897186
241	-6.95001	241	-6.49377	241	-11.6125	232	-1.69482	232	-3.24435	232	-3.40613	242	-4.86407	242	-0.759399	242	-6.23706	242	-0.530792	242	-1.86935	242	-1.56189	233	0.570129	233	0.970795	233	-2.34912	242	-0.621399	242	-1.6756	242	-1.15045	242	238.43	242	168.178	242	86.0176	241	-0.248138	241	-1.57907	241	-0.371094	242	-0.91983
242	-6.93173	242	-6.5322	242	-11.6315	233	-1.69812	233	-3.26422	233	-3.39539	243	-4.93375	243	-0.814392	243	-6.27637	243	-0.551575	243	-1.92734	243	-1.58862	234	0.542786	234	0.904388	234	-2.36499	243	-0.62265	243	-1.69452	243	-1.14532	243	237.598	243	167.584	243	85.6309	242	-0.22345	242	-1.55234	242	-0.353088	243	-0.965607
243	-6.90234	243	-6.55078	243	-11.6438	234	-1.69687	234	-3.26483	234	-3.39893	244	-4.96609	244	-0.84314	244	-6.31519	244	-0.564545	244	-1.93845	244	-1.58923	235	0.510315	235	0.815155	235	-2.40405	244	-0.610931	244	-1.70624	244	-1.15765	244	236.714	244	166.92	244	85.2014	243	-0.220306	243	-1.53046	243	-0.329041	244	-0.99295
244	-6.90125	244	-6.54156	244	-11.6448	235	-1.70654	235	-3.28732	235	-3.40613	245	-4.97781	245	-0.862671	245	-6.33716	245	-0.566406	245	-1.9375	245	-1.58984	236	0.469208	236	0.743927	236	-2.42822	245	-0.616089	245	-1.71344	245	-1.16547	245	235.85	245	166.2	245	84.7866	244	-0.213745	244	-1.54938	244	-0.327454	245	-1.01437
245	-6.89142	245	-6.5719	245	-11.6619	236	-1.72421	236	-3.29608	236	-3.4071	246	-4.9975	246	-0.895782	246	-6.35669	246	-0.565155	246	-1.9303	246	-1.58301	237	0.421692	237	0.681732	237	-2.47803	246	-0.612793	246	-1.70529	246	-1.16998	246	235.072	246	165.507	246	84.4288	245	-0.213745	245	-1.5611	245	-0.328125	246	-1.01904
246	-6.9072	246	-6.61282	246	-11.7018	237	-1.72546	237	-3.315	237	-3.42566	247	-5.00284	247	-0.928284	247	-6.39783	247	-0.564545	247	-1.91891	247	-1.57068	238	0.382629	238	0.64267	238	-2.50562	247	-0.624512	247	-1.70529	247	-1.15857	247	234.34	247	164.84	247	84.1099	246	-0.211731	246	-1.56796	246	-0.328125	247	-1.04373
247	-6.9325	247	-6.69391	247	-11.7507	238	-1.73904	238	-3.31406	238	-3.42627	248	-5.04001	248	-0.968292	248	-6.44727	248	-0.548767	248	-1.91702	248	-1.58203	239	0.305603	239	0.569855	239	-2.54468	248	-0.633575	248	-1.71249	248	-1.14685	248	233.581	248	164.276	248	83.7695	247	-0.214996	247	-1.57999	247	-0.309509	248	-1.04688
248	-6.9422	248	-6.75549	248	-11.8025	239	-1.73779	239	-3.31857	239	-3.43896	249	-5.08096	249	-1.01031	249	-6.48547	249	-0.529236	249	-1.90921	249	-1.56433	240	0.251709	240	0.493286	240	-2.61255	249	-0.628906	249	-1.71094	249	-1.14752	249	232.788	249	163.78	249	83.4898	248	-0.215637	248	-1.57968	248	-0.309204	249	-1.07968
249	-6.96173	249	-6.79456	249	-11.8541	240	-1.73904	240	-3.32578	240	-3.44617	250	-5.13297	250	-1.05658	250	-6.51367	250	-0.515625	250	-1.89844	250	-1.55261	241	0.215759	241	0.472198	241	-2.67273	250	-0.645294	250	-1.70468	250	-1.12952	250	232.134	250	163.134	250	83.0797	249	-0.213745	249	-1.60016	249	-0.321228	250	-1.10422
250	-6.98453	250	-6.83392	250	-11.8932	241	-1.72607	241	-3.31467	241	-3.4585	251	-5.16422	251	-1.08783	251	-6.53394	251	-0.524231	251	-1.89999	251	-1.55957	242	0.176697	242	0.440948	242	-2.73364	251	-0.657013	251	-1.72421	251	-1.12799	251	231.444	251	162.583	251	82.7758	250	-0.215637	250	-1.61093	250	-0.328125	251	-1.11719
251	-6.99954	251	-6.85767	251	-11.9164	242	-1.73514	242	-3.33359	242	-3.4657	252	-5.20718	252	-1.11908	252	-6.5769	252	-0.527344	252	-1.90625	252	-1.5697	243	0.127808	243	0.361877	243	-2.79224	252	-0.668732	252	-1.73593	252	-1.12799	252	230.803	252	162.051	252	82.515	251	-0.243134	251	-1.6011	251	-0.317322	252	-1.11594
252	-7.01062	252	-6.90485	252	-11.9629	243	-1.73904	243	-3.34531	243	-3.47803	253	-5.22672	253	-1.13861	253	-6.59644	253	-0.515625	253	-1.90625	253	-1.57129	244	0.0587463	244	0.287048	244	-2.84204	253	-0.668732	253	-1.75546	253	-1.13971	253	230.069	253	161.551	253	82.2454	252	-0.235168	252	-1.62265	252	-0.338867	253	-1.12701
253	-6.99234	253	-6.93158	253	-11.9822	244	-1.74561	244	-3.35373	244	-3.47803	254	-5.24503	254	-1.17047	254	-6.6394	254	-0.514374	254	-1.91077	254	-1.56348	245	-0.00189209	245	0.219696	245	-2.89221	254	-0.665466	254	-1.76297	254	-1.13971	254	229.334	254	160.987	254	81.8393	253	-0.242981	253	-1.61874	253	-0.348572	254	-1.13733
254	-6.98001	254	-6.94751	254	-11.9867	245	-1.75671	245	-3.38141	245	-3.48523	255	-5.25955	255	-1.18079	255	-6.6543	255	-0.505951	255	-1.9072	255	-1.55896	246	-0.0329895	246	0.159058	246	-2.92249	255	-0.674683	255	-1.78375	255	-1.14783	255	228.733	255	160.462	255	81.4815	254	-0.234375	254	-1.60547	254	-0.360291	255	-1.14139
255	-6.9747	255	-6.95016	255	-12.002	246	-1.74561	246	-3.40451	246	-3.48877	256	-5.24783	256	-1.21204	256	-6.70264	256	-0.494843	256	-1.9303	256	-1.54297	247	-0.0667419	247	0.152496	247	-2.95178	256	-0.676544	256	-1.79453	256	-1.15826	256	228.154	256	160.03	256	81.265	255	-0.23642	255	-1.5986	255	-0.33844	256	-1.15311
256	-6.95001	256	-6.93518	256	-11.9954	247	-1.75671	247	-3.42438	247	-3.48523	257	-5.25955	257	-1.23938	257	-6.71436	257	-0.496094	257	-1.9375	257	-1.53162	248	-0.0868835	248	0.129395	248	-2.95691	257	-0.657013	257	-1.78281	257	-1.13971	257	227.581	257	159.561	257	81.0048	256	-0.23642	256	-1.5986	256	-0.329651	257	-1.14218
257	-6.93845	257	-6.92532	257	-12.0026	248	-1.75732	248	-3.43576	248	-3.49658	258	-5.26938	258	-1.26376	258	-6.7417	258	-0.488281	258	-1.95703	258	-1.52051	249	-0.089386	249	0.103302	249	-2.98462	258	-0.644043	258	-1.79514	258	-1.10846	258	226.946	258	159.093	258	80.763	257	-0.228607	257	-1.5986	257	-0.31012	258	-1.14218
258	-6.96844	258	-6.94547	258	-12.0242	249	-1.75858	249	-3.44296	249	-3.49695	259	-5.2822	259	-1.30032	259	-6.80322	259	-0.494843	259	-1.95764	259	-1.5127	250	-0.0868835	250	0.0981445	250	-2.98584	259	-0.647339	259	-1.79547	259	-1.10779	259	226.303	259	158.597	259	80.4339	258	-0.244995	258	-1.60016	258	-0.302307	259	-1.13232
259	-6.99454	259	-6.98907	259	-12.0431	250	-1.75671	250	-3.44391	250	-3.49756	260	-5.35797	260	-1.32297	260	-6.82532	260	-0.505951	260	-1.96579	260	-1.50037	251	-0.102661	251	0.0806274	251	-2.99243	260	-0.644043	260	-1.79514	260	-1.11139	260	225.762	260	158.125	260	80.1417	259	-0.259369	259	-1.61249	259	-0.308594	260	-1.14343
260	-7.02518	260	-7.03625	260	-12.0894	251	-1.7475	251	-3.44656	251	-3.52002	261	-5.41971	261	-1.41125	261	-6.89246	261	-0.519531	261	-1.98828	261	-1.51172	252	-0.13736	252	0.0471802	252	-3.01392	261	-0.637482	261	-1.79453	261	-1.11951	261	225.193	261	157.741	261	79.9261	260	-0.282196	260	-1.64017	260	-0.327454	261	-1.16672
261	-7.05829	261	-7.08609	261	-12.1398	252	-1.77625	252	-3.44391	252	-3.53687	262	-5.44891	262	-1.46109	262	-6.94482	262	-0.519531	262	-1.98047	262	-1.52441	253	-0.171722	253	-0.0215454	253	-3.05859	262	-0.637482	262	-1.82578	262	-1.12018	262	224.6	262	157.228	262	79.6649	261	-0.290619	261	-1.66327	261	-0.350586	262	-1.18436
262	-7.07968	262	-7.13596	262	-12.1837	253	-1.77811	253	-3.45468	253	-3.56689	263	-5.4686	263	-1.47079	263	-6.94189	263	-0.514374	263	-1.98108	263	-1.52441	254	-0.210785	254	-0.0918579	254	-3.10315	263	-0.639374	263	-1.83264	263	-1.1319	263	224	263	156.74	263	79.3663	262	-0.29187	262	-1.68219	262	-0.370422	263	-1.23203
263	-7.08093	263	-7.15485	263	-12.212	254	-1.79453	254	-3.46796	254	-3.57959	264	-5.48688	264	-1.49484	264	-6.96338	264	-0.525482	264	-1.97751	264	-1.53162	255	-0.241425	255	-0.1586	255	-3.13049	264	-0.647339	264	-1.82281	264	-1.12891	264	223.484	264	156.32	264	79.0839	263	-0.302338	263	-1.69061	263	-0.378906	264	-1.26123
264	-7.08749	264	-7.18674	264	-12.2439	255	-1.81592	255	-3.49435	255	-3.60535	265	-5.48297	265	-1.51437	265	-6.99011	265	-0.497986	265	-1.98734	265	-1.53125	256	-0.28299	256	-0.251099	256	-3.19275	265	-0.655762	265	-1.84592	265	-1.15045	265	222.93	265	155.918	265	78.8553	264	-0.285309	264	-1.70889	264	-0.378235	265	-1.28094
265	-7.08408	265	-7.20016	265	-12.2706	256	-1.82889	256	-3.51328	256	-3.62585	266	-5.50766	266	-1.52158	266	-7.02917	266	-0.502655	266	-1.98108	266	-1.51355	257	-0.325317	257	-0.302185	257	-3.24084	266	-0.663574	266	-1.85373	266	-1.17029	266	222.33	266	155.427	266	78.5898	265	-0.274231	265	-1.72031	265	-0.371704	266	-1.29922
266	-7.08408	266	-7.20407	266	-12.2727	257	-1.83875	257	-3.51422	257	-3.63818	267	-5.51611	267	-1.52127	267	-7.06494	267	-0.505951	267	-1.98923	267	-1.53162	258	-0.346741	258	-0.35202	258	-3.28345	267	-0.686401	267	-1.86188	267	-1.1781	267	221.727	267	154.924	267	78.296	266	-0.26767	266	-1.73923	266	-0.372009	267	-1.31671
267	-7.09921	267	-7.2258	267	-12.2844	258	-1.83078	258	-3.52405	258	-3.66846	268	-5.52719	268	-1.52939	268	-7.10046	268	-0.516418	268	-1.98984	268	-1.53125	259	-0.366272	259	-0.359833	259	-3.30396	268	-0.683105	268	-1.86545	268	-1.1778	268	221.224	268	154.488	268	78.0099	267	-0.238281	267	-1.75	267	-0.37262	268	-1.34421
268	-7.10046	268	-7.2525	268	-12.3214	259	-1.83545	259	-3.5256	259	-3.67029	269	-5.55844	269	-1.56064	269	-7.15088	269	-0.514374	269	-2.00061	269	-1.55017	260	-0.41861	260	-0.374695	260	-3.30396	269	-0.694214	269	-1.8736	269	-1.1781	269	220.804	269	154.098	269	77.7505	268	-0.22345	268	-1.73984	268	-0.361877	269	-1.37921
269	-7.09921	269	-7.28439	269	-12.3533	260	-1.84186	260	-3.53217	260	-3.68445	270	-5.60095	270	-1.6058	270	-7.17432	270	-0.51767	270	-2.00876	270	-1.55896	261	-0.451111	261	-0.432648	261	-3.35938	270	-0.678436	270	-1.89514	270	-1.16998	270	220.286	270	153.708	270	77.5505	269	-0.20517	269	-1.73923	269	-0.348572	270	-1.40985
270	-7.10721	270	-7.30579	270	-12.3917	261	-1.84717	261	-3.54514	261	-3.68958	271	-5.65173	271	-1.69565	271	-7.19946	271	-0.514374	271	-2.01233	271	-1.57422	262	-0.498749	262	-0.473267	262	-3.3717	271	-0.676544	271	-1.88437	271	-1.16016	271	219.881	271	153.392	271	77.3697	270	-0.203918	270	-1.75156	270	-0.34137	271	-1.40186
271	-7.11688	271	-7.34781	271	-12.421	262	-1.84326	262	-3.56467	262	-3.68835	272	-5.69861	272	-1.75424	272	-7.25024	272	-0.51767	272	-2.00876	272	-1.5824	263	-0.529846	263	-0.533905	263	-3.42102	272	-0.647186	272	-1.89124	272	-1.14752	272	219.363	272	153.065	272	77.1434	271	-0.195465	271	-1.74796	271	-0.340759	272	-1.41296
272	-7.1286	272	-7.36734	272	-12.422	263	-1.85623	263	-3.60312	263	-3.68445	273	-5.72455	273	-1.79987	273	-7.28931	273	-0.509705	273	-2.01859	273	-1.59375	264	-0.542206	264	-0.568756	264	-3.4502	273	-0.661713	273	-1.89374	273	-1.12891	273	218.861	273	152.702	273	76.9665	272	-0.190948	272	-1.72095	272	-0.320923	273	-1.43311
273	-7.12656	273	-7.38596	273	-12.4337	264	-1.85623	264	-3.62265	264	-3.68506	274	-5.71844	274	-1.82047	274	-7.34143	274	-0.509705	274	-2.03812	274	-1.60339	265	-0.549377	265	-0.592499	265	-3.474	274	-0.657013	274	-1.92343	274	-1.15765	274	218.402	274	152.319	274	76.743	273	-0.211884	273	-1.71829	273	-0.29718	274	-1.4325
274	-7.14627	274	-7.39563	274	-12.423	265	-1.86609	265	-3.64313	265	-3.67725	275	-5.73297	275	-1.79172	275	-7.33252	275	-0.507813	275	-2.04688	275	-1.61121	266	-0.563599	266	-0.63031	266	-3.50098	275	-0.628906	275	-1.92969	275	-1.16705	275	217.861	275	151.831	275	76.4586	274	-0.203918	274	-1.73984	274	-0.319336	275	-1.47876
275	-7.14999	275	-7.41721	275	-12.4523	266	-1.8667	266	-3.66623	266	-3.68799	276	-5.73297	276	-1.81125	276	-7.32996	276	-0.514374	276	-2.0592	276	-1.62207	267	-0.562347	267	-0.623108	267	-3.51392	276	-0.615936	276	-1.92249	276	-1.16077	276	217.49	276	151.491	276	76.2079	275	-0.213745	275	-1.72906	275	-0.317322	276	-1.47812
276	-7.14157	276	-7.42532	276	-12.4816	267	-1.86609	267	-3.67438	267	-3.69617	277	-5.75455	277	-1.83173	277	-7.32214	277	-0.525482	277	-2.07907	277	-1.6488	268	-0.578766	268	-0.632507	268	-3.52112	277	-0.642181	277	-1.90546	277	-1.14844	277	217.104	277	151.177	277	76.075	276	-0.211884	276	-1.7222	276	-0.308594	277	-1.48798
277	-7.14688	277	-7.45001	277	-12.5242	268	-1.85812	268	-3.69592	268	-3.71924	278	-5.76892	278	-1.86362	278	-7.3407	278	-0.539063	278	-2.08984	278	-1.67188	269	-0.609375	269	-0.664063	269	-3.55859	278	-0.645294	278	-1.93124	278	-1.17719	278	216.722	278	150.85	278	75.882	277	-0.212494	277	-1.73358	277	-0.338867	278	-1.50626
278	-7.15799	278	-7.48547	278	-12.562	269	-1.8667	269	-3.68576	269	-3.71716	279	-5.78189	279	-1.89032	279	-7.37915	279	-0.545624	279	-2.09827	279	-1.66113	270	-0.643921	270	-0.695618	270	-3.58179	279	-0.657013	279	-1.95468	279	-1.17877	279	216.219	279	150.522	279	75.7203	278	-0.203918	278	-1.75937	278	-0.366516	279	-1.51923
279	-7.12845	279	-7.51782	279	-12.5929	270	-1.87781	270	-3.68219	270	-3.74695	280	-5.80017	280	-1.9144	280	-7.41101	280	-0.563293	280	-2.09921	280	-1.66052	271	-0.696106	271	-0.743744	271	-3.61658	280	-0.645294	280	-1.94296	280	-1.17877	280	215.701	280	150.115	280	75.4199	279	-0.202026	279	-1.76031	279	-0.368103	280	-1.49359
280	-7.11032	280	-7.51517	280	-12.5996	271	-1.88748	271	-3.68515	271	-3.76611	281	-5.82095	281	-1.92157	281	-7.44946	281	-0.556732	281	-2.11813	281	-1.65955	272	-0.720642	272	-0.803741	272	-3.67004	281	-0.660461	281	-1.94513	281	-1.15924	281	215.279	281	149.763	281	75.2253	280	-0.202026	280	-1.76031	280	-0.378906	281	-1.49295
281	-7.09735	281	-7.51578	281	-12.614	272	-1.89139	272	-3.68515	272	-3.77881	282	-5.83923	282	-1.95346	282	-7.4696	282	-0.553436	282	-2.10999	282	-1.66406	273	-0.738922	273	-0.835632	273	-3.67249	282	-0.674683	282	-1.98297	282	-1.16486	282	214.883	282	149.426	282	75.0143	281	-0.203918	281	-1.7789	281	-0.390625	282	-1.47156
282	-7.09921	282	-7.52658	282	-12.6212	273	-1.89594	273	-3.69656	273	-3.79053	283	-5.86859	283	-1.98563	283	-7.50806	283	-0.563293	283	-2.11093	283	-1.65271	274	-0.758453	274	-0.862976	274	-3.69141	283	-0.683105	283	-2.00607	283	-1.15826	283	214.53	283	149.045	283	74.8322	282	-0.203278	282	-1.78702	282	-0.387634	283	-1.46906
283	-7.11377	283	-7.51736	283	-12.6222	274	-1.90515	274	-3.69391	274	-3.78687	284	-5.89984	284	-2.02469	284	-7.57751	284	-0.568451	284	-2.11813	284	-1.65955	275	-0.766266	275	-0.894226	275	-3.69141	284	-0.70282	284	-2.00406	284	-1.13904	284	214.068	284	148.814	284	74.7398	283	-0.194061	283	-1.78967	283	-0.391235	284	-1.48016
284	-7.12674	284	-7.55579	284	-12.6587	275	-1.91357	275	-3.70529	275	-3.79736	285	-5.92126	285	-2.07455	285	-7.65955	285	-0.565155	285	-2.1217	285	-1.66406	276	-0.78595	276	-0.9039	276	-3.6875	285	-0.712494	285	-2.03436	285	-1.14893	285	213.696	285	148.457	285	74.4636	284	-0.195465	284	-1.79874	284	-0.380737	285	-1.51483
285	-7.13516	285	-7.59845	285	-12.7023	276	-1.92343	276	-3.70624	276	-3.79773	286	-5.94391	286	-2.0925	286	-7.70728	286	-0.566406	286	-2.12891	286	-1.67224	277	-0.806091	277	-0.934845	277	-3.72083	286	-0.724213	286	-2.05389	286	-1.14984	286	213.344	286	148.183	286	74.2814	285	-0.196106	285	-1.79843	285	-0.379517	286	-1.54218
286	-7.16266	286	-7.63937	286	-12.7183	277	-1.9364	277	-3.72516	277	-3.8241	287	-5.96158	287	-2.10126	287	-7.72058	287	-0.565155	287	-2.14124	287	-1.67285	278	-0.825012	278	-0.962494	278	-3.73682	287	-0.733887	287	-2.07639	287	-1.14984	287	212.917	287	147.864	287	74.0862	286	-0.1922	286	-1.79843	286	-0.368103	287	-1.57657
287	-7.15799	287	-7.69641	287	-12.7671	278	-1.94482	278	-3.74435	278	-3.84814	288	-5.96158	288	-2.11298	288	-7.7196	288	-0.574219	288	-2.15625	288	-1.66833	279	-0.883148	279	-1.00766	279	-3.75989	288	-0.709045	288	-2.08295	288	-1.15857	288	212.53	288	147.508	288	73.863	287	-0.185638	287	-1.80563	287	-0.368103	288	-1.5961
288	-7.16641	288	-7.73907	288	-12.8038	279	-1.94812	279	-3.76422	279	-3.87585	289	-5.98502	289	-2.12469	289	-7.7196	289	-0.585938	289	-2.16797	289	-1.68066	280	-0.931885	280	-1.07703	280	-3.828	289	-0.702637	289	-2.07639	289	-1.15204	289	212.148	289	147.237	289	73.6987	288	-0.195465	288	-1.79874	288	-0.360901	289	-1.63718
289	-7.16455	289	-7.74783	289	-12.8198	280	-1.94482	280	-3.7756	280	-3.88721	290	-6.00015	290	-2.12689	290	-7.71179	290	-0.578125	290	-2.17969	290	-1.69238	281	-0.977356	281	-1.12265	281	-3.87585	290	-0.686249	290	-2.07092	290	-1.15857	290	211.838	290	146.939	290	73.4938	289	-0.202667	289	-1.80298	289	-0.352173	290	-1.64874
290	-7.16455	290	-7.75565	290	-12.8384	281	-1.94608	281	-3.80234	281	-3.89539	291	-6.02094	291	-2.15359	291	-7.74878	291	-0.584686	291	-2.1803	291	-1.7002	282	-1.02484	282	-1.1575	282	-3.92004	291	-0.658264	291	-2.03998	291	-1.14844	291	211.383	291	146.701	291	73.3973	290	-0.209839	290	-1.80719	290	-0.347961	291	-1.66766
291	-7.1658	291	-7.76672	291	-12.8696	282	-1.95779	282	-3.81406	282	-3.8999	292	-6.01627	292	-2.17548	292	-7.76892	292	-0.612213	292	-2.17828	292	-1.7113	283	-1.02798	283	-1.19501	283	-3.95947	292	-0.657013	292	-2.02499	292	-1.14032	292	210.96	292	146.324	292	73.1464	291	-0.226715	291	-1.82999	291	-0.359375	292	-1.68594
292	-7.16455	292	-7.75955	292	-12.882	283	-1.95969	283	-3.82483	283	-3.90771	293	-6.01767	293	-2.17673	293	-7.76257	293	-0.633606	293	-2.18906	293	-1.74841	284	-1.03125	284	-1.20313	284	-3.98047	293	-0.665466	293	-2.01688	293	-1.15143	293	210.622	293	146.039	293	72.9724	292	-0.230011	292	-1.84204	292	-0.340454	293	-1.68594
293	-7.16455	293	-7.77908	293	-12.9126	284	-1.96765	284	-3.815	284	-3.88904	294	-6.02875	294	-2.20438	294	-7.79651	294	-0.653137	294	-2.20859	294	-1.76892	285	-1.04626	285	-1.22687	285	-3.99194	294	-0.669525	294	-2.00311	294	-1.14783	294	210.298	294	145.747	294	72.809	293	-0.250946	293	-1.83939	293	-0.32843	294	-1.69766
294	-7.14297	294	-7.79767	294	-12.9321	285	-1.97141	285	-3.83655	285	-3.91846	295	-6.04172	295	-2.2233	295	-7.82751	295	-0.672668	295	-2.23203	295	-1.78064	286	-1.07376	286	-1.24435	286	-4.01892	295	-0.686401	295	-2.01422	295	-1.16547	295	209.971	295	145.542	295	72.7369	294	-0.244995	294	-1.85016	294	-0.338867	295	-1.69766
295	-7.14627	295	-7.80579	295	-12.9409	286	-1.96951	286	-3.84531	286	-3.92029	296	-6.06845	296	-2.23532	296	-7.85156	296	-0.6922	296	-2.23984	296	-1.80017	287	-1.08673	287	-1.27499	287	-4.05615	296	-0.688263	296	-2.04453	296	-1.1778	296	209.608	296	145.21	296	72.556	295	-0.252808	295	-1.86969	295	-0.359375	296	-1.69766
296	-7.1333	296	-7.81815	296	-12.9523	287	-1.97607	287	-3.84592	287	-3.92725	297	-6.0925	297	-2.24283	297	-7.87854	297	-0.715637	297	-2.25937	297	-1.81189	288	-1.10297	288	-1.29422	288	-4.06848	297	-0.704681	297	-2.0578	297	-1.17877	297	209.258	297	144.894	297	72.2983	296	-0.264526	296	-1.88141	296	-0.371094	297	-1.70358
297	-7.12674	297	-7.82922	297	-12.9712	288	-1.98904	288	-3.85312	288	-3.94617	298	-6.08328	298	-2.2533	298	-7.89063	298	-0.72345	298	-2.27109	298	-1.8197	289	-1.13235	289	-1.29514	289	-4.08838	298	-0.704681	298	-2.06561	298	-1.1889	298	208.925	298	144.621	298	72.1526	297	-0.27298	297	-1.89282	297	-0.371094	298	-1.69766
298	-7.12549	298	-7.81815	298	-12.9835	289	-2.0036	289	-3.85562	289	-3.93896	299	-6.0925	299	-2.27408	299	-7.88013	299	-0.707031	299	-2.28906	299	-1.83142	290	-1.1636	290	-1.34592	290	-4.12646	299	-0.702637	299	-2.07639	299	-1.20844	299	208.622	299	144.293	299	71.9959	298	-0.272339	298	-1.90875	298	-0.387024	299	-1.69577
299	-7.13721	299	-7.83768	299	-13.0024	290	-2.00732	290	-3.87717	290	-3.95593	300	-6.10953	300	-2.27533	300	-7.88281	300	-0.70578	300	-2.30139	300	-1.83301	291	-1.20267	291	-1.40451	291	-4.1499	300	-0.712494	300	-2.08514	300	-1.19763	300	208.303	300	144.112	300	71.9026	299	-0.280151	299	-1.92828	299	-0.398438	300	-1.69766
300	-7.13516	300	-7.86798	300	-13.0298	291	-1.9989	291	-3.8736	291	-3.95789	301	-6.1319	301	-2.29736	301	-7.87769	301	-0.707031	301	-2.31641	301	-1.82849	292	-1.25159	292	-1.44452	292	-4.16943	301	-0.703888	301	-2.0914	301	-1.20844	301	208.023	301	143.912	301	71.7747	300	-0.284058	300	-1.92828	300	-0.410156	301	-1.68781
301	-7.1333	301	-7.87674	301	-13.0503	292	-2.00421	292	-3.87872	292	-3.94971	302	-6.15454	302	-2.32703	302	-7.90637	302	-0.695313	302	-2.30859	302	-1.80957	293	-1.29126	293	-1.4989	293	-4.18799	302	-0.700775	302	-2.08514	302	-1.19049	302	207.693	302	143.652	302	71.6464	301	-0.300476	301	-1.92984	301	-0.410156	302	-1.69891
302	-7.14313	302	-7.90891	302	-13.0806	293	-2.01328	293	-3.90546	293	-3.96411	303	-6.18268	303	-2.33643	303	-7.92749	303	-0.6875	303	-2.28906	303	-1.80176	294	-1.32376	294	-1.5256	294	-4.2157	303	-0.712494	303	-2.10468	303	-1.1889	303	207.306	303	143.335	303	71.407	302	-0.301727	302	-1.94095	302	-0.428101	303	-1.70078
303	-7.14502	303	-7.94705	303	-13.1108	294	-2.01328	294	-3.93671	294	-3.97644	304	-6.19751	304	-2.38562	304	-7.9845	304	-0.682343	304	-2.29749	304	-1.78223	295	-1.32687	295	-1.54358	295	-4.24756	304	-0.724213	304	-2.13593	304	-1.20844	304	206.945	304	143.07	304	71.2232	303	-0.292511	303	-1.95142	303	-0.448242	304	-1.69296
304	-7.16266	304	-7.97922	304	-13.1196	295	-2.01843	295	-3.96344	295	-3.99597	305	-6.20532	305	-2.41687	305	-8.03687	305	-0.6922	305	-2.29843	305	-1.7699	296	-1.32687	296	-1.5553	296	-4.22961	305	-0.732025	305	-2.16327	305	-1.20844	305	206.631	305	142.803	305	71.0467	304	-0.280151	304	-1.94	304	-0.449524	305	-1.68781
305	-7.1875	305	-8.01172	305	-13.1304	296	-2.02686	296	-3.98654	296	-4.02783	306	-6.22015	306	-2.44656	306	-8.06812	306	-0.703918	306	-2.29843	306	-1.76892	297	-1.32687	297	-1.56702	297	-4.24133	306	-0.737183	306	-2.1861	306	-1.21625	306	206.397	306	142.61	306	70.9622	305	-0.272339	305	-1.94781	305	-0.457031	306	-1.68405
306	-7.20172	306	-8.05734	306	-13.1643	297	-2.03467	297	-4.00607	297	-4.03601	307	-6.22672	307	-2.47455	307	-8.10095	307	-0.702057	307	-2.3111	307	-1.7572	298	-1.3158	298	-1.57452	298	-4.23352	307	-0.743744	307	-2.17889	307	-1.22858	307	206.064	307	142.394	307	70.8276	306	-0.262512	306	-1.97031	306	-0.46875	307	-1.70749
307	-7.21814	307	-8.07065	307	-13.1694	298	-2.04108	298	-4.02045	298	-4.06726	308	-6.23969	308	-2.48563	308	-8.10815	308	-0.715637	308	-2.32968	308	-1.77966	299	-1.33362	299	-1.60468	299	-4.21814	308	-0.745605	308	-2.18576	308	-1.25922	308	205.798	308	142.089	308	70.618	307	-0.254059	307	-1.95889	307	-0.457947	308	-1.71594
308	-7.22971	308	-8.10001	308	-13.1992	299	-2.03983	299	-4.02499	299	-4.06848	309	-6.24954	309	-2.49438	309	-8.10876	309	-0.72345	309	-2.34921	309	-1.78064	300	-1.34329	300	-1.6467	300	-4.23877	309	-0.746857	309	-2.18515	309	-1.26794	309	205.507	309	141.905	309	70.52	308	-0.2547	308	-1.97031	308	-0.461548	309	-1.7153
309	-7.22641	309	-8.11533	309	-13.2167	300	-2.04828	300	-4.02469	300	-4.07959	310	-6.2533	310	-2.50424	310	-8.13904	310	-0.726563	310	-2.36719	310	-1.80017	301	-1.36157	301	-1.67859	301	-4.27881	310	-0.753418	310	-2.17404	310	-1.2608	310	205.198	310	141.643	310	70.3531	309	-0.264526	309	-1.97125	309	-0.450134	310	-1.7453
310	-7.20547	310	-8.1297	310	-13.2327	301	-2.03592	301	-4.02109	301	-4.08765	311	-6.25797	311	-2.5058	311	-8.14087	311	-0.726563	311	-2.37891	311	-1.81348	302	-1.37579	302	-1.72421	302	-4.31726	311	-0.756714	311	-2.17438	311	-1.26794	311	204.86	311	141.396	311	70.1536	310	-0.259369	310	-1.97186	310	-0.449219	311	-1.76483
311	-7.20361	311	-8.13846	311	-13.23	302	-2.0575	302	-4.03375	302	-4.0874	312	-6.28079	312	-2.53345	312	-8.17847	312	-0.730469	312	-2.37891	312	-1.82129	303	-1.40579	303	-1.72482	303	-4.3302	312	-0.763275	312	-2.18671	312	-1.29108	312	204.592	312	141.079	312	70.0139	311	-0.262665	311	-1.98001	311	-0.436829	312	-1.7825
312	-7.19705	312	-8.15735	312	-13.2407	303	-2.07578	303	-4.06561	303	-4.11768	313	-6.29892	313	-2.58688	313	-8.22107	313	-0.727203	313	-2.3786	313	-1.84473	304	-1.42532	304	-1.74826	304	-4.36865	313	-0.778107	313	-2.20468	313	-1.31	313	204.273	313	140.934	313	69.9092	312	-0.287506	312	-2.00467	312	-0.448242	313	-1.78906
313	-7.21017	313	-8.1586	313	-13.2531	304	-2.08359	304	-4.10468	304	-4.1366	314	-6.3147	314	-2.61609	314	-8.21838	314	-0.731262	314	-2.37656	314	-1.84106	305	-1.43314	305	-1.75607	305	-4.38818	314	-0.784668	314	-2.22482	314	-1.29987	314	204.118	314	140.73	314	69.7264	313	-0.301727	313	-2.0386	313	-0.486084	314	-1.81375
314	-7.22	314	-8.16736	314	-13.2675	305	-2.09531	305	-4.13593	305	-4.16785	315	-6.34595	315	-2.63562	315	-8.23608	315	-0.731262	315	-2.38828	315	-1.85876	306	-1.4397	306	-1.76843	306	-4.40771	315	-0.784668	315	-2.22482	315	-1.29919	315	203.868	315	140.558	315	69.6606	314	-0.315308	314	-2.04938	314	-0.487305	315	-1.83328
315	-7.25064	315	-8.18719	315	-13.3173	306	-2.10498	306	-4.16623	306	-4.19519	316	-6.3472	316	-2.63501	316	-8.23608	316	-0.733307	316	-2.40094	316	-1.85876	307	-1.46909	307	-1.77719	307	-4.43835	316	-0.7742	316	-2.23984	316	-1.30701	316	203.55	316	140.391	316	69.5435	315	-0.321869	315	-2.06171	315	-0.488281	316	-1.845
316	-7.26096	316	-8.22891	316	-13.3678	307	-2.10623	307	-4.19296	307	-4.20789	317	-6.34781	317	-2.6347	317	-8.24841	317	-0.761414	317	-2.42203	317	-1.88904	308	-1.47424	308	-1.79608	308	-4.45691	317	-0.7742	317	-2.24374	317	-1.29596	317	203.222	317	140.116	317	69.4173	316	-0.342651	316	-2.08063	316	-0.507141	317	-1.84485
317	-7.27203	317	-8.25656	317	-13.3885	308	-2.10828	308	-4.17438	308	-4.2085	318	-6.36548	318	-2.63562	318	-8.26831	318	-0.77298	318	-2.4631	318	-1.93054	309	-1.4808	309	-1.82797	309	-4.45752	318	-0.766388	318	-2.25156	318	-1.28815	318	202.978	318	139.816	318	69.1617	317	-0.332825	317	-2.07968	317	-0.507813	318	-1.85593
318	-7.27393	318	-8.2869	318	-13.4272	309	-2.1167	309	-4.17795	309	-4.20752	319	-6.3819	319	-2.63721	319	-8.27515	319	-0.787201	319	-2.48923	319	-1.95972	310	-1.51205	310	-1.85922	310	-4.48816	319	-0.776245	319	-2.26422	319	-1.26862	319	202.765	319	139.617	319	69.0513	318	-0.324371	318	-2.07999	318	-0.508728	319	-1.86438
319	-7.27393	319	-8.30643	319	-13.4399	310	-2.11795	310	-4.17343	310	-4.2157	320	-6.42096	320	-2.68799	320	-8.31653	320	-0.779236	320	-2.51859	320	-1.96094	311	-1.53159	311	-1.88657	311	-4.49597	320	-0.789368	320	-2.27716	320	-1.27155	320	202.509	320	139.541	320	69.0036	319	-0.305481	319	-2.07968	319	-0.512329	320	-1.86578
320	-7.27393	320	-8.31815	320	-13.4595	311	-2.13623	311	-4.18576	311	-4.2085	321	-6.44565	321	-2.73813	321	-8.35559	321	-0.767517	321	-2.51859	321	-1.94324	312	-1.52969	312	-1.90701	312	-4.5155	321	-0.795776	321	-2.32281	321	-1.29767	321	202.204	321	139.306	321	68.8891	320	-0.317963	320	-2.06171	320	-0.500916	321	-1.87421
321	-7.27393	321	-8.31815	321	-13.4673	312	-2.1539	312	-4.19452	312	-4.20398	322	-6.45407	322	-2.75735	322	-8.40698	322	-0.749237	322	-2.50626	322	-1.93152	313	-1.55112	313	-1.94907	313	-4.5575	322	-0.820618	322	-2.33575	322	-1.31061	322	201.974	322	139.07	322	68.7095	321	-0.316559	321	-2.0878	321	-0.514954	322	-1.89188
322	-7.28174	322	-8.32596	322	-13.4985	313	-2.16687	313	-4.22516	313	-4.22644	323	-6.45062	323	-2.77469	323	-8.45422	323	-0.7547	323	-2.48984	323	-1.91272	314	-1.56284	314	-1.97641	314	-4.578	323	-0.833588	323	-2.36639	323	-1.32501	323	201.725	323	138.901	323	68.5438	322	-0.321869	322	-2.08124	322	-0.50061	323	-1.91202
323	-7.29156	323	-8.31906	323	-13.5103	314	-2.19482	314	-4.26389	314	-4.24658	324	-6.43423	324	-2.77313	324	-8.46814	324	-0.774231	324	-2.50937	324	-1.92908	315	-1.59875	315	-2.02094	315	-4.59753	324	-0.846558	324	-2.3736	324	-1.34515	324	201.44	324	138.681	324	68.4155	323	-0.339539	323	-2.08218	323	-0.507141	324	-1.91452
324	-7.30203	324	-8.35095	324	-13.5093	315	-2.19608	315	-4.27499	315	-4.2782	325	-6.43579	325	-2.745	325	-8.45007	325	-0.798462	325	-2.52264	325	-1.94861	316	-1.63126	316	-2.06717	316	-4.62329	325	-0.853119	325	-2.38593	325	-1.36139	325	201.198	325	138.469	325	68.3585	324	-0.342651	324	-2.10016	324	-0.525757	325	-1.89688
325	-7.3111	325	-8.36984	325	-13.536	316	-2.22421	316	-4.26483	316	-4.27881	326	-6.44751	326	-2.77625	326	-8.44702	326	-0.813293	326	-2.54843	326	-1.98608	317	-1.65924	317	-2.10983	317	-4.64734	326	-0.845154	326	-2.38406	326	-1.38031	326	201.044	326	138.245	326	68.1673	325	-0.330933	325	-2.11188	325	-0.527344	326	-1.89688
326	-7.31174	326	-8.36954	326	-13.5601	317	-2.22733	317	-4.27499	317	-4.29675	327	-6.45407	327	-2.79642	327	-8.46655	327	-0.821106	327	-2.54843	327	-2.01892	318	-1.68784	318	-2.12485	318	-4.66333	327	-0.844513	327	-2.37265	327	-1.3783	327	200.834	327	138.062	327	68.0904	326	-0.334839	326	-2.11969	326	-0.539063	327	-1.88516
327	-7.32281	327	-8.37766	327	-13.5682	318	-2.20969	318	-4.27405	318	-4.29834	328	-6.46518	328	-2.83578	328	-8.49719	328	-0.826263	328	-2.55954	328	-2.03064	319	-1.70737	319	-2.13657	319	-4.69519	328	-0.834839	328	-2.3736	328	-1.37799	328	200.549	328	137.927	328	68.0164	327	-0.334839	327	-2.11969	327	-0.570313	328	-1.87546
328	-7.33252	328	-8.39627	328	-13.6069	319	-2.21765	319	-4.2525	319	-4.29919	329	-6.47565	329	-2.85986	329	-8.50854	329	-0.820313	329	-2.55078	329	-2.03125	320	-1.73016	320	-2.1564	320	-4.703	329	-0.82373	329	-2.36545	329	-1.38873	329	200.265	329	137.705	329	67.9092	328	-0.349213	328	-2.14374	328	-0.601563	329	-1.88202
329	-7.33453	329	-8.39719	329	-13.6274	320	-2.22607	320	-4.2756	320	-4.31689	330	-6.49518	330	-2.87939	330	-8.53528	330	-0.815155	330	-2.53186	330	-2.0127	321	-1.7522	321	-2.16687	321	-4.73792	330	-0.833588	330	-2.37421	330	-1.38904	330	200.037	330	137.485	330	67.7632	329	-0.364227	329	-2.1597	329	-0.628235	330	-1.89374
330	-7.33252	330	-8.42752	330	-13.6577	321	-2.22733	321	-4.28281	321	-4.32507	331	-6.53235	331	-2.89984	331	-8.55481	331	-0.783905	331	-2.52014	331	-2.00037	322	-1.76517	322	-2.18576	322	-4.76648	331	-0.817169	331	-2.39218	331	-1.39594	331	199.858	331	137.321	331	67.6047	330	-0.373901	330	-2.18219	330	-0.639648	331	-1.90359
331	-7.32471	331	-8.45877	331	-13.6821	322	-2.22733	322	-4.29453	322	-4.3374	332	-6.52954	332	-2.9364	332	-8.60461	332	-0.793762	332	-2.50937	332	-1.98083	323	-1.76517	323	-2.18576	323	-4.76709	332	-0.814056	332	-2.39374	332	-1.39752	332	199.66	332	137.148	332	67.5696	331	-0.402039	331	-2.19547	331	-0.632813	332	-1.89374
332	-7.32938	332	-8.47986	332	-13.6899	323	-2.24561	323	-4.31467	323	-4.34912	333	-6.52438	333	-2.93704	333	-8.65015	333	-0.795013	333	-2.52829	333	-1.99939	324	-1.78284	324	-2.21796	324	-4.76709	333	-0.807495	333	-2.41266	333	-1.40765	333	199.403	333	136.986	333	67.4179	332	-0.409851	332	-2.215	332	-0.639038	333	-1.9017
333	-7.32938	333	-8.49939	333	-13.6962	324	-2.25671	324	-4.34235	324	-4.37585	334	-6.53735	334	-2.94421	334	-8.68469	334	-0.783905	334	-2.53967	334	-2	325	-1.79126	325	-2.22937	325	-4.78955	334	-0.804199	334	-2.42795	334	-1.40826	334	199.153	334	136.822	334	67.2916	333	-0.423431	333	-2.24139	333	-0.639038	334	-1.91202
334	-7.33267	334	-8.52704	334	-13.7274	325	-2.26514	325	-4.37717	325	-4.39893	335	-6.53735	335	-2.95593	335	-8.69702	335	-0.787201	335	-2.54001	335	-2.01208	326	-1.79456	326	-2.2453	326	-4.79773	335	-0.814056	335	-2.44452	335	-1.40857	335	198.98	335	136.598	335	67.1352	334	-0.419525	334	-2.25311	334	-0.647766	335	-1.92313
335	-7.32346	335	-8.54922	335	-13.7701	326	-2.26843	326	-4.39313	326	-4.4071	336	-6.54205	336	-2.94971	336	-8.69702	336	-0.783905	336	-2.55139	336	-2.01172	327	-1.81284	327	-2.25766	327	-4.78955	336	-0.797638	336	-2.45468	336	-1.42719	336	198.724	336	136.466	336	67.0585	335	-0.420776	335	-2.26813	335	-0.647766	336	-1.92108
336	-7.33923	336	-8.55893	336	-13.787	327	-2.27029	327	-4.42734	327	-4.41846	337	-6.57141	337	-2.97015	337	-8.71497	337	-0.795013	337	-2.55954	337	-2.03162	328	-1.82065	328	-2.27719	328	-4.80847	337	-0.802338	337	-2.44452	337	-1.40924	337	198.49	337	136.214	337	66.9713	336	-0.430634	336	-2.28079	336	-0.648438	337	-1.94266
337	-7.35562	337	-8.59174	337	-13.8164	328	-2.27686	328	-4.43576	328	-4.41943	338	-6.60141	338	-3.00204	338	-8.72571	338	-0.807343	338	-2.5592	338	-2.04297	329	-1.82922	329	-2.29047	329	-4.81628	338	-0.814056	338	-2.45624	338	-1.41937	338	198.206	338	136.032	338	66.8328	337	-0.431244	337	-2.30389	337	-0.678711	338	-1.96405
338	-7.35876	338	-8.65268	338	-13.8656	329	-2.29453	329	-4.44452	329	-4.41882	339	-6.62875	339	-3.04111	339	-8.76416	339	-0.803436	339	-2.56702	339	-2.06287	330	-1.84018	330	-2.32797	330	-4.84595	339	-0.804199	339	-2.4631	339	-1.41937	339	197.993	339	135.818	339	66.6868	338	-0.434387	338	-2.32968	338	-0.686829	339	-1.98483
339	-7.37234	339	-8.6908	339	-13.9102	330	-2.3042	330	-4.45529	330	-4.42566	340	-6.64362	340	-3.06689	340	-8.81494	340	-0.830963	340	-2.58063	340	-2.05896	331	-1.83548	331	-2.34592	331	-4.87488	340	-0.820007	340	-2.465	340	-1.41638	340	197.812	340	135.608	340	66.5806	339	-0.425934	339	-2.3378	339	-0.676697	340	-2.00311
340	-7.39188	340	-8.71033	340	-13.9188	331	-2.3075	331	-4.46344	331	-4.43445	341	-6.68079	341	-3.09906	341	-8.82434	341	-0.844543	341	-2.61093	341	-2.08044	332	-1.84018	332	-2.3475	332	-4.88037	341	-0.833588	341	-2.48749	341	-1.43799	341	197.559	341	135.48	341	66.5211	340	-0.424683	340	-2.34235	340	-0.680298	341	-2.02264
341	-7.42438	341	-8.73703	341	-13.9696	332	-2.31281	332	-4.46857	332	-4.43799	342	-6.70407	342	-3.11673	342	-8.85461	342	-0.847656	342	-2.62891	342	-2.10095	333	-1.81906	333	-2.37561	333	-4.89832	342	-0.843262	342	-2.49435	342	-1.44672	342	197.357	342	135.279	342	66.3788	341	-0.434387	341	-2.34921	341	-0.691406	342	-2.04031
342	-7.42422	342	-8.75861	342	-13.9897	333	-2.31219	333	-4.48453	333	-4.47192	343	-6.75626	343	-3.13751	343	-8.8761	343	-0.852356	343	-2.63046	343	-2.10254	334	-1.81079	334	-2.35828	334	-4.85071	343	-0.860931	343	-2.50311	343	-1.44763	343	197.235	343	135.126	343	66.2642	342	-0.40625	342	-2.34766	342	-0.680603	343	-2.06171
343	-7.41766	343	-8.75406	343	-14.0112	334	-2.32578	334	-4.50702	334	-4.51453	344	-6.75485	344	-3.1597	344	-8.89832	344	-0.864075	344	-2.64999	344	-2.10095	335	-1.83643	335	-2.35718	335	-4.83679	344	-0.87265	344	-2.50311	344	-1.45453	344	197.088	344	134.946	344	66.19	343	-0.406403	343	-2.32999	343	-0.662659	344	-2.06171
344	-7.41455	344	-8.74783	344	-14.0197	335	-2.32391	335	-4.51578	335	-4.54675	345	-6.76596	345	-3.1561	345	-8.91516	345	-0.870636	345	-2.66232	345	-2.10095	336	-1.85846	336	-2.37936	336	-4.85742	345	-0.902039	345	-2.52359	345	-1.46625	345	196.914	345	134.815	345	66.1242	344	-0.399994	344	-2.32343	344	-0.660767	345	-2.08139
345	-7.41266	345	-8.74875	345	-14.0298	336	-2.33749	336	-4.52655	336	-4.57703	346	-6.77438	346	-3.16751	346	-8.92651	346	-0.871887	346	-2.66953	346	-2.12769	337	-1.86954	337	-2.39529	337	-4.88599	346	-0.901855	346	-2.54514	346	-1.49658	346	196.665	346	134.66	346	66.0251	345	-0.42157	345	-2.33218	345	-0.667297	346	-2.08328
346	-7.3833	346	-8.74783	346	-14.0405	337	-2.35187	337	-4.52716	337	-4.60925	347	-6.76596	347	-3.17563	347	-8.93469	347	-0.883606	347	-2.68906	347	-2.14001	338	-1.90735	338	-2.4389	338	-4.90515	347	-0.91687	347	-2.55328	347	-1.49841	347	196.431	347	134.511	347	65.887	346	-0.424683	346	-2.36188	346	-0.685913	347	-2.09171
347	-7.36563	347	-8.74689	347	-14.0688	338	-2.35623	338	-4.54453	338	-4.62427	348	-6.76657	348	-3.18704	348	-8.95776	348	-0.881744	348	-2.69	348	-2.14001	339	-1.94641	339	-2.4975	339	-4.95532	348	-0.9039	348	-2.5578	348	-1.50983	348	196.222	348	134.362	348	65.743	347	-0.431244	347	-2.3703	347	-0.699219	348	-2.09311
348	-7.36188	348	-8.74875	348	-14.0698	339	-2.36279	339	-4.5256	339	-4.63818	349	-6.76907	349	-3.20532	349	-8.97766	349	-0.873749	349	-2.71936	349	-2.15076	340	-1.96252	340	-2.56561	340	-5.0022	349	-0.929993	349	-2.57794	349	-1.51703	349	196.027	349	134.199	349	65.6735	348	-0.437195	348	-2.39078	348	-0.70636	349	-2.09171
349	-7.3736	349	-8.76828	349	-14.0796	340	-2.37781	340	-4.53375	340	-4.63367	350	-6.75015	350	-3.20892	350	-8.97107	350	-0.877045	350	-2.72751	350	-2.16052	341	-1.97766	341	-2.59125	341	-5.02002	350	-0.924683	350	-2.59235	350	-1.53595	350	195.843	350	134.033	350	65.6171	349	-0.452026	349	-2.42047	349	-0.736694	350	-2.10281
350	-7.37033	350	-8.79922	350	-14.1108	341	-2.35812	341	-4.54358	341	-4.63721	351	-6.73657	351	-3.1864	351	-8.95972	351	-0.875793	351	-2.75156	351	-2.17188	342	-1.9808	342	-2.61703	342	-5.03345	351	-0.918732	351	-2.59531	351	-1.54108	351	195.647	351	133.852	351	65.5173	350	-0.463745	350	-2.40875	350	-0.738281	351	-2.11249
351	-7.35721	351	-8.8175	351	-14.1385	342	-2.36484	342	-4.54608	342	-4.63904	352	-6.73657	352	-3.1864	352	-8.95874	352	-0.883606	352	-2.77109	352	-2.1908	343	-1.99719	343	-2.63031	343	-5.04675	352	-0.905762	352	-2.59592	352	-1.53033	352	195.414	352	133.694	352	65.3665	351	-0.47345	351	-2.40781	351	-0.738281	352	-2.11063
352	-7.34891	352	-8.83142	352	-14.1398	343	-2.37781	343	-4.58453	343	-4.67566	353	-6.73346	353	-3.18799	353	-8.94702	353	-0.895325	353	-2.79062	353	-2.22986	344	-2.01016	344	-2.65701	344	-5.08423	353	-0.894043	353	-2.59592	353	-1.52966	353	195.251	353	133.525	353	65.3063	352	-0.493134	352	-2.40189	352	-0.727478	353	-2.13406
353	-7.37048	353	-8.85971	353	-14.1688	344	-2.37967	344	-4.61484	344	-4.70752	354	-6.74329	354	-3.20062	354	-8.95715	354	-0.904999	354	-2.8092	354	-2.26111	345	-2.04486	345	-2.65921	345	-5.08484	354	-0.893433	354	-2.60406	354	-1.52576	354	195.049	354	133.397	354	65.2253	353	-0.519226	353	-2.43375	353	-0.729492	354	-2.13202
354	-7.38016	354	-8.87048	354	-14.2188	345	-2.38623	345	-4.62717	345	-4.7085	355	-6.76813	355	-3.22141	355	-8.97571	355	-0.916107	355	-2.81735	355	-2.2699	346	-2.08517	346	-2.69766	346	-5.1217	355	-0.882324	355	-2.60373	355	-1.52936	355	194.956	355	133.282	355	65.1181	354	-0.530945	354	-2.44156	354	-0.748413	355	-2.14374
355	-7.38016	355	-8.8783	355	-14.2469	346	-2.41376	346	-4.6564	346	-4.7157	356	-6.80002	356	-3.26797	356	-9.02136	356	-0.92453	356	-2.82092	356	-2.28125	347	-2.11642	347	-2.74063	347	-5.17322	356	-0.88562	356	-2.6236	356	-1.52576	356	194.743	356	133.126	356	64.9954	355	-0.538757	355	-2.46109	355	-0.779663	356	-2.15155
356	-7.39001	356	-8.89877	356	-14.2782	347	-2.4339	347	-4.6795	347	-4.73718	357	-6.83844	357	-3.31125	357	-9.07642	357	-0.91922	357	-2.82748	357	-2.28162	348	-2.12814	348	-2.77969	348	-5.224	357	-0.9039	357	-2.63593	357	-1.52936	357	194.435	357	132.968	357	64.9009	356	-0.552338	356	-2.49139	356	-0.799194	357	-2.16656
357	-7.41141	357	-8.90955	357	-14.2891	348	-2.44812	348	-4.70563	348	-4.75708	358	-6.85266	358	-3.33734	358	-9.12292	358	-0.926422	358	-2.82001	358	-2.26331	349	-2.13971	349	-2.82077	349	-5.25525	358	-0.93515	358	-2.65546	358	-1.54828	358	194.279	358	132.749	358	64.8012	357	-0.54187	357	-2.51031	357	-0.807922	358	-2.16327
358	-7.41266	358	-8.91672	358	-14.2977	349	-2.47812	349	-4.70624	349	-4.7583	359	-6.86438	359	-3.36078	359	-9.16711	359	-0.925781	359	-2.80859	359	-2.25903	350	-2.12924	350	-2.83578	350	-5.29614	359	-0.944824	359	-2.67404	359	-1.56	359	194.07	359	132.592	359	64.6572	358	-0.534058	358	-2.51031	358	-0.808594	359	-2.1586
359	-7.41141	359	-8.92126	359	-14.3101	350	-2.49249	350	-4.72638	350	-4.77722	360	-6.87408	360	-3.37939	360	-9.20618	360	-0.95517	360	-2.80954	360	-2.27051	351	-2.11752	351	-2.83578	351	-5.30457	360	-0.975464	360	-2.69391	360	-1.55701	360	193.91	360	132.432	360	64.5837	359	-0.51767	359	-2.50876	359	-0.820313	360	-2.14063
360	-7.40955	360	-8.94174	360	-14.3173	351	-2.50671	351	-4.74469	351	-4.79614	361	-6.86423	361	-3.39017	361	-9.22668	361	-0.965637	361	-2.81015	361	-2.27344	352	-2.14893	352	-2.82593	352	-5.30457	361	-0.993744	361	-2.70624	361	-1.56842	361	193.73	361	132.307	361	64.5251	360	-0.5047	360	-2.50156	360	-0.81012	361	-2.12546
361	-7.40955	361	-8.96127	361	-14.3398	352	-2.51514	352	-4.75607	352	-4.81689	362	-6.84125	362	-3.38406	362	-9.23547	362	-0.963593	362	-2.82092	362	-2.31189	353	-2.16049	353	-2.85922	353	-5.33789	362	-1.01328	362	-2.72577	362	-1.58734	362	193.567	362	132.183	362	64.4195	361	-0.492981	361	-2.50937	361	-0.797791	362	-2.10468
362	-7.42313	362	-8.99158	362	-14.3594	353	-2.54453	353	-4.77655	353	-4.82898	363	-6.82642	363	-3.35828	363	-9.22986	363	-0.991119	363	-2.8111	363	-2.32068	354	-2.17221	354	-2.87875	354	-5.33972	363	-1.01639	363	-2.75546	363	-1.61859	363	193.449	363	132.119	363	64.4456	362	-0.502808	362	-2.51031	362	-0.789978	363	-2.09811
363	-7.41141	363	-9.01111	363	-14.3876	354	-2.5542	354	-4.80685	354	-4.84753	364	-6.8233	364	-3.35986	364	-9.22827	364	-1.01126	364	-2.82248	364	-2.34998	355	-2.17017	355	-2.89734	355	-5.34753	364	-1.01514	364	-2.75607	364	-1.62018	364	193.336	364	131.996	364	64.3691	363	-0.502808	363	-2.52985	363	-0.808594	364	-2.10938
364	-7.43094	364	-9.03064	364	-14.3993	355	-2.5575	355	-4.82281	355	-4.8446	365	-6.83313	365	-3.36859	365	-9.24622	365	-1.02237	365	-2.83063	365	-2.37769	356	-2.15393	356	-2.89764	356	-5.33679	365	-1.01328	365	-2.75702	365	-1.60779	365	193.18	365	131.799	365	64.2111	364	-0.481262	364	-2.54062	364	-0.820313	365	-2.12421
365	-7.43875	365	-9.05017	365	-14.3993	356	-2.56592	356	-4.82639	356	-4.84814	366	-6.87094	366	-3.40048	366	-9.29602	366	-1.01251	366	-2.86093	366	-2.40076	357	-2.15268	357	-2.88657	357	-5.32861	366	-1.01123	366	-2.76389	366	-1.60687	366	193.026	366	131.673	366	64.1269	365	-0.481415	365	-2.5386	365	-0.809509	366	-2.13016
366	-7.45377	366	-9.05829	366	-14.4149	357	-2.55078	357	-4.83203	357	-4.87585	367	-6.89047	367	-3.43173	367	-9.34619	367	-1.01251	367	-2.88046	367	-2.42126	358	-2.15735	358	-2.88031	358	-5.31628	367	-0.985138	367	-2.76328	367	-1.60779	367	192.802	367	131.548	367	64.0462	366	-0.483276	366	-2.54938	366	-0.819336	367	-2.13406
367	-7.44266	367	-9.06189	367	-14.4303	358	-2.54953	358	-4.81311	358	-4.87024	368	-6.92767	368	-3.47174	368	-9.38525	368	-1.01907	368	-2.9006	368	-2.4408	359	-2.17377	359	-2.88187	359	-5.33423	368	-0.982025	368	-2.75311	368	-1.58893	368	192.614	368	131.439	368	63.9791	367	-0.489838	367	-2.56171	367	-0.828125	368	-2.15234
368	-7.4408	368	-9.06284	368	-14.4501	359	-2.53592	359	-4.79453	359	-4.85779	369	-6.95096	369	-3.5011	369	-9.41565	369	-1.02032	369	-2.93906	369	-2.45972	360	-2.21094	360	-2.91016	360	-5.35217	369	-0.999695	369	-2.75406	369	-1.60687	369	192.485	369	131.296	369	63.9127	368	-0.493134	368	-2.56985	368	-0.846985	369	-2.16016
369	-7.4375	369	-9.0625	369	-14.4805	360	-2.52811	360	-4.79453	360	-4.85693	370	-6.96204	370	-3.50531	370	-9.41357	370	-1.01563	370	-2.95703	370	-2.46033	361	-2.24533	361	-2.94766	361	-5.4021	370	-1.01328	370	-2.77655	370	-1.63721	370	192.29	370	131.134	370	63.7504	369	-0.499695	369	-2.58218	369	-0.858398	370	-2.1517
370	-7.44205	370	-9.07782	370	-14.5276	361	-2.50858	361	-4.78281	361	-4.85693	371	-6.95221	371	-3.5083	371	-9.41321	371	-1.00595	371	-2.94626	371	-2.46191	362	-2.27658	362	-2.97891	362	-5.42322	371	-1.02499	371	-2.78436	371	-1.65765	371	192.125	371	131.015	371	63.6432	370	-0.509369	370	-2.59296	370	-0.869507	371	-2.16016
371	-7.44922	371	-9.10156	371	-14.5514	362	-2.51328	362	-4.78436	362	-4.85693	372	-6.94565	372	-3.49594	372	-9.41418	372	-1.01437	372	-2.93811	372	-2.46094	363	-2.29486	363	-3.00296	363	-5.45447	372	-1.01639	372	-2.80234	372	-1.66937	372	191.987	372	130.889	372	63.551	371	-0.524384	371	-2.6011	371	-0.866516	372	-2.16016
372	-7.46814	372	-9.14096	372	-14.5979	363	-2.52969	363	-4.80545	363	-4.85535	373	-6.9444	373	-3.46924	373	-9.4187	373	-1.01563	373	-2.9375	373	-2.4613	364	-2.31564	364	-3.04141	364	-5.47327	373	-1.02499	373	-2.79608	373	-1.65924	373	191.836	373	130.758	373	63.4349	372	-0.532806	372	-2.60468	372	-0.889648	373	-2.16141
373	-7.46814	373	-9.17221	373	-14.6484	364	-2.55438	364	-4.83609	364	-4.89282	374	-6.94907	374	-3.47079	374	-9.43762	374	-1.0372	374	-2.93845	374	-2.46191	365	-2.32922	365	-3.04828	365	-5.48572	374	-1.01514	374	-2.79514	374	-1.65765	374	191.708	374	130.646	374	63.4179	373	-0.534058	373	-2.60016	373	-0.889954	374	-2.16141
374	-7.46219	374	-9.19861	374	-14.6797	365	-2.58047	365	-4.87967	365	-4.9364	375	-6.96078	375	-3.47079	375	-9.46338	375	-1.02408	375	-2.9411	375	-2.48438	366	-2.36642	366	-3.06094	366	-5.49438	375	-1.00671	375	-2.78375	375	-1.64685	375	191.524	375	130.504	375	63.3151	374	-0.530945	374	-2.60172	374	-0.890625	375	-2.17969
375	-7.43875	375	-9.21033	375	-14.7001	366	-2.59531	366	-4.90546	366	-4.98657	376	-6.99799	376	-3.47955	376	-9.49463	376	-1.0372	376	-2.93845	376	-2.4895	367	-2.38596	367	-3.08047	367	-5.51697	376	-1.00031	376	-2.78888	376	-1.63873	376	191.364	376	130.367	376	63.1956	375	-0.540619	375	-2.60077	375	-0.889038	376	-2.20905
376	-7.41922	376	-9.23767	376	-14.7157	367	-2.61484	367	-4.91718	367	-5.00769	377	-7.0358	377	-3.49188	377	-9.52502	377	-1.04562	377	-2.96155	377	-2.49219	368	-2.41391	368	-3.13092	368	-5.54431	377	-1.01141	377	-2.78531	377	-1.64532	377	191.176	377	130.176	377	63.0825	376	-0.530151	376	-2.60797	376	-0.886047	377	-2.24811
377	-7.42236	377	-9.25565	377	-14.7352	368	-2.59842	368	-4.93515	368	-5.04675	378	-7.05859	378	-3.53125	378	-9.56335	378	-1.04501	378	-2.98923	378	-2.48083	369	-2.44641	369	-3.16937	369	-5.58362	378	-1.02188	378	-2.79764	378	-1.66846	378	191.019	378	130.114	378	63.0236	377	-0.538757	377	-2.60953	377	-0.886719	378	-2.25781
378	-7.42563	378	-9.25595	378	-14.7485	369	-2.59842	369	-4.94687	369	-5.06006	379	-7.07016	379	-3.58017	379	-9.59436	379	-1.04562	379	-3.00061	379	-2.49219	370	-2.4758	370	-3.20938	370	-5.63501	379	-1.02499	379	-2.81561	379	-1.68732	379	190.917	379	129.994	379	62.945	378	-0.558289	378	-2.63297	378	-0.885132	379	-2.26764
379	-7.44064	379	-9.27188	379	-14.7522	370	-2.58078	370	-4.95374	370	-5.06006	380	-7.07016	380	-3.5997	380	-9.61572	380	-1.05157	380	-3.00937	380	-2.49255	371	-2.47891	371	-3.24686	371	-5.67322	380	-1.03937	380	-2.83575	380	-1.70844	380	190.748	380	129.897	380	62.8532	379	-0.558289	379	-2.6525	379	-0.896851	380	-2.26108
380	-7.45361	380	-9.27908	380	-14.7792	371	-2.57889	371	-4.95468	371	-5.06091	381	-7.07141	381	-3.63812	381	-9.63525	381	-1.06641	381	-3.03906	381	-2.49939	372	-2.49533	372	-3.26016	372	-5.66687	381	-1.04062	381	-2.85468	381	-1.72345	381	190.602	381	129.718	381	62.7549	380	-0.563446	380	-2.67142	380	-0.916382	381	-2.25186
381	-7.45828	381	-9.24939	381	-14.7876	372	-2.58545	372	-4.96701	372	-5.06006	382	-7.07205	382	-3.66907	382	-9.6554	382	-1.08282	382	-3.04843	382	-2.50098	373	-2.49719	373	-3.27875	373	-5.68494	382	-1.04578	382	-2.86188	382	-1.73578	382	190.452	382	129.567	382	62.6996	381	-0.56015	381	-2.6828	381	-0.94043	382	-2.24344
382	-7.45844	382	-9.25125	382	-14.8055	373	-2.59656	373	-4.97516	373	-5.06726	383	-7.07797	383	-3.68954	383	-9.67529	383	-1.10236	383	-3.06796	383	-2.53064	374	-2.48547	374	-3.29047	374	-5.70532	383	-1.02811	383	-2.87265	383	-1.72858	383	190.328	383	129.502	383	62.6284	382	-0.570007	382	-2.69156	382	-0.948547	383	-2.24686
383	-7.46033	383	-9.26987	383	-14.8271	374	-2.6167	374	-4.98654	374	-5.07861	384	-7.09094	384	-3.71625	384	-9.68213	384	-1.13049	384	-3.08124	384	-2.55017	375	-2.4808	375	-3.31625	375	-5.71313	384	-1.04453	384	-2.86639	384	-1.72955	384	190.223	384	129.382	384	62.5524	383	-0.551575	383	-2.70859	383	-0.978882	384	-2.26108
384	-7.45908	384	-9.2822	384	-14.8398	375	-2.62265	375	-4.9953	375	-5.09851	385	-7.10266	385	-3.72797	385	-9.69446	385	-1.14142	385	-3.09921	385	-2.56812	376	-2.49063	376	-3.30936	376	-5.69519	385	-1.06406	385	-2.86639	385	-1.72797	385	190.132	385	129.227	385	62.4573	384	-0.553589	384	-2.69	384	-0.989197	385	-2.27936
385	-7.45517	385	-9.31345	385	-14.8665	376	-2.63953	376	-5.01422	376	-5.12488	386	-7.11111	386	-3.73938	386	-9.71399	386	-1.15128	386	-3.11969	386	-2.58923	377	-2.47766	377	-3.31	377	-5.69812	386	-1.07187	386	-2.87421	386	-1.72797	386	189.981	386	129.195	386	62.4018	385	-0.537201	385	-2.68845	385	-1.00781	386	-2.28906
386	-7.44861	386	-9.34799	386	-14.886	377	-2.65265	377	-5.01935	377	-5.14893	387	-7.12033	387	-3.74844	387	-9.73389	387	-1.15314	387	-3.14218	387	-2.59998	378	-2.47891	378	-3.31717	378	-5.70532	387	-1.08359	387	-2.88593	387	-1.7475	387	189.849	387	129.13	387	62.3793	386	-0.524231	386	-2.66953	386	-1.00934	387	-2.31061
387	-7.43875	387	-9.3783	387	-14.9375	378	-2.6492	378	-5.05234	378	-5.18677	388	-7.13266	388	-3.75986	388	-9.74438	388	-1.15314	388	-3.14218	388	-2.60095	379	-2.47766	379	-3.32172	379	-5.69812	388	-1.09015	388	-2.89825	388	-1.76703	388	189.676	388	128.924	388	62.2877	387	-0.532196	387	-2.6597	387	-1.00873	388	-2.30389
388	-7.44189	388	-9.40799	388	-14.9696	379	-2.6539	379	-5.0578	379	-5.2085	389	-7.1308	389	-3.77252	389	-9.77588	389	-1.14328	389	-3.16077	389	-2.60095	380	-2.4758	380	-3.33047	380	-5.70532	389	-1.10126	389	-2.9064	389	-1.79376	389	189.512	389	128.8	389	62.1974	388	-0.540619	388	-2.67108	388	-1.01074	389	-2.29422
389	-7.46033	389	-9.39877	389	-14.9907	380	-2.6539	380	-5.08514	380	-5.22644	390	-7.14703	390	-3.80344	390	-9.80627	390	-1.15314	390	-3.15781	390	-2.60193	381	-2.47766	381	-3.34125	381	-5.71619	390	-1.09326	390	-2.93576	390	-1.80518	390	189.403	390	128.691	390	62.0941	389	-0.558289	389	-2.67984	389	-1.00714	390	-2.27469
390	-7.47986	390	-9.43002	390	-15.0156	381	-2.65576	381	-5.11545	381	-5.24597	391	-7.15814	391	-3.8194	391	-9.82214	391	-1.15314	391	-3.16953	391	-2.60876	382	-2.47955	382	-3.34811	382	-5.72485	391	-1.08484	391	-2.96344	391	-1.80701	391	189.242	391	128.524	391	61.9847	390	-0.57782	390	-2.71109	390	-1.00623	391	-2.26953
391	-7.47	391	-9.46033	391	-15.0469	382	-2.66171	382	-5.11249	382	-5.26648	392	-7.17297	392	-3.84906	392	-9.86487	392	-1.18127	392	-3.17108	392	-2.60876	383	-2.48877	383	-3.33765	383	-5.73364	392	-1.10312	392	-2.97577	392	-1.83014	392	189.107	392	128.353	392	61.9138	391	-0.582977	391	-2.73001	391	-1.00623	392	-2.26297
392	-7.47516	392	-9.49094	392	-15.0477	383	-2.67468	383	-5.15485	383	-5.28503	393	-7.1619	393	-3.84875	393	-9.87415	393	-1.1922	393	-3.20859	393	-2.63843	384	-2.50375	384	-3.36139	384	-5.75586	393	-1.09326	393	-2.98654	393	-1.84906	393	188.952	393	128.26	393	61.8425	392	-0.5914	392	-2.73358	392	-1.01855	393	-2.2453
393	-7.46219	393	-9.49158	393	-15.0601	384	-2.68515	384	-5.16718	384	-5.29736	394	-7.18268	394	-3.87549	394	-9.91357	394	-1.20206	394	-3.22125	394	-2.65955	385	-2.53439	385	-3.39688	385	-5.77502	394	-1.09656	394	-2.98297	394	-1.83826	394	188.756	394	128.171	394	61.7552	393	-0.571106	393	-2.73984	393	-1.01886	394	-2.23874
394	-7.46033	394	-9.49252	394	-15.0594	385	-2.72421	385	-5.19452	385	-5.31628	395	-7.20236	395	-3.87735	395	-9.93372	395	-1.2222	395	-3.24045	395	-2.6781	386	-2.53625	386	-3.42719	386	-5.79431	395	-1.10498	395	-2.99435	395	-1.83795	395	188.604	395	128.061	395	61.6962	394	-0.580933	394	-2.73688	394	-1.01654	395	-2.24014
395	-7.46875	395	-9.49219	395	-15.0703	386	-2.74374	386	-5.21796	386	-5.34753	396	-7.23892	396	-3.90204	396	-9.95532	396	-1.22656	396	-3.25781	396	-2.698	387	-2.55908	387	-3.44702	387	-5.8147	396	-1.09451	396	-2.99374	396	-1.84998	396	188.54	396	127.974	396	61.6185	395	-0.561401	395	-2.76031	395	-1.02734	396	-2.23483
396	-7.47797	396	-9.50125	396	-15.0784	387	-2.74561	387	-5.22482	387	-5.36707	397	-7.24985	397	-3.92001	397	-9.98132	397	-1.2247	397	-3.25876	397	-2.69238	388	-2.55768	388	-3.46921	388	-5.82617	397	-1.09842	397	-2.98203	397	-1.83893	397	188.435	397	127.886	397	61.5534	396	-0.570007	396	-2.76187	396	-1.02734	397	-2.25
397	-7.47861	397	-9.51266	397	-15.0967	388	-2.75156	388	-5.23358	388	-5.37585	398	-7.2858	398	-3.9411	398	-10.0024	398	-1.22531	398	-3.27014	398	-2.69141	389	-2.58047	389	-3.47733	389	-5.82739	398	-1.08545	398	-2.97482	398	-1.83112	398	188.316	398	127.834	398	61.52	397	-0.59079	397	-2.80032	397	-1.05701	398	-2.25327
398	-7.50797	398	-9.52142	398	-15.1165	389	-2.75671	389	-5.26422	389	-5.39441	399	-7.28705	399	-3.9483	399	-10.0204	399	-1.20703	399	-3.27734	399	-2.69177	390	-2.59875	390	-3.47797	390	-5.82703	399	-1.07703	399	-2.98297	399	-1.83826	399	188.166	399	127.751	399	61.4626	398	-0.60437	398	-2.82281	398	-1.06934	399	-2.25656
399	-7.50595	399	-9.55173	399	-15.1547	390	-2.77686	390	-5.2756	390	-5.40674	400	-7.28891	400	-3.95908	400	-10.0406	400	-1.1875	400	-3.26953	400	-2.69238	391	-2.60471	391	-3.47891	391	-5.83423	400	-1.06592	400	-2.99435	400	-1.84967	400	187.998	400	127.599	400	61.366	399	-0.620789	399	-2.83218	399	-1.08203	400	-2.2728
400	-7.52548	400	-9.57126	400	-15.2063	391	-2.76843	391	-5.28375	391	-5.42664	401	-7.28235	401	-3.95844	401	-10.061	401	-1.16797	401	-3.25781	401	-2.69238	392	-2.60657	392	-3.48969	392	-5.84509	401	-1.06531	401	-3.0025	401	-1.85779	401	187.867	401	127.459	401	61.3074	400	-0.630463	400	-2.86249	400	-1.09998	401	-2.27936
401	-7.53656	401	-9.59891	401	-15.2532	392	-2.78671	392	-5.28827	392	-5.43018	402	-7.30844	402	-3.97079	402	-10.0851	402	-1.16281	402	-3.27014	402	-2.69238	393	-2.6347	393	-3.49905	393	-5.85376	402	-1.06406	402	-3.00702	402	-1.8692	402	187.759	402	127.333	402	61.2285	401	-0.643433	401	-2.88141	401	-1.1087	402	-2.29297
402	-7.56656	402	-9.6347	402	-15.2881	393	-2.77686	393	-5.30685	393	-5.45691	403	-7.33002	403	-3.97955	403	-10.104	403	-1.17267	403	-3.2789	403	-2.69958	394	-2.64377	394	-3.52969	394	-5.88342	403	-1.08234	403	-3.02716	403	-1.88812	403	187.695	403	127.295	403	61.1432	402	-0.633606	402	-2.88828	402	-1.12891	403	-2.2825
403	-7.58798	403	-9.67282	403	-15.3265	394	-2.78281	394	-5.31561	394	-5.47742	404	-7.33969	404	-4.00986	404	-10.1344	404	-1.18439	404	-3.29062	404	-2.71033	395	-2.65549	395	-3.56094	395	-5.89587	404	-1.08359	404	-3.05389	404	-1.90704	404	187.574	404	127.272	404	61.1309	403	-0.621887	403	-2.88046	403	-1.13763	404	-2.30078
404	-7.59579	404	-9.69235	404	-15.3665	395	-2.77811	395	-5.33359	395	-5.49597	405	-7.35922	405	-4.01767	405	-10.1431	405	-1.18439	405	-3.31796	405	-2.71814	396	-2.66205	396	-3.56937	396	-5.89587	405	-1.0914	405	-3.07343	405	-1.90765	405	187.465	405	127.132	405	61.0761	404	-0.629852	404	-2.87064	404	-1.13763	405	-2.30859
405	-7.63031	405	-9.70828	405	-15.4055	396	-2.76514	396	-5.32639	396	-5.50928	406	-7.38861	406	-4.03815	406	-10.1626	406	-1.18439	406	-3.33749	406	-2.72986	397	-2.67502	397	-3.58829	397	-5.91467	406	-1.10437	406	-3.08453	406	-1.91547	406	187.335	406	126.983	406	60.9964	405	-0.648132	405	-2.89078	405	-1.16699	406	-2.31186
406	-7.63016	406	-9.72986	406	-15.4365	397	-2.75671	397	-5.33453	397	-5.51648	407	-7.39172	407	-4.06781	407	-10.1813	407	-1.1922	407	-3.36093	407	-2.73767	398	-2.67377	398	-3.5889	398	-5.92322	407	-1.10498	407	-3.0842	407	-1.91998	407	187.207	407	126.861	407	60.9153	406	-0.649994	406	-2.88983	406	-1.19763	407	-2.32031
407	-7.61377	407	-9.74783	407	-15.4696	398	-2.74561	398	-5.35373	398	-5.52783	408	-7.37408	408	-4.06689	408	-10.1945	408	-1.18439	408	-3.36874	408	-2.74939	399	-2.68674	399	-3.60001	399	-5.95374	408	-1.13251	408	-3.08609	408	-1.91638	408	187.096	408	126.772	408	60.8495	407	-0.659851	407	-2.89078	407	-1.20636	408	-2.30859
408	-7.59891	408	-9.72986	408	-15.479	399	-2.74374	399	-5.35468	399	-5.53601	409	-7.38391	409	-4.07953	409	-10.1954	409	-1.1922	409	-3.39999	409	-2.76892	400	-2.68985	400	-3.61014	400	-5.98572	409	-1.14093	409	-3.10919	409	-1.93799	409	186.939	409	126.692	409	60.806	408	-0.679382	408	-2.9025	408	-1.20544	409	-2.31842
409	-7.60095	409	-9.71909	409	-15.4969	400	-2.74374	400	-5.36639	400	-5.54675	410	-7.37408	410	-4.09033	410	-10.2062	410	-1.20392	410	-3.41953	410	-2.78064	401	-2.71985	401	-3.63031	401	-5.9989	410	-1.17157	410	-3.12515	410	-1.95782	410	186.806	410	126.599	410	60.7488	409	-0.670776	409	-2.92047	409	-1.21716	410	-2.32358
410	-7.59579	410	-9.71188	410	-15.4961	401	-2.77313	401	-5.37515	401	-5.56628	411	-7.38065	411	-4.09094	411	-10.2072	411	-1.21378	411	-3.42828	411	-2.78845	402	-2.72766	402	-3.63812	402	-6.0061	411	-1.18311	411	-3.15451	411	-1.98877	411	186.679	411	126.528	411	60.6668	410	-0.646576	410	-2.92673	410	-1.19922	411	-2.3125
411	-7.61078	411	-9.73172	411	-15.5266	402	-2.77686	402	-5.3967	402	-5.59656	412	-7.3475	412	-4.06845	412	-10.1948	412	-1.23001	412	-3.4631	412	-2.79919	403	-2.75705	403	-3.67032	403	-6.0061	412	-1.19766	412	-3.15701	412	-1.97888	412	186.585	412	126.432	412	60.558	411	-0.643433	411	-2.90094	411	-1.16949	412	-2.30545
412	-7.61923	412	-9.75485	412	-15.5576	403	-2.79266	403	-5.38687	403	-5.60632	413	-7.29221	413	-3.98672	413	-10.0923	413	-1.25284	413	-3.49078	413	-2.80737	404	-2.79486	404	-3.69046	404	-6.02478	413	-1.20389	413	-3.21249	413	-2.01544	413	186.488	413	126.36	413	60.5482	412	-0.625793	412	-2.93124	412	-1.16016	413	-2.32312
413	-7.64343	413	-9.78375	413	-15.5657	404	-2.81592	404	-5.41623	404	-5.63562	414	-7.52252	414	-3.89111	414	-9.83423	414	-1.3219	414	-3.54218	414	-2.81091	405	-2.8222	405	-3.70999	405	-6.04358	414	-1.20389	414	-3.20468	414	-1.97955	414	186.412	414	126.341	414	60.6678	413	-0.62204	413	-2.92142	413	-1.16888	414	-2.29391
414	-7.61343	414	-9.77924	414	-15.5837	405	-2.83359	405	-5.43671	405	-5.64539	415	-7.61487	415	-4.10471	415	-9.9259							406	-2.82547	406	-3.73764	406	-6.07092							415	186.147	415	126.304	415	60.7645	414	-0.612976	414	-2.93375	414	-1.19043	415	-2.43436
415	-7.66626	415	-9.70987	415	-15.4047	406	-2.84656	406	-5.46344	406	-5.67566	416	-7.41235	416	-4.14343	416	-10.0131							407	-2.83578	407	-3.77155	407	-6.10583							416	185.995	416	126.074	416	60.6221							416	-2.44766
416	-7.91736	416	-9.7308	416	-15.267	407	-2.84061	407	-5.48593	407	-5.69971	417	-7.75485	417	-3.92142	417	-9.7478							408	-2.84814	408	-3.78687	408	-6.12268							417	185.842	417	125.987	417	60.5427							417	-2.37906
417	-7.78705	417	-9.95221	417	-15.4453	408	-2.83545	408	-5.48654	408	-5.70068	418	-7.38892	418	-4.8075	418	-10.6808							409	-2.83704	409	-3.79828	409	-6.12695							418	185.771	418	125.689	418	60.2587							418	-2.56717
418	-7.86658	418	-9.87143	418	-15.3958	409	-2.81717	409	-5.48593	409	-5.70789	419	-7.36157	419	-3.995	419	-9.95874							410	-2.83392	410	-3.81155	410	-6.1272							419	185.731	419	125.687	419	60.2798							419	-2.38702
419	-7.70251	419	-10.2386	419	-15.7773	410	-2.80624	410	-5.46796	410	-5.68896	420	-7.47531	420	-4.13345	420	-10.0173							411	-2.85471	411	-3.83829	411	-6.14124							420	185.634	420	125.78	420	60.383							420	-2.43454
420	-7.64297	420	-9.91095	420	-15.5078	411	-2.81406	411	-5.48749	411	-5.70691	421	-7.49829	421	-4.21765	421	-10.1016							412	-2.90109	412	-3.86389	412	-6.15369							421	185.506	421	125.554	421	60.157							421	-2.43311
421	-7.76266	421	-9.89407	421	-15.4292	412	-2.82062	412	-5.50763	412	-5.71472	422	-7.51312	422	-4.18094	422	-10.0876							413	-2.94141	413	-3.89844	413	-6.17102							422	185.345	422	125.38	422	60.0909							422	-2.33279
422	-7.75705	422	-10.0219	422	-15.575	413	-2.84811	413	-5.51733	413	-5.72192	423	-7.51096	423	-4.17813	423	-10.1088							414	-2.98456	414	-3.75967	414	-6.06226							423	185.268	423	125.53	423	60.2758							423	-2.3414
423	-7.7558	423	-9.90143	423	-15.5057	414	-2.88907	414	-5.60623	414	-5.79431	424	-7.51828	424	-4.15298	424	-10.1038							415	-3.07687	415	-3.61389	415	-5.67358							424	185.195	424	125.383	424	60.228							424	-2.40875
424	-7.69922	424	-9.80469	424	-15.3645	415	-2.93329	415	-5.5939	415	-5.85376	425	-7.45081	425	-4.24924	425	-10.1641							416	-3.04236	416	-3.89484	416	-5.99915							425	185.115	425	125.134	425	60.0193							425	-2.37735
425	-7.71704	425	-9.93253	425	-15.4924							426	-7.40799	426	-4.20813	426	-10.1146							417	-3.21579	417	-3.82373	417	-5.91736							426	185.026	426	125.104	426	60.0143							426	-2.35733
426	-7.79187	426	-10.0533	426	-15.6576							427	-7.37845	427	-4.15454	427	-10.0425							418	-2.93454	418	-4.31982	418	-6.44165							427	184.996	427	125.086	427	60.0206							427	-2.35046
427	-7.76877	427	-10.0531	427	-15.6736							428	-7.37204	428	-4.10892	428	-10.0101							419	-2.94955	419	-3.80844	419	-5.96509							428	184.946	428	125.111	428	60.0822							428	-2.35266
428	-7.74765	428	-9.98752	428	-15.6385							429	-7.36047	429	-4.06781	429	-9.96594							420	-3.03125	420	-3.89063	420	-5.96472							429	184.83	429	125.077	429	60.0568							429	-2.33765
429	-7.74268	429	-9.96658	429	-15.6222							430	-7.37094	430	-4.06064	430	-9.96399							421	-2.98547	421	-3.96234	421	-6.05444							430	184.728	430	124.982	430	59.962							430	-2.32343
430	-7.69812	430	-9.95563	430	-15.6079							431	-7.38861	431	-4.0694	431	-9.94385							422	-2.9483	422	-3.85983	422	-5.97485							431	184.672	431	124.902	431	59.9168							431	-2.32999
431	-7.6658	431	-9.91516	431	-15.5642							432	-7.40033	432	-4.08893	432	-9.94299							423	-2.9794	423	-3.84235	423	-5.92505							432	184.56	432	124.878	432	59.9261							432	-2.32281
432	-7.65158	432	-9.88907	432	-15.5421							433	-7.39719	433	-4.07486	433	-9.93518							424	-3.01205	424	-3.87485	424	-5.95032							433	184.452	433	124.807	433	59.8989							433	-2.33203
433	-7.63141	433	-9.86594	433	-15.5175							434	-7.40375	434	-4.06375	434	-9.93359							425	-3.02112	425	-3.98358	425	-6.02722							434	184.319	434	124.714	434	59.8491							434	-2.31717
434	-7.61734	434	-9.83392	434	-15.4897							435	-7.40689	435	-4.07001	435	-9.95251							426	-3.01627	426	-4.02313	426	-6.06689							435	184.216	435	124.671	435	59.806							435	-2.32202
435	-7.63065	435	-9.83704	435	-15.4672							436	-7.40189	436	-4.02173	436	-9.95007							427	-3.02298	427	-3.99435	427	-6.05078							436	184.106	436	124.589	436	59.7078							436	-2.32703
436	-7.65018	436	-9.88391	436	-15.4913							437	-7.47705	437	-4.0369	437	-9.97888							428	-3.02768	428	-3.94516	428	-6.00928							437	184.09	437	124.498	437	59.5668							437	-2.33173
437	-7.63687	437	-9.92377	437	-15.5226							438	-7.54907	438	-4.20593	438	-10.077							429	-3.01797	429	-3.91873	429	-5.96472							438	183.988	438	124.561	438	59.6503							438	-2.39233
438	-7.64157	438	-9.93314	438	-15.4945							439	-7.74689	439	-4.68127	439	-11.3806							430	-2.99844	430	-3.90701	430	-5.9364							439	183.626	439	124.134	439	58.8495							439	-2.45905
439	-7.66141	439	-9.99158	439	-15.5945							440	-7.82953	440	-4.87234	440	-11.7803							431	-2.97299	431	-3.91	431	-5.91687							440	183.37	440	123.573	440	57.9439							440	-2.60483
440	-7.76736	440	-10.4152	440	-16.4891							441	-761.673	441	-294.052	441	-9.21033							432	-2.95813	432	-3.89984	432	-5.87878							441	-579.004	441	27.9237	441	58.3763							441	-27.1206
441	-7.91422	441	-10.6816	441	-17.0929							442	524.796	442	94.0413	442	-352.37							433	-2.92892	433	-3.88126	433	-5.84595							442	579.501	442	253.63	442	-11.9863							442	-517.849
442	-745.578	442	-98.8555	442	-16.6351							443	120.418	443	-241.812	443	-144.136							434	-2.93704	434	-3.86545	434	-5.82556							443	361.474	443	-327.204	443	-304.912							443	294.852
443	351.072	443	146.034	443	-67.6643							444	87.2244	444	-46.3817	444	-43.0398							435	-2.96643	435	-3.87421	435	-5.84912							444	280.848	444	25.3458	444	-26.48							444	111.09
444	178.542	444	-377.767	444	-329.241							445	84.1183	445	-2.13531	445	20.4866							436	-2.95782	436	-3.88046	436	-5.87939							445	272.127	445	104.518	445	73.3769							445	95.4408
445	88.963	445	-77.6671	445	-82.9912							446	84.0966	446	11.8111	446	40.9082							437	-2.99579	437	-3.87515	437	-5.88879							446	270.864	446	124.668	446	103.728							446	93.893
446	81.0697	446	-9.11688	446	3.1394							447	84.7348	447	18.8064	447	49.8954							438	-3.04953	438	-4.02014	438	-5.96838							447	270.897	447	133.19	447	114.051							447	94.1055
447	80.565	447	5.11984	447	26.8666							448	85.4159	448	22.6319	448	54.568							439	-3.29672	439	-4.44342	439	-7.08899							448	271.211	448	138.205	448	119.517							448	94.65
448	80.9653	448	9.82199	448	33.7783							449	85.8981	449	24.9064	449	57.6527							440	-3.3808	440	-4.68265	440	-7.68909							449	271.509	449	141.652	449	123.186							449	95.1263
449	81.5481	449	12.6947	449	37.1699							450	86.1764	450	26.6872	450	60.0696							441	-857.779	441	-254.091	441	-5.50452							450	271.578	450	143.992	450	125.673							450	95.3666
450	82.0486	450	14.9268	450	39.7035							451	86.4467	451	28.2278	451	62.2888							442	544.355	442	105.281	442	-312.694							451	271.357	451	146.21	451	128.027							451	95.4389
451	82.3034	451	16.7702	451	41.901							452	86.7028	452	29.4377	452	64.0177							443	131.538	443	-291.162	443	-184.863							452	271.116	452	147.823	452	129.938							452	95.3556
452	82.397	452	18.2527	452	43.7804							453	86.7717	453	30.3817	453	65.4602							444	93.8369	444	-56.2817	444	-57.1115							453	270.743	453	149.068	453	131.466							453	95.1967
453	82.4738	453	19.4662	453	45.4385							454	86.8741	454	29.9614	454	65.8481							445	89.9031	445	-5.62735	445	15.5085							454	270.353	454	149.89	454	132.721							454	95.0623
454	82.4259	454	20.6151	454	47.0334							455	86.7459	455	29.5411	455	65.6356							446	89.702	446	11.7213	446	40.0299							455	270.062	455	150.438	455	133.606							455	94.9713
455	82.385	455	21.5575	455	48.4548							456	86.5609	456	30.1492	456	66.3137							447	90.2497	447	19.9533	447	50.1267							456	269.676	456	150.84	456	134.378							456	94.8014
456	82.3919	456	22.3861	456	49.8055							457	86.4356	457	31.0712	457	67.4674							448	90.7973	448	24.0252	448	55.3556							457	269.267	457	151.19	457	135.098							457	94.7058
457	82.2889	457	23.0919	457	50.9574							458	86.302	458	31.4486	458	68.3148							449	91.257	449	24.3773	449	56.5415							458	268.887	458	151.449	458	135.536							458	94.6092
458	82.1764	458	23.734	458	51.943							459	86.2728	459	31.7581	459	68.9961							450	91.4475	450	25.4794	450	57.576							459	268.595	459	151.697	459	135.926							459	94.5222
459	82.1584	459	24.2957	459	52.832							460	86.24	460	32.3019	460	69.6866							451	91.4525	451	27.848	451	59.7396							460	268.393	460	151.905	460	136.331							460	94.4475
460	82.1539	460	24.7727	460	53.6688							461	86.217	461	32.9091	461	70.4788							452	91.389	452	30.3797	452	62.4297							461	268.108	461	152.124	461	136.701							461	94.4356
461	82.0886	461	25.2936	461	54.5513							462	86.1355	462	33.3561	462	71.1958							453	91.4209	453	32.6685	453	65.1714							462	267.816	462	152.248	462	137.126							462	94.5052
462	82.0347	462	25.7639	462	55.3234							463	85.9936	463	33.5286	463	71.6394							454	91.3561	454	34.4645	454	67.5896							463	267.493	463	152.367	463	137.361							463	94.4348
463	81.9222	463	26.2225	463	56.021							464	85.9719	464	33.5179	464	71.8185							455	91.2947	455	35.3605	455	69.192							464	267.221	464	152.442	464	137.52							464	94.3272
464	81.8325	464	26.5642	464	56.6561							465	85.9425	465	33.6225	465	72.0361							456	91.2581	456	35.7772	456	70.1359							465	266.954	465	152.484	465	137.734							465	94.2117
465	81.8312	465	26.9477	465	57.248							466	85.8486	466	33.6753	466	72.3027							457	91.1128	457	36.1663	457	70.8676							466	266.607	466	152.538	466	137.825							466	94.1603
466	81.7311	466	27.2223	466	57.8451							467	85.7189	467	33.6425	467	72.3905							458	91.0742	458	36.5703	458	71.5996							467	266.354	467	152.491	467	137.872							467	94.03
467	81.6558	467	27.4436	467	58.2227							468	85.6867	468	33.5531	468	72.564							459	91.0891	459	37.0961	459	72.4143							468	266.118	468	152.591	468	138.048							468	93.89
468	81.5086	468	27.7242	468	58.5679							469	85.692	469	33.3864	469	72.4854							460	91.1247	460	37.7228	460	73.287							469	265.882	469	152.745	469	138.249							469	93.762
469	81.3736	469	27.9441	469	58.9318							470	85.4815	470	33.9858	470	72.9958							461	91.0895	461	38.2423	461	74.1407							470	265.56	470	152.89	470	138.435							470	93.7155
470	81.1958	470	28.1267	470	59.2783							471	85.4659	471	34.5014	471	73.5723							462	91.0892	462	38.6058	462	74.8634							471	265.361	471	152.972	471	138.559							471	93.5952
471	81.1017	471	28.369	471	59.6152							472	85.5017	472	35.048	472	74.1543							463	90.9936	463	38.9856	463	75.4688							472	265.319	472	153.174	472	138.872							472	93.5647
472	81.0339	472	28.5749	472	59.9744							473	85.4447	473	35.512	473	74.7678							464	90.8664	464	39.268	464	75.9014							473	265.152	473	153.469	473	139.244							473	93.5342
473	80.9061	473	28.8614	473	60.4601							474	85.4425	474	35.685	474	75.0343							465	90.7922	465	39.4203	465	76.1268							474	264.953	474	153.664	474	139.453							474	93.4741
474	80.8692	474	29.1103	474	60.8414							475	85.4295	475	35.8262	475	75.3105							466	90.6364	466	39.6056	466	76.4862							475	264.795	475	153.886	475	139.687							475	93.4742
475	80.902	475	29.4455	475	61.2527							476	85.4487	476	35.9397	476	75.7278							467	90.5067	467	39.7525	467	76.8126							476	264.647	476	154.016	476	139.911							476	93.4547
476	80.8527	476	29.8217	476	61.7106							477	85.3942	477	35.9884	477	76.1261							468	90.3883	468	39.7492	468	77.0212							477	264.474	477	154.158	477	140.144							477	93.4691
477	80.8979	477	30.0842	477	62.1038							478	85.3805	478	36.0773	478	76.4485							469	90.2325	469	39.9111	469	77.2667							478	264.507	478	154.498	478	140.491							478	93.5572
478	80.973	478	30.4373	478	62.5054							479	85.3953	479	36.2086	479	76.6564							470	90.1614	470	40.0931	470	77.6049							479	264.425	479	154.739	479	140.826							479	93.5483
479	81.0431	479	30.7284	479	62.9335							480	85.369	480	36.0537	480	76.697							471	90.0022	471	40.2333	471	77.8837							480	264.414	480	154.717	480	140.976							480	93.5728
480	81.1505	480	31.0517	480	63.3533							481	85.3362	481	36.1131	481	76.7699							472	89.9489	472	40.547	472	78.306							481	264.348	481	154.687	481	141.041							481	93.6299
481	81.1878	481	31.328	481	63.7332							482	85.4112	482	36.3725	482	77.0737							473	89.9041	473	40.8761	473	78.7267							482	264.152	482	154.725	482	141.149							482	93.6477
482	81.2055	482	31.4851	482	64.0546							483	85.4672	483	36.5515	483	77.4043							474	89.87	474	41.2486	474	79.1788							483	264.066	483	154.772	483	141.209							483	93.7109
483	81.1839	483	31.7186	483	64.4364							484	85.4689	484	36.6815	484	77.6666							475	89.7836	475	41.5789	475	79.6384							484	263.961	484	154.738	484	141.369							484	93.7308
484	81.2563	484	31.7859	484	64.6249							485	85.4537	485	36.8473	485	77.9429							476	89.7236	476	41.8745	476	80.0542							485	263.914	485	154.842	485	141.551							485	93.6372
485	81.2941	485	31.9779	485	64.9442							486	85.4714	486	37.1178	486	78.2458							477	89.7067	477	42.1095	477	80.3679							486	263.768	486	154.872	486	141.685							486	93.6183
486	81.2415	486	32.0667	486	65.1624							487	85.5483	487	37.2005	487	78.4871							478	89.7589	478	42.2631	478	80.6368							487	263.775	487	154.77	487	141.679							487	93.6281
487	81.2789	487	32.1164	487	65.3744							488	85.5038	488	37.2676	488	78.6857							479	89.7275	479	42.5152	479	80.9637							488	263.65	488	154.927	488	141.878							488	93.723
488	81.3228	488	32.1745	488	65.5669							489	85.5533	489	37.1394	489	78.759							480	89.7417	480	42.6506	480	81.2507							489	263.483	489	154.885	489	141.948							489	93.7681
489	81.3106	489	32.3369	489	65.8174							490	85.5691	490	37.4069	490	79.0084							481	89.8239	481	42.8478	481	81.584							490	263.33	490	154.835	490	141.97							490	93.9016
490	81.2715	490	32.4892	490	65.9832							491	85.5198	491	37.6717	491	79.2605							482	89.8169	482	42.9314	482	81.7697							491	263.219	491	154.894	491	142.095							491	93.9053
491	81.2931	491	32.498	491	66.0925							492	85.5148	492	37.8031	492	79.3628							483	89.8036	483	42.9283	483	81.9673							492	263.08	492	154.812	492	142.043							492	93.8098
492	81.2008	492	32.593	492	66.2947							493	85.443	493	37.7883	493	79.4424							484	89.8117	484	42.7133	484	81.8884							493	263.032	493	154.84	493	142.126							493	93.6942
493	81.1451	493	32.6012	493	66.4771							494	85.4384	494	37.8042	494	79.5392							485	89.79	485	42.5269	485	81.826							494	262.907	494	154.947	494	142.27							494	93.5769
494	81.1542	494	32.753	494	66.6992							495	85.3869	495	37.7831	495	79.5819							486	89.7711	486	42.511	486	81.9187							495	262.789	495	154.941	495	142.303							495	93.6014
495	81.0938	495	32.8398	495	66.8093							496	85.3248	496	37.8786	496	79.603							487	89.805	487	42.6405	487	82.0792							496	262.668	496	154.885	496	142.359							496	93.5727
496	81.0605	496	32.9287	496	66.9333							497	85.2704	497	37.8433	497	79.656							488	89.8831	488	42.7811	488	82.2855							497	262.593	497	154.957	497	142.443							497	93.3583
497	81.0847	497	33.071	497	67.0906							498	85.1778	498	38.0126	498	79.871							489	89.9736	489	42.9449	489	82.6449							498	262.384	498	154.931	498	142.492							498	93.1859
498	81.13	498	33.2084	498	67.2101							499	85.1898	499	38.0515	499	80.0101							490	90.0122	490	43.1306	490	82.9421							499	262.274	499	154.853	499	142.436							499	93.0647
499	81.1184	499	33.304	499	67.4124							500	85.2995	500	37.9576	500	79.9948							491	90.0386	491	43.2991	491	83.186							500	262.209	500	154.725	500	142.346							500	92.9683
500	81.1227	500	33.343	500	67.516							501	550.699	501	-190.265	501	-77.9309							492	89.973	492	43.4217	492	83.3496							501	969.823	501	272.454	501	141.071							501	166.501
501	81.1128	501	33.2912	501	67.5786							502	-337.162	502	-1275.33	502	-942.751							493	89.9386	493	43.4545	493	83.4457							502	-425.725	502	-1540.88	502	-1056.9							502	81.8466
502	742.939	502	186.853	502	65.9194							503	-2.14346	503	120.958	503	34.1725							494	89.9122	494	43.6103	494	83.7137							503	161.889	503	328.016	503	87.7938							503	-65.0723
503	-671.007	503	-1793.27	503	-1174.73							504	-1.56705	504	39.8323	504	58.959							495	90.0067	495	43.6314	495	83.8627							504	171.703	504	180.01	504	155.777							504	-1.6611
504	-22.6936	504	141.161	504	-32.7461							505	-1.61923	505	21.835	505	30.4718							496	90.0073	496	43.7874	496	84.0994							505	171.887	505	144.023	505	101.244							505	0.0523376
505	-6.86658	505	41.3825	505	66.4518							506	-1.75549	506	15.2586	506	21.1801							497	89.9928	497	43.7653	497	84.166							506	172.038	506	132.893	506	85.3323							506	0.435944
506	-5.79266	506	21.285	506	29.2188							507	-1.82205	507	12.1591	507	16.7252							498	89.959	498	43.8603	498	84.317							507	171.955	507	128.339	507	79.1107							507	0.452515
507	-5.63797	507	14.7624	507	17.6952							508	-1.89954	508	10.6236	508	14.356							499	89.9097	499	43.9436	499	84.4642							508	171.861	508	125.858	508	76.0714							508	0.44046
508	-5.51251	508	11.2484	508	12.1593							509	-1.83362	509	8.86014	509	12.2938							500	89.8615	500	43.9794	500	84.5488							509	171.797	509	124.197	509	73.6298							509	0.499847
509	-5.4711	509	9.28049	509	8.93884							510	-1.9686	510	7.24014	510	10.8502							501	697.874	501	235.454	501	79.6146							510	172.091	510	122.849	510	71.7639							510	0.807831
510	-5.44876	510	7.78293	510	6.85205							511	-2.66937	511	-0.345001	511	5.88428							502	-462.986	502	-1712.95	502	-1098.12							511	171.545	511	118.097	511	68.4713							511	0.98407
511	-5.06235	511	6.29874	511	4.9082							512	-2.6619	512	-1.23157	512	2.89905							503	1.39685	503	166.294	503	43.9761							512	170.931	512	111.05	512	62.2001							512	0.836731
512	-4.54297	512	-0.929688	512	-0.474854							513	-2.81549	513	-2.06689	513	1.78564							504	2.47202	504	54.0511	504	82.6636							513	171.022	513	110.333	513	59.2742							513	2.57718
513	-4.19095	513	-8.3811	513	-7.87134							514	-2.96127	514	0.777496	514	4.68347							505	2.25937	505	29.9367	505	43.0156							514	170.879	514	112.078	514	60.4954							514	2.42142
514	-3.61908	514	-5.71393	514	-5.88867							515	-3.16486	515	2.60779	515	7.41333							506	2.27234	506	21.6822	506	30.337							515	170.648	515	115.346	515	63.0585							515	3.29858
515	-3.75345	515	-2.95923	515	-3.53247							516	-2.7211	516	3.90546	516	9.47754							507	2.12201	507	17.9409	507	24.4626							516	170.242	516	116.918	516	65.4743							516	4.00781
516	-3.89078	516	0.310608	516	-0.400391							517	-0.49704	517	5.4028	517	11.5704							508	1.94016	508	16.2819	508	21.3953							517	171.203	517	117.985	517	67.3007							517	7.18469
517	-4.22174	517	2.41748	517	2.55237							518	0.475922	518	7.94562	518	14.3544							509	1.91342	509	14.1956	509	18.7418							518	173.313	518	120.16	518	69.9061							518	7.45483
518	-2.60281	518	3.96155	518	4.71509							519	1.13657	519	8.20123	519	15.3273							510	2.12857	510	13.1837	510	17.0781							519	174.411	519	121.994	519	72.1098							519	6.48468
519	0.370941	519	7.04892	519	7.81946							520	1.04547	520	8.3425	520	15.2942							511	1.29953	511	6.01236	511	11.9923							520	175.073	520	122.298	520	72.7248							520	6.14297
520	2.34561	520	9.10843	520	9.77112							521	-2.65891	521	-0.801422	521	2.78186							512	0.896393	512	1.42874	512	7.2926							521	174.369	521	122.177	521	72.4485							521	5.59735
521	3.465	521	9.15421	521	10.0359							522	-3.77502	522	-5.29221	522	-2.97266							513	0.902161	513	0.720795	513	4.2981							522	169.901	522	108.87	522	57.9835							522	-0.0843811
522	1.49966	522	7.99625	522	9.04077							523	-4.17563	523	-5.63876	523	-4.14197							514	0.753906	514	3.42969	514	6.6936							523	169.606	523	108.055	523	56.2709							523	0.191254
523	-4.59079	523	-9.17923	523	-10.5433							524	-4.37579	524	-6.13049	524	-4.50244							515	0.475159	515	5.84641	515	9.52368							524	169.265	524	107.266	524	55.133							524	-0.157349
524	-4.58203	524	-7.95313	524	-10.1804							525	-4.09985	525	-6.04578	525	-4.04199							516	0.343414	516	7.17203	516	11.771							525	169.207	525	107.01	525	55.1401							525	-0.175781
525	-4.9039	525	-8.62814	525	-11.0237							526	-4.45737	526	-5.76547	526	-3.66968							517	1.85529	517	8.23251	517	13.6837							526	169.193	526	107.232	526	55.6972							526	-0.120605
526	-4.8472	526	-8.76782	526	-11.0089							527	-4.71173	527	-6.52112	527	-4.84839							518	3.35687	518	10.6458	518	16.6116							527	168.697	527	106.982	527	55.3777							527	-0.565155
527	-4.78204	527	-8.53284	527	-10.4824							528	-5.01752	528	-6.74127	528	-5.09277							519	4.20578	519	11.7311	519	18.042							528	168.205	528	106.14	528	54.3776							528	-0.973907
528	-5.12143	528	-8.71078	528	-10.8151							529	-4.92172	529	-7.0997	529	-5.23206							520	4.65359	520	11.8666	520	18.527							529	167.993	529	105.826	529	54.0945							529	-1.41907
529	-5.45438	529	-9.16345	529	-11.5082							530	-4.64627	530	-6.82922	530	-5.94385							521	2.76578	521	8.84564	521	14.2313							530	168.32	530	105.252	530	53.0416							530	-1.07999
530	-5.54861	530	-9.3761	530	-11.5751							531	-4.73611	531	-5.84094	531	-4.57373							522	-0.187195	522	-1.96109	522	1.0531							531	168.375	531	106.322	531	53.7363							531	-0.87796
531	-5.31219	531	-9.82437	531	-12.4913							532	-4.82297	532	-5.99283	532	-4.57373							523	-0.366577	523	-2.32843	523	-0.050415							532	168.419	532	106.878	532	54.6462							532	-0.880615
532	-5.17892	532	-8.72891	532	-11.5743							533	-4.69626	533	-6.4097	533	-5.10156							524	-0.605469	524	-2.82031	524	-0.765015							533	167.901	533	106.917	533	54.77							533	-1.31546
533	-5.02704	533	-8.43375	533	-11.0448							534	-4.70001	534	-6.09924	534	-5.19641							525	-0.565002	525	-2.91281	525	-0.523193							534	168.189	534	105.831	534	53.4346							534	-0.8992
534	-5.50455	534	-8.42548	534	-10.9415							535	-4.70892	535	-5.99908	535	-5.02246							526	-0.660156	526	-2.73047	526	-0.157227							535	168.147	535	106.684	535	54.1298							535	-0.924835
535	-5.25845	535	-9.46454	535	-12.2897							536	-4.74359	536	-6.04422	536	-5.02502							527	-1.01486	527	-3.08829	527	-0.761475							536	168.131	536	106.556	536	54.1437							536	-1.00046
536	-5.27594	536	-8.62766	536	-11.6334							537	-4.77112	537	-6.10471	537	-5.08142							528	-1.40891	528	-3.69202	528	-1.41541							537	168.087	537	106.515	537	54.128							537	-1.02625
537	-5.27548	537	-8.73141	537	-11.6304							538	-4.80423	538	-6.18579	538	-5.14978							529	-1.60626	529	-4.03281	529	-1.29211							538	168.017	538	106.486	538	54.1216							538	-1.03592
538	-5.28033	538	-8.75439	538	-11.6946							539	-4.83344	539	-6.25516	539	-5.20935							530	-1.20953	530	-4.46359	530	-2.97083							539	167.966	539	106.443	539	54.0923							539	-1.03922
539	-5.30173	539	-8.79251	539	-11.7537							540	-4.85626	540	-6.30237	540	-5.26111							531	-1.17346	531	-3.10468	531	-1.62988							540	167.935	540	106.406	540	54.0494							540	-1.04108
540	-5.31345	540	-8.82376	540	-11.825							541	-4.86578	541	-6.36984	541	-5.31152							532	-1.1347	532	-2.91312	532	-0.98877							541	167.918	541	106.373	541	54.0201							541	-1.03781
541	-5.3494	541	-8.8761	541	-11.8835							542	-4.86237	542	-6.33643	542	-5.34167							533	-1.52969	533	-2.97733	533	-1.00452							542	167.898	542	106.327	542	53.9826							542	-1.03922
542	-5.38501	542	-8.94424	542	-11.964							543	-4.76282	543	-6.2475	543	-5.22278							534	-1.28751	534	-3.89139	534	-2.25671							543	167.873	543	106.276	543	53.9234							543	-1.04578
543	-5.41296	543	-8.98297	543	-12.0248							544	-5.13406	544	-6.18689	544	-4.92493							535	-1.23047	535	-3.07813	535	-1.60828							544	167.935	544	106.173	544	53.6494							544	-1.08264
544	-5.44421	544	-8.97125	544	-12.0837							545	-5.0419	545	-6.60016	545	-5.33716							536	-1.28799	536	-3.18219	536	-1.56226							545	168.439	545	105.601	545	51.9481							545	-1.12329
545	-5.41953	545	-8.94064	545	-11.9939							546	-5.02673	546	-6.45737	546	-5.27539							537	-1.32581	537	-3.2453	537	-1.6886							546	168.593	546	106.547	546	52.8798							546	-1.04016
546	-5.55673	546	-9.02438	546	-11.6573							547	-4.93875	547	-6.66736	547	-5.48853							538	-1.34064	538	-3.32187	538	-1.82861							547	168.667	547	106.85	547	53.2495							547	-1.3678
547	-5.59094	547	-9.27094	547	-12.0461							548	-4.86377	548	-6.52518	548	-5.38794							539	-1.35031	539	-3.38342	539	-1.95129							548	168.67	548	106.954	548	53.3686							548	-1.06516
548	-5.57578	548	-9.15549	548	-12.0184							549	-4.93939	549	-6.47174	549	-5.3114							540	-1.35156	540	-3.41016	540	-2.06165							549	168.641	549	107.015	549	53.4445							549	-1.03094
549	-5.46204	549	-9.44281	549	-12.3488							550	-4.99158	550	-6.55502	550	-5.37659							541	-1.35672	541	-3.42905	541	-2.13257							550	168.634	550	107.081	550	53.4924							550	-1.12109
550	-5.42892	550	-9.14297	550	-12.1356							551	-5.0358	551	-6.51141	551	-5.34009							542	-1.3436	542	-3.4317	542	-2.19568							551	168.618	551	107.13	551	53.5359							551	-1.10733
551	-5.57205	551	-9.17688	551	-12.1268							552	-4.99799	552	-6.51862	552	-5.35242							543	-1.33517	543	-3.37735	543	-2.25159							552	168.626	552	107.193	552	53.4086							552	-1.10406
552	-5.58908	552	-9.34219	552	-12.2726							553	-4.97531	553	-6.49283	553	-5.35315							544	-1.36688	544	-3.32047	544	-2.15369							553	168.627	553	107.294	553	53.3542							553	-1.11328
553	-5.53876	553	-9.24625	553	-12.1971							554	-4.97174	554	-6.55908	554	-5.45313							545	-1.59924	545	-3.43671	545	-1.94885							554	168.293	554	108.02	554	55.1437							554	-1.12109
554	-5.56705	554	-9.17938	554	-12.1407							555	-4.96844	555	-6.62125	555	-5.51575							546	-1.57831	546	-3.69717	546	-2.27783							555	167.871	555	107.188	555	54.7889							555	-1.10126
555	-5.51141	555	-9.22672	555	-12.2233							556	-4.98001	556	-6.58423	556	-5.46143							547	-1.62766	547	-3.60217	547	-2.21655							556	167.706	556	106.528	556	54.1992							556	-1.06046
556	-5.5661	556	-9.35562	556	-12.3322							557	-4.97015	557	-6.57547	557	-5.45935							548	-1.43469	548	-3.98969	548	-2.63977							557	167.499	557	106.184	557	53.9213							557	-1.03076
557	-5.55783	557	-9.38907	557	-12.3712							558	-4.96393	558	-6.52783	558	-5.40955							549	-1.45578	549	-3.57483	549	-2.27173							558	167.707	558	105.818	558	53.5427							558	-0.99765
558	-5.58563	558	-9.37515	558	-12.3573							559	-4.9686	559	-6.52158	559	-5.40637							550	-1.54297	550	-3.62109	550	-2.26868							559	167.645	559	106.259	559	54.0058							559	-0.958588
559	-5.51843	559	-9.3736	559	-12.3517							560	-4.97375	560	-6.52875	560	-5.40479							551	-1.57877	551	-3.69501	551	-2.36304							560	167.558	560	105.946	560	53.8578							560	-0.94577
560	-5.48798	560	-9.33609	560	-12.322							561	-4.96268	561	-6.52063	561	-5.4054							552	-1.61142	552	-3.64157	552	-2.30078							561	167.521	561	105.847	561	53.8552							561	-0.944519
561	-5.47314	561	-9.33768	561	-12.3126							562	-4.94922	562	-6.48047	562	-5.36279							553	-1.625	553	-3.68359	553	-2.31128							562	167.458	562	105.941	562	53.9654							562	-0.937958
562	-5.46533	562	-9.33768	562	-12.3188							563	-4.94281	563	-6.47391	563	-5.36389							554	-1.63156	554	-3.71545	554	-2.32397							563	167.467	563	105.884	563	53.9183							563	-0.926544
563	-5.44705	563	-9.33704	563	-12.3306							564	-4.98672	564	-6.48517	564	-5.3822							555	-1.64096	555	-3.77719	555	-2.43274							564	167.381	564	105.733	564	53.7726							564	-0.933289
564	-5.41797	564	-9.28125	564	-12.3234							565	-5.00345	565	-6.54517	565	-5.4491							556	-1.60767	556	-3.8075	556	-2.50769							565	167.338	565	105.63	565	53.7044							565	-0.96579
565	-5.43268	565	-9.25439	565	-12.3245							566	-5.04596	566	-6.57861	566	-5.48279							557	-1.58002	557	-3.75296	557	-2.44617							566	167.29	566	105.642	566	53.7684							566	-0.974213
566	-5.44235	566	-9.27298	566	-12.3826							567	-5.11407	567	-6.80237	567	-5.57825							558	-1.57065	558	-3.7186	558	-2.3717							567	167.321	567	105.662	567	53.8537							567	-1.02124
567	-5.44421	567	-9.27203	567	-12.4226							568	-5.22891	568	-7.14532	568	-6.60059							559	-1.56284	559	-3.73813	559	-2.36707							568	167.298	568	105.677	568	53.9123							568	-1.12891
568	-5.50766	568	-9.27548	568	-12.4548							569	-5.26297	569	-7.41345	569	-7.078							560	-1.55579	560	-3.7475	560	-2.36707							569	167.285	569	105.649	569	53.8891							569	-1.33844
569	-5.58609	569	-9.4433	569	-12.5608							570	71.5075	570	15.7658	570	-6.89966							561	-1.57532	561	-3.78656	561	-2.40454							570	167.263	570	105.65	570	53.8748							570	-1.17673
570	-5.7894	570	-10.0311	570	-13.8656							571	-160.549	571	-97.8917	571	-12.9617							562	-1.5719	562	-3.81561	562	-2.4436							571	167.282	571	105.654	571	53.8856							571	48.3484
571	-5.76096	571	-10.1742	571	-14.1176							572	-126.29	572	-114.035	572	-153.125							563	-1.59564	563	-3.81155	563	-2.42627							572	167.275	572	105.659	572	53.924							572	-173.161
572	40.7589	572	15.2397	572	-13.9003							573	-128.811	573	-131.13	573	-173.657							564	-1.61142	564	-3.81345	564	-2.42249							573	167.237	573	105.661	573	53.9656							573	-143.024
573	-142.415	573	-128.07	573	-51.9197							574	-131.644	574	-137.36	574	-186.965							565	-1.63156	565	-3.83264	565	-2.44409							574	167.193	574	105.62	574	53.9328							574	-146.212
574	-115.217	574	-113.368	574	-162.602							575	-134.316	575	-140.735	575	-194.368							566	-1.64737	566	-3.83453	566	-2.46399							575	167.141	575	105.555	575	53.8641							575	-149.321
575	-119.333	575	-126.408	575	-187.702							576	-136.453	576	-143.033	576	-199.813							567	-1.70547	567	-3.8367	567	-2.48157							576	167.103	576	105.476	576	53.7932							576	-152.054
576	-123.379	576	-133.195	576	-209.389							577	-138.623	577	-144.679	577	-203.971							568	-1.77689	568	-3.97482	568	-2.60046							577	167.043	577	105.348	577	53.7193							577	-154.573
577	-126.923	577	-137.814	577	-224.75							578	-140.939	578	-146.398	578	-208.044							569	-1.94	569	-4.55734	569	-3.82959							578	166.923	578	105.081	578	53.0507							578	-157.097
578	-130.061	578	-140.942	578	-237.073							579	-143.185	579	-148.19	579	-212.103							570	-1.9447	570	-4.67609	570	-4.19629							579	166.819	579	104.794	579	52.4734							579	-159.837
579	-132.952	579	-143.673	579	-247.351							580	-145.485	580	-149.925	580	-216.162							571	72.7289	571	18.8719	571	-3.93689							580	229.97	580	111.847	580	52.382							580	-162.483
580	-135.76	580	-146.376	580	-256.378							581	-147.848	581	-151.943	581	-220.415							572	-159.874	572	-97.9264	572	-10.7974							581	23.8675	581	51.035	581	40.0084							581	-165.217
581	-138.445	581	-148.846	581	-264.472							582	-150.231	582	-153.939	582	-224.663							573	-127.286	573	-117.841	573	-155.038							582	-34.3847	582	-17.5616	582	-53.9882							582	-168.095
582	-141.369	582	-150.792	582	-271.787							583	-152.346	583	-155.85	583	-228.796							574	-130.358	574	-135.69	574	-175.588							583	-45.3888	583	-57.1963	583	-143.7							583	-170.912
583	-144.2	583	-153.531	583	-279.208							584	-154.359	584	-157.58	584	-232.834							575	-133.258	575	-141.928	575	-189.001							584	-55.0424	584	-72.2581	584	-166.136							584	-173.375
584	-147.059	584	-156.256	584	-286.317							585	-156.665	585	-159.633	585	-237.053							576	-135.822	576	-145.27	576	-196.005							585	-62.4111	585	-80.48	585	-177.656							585	-175.797
585	-149.521	585	-158.714	585	-293.061							586	-158.92	586	-161.821	586	-241.173							577	-138.052	577	-147.585	577	-200.624							586	-68.5648	586	-86.1922	586	-184.864							586	-178.323
586	-151.885	586	-160.891	586	-299.251							587	-161.13	587	-163.607	587	-244.785							578	-140.573	578	-149.43	578	-204.528							587	-74.02	587	-90.5877	587	-190.214							587	-180.83
587	-154.396	587	-162.986	587	-305.175							588	-163.298	588	-165.369	588	-248.218							579	-142.703	579	-151.191	579	-208.214							588	-78.955	588	-94.4366	588	-194.815							588	-183.311
588	-156.935	588	-164.703	588	-310.569							589	-165.45	589	-167.025	589	-251.413							580	-145.025	580	-152.759	580	-211.625							589	-83.6267	589	-97.8683	589	-199.048							589	-185.778
589	-159.177	589	-166.132	589	-315.395							590	-167.617	590	-168.502	590	-254.397							581	-147.306	581	-154.732	581	-215.503							590	-88.1347	590	-101.249	590	-203.225							590	-188.197
590	-161.211	590	-168.002	590	-319.907							591	-169.694	591	-170.092	591	-257.311							582	-149.7	582	-156.607	582	-219.369							591	-92.5159	591	-104.726	591	-207.493							591	-190.477
591	-162.886	591	-169.128	591	-323.838							592	-171.701	592	-171.62	592	-260.092							583	-151.922	583	-158.738	583	-223.467							592	-96.7419	592	-108.176	592	-211.832							592	-192.694
592	-164.639	592	-169.831	592	-327.091							593	-173.429	593	-173.118	593	-262.693							584	-153.986	584	-160.183	584	-227.238							593	-100.686	593	-111.376	593	-216.105							593	-194.746
593	-166.587	593	-170.722	593	-330.318							594	-174.962	594	-174.378	594	-264.945							585	-155.943	585	-161.659	585	-230.911							594	-104.368	594	-114.355	594	-220.245							594	-196.657
594	-168.609	594	-171.582	594	-333.599							595	-176.304	595	-175.438	595	-266.966							586	-157.824	586	-163.346	586	-234.684							595	-108.18	595	-117.463	595	-224.477							595	-198.139
595	-170.057	595	-172.089	595	-337.078							596	-177.433	596	-176.254	596	-268.758							587	-159.629	587	-164.809	587	-238.068							596	-111.836	596	-120.633	596	-228.752							596	-199.293
596	-171.167	596	-171.969	596	-339.771							597	-178.746	597	-176.748	597	-270.34							588	-161.222	588	-166.262	588	-241.035							597	-115.459	597	-123.722	597	-232.75							597	-200.461
597	-172.113	597	-171.676	597	-342.031							598	-180.304	598	-177.649	598	-272.057							589	-162.845	589	-167.257	589	-243.503							598	-118.979	598	-126.798	598	-236.661							598	-201.846
598	-173.338	598	-172.135	598	-344.375							599	-181.976	599	-179.332	599	-274.125							590	-164.422	590	-168.209	590	-245.668							599	-122.505	599	-129.703	599	-240.285							599	-203.548
599	-175	599	-172.99	599	-347.193							600	-183.738	600	-180.258	600	-275.93							591	-165.895	591	-169.08	591	-247.678							600	-126.108	600	-132.753	600	-243.903							600	-205.409
600	-176.82	600	-173.779	600	-350.209							601	-185.643	601	-180.993	601	-277.614							592	-167.214	592	-169.872	592	-249.525							601	-129.599	601	-135.91	601	-247.638							601	-207.364
601	-178.503	601	-174.862	601	-353.448							602	-187.539	602	-182.072	602	-279.48							593	-168.498	593	-170.53	593	-251.253							602	-132.133	602	-138.939	602	-251.27							602	-209.235
602	-180.324	602	-175.664	602	-356.314							603	-189.444	603	-182.991	603	-281.124							594	-169.692	594	-170.896	594	-252.837							603	-134.492	603	-140.832	603	-253.631							603	-210.961
603	-182.165	603	-176.388	603	-359.164							604	-191.248	604	-184.214	604	-282.951							595	-170.921	595	-170.926	595	-254.185							604	-136.722	604	-142.571	604	-255.723							604	-212.582
604	-183.794	604	-177.529	604	-362.17							605	-192.926	605	-185.498	605	-284.638							596	-171.703	596	-171.183	596	-255.738							605	-138.844	605	-144.345	605	-257.882							605	-214.119
605	-185.224	605	-179.16	605	-364.991							606	-194.496	606	-186.754	606	-286.265							597	-172.339	597	-171.123	597	-256.906							606	-140.893	606	-146.118	606	-259.998							606	-215.642
606	-186.761	606	-180.535	606	-367.36							607	-195.848	607	-188.263	607	-287.657							598	-173.212	598	-170.992	598	-257.88							607	-143.084	607	-147.968	607	-262.277							607	-217.107
607	-188.33	607	-182.021	607	-369.414							608	-197.045	608	-190.454	608	-288.64							599	-174.284	599	-171.815	599	-259.164							608	-145.466	608	-149.998	608	-264.692							608	-218.543
608	-189.538	608	-183.795	608	-371.776							609	-198.251	609	-192.48	609	-289.469							600	-175.348	600	-172.609	600	-260.591							609	-147.898	609	-152.148	609	-267.253							609	-220.038
609	-190.235	609	-185.638	609	-373.193							610	-199.563	610	-194.207	610	-290.325							601	-176.41	601	-173.004	601	-261.723							610	-150.299	610	-154.497	610	-269.895							610	-221.056
610	-190.989	610	-187.66	610	-373.94							611	-201.014	611	-195.817	611	-291.176							602	-177.55	602	-173.274	602	-262.715							611	-152.74	611	-156.827	611	-272.437							611	-222.011
611	-191.825	611	-189.74	611	-374.868							612	-202.68	612	-197.551	612	-292.355							603	-178.572	603	-173.366	603	-263.523							612	-155.216	612	-159.2	612	-274.935							612	-222.788
612	-192.371	612	-191.455	612	-375.92							613	-204.302	613	-199.396	613	-293.813							604	-179.671	604	-173.576	604	-264.348							613	-157.614	613	-161.488	613	-277.448							613	-223.48
613	-192.61	613	-190.72	613	-376.565							614	-205.761	614	-201.094	614	-295.281							605	-180.884	605	-173.788	605	-265.275							614	-159.913	614	-163.622	614	-279.852							614	-224.22
614	-193.329	614	-189.175	614	-376.518							615	-207.034	615	-202.795	615	-296.707							606	-182.193	606	-174.154	606	-266.583							615	-162.091	615	-165.681	615	-282.113							615	-224.858
615	-194.853	615	-188.74	615	-376.633							616	-208.085	616	-204.173	616	-297.885							607	-183.452	607	-174.606	607	-267.643							616	-164.198	616	-167.614	616	-284.202							616	-225.479
616	-195.832	616	-190.137	616	-377.768							617	-208.995	617	-205.309	617	-298.84							608	-184.665	608	-175.115	608	-268.538							617	-166.195	617	-169.463	617	-286.159							617	-226.099
617	-196.452	617	-192.489	617	-378.7							618	-209.39	618	-206.197	618	-299.695							609	-185.686	609	-175.598	609	-269.389							618	-167.931	618	-171.375	618	-288.017							618	-226.625
618	-197.196	618	-194.564	618	-379.25							619	-209.882	619	-206.63	619	-300.053							610	-186.563	610	-175.949	610	-269.886							619	-169.451	619	-172.937	619	-289.418							619	-227.108
619	-197.761	619	-196.575	619	-380.061							620	-210.788	620	-207.37	620	-300.684							611	-187.277	611	-176.219	611	-270.281							620	-170.622	620	-174.314	620	-290.446							620	-227.805
620	-198.472	620	-198.416	620	-380.863							621	-211.422	621	-208.389	621	-301.744							612	-188.032	612	-176.529	612	-270.644							621	-171.824	621	-175.399	621	-291.198							621	-228.681
621	-199.167	621	-200.01	621	-381.787							622	-211.826	622	-209.093	622	-302.694							613	-188.637	613	-176.828	613	-270.975							622	-173.04	622	-176.497	622	-291.933							622	-229.521
622	-199.877	622	-202.196	622	-383.057							623	-212.298	623	-209.03	623	-302.841							614	-188.898	614	-177.043	614	-270.937							623	-174.282	623	-177.72	623	-292.647							623	-230.274
623	-200.758	623	-204.586	623	-384.871							624	-212.891	624	-209.225	624	-303.095							615	-189.229	615	-176.866	615	-270.421							624	-175.409	624	-178.891	624	-293.292							624	-231.113
624	-201.848	624	-206.773	624	-386.973							625	-213.443	625	-209.675	625	-303.6							616	-189.734	616	-176.881	616	-270.048							625	-176.321	625	-180.033	625	-293.812							625	-232.058
625	-203.212	625	-209.004	625	-389.117							626	-213.947	626	-210.077	626	-304.072							617	-190.385	617	-177.028	617	-269.923							626	-177.095	626	-180.904	626	-294.01							626	-232.85
626	-204.808	626	-211.608	626	-391.903							627	-214.407	627	-210.631	627	-304.697							618	-191.134	618	-177.281	618	-269.948							627	-177.973	627	-181.728	627	-294.198							627	-233.491
627	-205.638	627	-214.58	627	-395.076							628	-214.657	628	-211.095	628	-305.182							619	-191.675	619	-177.663	619	-270.145							628	-178.894	628	-182.5	628	-294.514							628	-233.557
628	-204.904	628	-216.001	628	-397.147							629	-214.544	629	-211.654	629	-305.538							620	-192.121	620	-177.942	620	-270.154							629	-179.774	629	-183.455	629	-295.082							629	-232.666
629	-202.873	629	-214.238	629	-396.757							630	-246.033	630	-229.078	630	-303.093							621	-192.732	621	-178.294	621	-270.414							630	-180.405	630	-184.438	630	-295.729							630	-230.344
630	-200.076	630	-211.818	630	-396.431							631	-18.3786	631	37.5545	631	-76.9465							622	-193.323	622	-178.829	622	-270.799							631	-181.097	631	-185.1	631	-296.023							631	-197.419
631	-196.627	631	-209.38	631	-396.229							632	-53.1509	632	-122.788	632	-130.387							623	-193.69	623	-179.567	623	-271.284							632	-181.803	632	-185.895	632	-296.47							632	-29.2148
632	-183.714	632	-199.973	632	-379.906							633	-39.9916	633	-77.9261	633	-106.42							624	-193.833	624	-179.922	624	-271.526							633	-182.493	633	-186.929	633	-297.136							633	-44.9294
633	-13.0491	633	-17.1747	633	-191.226							634	-33.4556	634	-56.8972	634	-81.8284							625	-193.926	625	-180.191	625	-271.414							634	-183.023	634	-187.868	634	-297.782							634	-34.1955
634	-35.718	634	-128.674	634	-229.783							635	-29.7292	635	-47.1374	635	-70.8573							626	-194.127	626	-180.434	626	-271.269							635	-183.339	635	-188.483	635	-298.136							635	-28.8011
635	-31.6253	635	-90.9686	635	-196.654							636	-27.3811	636	-41.7489	636	-65.0195							627	-194.219	627	-180.508	627	-271.108							636	-183.553	636	-188.954	636	-298.381							636	-25.7292
636	-30.5023	636	-73.7039	636	-173.7							637	-25.9252	637	-38.6292	637	-61.5759							628	-193.615	628	-179.272	628	-270.418							637	-183.145	637	-188.451	637	-298.007							637	-23.6283
637	-29.8291	637	-65.9449	637	-164.085							638	-24.682	638	-36.45	638	-59.2151							629	-192.117	629	-177.977	629	-270.399							638	-181.397	638	-185.606	638	-296.373							638	-22.2598
638	-29.2911	638	-62.1299	638	-159.762							639	-23.2828	639	-34.55	639	-57.2108							630	-189.883	630	-177.029	630	-271.566							639	-178.293	639	-181.447	639	-294.656							639	-21.0389
639	-28.8769	639	-59.9249	639	-157.292							640	-22.9466	640	-32.1478	640	-53.7358							631	-193.12	631	-187.262	631	-268.885							640	-259.407	640	-188.375	640	-293.076							640	-19.8637
640	-28.3383	640	-58.493	640	-155.759							641	-22.3163	641	-32.2872	641	-53.8801							632	5.02951	632	36.6591	632	-67.2021							641	47.4948	641	43.9225	641	-123.809							641	-19.6547
641	-27.7711	641	-56.7922	641	-153.921							642	-21.9014	642	-31.7075	642	-56.7955							633	-27.0589	633	-92.5116	633	-101.503							642	3.64795	642	-77.9939	642	-104.438							642	-18.9009
642	-27.7072	642	-55.1503	642	-151.735							643	-21.3822	643	-32.2738	643	-56.715							634	-21.8606	634	-55.2533	634	-77.1053							643	16.8709	643	-24.58	643	-84.178							643	-18.4677
643	-27.413	643	-55.4322	643	-152.276							644	-21.1609	644	-32.0406	644	-55.8323							635	-20.1478	635	-40.5628	635	-58.2113							644	22.8116	644	2.64108	644	-51.7482							644	-17.9669
644	-27.2327	644	-55.2294	644	-155.045							645	-21.4828	645	-31.8172	645	-55.2842							636	-19.0689	636	-34.4519	636	-51.1595							645	26.0042	645	14.9842	645	-37.6763							645	-17.9608
645	-26.9241	645	-55.7567	645	-155.068							646	-20.7024	646	-31.225	646	-54.6483							637	-18.3092	637	-31.2263	637	-47.8096							646	28.0716	646	21.2845	646	-30.7225							646	-18.3625
646	-26.943	646	-55.507	646	-154.298							647	-20.0895	647	-29.5431	647	-51.9514							638	-17.6608	638	-29.2614	638	-45.7266							647	29.4041	647	24.9347	647	-26.8431							647	-17.1178
647	-27.4147	647	-55.4138	647	-153.97							648	-19.6834	648	-28.7091	648	-50.8755							639	-16.9689	639	-27.9159	639	-44.2227							648	30.4229	648	27.3803	648	-24.1808							648	-16.495
648	-26.5689	648	-54.8152	648	-153.333							649	-19.3583	649	-28.0689	649	-50.1353							640	-15.9489	640	-26.4728	640	-42.7088							649	31.8119	649	29.1878	649	-22.1928							649	-16.1197
649	-26.2055	649	-53.2078	649	-150.712							650	-19.2131	650	-25.9481	650	-46.3457							641	-16.1583	641	-24.5009	641	-39.6324							650	32.0736	650	31.8636	650	-18.6097							650	-15.8131
650	-25.933	650	-52.6292	650	-149.921							651	-19.756	651	-27.1299	651	-46.3064							642	-15.7322	642	-25.1495	642	-40.1042							651	32.5037	651	32.0215	651	-17.7659							651	-15.997
651	-25.7077	651	-52.1872	651	-149.379							652	-20.1266	652	-28.7414	652	-48.8629							643	-15.4253	643	-24.8459	643	-43.4518							652	32.9466	652	32.2962	652	-20.3146							652	-16.6228
652	-25.6614	652	-49.9642	652	-145.372							653	-20.0831	653	-28.9858	653	-49.2435							644	-15.0747	644	-25.4275	644	-43.4468							653	33.4873	653	32.1216	653	-21.14							653	-16.88
653	-26.231	653	-51.8689	653	-146.493							654	-19.7386	654	-28.7147	654	-48.4054							645	-15.108	645	-25.4128	645	-42.791							654	33.6567	654	32.0916	654	-20.3716							654	-16.8614
654	-26.5144	654	-53.0983	654	-148.717							655	-19.6781	655	-28.2859	655	-47.7078							646	-15.5353	646	-25.3378	646	-42.4502							655	33.5308	655	32.3029	655	-19.8143							655	-16.4377
655	-26.5848	655	-53.2564	655	-148.863							656	-19.7388	656	-28.365	656	-48.2186							647	-14.7388	647	-24.7751	647	-41.8533							656	33.9586	656	33.0148	656	-18.9866							656	-16.5695
656	-26.2528	656	-53.0845	656	-148.115							657	-19.7992	657	-28.4852	657	-48.4012							648	-14.1161	648	-23.0611	648	-39.1816							657	34.7861	657	34.5894	657	-16.718							657	-16.8298
657	-26.2921	657	-52.645	657	-147.545							658	-19.7699	658	-28.4452	658	-47.8983							649	-13.7905	649	-22.1966	649	-38.1027							658	35.2365	658	35.8973	658	-15.0621							658	-17.0447
658	-26.3939	658	-52.891	658	-148.156							659	-19.2206	659	-28.4991	659	-48.9695							650	-13.5916	650	-21.6613	650	-37.3969							659	35.5775	659	36.4964	659	-14.2294							659	-16.8001
659	-26.467	659	-52.9521	659	-148.141							660	-19.2002	660	-27.1128	660	-47.3766							651	-13.4997	651	-19.9142	651	-34.2018							660	35.7491	660	37.6762	660	-12.2073							660	-16.2639
660	-26.3202	660	-53.0138	660	-147.806							661	-19.0948	661	-27.0483	661	-46.9542							652	-14.0502	652	-20.7816	652	-33.6363							661	35.2937	661	38.8336	661	-8.96533							661	-16.1655
661	-25.921	661	-52.77	661	-148.412							662	-19.1088	662	-27.0472	662	-46.8663							653	-14.5239	653	-22.9041	653	-36.351							662	34.7827	662	35.7942	662	-12.2985							662	-16.2809
662	-25.9203	662	-51.5828	662	-146.988							663	-18.8406	663	-27.2789	663	-47.4299							654	-14.5149	654	-23.2094	654	-36.8378							663	34.7561	663	35.4833	663	-13.1146							663	-16.0925
663	-26.088	663	-51.6142	663	-146.769							664	-18.7925	664	-26.5842	664	-46.8428							655	-14.3546	655	-22.9301	655	-36.0638							664	34.9169	664	35.5884	664	-12.6473							664	-15.905
664	-25.8239	664	-51.965	664	-147.257							665	-18.7285	665	-26.5616	665	-46.6508							656	-14.3684	656	-22.5892	656	-35.4836							665	35.0442	665	35.8783	665	-11.9439							665	-15.9298
665	-25.702	665	-51.7017	665	-147.164							666	-18.7014	666	-26.5067	666	-46.486							657	-14.5358	657	-22.7731	657	-35.9066							666	34.7948	666	35.9092	666	-11.9994							666	-15.8728
666	-25.692	666	-51.3591	666	-146.822							667	-18.6355	667	-26.4499	667	-46.3806							658	-14.7027	658	-23.0764	658	-36.2501							667	34.5922	667	35.493	667	-12.6475							667	-15.7973
667	-25.6731	667	-51.3314	667	-146.688							668	-18.5816	668	-26.3733	668	-46.2422							659	-14.6481	659	-23.3322	659	-36.0796							668	34.5394	668	35.4764	668	-12.5242							668	-15.7158
668	-25.627	668	-51.2509	668	-146.559							669	-18.5113	669	-26.303	669	-46.1195							660	-14.2028	660	-23.2892	660	-37.3004							669	34.9851	669	35.0523	669	-13.3358							669	-15.6227
669	-25.5958	669	-51.2119	669	-146.468							670	-18.4409	670	-26.2327	670	-46.0101							661	-14.0772	661	-21.7817	661	-35.5621							670	35.28	670	36.2701	670	-12.5836							670	-15.5439
670	-25.5678	670	-51.1497	670	-146.366							671	-18.3659	671	-26.1725	671	-45.9008							662	-14.0008	662	-21.5719	662	-35.0422							671	35.4625	671	37.0617	671	-11.2624							671	-15.4625
671	-25.5177	671	-51.1025	671	-146.257							672	-18.2761	672	-26.0631	672	-45.7734							663	-14.133	663	-21.6503	663	-35.0216							672	35.05	672	37.1703	672	-11.0344							672	-15.3673
672	-25.4681	672	-51.0511	672	-146.167							673	-18.2206	673	-25.9835	673	-45.6641							664	-13.8574	664	-22.1201	664	-35.7322							673	35.3633	673	36.2109	673	-12.1664							673	-15.2973
673	-25.4161	673	-51.0127	673	-146.059							674	-18.1733	674	-25.8841	674	-45.5641							665	-13.7914	665	-21.3562	665	-35.0358							674	35.4498	674	37.2809	674	-11.2148
674	-25.3278	674	-50.9572	674	-145.995																			666	-13.7607	666	-21.3619	666	-34.8779							675	35.5183	675	37.2897	675	-11.113
																								667	-13.7066	667	-21.3147	667	-34.7629							676	35.5898	676	37.3594	676	-10.9929
																								668	-13.6297	668	-21.2633	668	-34.6499							677	35.6686	677	37.4606	677	-10.8398
																								669	-13.5836	669	-21.1945	669	-34.5216							678	35.7578	678	37.5586	678	-10.6911
																								670	-13.5263	670	-21.1314	670	-34.4185							679	35.8365	679	37.6481	679	-10.543
																								671	-13.4977	671	-21.0851	671	-34.3098							680	35.9016	680	37.7172	680	-10.3942
																								672	-13.4547	672	-21.0226	672	-34.2114							681	35.9655	681	37.7809	681	-10.268
																								673	-13.4188	673	-20.982	673	-34.1177							682	36.0391	682	37.8477	682	-10.1442
																								674	-13.4141	674	-20.9219	674	-33.9904							683	36.1081	683	37.9615	683	-10.0313
[truncated: 166 more columns]

## Sheet: Labelled columns
Cycle 11 (OG1131 BCL11A 1-300)				Cycle 12 (Blank)				Cycle 13 (OG1131 BCL11A 1-300)				Cycle 14 (Blank)				Cycle 15 (OG1131 BCL11A 301-600)				Cycle 16 (Blank)				Cycle 17 (OG1131 BCL11A 601-835)				Cycle 18 (Blank)				Cycle 19 (OG1131 BCL11A 1-600)				Cycle 20 (Blank)				Cycle 21 (OG1131 BCL11A 301-835)				Cycle 22 (Blank)				Cycle 23 (OG1131 BCL11A XL)
	Fc 2-1 (OG1131 BCL11A)	Fc 3-1 (OG1131 BCL11B)	Fc 4-1 (OG1132 CHD8)		Fc 2-1 (OG1131 BCL11A)	Fc 3-1 (OG1131 BCL11B)	Fc 4-1 (OG1132 CHD8)		Fc 2-1 (OG1131 BCL11A)	Fc 3-1 (OG1131 BCL11B)	Fc 4-1 (OG1132 CHD8)		Fc 2-1 (OG1131 BCL11A)	Fc 3-1 (OG1131 BCL11B)	Fc 4-1 (OG1132 CHD8)		Fc 2-1 (OG1131 BCL11A)	Fc 3-1 (OG1131 BCL11B)	Fc 4-1 (OG1132 CHD8)		Fc 2-1 (OG1131 BCL11A)	Fc 3-1 (OG1131 BCL11B)	Fc 4-1 (OG1132 CHD8)		Fc 2-1 (OG1131 BCL11A)	Fc 3-1 (OG1131 BCL11B)	Fc 4-1 (OG1132 CHD8)		Fc 2-1 (OG1131 BCL11A)	Fc 3-1 (OG1131 BCL11B)	Fc 4-1 (OG1132 CHD8)		Fc 2-1 (OG1131 BCL11A)	Fc 3-1 (OG1131 BCL11B)	Fc 4-1 (OG1132 CHD8)		Fc 2-1 (OG1131 BCL11A)	Fc 3-1 (OG1131 BCL11B)	Fc 4-1 (OG1132 CHD8)		Fc 2-1 (OG1131 BCL11A)	Fc 3-1 (OG1131 BCL11B)	Fc 4-1 (OG1132 CHD8)		Fc 2-1 (OG1131 BCL11A)	Fc 3-1 (OG1131 BCL11B)	Fc 4-1 (OG1132 CHD8)		Fc 2-1 (OG1131 BCL11A)
Time (s)	Response (RU)	Response (RU)	Response (RU)	Time (s)	Response (RU)	Response (RU)	Response (RU)	Time (s)	Response (RU)	Response (RU)	Response (RU)	Time (s)	Response (RU)	Response (RU)	Response (RU)	Time (s)	Response (RU)	Response (RU)	Response (RU)	Time (s)	Response (RU)	Response (RU)	Response (RU)	Time (s)	Response (RU)	Response (RU)	Response (RU)	Time (s)	Response (RU)	Response (RU)	Response (RU)	Time (s)	Response (RU)	Response (RU)	Response (RU)	Time (s)	Response (RU)	Response (RU)	Response (RU)	Time (s)	Response (RU)	Response (RU)	Response (RU)	Time (s)	Response (RU)	Response (RU)	Response (RU)	Time (s)	Response (RU)
-33	-0.102509	-0.0151672	0.00708008	-33	-0.194214	-0.225159	-2.36499	-32	-0.0932922	-0.193604	-0.349976	-32	-0.985168	-1.28281	-2.21033	-32	-0.204865	0.0340576	-1.78796	-32	-0.724213	-1.02655	-2.19672	-32	-0.326263	-0.379852	-0.678772	-32	-0.823456	-1.12735	-2.26794	-32	-0.178589	-0.381409	-0.599976	-32	-1.13812	-1.49341	-2.5108	-33	-0.0406494	0.0359497	-1.85718	-33	-1.34454	-1.62265	-2.77094	-31	-0.444214
-32	-0.115479	-0.0145569	-0.0827637	-32	-0.121399	-0.117004	-2.29736	-31	-0.0593872	-0.0797119	-0.240601	-31	-0.93985	-1.21561	-2.12048	-31	-0.193756	0.0734558	-1.81897	-31	-0.699677	-0.966553	-2.08734	-31	-0.313446	-0.382355	-0.710022	-31	-0.790802	-0.950317	-2.04309	-31	-0.209381	-0.364075	-0.627319	-31	-1.05594	-1.31967	-2.35785	-32	-0.0231323	0.0935974	-1.83667	-32	-1.28235	-1.54047	-2.68109	-30	-0.373596
-31	-0.122833	0.0848389	-0.0169678	-31	-0.0857849	0.00579834	-2.24536	-30	-0.185791	-0.0379639	0.125977	-30	-0.951263	-1.0361	-1.82825	-30	-0.125488	0.275635	-1.79968	-30	-0.652802	-0.837646	-1.82703	-30	-0.272827	-0.308929	-0.617676	-30	-1.00439	-0.923584	-1.79828	-30	-0.219055	-0.28891	-0.632935	-30	-1.16031	-1.16983	-1.94562	-31	0.0015564	0.143768	-1.81622	-31	-1.22751	-1.33154	-2.52112	-29	-0.366882
-30	-0.140625	0.0546875	0.164917	-30	-0.099823	0.48938	-0.817383	-29	-0.25235	-0.22345	-0.0290527	-29	-0.988129	-0.970764	-1.64453	-29	-0.213593	0.40564	-0.00976563	-29	-0.752655	-0.797485	-1.54578	-29	-0.304535	-0.275482	-0.362976	-29	-0.991577	-1.16827	-1.92651	-29	-0.41626	-0.276245	-0.200317	-29	-1.15439	-1.28998	-1.99396	-30	0.050293	0.193604	-1.85468	-30	-1.32797	-1.23248	-2.03076	-28	-0.472961
-29	-0.183441	-0.0137634	0.257568	-29	-0.227509	0.187988	-0.492432	-28	-0.0476685	-0.271118	-0.179565	-28	-0.940643	-1.04922	-1.67859	-28	-0.233307	-0.131409	-0.268677	-28	-0.706543	-0.90451	-1.63672	-28	-0.353302	-0.30188	-0.298767	-28	-0.79657	-1.12906	-1.92401	-28	-0.38562	-0.428284	-0.431702	-28	-0.914368	-1.3045	-2.0144	-29	0.139679	0.367676	-1.39276	-29	-1.2908	-1.36438	-2.18842	-27	-0.532959
-28	-0.111725	-0.117981	0.126709	-28	-0.460449	-0.455292	-1.07764	-27	-0.453125	-0.03125	0.125977	-27	-0.928131	-0.985138	-1.58459	-27	-0.112213	-0.240784	-0.442505	-27	-0.561096	-0.846405	-1.60779	-27	-0.21283	-0.381897	-0.41687	-27	-1.1033	-0.915161	-1.59998	-27	-0.152344	-0.402344	-0.435913	-27	-1.20749	-1.02905	-1.66785	-28	-0.208771	0.662964	0.269104	-28	-0.954224	-1.33734	-2.17767	-26	-0.410767
-27	-0.514221	-0.04953	0.211426	-27	-0.73764	-0.519836	-1.04382	-26	-0.0772095	-0.875488	-0.754517	-26	-0.963593	-1.05139	-1.547	-26	-0.554382	-0.132965	-0.251099	-26	-0.7836	-0.68045	-1.34564	-26	-0.615784	-0.248749	-0.24707	-26	-0.743744	-1.5578	-2.24359	-26	-0.70282	-0.27359	-0.239197	-26	-1.0289	-1.81561	-2.45502	-27	-0.208771	-0.243286	-0.455933	-27	-1.39673	-1.00281	-1.71252	-25	-0.815155
-26	-0.106262	-0.763306	-0.567871	-26	-0.465454	-1.06607	-1.58081	-25	-0.0620422	-0.131104	-0.0782471	-25	-0.703461	-1.3436	-1.84021	-25	-0.237976	-0.984528	-1.12854	-25	-0.576233	-1.34857	-2.03497	-25	-0.232819	-0.965637	-1.03253	-25	-0.65799	-0.821411	-1.51886	-25	-0.281708	-1.04468	-1.06714	-25	-0.907196	-1.10889	-1.8208	-26	-0.126892	-0.170929	-0.420776	-26	-1.00034	-1.8475	-2.54315	-24	-0.449982
-25	-0.0846863	0.0227966	0.145874	-25	-0.372498	-0.548126	-1.09705	-24	-0.178131	-0.184387	-0.0804443	-24	-0.730469	-0.847656	-1.35657	-24	-0.188599	-0.290466	-0.499634	-24	-0.596558	-0.721252	-1.43329	-24	-0.194397	-0.234863	-0.366455	-24	-0.789215	-0.837799	-1.435	-24	-0.210938	-0.308594	-0.385925	-24	-0.942963	-1.06561	-1.70331	-25	-0.324066	-0.212952	-0.317322	-25	-0.901886	-1.0842	-1.79608	-23	-0.449677
-24	-0.205627	-0.108124	0.09021	-24	-0.490631	-0.547638	-1.02515	-23	-0.140472	-0.220795	-0.117065	-23	-0.782043	-0.950775	-1.36426	-23	-0.294556	-0.366394	-0.455322	-23	-0.635468	-0.832642	-1.43951	-23	-0.297668	-0.314056	-0.378479	-23	-0.741425	-0.87735	-1.46155	-23	-0.267639	-0.317352	-0.321228	-23	-0.843292	-1.07639	-1.70752	-24	-0.116882	-0.832184	-0.947144	-24	-1.02594	-1.12766	-1.71564	-22	-0.480469
-23	-0.20047	-0.179077	0.0102539	-23	-0.465454	-0.644196	-1.07251	-22	-0.0995483	-0.170959	-0.0532227	-22	-0.696899	-0.921082	-1.35095	-22	-0.27298	-0.43576	-0.48877	-22	-0.576569	-0.797638	-1.38672	-22	-0.267975	-0.3172	-0.389099	-22	-0.681244	-0.772644	-1.34387	-22	-0.240295	-0.30954	-0.308594	-22	-0.801392	-0.964508	-1.57953	-23	-0.197662	-0.254669	-0.359192	-23	-0.94751	-1.1864	-1.72296	-21	-0.413422
-22	-0.16922	-0.147827	0.0303955	-22	-0.383575	-0.536713	-0.944702	-21	-0.211426	-0.146271	-0.0133057	-21	-0.681274	-0.842957	-1.2478	-21	-0.263611	-0.381866	-0.419434	-21	-0.54248	-0.713104	-1.27325	-21	-0.274384	-0.284698	-0.343018	-21	-0.693909	-0.752655	-1.28839	-21	-0.238281	-0.316406	-0.308594	-21	-0.76358	-0.920929	-1.46094	-22	-0.233612	-0.357819	-0.374207	-22	-0.90625	-1.07813	-1.61346	-20	-0.382813
-21	-0.195465	-0.130798	0.0343018	-21	-0.428894	-0.459351	-0.817871	-20	-0.333618	-0.303925	-0.151245	-20	-0.679382	-0.832184	-1.20874	-20	-0.248444	-0.387482	-0.402954	-20	-0.530945	-0.703278	-1.20544	-20	-0.284393	-0.338287	-0.379395	-20	-0.695801	-0.782959	-1.28497	-20	-0.236389	-0.317352	-0.309509	-20	-0.745636	-0.865448	-1.32098	-21	-0.232056	-0.335144	-0.353088	-21	-0.870331	-1.02969	-1.54987	-19	-0.369202
-20	-0.208435	-0.149689	0.00549316	-20	-0.484375	-0.511719	-0.801392	-19	-0.274384	-0.409698	-0.270874	-19	-0.683136	-0.84201	-1.20789	-19	-0.251892	-0.350616	-0.366089	-19	-0.550781	-0.710938	-1.16846	-19	-0.308777	-0.322205	-0.360962	-19	-0.574219	-0.789063	-1.30542	-19	-0.238434	-0.310486	-0.296875	-19	-0.71936	-0.870758	-1.31781	-20	-0.208923	-0.338898	-0.387451	-20	-0.847656	-0.953125	-1.47327	-18	-0.366089
-19	-0.268127	-0.139374	0.0126953	-19	-0.478577	-0.563416	-0.850708	-18	-0.167816	-0.36142	-0.235474	-18	-0.625336	-0.855316	-1.198	-18	-0.242188	-0.339844	-0.352173	-18	-0.565308	-0.752502	-1.17249	-18	-0.310638	-0.352509	-0.36145	-18	-0.409241	-0.676239	-1.15094	-18	-0.242188	-0.339844	-0.311523	-18	-0.651886	-0.853729	-1.28906	-19	-0.197357	-0.30954	-0.379822	-19	-0.820313	-0.910156	-1.40924	-17	-0.390625
-18	-0.254395	-0.18924	-0.0717773	-18	-0.434998	-0.567657	-0.8302	-17	-0.102509	-0.276886	-0.131348	-17	-0.551422	-0.788757	-1.13391	-17	-0.273438	-0.351563	-0.363037	-17	-0.536255	-0.739685	-1.1192	-17	-0.310181	-0.378143	-0.401428	-17	-0.375153	-0.529205	-0.962952	-17	-0.217194	-0.336731	-0.309509	-17	-0.588135	-0.787964	-1.19672	-18	-0.258606	-0.302338	-0.389648	-18	-0.767822	-0.877808	-1.35065	-16	-0.374207
-17	-0.29187	-0.18219	-0.0805664	-17	-0.381073	-0.498901	-0.736084	-16	-0.0878296	-0.217834	-0.0753174	-16	-0.505493	-0.6828	-1.01685	-16	-0.278442	-0.360779	-0.374756	-16	-0.492188	-0.671875	-1.01483	-16	-0.277832	-0.318146	-0.336731	-16	-0.344543	-0.501556	-0.902954	-16	-0.230469	-0.308594	-0.281372	-16	-0.550629	-0.720764	-1.08673	-17	-0.292511	-0.345917	-0.439819	-17	-0.689087	-0.796082	-1.24628	-15	-0.379059
-16	-0.301422	-0.206726	-0.11499	-16	-0.307037	-0.426544	-0.652588	-15	-0.0701599	-0.209076	-0.0523682	-15	-0.469849	-0.614685	-0.915771	-15	-0.264862	-0.318756	-0.345947	-15	-0.447968	-0.645142	-0.934204	-15	-0.261719	-0.300781	-0.306885	-15	-0.313293	-0.458588	-0.821228	-15	-0.220001	-0.296265	-0.258728	-15	-0.521393	-0.670929	-0.989868	-16	-0.245178	-0.28952	-0.39624	-16	-0.65033	-0.72171	-1.13654	-14	-0.351563
-15	-0.272675	-0.201569	-0.109985	-15	-0.271393	-0.374054	-0.592041	-14	-0.0585938	-0.179688	-0.0141602	-14	-0.45047	-0.565765	-0.82373	-14	-0.227661	-0.259216	-0.30603	-14	-0.377655	-0.59436	-0.851563	-14	-0.221893	-0.287506	-0.28125	-14	-0.293915	-0.421417	-0.739197	-14	-0.199219	-0.257813	-0.231995	-14	-0.48233	-0.620148	-0.930359	-15	-0.25	-0.261719	-0.351074	-15	-0.592987	-0.670319	-1.04297	-13	-0.337952
-14	-0.24469	-0.166718	-0.0994873	-14	-0.23233	-0.323273	-0.53125	-13	-0.0521851	-0.153595	-0.0045166	-13	-0.426422	-0.530945	-0.763306	-13	-0.201111	-0.209991	-0.256104	-13	-0.3367	-0.544525	-0.789063	-13	-0.205627	-0.26828	-0.251587	-13	-0.280945	-0.394684	-0.678711	-13	-0.199371	-0.240173	-0.207947	-13	-0.460938	-0.570313	-0.871765	-14	-0.221893	-0.248444	-0.339844	-14	-0.540955	-0.612335	-0.953735	-12	-0.31842
-13	-0.212189	-0.140015	-0.0913086	-13	-0.210938	-0.292969	-0.488281	-12	-0.0292358	-0.151428	-0.0111084	-12	-0.399689	-0.495453	-0.712158	-12	-0.1633	-0.197662	-0.231079	-12	-0.315308	-0.514221	-0.729553	-12	-0.175018	-0.240631	-0.223938	-12	-0.264526	-0.381409	-0.658569	-12	-0.179688	-0.238281	-0.209961	-12	-0.43219	-0.541718	-0.823914	-13	-0.202362	-0.228912	-0.302307	-13	-0.498138	-0.551727	-0.871094	-11	-0.297638
-12	-0.174377	-0.127655	-0.0789795	-12	-0.191406	-0.261719	-0.440552	-11	-0.0279846	-0.120789	-0.00549316	-11	-0.378906	-0.46875	-0.642212	-11	-0.132813	-0.171875	-0.21228	-11	-0.28656	-0.485626	-0.689514	-11	-0.14502	-0.228302	-0.181274	-11	-0.2547	-0.353119	-0.609375	-11	-0.163422	-0.207336	-0.180603	-11	-0.402344	-0.492188	-0.750977	-12	-0.182831	-0.209381	-0.263245	-12	-0.451111	-0.530304	-0.830139	-10	-0.256409
-11	-0.141876	-0.100952	-0.0600586	-11	-0.199982	-0.224213	-0.401489	-10	-0.033905	-0.102203	0.00695801	-10	-0.349548	-0.44046	-0.594727	-10	-0.123138	-0.161102	-0.202881	-10	-0.259827	-0.442322	-0.616577	-10	-0.124237	-0.209381	-0.154541	-10	-0.235168	-0.31015	-0.551697	-10	-0.122955	-0.178741	-0.172485	-10	-0.359985	-0.452789	-0.683289	-11	-0.160004	-0.201233	-0.231995	-11	-0.410156	-0.492188	-0.761719	-9	-0.242188
-10	-0.110626	-0.0892334	-0.039917	-10	-0.18811	-0.234039	-0.368652	-9	-0.033905	-0.0826721	0.0078125	-9	-0.311737	-0.396881	-0.5448	-9	-0.119843	-0.184204	-0.201904	-9	-0.227325	-0.396088	-0.542664	-9	-0.105957	-0.197052	-0.142212	-9	-0.203918	-0.267181	-0.477478	-9	-0.091095	-0.147827	-0.13855	-9	-0.320313	-0.390625	-0.601563	-10	-0.148438	-0.179688	-0.189331	-10	-0.387512	-0.442963	-0.702209	-8	-0.204376
-9	-0.0892334	-0.0706482	-0.039917	-9	-0.176544	-0.212494	-0.327515	-8	-0.033905	-0.0709534	0.0078125	-8	-0.262817	-0.337341	-0.47522	-8	-0.113281	-0.203125	-0.202271	-8	-0.204529	-0.35672	-0.452209	-8	-0.102814	-0.171265	-0.115479	-8	-0.183746	-0.228424	-0.418884	-8	-0.053894	-0.135162	-0.130432	-8	-0.270142	-0.355133	-0.511414	-9	-0.124237	-0.18985	-0.179688	-9	-0.354218	-0.422485	-0.649841	-7	-0.179688
-8	-0.0814209	-0.0628357	-0.046875	-8	-0.16217	-0.211853	-0.306152	-7	-0.0357971	-0.0700073	-0.00390625	-7	-0.221893	-0.287506	-0.394043	-7	-0.113281	-0.191406	-0.202881	-7	-0.184357	-0.31015	-0.366577	-7	-0.0851746	-0.170319	-0.102234	-7	-0.158295	-0.180634	-0.359985	-7	-0.0160828	-0.095459	-0.100159	-7	-0.23233	-0.299835	-0.449219	-8	-0.0929871	-0.170319	-0.149963	-8	-0.328125	-0.390625	-0.599976	-6	-0.153595
-7	-0.0715637	-0.0618896	-0.0585938	-7	-0.141235	-0.202789	-0.279419	-6	-0.0175171	-0.0498657	0.00695801	-6	-0.189392	-0.237335	-0.326782	-6	-0.105316	-0.189514	-0.18335	-6	-0.162964	-0.252502	-0.307678	-6	-0.0734558	-0.1586	-0.103149	-6	-0.133606	-0.142181	-0.271057	-6	-0.01297	-0.0697021	-0.0617065	-6	-0.183441	-0.259827	-0.391296	-7	-0.0800171	-0.151398	-0.134338	-7	-0.279236	-0.358429	-0.530334	-5	-0.130768
-6	-0.0520325	-0.0423584	-0.039917	-6	-0.101563	-0.179688	-0.24939	-5	-0.00454712	-0.0309448	0.0257568	-5	-0.158142	-0.198273	-0.26355	-5	-0.0786133	-0.157959	-0.153931	-5	-0.135468	-0.211548	-0.259827	-5	-0.0668945	-0.146271	-0.103149	-5	-0.10437	-0.111877	-0.211853	-5	-0.00186157	-0.0576477	-0.0405884	-5	-0.143738	-0.197632	-0.321899	-6	-0.0422058	-0.119537	-0.122009	-6	-0.255951	-0.30954	-0.441406	-4	-0.120453
-5	-0.0501709	-0.0315857	-0.0281982	-5	-0.0604553	-0.163116	-0.198364	-4	0.00515747	-0.0201721	0.038208	-4	-0.120331	-0.166412	-0.212769	-4	-0.0479736	-0.118591	-0.107422	-4	-0.096405	-0.160767	-0.21875	-4	-0.0551758	-0.118927	-0.0842285	-4	-0.0750122	-0.0796814	-0.171875	-4	-0.00125122	-0.0579834	-0.0213623	-4	-0.109985	-0.152008	-0.263	-5	-0.0214233	-0.100616	-0.0913696	-5	-0.220642	-0.260773	-0.369202	-3	-0.0898438
-4	-0.0403137	-0.0306396	-0.0195313	-4	-0.0488892	-0.122009	-0.148438	-3	0.01297	-0.0123596	0.0195313	-3	-0.0859375	-0.117188	-0.143188	-3	-0.0331421	-0.0810852	-0.0646973	-3	-0.0684204	-0.110291	-0.160156	-3	-0.04422	-0.0814209	-0.0646973	-3	-0.0614014	-0.0493774	-0.118103	-3	-0.00125122	-0.0384521	-0.00933838	-3	-0.0635986	-0.138123	-0.210938	-4	-0.0195313	-0.0703125	-0.0595093	-4	-0.171112	-0.209381	-0.28125	-2	-0.0585938
-3	-0.0207825	-0.0306396	-0.00866699	-3	-0.0396729	-0.0934143	-0.11145	-2	0.0149841	0.000305176	0.0078125	-2	-0.065155	-0.0787354	-0.0830078	-2	-0.00515747	-0.0501404	-0.0240479	-2	-0.0573425	-0.0631104	-0.120789	-2	-0.027832	-0.0486145	-0.0514526	-2	-0.0535889	-0.0298462	-0.078125	-2	-0.00982666	-0.00875854	-0.00152588	-2	-0.0331116	-0.0732727	-0.142822	-3	-0.00970459	-0.061554	-0.0390625	-3	-0.11908	-0.151398	-0.192017	-1	-0.0325012
-2	0.000610352	-0.0198669	0.0108643	-2	-0.03125	-0.0703125	-0.0697021	-1	0.0168762	-0.000640869	0.00695801	-1	-0.0372009	-0.0361023	-0.0394287	-1	-0.000640869	-0.0231323	-0.0159912	-1	-0.0378113	-0.0318604	-0.0585938	-1	-0.0117188	-0.0117188	-0.013916	-1	-0.0535889	-0.0220337	-0.0390625	-1	-0.00982666	-0.000946045	-4.54747e-13	-1	-0.0201416	-0.0348206	-0.0709839	-2	-0.0078125	-0.03125	-0.0204468	-2	-0.0715637	-0.100922	-0.121094	0	-5.11591e-13
-1	0.000610352	-0.0120544	0.0117188	-1	-0.00186157	-0.030304	-0.038208	0	1.13687e-13	0	-2.50111e-12	0	2.27374e-13	3.97904e-13	-2.50111e-12	0	2.27374e-13	3.97904e-13	2.50111e-12	0	3.97904e-13	-2.27374e-13	3.75167e-12	0	3.97904e-13	-1.13687e-13	-3.75167e-12	0	-2.27374e-13	-3.97904e-13	-4.54747e-13	0	-5.11591e-13	2.27374e-13	-4.54747e-13	0	-1.13687e-13	-5.11591e-13	2.27374e-13	-1	2.27374e-13	-0.0195313	-4.54747e-13	-1	-0.0409546	-0.0537415	-0.0621948	1	0.0232849
0	-1.13687e-13	1.13687e-13	-5.00222e-12	0	3.97904e-13	-2.27374e-13	-2.50111e-12	1	0.00640869	0.0143738	0.0150146	1	0.0527954	0.0400085	0.0458984	1	-0.00985718	0.0185852	0.00805664	1	0.0128174	0.0365601	0.0697021	1	-0.00799561	0.00982666	0.0195313	1	0.0245361	0.0678101	0.0678101	1	0.00500488	0.0287476	0.0303345	1	0.0372009	0.016571	0.0471802	0	2.27374e-13	3.97904e-13	-4.54747e-13	0	2.27374e-13	3.97904e-13	-2.27374e-13	2	0.0487671
1	0.00375366	0.0293579	-0.0158691	1	0.0109558	0.0257874	0.0321045	2	0.00827026	0.0368652	0.0396729	2	0.0950012	0.120483	0.127075	2	-0.0104675	0.0462646	0.0285645	2	0.0375061	0.0632935	0.11908	2	0.00497437	0.0170288	0.0408936	2	0.0687561	0.117981	0.121094	2	0.0409546	0.0420227	0.0406494	2	0.051239	0.0837708	0.124329	1	0.0117188	0.0195313	0.0195313	1	0.0148315	0.0453186	0.0595093	3	0.0471802
2	-0.000946045	0.0473328	-0.0335693	2	0.0304871	0.0453186	0.0532227	3	-0.00970459	0.039978	0.0484619	3	0.154205	0.182648	0.210571	3	-0.0133057	0.0750122	0.0477295	3	0.0484314	0.0929871	0.162659	3	-0.0232849	0.00576782	0.0415649	3	0.0689087	0.162811	0.172546	3	0.0162659	0.0739136	0.0703125	3	0.028595	0.108765	0.178284	2	0.022644	0.0453186	0.0195313	2	0.0328064	0.0851746	0.11969	4	-0.0185852
3	-0.0370483	0.055603	-0.0632324	3	0.0109558	0.0765686	0.0922852	4	-0.0539246	0.0132751	0.0140381	4	0.0979614	0.230316	0.289063	4	-0.0481262	0.0631409	0.0307617	4	0.0500183	0.107819	0.183777	4	-0.0939331	-0.0604858	-0.00579834	4	0.0604553	0.163116	0.155029	4	-0.0704651	0.00982666	0.0267334	4	-0.0301514	0.106903	0.149353	3	0.0257568	0.0632935	0.0328369	3	0.0193481	0.0997009	0.14624	5	-0.0821838
4	-0.0884399	0.01297	-0.122314	4	-0.064209	0.0262756	0.0610352	5	-0.07547	0.000610352	-0.0256348	5	0.0505981	0.162201	0.241333	5	-0.0871887	0.0240784	-0.0238037	5	0.0206299	0.0990601	0.180603	5	-0.129395	-0.165802	-0.103638	5	0.0768738	0.176422	0.135193	5	-0.109833	-0.032959	-0.0419922	5	-0.0265503	0.0797119	0.100464	4	0.0078125	0.0585938	0.0344238	4	-0.00390625	0.0585938	0.116089	6	-0.116394
5	-0.112671	-0.0198669	-0.181152	5	-0.0840454	-0.0204468	-0.00585938	6	-0.158905	-0.0123596	-0.0754395	6	0.0260925	0.133453	0.227539	6	-0.0968933	-0.0062561	-0.074585	6	0.00970459	0.0811157	0.169861	6	-0.173615	-0.215942	-0.146729	6	0.0560913	0.204376	0.145325	6	-0.173584	-0.0440674	-0.085144	6	-0.0578003	0.0797119	0.072937	5	-0.0259399	0.0246887	-0.0195313	5	0.0245056	0.0678101	0.106384	7	-0.158752
6	-0.202667	-0.0686035	-0.25	6	-0.126251	-0.0306091	-0.0294189	7	-0.266418	-0.200806	-0.203125	7	-0.04422	0.0318909	0.162476	7	-0.175171	-0.0784302	-0.165405	7	-0.0770264	0.0678101	0.179993	7	-0.222351	-0.27359	-0.19812	7	-0.000152588	0.130951	0.175964	7	-0.253601	-0.164215	-0.195129	7	-0.0987549	-0.138123	0.0534058	6	-0.0559387	0.000640869	-0.0559082	6	0.0309143	0.0821838	0.151855	8	-0.23999
7	-0.282654	-0.161407	-0.349609	7	-0.188751	-0.132172	-0.0622559	8	-0.489227	-0.671417	-1.52246	8	-0.209534	-0.252655	-0.517212	8	-0.334534	-0.365936	-0.616577	8	-0.188446	-0.202637	-0.169983	8	-0.397522	-0.61377	-1.05847	8	-0.206116	-0.430145	-1.13342	8	-0.471252	-0.604218	-1.44604	8	-0.240784	-0.416718	-1.23657	7	-0.0981445	-0.048584	-0.0943604	7	-0.027832	-0.0446777	0.0437622	9	-0.44516
8	-0.433441	-0.474701	-0.959961	8	-0.331238	-0.537476	-1.00366	9	-0.557343	-0.922516	-1.90344	9	-0.369232	-0.637665	-1.33032	9	-0.547058	-0.810455	-1.56738	9	-0.345459	-0.626068	-1.21204	9	-0.556122	-0.98172	-1.74957	9	-0.133118	-0.69516	-1.52155	9	-0.480164	-0.832184	-1.74432	9	-0.0682678	-0.749054	-1.53613	8	-0.173767	-0.249054	-0.396667	8	-0.211121	-0.267487	-1.08325	10	-0.41626
9	-0.655334	-0.973145	-1.95532	9	-0.38092	-0.782166	-1.44202	10	-24.2402	-8.77252	-1.41406	10	0.220459	-0.702026	-1.41406	10	-23.6922	-3.10703	-1.7439	10	-0.404358	-0.770447	-1.35107	10	-32.2005	-4.82751	-1.70581	10	0.000457764	-0.552979	-1.00262	10	-48.7269	-19.242	-1.12573	10	0.16452	-0.533417	-1.01239	9	-0.350159	-0.526093	-1.37201	9	0.014679	-0.581543	-1.32141	11	-4.93735
10	-0.0623474	-0.95517	-2.13647	10	-0.121704	-0.632477	-1.24036	11	9.92905	29.3753	9.05701	11	-0.618439	-0.0657654	-0.5177	11	-74.8556	34.9864	27.9823	11	0.0287476	-0.346405	-0.933289	11	-5.58798	41.378	21.4915	11	-0.902649	0.67984	-0.00811768	11	27.0555	35.7594	-4.42688	11	-0.753448	0.818146	0.0220337	10	-0.293304	-0.75766	-1.6731	10	-0.0306396	-0.394836	-0.839355	12	-3.35437
11	0.0160828	-2.46704	-2.88501	11	-0.863892	0.258148	-0.24939	12	-1.64297	-4.40314	-6.23914	12	-1.45767	-0.0348511	-0.552368	12	36.7628	-67.8775	-119.896	12	-1.41266	0.23172	-0.314392	12	2.75937	27.1242	12.54	12	-2.18689	-1.03937	-1.53778	12	2.55392	-9.83749	-11.9673	12	-2.11078	-1.03638	-1.54437	11	-0.740479	0.130005	-1.07043	11	-0.916901	1.07562	0.313782	13	-7.36093
12	-3.2847	-0.533447	-2.33008	12	-2.01389	-1.0614	-1.37048	13	-2.27548	-3.46579	-10.4608	13	-2.44016	-1.6803	-2.27466	13	8.14594	-39.2019	-60.4035	13	-2.50998	-1.4325	-1.97455	13	3.69046	13.9926	-7.18677	13	-2.9397	-2.33875	-3.15057	13	1.02048	-3.72702	-12.1439	13	-2.89905	-2.34732	-3.14691	12	-4.51407	4.97189	2.9989	12	-2.27158	-1.14548	-1.59424	14	-8.93781
13	-3.54095	-0.960022	-3.99414	13	-2.78967	-2.24576	-2.89087	14	-1.80002	-3.11563	-10.3864	14	-2.91205	-2.65921	-3.46912	14	6.35046	-19.5248	-37.6885	14	-3.06326	-2.57578	-3.40015	14	10.1079	13.5105	-13.0044	14	-3.26782	-3.0575	-4.15198	14	1.24985	-2.35345	-9.6059	14	-3.27704	-3.05484	-4.13672	13	-4.7261	-0.697479	-5.34296	13	-3.01031	-2.38547	-3.16608	15	-9.97391
14	-3.77063	-2.13422	-5.86841	14	-3.22015	-2.98953	-3.8822	15	-1.21643	-2.68674	-10.2991	15	-3.14297	-3.11404	-4.13855	15	6.80719	-13.7395	-28.7874	15	-3.32202	-3.09482	-4.17877	15	18.6726	15.8414	-14.7214	15	-3.38986	-3.35782	-4.65979	15	1.85907	-1.60922	-8.75684	15	-3.39548	-3.39014	-4.69098	14	-3.8197	-2.40656	-9.28296	14	-3.3205	-3.07217	-4.10577	16	-10.6948
15	-3.56424	-2.33704	-6.84265	15	-3.39563	-3.42328	-4.50562	16	-0.596252	-2.12766	-10.056	16	-3.25549	-3.28436	-4.50403	16	7.61359	-10.9377	-25.1938	16	-3.43109	-3.345	-4.57764	16	28.3503	19.9303	-14.7242	16	-3.42377	-3.42874	-4.88293	16	2.50986	-0.862335	-8.21985	16	-3.42749	-3.46982	-4.91425	15	-2.25455	-1.99188	-10.5348	15	-3.39487	-3.35922	-4.62219	17	-11.272
16	-3.17172	-2.12704	-7.25696	16	-3.45218	-3.54343	-4.77112	17	-0.132813	-1.50391	-9.66589	17	-3.28641	-3.40561	-4.73608	17	8.34125	-8.92453	-23.1011	17	-3.42874	-3.48093	-4.8158	17	38.2658	25.4901	-13.5202	17	-3.40063	-3.4364	-4.98779	17	3.08252	-0.154541	-7.78699	17	-3.41733	-3.4964	-5.04938	16	-0.797516	-0.956726	-10.6566	16	-3.40924	-3.4028	-4.85468	18	-11.7806
17	-2.70517	-1.83688	-7.42017	17	-3.46014	-3.60779	-4.92053	18	0.137024	-1.10562	-9.55139	18	-3.27252	-3.43015	-4.84534	18	8.98154	-7.45172	-21.6885	18	-3.36343	-3.47842	-4.91034	18	47.6073	31.1162	-12.2011	18	-3.33188	-3.41998	-5.06213	18	3.52548	0.489227	-7.362	18	-3.34735	-3.50406	-5.14392	17	0.327942	0.248138	-10.2816	17	-3.40564	-3.36749	-4.99078	19	-12.2817
18	-2.2894	-1.36313	-7.34692	18	-3.43845	-3.59326	-4.9928	19	0.496246	-0.744232	-9.44189	19	-3.22266	-3.41797	-4.90283	19	9.49469	-6.20438	-20.6496	19	-3.28186	-3.41763	-4.95184	19	56.4505	36.1986	-11.3858	19	-3.27313	-3.4025	-5.09027	19	3.91937	0.997345	-7.00574	19	-3.3114	-3.50247	-5.17926	18	1.03998	1.42532	-9.78717	18	-3.35516	-3.32437	-5.06512	20	-12.6641
19	-1.9808	-0.843597	-7.1488	19	-3.4111	-3.56592	-5.01904	20	0.735443	-0.412659	-9.26025	20	-3.15359	-3.35483	-4.89551	20	9.87906	-5.25201	-19.8578	20	-3.23639	-3.34857	-4.97748	20	65.0309	41.3673	-10.1322	20	-3.20251	-3.37531	-5.09998	20	4.24673	1.45282	-6.67401	20	-3.27219	-3.48108	-5.21204	19	1.54031	2.37439	-9.27686	19	-3.25516	-3.28842	-5.09656	21	-12.9975
20	-1.75174	-0.446411	-7.05896	20	-3.37186	-3.54453	-5.05811	21	0.921875	-0.148438	-9.06055	21	-3.08127	-3.29532	-4.85315	21	10.1411	-4.59592	-19.3297	21	-3.17358	-3.32529	-5.0036	21	73.1473	46.9791	-8.30096	21	-3.12048	-3.30499	-5.07245	21	4.51282	1.86078	-6.3717	21	-3.2114	-3.44702	-5.22174	20	1.82513	3.10501	-8.87433	20	-3.1633	-3.22891	-5.07391	22	-13.2573
21	-1.56314	-0.167664	-6.91321	21	-3.31766	-3.51889	-5.09131	22	1.16608	0.039978	-8.9303	22	-3.0325	-3.2142	-4.81506	22	10.353	-4.02609	-18.8765	22	-3.12469	-3.29312	-4.99951	22	80.7834	52.62	-6.02203	22	-3.0325	-3.23373	-5.03339	22	4.73392	2.18579	-6.10779	22	-3.13968	-3.37936	-5.17767	21	1.98077	3.66391	-8.55811	21	-3.05719	-3.13547	-5.00452	23	-13.6175
22	-1.5408	0.0965576	-6.75061	22	-3.25235	-3.47733	-5.10132	23	1.28375	0.17453	-8.80237	23	-2.96533	-3.16187	-4.81409	23	10.5948	-3.5025	-18.4307	23	-3.03796	-3.23297	-4.97705	23	87.7997	57.5963	-4.07312	23	-2.92438	-3.13547	-4.96405	23	4.91907	2.41937	-5.9328	23	-3.06094	-3.28592	-5.11646	22	2.08795	3.95407	-8.34357	22	-2.95627	-3.04922	-4.9339	24	-13.9047
23	-1.50876	0.246552	-6.75305	23	-3.18204	-3.42654	-5.08423	24	1.38843	0.258911	-8.67517	24	-2.89032	-3.10172	-4.79614	24	10.8436	-3.00967	-17.9933	24	-2.95123	-3.16107	-4.91998	24	94.335	61.8755	-2.47516	24	-2.8497	-3.04782	-4.89435	24	5.0722	2.60062	-5.80701	24	-2.96906	-3.21466	-5.06531	23	2.21545	4.26141	-8.09467	23	-2.86578	-2.9675	-4.86389	25	-14.183
24	-1.49234	0.408264	-6.71167	24	-3.11484	-3.37421	-5.0647	25	1.42453	0.391235	-8.5564	25	-2.82846	-3.02328	-4.77039	25	11.0511	-2.5939	-17.5955	25	-2.86795	-3.05234	-4.84344	25	100.797	66.5817	-0.277832	25	-2.78064	-2.98468	-4.8609	25	5.18829	2.73203	-5.6875	25	-2.89423	-3.14468	-5.02722	24	2.25531	4.46219	-7.9137	24	-2.73547	-2.88812	-4.78546	26	-14.3558
25	-1.47672	0.50592	-6.65466	25	-3.04578	-3.315	-5.03503	26	1.49484	0.56311	-8.4856	26	-2.76266	-2.96045	-4.74719	26	11.2408	-2.20438	-17.23	26	-2.80093	-2.97842	-4.76862	26	106.872	71.4234	2.28156	26	-2.70563	-2.95578	-4.82245	26	5.32687	2.87952	-5.52985	26	-2.83234	-3.07794	-4.98785	25	2.29297	4.56641	-7.75513	25	-2.63721	-2.78687	-4.71252	27	-14.4595
26	-1.49298	0.584351	-6.59607	26	-2.98779	-3.26779	-4.98877	27	1.61795	0.692963	-8.41528	27	-2.69095	-2.91232	-4.7085	27	11.3645	-1.86389	-16.8969	27	-2.73248	-2.94232	-4.70966	27	112.845	76.1633	5.06482	27	-2.65674	-2.90405	-4.77716	27	5.42627	3.00562	-5.38043	27	-2.77499	-3.00702	-4.92957	26	2.32047	4.73627	-7.58203	26	-2.55704	-2.71561	-4.64575	28	-14.5063
27	-1.54001	0.668427	-6.55334	27	-2.92529	-3.2131	-4.94617	28	1.72107	0.8367	-8.3147	28	-2.60751	-2.8486	-4.6394	28	11.4539	-1.60001	-16.628	28	-2.66531	-2.92123	-4.66376	28	118.563	80.9295	7.93042	28	-2.58829	-2.86404	-4.72729	28	5.50375	3.1192	-5.27606	28	-2.71313	-2.94812	-4.87939	27	2.38828	4.86252	-7.45886	27	-2.48987	-2.66327	-4.58423	29	-14.4991
28	-1.62485	0.704987	-6.53198	28	-2.86609	-3.17438	-4.89539	29	1.80905	0.935303	-8.17712	29	-2.53391	-2.80139	-4.57422	29	11.5942	-1.35373	-16.3958	29	-2.62811	-2.88904	-4.62622	29	123.991	85.432	10.7657	29	-2.51266	-2.80032	-4.67358	29	5.59656	3.2525	-5.1084	29	-2.65704	-2.88437	-4.80548	28	2.39294	4.91095	-7.38202	28	-2.43253	-2.61188	-4.51544	30	-14.5413
29	-1.70877	0.682495	-6.56079	29	-2.80936	-3.12656	-4.84814	30	1.86984	1.03186	-8.11951	30	-2.47345	-2.75937	-4.5199	30	11.7183	-1.09546	-16.1694	30	-2.58719	-2.8392	-4.5647	30	129.153	89.6286	13.4937	30	-2.45078	-2.74139	-4.62793	30	5.69687	3.40546	-4.96045	30	-2.59515	-2.82544	-4.75208	29	2.47125	4.95187	-7.31323	29	-2.37579	-2.56406	-4.44971	31	-14.6052
30	-1.75751	0.63266	-6.62415	30	-2.76514	-3.0842	-4.79834	31	1.94312	1.0636	-8.14575	31	-2.40625	-2.71875	-4.47986	31	11.8519	-0.832184	-15.9277	31	-2.53625	-2.81781	-4.52466	31	134.017	93.5327	15.8792	31	-2.40329	-2.67923	-4.55792	31	5.76172	3.51172	-4.83997	31	-2.52609	-2.77014	-4.68988	30	2.54688	4.97656	-7.26434	30	-2.33487	-2.51422	-4.38031	32	-14.6458
31	-1.81265	0.595764	-6.672	31	-2.70779	-3.04453	-4.75476	32	1.96609	1.16733	-8.02515	32	-2.33783	-2.65921	-4.42285	32	12.02	-0.627167	-15.691	32	-2.47891	-2.7742	-4.47577	32	138.711	97.0936	18.1314	32	-2.3414	-2.61249	-4.4873	32	5.75391	3.5625	-4.77826	32	-2.46094	-2.74219	-4.62799	31	2.62201	4.9761	-7.22656	31	-2.26642	-2.4664	-4.30908	33	-14.653
32	-1.90799	0.612183	-6.68591	32	-2.67654	-2.99374	-4.69678	33	1.97968	1.20544	-8.01172	33	-2.27734	-2.59766	-4.36121	33	12.183	-0.476257	-15.4468	33	-2.41187	-2.69638	-4.41388	33	143.19	100.542	20.3361	33	-2.27234	-2.54938	-4.40948	33	5.80002	3.55704	-4.77826	33	-2.39905	-2.71451	-4.56219	32	2.67123	4.96124	-7.1792	32	-2.18625	-2.40295	-4.23969	34	-14.6333
33	-1.91922	0.567017	-6.7218	33	-2.6492	-2.95468	-4.63818	34	2.13107	1.31531	-7.90918	34	-2.22845	-2.54593	-4.31348	34	12.3153	-0.309998	-15.3008	34	-2.34531	-2.64764	-4.37842	34	147.585	103.981	22.5948	34	-2.23016	-2.48062	-4.32031	34	5.92078	3.63922	-4.72589	34	-2.36124	-2.67874	-4.49219	33	2.7464	5.05453	-7.08624	33	-2.12579	-2.32187	-4.15076	35	-14.5963
34	-1.87845	0.564209	-6.72742	34	-2.60812	-2.91467	-4.56787	35	2.25766	1.45123	-7.7417	35	-2.1575	-2.48764	-4.24011	35	12.475	-0.147644	-15.1546	35	-2.27499	-2.58514	-4.32953	35	151.825	107.556	25.1165	35	-2.17468	-2.45172	-4.23669	35	6.03641	3.81577	-4.53857	35	-2.29407	-2.63812	-4.41083	34	2.74701	5.10892	-7.02716	34	-2.03906	-2.26172	-4.07953	36	-14.5867
35	-1.86609	0.595154	-6.68945	35	-2.55734	-2.88342	-4.49841	36	2.35062	1.64108	-7.59644	36	-2.10736	-2.44827	-4.17346	36	12.5992	0.0500183	-14.9302	36	-2.23389	-2.54514	-4.27875	36	156.131	111.356	27.9322	36	-2.1239	-2.41266	-4.16016	36	6.11172	3.94611	-4.39484	36	-2.21906	-2.57794	-4.32251	35	2.84326	5.16235	-6.93701	35	-1.96875	-2.20313	-3.99908	37	-14.5019
36	-1.89111	0.62326	-6.66187	36	-2.52155	-2.85248	-4.44763	37	2.38638	1.79312	-7.48547	37	-2.04877	-2.39749	-4.10339	37	12.7261	0.334229	-14.7177	37	-2.17654	-2.51328	-4.21716	37	160.472	115.362	30.8702	37	-2.07501	-2.39218	-4.10156	37	6.19501	4.05484	-4.30249	37	-2.13968	-2.50046	-4.21863	36	2.99374	5.26486	-6.77557	36	-1.90033	-2.16312	-3.94049	38	-14.2973
37	-1.92236	0.599823	-6.68994	37	-2.47922	-2.84436	-4.40051	38	2.46655	1.92297	-7.40698	38	-2.00781	-2.36719	-4.03308	38	12.8306	0.459686	-14.537	38	-2.13547	-2.4928	-4.15143	38	164.857	119.454	33.8063	38	-2.04376	-2.36874	-4.03998	38	6.2836	4.14532	-4.21204	38	-2.07907	-2.4292	-4.12427	37	3.11935	5.3739	-6.64374	37	-1.81485	-2.11795	-3.87109	39	-14.1964
38	-1.93173	0.584991	-6.71729	38	-2.44141	-2.83203	-4.35779	39	2.58295	2.01904	-7.32593	39	-1.96484	-2.34766	-3.96973	39	12.9402	0.602203	-14.436	39	-2.09967	-2.45404	-4.07031	39	169.116	123.538	36.612	39	-2.01376	-2.33688	-3.9892	39	6.3172	4.20078	-4.1228	39	-2.04407	-2.36859	-4.03534	38	3.22577	5.43594	-6.51453	38	-1.77267	-2.04141	-3.76392	40	-14.0276
39	-1.96173	0.611694	-6.68677	39	-2.40421	-2.81155	-4.33118	40	2.60202	2.13452	-7.28528	40	-1.92767	-2.32718	-3.91113	40	13.0467	0.771576	-14.2777	40	-2.06906	-2.42639	-3.99188	40	173.256	127.153	38.8763	40	-1.97656	-2.32813	-3.93903	40	6.35501	4.2522	-4.06891	40	-2.005	-2.32953	-3.96313	39	3.35138	5.57626	-6.3656	39	-1.70737	-2.00766	-3.70374	41	-13.9003
40	-1.98593	0.621857	-6.65491	40	-2.38077	-2.79202	-4.30078	41	2.64639	2.10062	-7.22888	41	-1.89969	-2.29623	-3.84949	41	13.2748	1.01688	-14.1151	41	-2.04562	-2.38342	-3.92969	41	177.246	130.418	40.6592	41	-1.91922	-2.31577	-3.88141	41	6.43329	4.35172	-4.01483	41	-1.98422	-2.29108	-3.90454	40	3.46249	5.70236	-6.18951	40	-1.67172	-1.9317	-3.60468	42	-13.8692
41	-1.98907	0.603882	-6.67297	41	-2.35782	-2.79764	-4.26953	42	2.67389	2.18842	-7.17542	42	-1.84299	-2.27969	-3.80237	42	13.334	1.10641	-14.0479	42	-2.00311	-2.34998	-3.85938	42	181.13	133.433	42.1561	42	-1.87704	-2.25876	-3.80389	42	6.54266	4.45328	-3.93469	42	-1.93781	-2.24591	-3.85315	41	3.61951	5.82501	-6.06561	41	-1.63205	-1.87735	-3.52045	43	-13.7058
42	-1.98907	0.603882	-6.66272	42	-2.3436	-2.75201	-4.20142	43	2.75577	2.26077	-7.19299	43	-1.81049	-2.24905	-3.73694	43	13.5167	1.22015	-13.9499	43	-1.9675	-2.28186	-3.77173	43	184.879	136.217	43.4146	43	-1.8183	-2.2178	-3.73981	43	6.62814	4.51797	-3.87219	43	-1.89749	-2.18796	-3.7655	42	3.74405	5.94827	-5.93433	42	-1.58127	-1.83047	-3.44202	44	-13.6959
43	-1.99219	0.628906	-6.66272	43	-2.31561	-2.72888	-4.14941	44	2.78891	2.32233	-7.08557	44	-1.78049	-2.21719	-3.68152	44	13.6739	1.44626	-13.7433	44	-1.91797	-2.25	-3.71875	44	188.521	138.917	44.5683	44	-1.78845	-2.17609	-3.65967	44	6.72937	4.58063	-3.80402	44	-1.8761	-2.13031	-3.69458	43	3.81201	6.11157	-5.82715	43	-1.54877	-1.7803	-3.3717	45	-13.619
44	-1.97266	0.65625	-6.66431	44	-2.29092	-2.70218	-4.10999	45	2.79672	2.34186	-7.06519	45	-1.7269	-2.18735	-3.63538	45	13.7389	1.58173	-13.571	45	-1.90701	-2.22421	-3.65295	45	192.146	141.656	45.7314	45	-1.72845	-2.15921	-3.6037	45	6.77673	4.67609	-3.71045	45	-1.82718	-2.0903	-3.64282	44	3.89093	6.12485	-5.80292	44	-1.50314	-1.76016	-3.3125	46	-13.5631
45	-1.95627	0.657806	-6.68384	45	-2.27139	-2.69046	-4.07031	46	2.82797	2.44342	-7.06519	46	-1.68268	-2.13718	-3.5675	46	13.7555	1.67892	-13.4564	46	-1.87766	-2.20374	-3.60065	46	195.804	144.329	46.813	46	-1.69531	-2.10547	-3.54248	46	6.79486	4.76859	-3.65747	46	-1.7764	-2.03952	-3.57349	45	3.98077	6.10532	-5.71466	45	-1.45892	-1.72952	-3.2428	47	-13.4928
46	-1.96283	0.696228	-6.65417	46	-2.25	-2.66016	-4.02734	47	2.89203	2.48563	-7.06519	47	-1.64502	-2.08374	-3.50439	47	13.8155	1.67627	-13.413	47	-1.84641	-2.1842	-3.55078	47	199.383	146.937	47.8315	47	-1.64969	-2.06577	-3.47906	47	6.84033	4.84546	-3.57813	47	-1.7453	-1.97888	-3.50317	46	4.04453	6.11252	-5.76544	46	-1.38705	-1.71469	-3.17969	48	-13.4637
47	-2.00204	0.706085	-6.62231	47	-2.19766	-2.63748	-3.99915	48	2.89514	2.5231	-7.03699	48	-1.62094	-2.04889	-3.43677	48	13.8923	1.84094	-13.3049	48	-1.83795	-2.16107	-3.50781	48	202.79	149.503	48.9999	48	-1.625	-2.03906	-3.42108	48	6.90564	4.90656	-3.50653	48	-1.70609	-1.9614	-3.45441	47	4.11328	6.19922	-5.6828	47	-1.32657	-1.65701	-3.08514	49	-13.4044
48	-2.03796	0.684998	-6.62427	48	-2.14749	-2.57077	-3.93188	49	2.97482	2.59656	-7.01587	49	-1.6008	-2.01407	-3.39343	49	14.0092	1.90359	-13.2938	49	-1.82687	-2.15295	-3.48016	49	206.191	152.123	50.2037	49	-1.59109	-2.01498	-3.36969	49	6.94064	4.96719	-3.47778	49	-1.65735	-1.93109	-3.3938	48	4.27029	6.26718	-5.64844	48	-1.27454	-1.59906	-2.99438	50	-13.3223
49	-2.04486	0.645447	-6.66187	49	-2.10782	-2.50858	-3.86194	50	3.07968	2.6828	-6.99951	50	-1.56174	-1.98672	-3.34241	50	14.028	2.10126	-13.1182	50	-1.82031	-2.13281	-3.44922	50	209.613	154.838	51.3962	50	-1.54031	-1.98764	-3.30389	50	6.9747	5.00876	-3.45636	50	-1.61313	-1.90436	-3.33423	49	4.41531	6.39392	-5.52106	49	-1.24142	-1.54922	-2.92346	51	-13.237
50	-2.03439	0.657806	-6.68481	50	-2.10031	-2.46545	-3.80298	51	3.12216	2.79828	-6.86707	51	-1.54221	-1.96719	-3.30334	51	14.1397	2.19971	-13.058	51	-1.7811	-2.09186	-3.40295	51	213.02	157.637	52.7285	51	-1.51437	-1.94983	-3.23358	51	7.0614	5.08063	-3.40808	51	-1.57407	-1.88092	-3.28284	50	4.50516	6.52283	-5.42902	50	-1.21408	-1.49844	-2.86389	52	-13.1492
51	-2.02969	0.659363	-6.69714	51	-2.10156	-2.45313	-3.77966	52	3.09906	2.80594	-6.82227	52	-1.50766	-1.94733	-3.25647	52	14.2494	2.33234	-12.8908	52	-1.73358	-2.02966	-3.33063	52	216.418	160.381	54.0781	52	-1.49423	-1.92673	-3.17761	52	7.14813	5.18375	-3.35107	52	-1.52655	-1.84998	-3.23206	51	4.57077	6.64236	-5.32745	51	-1.19125	-1.45905	-2.81311	53	-13.1395
52	-2.02844	0.639221	-6.70654	52	-2.10812	-2.45374	-3.76086	53	3.10733	2.79202	-6.86121	53	-1.46799	-1.90469	-3.20203	53	14.3256	2.45438	-12.7579	53	-1.69922	-1.99219	-3.27173	53	219.85	163.202	55.4435	53	-1.48642	-1.91891	-3.11871	53	7.2178	5.30124	-3.26282	53	-1.48422	-1.84186	-3.18488	52	4.65076	6.6922	-5.25562	52	-1.16141	-1.40952	-2.75873	54	-13.0347
53	-2.08408	0.635773	-6.71765	53	-2.10938	-2.47266	-3.74841	54	3.14218	2.82343	-6.84729	54	-1.4472	-1.86624	-3.16272	54	14.4272	2.46219	-12.7471	54	-1.67188	-1.96094	-3.21936	54	223.102	165.834	56.6146	54	-1.45908	-1.89938	-3.07184	54	7.25281	5.39313	-3.20062	54	-1.44516	-1.81061	-3.1344	53	4.70154	6.78204	-5.22339	53	-1.13205	-1.38907	-2.72235	55	-12.962
54	-2.14798	0.603271	-6.73364	54	-2.09686	-2.48279	-3.74133	55	3.18796	2.95874	-6.78894	55	-1.40939	-1.8461	-3.13074	55	14.5534	2.61002	-12.6572	55	-1.63077	-1.93265	-3.1803	55	226.236	168.21	57.5961	55	-1.43439	-1.87265	-3.03278	55	7.31454	5.43845	-3.14014	55	-1.41391	-1.79889	-3.08362	54	4.75827	6.81424	-5.16479	54	-1.09283	-1.34811	-2.6842	56	-12.8987
55	-2.16016	0.578125	-6.77148	55	-2.06235	-2.47076	-3.70374	56	3.26938	3.06061	-6.72107	56	-1.39642	-1.80765	-3.09241	56	14.6425	2.7803	-12.516	56	-1.58984	-1.89453	-3.12268	56	229.347	170.579	58.6336	56	-1.42267	-1.84921	-2.9892	56	7.38641	5.465	-3.08777	56	-1.37735	-1.78592	-3.03284	55	4.83405	6.81735	-5.1853	55	-1.04532	-1.28592	-2.61188	57	-12.8087
56	-2.14032	0.542816	-6.80103	56	-2.04092	-2.45218	-3.66113	57	3.31326	3.05234	-6.69409	57	-1.36844	-1.78452	-3.06042	57	14.6842	2.84344	-12.4558	57	-1.55264	-1.88187	-3.06311	57	232.386	172.934	59.5463	57	-1.38486	-1.82907	-2.96967	57	7.42078	5.52985	-3.00891	57	-1.32718	-1.75046	-2.97546	56	4.87625	6.91345	-5.1767	56	-1.005	-1.23969	-2.54517	58	-12.7525
57	-2.10376	0.540131	-6.78918	57	-2.00311	-2.4281	-3.62891	58	3.22531	3.07092	-6.69751	58	-1.34299	-1.76797	-3.03284	58	14.7886	2.87329	-12.3939	58	-1.51172	-1.84375	-3.00159	58	235.296	175.26	60.5154	58	-1.36407	-1.79062	-2.91949	58	7.43063	5.59329	-2.98779	58	-1.30453	-1.72076	-2.90552	57	5.03015	6.94781	-5.07745	57	-0.942505	-1.1889	-2.48206	59	-12.6411
58	-2.11282	0.55249	-6.77869	58	-1.94641	-2.39984	-3.59045	59	3.29218	3.09607	-6.69653	59	-1.30188	-1.75922	-3.00647	59	14.8412	2.90359	-12.3378	59	-1.47061	-1.82327	-2.96155	59	238.241	177.434	61.4467	59	-1.32437	-1.74796	-2.88763	59	7.45984	5.66266	-2.95746	59	-1.27655	-1.68982	-2.86096	58	5.11029	6.96048	-5.02985	58	-0.901581	-1.12735	-2.41174	60	-12.463
59	-2.13235	0.58374	-6.78711	59	-1.92188	-2.36328	-3.54065	60	3.34109	3.1478	-6.65137	60	-1.27063	-1.70844	-2.94482	60	14.855	3.06079	-12.1572	60	-1.44797	-1.77405	-2.89221	60	241.243	179.802	62.4954	60	-1.29562	-1.71936	-2.85217	60	7.48798	5.68375	-2.91748	60	-1.23608	-1.67294	-2.8255	59	5.19733	6.97751	-5.03857	59	-0.857361	-1.08109	-2.35217	61	-12.388
60	-2.18124	0.602325	-6.81836	60	-1.92062	-2.36389	-3.51868	61	3.32968	3.2453	-6.57422	61	-1.23157	-1.67719	-2.90576	61	14.8323	3.11313	-12.1386	61	-1.43436	-1.74374	-2.85156	61	244.12	182.117	63.5649	61	-1.26376	-1.68845	-2.81042	61	7.53174	5.72437	-2.86047	61	-1.18469	-1.63031	-2.77203	60	5.3064	7.14172	-4.90717	60	-0.828125	-1.03906	-2.30078	62	-12.3877
61	-2.19174	0.589996	-6.84094	61	-1.91016	-2.36328	-3.51794	62	3.33826	3.29764	-6.578	62	-1.21017	-1.63516	-2.86279	62	14.9359	3.09454	-12.0504	62	-1.405	-1.72327	-2.8194	62	246.99	184.409	64.6794	62	-1.22672	-1.65811	-2.75934	62	7.57281	5.77219	-2.82294	62	-1.14438	-1.59186	-2.72485	61	5.40952	7.20343	-4.84094	61	-0.789063	-1.01172	-2.2608	63	-12.3945
62	-2.16049	0.601715	-6.84802	62	-1.90234	-2.34375	-3.49915	63	3.32654	3.34842	-6.57947	63	-1.18079	-1.59515	-2.82288	63	15.0417	3.19986	-11.8872	63	-1.38873	-1.6806	-2.78906	63	249.789	186.686	65.7315	63	-1.21564	-1.63046	-2.72327	63	7.6022	5.83563	-2.81604	63	-1.11124	-1.56155	-2.68127	62	5.53842	7.32452	-4.72687	62	-0.766418	-0.982025	-2.21002	64	-12.2273
63	-2.17813	0.612488	-6.8363	63	-1.89124	-2.3317	-3.49133	64	3.29108	3.3017	-6.57947	64	-1.15814	-1.57718	-2.76514	64	15.1348	3.32907	-11.766	64	-1.3764	-1.65359	-2.78094	64	252.549	189.075	66.8532	64	-1.18439	-1.61093	-2.70013	64	7.59546	5.87219	-2.79358	64	-1.09171	-1.54202	-2.66083	63	5.58405	7.37595	-4.68781	63	-0.730469	-0.960938	-2.1889	65	-12.1672
64	-2.20938	0.608582	-6.85498	64	-1.88873	-2.31342	-3.46814	65	3.31906	3.3717	-6.52112	65	-1.13797	-1.56577	-2.72058	65	15.0897	3.33798	-11.7116	65	-1.34766	-1.64063	-2.74939	65	255.326	191.298	67.9172	65	-1.13672	-1.59766	-2.68842	65	7.58453	5.88547	-2.79108	65	-1.07217	-1.52249	-2.62177	64	5.64169	7.29828	-4.7392	64	-0.710938	-0.941406	-2.15143	66	-12.0472
65	-2.21909	0.609528	-6.8667	65	-1.86328	-2.29297	-3.45911	66	3.35123	3.41422	-6.47388	66	-1.12689	-1.56937	-2.69299	66	15.1531	3.34921	-11.6932	66	-1.30078	-1.60938	-2.71936	66	258.018	193.479	68.9756	66	-1.11343	-1.55655	-2.63922	66	7.59109	5.91733	-2.78088	66	-1.06436	-1.51077	-2.60223	65	5.78265	7.41531	-4.66937	65	-0.679688	-0.921875	-2.10065	67	-11.9691
66	-2.2222	0.622803	-6.88708	66	-1.84045	-2.26529	-3.44055	67	3.39734	3.39313	-6.47729	67	-1.10736	-1.55765	-2.65417	67	15.2122	3.36658	-11.6653	67	-1.27811	-1.58359	-2.69202	67	260.664	195.647	69.9893	67	-1.10626	-1.5289	-2.60999	67	7.64984	5.96609	-2.76593	67	-1.05139	-1.50357	-2.57098	66	5.91498	7.55814	-4.56372	66	-0.65033	-0.901398	-2.04987	68	-11.9084
67	-2.2222	0.654053	-6.88086	67	-1.82031	-2.24219	-3.41736	68	3.40701	3.43124	-6.44446	68	-1.10547	-1.54688	-2.61121	68	15.2073	3.45297	-11.5499	68	-1.24875	-1.58264	-2.67096	68	263.291	197.829	71.0524	68	-1.06641	-1.48828	-2.57904	68	7.67438	6.02609	-2.70526	68	-1.02454	-1.50922	-2.55078	67	5.92404	7.65515	-4.56982	67	-0.623749	-0.859985	-1.99219	69	-11.848
68	-2.25156	0.641388	-6.88867	68	-1.78125	-2.22266	-3.38977	69	3.41016	3.45703	-6.4436	69	-1.08127	-1.54532	-2.60254	69	15.227	3.48611	-11.5191	69	-1.2175	-1.57092	-2.64844	69	265.844	199.918	72.0891	69	-1.03531	-1.44717	-2.52985	69	7.68594	6.07501	-2.67151	69	-0.975616	-1.48093	-2.51392	68	6.00296	7.69971	-4.48718	68	-0.591095	-0.847015	-1.94763	70	-11.8237
69	-2.26517	0.611084	-6.89954	69	-1.76828	-2.21545	-3.37024	70	3.41812	3.54874	-6.41467	70	-1.07813	-1.51953	-2.56506	70	15.2597	3.48734	-11.4976	70	-1.18436	-1.55234	-2.60938	70	268.356	202.002	73.0314	70	-1.00656	-1.4303	-2.51233	70	7.67358	6.0636	-2.67358	70	-0.944366	-1.43796	-2.47192	69	6.07983	7.77844	-4.43793	69	-0.560486	-0.831085	-1.90204	71	-11.7683
70	-2.27298	0.603271	-6.90039	70	-1.74219	-2.21094	-3.36951	71	3.41873	3.55234	-6.38525	71	-1.07611	-1.50687	-2.55176	71	15.3036	3.51813	-11.4832	71	-1.15826	-1.56342	-2.58893	71	270.773	204.059	74.0255	71	-0.996246	-1.38858	-2.47058	71	7.67047	6.06516	-2.69342	71	-0.9086	-1.3992	-2.43286	70	6.16467	7.83954	-4.39172	70	-0.522675	-0.818756	-1.85938	72	-11.6541
71	-2.2847	0.603271	-6.86133	71	-1.73703	-2.20374	-3.35071	72	3.40701	3.50937	-6.39673	72	-1.05002	-1.48672	-2.53308	72	15.377	3.62595	-11.3655	72	-1.1178	-1.54263	-2.56219	72	273.188	205.988	74.9606	72	-0.96875	-1.37891	-2.44983	72	7.6889	6.08719	-2.69495	72	-0.858429	-1.35202	-2.38562	71	6.28888	7.88876	-4.32385	71	-0.488281	-0.78125	-1.82092	73	-11.5814
72	-2.2847	0.622803	-6.83789	72	-1.7403	-2.20404	-3.34607	73	3.38562	3.52985	-6.38501	73	-1.03705	-1.44827	-2.50256	73	15.4309	3.67517	-11.3132	73	-1.07813	-1.51172	-2.52045	73	275.542	207.969	75.8948	73	-0.946106	-1.34921	-2.43219	73	7.71689	6.13766	-2.67401	73	-0.833893	-1.29202	-2.32349	72	6.30655	7.90921	-4.27155	72	-0.451111	-0.760773	-1.79205	74	-11.4325
73	-2.30112	0.632965	-6.83789	73	-1.72922	-2.19592	-3.34973	74	3.36734	3.54092	-6.38586	74	-1.0372	-1.43845	-2.49011	74	15.4117	3.69064	-11.3116	74	-1.04889	-1.48138	-2.48108	74	277.882	209.766	76.7809	74	-0.927826	-1.3486	-2.41107	74	7.75922	6.19656	-2.62683	74	-0.804535	-1.25201	-2.29364	73	6.315	7.93234	-4.22949	73	-0.419861	-0.729523	-1.76953	75	-11.429
74	-2.33173	0.620941	-6.85583	74	-1.73904	-2.19296	-3.34998	75	3.36484	3.55389	-6.45557	75	-1.03391	-1.44983	-2.49219	75	15.4361	3.70187	-11.2763	75	-1.04639	-1.46701	-2.46063	75	280.076	211.636	77.6404	75	-0.914856	-1.32187	-2.37262	75	7.78064	6.2464	-2.56464	75	-0.783112	-1.22171	-2.26331	74	6.36078	7.99344	-4.20184	74	-0.398438	-0.691406	-1.73047	76	-11.4116
75	-2.34985	0.590912	-6.8595	75	-1.74219	-2.20313	-3.34912	76	3.3989	3.59546	-6.47644	76	-1.02859	-1.46811	-2.50037	76	15.4736	3.76126	-11.2172	76	-1.03592	-1.46249	-2.45935	76	282.159	213.413	78.5711	76	-0.894684	-1.31046	-2.34076	76	7.78375	6.28391	-2.52466	76	-0.76358	-1.20218	-2.21161	75	6.41779	8.08017	-4.13403	75	-0.360626	-0.647797	-1.6983	77	-11.2789
76	-2.36282	0.572021	-6.86853	76	-1.72922	-2.1842	-3.33118	77	3.41	3.62311	-6.43982	77	-1.01627	-1.46063	-2.49377	77	15.4919	3.81265	-11.1633	77	-1.03467	-1.44357	-2.4483	77	284.279	215.111	79.4233	77	-0.875793	-1.29062	-2.31311	77	7.78064	6.29718	-2.51135	77	-0.75061	-1.16373	-2.16473	76	6.49484	8.07095	-4.13092	76	-0.310486	-0.600616	-1.66376	78	-11.2314
77	-2.39218	0.563263	-6.9082	77	-1.70969	-2.1842	-3.31873	78	3.47781	3.65952	-6.39722	78	-1.00595	-1.44626	-2.46997	78	15.5083	3.8533	-11.1249	78	-1.03281	-1.42499	-2.43591	78	286.436	216.866	80.237	78	-0.870789	-1.27359	-2.27045	78	7.76422	6.31516	-2.4856	78	-0.742188	-1.14063	-2.12891	77	6.60968	8.13657	-4.11389	77	-0.269531	-0.550781	-1.61328	79	-11.1595
78	-2.41876	0.521851	-6.95813	78	-1.68625	-2.1842	-3.30701	79	3.55484	3.68936	-6.37109	79	-0.988281	-1.46094	-2.45313	79	15.554	3.91437	-11.0562	79	-1.0242	-1.42343	-2.435	79	288.512	218.623	81.0911	79	-0.85437	-1.27203	-2.23669	79	7.76111	6.31671	-2.48401	79	-0.731079	-1.12466	-2.11298	78	6.63217	8.21124	-4.02716	78	-0.256561	-0.524048	-1.5733	80	-11.1027
79	-2.42517	0.503571	-6.99084	79	-1.65826	-2.17279	-3.28748	80	3.56766	3.73764	-6.354	80	-0.96875	-1.44141	-2.42285	80	15.6244	3.9964	-10.9688	80	-1.00467	-1.39218	-2.41705	80	290.557	220.348	81.9941	80	-0.813293	-1.23984	-2.21094	80	7.77548	6.35641	-2.47388	80	-0.712799	-1.10062	-2.08203	79	6.62686	8.24905	-3.9964	79	-0.248138	-0.500946	-1.53748	81	-11.0645
80	-2.41797	0.496094	-7.01172	80	-1.63937	-2.15295	-3.28723	81	3.55124	3.72437	-6.33203	81	-0.953766	-1.42938	-2.3916	81	15.6848	4.0072	-10.8985	81	-0.996857	-1.37265	-2.39752	81	292.66	222.14	82.9367	81	-0.790619	-1.21014	-2.16888	81	7.80814	6.38501	-2.44714	81	-0.693268	-1.07327	-2.05145	80	6.69092	8.28345	-3.9834	80	-0.23703	-0.484985	-1.50983	82	-11.0056
81	-2.40891	0.503265	-7.01196	81	-1.61594	-2.14124	-3.28748	82	3.52469	3.74545	-6.31873	82	-0.935638	-1.41891	-2.36841	82	15.7009	4.0011	-10.8389	82	-0.977325	-1.35312	-2.37018	82	294.67	223.866	83.8986	82	-0.782196	-1.21048	-2.14777	82	7.83609	6.42764	-2.43671	82	-0.668579	-1.04263	-2.02411	81	6.75186	8.35062	-3.99432	81	-0.235168	-0.474213	-1.47888	83	-10.9473
82	-2.42532	0.52124	-7.03088	82	-1.61795	-2.14218	-3.26794	83	3.49985	3.8028	-6.29297	83	-0.921112	-1.4086	-2.35156	83	15.6978	3.99484	-10.8368	83	-0.957794	-1.35312	-2.33893	83	296.673	225.601	84.8875	83	-0.771088	-1.21014	-2.12793	83	7.85562	6.45889	-2.41687	83	-0.652344	-1.03125	-2	82	6.8089	8.44516	-3.90918	82	-0.235168	-0.450775	-1.44672	84	-10.8475
83	-2.45453	0.533905	-7.06836	83	-1.61139	-2.16107	-3.2749	84	3.48093	3.84546	-6.26831	84	-0.890472	-1.38873	-2.31506	84	15.713	3.98923	-10.8344	84	-0.926544	-1.34531	-2.3194	84	298.688	227.306	85.7779	84	-0.76062	-1.20953	-2.11652	84	7.88501	6.47937	-2.39734	84	-0.641235	-1.0231	-1.98016	83	6.9006	8.46375	-3.83575	83	-0.199219	-0.441406	-1.42719	85	-10.7966
84	-2.46564	0.545288	-7.08887	84	-1.60812	-2.16467	-3.27161	85	3.48874	3.85718	-6.27966	85	-0.880157	-1.35483	-2.28015	85	15.7423	4.01752	-10.821	85	-0.897186	-1.34436	-2.29987	85	300.618	228.916	86.686	85	-0.749695	-1.19937	-2.07813	85	7.92282	6.51126	-2.367	85	-0.622955	-1.0303	-1.96875	84	6.92795	8.495	-3.78406	84	-0.167969	-0.429688	-1.40143	86	-10.8133
85	-2.45767	0.535461	-7.11194	85	-1.60031	-2.16467	-3.26794	86	3.51062	3.83063	-6.33826	86	-0.888611	-1.34671	-2.26331	86	15.7486	4.05344	-10.7711	86	-0.887482	-1.33359	-2.26172	86	302.518	230.604	87.5453	86	-0.743134	-1.21048	-2.06482	86	7.93765	6.54874	-2.32855	86	-0.613281	-1.03125	-1.94989	85	6.99139	8.51797	-3.78796	85	-0.148438	-0.402344	-1.37018	87	-10.7622
86	-2.45111	0.536072	-7.1217	86	-1.59186	-2.17279	-3.24841	87	3.51312	3.85672	-6.31555	87	-0.878906	-1.32813	-2.2323	87	15.7356	4.05408	-10.7563	87	-0.862793	-1.31467	-2.22955	87	304.448	232.286	88.4037	87	-0.715637	-1.22031	-2.0498	87	7.94547	6.57608	-2.3075	87	-0.621704	-1.04263	-1.92157	86	7.05685	8.58484	-3.71716	86	-0.128906	-0.402344	-1.35065	88	-10.718
87	-2.46439	0.532959	-7.1106	87	-1.58545	-2.16623	-3.22864	88	3.53171	3.92358	-6.2323	88	-0.885468	-1.32874	-2.21191	88	15.7751	4.04016	-10.7491	88	-0.830139	-1.3017	-2.20935	88	306.437	233.899	89.2923	88	-0.684387	-1.18906	-2.00092	88	7.96814	6.60577	-2.27625	88	-0.637329	-1.05435	-1.90234	87	7.14374	8.64688	-3.70593	87	-0.0917358	-0.393585	-1.33112	89	-10.6409
88	-2.50156	0.512482	-7.13867	88	-1.56717	-2.18515	-3.24695	89	3.54938	3.93625	-6.22107	89	-0.884857	-1.33688	-2.2113	89	15.8405	4.08173	-10.6962	89	-0.806091	-1.26688	-2.17157	89	308.329	235.638	90.2966	89	-0.656403	-1.16983	-1.96967	89	7.9733	6.62469	-2.26685	89	-0.660156	-1.07031	-1.91016	88	7.26669	8.6889	-3.67029	88	-0.078125	-0.390625	-1.30078	90	-10.4788
89	-2.53159	0.480621	-7.16125	89	-1.54953	-2.20374	-3.24756	90	3.5578	3.93591	-6.24939	90	-0.895325	-1.3414	-2.21094	90	15.9186	4.13251	-10.6166	90	-0.795776	-1.23297	-2.14783	90	310.272	237.378	91.299	90	-0.642181	-1.15155	-1.94202	90	7.96033	6.63702	-2.2428	90	-0.680298	-1.09341	-1.90204	89	7.29047	8.76297	-3.65765	89	-0.0682983	-0.389679	-1.28033	91	-10.3636
90	-2.57187	0.442169	-7.18787	90	-1.55078	-2.22266	-3.24841	91	3.53452	3.9339	-6.26074	91	-0.89328	-1.35999	-2.21033	91	15.9647	4.18173	-10.5463	91	-0.79248	-1.2131	-2.12701	91	312.146	239.077	92.1888	91	-0.621887	-1.14999	-1.92902	91	7.94547	6.6503	-2.22388	91	-0.681549	-1.10062	-1.89063	90	7.31357	8.79828	-3.68481	90	-0.0500183	-0.369537	-1.23047	92	-10.2701
91	-2.59985	0.430756	-7.20813	91	-1.54092	-2.22171	-3.23743	92	3.54749	3.99576	-6.20398	92	-0.884857	-1.36813	-2.19958	92	15.9873	4.23877	-10.4744	92	-0.785919	-1.20078	-2.10779	92	314.043	240.744	93.1531	92	-0.612183	-1.14703	-1.91888	92	7.91937	6.66922	-2.19812	92	-0.671875	-1.09375	-1.87958	91	7.34796	8.87485	-3.57953	91	-0.0175171	-0.350616	-1.19202	93	-10.2456
92	-2.62579	0.404663	-7.22791	92	-1.53436	-2.20935	-3.21875	93	3.55469	4.02734	-6.1604	93	-0.878906	-1.37891	-2.21094	93	15.9794	4.29938	-10.4025	93	-0.766388	-1.18124	-2.08893	93	315.904	242.474	94.1661	93	-0.62204	-1.14017	-1.90625	93	7.9325	6.70172	-2.17401	93	-0.665924	-1.10452	-1.89423	92	7.36749	8.93735	-3.53497	92	0.0104675	-0.339203	-1.15234	94	-10.1573
93	-2.62955	0.383118	-7.25256	93	-1.51157	-2.18951	-3.19202	94	3.58218	4.00577	-6.19202	94	-0.857361	-1.37015	-2.2041	94	15.9873	4.32861	-10.3616	94	-0.763275	-1.16327	-2.05768	94	317.823	244.167	95.1046	94	-0.623901	-1.15094	-1.90918	94	7.95532	6.73718	-2.16748	94	-0.644379	-1.09186	-1.88348	93	7.4003	8.94046	-3.59747	93	0.0345154	-0.304382	-1.11298	95	-10.0542
94	-2.61594	0.374359	-7.26233	94	-1.5	-2.17188	-3.16113	95	3.60297	4.02859	-6.2251	95	-0.849548	-1.37796	-2.19324	95	15.9892	4.3511	-10.3322	95	-0.754669	-1.17343	-2.04828	95	319.73	245.934	96.1419	95	-0.62265	-1.14374	-1.91016	95	7.99438	6.78796	-2.13654	95	-0.588898	-1.07077	-1.84534	94	7.51468	9.08643	-3.51074	94	0.0448303	-0.282196	-1.0697	96	-9.99063
95	-2.62891	0.335938	-7.2887	95	-1.49014	-2.15921	-3.13977	96	3.62311	4.05951	-6.2323	96	-0.839081	-1.36563	-2.18152	96	16.0154	4.34189	-10.3313	96	-0.746857	-1.17343	-2.03033	96	321.538	247.709	97.0854	96	-0.612183	-1.15094	-1.89777	96	8.02234	6.83063	-2.117	96	-0.542816	-1.00983	-1.78442	95	7.50623	9.13361	-3.46918	95	0.0723267	-0.280304	-1.04889	97	-9.96469
96	-2.62955	0.344055	-7.31274	96	-1.47858	-2.16107	-3.09766	97	3.60483	4.08624	-6.20471	97	-0.80188	-1.36469	-2.16272	97	16.0416	4.36203	-10.326	97	-0.73703	-1.17249	-2.0108	97	323.393	249.413	98.0992	97	-0.60437	-1.13922	-1.87891	97	8.04642	6.86548	-2.08936	97	-0.519531	-0.992188	-1.73206	96	7.61279	9.14282	-3.47729	96	0.0773315	-0.251556	-1.01172	98	-9.90656
97	-2.64719	0.354828	-7.33264	97	-1.46951	-2.18515	-3.0802	98	3.59702	4.07843	-6.21179	98	-0.780487	-1.33438	-2.12451	98	16.0689	4.36203	-10.2875	98	-0.725464	-1.15485	-1.98047	98	325.202	251.149	99.1378	98	-0.60437	-1.13141	-1.85938	98	8.05673	6.89938	-2.06561	98	-0.50061	-0.991852	-1.71063	97	7.70889	9.2178	-3.37323	97	0.085144	-0.251556	-0.989685	99	-9.89453
98	-2.66672	0.374359	-7.3512	98	-1.47607	-2.18576	-3.06787	99	3.62311	4.04779	-6.2196	99	-0.767517	-1.31937	-2.08459	99	16.0831	4.38031	-10.2289	99	-0.709686	-1.16467	-1.95905	99	327.078	252.856	100.101	99	-0.565155	-1.1217	-1.83203	99	8.04361	6.91376	-2.07605	99	-0.489075	-0.974213	-1.67188	98	7.76437	9.27017	-3.3623	98	0.101563	-0.25	-0.958435	100	-9.88
99	-2.65689	0.383118	-7.36292	99	-1.46951	-2.20468	-3.06726	100	3.62125	4.04874	-6.21252	100	-0.739532	-1.30795	-2.05261	100	16.1033	4.41125	-10.1848	100	-0.696075	-1.14218	-1.92969	100	328.832	254.592	101.051	100	-0.561401	-1.08844	-1.77917	100	8.04703	6.94717	-2.08264	100	-0.479218	-0.984985	-1.66223	99	7.78076	9.33032	-3.2428	99	0.121094	-0.242188	-0.940491	101	-9.88733
100	-2.66486	0.424194	-7.35217	100	-1.48593	-2.20624	-3.04834	101	3.6264	4.06766	-6.14307	101	-0.735168	-1.29062	-2.01331	101	16.1443	4.45126	-10.1532	101	-0.666718	-1.14514	-1.92096	101	330.721	256.288	102.033	101	-0.535309	-1.0878	-1.73828	101	8.04501	6.98923	-2.06531	101	-0.485779	-1.00513	-1.66315	100	7.83624	9.4061	-3.20526	100	0.121094	-0.230469	-0.909241	102	-9.78452
101	-2.64719	0.432953	-7.36975	101	-1.48389	-2.22482	-3.06628	102	3.61328	4.09766	-6.11121	102	-0.70578	-1.28967	-2.01111	102	16.2017	4.48312	-10.1346	102	-0.66687	-1.13531	-1.89063	102	332.53	258.022	103.087	102	-0.526245	-1.07281	-1.71155	102	8.0647	7.02625	-2.05652	102	-0.515167	-1.0217	-1.65863	101	7.90857	9.42267	-3.22638	101	0.104675	-0.224213	-0.889709	103	-9.74203
102	-2.65579	0.450928	-7.38245	102	-1.48514	-2.23203	-3.07507	103	3.57358	4.10577	-6.11389	103	-0.701874	-1.28967	-1.99255	103	16.2389	4.5036	-10.0961	103	-0.665619	-1.12811	-1.88873	103	334.421	259.789	104.146	103	-0.530945	-1.08218	-1.69922	103	8.08609	7.06827	-2.01935	103	-0.53125	-1.03906	-1.67719	102	7.95544	9.60626	-3.11792	102	0.101563	-0.222656	-0.888123	104	-9.66672
103	-2.67532	0.431396	-7.43164	103	-1.50201	-2.23138	-3.07568	104	3.53766	4.12375	-6.10242	104	-0.700012	-1.28671	-1.96912	104	16.2866	4.54422	-10.0463	104	-0.653748	-1.13406	-1.89984	104	336.326	261.614	105.23	104	-0.532806	-1.11249	-1.69763	104	8.09705	7.09406	-1.9989	104	-0.520142	-1.03091	-1.65985	103	8.00482	9.64798	-3.08667	103	0.0950012	-0.211548	-0.862366	105	-9.57843
104	-2.71439	0.392334	-7.4707	104	-1.50531	-2.24734	-3.06067	105	3.58218	4.13858	-6.10876	105	-0.683594	-1.30469	-1.96814	105	16.3373	4.61453	-9.95801	105	-0.661713	-1.12421	-1.8783	105	338.085	263.399	106.261	105	-0.530945	-1.12125	-1.68683	105	8.09705	7.09406	-2.00513	105	-0.514832	-1.02966	-1.66016	104	8.12234	9.66736	-3.07764	104	0.085144	-0.212494	-0.838257	106	-9.535
105	-2.75656	0.354828	-7.50977	105	-1.50983	-2.25092	-3.06421	106	3.61029	4.13232	-6.11182	106	-0.664063	-1.29688	-1.9502	106	16.3764	4.66531	-9.87988	106	-0.679382	-1.13297	-1.8764	106	339.934	265.068	107.148	106	-0.530945	-1.14078	-1.69763	106	8.09048	7.10516	-1.99731	106	-0.50061	-1.00357	-1.63409	105	8.14044	9.74814	-3.01886	105	0.103424	-0.200165	-0.829529	107	-9.45483
106	-2.78595	0.322632	-7.53088	106	-1.50076	-2.23593	-3.04895	107	3.60532	4.14264	-6.14465	107	-0.65625	-1.29688	-1.94238	107	16.4155	4.69266	-9.86035	107	-0.671387	-1.15451	-1.88721	107	341.68	266.797	108.069	107	-0.5289	-1.15155	-1.68591	107	8.1272	7.12	-2.02405	107	-0.470612	-0.979523	-1.60156	106	8.23404	9.76187	-2.97076	106	0.134064	-0.192017	-0.810608	108	-9.43155
107	-2.76346	0.315308	-7.55334	107	-1.49561	-2.23654	-3.02881	108	3.58218	4.16983	-6.17847	108	-0.626892	-1.29593	-1.93066	108	16.4155	4.68484	-9.87988	108	-0.662964	-1.13141	-1.8656	108	343.23	268.313	108.821	108	-0.522339	-1.15875	-1.68683	108	8.14658	7.16891	-1.99591	108	-0.434692	-0.950623	-1.56317	107	8.29749	9.83954	-2.84387	107	0.153595	-0.172485	-0.779663	109	-9.45108
108	-2.73361	0.357025	-7.51477	108	-1.48718	-2.24469	-3.0282	109	3.54779	4.08154	-6.27197	109	-0.617188	-1.27734	-1.9198	109	16.4026	4.62485	-9.97754	109	-0.644043	-1.11545	-1.84967	109	344.508	269.312	109.003	109	-0.504059	-1.13858	-1.67969	109	8.16422	7.18546	-1.98621	109	-0.38266	-0.892639	-1.5061	108	8.35938	9.87891	-2.83167	108	0.167175	-0.149994	-0.748413	110	-9.39749
109	-2.68344	0.396393	-7.50574	109	-1.47797	-2.25516	-3.03955	110	3.52719	4.00201	-6.3634	110	-0.607513	-1.27829	-1.91895	110	16.38	4.56781	-10.1011	110	-0.63562	-1.10406	-1.82654	110	345.576	269.732	108.613	110	-0.489838	-1.11249	-1.66077	110	8.16235	7.20593	-1.9989	110	-0.343597	-0.861389	-1.45471	109	8.4003	9.94046	-2.82031	109	0.183594	-0.140625	-0.735779	111	-9.39548
110	-2.66861	0.42218	-7.47485	110	-1.46561	-2.24374	-3.03687	111	3.49469	3.94406	-6.43628	111	-0.604218	-1.28186	-1.92188	111	16.3456	4.49124	-10.1926	111	-0.61795	-1.11484	-1.81061	111	346.478	269.956	108.007	111	-0.461731	-1.11093	-1.64777	111	8.14468	7.19717	-1.9881	111	-0.310455	-0.819366	-1.40002	110	8.44247	9.95844	-2.8584	110	0.193268	-0.12204	-0.698303	112	-9.42468
111	-2.66672	0.42514	-7.48108	111	-1.46765	-2.24469	-3.0249	112	3.4353	3.90344	-6.5072	112	-0.597656	-1.28906	-1.93005	112	16.3045	4.42001	-10.2722	112	-0.588593	-1.10608	-1.79205	112	347.358	269.999	107.204	112	-0.450165	-1.08939	-1.6181	112	8.13312	7.16	-2.01843	112	-0.290924	-0.799835	-1.37177	111	8.48514	9.93124	-2.9389	111	0.210938	-0.113281	-0.669983	113	-9.45703
112	-2.68625	0.405609	-7.49963	112	-1.47607	-2.26389	-3.03955	113	3.39124	3.85513	-6.60718	113	-0.585938	-1.27734	-1.91113	113	16.2753	4.35843	-10.3533	113	-0.574982	-1.09531	-1.76172	113	348.134	269.908	106.349	113	-0.411713	-1.08124	-1.60059	113	8.12595	7.15189	-2.02808	113	-0.271393	-0.780304	-1.34052	112	8.50342	9.96313	-2.99371	112	0.223907	-0.0943604	-0.631897	114	-9.51563
113	-2.70578	0.386078	-7.5426	113	-1.45779	-2.28281	-3.03601	114	3.3764	3.82547	-6.67993	114	-0.592499	-1.27014	-1.8916	114	16.257	4.35001	-10.3542	114	-0.557343	-1.08264	-1.74127	114	348.895	269.927	105.62	114	-0.40329	-1.06985	-1.57745	114	8.10251	7.14017	-2.0473	114	-0.248749	-0.762329	-1.30145	113	8.52655	9.91641	-3.0451	113	0.2453	-0.0835876	-0.599976	115	-9.58249
114	-2.72531	0.343109	-7.58167	114	-1.45969	-2.27405	-3.03662	115	3.31421	3.8136	-6.7323	115	-0.576263	-1.26657	-1.87146	115	16.2412	4.34033	-10.2716	115	-0.547638	-1.07187	-1.71875	115	349.562	269.91	104.831	115	-0.392181	-1.06171	-1.55762	115	8.0928	7.12936	-2.05902	115	-0.248749	-0.762329	-1.29987	114	8.53766	9.89328	-3.06873	114	0.28125	-0.0820313	-0.587341	116	-9.65625
115	-2.73236	0.305603	-7.62073	115	-1.45779	-2.25156	-3.02576	116	3.285	3.76373	-6.8064	116	-0.548767	-1.26859	-1.85156	116	16.2264	4.33017	-10.2307	116	-0.535919	-1.07187	-1.6983	116	350.192	269.935	104.14	116	-0.381714	-1.04938	-1.52667	116	8.07983	7.14172	-2.04828	116	-0.23703	-0.774048	-1.28033	115	8.55109	9.88657	-3.07684	115	0.305939	-0.0631104	-0.549866	117	-9.74921
116	-2.7272	0.293274	-7.65356	116	-1.47421	-2.25311	-3.0249	117	3.23422	3.73248	-6.83862	117	-0.545013	-1.25876	-1.81042	117	16.2128	4.31937	-10.2557	117	-0.522949	-1.06467	-1.69049	117	350.922	270.027	103.545	117	-0.373901	-1.01031	-1.5	117	8.07922	7.14984	-2.0528	117	-0.21936	-0.773102	-1.28033	116	8.56561	9.85391	-3.12482	116	0.332031	-0.0507813	-0.529663	118	-9.80624
117	-2.72064	0.254822	-7.69983	117	-1.47733	-2.28281	-3.05457	118	3.19202	3.68716	-6.8855	118	-0.533905	-1.27014	-1.79297	118	16.1659	4.26859	-10.3347	118	-0.504669	-1.06406	-1.69763	118	351.582	270.022	103.019	118	-0.368744	-0.991394	-1.48047	118	8.07672	7.16281	-2.04919	118	-0.210938	-0.761719	-1.25781	117	8.56873	9.86407	-3.12732	117	0.353424	-0.0204773	-0.499084	119	-9.87485
118	-2.7186	0.228424	-7.74341	118	-1.4989	-2.28375	-3.06787	119	3.14313	3.62375	-6.88696	119	-0.522186	-1.27014	-1.78943	119	16.1316	4.21158	-10.3933	119	-0.506714	-1.05328	-1.68658	119	352.3	270.13	102.506	119	-0.355621	-0.978424	-1.46808	119	8.0975	7.20123	-2.0426	119	-0.229218	-0.762329	-1.24969	118	8.60281	9.87439	-3.14526	118	0.384064	-0.0123291	-0.459045	120	-9.92688
119	-2.74017	0.196228	-7.78345	119	-1.51703	-2.30594	-3.09814	120	3.0936	3.57233	-6.91736	120	-0.513763	-1.27829	-1.78943	120	16.1101	4.17343	-10.4457	120	-0.495605	-1.06467	-1.70123	120	353.051	270.328	102.191	120	-0.336731	-0.950775	-1.44983	120	8.09094	7.21234	-2.04199	120	-0.231079	-0.761383	-1.24908	119	8.58514	9.87735	-3.17902	119	0.402344	0.0195313	-0.428101	121	-9.96826
120	-2.75314	0.157806	-7.82153	120	-1.50983	-2.32123	-3.12671	121	3.07092	3.53482	-6.948	121	-0.527344	-1.28906	-1.80078	121	16.0925	4.14127	-10.4544	121	-0.501556	-1.06561	-1.69763	121	353.773	270.612	101.957	121	-0.315308	-0.920471	-1.4306	121	8.07983	7.21204	-2.05701	121	-0.23703	-0.75061	-1.21875	120	8.55045	9.83218	-3.22888	120	0.413269	0.0492249	-0.401428	122	-9.98422
121	-2.7897	0.133118	-7.86511	121	-1.48422	-2.33014	-3.15051	122	3.05014	3.55499	-6.96899	122	-0.533905	-1.28967	-1.81348	122	16.0906	4.11093	-10.4535	122	-0.506714	-1.07281	-1.71625	122	354.509	270.972	101.845	122	-0.300476	-0.890778	-1.41797	122	8.06155	7.19968	-2.06842	122	-0.212799	-0.749054	-1.22955	121	8.53827	9.76797	-3.28528	121	0.431549	0.0576477	-0.388123	123	-10.0938
122	-2.8222	0.114197	-7.90295	122	-1.46875	-2.32031	-3.1377	123	3.05795	3.59406	-6.9696	123	-0.537201	-1.29782	-1.82068	123	16.0991	4.10281	-10.4466	123	-0.495605	-1.05685	-1.72076	123	355.322	271.507	101.801	123	-0.280945	-0.902496	-1.41638	123	8.0603	7.17297	-2.08734	123	-0.203125	-0.742188	-1.21161	122	8.55624	9.72971	-3.32654	122	0.4328	0.0843811	-0.38092	124	-10.1561
123	-2.83704	0.0845337	-7.9231	123	-1.4628	-2.33109	-3.1593	124	3.0264	3.5903	-6.98132	124	-0.555481	-1.31015	-1.83203	124	16.1219	4.11093	-10.4385	124	-0.503601	-1.06656	-1.69763	124	356.234	272.195	101.977	124	-0.271088	-0.882019	-1.4281	124	8.04202	7.16843	-2.09186	124	-0.180298	-0.734039	-1.1911	123	8.62125	9.78705	-3.32343	123	0.442657	0.0970459	-0.392029	125	-10.1886
124	-2.86313	0.0760803	-7.94812	124	-1.43951	-2.3017	-3.14844	125	2.99594	3.53326	-7.03625	125	-0.569855	-1.32248	-1.85095	125	16.1479	4.12329	-10.4271	125	-0.512024	-1.06622	-1.70752	125	357.197	272.974	102.262	125	-0.269226	-0.871246	-1.4173	125	8.02249	7.16843	-2.09906	125	-0.166718	-0.711548	-1.17969	124	8.64249	9.85843	-3.32996	124	0.456238	0.107819	-0.389038	126	-10.2244
125	-2.88266	0.0448303	-7.97485	125	-1.42844	-2.3053	-3.13879	126	3.01389	3.4989	-7.0769	126	-0.576263	-1.32907	-1.86987	126	16.1609	4.13046	-10.4081	126	-0.523132	-1.08609	-1.71564	126	358.059	273.834	102.647	126	-0.257507	-0.879059	-1.41638	126	8.0061	7.17859	-2.09906	126	-0.140472	-0.720764	-1.19049	125	8.64578	9.85486	-3.3584	125	0.466095	0.108765	-0.388123	127	-10.2797
126	-2.90344	0.0454712	-7.99438	126	-1.42654	-2.30234	-3.11951	127	3.03342	3.54968	-7.05029	127	-0.581573	-1.32248	-1.86328	127	16.1811	4.13406	-10.3841	127	-0.515137	-1.09592	-1.72705	127	359.099	274.699	103.057	127	-0.259552	-0.872192	-1.39685	127	7.97672	7.16983	-2.10529	127	-0.119049	-0.69046	-1.18127	126	8.67654	9.81796	-3.38995	126	0.472656	0.109375	-0.389038	128	-10.3131
127	-2.93158	0.055603	-8.01453	127	-1.42844	-2.3053	-3.10693	128	3.04828	3.57547	-7.00342	128	-0.580963	-1.33063	-1.86987	128	16.1823	4.12955	-10.3682	128	-0.526245	-1.09235	-1.71716	128	360.124	275.69	103.575	128	-0.249695	-0.882965	-1.39594	128	7.93579	7.15125	-2.13562	128	-0.121094	-0.671875	-1.16083	127	8.72546	9.86578	-3.38043	127	0.492188	0.128906	-0.370178	129	-10.2701
128	-2.95297	0.0448303	-8.05591	128	-1.41687	-2.29547	-3.07654	129	3.02014	3.57388	-6.99011	129	-0.589386	-1.32248	-1.88123	129	16.1805	4.12265	-10.3676	129	-0.513123	-1.095	-1.72076	129	361.13	276.734	104.107	129	-0.249695	-0.882965	-1.37732	129	7.92157	7.14078	-2.15607	129	-0.109985	-0.671539	-1.15204	128	8.72076	9.92673	-3.33453	128	0.511719	0.128906	-0.350647	130	-10.2327
129	-2.9444	0.0385742	-8.0647	129	-1.43515	-2.29608	-3.06689	130	3.0025	3.57297	-7.00024	130	-0.566406	-1.32813	-1.8894	130	16.1706	4.12173	-10.3372	130	-0.488281	-1.08984	-1.71814	130	362.22	277.655	104.583	130	-0.248444	-0.883575	-1.35779	130	7.92563	7.13092	-2.16907	130	-0.113281	-0.660156	-1.15234	129	8.70624	9.90469	-3.32123	129	0.53125	0.128906	-0.331116	131	-10.2589
130	-2.95892	0.0360718	-8.05444	130	-1.44998	-2.32578	-3.078	131	3.01047	3.57483	-7.0072	131	-0.554688	-1.31641	-1.87988	131	16.1805	4.11093	-10.3246	131	-0.475311	-1.06311	-1.6803	131	363.285	278.699	105.118	131	-0.247833	-0.872192	-1.33374	131	7.9472	7.13968	-2.15137	131	-0.11203	-0.664673	-1.13251	130	8.72391	9.87439	-3.35779	130	0.550781	0.136719	-0.292053	132	-10.2392
131	-2.96078	0.00576782	-8.09497	131	-1.45654	-2.32639	-3.07959	132	3.03842	3.60577	-6.97778	132	-0.527344	-1.30859	-1.87207	132	16.1628	4.13345	-10.2943	132	-0.459045	-1.03998	-1.66797	132	364.341	279.642	105.676	132	-0.246582	-0.872803	-1.31781	132	7.98688	7.17453	-2.10938	132	-0.126404	-0.665283	-1.12018	131	8.76654	9.9097	-3.39777	131	0.553894	0.154694	-0.280334	133	-10.2573
132	-2.98361	-0.0140686	-8.12329	132	-1.45779	-2.35312	-3.08679	133	3.05139	3.63248	-6.93835	133	-0.497986	-1.29593	-1.87207	133	16.1577	4.12234	-10.2933	133	-0.452637	-1.04514	-1.65204	133	365.395	280.681	106.194	133	-0.246582	-0.892334	-1.31714	133	8.00891	7.20062	-2.07385	133	-0.132813	-0.683594	-1.11957	132	8.79968	9.99078	-3.37061	132	0.563751	0.15564	-0.278748	134	-10.3308
133	-2.99393	-0.0362549	-8.16589	133	-1.44998	-2.36484	-3.09912	134	3.02985	3.67453	-6.91821	134	-0.484375	-1.28906	-1.88074	134	16.1609	4.13046	-10.2783	134	-0.462494	-1.04608	-1.64685	134	366.375	281.625	106.635	134	-0.247833	-0.891724	-1.30542	134	8.02249	7.23093	-2.06091	134	-0.134674	-0.694366	-1.11298	133	8.81747	9.9975	-3.33844	133	0.565613	0.166412	-0.260132	135	-10.3206
134	-3.005	-0.0521851	-8.20227	134	-1.42374	-2.37405	-3.11865	135	3.02795	3.65201	-6.92908	135	-0.464844	-1.29688	-1.87207	135	16.1394	4.12955	-10.2552	135	-0.462494	-1.05389	-1.64594	135	367.379	282.475	107.031	135	-0.23877	-0.89624	-1.30609	135	8.01578	7.24796	-2.02875	135	-0.119843	-0.684204	-1.09442	134	8.8364	9.95486	-3.35687	134	0.565613	0.166412	-0.247498	136	-10.3076
135	-3.01471	-0.0629883	-8.245	135	-1.40891	-2.35217	-3.10156	136	3.0592	3.61295	-6.9104	136	-0.453918	-1.29062	-1.86035	136	16.1445	4.12891	-10.2465	136	-0.450775	-1.07343	-1.64594	136	368.347	283.19	107.334	136	-0.230164	-0.902496	-1.31714	136	8.00485	7.23001	-2.04578	136	-0.121704	-0.694977	-1.09283	135	8.86139	9.89938	-3.37671	135	0.546082	0.178131	-0.239685	137	-10.3194
136	-3.02454	-0.0639038	-8.26538	136	-1.39063	-2.36328	-3.08826	137	3.0611	3.55344	-6.91821	137	-0.463776	-1.29156	-1.85876	137	16.1334	4.13251	-10.2537	137	-0.450775	-1.09296	-1.64594	137	369.337	284.038	107.697	137	-0.215332	-0.892334	-1.30701	137	7.9978	7.21204	-2.05902	137	-0.103424	-0.69046	-1.08203	136	8.86014	9.88828	-3.36029	136	0.540924	0.178741	-0.247498	138	-10.2944
137	-3.06049	-0.085022	-8.30359	137	-1.37967	-2.35312	-3.08899	138	3.01828	3.52405	-6.96814	138	-0.465637	-1.32187	-1.88123	138	16.1394	4.14127	-10.2455	138	-0.455933	-1.10406	-1.65765	138	370.315	284.841	108.016	138	-0.189056	-0.889832	-1.30542	138	7.98468	7.2186	-2.06061	138	-0.0690613	-0.672485	-1.05145	137	8.87311	9.94626	-3.3609	137	0.54422	0.167358	-0.240295	139	-10.2589
138	-3.10141	-0.134857	-8.35278	138	-1.37109	-2.36328	-3.09912	139	3.01389	3.57703	-7.00122	139	-0.463593	-1.35217	-1.8822	139	16.1706	4.14127	-10.2074	139	-0.454681	-1.09686	-1.65045	139	371.163	285.536	108.245	139	-0.179382	-0.859528	-1.26495	139	7.97046	7.20032	-2.06714	139	-0.0678101	-0.673096	-1.06158	138	8.88092	9.93845	-3.38763	138	0.546082	0.178131	-0.228882	140	-10.2345
139	-3.13391	-0.184998	-8.39282	139	-1.36014	-2.35703	-3.08118	140	3.01703	3.67703	-6.96045	140	-0.46875	-1.35938	-1.89099	140	16.2281	4.1633	-10.1566	140	-0.454681	-1.09686	-1.63812	140	372.03	286.088	108.398	140	-0.169708	-0.840942	-1.23669	140	7.95032	7.21234	-2.06842	140	-0.0507813	-0.671875	-1.06879	139	8.90591	9.9025	-3.43842	139	0.565613	0.166412	-0.227966	141	-10.244
140	-3.18344	-0.224701	-8.4364	140	-1.33859	-2.36389	-3.07959	141	3.03967	3.70279	-6.91199	141	-0.46875	-1.35938	-1.8916	141	16.2769	4.21313	-10.0888	141	-0.449524	-1.09747	-1.63812	141	372.773	286.623	108.49	141	-0.150177	-0.83313	-1.21625	141	7.91501	7.24954	-2.05701	141	-0.04953	-0.664673	-1.05048	140	8.92545	9.9025	-3.46106	140	0.544037	0.165466	-0.227966	142	-10.2112
141	-3.18469	-0.282654	-8.47485	141	-1.34326	-2.35373	-3.06091	142	3.0611	3.72531	-6.86743	142	-0.46875	-1.36719	-1.91113	142	16.3422	4.23517	-10.0175	142	-0.436401	-1.10406	-1.64532	142	373.577	287.157	108.478	142	-0.143768	-0.826569	-1.1889	142	7.88376	7.26907	-2.0473	142	-0.04953	-0.664673	-1.06158	141	8.96451	9.92203	-3.43372	141	0.547333	0.165802	-0.23877	143	-10.2295
142	-3.19626	-0.312042	-8.50671	142	-1.35828	-2.36578	-3.05554	143	3.06235	3.6817	-6.85876	143	-0.458923	-1.37796	-1.91113	143	16.3864	4.29312	-9.93018	143	-0.429993	-1.09747	-1.63873	143	374.462	287.636	108.593	143	-0.156738	-0.822021	-1.16418	143	7.85376	7.28015	-2.06683	143	-0.04953	-0.664673	-1.04987	142	8.99701	9.99173	-3.41418	142	0.536224	0.157654	-0.239075	144	-10.2295
143	-3.1944	-0.33252	-8.53589	143	-1.3667	-2.37717	-3.06689	144	3.00562	3.67297	-6.85815	144	-0.457031	-1.35938	-1.89246	144	16.4144	4.33578	-9.84753	144	-0.431244	-1.10468	-1.63751	144	375.207	288.119	108.739	144	-0.154846	-0.803436	-1.15308	144	7.85767	7.26062	-2.08575	144	-0.0448303	-0.663116	-1.04987	143	9.04138	10.0242	-3.4292	143	0.552032	0.147827	-0.23877	145	-10.3009
144	-3.20737	-0.35141	-8.58569	144	-1.36609	-2.38531	-3.06726	145	2.97922	3.63342	-6.89624	145	-0.45578	-1.34827	-1.88379	145	16.4261	4.3436	-9.78864	145	-0.423431	-1.09296	-1.64594	145	375.961	288.768	109.049	145	-0.154846	-0.803436	-1.16388	145	7.88251	7.24234	-2.10529	145	-0.0396729	-0.652008	-1.02411	144	9.10327	10.0128	-3.44604	144	0.565613	0.146881	-0.228882	146	-10.2939
145	-3.22565	-0.371582	-8.61755	145	-1.3667	-2.40451	-3.06689	146	2.96185	3.64014	-6.93872	146	-0.471588	-1.33844	-1.85974	146	16.4254	4.3439	-9.76129	146	-0.398438	-1.10156	-1.65765	146	376.634	289.267	109.271	146	-0.146881	-0.793732	-1.16779	146	7.9061	7.22858	-2.11047	146	-0.0331116	-0.651398	-1.01172	145	9.16248	10.0125	-3.4425	145	0.570313	0.140625	-0.239685	147	-10.2827
146	-3.24829	-0.420807	-8.67554	146	-1.37781	-2.42438	-3.08679	147	2.98279	3.6492	-6.97278	147	-0.47345	-1.3414	-1.86951	147	16.4523	4.33047	-9.74597	147	-0.382324	-1.07248	-1.6217	147	377.118	289.252	108.85	147	-0.12674	-0.751099	-1.14624	147	7.93423	7.2536	-2.10059	147	-0.0279541	-0.652008	-0.992859	146	9.15717	9.98782	-3.47339	146	0.601563	0.160156	-0.198303	148	-10.3792
147	-3.29407	-0.450623	-8.71619	147	-1.3667	-2.43576	-3.09814	148	2.99124	3.67233	-6.97009	148	-0.485168	-1.3414	-1.87048	148	16.462	4.33734	-9.74036	148	-0.383575	-1.07187	-1.60779	148	377.407	288.925	108.209	148	-0.107819	-0.7117	-1.10687	148	7.93549	7.29202	-2.07483	148	-0.0213928	-0.639679	-0.96875	147	9.13452	9.96204	-3.54248	147	0.604675	0.178131	-0.178772	149	-10.4217
148	-3.32846	-0.523285	-8.78406	148	-1.36795	-2.43515	-3.11804	149	2.96811	3.67609	-6.97375	149	-0.501587	-1.33124	-1.87048	149	16.4601	4.32657	-9.73944	149	-0.375763	-1.05234	-1.60846	149	377.648	288.643	107.672	149	-0.0798645	-0.680786	-1.06421	149	7.95377	7.32391	-2.05078	149	-0.0117188	-0.632813	-0.930359	148	9.13638	9.95328	-3.58313	148	0.632813	0.167969	-0.177185	150	-10.4138
149	-3.34985	-0.561432	-8.81677	149	-1.38437	-2.43671	-3.11865	150	2.95139	3.61609	-7.0321	150	-0.502655	-1.34045	-1.90015	150	16.4766	4.32031	-9.75208	150	-0.375763	-1.03281	-1.59674	150	377.882	288.366	107.072	150	-0.0473633	-0.634521	-1.01703	150	7.95688	7.37311	-2.02405	150	0.00250244	-0.626221	-0.92157	149	9.19186	9.95486	-3.58997	149	0.655457	0.197662	-0.151428	151	-10.4006
150	-3.34985	-0.592682	-8.82947	150	-1.38623	-2.46701	-3.14832	151	2.92529	3.61545	-7.06201	151	-0.505951	-1.33688	-1.8988	151	16.4719	4.31876	-9.73413	151	-0.377808	-1.03375	-1.58893	151	378.074	288.107	106.478	151	-0.0161133	-0.591553	-0.965576	151	7.95218	7.39108	-2.02246	151	0.01297	-0.641235	-0.928162	150	9.2439	9.97375	-3.60327	150	0.655457	0.217194	-0.13031	152	-10.4091
151	-3.34985	-0.631744	-8.73962	151	-1.4039	-2.47577	-3.1571	152	2.90921	3.5903	-7.12	152	-0.476563	-1.32813	-1.90234	152	16.4766	4.30859	-9.75208	152	-0.376556	-1.02655	-1.58014	152	378.129	287.649	105.764	152	-0.0032959	-0.54718	-0.906982	152	7.95218	7.4028	-2.03656	152	0.0325012	-0.641235	-0.909241	151	9.23279	9.97345	-3.65344	151	0.668427	0.224396	-0.110779	153	-10.4361
152	-3.37125	-0.662048	-8.67712	152	-1.41873	-2.51328	-3.18347	153	2.91437	3.57797	-7.14563	153	-0.463593	-1.32092	-1.8916	153	16.4406	4.30704	-9.75366	153	-0.384369	-1.03827	-1.57953	153	378.06	287.05	104.828	153	0.00842285	-0.527649	-0.87323	153	7.93921	7.41125	-2.04828	153	0.0715637	-0.621704	-0.889709	152	9.19498	9.94937	-3.71558	152	0.662018	0.229523	-0.117981	154	-10.5392
153	-3.39877	-0.671722	-8.75623	153	-1.44812	-2.53375	-3.21631	154	2.87015	3.51999	-7.20361	154	-0.445313	-1.32813	-1.87927	154	16.4258	4.27734	-9.80286	154	-0.384369	-1.04608	-1.57953	154	377.907	286.279	103.778	154	0.00967407	-0.49704	-0.822449	154	7.90329	7.42923	-2.06061	154	0.0734253	-0.62265	-0.870178	153	9.14233	9.88	-3.77356	153	0.665314	0.237671	-0.0996704	155	-10.6536
154	-3.42487	-0.691895	-8.93787	154	-1.45654	-2.55685	-3.23877	155	2.83109	3.46921	-7.28235	155	-0.417969	-1.32813	-1.87207	155	16.3945	4.24609	-9.83569	155	-0.376556	-1.04608	-1.56	155	377.687	285.27	102.514	155	0.0298462	-0.477814	-0.782776	155	7.89172	7.41937	-2.09808	155	0.091095	-0.62561	-0.869263	154	9.13608	9.79718	-3.83313	154	0.645599	0.247498	-0.0882568	156	-10.745
155	-3.45923	-0.729401	-9.11694	155	-1.47266	-2.58203	-3.28601	156	2.75888	3.39984	-7.3761	156	-0.412811	-1.32092	-1.85254	156	16.3869	4.20892	-9.85522	156	-0.376556	-1.0578	-1.56	156	377.273	284.01	101.07	156	0.0409241	-0.457977	-0.743408	156	7.8689	7.42297	-2.09998	156	0.108765	-0.612946	-0.850647	155	9.16296	9.7486	-3.86749	155	0.652344	0.25	-0.0981445	157	-10.8331
156	-3.51471	-0.754395	-9.16541	156	-1.47922	-2.57483	-3.28821	157	2.70029	3.34906	-7.42383	157	-0.416107	-1.31735	-1.84021	157	16.3706	4.1936	-9.87268	157	-0.384369	-1.0578	-1.56	157	376.69	282.517	99.5175	157	0.0409241	-0.438446	-0.712463	157	7.8475	7.40045	-2.11139	157	0.128906	-0.601563	-0.832031	156	9.16733	9.73468	-3.88922	156	0.655457	0.267975	-0.0811157	158	-10.9848
157	-3.55377	-0.80127	-9.23413	157	-1.46094	-2.5625	-3.29919	158	2.64951	3.29047	-7.45508	158	-0.412811	-1.32874	-1.83984	158	16.37	4.15875	-9.89642	158	-0.374512	-1.06467	-1.56	158	375.884	280.849	97.7491	158	0.0493774	-0.415314	-0.681213	158	7.8428	7.3989	-2.12012	158	0.130157	-0.582642	-0.812195	157	9.1478	9.69562	-3.95734	157	0.653595	0.268921	-0.0795288	159	-11.1714
158	-3.56985	-0.857666	-9.29272	158	-1.44797	-2.56311	-3.31165	159	2.59952	3.22171	-7.47461	159	-0.425781	-1.33594	-1.84021	159	16.3786	4.13297	-9.89679	159	-0.374512	-1.05295	-1.55701	159	375.023	279.047	95.9322	159	0.0768738	-0.405609	-0.653564	159	7.83453	7.37375	-2.13812	159	0.110626	-0.59436	-0.811584	158	9.1264	9.64578	-4.03546	158	0.657318	0.278748	-0.0687256	160	-11.305
159	-3.58032	-0.912994	-9.33789	159	-1.43826	-2.55234	-3.29919	160	2.54672	3.1817	-7.48401	160	-0.425781	-1.32813	-1.84082	160	16.3719	4.11874	-9.8866	160	-0.373901	-1.05328	-1.55701	160	374.13	277.267	94.2187	160	0.106079	-0.387024	-0.616394	160	7.82797	7.3692	-2.13245	160	0.104065	-0.606689	-0.811584	159	9.07623	9.58688	-4.10669	159	0.674988	0.275787	-0.0708008	161	-11.4045
160	-3.60767	-0.971588	-9.37634	160	-1.42844	-2.56311	-3.29834	161	2.48312	3.11389	-7.56519	161	-0.434387	-1.31796	-1.83301	161	16.3427	4.0611	-9.91534	161	-0.39093	-1.06622	-1.56842	161	373.246	275.695	92.7291	161	0.127655	-0.386078	-0.584167	161	7.79672	7.34967	-2.15137	161	0.102814	-0.621704	-0.818787	160	9.00406	9.53705	-4.19623	160	0.676239	0.275177	-0.0599976	162	-11.462
161	-3.61734	-1.02924	-9.43884	161	-1.42654	-2.55234	-3.28748	162	2.41797	3.08203	-7.61841	162	-0.452057	-1.31891	-1.83923	162	16.3036	3.99078	-9.97491	162	-0.392181	-1.08514	-1.57501	162	372.394	274.217	91.4142	162	0.142487	-0.375946	-0.565613	162	7.77719	7.33014	-2.18262	162	0.0929565	-0.62265	-0.819397	161	8.96967	9.48782	-4.28699	161	0.670288	0.28595	-0.055481	163	-11.5058
162	-3.64984	-1.07938	-9.49841	162	-1.43515	-2.56561	-3.2749	163	2.35406	3.05344	-7.6842	163	-0.472198	-1.34201	-1.86169	163	16.2301	3.89078	-10.0648	163	-0.402039	-1.0939	-1.56781	163	371.386	272.766	90.2007	163	0.149048	-0.394836	-0.571838	163	7.7558	7.2803	-2.22168	163	0.0845337	-0.634033	-0.8302	162	8.94513	9.42001	-4.38232	162	0.647491	0.266113	-0.0662231	164	-11.5467
163	-3.67923	-1.1311	-9.5459	163	-1.47235	-2.60562	-3.30457	164	2.31436	3.01077	-7.72595	164	-0.489868	-1.35077	-1.8894	164	16.1715	3.80484	-10.1483	164	-0.413757	-1.10562	-1.57861	164	370.574	271.586	89.2419	164	0.142487	-0.415009	-0.603699	164	7.74673	7.2536	-2.25	164	0.091095	-0.633423	-0.826599	163	8.92093	9.35986	-4.45123	163	0.656708	0.243927	-0.0698242	165	-11.6086
164	-3.71234	-1.18094	-9.60742	164	-1.47607	-2.63498	-3.32703	165	2.31952	2.9906	-7.76917	165	-0.502838	-1.38922	-1.90796	165	16.1208	3.73453	-10.2147	165	-0.405762	-1.12717	-1.59814	165	370.213	271.366	89.3395	165	0.11969	-0.446564	-0.630432	165	7.73688	7.22141	-2.29358	165	0.114532	-0.621704	-0.838928	164	8.89499	9.27127	-4.51996	164	0.665131	0.247498	-0.0671997	166	-11.6728
165	-3.75015	-1.23236	-9.6709	165	-1.49374	-2.65546	-3.33679	166	2.31625	2.97076	-7.7959	166	-0.512512	-1.41953	-1.9281	166	16.0914	3.69455	-10.246	166	-0.413757	-1.10562	-1.59998	166	369.941	271.362	89.5987	166	0.0917053	-0.477509	-0.673096	166	7.71674	7.20218	-2.32385	166	0.134064	-0.609985	-0.819397	165	8.87015	9.18799	-4.59546	165	0.692657	0.237671	-0.059082	167	-11.7261
166	-3.7858	-1.29657	-9.73669	166	-1.51141	-2.66422	-3.35535	167	2.30185	2.9389	-7.83472	167	-0.514374	-1.43811	-1.9408	167	16.0634	3.65189	-10.2763	167	-0.4039	-1.11639	-1.60986	167	369.478	270.839	89.1657	167	0.0756226	-0.522186	-0.724182	167	7.68939	7.16312	-2.37109	167	0.141876	-0.582642	-0.799866	166	8.85718	9.07141	-4.68011	166	0.720612	0.237335	-0.0296631	168	-11.7886
167	-3.82172	-1.32938	-9.78967	167	-1.52499	-2.70624	-3.38562	168	2.2753	2.9014	-7.88477	168	-0.496094	-1.45703	-1.93005	168	16.0066	3.59048	-10.3157	168	-0.394043	-1.11545	-1.61859	168	368.854	269.86	88.2275	168	0.0718689	-0.543732	-0.745911	168	7.64703	7.12375	-2.42969	168	0.160156	-0.570313	-0.788147	167	8.82404	8.95126	-4.78235	167	0.743439	0.225952	-0.0215454	169	-11.8587
168	-3.83658	-1.3786	-9.83887	168	-1.53467	-2.72482	-3.41785	169	2.23624	2.85452	-7.92542	169	-0.470001	-1.46811	-1.92285	169	15.9684	3.49234	-10.3949	169	-0.377655	-1.11389	-1.61951	169	368.198	268.71	87.1165	169	0.065918	-0.55249	-0.736084	169	7.60611	7.07391	-2.49182	169	0.161407	-0.56311	-0.773132	168	8.77405	8.85126	-4.90436	168	0.76297	0.229858	-0.0218506	170	-11.9108
169	-3.86267	-1.39877	-9.8717	169	-1.50983	-2.73138	-3.42664	170	2.22327	2.81216	-7.96448	170	-0.45578	-1.46155	-1.90393	170	15.9197	3.41516	-10.4686	170	-0.366089	-1.08453	-1.59766	170	367.515	267.551	86.0873	170	0.0724792	-0.559692	-0.723389	170	7.57297	7.02405	-2.54358	170	0.161407	-0.574829	-0.760803	169	8.72983	8.76202	-5.01526	169	0.792969	0.230469	-0.0179443	171	-11.9647
170	-3.8822	-1.43002	-9.91016	170	-1.51703	-2.74734	-3.43176	171	2.20703	2.78125	-7.99634	171	-0.453918	-1.45859	-1.90271	171	15.8742	3.3461	-10.536	171	-0.371399	-1.07794	-1.58795	171	366.831	266.418	85.1756	171	0.100006	-0.58905	-0.696716	171	7.55219	6.99734	-2.57184	171	0.149689	-0.582642	-0.760803	170	8.69687	8.68283	-5.11749	170	0.796082	0.236725	0.000915527	172	-12.0088
171	-3.91156	-1.45828	-9.9375	171	-1.5	-2.75	-3.4353	172	2.18936	2.76468	-8.0553	172	-0.444061	-1.46936	-1.92126	172	15.8572	3.30188	-10.588	172	-0.37265	-1.09296	-1.59454	172	366.103	265.337	84.2573	172	0.120148	-0.569855	-0.667297	172	7.52408	6.96454	-2.6037	172	0.149689	-0.582642	-0.760803	171	8.66156	8.63406	-5.19452	171	0.786224	0.247498	-0.00921631	173	-12.0639
172	-3.9389	-1.48953	-9.9873	172	-1.47061	-2.74124	-3.42883	173	2.16983	2.73343	-8.12463	173	-0.440338	-1.45953	-1.91052	173	15.8297	3.25314	-10.618	173	-0.37265	-1.10468	-1.60687	173	365.395	264.252	83.44	173	0.124512	-0.564209	-0.62793	173	7.52609	6.91467	-2.66077	173	0.143127	-0.614502	-0.780334	172	8.61734	8.55658	-5.27466	172	0.782501	0.24939	-0.027832	174	-12.102
173	-3.97015	-1.51688	-10.0498	173	-1.44922	-2.72266	-3.41016	174	2.10922	2.69342	-8.20276	174	-0.463776	-1.49078	-1.93982	174	15.8114	3.19	-10.6669	174	-0.37265	-1.10468	-1.60687	174	364.598	263.217	82.725	174	0.124512	-0.572021	-0.614014	174	7.48688	6.87375	-2.71246	174	0.122192	-0.635284	-0.799255	173	8.55344	8.46158	-5.38855	173	0.790924	0.268585	-0.0101318	175	-12.1344
174	-3.99673	-1.55829	-10.1084	174	-1.43826	-2.70468	-3.39758	175	2.04874	2.64359	-8.29565	175	-0.467499	-1.51233	-1.95935	175	15.7859	3.12265	-10.7249	175	-0.37265	-1.09296	-1.60687	175	363.951	262.216	82.1505	175	0.142792	-0.58313	-0.614014	175	7.4733	6.81219	-2.77307	175	0.118439	-0.65686	-0.821411	174	8.47983	8.34406	-5.50452	174	0.802032	0.288452	0.00970459	176	-12.1747
175	-4.01627	-1.58954	-10.1608	175	-1.42654	-2.69296	-3.40771	176	1.97998	2.5842	-8.3551	176	-0.453918	-1.50156	-1.94958	176	15.7723	3.04938	-10.806	176	-0.356232	-1.08359	-1.60687	176	363.192	261.123	81.4636	176	0.1539	-0.594513	-0.618591	176	7.45377	6.76141	-2.81311	176	0.140015	-0.655914	-0.831116	175	8.43234	8.23111	-5.63702	175	0.796082	0.307037	0.0211182	177	-12.2072
176	-4.04236	-1.60971	-10.1998	176	-1.41357	-2.67404	-3.40771	177	1.95734	2.54672	-8.37781	177	-0.434387	-1.50156	-1.96033	177	15.7594	2.99142	-10.8655	177	-0.339844	-1.08203	-1.59674	177	362.492	259.908	80.6743	177	0.144043	-0.603271	-0.634521	177	7.43439	6.70468	-2.8717	177	0.132019	-0.646088	-0.820313	176	8.35092	8.11359	-5.77405	176	0.819061	0.309235	0.0220337	178	-12.2273
177	-4.07172	-1.64969	-10.25	177	-1.42358	-2.65732	-3.41492	178	1.94888	2.53531	-8.37158	178	-0.417969	-1.50781	-1.97986	178	15.7333	2.93219	-10.9169	178	-0.312012	-1.05295	-1.57092	178	362.104	259.423	80.5215	178	0.142792	-0.641724	-0.653076	178	7.41345	6.66437	-2.89313	178	0.130157	-0.664673	-0.86145	177	8.31281	7.97641	-5.92609	177	0.833282	0.327515	0.0276489	179	-12.258
178	-4.07486	-1.69891	-10.3193	178	-1.44376	-2.66873	-3.43555	179	1.93781	2.53891	-8.34839	179	-0.404999	-1.48108	-1.99316	179	15.7203	2.88205	-10.9554	179	-0.302338	-1.03436	-1.6156	179	361.907	259.365	80.8978	179	0.132324	-0.654053	-0.645935	179	7.39517	6.63251	-2.93481	179	0.13327	-0.658417	-0.881897	178	8.26593	7.87485	-6.00763	178	0.854675	0.3461	0.0211182	180	-12.252
179	-4.10953	-1.73236	-10.3522	179	-1.47296	-2.68732	-3.46704	180	1.90967	2.54514	-8.34814	180	-0.393463	-1.45172	-2.03943	180	15.7119	2.83939	-10.9482	180	-0.30719	-1.01828	-1.67719	180	361.403	258.876	80.8342	180	0.112793	-0.681396	-0.664795	180	7.36392	6.58173	-2.97327	180	0.143127	-0.665283	-0.91156	179	8.20404	7.7886	-6.08575	179	0.867493	0.355316	0.0103149	181	-12.3094
180	-4.14017	-1.77954	-10.4086	180	-1.5036	-2.70718	-3.47583	181	1.83435	2.47733	-8.39734	181	-0.382355	-1.43185	-2.08826	181	15.7106	2.81265	-10.9641	181	-0.292969	-0.992188	-1.76752	181	360.575	257.697	80.1392	181	0.10498	-0.724365	-0.684326	181	7.33267	6.53094	-3.00452	181	0.169525	-0.637482	-0.90863	180	8.15781	7.68283	-6.1792	180	0.886719	0.398438	-0.0262451	182	-12.4391
181	-4.16812	-1.8222	-10.4668	181	-1.52499	-2.72577	-3.48718	182	1.72531	2.35217	-8.48962	182	-0.320007	-1.35172	-2.10815	182	15.6469	2.73517	-10.9764	182	-0.214539	-0.902496	-1.80139	182	359.85	256.475	79.5334	182	0.099823	-0.751099	-0.684326	182	7.29688	6.48047	-3.0553	182	0.231262	-0.549194	-0.936401	181	8.11734	7.57611	-6.26483	181	0.944366	0.516113	-0.053772	183	-12.6139
182	-4.20267	-1.85767	-10.5179	182	-1.54453	-2.7453	-3.49597	183	1.64343	2.26031	-8.5481	183	-0.220795	-1.19626	-2.09851	183	15.5264	2.53174	-11.0278	183	-0.154053	-0.844818	-1.80908	183	359.369	255.71	79.556	183	0.10498	-0.763428	-0.677185	183	7.2486	6.44406	-3.09076	183	0.299988	-0.4039	-0.923157	182	8.07452	7.45688	-6.3573	182	1.02094	0.665314	-0.0112305	184	-12.7376
183	-4.22406	-1.89969	-10.5684	183	-1.54764	-2.79453	-3.52722	184	1.55045	2.18375	-8.58899	184	-0.132507	-1.09	-2.11328	184	15.4056	2.32452	-11.0627	184	-0.108734	-0.769836	-1.80029	184	359.098	255.523	80.1378	184	0.0951538	-0.783905	-0.684326	184	7.21548	6.40204	-3.14026	184	0.380005	-0.272003	-0.920044	183	8.06046	7.38187	-6.44904	183	1.07794	0.791107	0.0348511	185	-12.8138
184	-4.2533	-1.93002	-10.6006	184	-1.5542	-2.80685	-3.52881	185	1.51138	2.14468	-8.61011	185	-0.0896912	-1.02936	-2.12976	185	15.3155	2.16846	-11.0977	185	-0.0449829	-0.688416	-1.80499	185	358.915	255.798	81.1679	185	0.0932617	-0.814209	-0.706848	185	7.18423	6.36298	-3.19202	185	0.451569	-0.174988	-0.911255	184	8.03888	7.33798	-6.51074	184	1.13654	0.869232	0.0262451	186	-12.7906
185	-4.26111	-1.96909	-10.6289	185	-1.56921	-2.83453	-3.53601	186	1.49185	2.13297	-8.59839	186	-0.0708008	-1.01343	-2.17859	186	15.2065	2.04517	-11.1135	186	-0.0120239	-0.648254	-1.82391	186	358.791	256.233	82.3892	186	0.081543	-0.853271	-0.727295	186	7.14517	6.34344	-3.2428	186	0.521729	-0.114349	-0.910645	185	8.01563	7.28906	-6.59186	185	1.19391	0.881561	-0.0323486	187	-12.8434
186	-4.28391	-2.01627	-10.668	186	-1.57764	-2.85764	-3.56689	187	1.48718	2.13531	-8.58667	187	-0.0525208	-0.98938	-2.22583	187	15.107	1.97189	-11.1191	187	-0.0126648	-0.663574	-1.89142	187	358.733	256.733	83.704	187	0.0620117	-0.884521	-0.746826	187	7.10736	6.31155	-3.29358	187	0.583588	-0.0867004	-0.928284	186	7.97372	7.25922	-6.65234	186	1.27094	0.903595	-0.064209	188	-12.8922
187	-4.30719	-2.07687	-10.7106	187	-1.59842	-2.9039	-3.58679	188	1.50156	2.14374	-8.58508	188	-0.016571	-0.987793	-2.26941	188	14.9731	1.86502	-11.0693	188	-0.0157776	-0.73233	-2.0011	188	358.68	257.283	85.0366	188	-0.0161133	-0.923584	-0.785889	188	7.04236	6.25421	-3.37891	188	0.578918	-0.0882568	-0.94812	187	7.95108	7.20218	-6.75922	187	1.31	0.934845	-0.0862427	189	-12.7776
188	-4.34314	-2.12924	-10.7397	188	-1.66562	-2.94452	-3.61865	189	1.54422	2.15952	-8.72644	189	-0.00204468	-0.977509	-2.36084	189	14.9573	1.82016	-11.0601	189	-0.0431213	-0.779205	-2.15497	189	358.658	257.878	86.3149	189	0.0254517	-0.987335	-1.13354	189	6.86517	5.91312	-3.76294	189	0.637024	-0.0860901	-1.21613	188	7.92844	7.15298	-6.83887	188	1.31311	0.960632	-0.117493	190	-12.5184
189	-4.41971	-2.20422	-10.8281	189	-1.69641	-3.0014	-3.86707	190	23.0761	0.22171	-10.7617	190	0.183746	-0.939514	-2.49219	190	23.6306	2.59875	-11.1519	190	0.0801697	-0.811554	-2.39325	190	395.87	265.637	87.6807	190	0.504517	-0.832336	-0.897949	190	35.4131	-5.78079	-11.1406	190	1.005	-0.0141907	-0.827698	189	7.86639	7.04922	-6.94202	189	1.43015	0.974396	-0.326843	191	-6.3114
190	-6.38281	-2.66797	-11.3702	190	-1.27234	-3.01031	-3.90393	191	-10.7506	-53.2497	-53.984	191	0.347809	-0.822327	-1.83093	191	60.7079	-285.415	-237.872	191	0.499237	-0.5914	-1.72034	191	339.689	122.079	-11.5198	191	0.54187	-0.696716	-0.263855	191	-20.8111	-104.393	-98.3061	191	1.07343	-0.271088	-0.462036	190	7.63654	6.57236	-7.77576	190	1.79373	1.21249	0.253113	192	-11.1299
191	-2.65048	7.28812	-3.1604	191	-1.10828	-2.53375	-3.14111	192	1.00327	5.16437	-7.98523	192	0.173737	-1.41501	-1.83093	192	-4.46359	-2.02405	-41.1829	192	0.333771	-1.22546	-1.54987	192	344.299	225.544	70.6667	192	0.427948	-0.782349	0.0496826	192	3.71234	9.42313	-5.4826	192	0.890472	-0.228424	0.0760498	191	10.0325	9.59314	-5.07233	191	1.62732	0.446106	0.276733	193	-9.51233
192	-3.7869	-2.76282	-8.25708	192	-1.0322	-2.48389	-2.81689	193	0.591858	4.13373	-2.97742	193	-0.0136108	-1.10843	-1.1875	193	7.58514	22.432	18.0946	193	0.123291	-0.774506	-0.825928	193	336.65	228.939	96.1633	193	0.32843	-0.714996	0.170471	193	3.54984	7.31296	1.78302	193	0.685944	-0.174988	0.314636	192	9.46014	4.81485	-6.30402	192	1.42984	0.607361	0.929871	194	-9.43219
193	-4.21078	-2.95126	-9.5304	193	-1.33344	-2.48953	-2.62061	194	0.168884	3.49561	-3.43909	194	-0.122192	-1.33734	-1.2323	194	6.97906	14.0691	10.7714	194	-0.00341797	-0.90451	-0.780762	194	330.771	226.048	98.5181	194	0.252014	-0.838898	0.0601807	194	3.30594	6.32748	0.451721	194	0.529053	-0.467651	0.120605	193	9.04874	7.11624	-3.21326	193	1.23404	0.570465	1.0694	195	-9.32172
194	-4.52704	-3.20718	-9.5022	194	-1.47296	-2.88654	-2.9353	195	-0.138306	3.19217	-3.64856	195	-0.19516	-1.49811	-1.34326	195	6.55841	11.256	7.13037	195	-0.108887	-1.1467	-0.947632	195	326.041	223.534	99.6588	195	0.239532	-0.942017	0.0200195	195	3.17938	5.99625	0.152039	195	0.47876	-0.571381	0.053894	194	8.64044	7.40439	-2.05371	194	1.12982	0.370636	0.934387	196	-9.12329
195	-4.66547	-3.48563	-9.60168	195	-1.48859	-2.9881	-3.03442	196	-0.387817	3.08453	-3.69275	196	-0.219849	-1.52875	-1.3114	196	6.17874	9.80908	5.5022	196	-0.136566	-1.23248	-0.986694	196	321.849	221.531	100.626	196	0.25592	-0.967804	0.0528564	196	2.97952	5.80905	0.0262451	196	0.462646	-0.600464	0.0795288	195	8.26422	7.11594	-1.91608	195	1.13654	0.341888	0.927185	197	-9.02094
196	-4.76205	-3.57016	-9.56934	196	-1.4964	-2.9881	-3.02271	197	-0.667969	2.98438	-3.68665	197	-0.223297	-1.51141	-1.27295	197	5.81546	8.78955	4.45679	197	-0.17453	-1.2428	-0.947815	197	317.993	219.474	101.18	197	0.265625	-1	0.109863	197	2.86359	5.58969	-0.0795288	197	0.45108	-0.598572	0.124207	196	7.93655	7.04736	-1.63934	196	1.1528	0.31424	0.955933	198	-8.92017
197	-4.89453	-3.62891	-9.43787	197	-1.51123	-2.98654	-2.99146	198	-0.779541	2.755	-3.82874	198	-0.329529	-1.55203	-1.25122	198	5.50592	8.07126	3.80444	198	-0.141571	-1.26123	-0.917969	198	314.548	217.457	101.495	198	0.432037	-0.913269	0.13031	198	2.85471	5.47891	-0.0671387	198	0.668121	-0.541077	0.204346	197	7.55328	6.89328	-1.53168	197	1.16748	0.283447	0.983582	199	-8.48904
198	-5.03531	-3.72064	-9.41431	198	-1.41422	-2.9003	-2.93445	199	-0.590942	2.94391	-3.40796	199	0.339203	-1.41766	-1.26538	199	5.54248	7.53735	3.29626	199	0.248138	-1.03812	-0.83313	199	311.517	215.607	101.664	199	0.86499	-0.412964	0.621765	199	3.12439	5.70734	0.352234	199	1.09595	0.0301819	0.709351	198	7.33405	6.70016	-1.44794	198	1.39624	0.442505	1.09253	200	-8.48798
199	-4.73877	-3.86893	-9.43591	199	-0.909851	-2.53531	-2.70032	200	-1.14487	3.47281	-2.08899	200	0.0293579	-0.549835	0.151123	200	5.14594	7.40359	3.61914	200	0.10611	-0.219055	0.439819	200	307.823	213.887	102.714	200	0.311401	0.0376587	2.28552	200	2.59079	6.01126	1.56128	200	0.576874	0.649078	2.50922	199	7.38373	6.62064	-1.3642	199	1.49326	1.09906	2.04669	201	-8.59219
200	-5.02454	-3.1225	-8.28369	200	-1.27609	-1.87561	-1.04968	201	-1.52252	1.95264	-3.27808	201	-0.0956421	-1.0889	0.341919	201	4.54919	4.82501	1.63965	201	-0.0262451	-0.674377	0.784851	201	303.337	208.199	99.8901	201	0.344055	-1.16812	1.24109	201	2.36642	4.61954	0.530823	201	0.597961	-0.49234	1.44891	200	7.30515	7.20877	-0.374512	200	1.3031	1.06329	2.98779	202	-8.68561
201	-5.24142	-3.7211	-8.32703	201	-1.26468	-2.91061	-2.05701	202	-1.6358	1.89404	-3.797	202	-0.0878296	-1.37796	0.0489502	202	4.21591	4.06	0.897949	202	0.0309448	-1.10919	0.310486	202	299.36	205.01	98.7466	202	0.371857	-0.87735	0.911743	202	2.24033	4.5322	-0.00714111	202	0.649078	-0.355774	0.910583	201	6.68671	6.95547	0.361572	201	1.27985	0.354218	2.29315	203	-8.52921
202	-5.39157	-4.34329	-8.74792	202	-1.31046	-2.68265	-2.20959	203	-1.90829	0.983429	-7.9884	203	-0.0273438	-1.59766	-2.21277	203	3.99451	3.5047	-1.05188	203	0.0546875	-1.21875	-1.66486	203	295.725	201.677	95.1778	203	0.473114	-1.64282	-3.58997	203	2.03235	3.61859	-4.40808	203	0.653595	-1.01233	-3.58533	202	6.27014	5.48407	-0.639038	202	1.28076	0.283447	0.545166	204	-8.67108
203	-5.43533	-4.68469	-10.825	203	-1.20093	-3.39169	-6.37891	204	-1.93393	0.52359	-8.29651	204	0.0759277	-2.30359	-4.8916	204	3.76422	3.48312	-1.34033	204	0.0411072	-1.97952	-4.85217	204	292.398	199.983	97.2414	204	0.544067	-2.24078	-3.82843	204	1.91641	3.23907	-4.61951	204	0.731415	-1.76999	-3.85065	203	6.12	5.13531	-2.1676	203	1.35983	-0.49826	-2.99731	205	-8.51563
204	-5.5639	-5.47	-13.4249	204	-1.19858	-3.78937	-6.74805	205	-2.28	1.05795	-7.49292	205	0.121857	-2.46719	-4.7052	205	3.54092	6.13968	1.25928	205	0.0923462	-2.32547	-4.68909	205	289.07	202.836	101.6	205	0.385468	-2.09702	-3.45313	205	1.65234	3.71875	-3.94702	205	0.513916	-1.56357	-3.3938	204	5.76639	4.06406	-5.84625	204	1.4339	-0.922028	-2.72736	206	-8.80499
205	-5.60437	-5.58453	-13.1396	205	-1.29843	-3.76483	-6.47534	206	-2.72815	1.23514	-7.23438	206	-0.177032	-2.34702	-4.47131	206	3.35373	8.72546	4.01294	206	-0.137482	-2.13046	-4.32751	206	286.34	206.635	105.914	206	-0.149536	-2.02875	-3.32343	206	1.00766	3.79889	-3.70795	206	0.00921631	-1.59641	-3.33063	205	5.60812	3.77408	-5.37262	205	1.11078	-0.744843	-2.38171	207	-8.72467
206	-5.96329	-5.20001	-12.8767	206	-1.8367	-3.81406	-6.43738	207	-1.99283	1.98859	-6.70447	207	-0.365021	-2.32922	-4.38831	207	4.63483	11.0283	6.41931	207	-0.16922	-2.0267	-4.17096	207	287.77	210.754	110.334	207	0.90451	-1.52063	-2.97375	207	2.02359	4.39249	-3.26074	207	1.08484	-1.15765	-3.05176	206	5.17545	4.42984	-4.46545	206	0.870148	-0.749512	-2.30499	208	-7.43344
207	-5.9133	-4.97891	-12.8784	207	-1.13202	-3.6156	-6.26709	208	-1.67346	3.65701	-3.56726	208	0.405914	-1.36313	-3.03894	208	6.06906	13.942	9.84314	208	0.698273	-0.987793	-2.82544	208	288.539	215.621	116.145	208	1.22076	0.391571	0.357971	208	2.37469	6.43375	0.227661	208	1.45251	0.676117	0.290771	207	4.91718	5.10001	-3.75403	207	1.93951	0.239227	-1.12061	209	-7.05609
208	-5.19421	-3.90094	-11.5995	208	-0.720154	-1.96609	-3.50452	209	-1.56143	4.08734	-3.05212	209	0.576874	-0.124359	-0.805786	209	6.59592	15.9442	12.6832	209	0.836578	0.499695	-0.372192	209	288.292	217.913	118.86	209	1.2717	0.756714	0.828613	209	2.45938	6.82501	0.588745	209	1.56845	1.07907	0.8125	208	6.05826	6.45328	-2.36169	208	2.14218	1.95236	1.75781	210	-6.88843
209	-5.13031	-2.88797	-9.47437	209	-0.612976	-1.54703	-2.81421	210	-1.48172	4.28186	-2.86523	210	0.60968	0.0389099	-0.673462	210	6.83609	16.412	13.3412	210	0.909851	0.601746	-0.0940552	210	288.102	218.802	119.783	210	1.29874	0.874054	1.0025	210	2.53595	6.96249	0.834229	210	1.61218	1.2486	0.98761	209	6.35562	8.28705	0.812378	209	2.20935	2.20392	2.13452	211	-6.78906
210	-5.09235	-2.83859	-9.51855	210	-0.531555	-1.44904	-2.60828	211	-1.45813	4.57281	-2.07935	211	0.648895	0.107208	-0.629761	211	7.07919	16.7983	13.7094	211	0.958923	0.729553	0.0343628	211	287.9	219.52	120.327	211	1.37656	1.23361	1.76801	211	2.69437	7.28952	1.4389	211	1.74219	1.62109	1.75562	210	6.43655	8.71924	1.17004	210	2.26935	2.36923	2.16425	212	-7.10748
211	-5.09579	-2.80173	-9.48975	211	-0.46405	-1.33044	-2.31567	212	-2.41891	4.68796	0.0516357	212	0.274048	0.95282	1.52075	212	5.04953	10.9342	9.03015	212	0.636719	1.45703	2.07062	212	285.626	216.884	121.12	212	0.421234	2.17218	4.72485	212	1.56985	7.6311	4.21344	212	0.607819	2.68048	4.82452	211	6.4942	8.87595	1.42926	211	1.93716	3.20718	4.06921	213	-8.17249
212	-5.24548	-2.18002	-7.63599	212	-1.23233	-0.12796	0.788452	213	-3.23563	1.0553	-3.72766	213	-0.434082	-0.384521	1.39783	213	2.33344	1.72781	-0.976929	213	-0.151093	0.331421	2.30408	213	280.915	206.544	112.651	213	-0.230316	-1.58014	0.899536	213	0.8125	3.62109	0.301575	213	-0.0429688	-1.32031	0.878418	212	6.27295	9.49048	2.96002	212	0.978577	2.27438	4.70782	214	-8.91812
213	-6.02734	-3.33594	-7.76563	213	-1.83859	-3.33655	-2.25391	214	-3.58923	0.277008	-5.16528	214	-1.03906	-2.42578	-1.41724	214	2.07889	2.35312	-0.911133	214	-0.859833	-1.90796	-0.644531	214	277.293	202.053	108.092	214	-0.581726	-2.08218	-0.359802	214	0.32547	2.94467	-1.27045	214	-0.387665	-1.69482	-0.409851	213	5.13467	8.47562	3.68536	213	0.304199	-0.466553	1.30078	215	-9.1925
214	-6.7164	-5.50705	-10.512	214	-2.29672	-3.93561	-3.9281	215	-3.80688	-0.244995	-5.57837	215	-1.13846	-3.07141	-2.30176	215	1.76343	1.52063	-1.7865	215	-1.08734	-2.58719	-1.72546	215	274.533	198.39	105.275	215	-0.634369	-2.61249	-0.787476	215	0.0825195	2.26343	-1.79718	215	-0.386078	-2.18781	-0.761902	214	4.33594	4.96875	-0.209961	214	0.126709	-1.08093	0.283936	216	-9.20093
215	-6.9111	-6.33548	-11.6105	215	-2.48282	-4.59842	-4.44629	216	-3.56454	-0.344696	-5.51733	216	-0.910645	-3.09546	-2.25769	216	1.7467	1.18329	-1.94617	216	-0.853912	-2.75467	-1.77283	216	272.228	195.812	103.684	216	-0.127991	-2.47702	-0.585266	216	0.3508	2.19766	-1.78387	216	0.148743	-2.00406	-0.550171	215	3.91547	4.12625	-1.47266	215	0.345612	-1.23141	0.214661	217	-9.35001
216	-6.84409	-6.5975	-11.7312	216	-1.88	-4.54828	-4.38501	217	-3.86078	0.00656128	-5.18713	217	-0.809845	-2.8353	-1.85864	217	1.71841	1.32437	-1.67908	217	-0.760773	-2.42233	-1.28888	217	269.658	193.862	102.59	217	-0.427338	-1.99139	-0.0410767	217	-0.1586	2.58514	-1.24933	217	-0.354065	-1.53391	0.00823975	216	3.77219	3.53189	-1.83716	216	0.336395	-0.955292	0.646423	218	-9.84717
217	-6.71689	-6.39157	-11.391	217	-2.02048	-3.91357	-3.74377	218	-4.04001	-0.67923	-5.98767	218	-0.852356	-2.77109	-2.05627	218	1.41547	0.954376	-2.1366	218	-0.940002	-2.49484	-1.50018	218	267.081	190.819	100.122	218	-0.658905	-2.44202	-0.846985	218	-0.432953	1.56219	-2.6134	218	-0.543915	-2.22998	-1.09863	217	3.77109	3.44455	-1.79358	217	-0.0783081	-1.09171	0.331238	219	-10.1986
218	-6.78375	-6.54562	-11.7141	218	-1.84576	-4.30951	-4.16748	219	-4.1311	-0.307495	-5.23547	219	-0.857513	-2.82907	-2.22986	219	1.18951	0.719696	-2.48926	219	-1.02203	-2.63547	-1.78705	219	264.801	188.834	98.8372	219	-0.891571	-2.43704	-0.494019	219	-0.802795	1.65921	-2.35217	219	-0.782196	-2.14404	-0.691589	218	3.13031	3.27469	-1.92499	218	-0.369232	-1.63376	-0.231567	220	-10.3838
219	-6.78766	-6.55734	-11.7202	219	-1.96655	-3.88388	-3.59192	220	-4.07016	-0.701263	-6.09937	220	-0.960022	-2.41843	-1.19141	220	1.11874	0.893768	-1.7428	220	-1.11124	-2.48343	-0.958923	220	262.906	186.822	97.6855	220	-0.67984	-2.85733	-1.2373	220	-0.562012	1.0564	-3.14063	220	-0.484528	-2.63858	-1.54315	219	2.72076	2.31735	-2.99341	219	-0.490326	-1.55173	0.169861	221	-10.0586
220	-6.76843	-6.16266	-10.6421	220	-1.87781	-3.94391	-3.63867	221	-3.96985	-0.278748	-6.01416	221	-0.562042	-3.06076	-2.84424	221	1.34125	0.348907	-3.25671	221	-0.717804	-2.95749	-2.65002	221	261.573	185.331	95.8262	221	-0.410156	-2.33594	-1.33264	221	-0.339203	1.51532	-3.31512	221	-0.177185	-1.94653	-1.44708	220	2.44656	2.35486	-2.50873	220	-0.0784607	-2.45688	-1.73248	222	-9.90063
221	-6.56235	-6.59189	-11.9314	221	-1.63376	-3.71045	-4.09033	222	-3.86829	0.412659	-5.05774	222	-0.591583	-1.73157	-1.44019	222	1.34467	1.71048	-1.71973	222	-0.738739	-1.67749	-1.40643	222	260.121	185.869	96.9193	222	-0.274231	-1.34921	-0.15094	222	-0.37796	2.64017	-1.82483	222	-0.0971985	-0.857635	-0.0609741	221	2.78342	1.13171	-4.74933	221	0.0704651	-0.712952	-0.104675	223	-9.78281
222	-6.66937	-5.61844	-10.8147	222	-1.86124	-2.91312	-2.92139	223	-4.5011	0.420471	-4.81946	223	-0.775635	-1.745	-1.12097	223	1.23984	1.85471	-1.34302	223	-0.802795	-1.59076	-0.955933	223	258.547	184.498	96.1895	223	-0.70578	-1.32483	0.151428	223	-0.931244	2.40314	-1.89105	223	-0.610321	-0.812012	0.100159	222	2.8075	2.73297	-3.25281	222	-0.00408936	-0.439362	0.608459	224	-10.1361
223	-6.5986	-5.6636	-10.5771	223	-1.95639	-3.18781	-3.03906	224	-4.20392	-0.849243	-6.26477	224	-0.741577	-2.06671	-1.36536	224	1.04843	1.61252	-1.50671	224	-1.00702	-1.70935	-0.98407	224	257.299	182.995	95.0372	224	-0.330627	-2.3425	-0.986206	224	-0.510162	1.37421	-3.0564	224	-0.267975	-1.84451	-1.04315	223	2.7706	3.14594	-2.5611	223	-0.184387	-0.630463	0.455933	225	-9.90686
224	-6.79095	-5.80768	-10.6648	224	-1.68515	-3.77264	-3.79175	225	-4.15784	0.0788879	-5.61621	225	-0.521881	-2.23123	-2.0553	225	1.04779	1.10892	-2.25671	225	-0.592804	-2.21921	-1.86548	225	256.061	182.011	94.165	225	-0.267181	-1.47186	-0.468567	225	-0.553741	2.18314	-2.56653	225	-0.242188	-0.960938	-0.608276	224	2.14935	3.08939	-2.5014	224	0.0840454	-1.13187	-0.477966	226	-9.92859
225	-6.66516	-6.43109	-11.5364	225	-1.73343	-3.26218	-3.56628	226	-4.21454	0.0389099	-5.49353	226	-0.571564	-1.69467	-1.50793	226	0.998108	1.58688	-1.78833	226	-0.587189	-1.38998	-1.18378	226	254.795	181.28	93.8682	226	-0.275787	-1.47342	-0.307922	226	-0.608582	2.14218	-2.44965	226	-0.267029	-1.03638	-0.472351	225	2.49109	1.83453	-3.97217	225	0.0960693	-0.335144	0.199219	227	-9.98874
226	-6.63953	-5.85406	-11.0497	226	-1.73593	-3.17499	-3.36975	227	-4.31766	-0.0150146	-5.55127	227	-0.605957	-1.76343	-1.47424	227	0.847809	1.41595	-1.83264	227	-0.637482	-1.46249	-1.10278	227	253.624	180.35	93.3173	227	-0.28891	-1.46295	-0.306396	227	-0.640137	2.13843	-2.47125	227	-0.243744	-1.03436	-0.447693	226	2.56	2.9075	-3.03375	226	0.0749817	-0.37735	0.293152	228	-9.98859
227	-6.73923	-5.94485	-11.0408	227	-1.71124	-3.15607	-3.35535	228	-4.41266	-0.104218	-5.63794	228	-0.617676	-1.80249	-1.49536	228	0.764679	1.2583	-1.96252	228	-0.669983	-1.52045	-1.15143	228	252.401	179.339	92.7281	228	-0.287506	-1.47342	-0.328552	228	-0.672638	2.08047	-2.51434	228	-0.222961	-1.02716	-0.437988	227	2.44547	2.72845	-3.04419	227	0.0737305	-0.39624	0.296265	229	-9.98688
228	-6.78876	-6.00797	-11.1257	228	-1.71249	-3.17499	-3.36255	229	-4.47	-0.15564	-5.68933	229	-0.603149	-1.84296	-1.5188	229	0.693115	1.16125	-2.07446	229	-0.704376	-1.56967	-1.20282	229	251.184	178.35	92.1221	229	-0.310333	-1.47375	-0.345459	229	-0.682343	2.01889	-2.55792	229	-0.207825	-1.02499	-0.456909	228	2.34747	2.5997	-3.16589	228	0.0901489	-0.414215	0.283936	230	-10.0039
229	-6.79376	-6.07581	-11.1915	229	-1.69812	-3.18219	-3.37488	230	-4.46017	-0.193756	-5.7395	230	-0.615631	-1.85233	-1.52124	230	0.680145	1.1033	-2.17664	230	-0.725769	-1.59998	-1.22388	230	250.118	177.414	91.588	230	-0.318756	-1.49295	-0.356873	230	-0.7117	1.97891	-2.56671	230	-0.187042	-1.01779	-0.439575	229	2.3425	2.57095	-3.2442	229	0.119507	-0.424988	0.282349	231	-9.94421
230	-6.81015	-6.09689	-11.233	230	-1.68515	-3.18671	-3.37549	231	-4.46814	-0.222992	-5.76782	231	-0.582825	-1.88046	-1.547	231	0.658112	1.06155	-2.24756	231	-0.722351	-1.61343	-1.2522	231	248.916	176.513	91.0628	231	-0.32782	-1.50015	-0.357178	231	-0.744843	1.92905	-2.58527	231	-0.165466	-1.01294	-0.431091	230	2.36404	2.55234	-3.25452	230	0.145599	-0.424377	0.293152	232	-9.95157
231	-6.82111	-6.15393	-11.3019	231	-1.69687	-3.21796	-3.3866	232	-4.51688	-0.304077	-5.8479	232	-0.568451	-1.87985	-1.55017	232	0.617645	1.03299	-2.29565	232	-0.719055	-1.617	-1.26611	232	247.832	175.609	90.4483	232	-0.321259	-1.51907	-0.365601	232	-0.763733	1.88968	-2.60577	232	-0.149231	-1.00156	-0.40863	231	2.32281	2.50266	-3.23199	231	0.176239	-0.416229	0.300293	233	-9.97391
232	-6.83408	-6.17282	-11.3502	232	-1.69482	-3.24435	-3.40613	233	-4.57391	-0.351715	-5.90747	233	-0.535797	-1.87079	-1.54297	233	0.570129	0.970795	-2.34912	233	-0.713745	-1.64313	-1.26642	233	246.779	174.738	89.957	233	-0.321869	-1.53046	-0.358398	233	-0.785767	1.84796	-2.61719	233	-0.134674	-1.01077	-0.408325	232	2.24716	2.46625	-3.26434	232	0.170288	-0.413269	0.303894	234	-9.99344
233	-6.83093	-6.21344	-11.3938	233	-1.69812	-3.26422	-3.39539	234	-4.61502	-0.372192	-5.91064	234	-0.513763	-1.8486	-1.54028	234	0.542786	0.904388	-2.36499	234	-0.711243	-1.63654	-1.24811	234	245.771	173.843	89.3677	234	-0.32782	-1.5314	-0.339172	234	-0.796875	1.8125	-2.62622	234	-0.109985	-1.00357	-0.391296	233	2.19046	2.38721	-3.31	233	0.176849	-0.424377	0.293152	235	-9.98047
234	-6.82626	-6.26266	-11.4744	234	-1.69687	-3.26483	-3.39893	235	-4.61844	-0.397827	-5.91357	235	-0.514374	-1.84827	-1.55078	235	0.510315	0.815155	-2.40405	235	-0.684357	-1.64218	-1.24689	235	244.815	173.122	88.9227	235	-0.320007	-1.54312	-0.326538	235	-0.799988	1.78281	-2.6767	235	-0.101563	-0.992188	-0.359375	234	2.14951	2.27875	-3.37933	234	0.1828	-0.43515	0.280762	236	-9.93796
235	-6.82297	-6.29361	-11.5071	235	-1.70654	-3.28732	-3.40613	236	-4.67783	-0.446259	-5.95044	236	-0.489532	-1.84702	-1.55115	236	0.469208	0.743927	-2.42822	236	-0.66687	-1.6236	-1.21783	236	243.795	172.413	88.4874	236	-0.313446	-1.56204	-0.338257	236	-0.829987	1.77048	-2.70172	236	-0.0721741	-0.983429	-0.343445	235	2.10062	2.21924	-3.41937	235	0.192657	-0.434204	0.291565	237	-9.90204
236	-6.84189	-6.32126	-11.5348	236	-1.72421	-3.29608	-3.4071	237	-4.74939	-0.515961	-6.00745	237	-0.48703	-1.82874	-1.53284	237	0.421692	0.681732	-2.47803	237	-0.6539	-1.63593	-1.20123	237	242.8	171.68	88.0361	237	-0.31015	-1.57343	-0.338867	237	-0.864044	1.76797	-2.72839	237	-0.0350037	-0.982483	-0.32489	236	2.02716	2.15048	-3.46918	236	0.20108	-0.430634	0.310181	238	-9.95673
237	-6.86328	-6.35156	-11.554	237	-1.72546	-3.315	-3.42566	238	-4.77734	-0.566406	-6.07837	238	-0.492981	-1.81796	-1.5199	238	0.382629	0.64267	-2.50562	238	-0.644043	-1.6467	-1.1889	238	241.917	170.889	87.5776	238	-0.320007	-1.56265	-0.339172	238	-0.867188	1.73828	-2.76886	238	-0.0213928	-0.952179	-0.302368	237	2.0253	2.12015	-3.46295	237	0.238434	-0.431702	0.330017	239	-9.9939
238	-6.9025	-6.37299	-11.5432	238	-1.73904	-3.31406	-3.42627	239	-4.77673	-0.594086	-6.12561	239	-0.5047	-1.81796	-1.53064	239	0.305603	0.569855	-2.54468	239	-0.652039	-1.62515	-1.16638	239	241.02	170.148	87.1304	239	-0.303589	-1.56891	-0.357788	239	-0.865936	1.70639	-2.77826	239	-0.000610352	-0.944977	-0.26239	238	2.04013	2.13812	-3.43262	238	0.279999	-0.409515	0.389709	240	-9.97076
239	-6.94095	-6.42407	-11.5648	239	-1.73779	-3.31857	-3.43896	240	-4.77359	-0.626892	-6.14868	240	-0.496094	-1.82813	-1.53845	240	0.251709	0.493286	-2.61255	240	-0.632324	-1.6467	-1.16846	240	240.164	169.483	86.8286	240	-0.272339	-1.58063	-0.359375	240	-0.875763	1.66641	-2.78937	240	0.0176697	-0.94046	-0.25	239	2.02249	2.14893	-3.47015	239	0.29422	-0.402954	0.426086	241	-9.9364
240	-6.96298	-6.4697	-11.5918	240	-1.73904	-3.32578	-3.44617	241	-4.80484	-0.689392	-6.18628	241	-0.512512	-1.8414	-1.54395	241	0.215759	0.472198	-2.67273	241	-0.616089	-1.65485	-1.16638	241	239.301	168.838	86.455	241	-0.248138	-1.57907	-0.371094	241	-0.897186	1.60873	-2.81964	241	0.0325012	-0.942017	-0.23114	240	1.95999	2.10986	-3.51996	240	0.302643	-0.40329	0.439087	242	-9.89548
241	-6.95001	-6.49377	-11.6125	241	-1.72607	-3.31467	-3.4585	242	-4.86407	-0.759399	-6.23706	242	-0.530792	-1.86935	-1.56189	242	0.176697	0.440948	-2.73364	242	-0.621399	-1.6756	-1.15045	242	238.43	168.178	86.0176	242	-0.22345	-1.55234	-0.353088	242	-0.91983	1.54001	-2.84796	242	0.0390625	-0.953125	-0.221741	241	1.88312	2.02719	-3.55902	241	0.313751	-0.395142	0.447205	243	-9.90405
242	-6.93173	-6.5322	-11.6315	242	-1.73514	-3.33359	-3.4657	243	-4.93375	-0.814392	-6.27637	243	-0.551575	-1.92734	-1.58862	243	0.127808	0.361877	-2.79224	243	-0.62265	-1.69452	-1.14532	243	237.598	167.584	85.6309	243	-0.220306	-1.53046	-0.329041	243	-0.965607	1.51797	-2.8573	243	0.0579834	-0.952789	-0.214539	242	1.83295	1.96829	-3.57794	242	0.323425	-0.384369	0.470337	244	-9.93719
243	-6.90234	-6.55078	-11.6438	243	-1.73904	-3.34531	-3.47803	244	-4.96609	-0.84314	-6.31519	244	-0.564545	-1.93845	-1.58923	244	0.0587463	0.287048	-2.84204	244	-0.610931	-1.70624	-1.15765	244	236.714	166.92	85.2014	244	-0.213745	-1.54938	-0.327454	244	-0.99295	1.48672	-2.87823	244	0.0697021	-0.952789	-0.191406	243	1.78156	1.89828	-3.62842	243	0.323425	-0.37265	0.471252	245	-9.89264
244	-6.90125	-6.54156	-11.6448	244	-1.74561	-3.35373	-3.47803	245	-4.97781	-0.862671	-6.33716	245	-0.566406	-1.9375	-1.58984	245	-0.00189209	0.219696	-2.89221	245	-0.616089	-1.71344	-1.16547	245	235.85	166.2	84.7866	245	-0.213745	-1.5611	-0.328125	245	-1.01437	1.45639	-2.90558	245	0.078125	-0.972656	-0.199219	244	1.75296	1.87939	-3.68732	244	0.329987	-0.391571	0.471252	246	-9.86499
245	-6.89142	-6.5719	-11.6619	245	-1.75671	-3.38141	-3.48523	246	-4.9975	-0.895782	-6.35669	246	-0.565155	-1.9303	-1.58301	246	-0.0329895	0.159058	-2.92249	246	-0.612793	-1.70529	-1.16998	246	235.072	165.507	84.4288	246	-0.211731	-1.56796	-0.328125	246	-1.01904	1.46655	-2.90656	246	0.0879822	-0.97171	-0.20282	245	1.72952	1.80908	-3.69965	245	0.333282	-0.383423	0.478455	247	-9.90094
246	-6.9072	-6.61282	-11.7018	246	-1.74561	-3.40451	-3.48877	247	-5.00284	-0.928284	-6.39783	247	-0.564545	-1.91891	-1.57068	247	-0.0667419	0.152496	-2.95178	247	-0.624512	-1.70529	-1.15857	247	234.34	164.84	84.1099	247	-0.214996	-1.57999	-0.309509	247	-1.04373	1.42813	-2.93231	247	0.0978088	-0.951233	-0.203796	246	1.73138	1.74954	-3.71136	246	0.339844	-0.382813	0.489868	248	-9.88092
247	-6.9325	-6.69391	-11.7507	247	-1.75671	-3.42438	-3.48523	248	-5.04001	-0.968292	-6.44727	248	-0.548767	-1.91702	-1.58203	248	-0.0868835	0.129395	-2.95691	248	-0.633575	-1.71249	-1.14685	248	233.581	164.276	83.7695	248	-0.215637	-1.57968	-0.309204	248	-1.04688	1.40234	-2.95636	248	0.0957947	-0.932648	-0.212524	247	1.72607	1.74438	-3.71045	247	0.377808	-0.38031	0.508728	249	-9.87
248	-6.9422	-6.75549	-11.8025	248	-1.75732	-3.43576	-3.49658	249	-5.08096	-1.01031	-6.48547	249	-0.529236	-1.90921	-1.56433	249	-0.089386	0.103302	-2.98462	249	-0.628906	-1.71094	-1.14752	249	232.788	163.78	83.4898	249	-0.213745	-1.60016	-0.321228	249	-1.07968	1.40704	-2.95795	249	0.0978088	-0.939514	-0.211609	248	1.69672	1.74734	-3.7287	248	0.392639	-0.358429	0.537476	250	-9.84344
249	-6.96173	-6.79456	-11.8541	249	-1.75858	-3.44296	-3.49695	250	-5.13297	-1.05658	-6.51367	250	-0.515625	-1.89844	-1.55261	250	-0.0868835	0.0981445	-2.98584	250	-0.645294	-1.70468	-1.12952	250	232.134	163.134	83.0797	250	-0.215637	-1.61093	-0.328125	250	-1.10422	1.35873	-2.98608	250	0.0898438	-0.933594	-0.200806	249	1.6564	1.71674	-3.7356	249	0.405762	-0.357178	0.550781	251	-9.82874
250	-6.98453	-6.83392	-11.8932	250	-1.75671	-3.44391	-3.49756	251	-5.16422	-1.08783	-6.53394	251	-0.524231	-1.89999	-1.55957	251	-0.102661	0.0806274	-2.99243	251	-0.657013	-1.72421	-1.12799	251	231.444	162.583	82.7758	251	-0.243134	-1.6011	-0.317322	251	-1.11719	1.32031	-2.9964	251	0.0957947	-0.944366	-0.20282	250	1.61469	1.67313	-3.75964	250	0.424683	-0.341248	0.565186	252	-9.81766
251	-6.99954	-6.85767	-11.9164	251	-1.7475	-3.44656	-3.52002	252	-5.20718	-1.11908	-6.5769	252	-0.527344	-1.90625	-1.5697	252	-0.13736	0.0471802	-3.01392	252	-0.668732	-1.73593	-1.12799	252	230.803	162.051	82.515	252	-0.235168	-1.62265	-0.338867	252	-1.11594	1.30795	-3.00873	252	0.0892334	-0.933258	-0.203796	251	1.56781	1.63406	-3.78638	251	0.439514	-0.323273	0.596069	253	-9.82407
252	-7.01062	-6.90485	-11.9629	252	-1.77625	-3.44391	-3.53687	253	-5.22672	-1.13861	-6.59644	253	-0.515625	-1.90625	-1.57129	253	-0.171722	-0.0215454	-3.05859	253	-0.668732	-1.75546	-1.13971	253	230.069	161.551	82.2454	253	-0.242981	-1.61874	-0.348572	253	-1.12701	1.26859	-3.02765	253	0.0879822	-0.94046	-0.191406	252	1.53342	1.57703	-3.80591	252	0.453125	-0.320313	0.609375	254	-9.8392
253	-6.99234	-6.93158	-11.9822	253	-1.77811	-3.45468	-3.56689	254	-5.24503	-1.17047	-6.6394	254	-0.514374	-1.91077	-1.56348	254	-0.210785	-0.0918579	-3.10315	254	-0.665466	-1.76297	-1.13971	254	229.334	160.987	81.8393	254	-0.234375	-1.60547	-0.360291	254	-1.13733	1.23859	-3.05078	254	0.0879822	-0.94046	-0.172546	253	1.53531	1.56439	-3.78796	253	0.441406	-0.332031	0.618103	255	-9.8392
254	-6.98001	-6.94751	-11.9867	254	-1.79453	-3.46796	-3.57959	255	-5.25955	-1.18079	-6.6543	255	-0.505951	-1.9072	-1.55896	255	-0.241425	-0.1586	-3.13049	255	-0.674683	-1.78375	-1.14783	255	228.733	160.462	81.4815	255	-0.23642	-1.5986	-0.33844	255	-1.14139	1.22891	-3.0481	255	0.0879822	-0.944366	-0.164734	254	1.56281	1.54672	-3.79089	254	0.470764	-0.342804	0.618103	256	-9.8403
255	-6.9747	-6.95016	-12.002	255	-1.81592	-3.49435	-3.60535	256	-5.24783	-1.21204	-6.70264	256	-0.494843	-1.9303	-1.54297	256	-0.28299	-0.251099	-3.19275	256	-0.676544	-1.79453	-1.15826	256	228.154	160.03	81.265	256	-0.23642	-1.5986	-0.329651	256	-1.15311	1.21719	-3.05792	256	0.0860901	-0.94342	-0.164734	255	1.55484	1.54486	-3.78888	255	0.490295	-0.331085	0.640625	257	-9.85141
256	-6.95001	-6.93518	-11.9954	256	-1.82889	-3.51328	-3.62585	257	-5.25955	-1.23938	-6.71436	257	-0.496094	-1.9375	-1.53162	257	-0.325317	-0.302185	-3.24084	257	-0.657013	-1.78281	-1.13971	257	227.581	159.561	81.0048	257	-0.228607	-1.5986	-0.31012	257	-1.14218	1.20782	-3.05792	257	0.0879822	-0.932648	-0.153931	256	1.53467	1.49438	-3.81824	256	0.503906	-0.308594	0.671875	258	-9.87515
257	-6.93845	-6.92532	-12.0026	257	-1.83875	-3.51422	-3.63818	258	-5.26938	-1.26376	-6.7417	258	-0.488281	-1.95703	-1.52051	258	-0.346741	-0.35202	-3.28345	258	-0.644043	-1.79514	-1.10846	258	226.946	159.093	80.763	258	-0.244995	-1.60016	-0.302307	258	-1.14218	1.18439	-3.07593	258	0.0715637	-0.934204	-0.153015	257	1.49936	1.45343	-3.83807	257	0.511719	-0.308594	0.680603	259	-9.90454
258	-6.96844	-6.94547	-12.0242	258	-1.83078	-3.52405	-3.66846	259	-5.2822	-1.30032	-6.80322	259	-0.494843	-1.95764	-1.5127	259	-0.366272	-0.359833	-3.30396	259	-0.647339	-1.79547	-1.10779	259	226.303	158.597	80.4339	259	-0.259369	-1.61249	-0.308594	259	-1.13232	1.16577	-3.07593	259	0.0715637	-0.953735	-0.163147	258	1.47592	1.41437	-3.86749	258	0.528107	-0.299225	0.680603	260	-9.94858
259	-6.99454	-6.98907	-12.0431	259	-1.83545	-3.5256	-3.67029	260	-5.35797	-1.32297	-6.82532	260	-0.505951	-1.96579	-1.50037	260	-0.41861	-0.374695	-3.30396	260	-0.644043	-1.79514	-1.11139	260	225.762	158.125	80.1417	260	-0.282196	-1.64017	-0.327454	260	-1.14343	1.13812	-3.08466	260	0.0715637	-0.973267	-0.170959	259	1.43811	1.40204	-3.89874	259	0.541077	-0.292023	0.71814	261	-9.93686
260	-7.02518	-7.03625	-12.0894	260	-1.84186	-3.53217	-3.68445	261	-5.41971	-1.41125	-6.89246	261	-0.519531	-1.98828	-1.51172	261	-0.451111	-0.432648	-3.35938	261	-0.637482	-1.79453	-1.11951	261	225.193	157.741	79.9261	261	-0.290619	-1.66327	-0.350586	261	-1.16672	1.09702	-3.10779	261	0.0715637	-0.973267	-0.170959	260	1.41547	1.37234	-3.9176	260	0.523438	-0.269531	0.730469	262	-9.92389
261	-7.05829	-7.08609	-12.1398	261	-1.84717	-3.54514	-3.68958	262	-5.44891	-1.46109	-6.94482	262	-0.519531	-1.98047	-1.52441	262	-0.498749	-0.473267	-3.3717	262	-0.637482	-1.82578	-1.12018	262	224.6	157.228	79.6649	262	-0.29187	-1.68219	-0.370422	262	-1.18436	1.08829	-3.10968	262	0.0814209	-0.991852	-0.170959	261	1.39124	1.38251	-3.90747	261	0.5	-0.289063	0.719666	263	-9.90219
262	-7.07968	-7.13596	-12.1837	262	-1.84326	-3.56467	-3.68835	263	-5.4686	-1.47079	-6.94189	263	-0.514374	-1.98108	-1.52441	263	-0.529846	-0.533905	-3.42102	263	-0.639374	-1.83264	-1.1319	263	224	156.74	79.3663	263	-0.302338	-1.69061	-0.378906	263	-1.23203	1.04376	-3.13605	263	0.086731	-0.998413	-0.179688	262	1.3631	1.38095	-3.9137	262	0.502014	-0.311554	0.707947	264	-9.88141
263	-7.08093	-7.15485	-12.212	263	-1.85623	-3.60312	-3.68445	264	-5.48688	-1.49484	-6.96338	264	-0.525482	-1.97751	-1.53162	264	-0.542206	-0.568756	-3.4502	264	-0.647339	-1.82281	-1.12891	264	223.484	156.32	79.0839	264	-0.285309	-1.70889	-0.378235	264	-1.26123	1.00562	-3.1853	264	0.110321	-0.980927	-0.165344	263	1.36188	1.37375	-3.95123	263	0.490936	-0.319672	0.710938	265	-9.88501
264	-7.08749	-7.18674	-12.2439	264	-1.85623	-3.62265	-3.68506	265	-5.48297	-1.51437	-6.99011	265	-0.497986	-1.98734	-1.53125	265	-0.549377	-0.592499	-3.474	265	-0.655762	-1.84592	-1.15045	265	222.93	155.918	78.8553	265	-0.274231	-1.72031	-0.371704	265	-1.28094	0.97641	-3.20575	265	0.11734	-0.94342	-0.135986	264	1.33719	1.32361	-3.99481	264	0.48172	-0.332642	0.719055	266	-9.85251
265	-7.08408	-7.20016	-12.2706	265	-1.86609	-3.64313	-3.67725	266	-5.50766	-1.52158	-7.02917	266	-0.502655	-1.98108	-1.51355	266	-0.563599	-0.63031	-3.50098	266	-0.663574	-1.85373	-1.17029	266	222.33	155.427	78.5898	266	-0.26767	-1.73923	-0.372009	266	-1.29922	0.9328	-3.23511	266	0.123901	-0.938904	-0.134399	265	1.36154	1.28406	-4.00714	265	0.475769	-0.353119	0.720337	267	-9.83765
266	-7.08408	-7.20407	-12.2727	266	-1.8667	-3.66623	-3.68799	267	-5.51611	-1.52127	-7.06494	267	-0.505951	-1.98923	-1.53162	267	-0.562347	-0.623108	-3.51392	267	-0.686401	-1.86188	-1.1781	267	221.727	154.924	78.296	267	-0.238281	-1.75	-0.37262	267	-1.31671	0.914215	-3.25403	267	0.131714	-0.931091	-0.13501	266	1.35342	1.29984	-3.97156	266	0.48233	-0.37204	0.701721	268	-9.8389
267	-7.09921	-7.2258	-12.2844	267	-1.86609	-3.67438	-3.69617	268	-5.52719	-1.52939	-7.10046	268	-0.516418	-1.98984	-1.53125	268	-0.578766	-0.632507	-3.52112	268	-0.683105	-1.86545	-1.1778	268	221.224	154.488	78.0099	268	-0.22345	-1.73984	-0.361877	268	-1.34421	0.904541	-3.26282	268	0.146576	-0.901398	-0.10376	267	1.33249	1.28299	-3.94434	267	0.483734	-0.382507	0.708923	269	-9.83423
268	-7.10046	-7.2525	-12.3214	268	-1.85812	-3.69592	-3.71924	269	-5.55844	-1.56064	-7.15088	269	-0.514374	-2.00061	-1.55017	269	-0.609375	-0.664063	-3.55859	269	-0.694214	-1.8736	-1.1781	269	220.804	154.098	77.7505	269	-0.20517	-1.73923	-0.348572	269	-1.37921	0.863434	-3.30389	269	0.159546	-0.894196	-0.0944214	268	1.31232	1.24033	-3.9353	268	0.48233	-0.379852	0.71936	270	-9.81781
269	-7.09921	-7.28439	-12.3533	269	-1.8667	-3.68576	-3.71716	270	-5.60095	-1.6058	-7.17432	270	-0.51767	-2.00876	-1.55896	270	-0.643921	-0.695618	-3.58179	270	-0.678436	-1.89514	-1.16998	270	220.286	153.708	77.5505	270	-0.203918	-1.75156	-0.34137	270	-1.40985	0.835785	-3.34094	270	0.140015	-0.913727	-0.101563	269	1.28497	1.21298	-3.96295	269	0.47702	-0.37326	0.740173	271	-9.85062
270	-7.10721	-7.30579	-12.3917	270	-1.87781	-3.68219	-3.74695	271	-5.65173	-1.69565	-7.19946	271	-0.514374	-2.01233	-1.57422	271	-0.696106	-0.743744	-3.61658	271	-0.676544	-1.88437	-1.16016	271	219.881	153.392	77.3697	271	-0.195465	-1.74796	-0.340759	271	-1.40186	0.798584	-3.38354	271	0.140625	-0.929688	-0.0898438	270	1.25562	1.20422	-3.98248	270	0.458099	-0.381409	0.71405	272	-9.85907
271	-7.11688	-7.34781	-12.421	271	-1.88748	-3.68515	-3.76611	272	-5.69861	-1.75424	-7.25024	272	-0.51767	-2.00876	-1.5824	272	-0.720642	-0.803741	-3.67004	272	-0.647186	-1.89124	-1.14752	272	219.363	153.065	77.1434	272	-0.190948	-1.72095	-0.320923	272	-1.41296	0.778748	-3.39325	272	0.130157	-0.945923	-0.0817261	271	1.22437	1.16125	-4.0011	271	0.454376	-0.402954	0.690918	273	-9.87296
272	-7.1286	-7.36734	-12.422	272	-1.89139	-3.68515	-3.77881	273	-5.72455	-1.79987	-7.28931	273	-0.509705	-2.01859	-1.59375	273	-0.738922	-0.835632	-3.67249	273	-0.661713	-1.89374	-1.12891	273	218.861	152.702	76.9665	273	-0.211884	-1.71829	-0.29718	273	-1.43311	0.755615	-3.4281	273	0.110626	-0.973267	-0.0928345	272	1.2067	1.10172	-4.0011	272	0.426849	-0.393127	0.692993	274	-9.86703
273	-7.12656	-7.38596	-12.4337	273	-1.89594	-3.69656	-3.79053	274	-5.71844	-1.82047	-7.34143	274	-0.509705	-2.03812	-1.60339	274	-0.758453	-0.862976	-3.69141	274	-0.657013	-1.92343	-1.15765	274	218.402	152.319	76.743	274	-0.203918	-1.73984	-0.319336	274	-1.4325	0.735779	-3.43622	274	0.100952	-1.00357	-0.112366	273	1.18341	1.05283	-4.04309	273	0.424988	-0.411713	0.671387	275	-9.87485
274	-7.14627	-7.39563	-12.423	274	-1.90515	-3.69391	-3.78687	275	-5.73297	-1.79172	-7.33252	275	-0.507813	-2.04688	-1.61121	275	-0.766266	-0.894226	-3.69141	275	-0.628906	-1.92969	-1.16705	275	217.861	151.831	76.4586	275	-0.213745	-1.72906	-0.317322	275	-1.47876	0.723755	-3.46716	275	0.106262	-1.02966	-0.121094	274	1.17545	1.05093	-4.07233	274	0.441406	-0.421875	0.670471	276	-9.87985
275	-7.14999	-7.41721	-12.4523	275	-1.91357	-3.70529	-3.79736	276	-5.73297	-1.81125	-7.32996	276	-0.514374	-2.0592	-1.62207	276	-0.78595	-0.9039	-3.6875	276	-0.615936	-1.92249	-1.16077	276	217.49	151.491	76.2079	276	-0.211884	-1.7222	-0.308594	276	-1.47812	0.707825	-3.48248	276	0.118591	-1.03391	-0.114563	275	1.15717	1.05814	-4.1134	275	0.459045	-0.44046	0.668884	277	-9.87015
276	-7.14157	-7.42532	-12.4816	276	-1.92343	-3.70624	-3.79773	277	-5.75455	-1.83173	-7.32214	277	-0.525482	-2.07907	-1.6488	277	-0.806091	-0.934845	-3.72083	277	-0.642181	-1.90546	-1.14844	277	217.104	151.177	76.075	277	-0.212494	-1.73358	-0.338867	277	-1.48798	0.667816	-3.50171	277	0.106262	-1.04919	-0.12207	276	1.14233	1.02844	-4.13232	276	0.479218	-0.448578	0.6875	278	-9.8486
277	-7.14688	-7.45001	-12.5242	277	-1.9364	-3.72516	-3.8241	278	-5.76892	-1.86362	-7.3407	278	-0.539063	-2.08984	-1.67188	278	-0.825012	-0.962494	-3.73682	278	-0.645294	-1.93124	-1.17719	278	216.722	150.85	75.882	278	-0.203918	-1.75937	-0.366516	278	-1.50626	0.635925	-3.52417	278	0.0892334	-1.04263	-0.114563	277	1.09982	0.987183	-4.1261	277	0.514526	-0.470154	0.707336	279	-9.85657
278	-7.15799	-7.48547	-12.562	278	-1.94482	-3.74435	-3.84814	279	-5.78189	-1.89032	-7.37915	279	-0.545624	-2.09827	-1.66113	279	-0.883148	-1.00766	-3.75989	279	-0.657013	-1.95468	-1.17877	279	216.219	150.522	75.7203	279	-0.202026	-1.76031	-0.368103	279	-1.51923	0.617035	-3.56262	279	0.0703125	-1.05078	-0.109375	278	1.06607	0.92984	-4.13171	278	0.548889	-0.459991	0.736694	280	-9.86703
279	-7.12845	-7.51782	-12.5929	279	-1.94812	-3.76422	-3.87585	280	-5.80017	-1.9144	-7.41101	280	-0.563293	-2.09921	-1.66052	280	-0.931885	-1.07703	-3.828	280	-0.645294	-1.94296	-1.17877	280	215.701	150.115	75.4199	280	-0.202026	-1.76031	-0.378906	280	-1.49359	0.608124	-3.6062	280	0.0567322	-1.07327	-0.120789	279	1.05765	0.898926	-4.14465	279	0.580139	-0.47171	0.738281	281	-9.86389
280	-7.11032	-7.51517	-12.5996	280	-1.94482	-3.7756	-3.88721	281	-5.82095	-1.92157	-7.44946	281	-0.556732	-2.11813	-1.65955	281	-0.977356	-1.12265	-3.87585	281	-0.660461	-1.94513	-1.15924	281	215.279	149.763	75.2253	281	-0.203918	-1.7789	-0.390625	281	-1.49295	0.631256	-3.6051	281	0.0384521	-1.07388	-0.113953	280	1.03998	0.89798	-4.14105	280	0.600311	-0.460297	0.75	282	-9.8717
281	-7.09735	-7.51578	-12.614	281	-1.94608	-3.80234	-3.89539	282	-5.83923	-1.95346	-7.4696	282	-0.553436	-2.10999	-1.66406	282	-1.02484	-1.1575	-3.92004	282	-0.674683	-1.98297	-1.16486	282	214.883	149.426	75.0143	282	-0.203278	-1.78702	-0.387634	282	-1.47156	0.669373	-3.58527	282	0.0403137	-1.06311	-0.101563	281	1.02515	0.891724	-4.17139	281	0.601563	-0.441406	0.76593	283	-9.84875
282	-7.09921	-7.52658	-12.6212	282	-1.95779	-3.81406	-3.8999	283	-5.86859	-1.98563	-7.50806	283	-0.563293	-2.11093	-1.65271	283	-1.02798	-1.19501	-3.95947	283	-0.683105	-2.00607	-1.15826	283	214.53	149.045	74.8322	283	-0.194061	-1.78967	-0.391235	283	-1.46906	0.683746	-3.57654	283	0.0306396	-1.0817	-0.120178	282	1.03497	0.900482	-4.18469	282	0.614532	-0.422485	0.786072	284	-9.83264
283	-7.11377	-7.51736	-12.6222	283	-1.95969	-3.82483	-3.90771	284	-5.89984	-2.02469	-7.57751	284	-0.568451	-2.11813	-1.65955	284	-1.03125	-1.20313	-3.98047	284	-0.70282	-2.00406	-1.13904	284	214.068	148.814	74.7398	284	-0.195465	-1.79874	-0.380737	284	-1.48016	0.667816	-3.5636	284	0.0273438	-1.08203	-0.121094	283	1.02515	0.911255	-4.1817	283	0.614532	-0.422485	0.798462	285	-9.81967
284	-7.12674	-7.55579	-12.6587	284	-1.96765	-3.815	-3.88904	285	-5.92126	-2.07455	-7.65955	285	-0.565155	-2.1217	-1.66406	285	-1.04626	-1.22687	-3.99194	285	-0.712494	-2.03436	-1.14893	285	213.696	148.457	74.4636	285	-0.196106	-1.79843	-0.379517	285	-1.51483	0.6539	-3.5437	285	0.0372009	-1.08109	-0.132507	284	1.00748	0.890778	-4.1925	284	0.596863	-0.411713	0.821899	286	-9.87186
285	-7.13516	-7.59845	-12.7023	285	-1.97141	-3.83655	-3.91846	286	-5.94391	-2.0925	-7.70728	286	-0.566406	-2.12891	-1.67224	286	-1.07376	-1.24435	-4.01892	286	-0.724213	-2.05389	-1.14984	286	213.344	148.183	74.2814	286	-0.1922	-1.79843	-0.368103	286	-1.54218	0.603119	-3.57281	286	0.0220337	-1.07544	-0.113953	285	0.977478	0.847198	-4.19153	285	0.567474	-0.43219	0.834534	287	-9.91266
286	-7.16266	-7.63937	-12.7183	286	-1.96951	-3.84531	-3.92029	287	-5.96158	-2.10126	-7.72058	287	-0.565155	-2.14124	-1.67285	287	-1.08673	-1.27499	-4.05615	287	-0.733887	-2.07639	-1.14984	287	212.917	147.864	74.0862	287	-0.185638	-1.80563	-0.368103	287	-1.57657	0.546082	-3.60016	287	0.0195313	-1.10156	-0.12738	286	0.959198	0.819214	-4.18311	286	0.563751	-0.453735	0.812012	288	-9.90421
287	-7.15799	-7.69641	-12.7671	287	-1.97607	-3.84592	-3.92725	288	-5.96158	-2.11298	-7.7196	288	-0.574219	-2.15625	-1.66833	288	-1.10297	-1.29422	-4.06848	288	-0.709045	-2.08295	-1.15857	288	212.53	147.508	73.863	288	-0.195465	-1.79874	-0.360901	288	-1.5961	0.507019	-3.59387	288	0.0254822	-1.11234	-0.132507	287	0.928589	0.791565	-4.17859	287	0.5625	-0.480469	0.802368	289	-9.8717
288	-7.16641	-7.73907	-12.8038	288	-1.98904	-3.85312	-3.94617	289	-5.98502	-2.12469	-7.7196	289	-0.585938	-2.16797	-1.68066	289	-1.13235	-1.29514	-4.08838	289	-0.702637	-2.07639	-1.15204	289	212.148	147.237	73.6987	289	-0.202667	-1.80298	-0.352173	289	-1.63718	0.474854	-3.60168	289	0.0189209	-1.11295	-0.121765	288	0.907166	0.761261	-4.20172	288	0.552643	-0.512665	0.789978	290	-9.89328
289	-7.16455	-7.74783	-12.8198	289	-2.0036	-3.85562	-3.93896	290	-6.00015	-2.12689	-7.71179	290	-0.578125	-2.17969	-1.69238	290	-1.1636	-1.34592	-4.12646	290	-0.686249	-2.07092	-1.15857	290	211.838	146.939	73.4938	290	-0.209839	-1.80719	-0.347961	290	-1.64874	0.433746	-3.63202	290	0.0176697	-1.13187	-0.121094	289	0.874664	0.750153	-4.22217	289	0.54422	-0.543579	0.771423	291	-9.92249
290	-7.16455	-7.75565	-12.8384	290	-2.00732	-3.87717	-3.95593	291	-6.02094	-2.15359	-7.74878	291	-0.584686	-2.1803	-1.7002	291	-1.20267	-1.40451	-4.1499	291	-0.658264	-2.03998	-1.14844	291	211.383	146.701	73.3973	291	-0.226715	-1.82999	-0.359375	291	-1.66766	0.437347	-3.63391	291	0.0274963	-1.13092	-0.102234	290	0.844666	0.737823	-4.22278	290	0.521393	-0.571259	0.751587	292	-9.94202
291	-7.1658	-7.76672	-12.8696	291	-1.9989	-3.8736	-3.95789	292	-6.01627	-2.17548	-7.76892	292	-0.612213	-2.17828	-1.7113	292	-1.25159	-1.44452	-4.16943	292	-0.657013	-2.02499	-1.14032	292	210.96	146.324	73.1464	292	-0.230011	-1.84204	-0.340454	292	-1.68594	0.424988	-3.65308	292	0.0535889	-1.11859	-0.0914307	291	0.84201	0.705933	-4.23389	291	0.51297	-0.59436	0.720642	293	-9.93735
292	-7.16455	-7.75955	-12.882	292	-2.00421	-3.87872	-3.94971	293	-6.01767	-2.17673	-7.76257	293	-0.633606	-2.18906	-1.74841	293	-1.29126	-1.4989	-4.18799	293	-0.665466	-2.01688	-1.15143	293	210.622	146.039	72.9724	293	-0.250946	-1.83939	-0.32843	293	-1.68594	0.424988	-3.672	293	0.0567322	-1.0928	-0.0842285	292	0.824371	0.677673	-4.24109	292	0.4953	-0.603119	0.708618	294	-9.9353
293	-7.16455	-7.77908	-12.9126	293	-2.01328	-3.90546	-3.96411	294	-6.02875	-2.20438	-7.79651	294	-0.653137	-2.20859	-1.76892	294	-1.32376	-1.5256	-4.2157	294	-0.669525	-2.00311	-1.14783	294	210.298	145.747	72.809	294	-0.244995	-1.85016	-0.338867	294	-1.69766	0.424988	-3.68372	294	0.0618896	-1.07388	-0.0827026	293	0.802795	0.629852	-4.25964	293	0.46405	-0.62265	0.701721	295	-9.9303
294	-7.14297	-7.79767	-12.9321	294	-2.01328	-3.93671	-3.97644	295	-6.04172	-2.2233	-7.82751	295	-0.672668	-2.23203	-1.78064	295	-1.32687	-1.54358	-4.24756	295	-0.686401	-2.01422	-1.16547	295	209.971	145.542	72.7369	295	-0.252808	-1.86969	-0.359375	295	-1.69766	0.405457	-3.69153	295	0.0637512	-1.05139	-0.0898438	294	0.793121	0.58783	-4.28998	294	0.460938	-0.621094	0.690002	296	-9.94873
295	-7.14627	-7.80579	-12.9409	295	-2.01843	-3.96344	-3.99597	296	-6.06845	-2.23532	-7.85156	296	-0.6922	-2.23984	-1.80017	296	-1.32687	-1.5553	-4.22961	296	-0.688263	-2.04453	-1.1778	296	209.608	145.21	72.556	296	-0.264526	-1.88141	-0.371094	296	-1.69766	0.397644	-3.70325	296	0.0703125	-1.05078	-0.108459	295	0.807495	0.580627	-4.28699	295	0.470764	-0.600616	0.700134	297	-9.95343
296	-7.1333	-7.81815	-12.9523	296	-2.02686	-3.98654	-4.02783	297	-6.0925	-2.24283	-7.87854	297	-0.715637	-2.25937	-1.81189	297	-1.32687	-1.56702	-4.24133	297	-0.704681	-2.0578	-1.17877	297	209.258	144.894	72.2983	297	-0.27298	-1.89282	-0.371094	297	-1.70358	0.38501	-3.70325	297	0.0793762	-1.0553	-0.112976	296	0.800934	0.576111	-4.29156	296	0.489044	-0.568756	0.730469	298	-9.98468
297	-7.12674	-7.82922	-12.9712	297	-2.03467	-4.00607	-4.03601	298	-6.08328	-2.2533	-7.89063	298	-0.72345	-2.27109	-1.8197	298	-1.3158	-1.57452	-4.23352	298	-0.704681	-2.06561	-1.1889	298	208.925	144.621	72.1526	298	-0.272339	-1.90875	-0.387024	298	-1.69766	0.342957	-3.72186	298	0.0814209	-1.06216	-0.120178	297	0.799683	0.576721	-4.31042	297	0.502014	-0.549835	0.768921	299	-9.99951
298	-7.12549	-7.81815	-12.9835	298	-2.04108	-4.02045	-4.06726	299	-6.0925	-2.27408	-7.88013	299	-0.707031	-2.28906	-1.83142	299	-1.33362	-1.60468	-4.21814	299	-0.702637	-2.07639	-1.20844	299	208.622	144.293	71.9959	299	-0.280151	-1.92828	-0.398438	299	-1.69577	0.334229	-3.7345	299	0.0832825	-1.08264	-0.109375	298	0.799042	0.569214	-4.3111	298	0.529999	-0.530609	0.800781	300	-10.0256
299	-7.13721	-7.83768	-13.0024	299	-2.03983	-4.02499	-4.06848	300	-6.10953	-2.27533	-7.88281	300	-0.70578	-2.30139	-1.83301	300	-1.34329	-1.6467	-4.23877	300	-0.712494	-2.08514	-1.19763	300	208.303	144.112	71.9026	300	-0.284058	-1.92828	-0.410156	300	-1.69766	0.311707	-3.75311	300	0.0832825	-1.11389	-0.120178	299	0.781403	0.560486	-4.31921	299	0.532501	-0.512329	0.816711	301	-10.0289
300	-7.13516	-7.86798	-13.0298	300	-2.04828	-4.02469	-4.07959	301	-6.1319	-2.29736	-7.87769	301	-0.707031	-2.31641	-1.82849	301	-1.36157	-1.67859	-4.27881	301	-0.703888	-2.0914	-1.20844	301	208.023	143.912	71.7747	301	-0.300476	-1.92984	-0.410156	301	-1.68781	0.293121	-3.76575	301	0.0879822	-1.13968	-0.139709	300	0.787964	0.529846	-4.33777	300	0.567169	-0.529694	0.829712	302	-10.0225
301	-7.1333	-7.87674	-13.0503	301	-2.03592	-4.02109	-4.08765	302	-6.15454	-2.32703	-7.90637	302	-0.695313	-2.30859	-1.80957	302	-1.37579	-1.72421	-4.31726	302	-0.700775	-2.08514	-1.19049	302	207.693	143.652	71.6464	302	-0.301727	-1.94095	-0.428101	302	-1.69891	0.285004	-3.77454	302	0.0997009	-1.1514	-0.133484	301	0.776703	0.51593	-4.35016	301	0.583282	-0.512329	0.858765	303	-10.0303
302	-7.14313	-7.90891	-13.0806	302	-2.0575	-4.03375	-4.0874	303	-6.18268	-2.33643	-7.92749	303	-0.6875	-2.28906	-1.80176	303	-1.40579	-1.72482	-4.3302	303	-0.712494	-2.10468	-1.1889	303	207.306	143.335	71.407	303	-0.292511	-1.95142	-0.448242	303	-1.70078	0.274231	-3.77417	303	0.100952	-1.15201	-0.121765	302	0.747345	0.475952	-4.39874	302	0.591705	-0.512665	0.860962	304	-10.0269
303	-7.14502	-7.94705	-13.1108	303	-2.07578	-4.06561	-4.11768	304	-6.19751	-2.38562	-7.9845	304	-0.682343	-2.29749	-1.78223	304	-1.42532	-1.74826	-4.36865	304	-0.724213	-2.13593	-1.20844	304	206.945	143.07	71.2232	304	-0.280151	-1.94	-0.449524	304	-1.69296	0.274231	-3.77515	304	0.109375	-1.14063	-0.109375	303	0.696564	0.444702	-4.43683	303	0.604675	-0.513275	0.849548	305	-10.019
304	-7.16266	-7.97922	-13.1196	304	-2.08359	-4.10468	-4.1366	305	-6.20532	-2.41687	-8.03687	305	-0.6922	-2.29843	-1.7699	305	-1.43314	-1.75607	-4.38818	305	-0.732025	-2.16327	-1.20844	305	206.631	142.803	71.0467	305	-0.272339	-1.94781	-0.457031	305	-1.68781	0.293121	-3.76733	305	0.100952	-1.15201	-0.112976	304	0.647034	0.404999	-4.45636	304	0.595001	-0.524048	0.830627	306	-10.0222
305	-7.1875	-8.01172	-13.1304	305	-2.09531	-4.13593	-4.16785	306	-6.22015	-2.44656	-8.06812	306	-0.703918	-2.29843	-1.76892	306	-1.4397	-1.76843	-4.40771	306	-0.737183	-2.1861	-1.21625	306	206.397	142.61	70.9622	306	-0.262512	-1.97031	-0.46875	306	-1.68405	0.295166	-3.76282	306	0.0879822	-1.1514	-0.109375	305	0.618439	0.366577	-4.487	305	0.572174	-0.532196	0.829712	307	-10.0308
306	-7.20172	-8.05734	-13.1643	306	-2.10498	-4.16623	-4.19519	307	-6.22672	-2.47455	-8.10095	307	-0.702057	-2.3111	-1.7572	307	-1.46909	-1.77719	-4.43835	307	-0.743744	-2.17889	-1.22858	307	206.064	142.394	70.8276	307	-0.254059	-1.95889	-0.457947	307	-1.70749	0.283447	-3.77264	307	0.0762634	-1.13968	-0.110046	306	0.613434	0.33783	-4.50714	306	0.563751	-0.53186	0.830017	308	-10.0569
307	-7.21814	-8.07065	-13.1694	307	-2.10623	-4.19296	-4.20789	308	-6.23969	-2.48563	-8.10815	308	-0.715637	-2.32968	-1.77966	308	-1.47424	-1.79608	-4.45691	308	-0.745605	-2.18576	-1.25922	308	205.798	142.089	70.618	308	-0.2547	-1.97031	-0.461548	308	-1.71594	0.272034	-3.78436	308	0.0520325	-1.13342	-0.110046	307	0.629822	0.319855	-4.50964	307	0.5625	-0.53125	0.810181	309	-10.0339
308	-7.22971	-8.10001	-13.1992	308	-2.10828	-4.17438	-4.2085	309	-6.24954	-2.49438	-8.10876	309	-0.72345	-2.34921	-1.78064	309	-1.4808	-1.82797	-4.45752	309	-0.746857	-2.18515	-1.26794	309	205.507	141.905	70.52	309	-0.264526	-1.97125	-0.450134	309	-1.7153	0.263916	-3.79248	309	0.0567322	-1.1514	-0.120178	308	0.651245	0.330627	-4.4917	308	0.53125	-0.542969	0.809509	310	-10.0081
309	-7.22641	-8.11533	-13.2167	309	-2.1167	-4.17795	-4.20752	310	-6.2533	-2.50424	-8.13904	310	-0.726563	-2.36719	-1.80017	310	-1.51205	-1.85922	-4.48816	310	-0.753418	-2.17404	-1.2608	310	205.198	141.643	70.3531	310	-0.259369	-1.97186	-0.449219	310	-1.7453	0.243744	-3.81171	310	0.0501709	-1.15201	-0.113953	309	0.63092	0.317352	-4.49078	309	0.529358	-0.561554	0.809509	311	-9.97672
310	-7.20547	-8.1297	-13.2327	310	-2.11795	-4.17343	-4.2157	311	-6.25797	-2.5058	-8.14087	311	-0.726563	-2.37891	-1.81348	311	-1.53159	-1.88657	-4.49597	311	-0.756714	-2.17438	-1.26794	311	204.86	141.396	70.1536	311	-0.262665	-1.98001	-0.436829	311	-1.76483	0.224213	-3.84235	311	0.0585938	-1.15234	-0.109375	310	0.636078	0.293274	-4.50092	310	0.54953	-0.561859	0.820313	312	-9.97296
311	-7.20361	-8.13846	-13.23	311	-2.13623	-4.18576	-4.2085	312	-6.28079	-2.53345	-8.17847	312	-0.730469	-2.37891	-1.82129	312	-1.52969	-1.90701	-4.5155	312	-0.763275	-2.18671	-1.29108	312	204.592	141.079	70.0139	312	-0.287506	-2.00467	-0.448242	312	-1.7825	0.211548	-3.88141	312	0.059845	-1.16467	-0.101257	311	0.636078	0.285461	-4.50812	311	0.561859	-0.562195	0.836243	313	-10.0011
312	-7.19705	-8.15735	-13.2407	312	-2.1539	-4.19452	-4.20398	313	-6.29892	-2.58688	-8.22107	313	-0.727203	-2.3786	-1.84473	313	-1.55112	-1.94907	-4.5575	313	-0.778107	-2.20468	-1.31	313	204.273	140.934	69.9092	313	-0.301727	-2.0386	-0.486084	313	-1.78906	0.191406	-3.89996	313	0.059845	-1.17249	-0.100647	312	0.632965	0.247986	-4.53546	312	0.572174	-0.571259	0.840454	314	-10.0531
313	-7.21017	-8.1586	-13.2531	313	-2.16687	-4.22516	-4.22644	314	-6.3147	-2.61609	-8.21838	314	-0.731262	-2.37656	-1.84106	314	-1.56284	-1.97641	-4.578	314	-0.784668	-2.22482	-1.29987	314	204.118	140.73	69.7264	314	-0.315308	-2.04938	-0.487305	314	-1.81375	0.152954	-3.93842	314	0.0697021	-1.20279	-0.0928345	313	0.629669	0.239838	-4.52917	313	0.582031	-0.59375	0.83783	315	-10.0975
314	-7.22	-8.16736	-13.2675	314	-2.19482	-4.26389	-4.24658	315	-6.34595	-2.63562	-8.23608	315	-0.731262	-2.38828	-1.85876	315	-1.59875	-2.02094	-4.59753	315	-0.784668	-2.22482	-1.29919	315	203.868	140.558	69.6606	315	-0.321869	-2.06171	-0.488281	315	-1.83328	0.133423	-3.96246	315	0.0421753	-1.20468	-0.0898438	314	0.589996	0.216736	-4.55231	314	0.595001	-0.582642	0.848572	316	-10.1117
315	-7.25064	-8.18719	-13.3173	315	-2.19608	-4.27499	-4.2782	316	-6.3472	-2.63501	-8.23608	316	-0.733307	-2.40094	-1.85876	316	-1.63126	-2.06717	-4.62329	316	-0.7742	-2.23984	-1.30701	316	203.55	140.391	69.5435	316	-0.342651	-2.08063	-0.507141	316	-1.845	0.109985	-3.98199	316	0.028595	-1.22327	-0.11145	315	0.565765	0.195618	-4.54089	315	0.604675	-0.571869	0.849243	317	-10.1077
316	-7.26096	-8.22891	-13.3678	316	-2.22421	-4.26483	-4.27881	317	-6.34781	-2.6347	-8.24841	317	-0.761414	-2.42203	-1.88904	317	-1.65924	-2.10983	-4.64734	317	-0.7742	-2.24374	-1.29596	317	203.222	140.116	69.4173	317	-0.332825	-2.07968	-0.507813	317	-1.84485	0.0728149	-4.00153	317	0.0189209	-1.24185	-0.112366	316	0.536407	0.18689	-4.53937	316	0.575287	-0.592346	0.842346	318	-10.1039
317	-7.27203	-8.25656	-13.3885	317	-2.22733	-4.27499	-4.29675	318	-6.36548	-2.63562	-8.26831	318	-0.77298	-2.4631	-1.93054	318	-1.68784	-2.12485	-4.66333	318	-0.766388	-2.25156	-1.28815	318	202.978	139.816	69.1617	318	-0.324371	-2.07999	-0.508728	318	-1.85593	0.0646973	-4.03076	318	0.0176697	-1.24905	-0.101563	317	0.510315	0.162811	-4.5462	317	0.573425	-0.603119	0.819824	319	-10.1077
318	-7.27393	-8.2869	-13.4272	318	-2.20969	-4.27405	-4.29834	319	-6.3819	-2.63721	-8.27515	319	-0.787201	-2.48923	-1.95972	319	-1.70737	-2.13657	-4.69519	319	-0.776245	-2.26422	-1.26862	319	202.765	139.617	69.0513	319	-0.305481	-2.07968	-0.512329	319	-1.86438	0.0454712	-4.04218	319	0.0078125	-1.25391	-0.0905151	318	0.497345	0.147827	-4.56512	318	0.555145	-0.603729	0.811096	320	-10.1222
319	-7.27393	-8.30643	-13.4399	319	-2.21765	-4.2525	-4.29919	320	-6.42096	-2.68799	-8.31653	320	-0.779236	-2.51859	-1.96094	320	-1.73016	-2.1564	-4.703	320	-0.789368	-2.27716	-1.27155	320	202.509	139.541	69.0036	320	-0.317963	-2.06171	-0.500916	320	-1.86578	0.04422	-4.05029	320	0.0209351	-1.26437	-0.0934448	319	0.482483	0.137665	-4.57745	319	0.552643	-0.610321	0.803894	321	-10.1516
320	-7.27393	-8.31815	-13.4595	320	-2.22607	-4.2756	-4.31689	321	-6.44565	-2.73813	-8.35559	321	-0.767517	-2.51859	-1.94324	321	-1.7522	-2.16687	-4.73792	321	-0.795776	-2.32281	-1.29767	321	202.204	139.306	68.8891	321	-0.316559	-2.0878	-0.514954	321	-1.87421	0.0015564	-4.07245	321	0.0340576	-1.25922	-0.102539	320	0.475922	0.144836	-4.57123	320	0.534363	-0.614838	0.810486	322	-10.1613
321	-7.27393	-8.31815	-13.4673	321	-2.22733	-4.28281	-4.32507	322	-6.45407	-2.75735	-8.40698	322	-0.749237	-2.50626	-1.93152	322	-1.76517	-2.18576	-4.76648	322	-0.820618	-2.33575	-1.31061	322	201.974	139.07	68.7095	322	-0.321869	-2.08124	-0.50061	322	-1.89188	-0.0189209	-4.09235	322	0.0653076	-1.23969	-0.092041	321	0.480621	0.158142	-4.57843	321	0.532501	-0.621704	0.799377	323	-10.1678
322	-7.28174	-8.32596	-13.4985	322	-2.22733	-4.29453	-4.3374	323	-6.45062	-2.77469	-8.45422	323	-0.7547	-2.48984	-1.91272	323	-1.76517	-2.18576	-4.76709	323	-0.833588	-2.36639	-1.32501	323	201.725	138.901	68.5438	323	-0.339539	-2.08218	-0.507141	323	-1.91202	-0.0498352	-4.10309	323	0.0684509	-1.22171	-0.0842285	322	0.49234	0.189392	-4.57996	322	0.52655	-0.62265	0.810181	324	-10.1644
323	-7.29156	-8.31906	-13.5103	323	-2.24561	-4.31467	-4.34912	324	-6.43423	-2.77313	-8.46814	324	-0.774231	-2.50937	-1.92908	324	-1.78284	-2.21796	-4.76709	324	-0.846558	-2.3736	-1.34515	324	201.44	138.681	68.4155	324	-0.342651	-2.10016	-0.525757	324	-1.91452	-0.0759277	-4.13855	324	0.0762634	-1.22171	-0.0944214	323	0.475769	0.217194	-4.56824	323	0.521393	-0.629852	0.791565	325	-10.1448
324	-7.30203	-8.35095	-13.5093	324	-2.25671	-4.34235	-4.37585	325	-6.43579	-2.745	-8.45007	325	-0.798462	-2.52264	-1.94861	325	-1.79126	-2.22937	-4.78955	325	-0.853119	-2.38593	-1.36139	325	201.198	138.469	68.3585	325	-0.330933	-2.11188	-0.527344	325	-1.89688	-0.086731	-4.14374	325	0.0957947	-1.23343	-0.113953	324	0.459534	0.194061	-4.58826	324	0.532501	-0.645142	0.779236	326	-10.1547
325	-7.3111	-8.36984	-13.536	325	-2.26514	-4.37717	-4.39893	326	-6.44751	-2.77625	-8.44702	326	-0.813293	-2.54843	-1.98608	326	-1.79456	-2.2453	-4.79773	326	-0.845154	-2.38406	-1.38031	326	201.044	138.245	68.1673	326	-0.334839	-2.11969	-0.539063	326	-1.89688	-0.0828247	-4.14465	326	0.0892334	-1.23404	-0.102234	325	0.425446	0.172028	-4.59637	325	0.52655	-0.6539	0.778931	327	-10.1613
326	-7.31174	-8.36954	-13.5601	326	-2.26843	-4.39313	-4.4071	327	-6.45407	-2.79642	-8.46655	327	-0.821106	-2.54843	-2.01892	327	-1.81284	-2.25766	-4.78955	327	-0.844513	-2.37265	-1.3783	327	200.834	138.062	68.0904	327	-0.334839	-2.11969	-0.570313	327	-1.88516	-0.0750122	-4.15247	327	0.0859375	-1.23438	-0.101563	326	0.37265	0.1008	-4.62122	326	0.52655	-0.673431	0.760315	328	-10.1613
327	-7.32281	-8.37766	-13.5682	327	-2.27029	-4.42734	-4.41846	328	-6.46518	-2.83578	-8.49719	328	-0.826263	-2.55954	-2.03064	328	-1.82065	-2.27719	-4.80847	328	-0.834839	-2.3736	-1.37799	328	200.549	137.927	68.0164	328	-0.349213	-2.14374	-0.601563	328	-1.87546	-0.064209	-4.15247	328	0.0697021	-1.25357	-0.0934448	327	0.348114	0.0447083	-4.66327	327	0.514832	-0.681244	0.740784	329	-10.1678
328	-7.33252	-8.39627	-13.6069	328	-2.27686	-4.43576	-4.41943	329	-6.47565	-2.85986	-8.50854	329	-0.820313	-2.55078	-2.03125	329	-1.82922	-2.29047	-4.81628	329	-0.82373	-2.36545	-1.38873	329	200.265	137.705	67.9092	329	-0.364227	-2.1597	-0.628235	329	-1.88202	-0.0687561	-4.14374	329	0.059845	-1.27405	-0.101563	328	0.33844	0.0143738	-4.6853	328	0.519531	-0.679688	0.721252	330	-10.1953
329	-7.33453	-8.39719	-13.6274	329	-2.29453	-4.44452	-4.41882	330	-6.49518	-2.87939	-8.53528	330	-0.815155	-2.53186	-2.0127	330	-1.84018	-2.32797	-4.84595	330	-0.833588	-2.37421	-1.38904	330	200.037	137.485	67.7632	330	-0.373901	-2.18219	-0.639648	330	-1.89374	-0.0765686	-4.15094	330	0.0520325	-1.29358	-0.112366	329	0.341858	-0.00296021	-4.70575	329	0.524689	-0.660767	0.727478	331	-10.2003
330	-7.33252	-8.42752	-13.6577	330	-2.3042	-4.45529	-4.42566	331	-6.53235	-2.89984	-8.55481	331	-0.783905	-2.52014	-2.00037	331	-1.83548	-2.34592	-4.87488	331	-0.817169	-2.39218	-1.39594	331	199.858	137.321	67.6047	331	-0.402039	-2.19547	-0.632813	331	-1.90359	-0.0853271	-4.15094	331	0.0423584	-1.31216	-0.120178	330	0.341858	0.016571	-4.70013	330	0.51358	-0.661102	0.739868	332	-10.212
331	-7.32471	-8.45877	-13.6821	331	-2.3075	-4.46344	-4.43445	332	-6.52954	-2.9364	-8.60461	332	-0.793762	-2.50937	-1.98083	332	-1.84018	-2.3475	-4.88037	332	-0.814056	-2.39374	-1.39752	332	199.66	137.148	67.5696	332	-0.409851	-2.215	-0.639038	332	-1.89374	-0.0960999	-4.14996	332	0.0507813	-1.33203	-0.128906	331	0.349823	0.00671387	-4.68842	331	0.524689	-0.652954	0.740173	333	-10.212
332	-7.32938	-8.47986	-13.6899	332	-2.31281	-4.46857	-4.43799	333	-6.52438	-2.93704	-8.65015	333	-0.795013	-2.52829	-1.99939	333	-1.81906	-2.37561	-4.89832	333	-0.807495	-2.41266	-1.40765	333	199.403	136.986	67.4179	333	-0.423431	-2.24139	-0.639038	333	-1.9017	-0.0979614	-4.13922	333	0.0501709	-1.34341	-0.132507	332	0.363434	0.00970459	-4.65906	332	0.521393	-0.641571	0.751587	334	-10.2383
333	-7.32938	-8.49939	-13.6962	333	-2.31219	-4.48453	-4.47192	334	-6.53735	-2.94421	-8.68469	334	-0.783905	-2.53967	-2	334	-1.81079	-2.35828	-4.85071	334	-0.804199	-2.42795	-1.40826	334	199.153	136.822	67.2916	334	-0.419525	-2.25311	-0.647766	334	-1.91202	-0.120148	-4.17249	334	0.078125	-1.33984	-0.128906	333	0.375	0.0273438	-4.61902	333	0.524689	-0.645142	0.759705	335	-10.2839
334	-7.33267	-8.52704	-13.7274	334	-2.32578	-4.50702	-4.51453	335	-6.53735	-2.95593	-8.69702	335	-0.787201	-2.54001	-2.01208	335	-1.83643	-2.35718	-4.83679	335	-0.814056	-2.44452	-1.40857	335	198.98	136.598	67.1352	335	-0.420776	-2.26813	-0.647766	335	-1.92313	-0.136108	-4.18933	335	0.0892334	-1.34341	-0.132507	334	0.376251	0.0345459	-4.59766	334	0.53125	-0.640625	0.771118	336	-10.3034
335	-7.32346	-8.54922	-13.7701	335	-2.32391	-4.51578	-4.54675	336	-6.54205	-2.94971	-8.69702	336	-0.783905	-2.55139	-2.01172	336	-1.85846	-2.37936	-4.85742	336	-0.797638	-2.45468	-1.42719	336	198.724	136.466	67.0585	336	-0.430634	-2.28079	-0.648438	336	-1.92108	-0.166412	-4.22028	336	0.0879822	-1.3428	-0.132813	335	0.365784	0.033905	-4.59698	335	0.514832	-0.634369	0.778259	337	-10.3031
336	-7.33923	-8.55893	-13.787	336	-2.33749	-4.52655	-4.57703	337	-6.57141	-2.97015	-8.71497	337	-0.795013	-2.55954	-2.03162	337	-1.86954	-2.39529	-4.88599	337	-0.802338	-2.44452	-1.40924	337	198.49	136.214	66.9713	337	-0.431244	-2.30389	-0.678711	337	-1.94266	-0.175171	-4.22906	337	0.100952	-1.3317	-0.121765	336	0.348114	0.0447083	-4.59637	336	0.514832	-0.642181	0.760315	338	-10.2737
337	-7.35562	-8.59174	-13.8164	337	-2.35187	-4.52716	-4.60925	338	-6.60141	-3.00204	-8.72571	338	-0.807343	-2.5592	-2.04297	338	-1.90735	-2.4389	-4.90515	338	-0.814056	-2.45624	-1.41937	338	198.206	136.032	66.8328	338	-0.434387	-2.32968	-0.686829	338	-1.96405	-0.185944	-4.25153	338	0.0812378	-1.33359	-0.109375	337	0.304352	0.0235901	-4.62671	337	0.505157	-0.652954	0.752502	339	-10.2659
338	-7.35876	-8.65268	-13.8656	338	-2.35623	-4.54453	-4.62427	339	-6.62875	-3.04111	-8.76416	339	-0.803436	-2.56702	-2.06287	339	-1.94641	-2.4975	-4.95532	339	-0.804199	-2.4631	-1.41937	339	197.993	135.818	66.6868	339	-0.425934	-2.3378	-0.676697	339	-1.98483	-0.216553	-4.27985	339	0.0715637	-1.35217	-0.138794	338	0.273102	-0.0193787	-4.6759	338	0.510468	-0.647797	0.739868	340	-10.2706
339	-7.37234	-8.6908	-13.9102	339	-2.36279	-4.5256	-4.63818	340	-6.64362	-3.06689	-8.81494	340	-0.830963	-2.58063	-2.05896	340	-1.96252	-2.56561	-5.0022	340	-0.820007	-2.465	-1.41638	340	197.812	135.608	66.5806	340	-0.424683	-2.34235	-0.680298	340	-2.00311	-0.217194	-4.27264	340	0.0520325	-1.3717	-0.151428	339	0.260132	-0.0578003	-4.71497	339	0.503113	-0.634369	0.758118	341	-10.2941
340	-7.39188	-8.71033	-13.9188	340	-2.37781	-4.53375	-4.63367	341	-6.68079	-3.09906	-8.82434	341	-0.844543	-2.61093	-2.08044	341	-1.97766	-2.59125	-5.02002	341	-0.833588	-2.48749	-1.43799	341	197.559	135.48	66.5211	341	-0.434387	-2.34921	-0.691406	341	-2.02264	-0.236725	-4.29156	341	0.0325012	-1.39514	-0.159241	340	0.241852	-0.0779724	-4.72729	340	0.514832	-0.642181	0.760315	342	-10.2855
341	-7.42438	-8.73703	-13.9696	341	-2.35812	-4.54358	-4.63721	342	-6.70407	-3.11673	-8.85461	342	-0.847656	-2.62891	-2.10095	342	-1.9808	-2.61703	-5.03345	342	-0.843262	-2.49435	-1.44672	342	197.357	135.279	66.3788	342	-0.40625	-2.34766	-0.680603	342	-2.04031	-0.257202	-4.29156	342	0.0207825	-1.40295	-0.170959	341	0.256409	-0.114532	-4.75403	341	0.514832	-0.642181	0.760315	343	-10.2756
342	-7.42422	-8.75861	-13.9897	342	-2.36484	-4.54608	-4.63904	343	-6.75626	-3.13751	-8.8761	343	-0.852356	-2.63046	-2.10254	343	-1.99719	-2.63031	-5.04675	343	-0.860931	-2.50311	-1.44763	343	197.235	135.126	66.2642	343	-0.406403	-2.32999	-0.662659	343	-2.06171	-0.287506	-4.32184	343	0.0207825	-1.42249	-0.178772	342	0.269989	-0.115448	-4.75653	342	0.503113	-0.6539	0.760315	344	-10.2659
343	-7.41766	-8.75406	-14.0112	343	-2.37781	-4.58453	-4.67566	344	-6.75485	-3.1597	-8.89832	344	-0.864075	-2.64999	-2.10095	344	-2.01016	-2.65701	-5.08423	344	-0.87265	-2.50311	-1.45453	344	197.088	134.946	66.19	344	-0.399994	-2.32343	-0.660767	344	-2.06171	-0.295319	-4.34235	344	0.0228271	-1.43326	-0.190491	343	0.260315	-0.134064	-4.77515	343	0.486694	-0.667175	0.748596	345	-10.2511
344	-7.41455	-8.74783	-14.0197	344	-2.37967	-4.61484	-4.70752	345	-6.76596	-3.1561	-8.91516	345	-0.870636	-2.66232	-2.10095	345	-2.04486	-2.65921	-5.08484	345	-0.902039	-2.52359	-1.46625	345	196.914	134.815	66.1242	345	-0.42157	-2.33218	-0.667297	345	-2.08139	-0.304993	-4.35016	345	0.0411072	-1.42874	-0.179688	344	0.237488	-0.134369	-4.79559	344	0.467163	-0.694519	0.730652	346	-10.2722
345	-7.41266	-8.74875	-14.0298	345	-2.38623	-4.62717	-4.7085	346	-6.77438	-3.16751	-8.92651	346	-0.871887	-2.66953	-2.12769	346	-2.08517	-2.69766	-5.1217	346	-0.901855	-2.54514	-1.49658	346	196.665	134.66	66.0251	346	-0.424683	-2.36188	-0.685913	346	-2.08328	-0.339233	-4.39124	346	0.0606384	-1.40921	-0.160828	345	0.217346	-0.145782	-4.81873	345	0.447632	-0.71405	0.703308	347	-10.295
346	-7.3833	-8.74783	-14.0405	346	-2.41376	-4.6564	-4.7157	347	-6.76596	-3.17563	-8.93469	347	-0.883606	-2.68906	-2.14001	347	-2.11642	-2.74063	-5.17322	347	-0.91687	-2.55328	-1.49841	347	196.431	134.511	65.887	347	-0.431244	-2.3703	-0.699219	347	-2.09171	-0.338898	-4.4234	347	0.0801697	-1.4014	-0.141296	346	0.196564	-0.164673	-4.81512	346	0.434662	-0.74469	0.683777	348	-10.317
347	-7.36563	-8.74689	-14.0688	347	-2.4339	-4.6795	-4.73718	348	-6.76657	-3.18704	-8.95776	348	-0.881744	-2.69	-2.14001	348	-2.12814	-2.77969	-5.224	348	-0.9039	-2.5578	-1.50983	348	196.222	134.362	65.743	348	-0.437195	-2.39078	-0.70636	348	-2.09311	-0.336243	-4.43933	348	0.0898438	-1.39063	-0.121765	347	0.194672	-0.183289	-4.7962	347	0.444519	-0.763275	0.671387	349	-10.3458
348	-7.36188	-8.74875	-14.0698	348	-2.44812	-4.70563	-4.75708	349	-6.76907	-3.20532	-8.97766	349	-0.873749	-2.71936	-2.15076	349	-2.13971	-2.82077	-5.25525	349	-0.929993	-2.57794	-1.51703	349	196.027	134.199	65.6735	349	-0.452026	-2.42047	-0.736694	349	-2.09171	-0.358429	-4.47327	349	0.0845337	-1.39575	-0.112976	348	0.186707	-0.173431	-4.78546	348	0.44577	-0.775604	0.678284	350	-10.3514
349	-7.3736	-8.76828	-14.0796	349	-2.47812	-4.70624	-4.7583	350	-6.75015	-3.20892	-8.97107	350	-0.877045	-2.72751	-2.16052	350	-2.12924	-2.83578	-5.29614	350	-0.924683	-2.59235	-1.53595	350	195.843	134.033	65.6171	350	-0.463745	-2.40875	-0.738281	350	-2.10281	-0.354858	-4.49011	350	0.0832825	-1.40295	-0.131287	349	0.184845	-0.195923	-4.78748	349	0.453125	-0.800781	0.671082	351	-10.3391
350	-7.37033	-8.79922	-14.1108	350	-2.49249	-4.72638	-4.77722	351	-6.73657	-3.1864	-8.95972	351	-0.875793	-2.75156	-2.17188	351	-2.11752	-2.83578	-5.30457	351	-0.918732	-2.59531	-1.54108	351	195.647	133.852	65.5173	351	-0.47345	-2.40781	-0.738281	351	-2.11249	-0.365631	-4.50934	351	0.059845	-1.42249	-0.139709	350	0.168427	-0.197479	-4.78839	350	0.443268	-0.782196	0.680603	352	-10.33
351	-7.35721	-8.8175	-14.1385	351	-2.50671	-4.74469	-4.79614	352	-6.73657	-3.1864	-8.95874	352	-0.883606	-2.77109	-2.1908	352	-2.14893	-2.82593	-5.30457	352	-0.905762	-2.59592	-1.53033	352	195.414	133.694	65.3665	352	-0.493134	-2.40189	-0.727478	352	-2.11063	-0.386108	-4.49078	352	0.0403137	-1.44202	-0.159241	351	0.156708	-0.209198	-4.81812	351	0.457184	-0.791077	0.658142	353	-10.3097
352	-7.34891	-8.83142	-14.1398	352	-2.51514	-4.75607	-4.81689	353	-6.73346	-3.18799	-8.94702	353	-0.895325	-2.79062	-2.22986	353	-2.16049	-2.85922	-5.33789	353	-0.894043	-2.59592	-1.52966	353	195.251	133.525	65.3063	353	-0.519226	-2.43375	-0.729492	353	-2.13406	-0.40564	-4.50153	353	0.0207825	-1.45374	-0.159241	352	0.137177	-0.21701	-4.81812	352	0.443268	-0.782196	0.678772	354	-10.287
353	-7.37048	-8.85971	-14.1688	353	-2.54453	-4.77655	-4.82898	354	-6.74329	-3.20062	-8.95715	354	-0.904999	-2.8092	-2.26111	354	-2.17221	-2.87875	-5.33972	354	-0.893433	-2.60406	-1.52576	354	195.049	133.397	65.2253	354	-0.530945	-2.44156	-0.748413	354	-2.13202	-0.435944	-4.50153	354	0.00125122	-1.47327	-0.159241	353	0.140442	-0.216705	-4.82593	353	0.423126	-0.78186	0.658142	355	-10.2753
354	-7.38016	-8.87048	-14.2188	354	-2.5542	-4.80685	-4.84753	355	-6.76813	-3.22141	-8.97571	355	-0.916107	-2.81735	-2.2699	355	-2.17017	-2.89734	-5.34753	355	-0.882324	-2.60373	-1.52936	355	194.956	133.282	65.1181	355	-0.538757	-2.46109	-0.779663	355	-2.14374	-0.455475	-4.5025	355	-0.01828	-1.4928	-0.159241	354	0.129364	-0.213104	-4.83405	354	0.433594	-0.789063	0.650024	356	-10.2773
355	-7.38016	-8.8783	-14.2469	355	-2.5575	-4.82281	-4.8446	356	-6.80002	-3.26797	-9.02136	356	-0.92453	-2.82092	-2.28125	356	-2.15393	-2.89764	-5.33679	356	-0.88562	-2.6236	-1.52576	356	194.743	133.126	64.9954	356	-0.552338	-2.49139	-0.799194	356	-2.15155	-0.467194	-4.5025	356	-0.0299988	-1.51233	-0.159241	355	0.141083	-0.213104	-4.83374	355	0.443268	-0.782196	0.668884	357	-10.2839
356	-7.39001	-8.89877	-14.2782	356	-2.56592	-4.82639	-4.84814	357	-6.83844	-3.31125	-9.07642	357	-0.91922	-2.82748	-2.28162	357	-2.15268	-2.88657	-5.32861	357	-0.9039	-2.63593	-1.52936	357	194.435	132.968	64.9009	357	-0.54187	-2.51031	-0.807922	357	-2.16656	-0.475311	-4.49078	357	-0.0299988	-1.51233	-0.159241	356	0.139038	-0.225769	-4.83374	356	0.444519	-0.794525	0.669861	358	-10.3015
357	-7.41141	-8.90955	-14.2891	357	-2.55078	-4.83203	-4.87585	358	-6.85266	-3.33734	-9.12292	358	-0.926422	-2.82001	-2.26331	358	-2.15735	-2.88031	-5.31628	358	-0.93515	-2.65546	-1.54828	358	194.279	132.749	64.8012	358	-0.534058	-2.51031	-0.808594	358	-2.16327	-0.498444	-4.50214	358	-0.0476685	-1.51328	-0.170959	357	0.148895	-0.24826	-4.8562	357	0.454376	-0.824829	0.670471	359	-10.3445
358	-7.41266	-8.91672	-14.2977	358	-2.54953	-4.81311	-4.87024	359	-6.86438	-3.36078	-9.16711	359	-0.925781	-2.80859	-2.25903	359	-2.17377	-2.88187	-5.33423	359	-0.944824	-2.67404	-1.56	359	194.07	132.592	64.6572	359	-0.51767	-2.50876	-0.820313	359	-2.1586	-0.5047	-4.5025	359	-0.0482788	-1.53638	-0.181763	358	0.137177	-0.267792	-4.86499	358	0.456238	-0.833588	0.681274	360	-10.3836
359	-7.41141	-8.92126	-14.3101	359	-2.53592	-4.79453	-4.85779	360	-6.87408	-3.37939	-9.20618	360	-0.95517	-2.80954	-2.27051	360	-2.21094	-2.91016	-5.35217	360	-0.975464	-2.69391	-1.55701	360	193.91	132.432	64.5837	360	-0.5047	-2.50156	-0.81012	360	-2.14063	-0.488281	-4.4845	360	-0.0409241	-1.54984	-0.209412	359	0.122803	-0.287964	-4.89624	359	0.46405	-0.864838	0.68219	361	-10.4148
360	-7.40955	-8.94174	-14.3173	360	-2.52811	-4.79453	-4.85693	361	-6.86423	-3.39017	-9.22668	361	-0.965637	-2.81015	-2.27344	361	-2.24533	-2.94766	-5.4021	361	-0.993744	-2.70624	-1.56842	361	193.73	132.307	64.5251	361	-0.492981	-2.50937	-0.797791	361	-2.12546	-0.513428	-4.50092	361	-0.03125	-1.55078	-0.211609	360	0.0999756	-0.303894	-4.91516	360	0.446381	-0.865784	0.68219	362	-10.4394
361	-7.40955	-8.96127	-14.3398	361	-2.50858	-4.78281	-4.85693	362	-6.84125	-3.38406	-9.23547	362	-0.963593	-2.82092	-2.31189	362	-2.27658	-2.97891	-5.42322	362	-1.01328	-2.72577	-1.58734	362	193.567	132.183	64.4195	362	-0.502808	-2.51031	-0.789978	362	-2.10468	-0.506256	-4.50311	362	-0.0396729	-1.56607	-0.23407	361	0.0738831	-0.327972	-4.91479	361	0.452332	-0.876556	0.671387	363	-10.4295
362	-7.42313	-8.99158	-14.3594	362	-2.51328	-4.78436	-4.85693	363	-6.82642	-3.35828	-9.22986	363	-0.991119	-2.8111	-2.32068	363	-2.29486	-3.00296	-5.45447	363	-1.01639	-2.75546	-1.61859	363	193.449	132.119	64.4456	363	-0.502808	-2.52985	-0.808594	363	-2.09811	-0.505615	-4.51031	363	-0.0331116	-1.58109	-0.242188	362	0.0543518	-0.359222	-4.93372	362	0.462189	-0.883423	0.670471	364	-10.4192
363	-7.41141	-9.01111	-14.3876	363	-2.52969	-4.80545	-4.85535	364	-6.8233	-3.35986	-9.22827	364	-1.01126	-2.82248	-2.34998	364	-2.31564	-3.04141	-5.47327	364	-1.01514	-2.75607	-1.62018	364	193.336	131.996	64.3691	364	-0.481262	-2.54062	-0.820313	364	-2.10938	-0.5	-4.51483	364	-0.0232849	-1.59186	-0.254578	363	0.051239	-0.357635	-4.94543	363	0.456238	-0.87265	0.669556	365	-10.4081
364	-7.43094	-9.03064	-14.3993	364	-2.55438	-4.83609	-4.89282	365	-6.83313	-3.36859	-9.24622	365	-1.02237	-2.83063	-2.37769	365	-2.32922	-3.04828	-5.48572	365	-1.01328	-2.75702	-1.60779	365	193.18	131.799	64.2111	365	-0.481415	-2.5386	-0.809509	365	-2.12421	-0.525787	-4.53998	365	-0.0213928	-1.5928	-0.251587	364	0.0689087	-0.333282	-4.95483	364	0.454376	-0.871704	0.65094	366	-10.418
365	-7.43875	-9.05017	-14.3993	365	-2.58047	-4.87967	-4.9364	366	-6.87094	-3.40048	-9.29602	366	-1.01251	-2.86093	-2.40076	366	-2.36642	-3.06094	-5.49438	366	-1.01123	-2.76389	-1.60687	366	193.026	131.673	64.1269	366	-0.483276	-2.54938	-0.819336	366	-2.13016	-0.526733	-4.5611	366	-0.00186157	-1.58109	-0.26239	365	0.0773315	-0.325775	-4.93622	365	0.484375	-0.859375	0.650024	367	-10.4069
366	-7.45377	-9.05829	-14.4149	366	-2.59531	-4.90546	-4.98657	367	-6.89047	-3.43173	-9.34619	367	-1.01251	-2.88046	-2.42126	367	-2.38596	-3.08047	-5.51697	367	-0.985138	-2.76328	-1.60779	367	192.802	131.548	64.0462	367	-0.489838	-2.56171	-0.828125	367	-2.13406	-0.538452	-4.57184	367	-0.000610352	-1.5817	-0.250671	366	0.0785828	-0.306854	-4.9281	366	0.492188	-0.871094	0.661072	368	-10.4473
367	-7.44266	-9.06189	-14.4303	367	-2.61484	-4.91718	-5.00769	368	-6.92767	-3.47174	-9.38525	368	-1.01907	-2.9006	-2.4408	368	-2.41391	-3.13092	-5.54431	368	-0.982025	-2.75311	-1.58893	368	192.614	131.439	63.9791	368	-0.493134	-2.56985	-0.846985	368	-2.15234	-0.558594	-4.57184	368	0.0078125	-1.58203	-0.238281	367	0.0720215	-0.287964	-4.91577	367	0.483582	-0.87265	0.668884	369	-10.4558
368	-7.4408	-9.06284	-14.4501	368	-2.59842	-4.93515	-5.04675	369	-6.95096	-3.5011	-9.41565	369	-1.02032	-2.93906	-2.45972	369	-2.44641	-3.16937	-5.58362	369	-0.999695	-2.75406	-1.60687	369	192.485	131.296	63.9127	369	-0.499695	-2.58218	-0.858398	369	-2.16016	-0.578125	-4.59076	369	0.0111084	-1.57388	-0.241882	368	0.0590515	-0.334198	-4.91516	368	0.475769	-0.892181	0.662659	370	-10.4656
369	-7.4375	-9.0625	-14.4805	369	-2.59842	-4.94687	-5.06006	370	-6.96204	-3.50531	-9.41357	370	-1.01563	-2.95703	-2.46033	370	-2.4758	-3.20938	-5.63501	370	-1.01328	-2.77655	-1.63721	370	192.29	131.134	63.7504	370	-0.509369	-2.59296	-0.869507	370	-2.1517	-0.586243	-4.61029	370	0.01297	-1.57092	-0.230469	369	0.0426331	-0.367035	-4.89624	369	0.475769	-0.892181	0.65094	371	-10.4558
370	-7.44205	-9.07782	-14.5276	370	-2.58078	-4.95374	-5.06006	371	-6.95221	-3.5083	-9.41321	371	-1.00595	-2.94626	-2.46191	371	-2.47891	-3.24686	-5.67322	371	-1.02499	-2.78436	-1.65765	371	192.125	131.015	63.6432	371	-0.524384	-2.6011	-0.866516	371	-2.16016	-0.578125	-4.6217	371	0.00125122	-1.58264	-0.229553	370	0.0231018	-0.398285	-4.90247	370	0.470612	-0.911102	0.65094	372	-10.4362
371	-7.44922	-9.10156	-14.5514	371	-2.57889	-4.95468	-5.06091	372	-6.94565	-3.49594	-9.41418	372	-1.01437	-2.93811	-2.46094	372	-2.49533	-3.26016	-5.66687	372	-1.01639	-2.80234	-1.66937	372	191.987	130.889	63.551	372	-0.532806	-2.60468	-0.889648	372	-2.16016	-0.578125	-4.62982	372	-0.00656128	-1.59045	-0.241272	371	-0.0062561	-0.446075	-4.922	371	0.46405	-0.9039	0.65033	373	-10.4245
372	-7.46814	-9.14096	-14.5979	372	-2.58545	-4.96701	-5.06006	373	-6.9444	-3.46924	-9.4187	373	-1.01563	-2.9375	-2.4613	373	-2.49719	-3.27875	-5.68494	373	-1.02499	-2.79608	-1.65924	373	191.836	130.758	63.4349	373	-0.534058	-2.60016	-0.889954	373	-2.16141	-0.565796	-4.63763	373	-0.01828	-1.58264	-0.241272	372	-0.0323486	-0.489685	-4.94452	372	0.44577	-0.90451	0.658752	374	-10.4141
373	-7.46814	-9.17221	-14.6484	373	-2.59656	-4.97516	-5.06726	374	-6.94907	-3.47079	-9.43762	374	-1.0372	-2.93845	-2.46191	374	-2.48547	-3.29047	-5.70532	374	-1.01514	-2.79514	-1.65765	374	191.708	130.646	63.4179	374	-0.530945	-2.60172	-0.890625	374	-2.16141	-0.557983	-4.64215	374	-0.0260925	-1.59045	-0.241272	373	-0.0570374	-0.528107	-4.97125	373	0.428101	-0.913269	0.65155	375	-10.4323
374	-7.46219	-9.19861	-14.6797	374	-2.6167	-4.98654	-5.07861	375	-6.96078	-3.47079	-9.46338	375	-1.02408	-2.9411	-2.48438	375	-2.4808	-3.31625	-5.71313	375	-1.00671	-2.78375	-1.64685	375	191.524	130.504	63.3151	375	-0.540619	-2.60077	-0.889038	375	-2.17969	-0.578125	-4.64215	375	-0.0260925	-1.58264	-0.249084	374	-0.0570374	-0.539825	-5.00311	374	0.415131	-0.93219	0.632996	376	-10.4473
375	-7.43875	-9.21033	-14.7001	375	-2.62265	-4.9953	-5.09851	376	-6.99799	-3.47955	-9.49463	376	-1.0372	-2.93845	-2.4895	376	-2.49063	-3.30936	-5.69519	376	-1.00031	-2.78888	-1.63873	376	191.364	130.367	63.1956	376	-0.530151	-2.60797	-0.886047	376	-2.20905	-0.618134	-4.62982	376	-0.0378113	-1.59045	-0.249084	375	-0.0392456	-0.548737	-5.03436	375	0.413269	-0.954681	0.632324	377	-10.4539
376	-7.41922	-9.23767	-14.7157	376	-2.63953	-5.01422	-5.12488	377	-7.0358	-3.49188	-9.52502	377	-1.04562	-2.96155	-2.49219	377	-2.47766	-3.31	-5.69812	377	-1.01141	-2.78531	-1.64532	377	191.176	130.176	63.0825	377	-0.538757	-2.60953	-0.886719	377	-2.24811	-0.637665	-4.66016	377	-0.03125	-1.60156	-0.280334	376	-0.00735474	-0.513885	-5.03326	376	0.413269	-0.974213	0.631409	378	-10.4623
377	-7.42236	-9.25565	-14.7352	377	-2.65265	-5.01935	-5.14893	378	-7.05859	-3.53125	-9.56335	378	-1.04501	-2.98923	-2.48083	378	-2.47891	-3.31717	-5.70532	378	-1.02188	-2.79764	-1.66846	378	191.019	130.114	63.0236	378	-0.558289	-2.63297	-0.885132	378	-2.25781	-0.660156	-4.67969	378	-0.04953	-1.59436	-0.280945	377	0.0187378	-0.493744	-5.00562	377	0.429688	-0.972656	0.61969	379	-10.4898
378	-7.42563	-9.25595	-14.7485	378	-2.6492	-5.05234	-5.18677	379	-7.07016	-3.58017	-9.59436	379	-1.04562	-3.00061	-2.49219	379	-2.47766	-3.32172	-5.69812	379	-1.02499	-2.81561	-1.68732	379	190.917	129.994	62.945	379	-0.558289	-2.6525	-0.896851	379	-2.26764	-0.657196	-4.70013	379	-0.0513916	-1.61295	-0.292053	378	0.0278015	-0.46701	-4.98669	378	0.4328	-0.962494	0.618103	380	-10.5419
379	-7.44064	-9.27188	-14.7522	379	-2.6539	-5.0578	-5.2085	380	-7.07016	-3.5997	-9.61572	380	-1.05157	-3.00937	-2.49255	380	-2.4758	-3.33047	-5.70532	380	-1.03937	-2.83575	-1.70844	380	190.748	129.897	62.8532	380	-0.563446	-2.67142	-0.916382	380	-2.26108	-0.668274	-4.71875	380	-0.0690613	-1.60217	-0.300781	379	0.019989	-0.46701	-4.97827	379	0.451233	-0.97171	0.600159	381	-10.575
380	-7.45361	-9.27908	-14.7792	380	-2.6539	-5.08514	-5.22644	381	-7.07141	-3.63812	-9.63525	381	-1.06641	-3.03906	-2.49939	381	-2.47766	-3.34125	-5.71619	381	-1.04062	-2.85468	-1.72345	381	190.602	129.718	62.7549	381	-0.56015	-2.6828	-0.94043	381	-2.25186	-0.678741	-4.76233	381	-0.0820313	-1.62109	-0.311584	380	-0.0178223	-0.467651	-4.97827	380	0.451233	-0.952179	0.609375	382	-10.562
381	-7.45828	-9.24939	-14.7876	381	-2.65576	-5.11545	-5.24597	382	-7.07205	-3.66907	-9.6554	382	-1.08282	-3.04843	-2.50098	382	-2.47955	-3.34811	-5.72485	382	-1.04578	-2.86188	-1.73578	382	190.452	129.567	62.6996	382	-0.570007	-2.69156	-0.948547	382	-2.24344	-0.68689	-4.77136	382	-0.102173	-1.62466	-0.312195	381	-0.0406494	-0.475769	-4.98547	381	0.45108	-0.922821	0.628906	383	-10.5359
382	-7.45844	-9.25125	-14.8055	382	-2.66171	-5.11249	-5.26648	383	-7.07797	-3.68954	-9.67529	383	-1.10236	-3.06796	-2.53064	383	-2.48877	-3.33765	-5.73364	383	-1.02811	-2.87265	-1.72858	383	190.328	129.502	62.6284	383	-0.551575	-2.70859	-0.978882	383	-2.24686	-0.700775	-4.77106	383	-0.103424	-1.61234	-0.3125	382	-0.0733032	-0.500458	-5.00464	382	0.4328	-0.923431	0.630798	384	-10.5112
383	-7.46033	-9.26987	-14.8271	383	-2.67468	-5.15485	-5.28503	384	-7.09094	-3.71625	-9.68213	384	-1.13049	-3.08124	-2.55017	384	-2.50375	-3.36139	-5.75586	384	-1.04453	-2.86639	-1.72955	384	190.223	129.382	62.5524	384	-0.553589	-2.69	-0.989197	384	-2.26108	-0.758118	-4.80792	384	-0.109985	-1.60123	-0.301453	383	-0.115631	-0.528107	-5.01123	383	0.406708	-0.943573	0.631409	385	-10.493
384	-7.45908	-9.2822	-14.8398	384	-2.68515	-5.16718	-5.29736	385	-7.10266	-3.72797	-9.69446	385	-1.14142	-3.09921	-2.56812	385	-2.53439	-3.39688	-5.77502	385	-1.06406	-2.86639	-1.72797	385	190.132	129.227	62.4573	385	-0.537201	-2.68845	-1.00781	385	-2.27936	-0.790009	-4.83264	385	-0.0917053	-1.5889	-0.308594	384	-0.146881	-0.559357	-5.05389	384	0.397644	-0.962494	0.624207	386	-10.5047
385	-7.45517	-9.31345	-14.8665	385	-2.72421	-5.19452	-5.31628	386	-7.11111	-3.73938	-9.71399	386	-1.15128	-3.11969	-2.58923	386	-2.53625	-3.42719	-5.79431	386	-1.07187	-2.87421	-1.72797	386	189.981	129.195	62.4018	386	-0.524231	-2.66953	-1.00934	386	-2.28906	-0.820313	-4.83984	386	-0.0734253	-1.59216	-0.313171	385	-0.156586	-0.577972	-5.08514	385	0.385925	-0.970306	0.623596	387	-10.5195
386	-7.44861	-9.34799	-14.886	386	-2.74374	-5.21796	-5.34753	387	-7.12033	-3.74844	-9.73389	387	-1.15314	-3.14218	-2.59998	387	-2.55908	-3.44702	-5.8147	387	-1.08359	-2.88593	-1.7475	387	189.849	129.13	62.3793	387	-0.532196	-2.6597	-1.00873	387	-2.31061	-0.848602	-4.84857	387	-0.0709229	-1.57388	-0.305969	386	-0.163147	-0.590302	-5.09387	386	0.397644	-0.989838	0.623596	388	-10.5162
387	-7.43875	-9.3783	-14.9375	387	-2.74561	-5.22482	-5.36707	388	-7.13266	-3.75986	-9.74438	388	-1.15314	-3.14218	-2.60095	388	-2.55768	-3.46921	-5.82617	388	-1.09015	-2.89825	-1.76703	388	189.676	128.924	62.2877	388	-0.540619	-2.67108	-1.01074	388	-2.30389	-0.865631	-4.87109	388	-0.0690613	-1.57483	-0.300781	387	-0.177368	-0.604675	-5.14014	387	0.395599	-0.990784	0.623596	389	-10.5419
388	-7.44189	-9.40799	-14.9696	388	-2.75156	-5.23358	-5.37585	389	-7.1308	-3.77252	-9.77588	389	-1.14328	-3.16077	-2.60095	389	-2.58047	-3.47733	-5.82739	389	-1.10126	-2.9064	-1.79376	389	189.512	128.8	62.1974	389	-0.558289	-2.67984	-1.00714	389	-2.29422	-0.847046	-4.86188	389	-0.08078	-1.59436	-0.311584	388	-0.171417	-0.607635	-5.12573	388	0.410156	-0.992188	0.612793	390	-10.562
389	-7.46033	-9.39877	-14.9907	389	-2.75671	-5.26422	-5.39441	390	-7.14703	-3.80344	-9.80627	390	-1.15314	-3.15781	-2.60193	390	-2.59875	-3.47797	-5.82703	390	-1.09326	-2.93576	-1.80518	390	189.403	128.691	62.0941	390	-0.57782	-2.71109	-1.00623	390	-2.27469	-0.847046	-4.8609	390	-0.0971985	-1.60373	-0.311584	389	-0.16626	-0.588745	-5.08765	389	0.423126	-0.973267	0.618103	391	-10.5844
390	-7.47986	-9.43002	-15.0156	390	-2.77686	-5.2756	-5.40674	391	-7.15814	-3.8194	-9.82214	391	-1.15314	-3.16953	-2.60876	391	-2.60471	-3.47891	-5.83423	391	-1.08484	-2.96344	-1.80701	391	189.242	128.524	61.9847	391	-0.582977	-2.73001	-1.00623	391	-2.26953	-0.851563	-4.87262	391	-0.11673	-1.63498	-0.31781	390	-0.169556	-0.585144	-5.0636	390	0.441406	-0.980469	0.622681	392	-10.6208
391	-7.47	-9.46033	-15.0469	391	-2.76843	-5.28375	-5.42664	392	-7.17297	-3.84906	-9.86487	392	-1.18127	-3.17108	-2.60876	392	-2.60657	-3.48969	-5.84509	392	-1.10312	-2.97577	-1.83014	392	189.107	128.353	61.9138	392	-0.5914	-2.73358	-1.01855	392	-2.26297	-0.858765	-4.89154	392	-0.1297	-1.66171	-0.337341	391	-0.172974	-0.59906	-5.03589	391	0.444519	-0.974213	0.618103	393	-10.6336
392	-7.47516	-9.49094	-15.0477	392	-2.78671	-5.28827	-5.43018	393	-7.1619	-3.84875	-9.87415	393	-1.1922	-3.20859	-2.63843	393	-2.6347	-3.49905	-5.85376	393	-1.09326	-2.98654	-1.84906	393	188.952	128.26	61.8425	393	-0.571106	-2.73984	-1.01886	393	-2.2453	-0.857819	-4.90387	393	-0.139374	-1.6842	-0.349731	392	-0.184692	-0.59906	-5.04156	392	0.429688	-1	0.592346	394	-10.644
393	-7.46219	-9.49158	-15.0601	393	-2.77686	-5.30685	-5.45691	394	-7.18268	-3.87549	-9.91357	394	-1.20206	-3.22125	-2.65955	394	-2.64377	-3.52969	-5.88342	394	-1.09656	-2.98297	-1.83826	394	188.756	128.171	61.7552	394	-0.580933	-2.73688	-1.01654	394	-2.23874	-0.857178	-4.90094	394	-0.139374	-1.69592	-0.350647	393	-0.193756	-0.61795	-5.09235	393	0.415314	-0.992798	0.590759	395	-10.6401
394	-7.46033	-9.49252	-15.0594	394	-2.78281	-5.31561	-5.47742	395	-7.20236	-3.87735	-9.93372	395	-1.2222	-3.24045	-2.6781	395	-2.65549	-3.56094	-5.89587	395	-1.10498	-2.99435	-1.83795	395	188.604	128.061	61.6962	395	-0.561401	-2.76031	-1.02734	395	-2.24014	-0.858429	-4.88593	395	-0.129517	-1.69498	-0.362366	394	-0.221893	-0.619537	-5.12421	394	0.423737	-1.00095	0.583618	396	-10.6531
395	-7.46875	-9.49219	-15.0703	395	-2.77811	-5.33359	-5.49597	396	-7.23892	-3.90204	-9.95532	396	-1.22656	-3.25781	-2.698	396	-2.66205	-3.56937	-5.89587	396	-1.09451	-2.99374	-1.84998	396	188.54	127.974	61.6185	396	-0.570007	-2.76187	-1.02734	396	-2.23483	-0.86499	-4.88074	396	-0.121094	-1.69141	-0.351563	395	-0.255005	-0.63031	-5.1734	395	0.423126	-1.01233	0.580017	397	-10.6531
396	-7.47797	-9.50125	-15.0784	396	-2.76514	-5.32639	-5.50928	397	-7.24985	-3.92001	-9.98132	397	-1.2247	-3.25876	-2.69238	397	-2.67502	-3.58829	-5.91467	397	-1.09842	-2.98203	-1.83893	397	188.435	127.886	61.5534	397	-0.59079	-2.80032	-1.05701	397	-2.25	-0.859375	-4.86249	397	-0.115143	-1.70218	-0.362976	396	-0.277679	-0.648285	-5.22125	396	0.423737	-1.00095	0.579712	398	-10.6812
397	-7.47861	-9.51266	-15.0967	397	-2.75671	-5.33453	-5.51648	398	-7.2858	-3.9411	-10.0024	398	-1.22531	-3.27014	-2.69141	398	-2.67377	-3.5889	-5.92322	398	-1.08545	-2.97482	-1.83112	398	188.316	127.834	61.52	398	-0.60437	-2.82281	-1.06934	398	-2.25327	-0.867493	-4.86029	398	-0.100159	-1.71359	-0.352234	397	-0.271118	-0.674988	-5.2345	397	0.434845	-1.00452	0.580017	399	-10.7039
398	-7.50797	-9.52142	-15.1165	398	-2.74561	-5.35373	-5.52783	399	-7.28705	-3.9483	-10.0204	399	-1.20703	-3.27734	-2.69177	399	-2.68674	-3.60001	-5.95374	399	-1.07703	-2.98297	-1.83826	399	188.166	127.751	61.4626	399	-0.620789	-2.83218	-1.08203	399	-2.25656	-0.879547	-4.8717	399	-0.086731	-1.69296	-0.329102	398	-0.264709	-0.691864	-5.22729	398	0.444519	-0.993744	0.591431	400	-10.6941
399	-7.50595	-9.55173	-15.1547	399	-2.74374	-5.35468	-5.53601	400	-7.28891	-3.95908	-10.0406	400	-1.1875	-3.26953	-2.69238	400	-2.68985	-3.61014	-5.98572	400	-1.06592	-2.99435	-1.84967	400	187.998	127.599	61.366	400	-0.630463	-2.86249	-1.09998	400	-2.2728	-0.898743	-4.89874	400	-0.08078	-1.72327	-0.349731	399	-0.259399	-0.717957	-5.22217	399	0.444519	-1.01328	0.592346	401	-10.7039
400	-7.52548	-9.57126	-15.2063	400	-2.74374	-5.36639	-5.54675	401	-7.28235	-3.95844	-10.061	401	-1.16797	-3.25781	-2.69238	401	-2.71985	-3.63031	-5.9989	401	-1.06531	-3.0025	-1.85779	401	187.867	127.459	61.3074	401	-0.643433	-2.88141	-1.1087	401	-2.27936	-0.899384	-4.92249	401	-0.0721741	-1.74124	-0.362366	400	-0.258148	-0.730316	-5.21558	400	0.424988	-1.01328	0.592346	402	-10.7104
401	-7.53656	-9.59891	-15.2532	401	-2.77313	-5.37515	-5.56628	402	-7.30844	-3.97079	-10.0851	402	-1.16281	-3.27014	-2.69238	402	-2.72766	-3.63812	-6.0061	402	-1.06406	-3.00702	-1.8692	402	187.759	127.333	61.2285	402	-0.633606	-2.88828	-1.12891	402	-2.29297	-0.929688	-4.94141	402	-0.0721741	-1.73343	-0.363953	401	-0.252991	-0.730927	-5.21497	401	0.424988	-1.01328	0.580627	403	-10.6922
402	-7.56656	-9.6347	-15.2881	402	-2.77686	-5.3967	-5.59656	403	-7.33002	-3.97955	-10.104	403	-1.17267	-3.2789	-2.69958	403	-2.75705	-3.67032	-6.0061	403	-1.08234	-3.02716	-1.88812	403	187.695	127.295	61.1432	403	-0.621887	-2.88046	-1.13763	403	-2.2825	-0.93689	-4.95013	403	-0.0690613	-1.73499	-0.363953	402	-0.272675	-0.736725	-5.22217	402	0.405457	-1.03281	0.572815	404	-10.702
403	-7.58798	-9.67282	-15.3265	403	-2.79266	-5.38687	-5.60632	404	-7.33969	-4.00986	-10.1344	404	-1.18439	-3.29062	-2.71033	404	-2.79486	-3.69046	-6.02478	404	-1.08359	-3.05389	-1.90704	404	187.574	127.272	61.1309	404	-0.629852	-2.87064	-1.13763	404	-2.30078	-0.929688	-4.93121	404	-0.0690613	-1.7428	-0.362366	403	-0.282349	-0.767029	-5.25153	403	0.393738	-1.05234	0.553284	405	-10.6961
404	-7.59579	-9.69235	-15.3665	404	-2.81592	-5.41623	-5.63562	405	-7.35922	-4.01767	-10.1431	405	-1.18439	-3.31796	-2.71814	405	-2.8222	-3.70999	-6.04358	405	-1.0914	-3.07343	-1.90765	405	187.465	127.132	61.0761	405	-0.648132	-2.89078	-1.16699	405	-2.30859	-0.929688	-4.93842	405	-0.0740662	-1.76373	-0.370178	404	-0.295319	-0.785919	-5.27203	404	0.374207	-1.07187	0.541565	406	-10.6881
405	-7.63031	-9.70828	-15.4055	405	-2.83359	-5.43671	-5.64539	406	-7.38861	-4.03815	-10.1626	406	-1.18439	-3.33749	-2.72986	406	-2.82547	-3.73764	-6.07092	406	-1.10437	-3.08453	-1.91547	406	187.335	126.983	60.9964	406	-0.649994	-2.88983	-1.19763	406	-2.31186	-0.926086	-4.93842	406	-0.0820313	-1.76172	-0.353149	405	-0.295319	-0.797638	-5.27264	405	0.344818	-1.08453	0.522034	407	-10.6758
406	-7.63016	-9.72986	-15.4365	406	-2.84656	-5.46344	-5.67566	407	-7.39172	-4.06781	-10.1813	407	-1.1922	-3.36093	-2.73767	407	-2.83578	-3.77155	-6.10583	407	-1.10498	-3.0842	-1.91998	407	187.207	126.861	60.9153	407	-0.659851	-2.89078	-1.20636	407	-2.32031	-0.917969	-4.94202	407	-0.100311	-1.76624	-0.362976	406	-0.305786	-0.809998	-5.27264	406	0.326538	-1.10468	0.499512	408	-10.7039
407	-7.61377	-9.74783	-15.4696	407	-2.84061	-5.48593	-5.69971	408	-7.37408	-4.06689	-10.1945	408	-1.18439	-3.36874	-2.74939	408	-2.84814	-3.78687	-6.12268	408	-1.13251	-3.08609	-1.91638	408	187.096	126.772	60.8495	408	-0.679382	-2.9025	-1.20544	408	-2.30859	-0.917969	-4.95013	408	-0.102173	-1.78482	-0.393616	407	-0.307037	-0.828888	-5.28375	407	0.318726	-1.13593	0.472839	409	-10.7484
408	-7.59891	-9.72986	-15.479	408	-2.83545	-5.48654	-5.70068	409	-7.38391	-4.07953	-10.1954	409	-1.1922	-3.39999	-2.76892	409	-2.83704	-3.79828	-6.12695	409	-1.14093	-3.10919	-1.93799	409	186.939	126.692	60.806	409	-0.670776	-2.92047	-1.21716	409	-2.31842	-0.907196	-4.95795	409	-0.0982666	-1.79263	-0.402344	408	-0.308929	-0.839691	-5.28436	408	0.287476	-1.17499	0.441589	410	-10.7711
409	-7.60095	-9.71909	-15.4969	409	-2.81717	-5.48593	-5.70789	410	-7.37408	-4.09033	-10.2062	410	-1.20392	-3.41953	-2.78064	410	-2.83392	-3.81155	-6.1272	410	-1.17157	-3.12515	-1.95782	410	186.806	126.599	60.7488	410	-0.646576	-2.92673	-1.19922	410	-2.32358	-0.918274	-4.98828	410	-0.0898438	-1.78125	-0.421875	409	-0.308929	-0.839691	-5.30481	409	0.286224	-1.18219	0.433777	411	-10.7894
410	-7.59579	-9.71188	-15.4961	410	-2.80624	-5.46796	-5.68896	411	-7.38065	-4.09094	-10.2072	411	-1.21378	-3.42828	-2.78845	411	-2.85471	-3.83829	-6.14124	411	-1.18311	-3.15451	-1.98877	411	186.679	126.528	60.6668	411	-0.643433	-2.90094	-1.16949	411	-2.3125	-0.941406	-4.9928	411	-0.0904541	-1.79263	-0.441101	410	-0.306885	-0.838745	-5.31653	410	0.29422	-1.1842	0.421387	412	-10.7723
411	-7.61078	-9.73172	-15.5266	411	-2.81406	-5.48749	-5.70691	412	-7.3475	-4.06845	-10.1948	412	-1.23001	-3.4631	-2.79919	412	-2.90109	-3.86389	-6.15369	412	-1.19766	-3.15701	-1.97888	412	186.585	126.432	60.558	412	-0.625793	-2.93124	-1.16016	412	-2.30545	-0.950775	-4.98138	412	-0.0768738	-1.78186	-0.441406	411	-0.280792	-0.826385	-5.3136	411	0.302643	-1.17282	0.431274	413	-10.737
412	-7.61923	-9.75485	-15.5576	412	-2.82062	-5.50763	-5.71472	413	-7.29221	-3.98672	-10.0923	413	-1.25284	-3.49078	-2.80737	413	-2.94141	-3.89844	-6.17102	413	-1.20389	-3.21249	-2.01544	413	186.488	126.36	60.5482	413	-0.62204	-2.92142	-1.16888	413	-2.32312	-0.971252	-4.99933	413	-0.0898438	-1.82031	-0.440491	412	-0.277679	-0.816254	-5.27515	412	0.323578	-1.16376	0.447205	414	-10.6336
413	-7.64343	-9.78375	-15.5657	413	-2.84811	-5.51733	-5.72192	414	-7.52252	-3.89111	-9.83423	414	-1.3219	-3.54218	-2.81091	414	-2.98456	-3.75967	-6.06226	414	-1.20389	-3.20468	-1.97955	414	186.412	126.341	60.6678	414	-0.612976	-2.93375	-1.19043	414	-2.29391	-0.882355	-4.96716	414	-0.13501	-1.92859	-0.491882	413	-0.249542	-0.814667	-5.27356	413	0.319061	-1.12827	0.449829	415	-10.7048
414	-7.61343	-9.77924	-15.5837	414	-2.88907	-5.60623	-5.79431	415	-7.61487	-4.10471	-9.9259					415	-3.07687	-3.61389	-5.67358					415	186.147	126.304	60.7645					415	-2.43436	-0.821869	-4.55609					414	-0.176117	-0.72641	-5.22437	414	0.300781	-1.08203	0.367493	416	-10.7978
415	-7.66626	-9.70987	-15.4047	415	-2.93329	-5.5939	-5.85376	416	-7.41235	-4.14343	-10.0131					416	-3.04236	-3.89484	-5.99915					416	185.995	126.074	60.6221					416	-2.44766	-1.06329	-4.81573					415	-0.192657	-0.636078	-5.06262					417	-10.585
416	-7.91736	-9.7308	-15.267					417	-7.75485	-3.92142	-9.7478					417	-3.21579	-3.82373	-5.91736					417	185.842	125.987	60.5427					417	-2.37906	-0.978455	-4.81262					416	-0.578308	-0.70108	-4.7428					418	-11.0294
417	-7.78705	-9.95221	-15.4453					418	-7.38892	-4.8075	-10.6808					418	-2.93454	-4.31982	-6.44165					418	185.771	125.689	60.2587					418	-2.56717	-1.04062	-4.85059					417	-0.448914	-1.0939	-5.16998					419	-10.6636
418	-7.86658	-9.87143	-15.3958					419	-7.36157	-3.995	-9.95874					419	-2.94955	-3.80844	-5.96509					419	185.731	125.687	60.2798					419	-2.38702	-1.37485	-5.23761					418	-0.637207	-0.92749	-5.0506					420	-10.6106
419	-7.70251	-10.2386	-15.7773					420	-7.47531	-4.13345	-10.0173					420	-3.03125	-3.89063	-5.96472					420	185.634	125.78	60.383					420	-2.43454	-0.940948	-4.83313					419	-0.37204	-1.35107	-5.49432					421	-10.6878
420	-7.64297	-9.91095	-15.5078					421	-7.49829	-4.21765	-10.1016					421	-2.98547	-3.96234	-6.05444					421	185.506	125.554	60.157					421	-2.43311	-1.04517	-4.90765					420	-0.369385	-0.819214	-5.01215					422	-10.6987
421	-7.76266	-9.89407	-15.4292					422	-7.51312	-4.18094	-10.0876					422	-2.9483	-3.85983	-5.97485					422	185.345	125.38	60.0909					422	-2.33279	-0.982025	-4.86591					421	-0.495026	-0.873596	-5.02454					423	-10.7073
422	-7.75705	-10.0219	-15.575					423	-7.51096	-4.17813	-10.1088					423	-2.9794	-3.84235	-5.92505					423	185.268	125.53	60.2758					423	-2.3414	-0.913269	-4.78839					422	-0.499847	-0.962952	-5.13812					424	-10.7005
423	-7.7558	-9.90143	-15.5057					424	-7.51828	-4.15298	-10.1038					424	-3.01205	-3.87485	-5.95032					424	185.195	125.383	60.228					424	-2.40875	-0.951874	-4.8064					423	-0.488617	-0.906097	-5.09949					425	-10.6958
424	-7.69922	-9.80469	-15.3645					425	-7.45081	-4.24924	-10.1641					425	-3.02112	-3.98358	-6.02722					425	185.115	125.134	60.0193					425	-2.37735	-1.02423	-4.88495					424	-0.475006	-0.907013	-5.06262					426	-10.7151
425	-7.71704	-9.93253	-15.4924					426	-7.40799	-4.20813	-10.1146					426	-3.01627	-4.02313	-6.06689					426	185.026	125.104	60.0143					426	-2.35733	-1.01859	-4.89075					425	-0.454224	-0.91156	-5.03436					427	-10.717
426	-7.79187	-10.0533	-15.6576					427	-7.37845	-4.15454	-10.0425					427	-3.02298	-3.99435	-6.05078					427	184.996	125.086	60.0206					427	-2.35046	-0.971252	-4.83777					426	-0.431091	-0.954376	-5.08453					428	-10.7117
427	-7.76877	-10.0531	-15.6736					428	-7.37204	-4.10892	-10.0101					428	-3.02768	-3.94516	-6.00928					428	184.946	125.111	60.0822					428	-2.35266	-0.934998	-4.77576					427	-0.388123	-0.966095	-5.12372					429	-10.6514
428	-7.74765	-9.98752	-15.6385					429	-7.36047	-4.06781	-9.96594					429	-3.01797	-3.91873	-5.96472					429	184.83	125.077	60.0568					429	-2.33765	-0.903442	-4.76123					428	-0.352203	-0.862976	-5.05341					430	-10.6172
429	-7.74268	-9.96658	-15.6222					430	-7.37094	-4.06064	-9.96399					430	-2.99844	-3.90701	-5.9364					430	184.728	124.982	59.962					430	-2.32343	-0.87735	-4.73419					429	-0.334686	-0.81311	-4.97687					431	-10.5812
430	-7.69812	-9.95563	-15.6079					431	-7.38861	-4.0694	-9.94385					431	-2.97299	-3.91	-5.91687					431	184.672	124.902	59.9168					431	-2.32999	-0.858429	-4.72125					430	-0.324554	-0.75766	-4.90558					432	-10.5534
431	-7.6658	-9.91516	-15.5642					432	-7.40033	-4.08893	-9.94299					432	-2.95813	-3.89984	-5.87878					432	184.56	124.878	59.9261					432	-2.32281	-0.846405	-4.70886					431	-0.3461	-0.746857	-4.88293					433	-10.5406
432	-7.65158	-9.88907	-15.5421					433	-7.39719	-4.07486	-9.93518					433	-2.92892	-3.88126	-5.84595					433	184.452	124.807	59.8989					433	-2.33203	-0.820313	-4.70135					432	-0.338135	-0.737183	-4.87421					434	-10.5148
433	-7.63141	-9.86594	-15.5175					434	-7.40375	-4.06375	-9.93359					434	-2.93704	-3.86545	-5.82556					434	184.319	124.714	59.8491					434	-2.31717	-0.81015	-4.66888					433	-0.321106	-0.724213	-4.84485					435	-10.5145
434	-7.61734	-9.83392	-15.4897					435	-7.40689	-4.07001	-9.95251					435	-2.96643	-3.87421	-5.84912					435	184.216	124.671	59.806					435	-2.32202	-0.809692	-4.65558					434	-0.299072	-0.686401	-4.79529					436	-10.5361
435	-7.63065	-9.83704	-15.4672					436	-7.40189	-4.02173	-9.95007					436	-2.95782	-3.88046	-5.87939					436	184.106	124.589	59.7078					436	-2.32703	-0.850159	-4.66388					435	-0.272675	-0.639069	-4.755					437	-10.5294
436	-7.65018	-9.88391	-15.4913					437	-7.47705	-4.0369	-9.97888					437	-2.99579	-3.87515	-5.88879					437	184.09	124.498	59.5668					437	-2.33173	-0.851715	-4.64685					436	-0.28595	-0.642181	-4.73981					438	-10.5112
437	-7.63687	-9.92377	-15.5226					438	-7.54907	-4.20593	-10.077					438	-3.04953	-4.02014	-5.96838					438	183.988	124.561	59.6503					438	-2.39233	-0.872192	-4.64526					437	-0.253143	-0.6586	-4.76794					439	-10.6011
438	-7.64157	-9.93314	-15.4945					439	-7.74689	-4.68127	-11.3806					439	-3.29672	-4.44342	-7.08899					439	183.626	124.134	58.8495					439	-2.45905	-1.12985	-5.117					438	-0.287506	-0.637482	-4.73199					440	-10.8365
439	-7.66141	-9.99158	-15.5945					440	-7.82953	-4.87234	-11.7803					440	-3.3808	-4.68265	-7.68909					440	183.37	123.573	57.9439					440	-2.60483	-1.57843	-6.12109					439	-0.364075	-0.681244	-4.78436					441	-10.8558
440	-7.76736	-10.4152	-16.4891					441	-761.673	-294.052	-9.21033					441	-857.779	-254.091	-5.50452					441	-579.004	27.9237	58.3763					441	-27.1206	-3.86938	-6.34436					440	-0.506744	-1.2525	-5.87732					442	-861.867
441	-7.91422	-10.6816	-17.0929					442	524.796	94.0413	-352.37					442	544.355	105.281	-312.694					442	579.501	253.63	-11.9863					442	-517.849	47.645	115.532					441	-0.671875	-1.50391	-6.41937					443	530.811
442	-745.578	-98.8555	-16.6351					443	120.418	-241.812	-144.136					443	131.538	-291.162	-184.863					443	361.474	-327.204	-304.912					443	294.852	-318.887	-480.404					442	-815.625	-113.437	-5.78125					444	138.213
443	351.072	146.034	-67.6643					444	87.2244	-46.3817	-43.0398					444	93.8369	-56.2817	-57.1115					444	280.848	25.3458	-26.48					444	111.09	-120.717	-95.6454					443	424.101	102.522	-143.938					445	94.6075
444	178.542	-377.767	-329.241					445	84.1183	-2.13531	20.4866					445	89.9031	-5.62735	15.5085					445	272.127	104.518	73.3769					445	95.4408	-6.43719	5.34863					444	181.582	-366.43	-299.416					446	90.3805
445	88.963	-77.6671	-82.9912					446	84.0966	11.8111	40.9082					446	89.702	11.7213	40.0299					446	270.864	124.668	103.728					446	93.893	17.6531	43.6511					445	104.533	-58.5108	-57.6639					447	90.1077
446	81.0697	-9.11688	3.1394					447	84.7348	18.8064	49.8954					447	90.2497	19.9533	50.1267					447	270.897	133.19	114.051					447	94.1055	24.2578	54.2561					446	97.637	7.78891	26.8546					448	90.4222
447	80.565	5.11984	26.8666					448	85.4159	22.6319	54.568					448	90.7973	24.0252	55.3556					448	271.211	138.205	119.517					448	94.65	27.5266	58.3234					447	97.297	23.2285	50.9689					449	90.7403
448	80.9653	9.82199	33.7783					449	85.8981	24.9064	57.6527					449	91.257	24.3773	56.5415					449	271.509	141.652	123.186					449	95.1263	30.1283	61.2968					448	97.9164	29.2078	58.963					450	90.9609
449	81.5481	12.6947	37.1699					450	86.1764	26.6872	60.0696					450	91.4475	25.4794	57.576					450	271.578	143.992	125.673					450	95.3666	31.9886	63.4724					449	98.408	32.5909	62.9836					451	91.0064
450	82.0486	14.9268	39.7035					451	86.4467	28.2278	62.2888					451	91.4525	27.848	59.7396					451	271.357	146.21	128.027					451	95.4389	33.3763	65.1433					450	98.7625	35.0211	65.7684					452	90.9517
451	82.3034	16.7702	41.901					452	86.7028	29.4377	64.0177					452	91.389	30.3797	62.4297					452	271.116	147.823	129.938					452	95.3556	35.0097	66.9939					451	98.9884	36.9706	67.9945					453	90.9302
452	82.397	18.2527	43.7804					453	86.7717	30.3817	65.4602					453	91.4209	32.6685	65.1714					453	270.743	149.068	131.466					453	95.1967	36.3567	68.8214					452	99.0159	38.535	69.9396					454	90.7856
453	82.4738	19.4662	45.4385					454	86.8741	29.9614	65.8481					454	91.3561	34.4645	67.5896					454	270.353	149.89	132.721					454	95.0623	37.502	70.4236					453	98.8409	39.728	71.6017					455	90.5961
454	82.4259	20.6151	47.0334					455	86.7459	29.5411	65.6356					455	91.2947	35.3605	69.192					455	270.062	150.438	133.606					455	94.9713	38.487	71.8682					454	98.7575	40.6642	72.9869					456	90.4542
455	82.385	21.5575	48.4548					456	86.5609	30.1492	66.3137					456	91.2581	35.7772	70.1359					456	269.676	150.84	134.378					456	94.8014	39.2263	73.1371					455	98.7516	41.5852	74.2733					457	90.3267
456	82.3919	22.3861	49.8055					457	86.4356	31.0712	67.4674					457	91.1128	36.1663	70.8676					457	269.267	151.19	135.098					457	94.7058	39.8561	74.1361					456	98.7234	41.9625	75.3329					458	90.232
457	82.2889	23.0919	50.9574					458	86.302	31.4486	68.3148					458	91.0742	36.5703	71.5996					458	268.887	151.449	135.536					458	94.6092	40.5137	75.0883					457	98.6316	41.4733	75.2054					459	90.1438
458	82.1764	23.734	51.943					459	86.2728	31.7581	68.9961					459	91.0891	37.0961	72.4143					459	268.595	151.697	135.926					459	94.5222	41.0436	75.8994					458	98.4572	42.3964	76.1361					460	90.0895
459	82.1584	24.2957	52.832					460	86.24	32.3019	69.6866					460	91.1247	37.7228	73.287					460	268.393	151.905	136.331					460	94.4475	41.4559	76.6781					459	98.2867	43.2727	77.3732					461	89.938
460	82.1539	24.7727	53.6688					461	86.217	32.9091	70.4788					461	91.0895	38.2423	74.1407					461	268.108	152.124	136.701					461	94.4356	41.9111	77.4025					460	98.0987	43.9975	78.3524					462	89.9041
461	82.0886	25.2936	54.5513					462	86.1355	33.3561	71.1958					462	91.0892	38.6058	74.8634					462	267.816	152.248	137.126					462	94.5052	42.3509	78.0997					461	98.0125	44.5406	79.1705					463	89.747
462	82.0347	25.7639	55.3234					463	85.9936	33.5286	71.6394					463	90.9936	38.9856	75.4688					463	267.493	152.367	137.361					463	94.4348	42.7494	78.781					462	97.9801	45.0431	79.9359					464	89.6694
463	81.9222	26.2225	56.021					464	85.9719	33.5179	71.8185					464	90.8664	39.268	75.9014					464	267.221	152.442	137.52					464	94.3272	42.9419	79.2341					463	97.9459	45.5544	80.7264					465	89.5438
464	81.8325	26.5642	56.6561					465	85.9425	33.6225	72.0361					465	90.7922	39.4203	76.1268					465	266.954	152.484	137.734					465	94.2117	43.1852	79.569					464	97.9353	46.0831	81.4535					466	89.4611
465	81.8312	26.9477	57.248					466	85.8486	33.6753	72.3027					466	90.6364	39.6056	76.4862					466	266.607	152.538	137.825					466	94.1603	43.412	79.9976					465	97.8394	46.4163	82.0262					467	89.3292
466	81.7311	27.2223	57.8451					467	85.7189	33.6425	72.3905					467	90.5067	39.7525	76.8126					467	266.354	152.491	137.872					467	94.03	43.6764	80.4503					466	97.7647	46.6802	82.5017					468	89.2255
467	81.6558	27.4436	58.2227					468	85.6867	33.5531	72.564					468	90.3883	39.7492	77.0212					468	266.118	152.591	138.048					468	93.89	43.8792	80.7758					467	97.6758	46.9297	82.9253					469	89.0297
468	81.5086	27.7242	58.5679					469	85.692	33.3864	72.4854					469	90.2325	39.9111	77.2667					469	265.882	152.745	138.249					469	93.762	44.0311	81.03					468	97.5553	47.277	83.3672					470	88.888
469	81.3736	27.9441	58.9318					470	85.4815	33.9858	72.9958					470	90.1614	40.0931	77.6049					470	265.56	152.89	138.435					470	93.7155	44.2263	81.3391					469	97.4109	47.443	83.6722					471	88.8594
470	81.1958	28.1267	59.2783					471	85.4659	34.5014	73.5723					471	90.0022	40.2333	77.8837					471	265.361	152.972	138.559					471	93.5952	44.4973	81.7611					470	97.3333	47.7025	84.0765					472	88.8503
471	81.1017	28.369	59.6152					472	85.5017	35.048	74.1543					472	89.9489	40.547	78.306					472	265.319	153.174	138.872					472	93.5647	44.7645	82.1306					471	97.2067	47.9767	84.5553					473	88.8325
472	81.0339	28.5749	59.9744					473	85.4447	35.512	74.7678					473	89.9041	40.8761	78.7267					473	265.152	153.469	139.244					473	93.5342	45.0278	82.5587					472	97.1555	48.1625	84.8827					474	88.7453
473	80.9061	28.8614	60.4601					474	85.4425	35.685	75.0343					474	89.87	41.2486	79.1788					474	264.953	153.664	139.453					474	93.4741	45.4505	83.0182					473	97.0728	48.4792	85.2672					475	88.7703
474	80.8692	29.1103	60.8414					475	85.4295	35.8262	75.3105					475	89.7836	41.5789	79.6384					475	264.795	153.886	139.687					475	93.4742	45.718	83.3923					474	97.0031	48.7914	85.72					476	88.731
475	80.902	29.4455	61.2527					476	85.4487	35.9397	75.7278					476	89.7236	41.8745	80.0542					476	264.647	154.016	139.911					476	93.4547	46.0383	83.8241					475	96.9837	49.1331	86.0953					477	88.6802
476	80.8527	29.8217	61.7106					477	85.3942	35.9884	76.1261					477	89.7067	42.1095	80.3679					477	264.474	154.158	140.144					477	93.4691	46.3241	84.2421					476	96.947	49.3761	86.4685					478	88.7078
477	80.8979	30.0842	62.1038					478	85.3805	36.0773	76.4485					478	89.7589	42.2631	80.6368					478	264.507	154.498	140.491					478	93.5572	46.5573	84.6008					477	96.9565	49.717	86.9208					479	88.8202
478	80.973	30.4373	62.5054					479	85.3953	36.2086	76.6564					479	89.7275	42.5152	80.9637					479	264.425	154.739	140.826					479	93.5483	46.8098	84.9222					478	96.9642	50.0784	87.3962					480	88.865
479	81.0431	30.7284	62.9335					480	85.369	36.0537	76.697					480	89.7417	42.6506	81.2507					480	264.414	154.717	140.976					480	93.5728	46.9987	85.2478					479	97.0373	50.3427	87.7771					481	88.9603
480	81.1505	31.0517	63.3533					481	85.3362	36.1131	76.7699					481	89.8239	42.8478	81.584					481	264.348	154.687	141.041					481	93.6299	47.1949	85.5199					480	97.0528	50.5752	88.173					482	88.8755
481	81.1878	31.328	63.7332					482	85.4112	36.3725	77.0737					482	89.8169	42.9314	81.7697					482	264.152	154.725	141.149					482	93.6477	47.3227	85.7456					481	97.0653	50.7369	88.4445					483	88.9149
482	81.2055	31.4851	64.0546					483	85.4672	36.5515	77.4043					483	89.8036	42.9283	81.9673					483	264.066	154.772	141.209					483	93.7109	47.4336	86.0983					482	97.1476	50.7914	88.6538					484	88.9602
483	81.1839	31.7186	64.4364					484	85.4689	36.6815	77.6666					484	89.8117	42.7133	81.8884					484	263.961	154.738	141.369					484	93.7308	47.5506	86.3351					483	97.2255	50.9361	88.9781					485	88.9961
484	81.2563	31.7859	64.6249					485	85.4537	36.8473	77.9429					485	89.79	42.5269	81.826					485	263.914	154.842	141.551					485	93.6372	47.5603	86.4211					484	97.1206	51.0178	89.271					486	88.9777
485	81.2941	31.9779	64.9442					486	85.4714	37.1178	78.2458					486	89.7711	42.511	81.9187					486	263.768	154.872	141.685					486	93.6183	47.5952	86.5793					485	97.1008	51.0219	89.4392					487	89.0316
486	81.2415	32.0667	65.1624					487	85.5483	37.2005	78.4871					487	89.805	42.6405	82.0792					487	263.775	154.77	141.679					487	93.6281	47.643	86.7711					486	97.1484	51.1328	89.6461					488	89.0266
487	81.2789	32.1164	65.3744					488	85.5038	37.2676	78.6857					488	89.8831	42.7811	82.2855					488	263.65	154.927	141.878					488	93.723	47.8631	87.0592					487	97.1365	51.295	89.8828					489	88.9986
488	81.3228	32.1745	65.5669					489	85.5533	37.1394	78.759					489	89.9736	42.9449	82.6449					489	263.483	154.885	141.948					489	93.7681	48.0261	87.3508					488	97.0894	51.2561	89.9746					490	88.9772
489	81.3106	32.3369	65.8174					490	85.5691	37.4069	79.0084					490	90.0122	43.1306	82.9421					490	263.33	154.835	141.97					490	93.9016	48.143	87.5746					489	97.0339	51.2467	90.0369					491	88.9741
490	81.2715	32.4892	65.9832					491	85.5198	37.6717	79.2605					491	90.0386	43.2991	83.186					491	263.219	154.894	142.095					491	93.9053	48.2348	87.8287					490	97.0352	51.3242	90.1986					492	89.0002
491	81.2931	32.498	66.0925					492	85.5148	37.8031	79.3628					492	89.973	43.4217	83.3496					492	263.08	154.812	142.043					492	93.8098	48.1322	87.858					491	97.0941	51.4725	90.5039					493	89.0222
492	81.2008	32.593	66.2947					493	85.443	37.7883	79.4424					493	89.9386	43.4545	83.4457					493	263.032	154.84	142.126					493	93.6942	48.1666	87.9724					492	97.0465	51.6252	90.7384					494	89.0014
493	81.1451	32.6012	66.4771					494	85.4384	37.8042	79.5392					494	89.9122	43.6103	83.7137					494	262.907	154.947	142.27					494	93.5769	48.1764	88.0356					493	97.0303	51.7153	90.9022					495	89.0442
494	81.1542	32.753	66.6992					495	85.3869	37.7831	79.5819					495	90.0067	43.6314	83.8627					495	262.789	154.941	142.303					495	93.6014	48.1544	88.0648					494	97.0317	51.7791	91.0933					496	89.0766
495	81.0938	32.8398	66.8093					496	85.3248	37.8786	79.603					496	90.0073	43.7874	84.0994					496	262.668	154.885	142.359					496	93.5727	48.2586	88.2354					495	96.9772	51.8786	91.3108					497	89.0336
496	81.0605	32.9287	66.9333					497	85.2704	37.8433	79.656					497	89.9928	43.7653	84.166					497	262.593	154.957	142.443					497	93.3583	48.1041	88.1897					496	96.8433	51.928	91.4379					498	88.9667
497	81.0847	33.071	67.0906					498	85.1778	38.0126	79.871					498	89.959	43.8603	84.317					498	262.384	154.931	142.492					498	93.1859	47.9617	88.145					497	96.8084	52.0333	91.5408					499	88.9502
498	81.13	33.2084	67.2101					499	85.1898	38.0515	80.0101					499	89.9097	43.9436	84.4642					499	262.274	154.853	142.436					499	93.0647	47.9325	88.1389					498	96.7542	51.9491	91.5332					500	88.9595
499	81.1184	33.304	67.4124					500	85.2995	37.9576	79.9948					500	89.8615	43.9794	84.5488					500	262.209	154.725	142.346					500	92.9683	47.9397	88.1954					499	96.69	51.9167	91.5782					501	88.9888
500	81.1227	33.343	67.516					501	550.699	-190.265	-77.9309					501	697.874	235.454	79.6146					501	969.823	272.454	141.071					501	166.501	54.0247	88.0087					500	96.6523	51.9023	91.6497					502	635.161
501	81.1128	33.2912	67.5786					502	-337.162	-1275.33	-942.751					502	-462.986	-1712.95	-1098.12					502	-425.725	-1540.88	-1056.9					502	81.8466	-1466.24	-1071.18					501	96.6241	51.8716	91.6953					503	-515.599
502	742.939	186.853	65.9194					503	-2.14346	120.958	34.1725					503	1.39685	166.294	43.9761					503	161.889	328.016	87.7938					503	-65.0723	38.628	-27.312					502	755.43	246.703	89.687					504	-11.3231
503	-671.007	-1793.27	-1174.73					504	-1.56705	39.8323	58.959					504	2.47202	54.0511	82.6636					504	171.703	180.01	155.777					504	-1.6611	71.8755	100.426					503	-599.807	-1874.45	-1237.39					505	-6.39499
504	-22.6936	141.161	-32.7461					505	-1.61923	21.835	30.4718					505	2.25937	29.9367	43.0156					505	171.887	144.023	101.244					505	0.0523376	34.9484	52.1862					504	-2.64203	167.565	4.69611					506	-5.6225
505	-6.86658	41.3825	66.4518					506	-1.75549	15.2586	21.1801					506	2.27234	21.6822	30.337					506	172.038	132.893	85.3323					506	0.435944	26.2664	35.3397					505	3.01358	49.6592	79.5833					507	-5.49014
506	-5.79266	21.285	29.2188					507	-1.82205	12.1591	16.7252					507	2.12201	17.9409	24.4626					507	171.955	128.339	79.1107					507	0.452515	21.7503	28.0217					506	3.87717	29.6591	42.0557					508	-5.4697
507	-5.63797	14.7624	17.6952					508	-1.89954	10.6236	14.356					508	1.94016	16.2819	21.3953					508	171.861	125.858	76.0714					508	0.44046	18.9614	23.6433					507	3.93701	23.0764	30.6886					509	-5.41953
508	-5.51251	11.2484	12.1593					509	-1.83362	8.86014	12.2938					509	1.91342	14.1956	18.7418					509	171.797	124.197	73.6298					509	0.499847	17.9825	21.4009					508	3.84717	19.7756	25.3143					510	-5.34595
509	-5.4711	9.28049	8.93884					510	-1.9686	7.24014	10.8502					510	2.12857	13.1837	17.0781					510	172.091	122.849	71.7639					510	0.807831	15.932	19.04					509	3.69452	17.518	21.9861					511	-5.04984
510	-5.44876	7.78293	6.85205					511	-2.66937	-0.345001	5.88428					511	1.29953	6.01236	11.9923					511	171.545	118.097	68.4713					511	0.98407	10.1134	14.8093					510	3.72906	16.323	19.8805					512	-4.97592
511	-5.06235	6.29874	4.9082					512	-2.6619	-1.23157	2.89905					512	0.896393	1.42874	7.2926					512	170.931	111.05	62.2001					512	0.836731	-0.81485	4.31531					511	3.92389	14.9697	18.095					513	-4.47061
512	-4.54297	-0.929688	-0.474854					513	-2.81549	-2.06689	1.78564					513	0.902161	0.720795	4.2981					513	171.022	110.333	59.2742					513	2.57718	5.32077	5.66156					512	3.71375	5.89313	11.3467					514	-3.98203
513	-4.19095	-8.3811	-7.87134					514	-2.96127	0.777496	4.68347					514	0.753906	3.42969	6.6936					514	170.879	112.078	60.4954					514	2.42142	8.60767	6.81891					513	3.6503	2.6514	7.58734					515	-4.49188
514	-3.61908	-5.71393	-5.88867					515	-3.16486	2.60779	7.41333					515	0.475159	5.84641	9.52368					515	170.648	115.346	63.0585					515	3.29858	9.41125	9.46564					514	4.18219	5.03391	7.00488					516	-4.00452
515	-3.75345	-2.95923	-3.53247					516	-2.7211	3.90546	9.47754					516	0.343414	7.17203	11.771					516	170.242	116.918	65.4743					516	4.00781	11.1914	12.0175					515	3.72498	6.55548	9.23566					517	-3.74609
516	-3.89078	0.310608	-0.400391					517	-0.49704	5.4028	11.5704					517	1.85529	8.23251	13.6837					517	171.203	117.985	67.3007					517	7.18469	12.5287	13.8194					516	4.04938	9.02219	11.8118					518	-0.807953
517	-4.22174	2.41748	2.55237					518	0.475922	7.94562	14.3544					518	3.35687	10.6458	16.6116					518	173.313	120.16	69.9061					518	7.45483	14.1808	16.1813					517	4.13452	10.8878	14.1146					519	0.537964
518	-2.60281	3.96155	4.71509					519	1.13657	8.20123	15.3273					519	4.20578	11.7311	18.042					519	174.411	121.994	72.1098					519	6.48468	14.703	17.1894					518	6.52609	12.2936	15.8544					520	1.55453
519	0.370941	7.04892	7.81946					520	1.04547	8.3425	15.2942					520	4.65359	11.8666	18.527					520	175.073	122.298	72.7248					520	6.14297	13.8328	16.6477					519	8.14124	15.3122	19.0228					521	1.97345
520	2.34561	9.10843	9.77112					521	-2.65891	-0.801422	2.78186					521	2.76578	8.84564	14.2313					521	174.369	122.177	72.4485					521	5.59735	13.4142	16.6663					520	9.12296	16.1983	20.0277					522	-2.15921
521	3.465	9.15421	10.0359					522	-3.77502	-5.29221	-2.97266					522	-0.187195	-1.96109	1.0531					522	169.901	108.87	57.9835					522	-0.0843811	-1.88751	1.69812					521	9.57123	16.0777	19.9697					523	-5.40656
522	1.49966	7.99625	9.04077					523	-4.17563	-5.63876	-4.14197					523	-0.366577	-2.32843	-0.050415					523	169.606	108.055	56.2709					523	0.191254	-1.22455	1.12488					522	6.62296	12.8975	17.4106					524	-5.45142
523	-4.59079	-9.17923	-10.5433					524	-4.37579	-6.13049	-4.50244					524	-0.605469	-2.82031	-0.765015					524	169.265	107.266	55.133					524	-0.157349	-1.86859	0.200195					523	2.40982	-0.175629	2.94238					525	-5.67062
524	-4.58203	-7.95313	-10.1804					525	-4.09985	-6.04578	-4.04199					525	-0.565002	-2.91281	-0.523193					525	169.207	107.01	55.1401					525	-0.175781	-2.10938	0.0512695					524	2.34747	0.291107	2.73425					526	-5.49594
525	-4.9039	-8.62814	-11.0237					526	-4.45737	-5.76547	-3.66968					526	-0.660156	-2.73047	-0.157227					526	169.193	107.232	55.6972					526	-0.120605	-1.92407	0.682678					525	2.07013	-0.400299	2.02924					527	-5.7742
526	-4.8472	-8.76782	-11.0089					527	-4.71173	-6.52112	-4.84839					527	-1.01486	-3.08829	-0.761475					527	168.697	106.982	55.3777					527	-0.565155	-2.05533	0.466125					526	2.20703	-0.5	2.18939					528	-6.23578
527	-4.78204	-8.53284	-10.4824					528	-5.01752	-6.74127	-5.09277					528	-1.40891	-3.69202	-1.41541					528	168.205	106.14	54.3776					528	-0.973907	-2.78845	-0.652649					527	2.00641	-0.227814	2.62891					529	-6.75061
528	-5.12143	-8.71078	-10.8151					529	-4.92172	-7.0997	-5.23206					529	-1.60626	-4.03281	-1.29211					529	167.993	105.826	54.0945					529	-1.41907	-3.26703	-0.962463					528	1.38141	-0.848907	1.92706					530	-6.8689
529	-5.45438	-9.16345	-11.5082					530	-4.64627	-6.82922	-5.94385					530	-1.20953	-4.46359	-2.97083					530	168.32	105.252	53.0416					530	-1.07999	-3.94827	-2.21826					529	0.859192	-1.70108	0.876282					531	-6.26984
530	-5.54861	-9.3761	-11.5751					531	-4.73611	-5.84094	-4.57373					531	-1.17346	-3.10468	-1.62988					531	168.375	106.322	53.7363					531	-0.87796	-2.68796	-1.52917					530	0.624054	-1.9917	0.779236					532	-6.26202
531	-5.31219	-9.82437	-12.4913					532	-4.82297	-5.99283	-4.57373					532	-1.1347	-2.91312	-0.98877					532	168.419	106.878	54.6462					532	-0.880615	-2.02063	-0.309021					531	1.09592	-2.88	-1.14886					533	-6.39014
532	-5.17892	-8.72891	-11.5743					533	-4.69626	-6.4097	-5.10156					533	-1.52969	-2.97733	-1.00452					533	167.901	106.917	54.77					533	-1.31546	-2.07858	-0.324036					532	1.20795	-1.10983	0.536255					534	-6.28967
533	-5.02704	-8.43375	-11.0448					534	-4.70001	-6.09924	-5.19641					534	-1.28751	-3.89139	-2.25671					534	168.189	105.831	53.4346					534	-0.8992	-3.15781	-1.58636					533	1.08594	-0.820313	1.09814					535	-6.23889
534	-5.50455	-8.42548	-10.9415					535	-4.70892	-5.99908	-5.02246					535	-1.23047	-3.07813	-1.60828					535	168.147	106.684	54.1298					535	-0.924835	-2.26218	-0.929016					534	0.789825	-0.93985	1.03906					536	-6.26938
535	-5.25845	-9.46454	-12.2897					536	-4.74359	-6.04422	-5.02502					536	-1.28799	-3.18219	-1.56226					536	168.131	106.556	54.1437					536	-1.00046	-2.37671	-0.918396					535	1.05109	-1.7814	-0.0796509					537	-6.27625
536	-5.27594	-8.62766	-11.6334					537	-4.77112	-6.10471	-5.08142					537	-1.32581	-3.2453	-1.6886					537	168.087	106.515	54.128					537	-1.02625	-2.45172	-1.02655					536	1.05389	-1.00156	0.550964					538	-6.27936
537	-5.27548	-8.73141	-11.6304					538	-4.80423	-6.18579	-5.14978					538	-1.34064	-3.32187	-1.82861					538	168.017	106.486	54.1216					538	-1.03592	-2.48203	-1.08826					537	1.04764	-1.11954	0.591431					539	-6.28
538	-5.28033	-8.75439	-11.6946					539	-4.83344	-6.25516	-5.20935					539	-1.35031	-3.38342	-1.95129					539	167.966	106.443	54.0923					539	-1.03922	-2.49017	-1.12823					538	1.01093	-1.1539	0.59613					540	-6.27936
539	-5.30173	-8.79251	-11.7537					540	-4.85626	-6.30237	-5.26111					540	-1.35156	-3.41016	-2.06165					540	167.935	106.406	54.0494					540	-1.04108	-2.50876	-1.15918					539	0.98172	-1.23499	0.528931					541	-6.2728
540	-5.31345	-8.82376	-11.825					541	-4.86578	-6.36984	-5.31152					541	-1.35672	-3.42905	-2.13257					541	167.918	106.373	54.0201					541	-1.03781	-2.53189	-1.17969					540	0.960938	-1.29297	0.492859					542	-6.27936
541	-5.3494	-8.8761	-11.8835					542	-4.86237	-6.33643	-5.34167					542	-1.3436	-3.4317	-2.19568					542	167.898	106.327	53.9826					542	-1.03922	-2.52924	-1.18781					541	0.941406	-1.33984	0.449219					543	-6.28
542	-5.38501	-8.94424	-11.964					543	-4.76282	-6.2475	-5.22278					543	-1.33517	-3.37735	-2.25159					543	167.873	106.276	53.9234					543	-1.04578	-2.5025	-1.21777					542	0.910156	-1.39063	0.378906					544	-6.22656
543	-5.41296	-8.98297	-12.0248					544	-5.13406	-6.18689	-4.92493					544	-1.36688	-3.32047	-2.15369					544	167.935	106.173	53.6494					544	-1.08264	-2.47235	-1.04919					543	0.924683	-1.43109	0.328125					545	-5.48203
544	-5.44421	-8.97125	-12.0837					545	-5.0419	-6.60016	-5.33716					545	-1.59924	-3.43671	-1.94885					545	168.439	105.601	51.9481					545	-1.12329	-2.57703	-0.907471					544	0.996857	-1.38126	0.28656					546	-5.19812
545	-5.41953	-8.94064	-11.9939					546	-5.02673	-6.45737	-5.27539					546	-1.57831	-3.69717	-2.27783					546	168.593	106.547	52.8798					546	-1.04016	-2.6889	-1.06061					545	0.963593	-1.31967	0.486755					547	-5.11203
546	-5.55673	-9.02438	-11.6573					547	-4.93875	-6.66736	-5.48853					547	-1.62766	-3.60217	-2.21655					547	168.667	106.85	53.2495					547	-1.3678	-2.58563	-0.960449					546	0.663269	-1.38437	0.765015					548	-5.05984
547	-5.59094	-9.27094	-12.0461					548	-4.86377	-6.52518	-5.38794					548	-1.43469	-3.98969	-2.63977					548	168.67	106.954	53.3686					548	-1.06516	-3.09048	-1.47388					547	0.69281	-1.69406	0.431274					549	-5.04578
548	-5.57578	-9.15549	-12.0184					549	-4.93939	-6.47174	-5.3114					549	-1.45578	-3.57483	-2.27173					549	168.641	107.015	53.4445					549	-1.03094	-2.66422	-1.08624					548	0.603424	-1.63376	0.420654					550	-5.02625
549	-5.46204	-9.44281	-12.3488					550	-4.99158	-6.55502	-5.37659					550	-1.54297	-3.62109	-2.26868					550	168.634	107.081	53.4924					550	-1.12109	-2.73828	-1.09448					549	1.00031	-1.99625	0.00878906					551	-5.00485
550	-5.42892	-9.14297	-12.1356					551	-5.0358	-6.51141	-5.34009					551	-1.57877	-3.69501	-2.36304					551	168.618	107.13	53.5359					551	-1.10733	-2.79984	-1.14154					550	0.976715	-1.39264	0.570496					552	-5.0036
551	-5.57205	-9.17688	-12.1268					552	-4.99799	-6.51862	-5.35242					552	-1.61142	-3.64157	-2.30078					552	168.626	107.193	53.4086					552	-1.10406	-2.73703	-1.06824					551	0.851563	-1.51172	0.5177					553	-4.85983
552	-5.58908	-9.34219	-12.2726					553	-4.97531	-6.49283	-5.35315					553	-1.625	-3.68359	-2.31128					553	168.627	107.294	53.3542					553	-1.11328	-2.71875	-1.06464					552	0.882965	-1.66217	0.402344					554	-5.65329
553	-5.53876	-9.24625	-12.1971					554	-4.97174	-6.55908	-5.45313					554	-1.63156	-3.71545	-2.32397					554	168.293	108.02	55.1437					554	-1.12109	-2.71875	-1.05951					553	0.915619	-1.6492	0.431763					555	-6.09436
554	-5.56705	-9.17938	-12.1407					555	-4.96844	-6.62125	-5.51575					555	-1.64096	-3.77719	-2.43274					555	167.871	107.188	54.7889					555	-1.10126	-2.75406	-1.05951					554	0.905151	-1.61859	0.465637					556	-6.26953
555	-5.51141	-9.22672	-12.2233					556	-4.98001	-6.58423	-5.46143					556	-1.60767	-3.8075	-2.50769					556	167.706	106.528	54.1992					556	-1.06046	-2.77249	-1.05542					555	0.918732	-1.63907	0.477966					557	-6.16156
556	-5.5661	-9.35562	-12.3322					557	-4.97015	-6.57547	-5.45935					557	-1.58002	-3.75296	-2.44617					557	167.499	106.184	53.9213					557	-1.03076	-2.7522	-1.00964					556	0.930145	-1.69748	0.447693					558	-6.01031
557	-5.55783	-9.38907	-12.3712					558	-4.96393	-6.52783	-5.40955					558	-1.57065	-3.7186	-2.3717					558	167.707	105.818	53.5427					558	-0.99765	-2.73358	-0.994812					557	0.919983	-1.7139	0.431885					559	-6.06561
[truncated: 126 more rows]
[truncated: 94 more columns]

## Sheet: Double referenced
Cycle 11 (OG1131 BCL11A 1-300)				Cycle 13 (OG1131 BCL11A 1-300)				Cycle 15 (OG1131 BCL11A 301-600)				Cycle 17 (OG1131 BCL11A 601-835)				Cycle 19 (OG1131 BCL11A 1-600)				Cycle 21 (OG1131 BCL11A 301-835)				Cycle 23 (OG1131 BCL11A XL)				Cycle 25 (OG1131 BCL11B)				Cycle 27 (OG1131 SOX2)				Cycle 29 (OG1132 BCL11A 1-300)				Cycle 31 (OG1132 BCL11A 301-600)				Cycle 33 (OG1132 BCL11A 601-835)				Cycle 35 (OG1132 BCL11A 1-600)
[truncated: 715 more rows]
[truncated: 22 more columns]

[truncated: 10 more sheets: Correction Table, Weight corrected + DR, Weight and conc corrected + DR, Weight, conc dil corrected + DR, Fc 2-1 W+DR, Fc 2-1 W+CD+DR, Fc 3-1 W+DR, Fc 3-1 W+CD+DR, Fc 4-1 W+DR, Fc 4-1 W+CD+DR]
