# Supplementary material for: CHD8 interacts with BCL11A to induce oncogenic transcription in triple negative breast cancer
Source: EMBO J. 2025 May 6;44(12):3448–67. doi: 10.1038/s44318-025-00447-8 (PMC12170886; doi:10.1038/s44318-025-00447-8)
Supplement: Supplementary file 26 — Dataset EV18 [file 44318_2025_447_MOESM26_ESM.xlsx]

## Sheet: Table Legend
Dataset EV18 - Full length CHD8 vs BCL11A pre-loaded with fragments
To test the ability of in silico-identified small molecule fragment binders of BCL11A to prevent BCL11A-CHD8 complex formation, an SPR assay was devised in which full-length Chd8 was immobilised to the surface of a C1 SPR sensor chip. Full-length BCL11A was then injected either alone or after pre-incubation with 400uM of each fragment. Fragments were added to BCL11A and were incubated at room tem…

## Sheet: Sheet 1
Time (s)	BCL11A control	Fragment 2	Fragment 8	Fragment 5	Fragment 4	Fragment 1	Fragment 3	BCL11A end
-59.96	0	0.0197725	-0.0210345	0.009552	-0.0284344	0	-0.108818	-0.0973558
-59.86	0.001171	0.0166475	-0.0218165	0.0134583	-0.0276529	-0.003125	-0.108818	-0.103215
-59.76	0.003124	0.0150834	-0.0288473	0.0017395	-0.0190593	-0.007813	-0.120536	-0.101262
-59.66	-0.009377	0.0268022	-0.0382235	0.0134583	-0.0206217	-0.004689	-0.120536	-0.113763
-59.56	-0.010548	0.0275849	-0.0374413	0.0017395	-0.0354652	0.007811	-0.122101	-0.114934
-59.46	-0.008595	0.0275841	-0.0374418	0.009552	-0.0237465	-0.003124	-0.124443	-0.116105
-59.36	-0.015625	0.0439909	-0.0335355	-0.00138474	-0.023747	0.003906	-0.111943	-0.101262
-59.26	-0.0242196	0.0393032	-0.0452539	0.00564575	-0.0276529	-0.004688	-0.112724	-0.0973558
-59.16	-0.016016	0.034615	-0.0405661	0.00486374	-0.0190588	-0.011719	-0.0963175	-0.100871
-59.06	-0.0214863	0.0213363	-0.0452538	0.0017395	0.00281596	-0.023438	-0.104129	-0.0899342
-58.96	-0.0226574	0.0236782	-0.0546312	0.0134583	0.00359666	-0.030468	-0.0978813	-0.0918875
-58.86	-0.013672	0.0197721	-0.0694735	0.00486374	-0.00421536	-0.043751	-0.0814741	-0.0868082
-58.76	-0.012892	0.00727141	-0.0718155	-0.00529099	0.00359726	-0.057812	-0.0697551	-0.086028
-58.66	-0.010548	0.0150832	-0.0765042	-0.00294876	0.0114098	-0.060159	-0.0666313	-0.083684
-58.56	-0.016407	0.00180507	-0.0765038	-0.0131035	0.0231285	-0.050782	-0.0650665	-0.0895431
-58.46	-0.016407	-0.000540972	-0.0765038	-0.0295105	0.0231279	-0.042187	-0.0728794	-0.0942316
-58.36	-0.0222663	0.00414634	-0.0686916	-0.021698	0.0200033	-0.058594	-0.0822558	-0.098527
-58.26	-0.0230468	-0.0044471	-0.0616608	-0.0131035	0.0153155	-0.04297	-0.101005	-0.100871
-58.16	-0.0222664	0.00805283	-0.056973	-0.0177917	0.015316	-0.039063	-0.101006	-0.099309
-58.06	-0.017969	0.0166473	-0.068691	-0.0302925	0.0231282	-0.039063	-0.0931931	-0.0911055
-57.96	-0.008986	0.0119597	-0.0561904	-0.037323	0.0223469	-0.046875	-0.0963171	-0.0938406		Time (s)	Control	Fragment 1	Fragment 2	Fragment 3	Fragment 4	Fragment 5	Fragment 8	BCL11A end					BCL11B start	Fragment 2	Fragment 8	Fragment 5	Fragment 4	Fragment 1	Fragment 3	BCL11B end
-57.86	-0.0246105	0.0119593	-0.0421298	-0.0341988	0.0200036	-0.039063	-0.0775683	-0.0930586		115	66.8335	12.6309	57.8388	51.964	21.5911	62.1055	25.7529	56.7232				175.14	64.3693	16.3507	19.049	58.1991	15.9662	11.8734	36.2564	52.5963
-57.76	-0.0246105	0.0119586	-0.0522844	-0.021698	0.0239093	-0.039063	-0.089286	-0.0907165		% red	1	0.188991	0.865416	0.777514	0.323058	0.929257	0.385329	0.848724				%BCL11B	1	0.254014	0.295933	0.904144	0.248041	0.184457	0.563256	0.817102
-57.66	-0.010548	0.0080533	-0.0483785	-0.0295105	0.0114093	-0.046094	-0.0908506	-0.0954027			100	18.8991	86.5416	77.7514	32.3058	92.9257	38.5329	84.8724					100	25.4014	29.5933	90.4144	24.8041	18.4457	56.3256	81.7102
-57.56	-0.01758	0.0119597	-0.0499425	-0.0177917	0.00281572	-0.027345	-0.0814747	-0.0907161			0	0.811009	0.134584	0.222486	0.676942	0.0707434	0.614671	0.151276
-57.46	-0.015234	0.00258291	-0.0483783	-0.0295105	-0.0206223	-0.039062	-0.0885043	-0.100089			0	81.1009	13.4584	22.2486	67.6942	7.07434	61.4671	15.1276
-57.36	-0.0203135	-0.015384	-0.0499423	-0.0326347	-0.0315592	-0.043751	-0.073662	-0.0934496
-57.26	-0.0191423	-0.00679016	-0.056973	-0.0326347	-0.0479655	-0.050782	-0.0814737	-0.0961847
-57.16	-0.0222664	-0.0192906	-0.0569725	-0.0256042	-0.0620278	-0.050782	-0.0783497	-0.098527
-57.06	-0.0347652	-0.0192909	-0.04916	-0.0256042	-0.0503092	-0.063282	-0.0619434	-0.104777
-56.96	-0.0304699	0.000240326	-0.0374422	-0.0302925	-0.0557775	-0.060936	-0.069755	-0.112201
-56.86	-0.0246107	0.0119591	-0.0390055	-0.0295105	-0.0432782	-0.05547	-0.0619431	-0.124309
-56.76	-0.0277353	0.0197716	-0.0296288	-0.020916	-0.0581218	-0.050782	-0.0799092	-0.117278
-56.66	-0.0363293	0.0197716	-0.0296292	-0.0256042	-0.0557772	-0.063282	-0.0822561	-0.128215
-56.56	-0.0371092	0.0127419	-0.0327533	-0.0295105	-0.0385906	-0.070313	-0.0978806	-0.129777
-56.46	-0.0250015	0.0119593	-0.0374421	-0.0271683	-0.0401534	-0.065625	-0.0853809	-0.120793
-56.36	-0.0203133	0.0150837	-0.04916	-0.0412292	-0.0354656	-0.078908	-0.0838164	-0.132512
-56.26	-0.010939	0.000241041	-0.029629	-0.037323	-0.0385907	-0.062501	-0.0580373	-0.135638
-56.16	0.003906	-0.00288367	-0.037441	-0.0404472	-0.0307782	-0.069531	-0.0744433	-0.136418
-56.06	-0.008985	-0.0247602	-0.0210346	-0.05373	-0.0245278	-0.073437	-0.0689735	-0.152434
-55.96	-0.000782	-0.042727	-0.0304115	-0.0638847	-0.0237473	-0.063282	-0.0392876	-0.16298
-55.86	-0.000391	-0.0458525	-0.0327525	-0.0638847	-0.0354654	-0.070313	-0.0306927	-0.159465
-55.76	0.010937	-0.0388221	-0.00931609	-0.0451355	-0.025309	-0.057813	-0.0306931	-0.165326
-55.66	0.013672	-0.0388219	-0.0233806	-0.054512	-0.0307781	-0.04844	-0.0228806	-0.17587
-55.56	0.027341	-0.0466344	-0.0327532	-0.067009	-0.0385904	-0.053906	-0.0228806	-0.173919
-55.46	0.021093	-0.0474166	-0.029629	-0.069355	-0.043278	-0.058593	-0.0228796	-0.161418
-55.36	0.023438	-0.053665	-0.0210341	-0.0654488	-0.0393713	-0.066407	-0.0260048	-0.167668
-55.26	0.029685	-0.0466347	-0.0186923	-0.0724792	-0.0424979	-0.070313	-0.038505	-0.156732
-55.16	0.008592	-0.0427279	-0.0225993	-0.0756035	-0.0760915	-0.054689	-0.0158502	-0.161418
-55.06	-0.0125	-0.0271022	-0.0327539	-0.08498	-0.121404	-0.019532	-0.0111601	-0.162979
-54.96	-0.012501	-0.0466323	-0.0132223	-0.0716972	-0.122184	-0.028125	-0.00647211	-0.148919
-54.86	-0.0207043	-0.0466347	-0.0140034	-0.0881042	-0.0979652	-0.038281	-0.00334907	-0.164153
-54.76	-0.0398445	-0.0419468	0.000839233	-0.0724792	-0.0815587	-0.010937	-0.00334895	-0.175481
-54.66	-0.0519549	-0.00835431	0.00162125	-0.0560722	-0.0503099	0.031249	0.000557661	-0.163371
-54.56	-0.0640645	0.0166494	0.0172457	-0.052166	-0.0549976	0.01172	0.0036819	-0.171574
-54.46	-0.094923	-0.0161624	0.0445851	-0.0302925	-0.0557799	0.015626	0.00837052	-0.175872
-54.36	-0.120314	-0.0106941	0.00474179	-0.0295105	-0.0581233	0.0703118	-0.0260032	-0.188762
-54.26	-0.151564	0.0393051	-0.0499439	-0.0138855	-0.0549979	0.162502	0.00056088	-0.195011
-54.16	-0.155078	0.251026	-0.0186872	-0.0334167	-0.0760887	0.213281	0.0224336	-0.200871
-54.06	-0.0343762	0.247902	0.130533	-0.0607605	-0.00499225	0.0523482	-0.0416234	-0.142671
-53.96	0.019139	-0.140396	0.180535	-0.128729	0.175489	-0.006261	-0.17835	-0.098526
-53.86	-0.0578136	-0.309141	0.0891351	-0.0631027	0.395801	0.0452992	-0.251015	-0.0981379
-53.76	0.022265	-0.580238	0.0180349	0.0392399	0.613755	-0.061736	-0.140094	0.0069356
-53.66	-0.141009	-0.216962	-0.0514997	-0.0732613	0.321565	0.0843667	-0.0525808	-0.144619
-53.56	-0.229687	0.14006	0.039899	-0.145918	0.0684383	0.234365	0.0403907	-0.155952
-53.46	-0.0808601	0.174463	0.0453606	-0.11076	-0.103443	0.262502	0.102903	-0.167279
-53.36	-0.0878925	0.233058	0.0164582	-0.0443535	-0.204219	0.268754	0.100564	-0.211808
-53.26	-0.0894551	0.215876	-0.0351003	0.0384579	-0.206562	0.196887	0.0755676	-0.189149
-53.16	-0.0824256	0.215088	-0.0679132	0.0540829	-0.144061	0.0898498	0.0583723	-0.132121
-53.06	-0.0753937	0.207279	-0.100726	-0.0466976	-0.0940615	-0.015614	0.0482193	-0.121183
-52.96	-0.0738296	0.230715	-0.0921338	-0.162323	-0.0753125	-0.043742	0.0622797	-0.0922766
-52.86	-0.0453129	0.241649	-0.0835371	-0.209198	-0.0620296	-0.038279	0.0825909	-0.0786047
-52.76	0.016013	0.274464	-0.0733812	-0.209198	-0.0518731	-0.028123	0.119313	-0.0610272
-52.66	0.025778	0.261961	-0.0765042	-0.181072	-0.0424985	0.001565	0.13259	-0.0715742
-52.56	0.00781	0.229931	-0.0561905	-0.11076	-0.0307789	0.0421863	0.113842	-0.0840741
-52.46	-0.0203133	0.180713	-0.0452543	-0.0607605	-0.00812262	0.0664059	0.0700902	-0.0981379
-52.36	-0.0445309	0.158834	-0.0718153	-0.021698	0.0114099	0.0742176	0.0279019	-0.126262
-52.26	-0.0574244	0.168209	-0.0858803	-0.00529099	0.0348468	0.0875003	0.0325886	-0.13759
-52.16	-0.060547	0.172897	-0.0882225	0.0283012	0.0239088	0.0851544	0.0349309	-0.140714
-52.06	-0.0714853	0.168209	-0.0913467	0.025959	-0.00187141	0.0625003	0.0279011	-0.136809
-51.96	-0.0777359	0.168992	-0.100723	0.0376778	-0.0190594	0.0625001	0.0200893	-0.131341
-51.86	-0.0847664	0.162739	-0.110878	0.0314255	-0.0268716	0.0585934	0.011494	-0.138371
-51.76	-0.0820313	0.165084	-0.115567	0.0142403	-0.0120277	0.0664048	0.0130576	-0.120793
-51.66	-0.0906261	0.191646	-0.132756	0.0126762	-0.00890255	0.0781237	0.0232118	-0.111417
-51.56	-0.107813	0.188523	-0.149941	0.0306454	0.00359726	0.0796884	0.0318061	-0.115325
-51.46	-0.119143	0.186959	-0.162443	0.0525208	0.0200033	0.105467	0.0232124	-0.117278
-51.36	-0.125782	0.172116	-0.190567	0.0681458	0.0379722	0.0968739	0.0161819	-0.117669
-51.26	-0.142969	0.159616	-0.19291	0.0798645	0.0395346	0.085155	0.0208702	-0.102042
-51.16	-0.143361	0.147897	-0.213222	0.0986137	0.0465661	0.0710942	0.0294653	-0.0954027
-51.06	-0.160938	0.114306	-0.205409	0.0767403	0.0614103	0.0812476	0.0302436	-0.11298
-50.96	-0.159376	0.109615	-0.189002	0.0767403	0.0707848	0.102343	0.0279016	-0.111419
-50.86	-0.161718	0.113522	-0.171036	0.0986137	0.081723	0.114062	0.0357136	-0.115325
-50.76	-0.152735	0.126021	-0.174942	0.10252	0.112973	0.128904	0.027902	-0.103995
-50.66	-0.146095	0.143989	-0.16869	0.128304	0.116879	0.148436	0.0200887	-0.0981379
-50.56	-0.139845	0.152584	-0.167912	0.142365	0.131722	0.155468	0.0200891	-0.103606
-50.46	-0.142578	0.165085	-0.150723	0.150177	0.106722	0.160155	0.0247761	-0.099309
-50.36	-0.128517	0.160397	-0.142128	0.154083	0.104379	0.148437	0.0279009	-0.099309
-50.26	-0.141799	0.172115	-0.135098	0.154083	0.105159	0.156249	0.0154009	-0.100871
-50.16	-0.155468	0.155709	-0.13041	0.13924	0.0895346	0.171874	0.00836968	-0.109075
-50.06	-0.15469	0.145554	-0.143692	0.144707	0.0848467	0.184375	0.0169642	-0.101262
-49.96	-0.164454	0.155708	-0.119472	0.15799	0.0707846	0.182029	-0.00413007	-0.108684
-49.86	-0.152735	0.157272	-0.103065	0.166584	0.0731287	0.167968	-0.0033493	-0.109466
-49.76	-0.154688	0.176803	-0.0882223	0.173615	0.0739098	0.157814	-0.000225306	-0.10673
-49.66	-0.158594	0.183834	-0.0733796	0.181427	0.0856281	0.167186	0.0161818	-0.107512
-49.56	-0.14922	0.186958	-0.0757213	0.181427	0.0746909	0.163279	0.00837004	-0.105168
-49.46	-0.157423	0.191647	-0.0522843	0.173615	0.0856285	0.167968	-0.00647265	-0.113372
-49.36	-0.141016	0.194771	-0.0530663	0.173615	0.0856285	0.164843	0.00368118	-0.0922766
-49.26	-0.149611	0.199459	-0.0530669	0.168926	0.097347	0.174998	0.0130577	-0.0938404
-49.16	-0.144534	0.196335	-0.0647852	0.150177	0.0895343	0.164844	-0.006473	-0.0871992
-49.06	-0.144531	0.183835	-0.0647857	0.150177	0.0895348	0.172656	0.0036813	-0.089543
-48.96	-0.148829	0.163522	-0.078068	0.150177	0.0973475	0.174998	0.000556827	-0.100871
-48.86	-0.137892	0.163521	-0.0640028	0.150177	0.100472	0.179687	-0.00803721	-0.101653
-48.76	-0.141016	0.153367	-0.0444716	0.161896	0.093441	0.184375	-0.00334966	-0.0977468
-48.66	-0.139454	0.145554	-0.0327526	0.161896	0.105159	0.183593	0.00133896	-0.098527
-48.56	-0.130079	0.140866	-0.0194739	0.173615	0.0973467	0.183593	0.0232124	-0.082122
-48.46	-0.129297	0.140865	-0.00540924	0.173615	0.0903155	0.179687	0.0161828	-0.0782156
-48.36	-0.133595	0.160396	0.0242764	0.181427	0.0856283	0.190623	0.0208703	-0.0778246
-48.26	-0.127736	0.179927	0.0500602	0.186115	0.0926592	0.199219	0.00368249	-0.0602467
-48.16	-0.122267	0.19477	0.0641209	0.200958	0.0731284	0.203906	0.0130578	-0.0649328
-48.06	-0.115235	0.196335	0.0711515	0.197834	0.0739095	0.206249	0.0169634	-0.0602463
-47.96	-0.111719	0.211178	0.0688095	0.211895	0.0668783	0.19453	0.0154008	-0.0653257
-47.86	-0.100391	0.208054	0.0758398	0.193146	0.0778157	0.203906	0.0154001	-0.0719652
-47.76	-0.100391	0.191648	0.0641216	0.200958	0.0660976	0.203906	0.0208707	-0.0836835
-47.66	-0.0796892	0.203366	0.0750579	0.19627	0.0629719	0.202342	0.0325888	-0.0778246
-47.56	-0.0746099	0.208053	0.0719339	0.193146	0.0653164	0.223437	0.0396189	-0.0774336
-47.46	-0.0710945	0.211178	0.0734977	0.190022	0.0653153	0.241404	0.0396194	-0.0739183
-47.36	-0.0695324	0.229145	0.0703696	0.168926	0.0512535	0.23828	0.0513382	-0.067668
-47.26	-0.0671885	0.243209	0.0836521	0.158772	0.051253	0.231251	0.0380552	-0.066888
-47.16	-0.0648442	0.24321	0.0719335	0.157207	0.0418781	0.249999	0.0474318	-0.0645437
-47.06	-0.0777361	0.254147	0.0766222	0.150177	0.0340661	0.239063	0.0443083	-0.0680587
-46.96	-0.0968761	0.23774	0.0836515	0.13377	0.0239089	0.222656	0.0325895	-0.0637617
-46.86	-0.0921879	0.226021	0.0594329	0.138458	0.0192218	0.222655	0.0380551	-0.0637617
-46.76	-0.0878906	0.222898	0.0641211	0.127522	0.00281549	0.214062	0.0474316	-0.0610285
-46.66	-0.080078	0.211178	0.0570908	0.122833	-0.0128092	0.214061	0.0404017	-0.0508699
-46.56	-0.0656267	0.215866	0.052403	0.111115	-0.00734061	0.219532	0.0505554	-0.0411064
-46.46	-0.0687504	0.230709	0.0641204	0.111115	-0.00734043	0.214062	0.0521201	-0.052043
-46.36	-0.0734386	0.222115	0.0477142	0.103302	0.0192223	0.221874	0.066963	-0.0567312
-46.26	-0.0714856	0.223678	0.0524025	0.103302	0.0192218	0.226562	0.0669641	-0.0586841
-46.16	-0.0804693	0.227585	0.0524023	0.086895	0.0106287	0.223437	0.059151	-0.067668
-46.06	-0.0773454	0.229927	0.0555268	0.0845528	0.0231285	0.226562	0.0607144	-0.0606373
-45.96	-0.0824222	0.218991	0.0570891	0.086895	0.0278149	0.23828	0.0661804	-0.0774336
-45.86	-0.0871105	0.223679	0.0406834	0.0915833	0.0223473	0.238281	0.063839	-0.0821218
-45.76	-0.0929695	0.233833	0.0492779	0.0947075	0.0348476	0.22578	0.0864933	-0.0840746
-45.66	-0.0824225	0.238522	0.0399012	0.0923653	0.0465661	0.223437	0.113056	-0.0774336
-45.56	-0.0953137	0.247117	0.0328711	0.0962715	0.0465657	0.223438	0.117744	-0.0856369
-45.46	-0.0882816	0.257271	0.0297454	0.0837708	0.0348476	0.235155	0.106808	-0.0762625
-45.36	-0.078907	0.261959	0.00865149	0.100178	0.0512538	0.240623	0.116962	-0.0817308
-45.26	-0.0710945	0.261959	0.0133402	0.0986137	0.0629719	0.226562	0.105244	-0.0778245
-45.16	-0.0765629	0.258053	0.0180281	0.100178	0.0692226	0.246093	0.0982132	-0.0801687
-45.06	-0.0792979	0.253365	0.0164644	0.0986137	0.0770348	0.257811	0.0911832	-0.0813398
-44.96	-0.0710945	0.243211	0.0359958	0.0986137	0.0785971	0.267188	0.0982127	-0.0614176
-44.86	-0.0750008	0.238522	0.0484959	0.0962715	0.0856287	0.257812	0.110714	-0.0582933
-44.76	-0.0746097	0.237741	0.0406839	0.0915833	0.106722	0.253124	0.113056	-0.0579021
-44.66	-0.0695325	0.218991	0.0500605	0.0947075	0.107503	0.254688	0.0935254	-0.0645437
-44.56	-0.0726568	0.223679	0.0641212	0.104084	0.10516	0.257029	0.0982137	-0.0559492
-44.46	-0.0726566	0.235397	0.0758391	0.0993958	0.109847	0.25	0.0911832	-0.0606375
-44.36	-0.0707035	0.242428	0.0688095	0.111115	0.10516	0.253123	0.106025	-0.0657148
-44.26	-0.0730476	0.245553	0.07584	0.122833	0.116879	0.254688	0.0982138	-0.0602465
-44.16	-0.0730478	0.247116	0.0758397	0.122833	0.116878	0.249999	0.0982134	-0.0602465
-44.06	-0.0773448	0.245552	0.0758401	0.10799	0.120003	0.238282	0.0982137	-0.0645435
-43.96	-0.0718765	0.25024	0.0859951	0.0986137	0.129378	0.230469	0.101337	-0.0707941
-43.86	-0.079298	0.258053	0.083652	0.111115	0.13641	0.233593	0.110714	-0.0743093
-43.76	-0.0785162	0.274459	0.0719336	0.111115	0.141097	0.23828	0.117745	-0.0735273
-43.66	-0.0750006	0.276802	0.068809	0.111115	0.148129	0.242969	0.130245	-0.0817308
-43.56	-0.0726565	0.281491	0.0641212	0.103302	0.15516	0.257812	0.14587	-0.0746984
-43.46	-0.0613289	0.289303	0.0641212	0.0986137	0.144223	0.2625	0.1529	-0.0594645
-43.36	-0.0652351	0.293991	0.0758395	0.087677	0.155941	0.268748	0.152901	-0.0563402
-43.26	-0.0566426	0.279928	0.0641212	0.0993958	0.14891	0.25	0.160713	-0.0547782
-43.16	-0.0652356	0.277584	0.0688095	0.0993958	0.170785	0.246875	0.152119	-0.0446215
-43.06	-0.0785158	0.282273	0.0789642	0.0993958	0.178597	0.240623	0.163838	-0.0579021
-42.96	-0.0746097	0.289303	0.0836525	0.088459	0.171566	0.246093	0.156807	-0.0586843
-42.86	-0.0769539	0.301022	0.0914648	0.0837708	0.187972	0.251564	0.153683	-0.0602465
-42.76	-0.0695327	0.301022	0.0914646	0.086895	0.19969	0.249218	0.148995	-0.0528252
-42.66	-0.0730479	0.30571	0.0883406	0.104084	0.190316	0.242187	0.134152	-0.0563402
-42.56	-0.0730475	0.301022	0.083652	0.0993958	0.211409	0.237499	0.139618	-0.0641526
-42.46	-0.0730476	0.29321	0.0719337	0.10799	0.213753	0.241405	0.137277	-0.0493097
-42.36	-0.0671883	0.293209	0.0836522	0.110332	0.214535	0.242969	0.134151	-0.0504808
-42.26	-0.0710944	0.290085	0.07584	0.103302	0.214535	0.254688	0.129463	-0.0465745
-42.16	-0.0679706	0.284615	0.0711517	0.111115	0.229378	0.25	0.127899	-0.0465746
-42.06	-0.0675777	0.293991	0.0805283	0.111115	0.222347	0.25	0.122433	-0.0438394
-41.96	-0.0593758	0.31274	0.0875587	0.114239	0.238753	0.25	0.110715	-0.0543871
-41.86	-0.0515633	0.303364	0.0875587	0.115803	0.245785	0.257812	0.117744	-0.0543871
-41.76	-0.0562516	0.301022	0.0953711	0.104084	0.245784	0.250782	0.125557	-0.0543871
-41.66	-0.0703125	0.30571	0.0906827	0.103302	0.229379	0.26953	0.149776	-0.0536051
-41.56	-0.075001	0.324459	0.0836524	0.115021	0.238754	0.261719	0.159931	-0.0512629
-41.46	-0.0691414	0.321335	0.0836512	0.115021	0.258285	0.252342	0.16462	-0.0563402
-41.36	-0.0761738	0.315865	0.0719337	0.125957	0.265316	0.249999	0.176338	-0.0586843
-41.26	-0.0730479	0.325241	0.0883405	0.13377	0.272347	0.238281	0.164621	-0.0399332
-41.16	-0.0695325	0.335396	0.0875587	0.135334	0.265316	0.250781	0.173214	-0.0411062
-41.06	-0.0730477	0.343208	0.0875583	0.127522	0.260629	0.260936	0.15915	-0.0493098
-40.96	-0.0730476	0.349461	0.0836525	0.134552	0.261409	0.277343	0.156807	-0.0563402
-40.86	-0.0683594	0.348679	0.083652	0.129864	0.254378	0.278907	0.156807	-0.051652
-40.76	-0.08086	0.358833	0.0711515	0.122833	0.266097	0.269532	0.17009	-0.0524338
-40.66	-0.0691419	0.358833	0.0789638	0.13377	0.277035	0.267967	0.167744	-0.0407152
-40.56	-0.0824221	0.36821	0.0719337	0.131428	0.277035	0.269532	0.156026	-0.0508716
-40.46	-0.0847664	0.36821	0.0719329	0.130646	0.280159	0.271095	0.148995	-0.0485277
-40.36	-0.094532	0.386177	0.0680275	0.127522	0.270003	0.271873	0.158371	-0.0582933
-40.26	-0.0960939	0.390865	0.0727155	0.129864	0.270003	0.271095	0.160714	-0.0637614
-40.16	-0.0953141	0.390865	0.0836525	0.111115	0.265316	0.273437	0.166962	-0.0614176
-40.06	-0.0960942	0.39399	0.0836525	0.111115	0.269222	0.261719	0.181026	-0.0567312
-39.96	-0.0964851	0.398678	0.0836516	0.10799	0.264534	0.269531	0.191181	-0.0602465
-39.86	-0.106642	0.398678	0.0836525	0.0962715	0.245785	0.272655	0.195869	-0.0704031
-39.76	-0.114063	0.398678	0.0883405	0.0939255	0.254378	0.272655	0.209152	-0.0747001
-39.66	-0.108204	0.400242	0.0875587	0.0915833	0.249691	0.274219	0.214619	-0.0758715
-39.56	-0.109766	0.405709	0.098495	0.0915833	0.245004	0.266407	0.219307	-0.0774335
-39.46	-0.122267	0.387742	0.091465	0.0915833	0.257504	0.273437	0.231808	-0.0930586
-39.36	-0.119923	0.381489	0.0914646	0.0806465	0.257503	0.260155	0.23415	-0.0954027
-39.26	-0.11211	0.386178	0.0969349	0.086895	0.254378	0.254688	0.22712	-0.0805597
-39.16	-0.119923	0.372117	0.0977128	0.0947075	0.249691	0.2625	0.243527	-0.0868082
-39.06	-0.108204	0.376023	0.0836525	0.073616	0.252816	0.257813	0.242745	-0.0805597
-38.96	-0.108204	0.374459	0.0836519	0.0673637	0.245784	0.261719	0.231027	-0.0711832
-38.86	-0.11797	0.359616	0.0836523	0.072052	0.229378	0.25703	0.237275	-0.0739183
-38.76	-0.118751	0.359615	0.0836518	0.0837708	0.214534	0.253124	0.231808	-0.090325
-38.66	-0.114063	0.366646	0.0719339	0.0837708	0.209847	0.257812	0.223996	-0.0856371
-38.56	-0.104689	0.364304	0.0883404	0.0689278	0.195003	0.270312	0.219308	-0.0879812
-38.46	-0.10664	0.363522	0.0789631	0.0595512	0.191878	0.274219	0.21462	-0.0899324
-38.36	-0.104298	0.351803	0.0719337	0.0525208	0.190316	0.269531	0.212276	-0.0875902
-38.26	-0.0988294	0.347116	0.0719333	0.0603333	0.195003	0.252342	0.219307	-0.0899343
-38.16	-0.0929705	0.344773	0.0602149	0.057209	0.190315	0.238281	0.217743	-0.0957937
-38.06	-0.107813	0.348679	0.0688093	0.0595512	0.16844	0.246875	0.215401	-0.102824
-37.96	-0.107033	0.343991	0.0641209	0.0447083	0.159065	0.25	0.223995	-0.102044
-37.86	-0.0976562	0.339302	0.0594324	0.056427	0.152035	0.238281	0.223995	-0.0895433
-37.76	-0.101953	0.323678	0.0477145	0.0517387	0.148909	0.238281	0.231026	-0.0969646
-37.66	-0.106642	0.325241	0.0602146	0.0376778	0.152816	0.240623	0.226338	-0.0969648
-37.56	-0.104298	0.332272	0.0570906	0.0329895	0.143441	0.228127	0.223996	-0.0993088
-37.46	-0.100391	0.320554	0.0570904	0.0283012	0.13641	0.230468	0.226338	-0.0954027
-37.36	-0.100391	0.328366	0.0594323	0.0329895	0.133284	0.217968	0.222431	-0.0954027
-37.26	-0.0914078	0.315866	0.0438079	0.0298653	0.112191	0.210937	0.219308	-0.0895433
-37.16	-0.0882819	0.313523	0.0500599	0.025177	0.116878	0.210937	0.223996	-0.0911055
-37.06	-0.0867198	0.317429	0.0641207	0.0197067	0.113753	0.215625	0.223996	-0.0973558
-36.96	-0.0925789	0.296335	0.0594326	0.0173645	0.104379	0.206249	0.231026	-0.0961847
-36.86	-0.0914078	0.301022	0.0594327	0.0142403	0.108284	0.210937	0.233368	-0.109075
-36.76	-0.0945323	0.304146	0.052402	0.009552	0.100472	0.199219	0.216183	-0.105168
-36.66	-0.102736	0.310398	0.0524025	0.0165825	0.0903156	0.196094	0.204465	-0.0938406
-36.56	-0.0984384	0.291646	0.0649031	-0.00138474	0.0856283	0.191406	0.206807	-0.101262
-36.46	-0.108204	0.301022	0.0719334	-0.0107613	0.0809404	0.191405	0.199776	-0.111028
-36.36	-0.104689	0.297897	0.0719337	-0.0177917	0.0825031	0.178123	0.207588	-0.119231
-36.26	-0.10586	0.281492	0.0766218	-0.00997925	0.0778154	0.182812	0.207589	-0.108683
-36.16	-0.104298	0.289303	0.0906826	-0.00529099	0.0660969	0.164844	0.199776	-0.114934
-36.06	-0.0996096	0.289303	0.083652	0.00876999	0.0629717	0.172656	0.199776	-0.107121
-35.96	-0.0867195	0.289303	0.0758402	-0.00138474	0.0614091	0.174999	0.199776	-0.108293
-35.86	-0.0921879	0.293209	0.0914647	0.0017395	0.0496908	0.167968	0.20837	-0.10673
-35.76	-0.0929699	0.296333	0.0914647	0.0017395	0.0395342	0.164844	0.195089	-0.115325
-35.66	-0.0800782	0.284615	0.0867766	-0.00138474	0.0301596	0.143749	0.204464	-0.107121
-35.56	-0.0753921	0.277585	0.0930287	-0.0107613	0.020003	0.153125	0.214619	-0.106341
-35.46	-0.0910168	0.279148	0.0906828	-0.0263863	0.0223469	0.155468	0.207589	-0.11259
-35.36	-0.101954	0.293209	0.0883401	-0.00997925	0.0153157	0.148437	0.214619	-0.111808
-35.26	-0.0976562	0.291645	0.0875585	-0.00997925	0.0121904	0.148437	0.195871	-0.109857
-35.16	-0.09297	0.286179	0.0758398	-0.0131035	0.00750309	0.153125	0.19587	-0.102824
-35.06	-0.0964851	0.289304	0.0859945	0.000957489	0.00437796	0.143749	0.191182	-0.0946206
-34.96	-0.0839863	0.278367	0.0836514	0.0017395	-0.00499684	0.13203	0.184151	-0.0789976
-34.86	-0.0882816	0.26899	0.0688093	-0.00138474	-0.0120277	0.138282	0.173214	-0.0786047
-34.76	-0.0875016	0.26196	0.0688093	-0.00763702	-0.000309169	0.128125	0.168526	-0.0676697
-34.66	-0.0824225	0.26196	0.0711515	-0.0131035	-0.00499713	0.121093	0.173214	-0.0696211
-34.56	-0.088673	0.269772	0.0750579	-0.0177917	-0.0268719	0.121093	0.188057	-0.0594643
-34.46	-0.094141	0.272896	0.0813087	-0.0107613	-0.0284342	0.116405	0.176339	-0.0657148
-34.36	-0.102736	0.27446	0.0672452	-0.020916	-0.0167154	0.117187	0.17165	-0.0711851
-34.26	-0.0984381	0.269772	0.0719336	-0.0302925	-0.0268723	0.102345	0.156808	-0.0692299
-34.16	-0.0937504	0.281491	0.0688092	-0.0248222	-0.0432779	0.0976556	0.168526	-0.0512629
-34.06	-0.0886729	0.273678	0.0625567	-0.02248	-0.043278	0.109375	0.168526	-0.0516517
-33.96	-0.102736	0.26196	0.0524023	-0.0295105	-0.0323403	0.106251	0.168526	-0.0586843
-33.86	-0.107813	0.261959	0.0570904	-0.021698	-0.0307781	0.0968738	0.153684	-0.0559492
-33.76	-0.112501	0.266648	0.047714	-0.0341988	-0.0354654	0.0851558	0.144307	-0.0489186
-33.66	-0.114454	0.257271	0.0453718	-0.036541	-0.0354658	0.0867188	0.134152	-0.0493078
-33.56	-0.102736	0.238523	0.0594326	-0.0295105	-0.0401527	0.0898433	0.136494	-0.0438413
-33.46	-0.106251	0.235398	0.0375592	-0.020916	-0.0268733	0.0734371	0.118528	-0.0309496
-33.36	-0.11211	0.23774	0.049278	-0.037323	-0.043278	0.0664057	0.112275	-0.0321207
-33.26	-0.109766	0.218991	0.05162	-0.0420113	-0.0354652	0.0632814	0.106808	-0.0274343
-33.16	-0.0984383	0.226021	0.0445894	-0.0568542	-0.0354654	0.053905	0.10212	-0.0278254
-33.06	-0.100001	0.218991	0.0399013	-0.0599785	-0.0370277	0.0539055	0.10212	-0.0200109
-32.96	-0.094532	0.206491	0.0344346	-0.0584183	-0.042498	0.0468747	0.0857142	-0.0161066
-32.86	-0.0968761	0.201023	0.0320894	-0.0490417	-0.043278	0.0406261	0.0818065	-0.0137625
-32.76	-0.100391	0.20649	0.0367769	-0.0638847	-0.0432782	0.0429683	0.0911829	-0.000870571
-32.66	-0.0988294	0.20649	0.0203701	-0.068573	-0.0549968	0.0414045	0.0833704	0.00928593
-32.56	-0.0980476	0.204149	0.0180281	-0.0732613	-0.0628094	0.0390622	0.0857128	0.0155345
-32.46	-0.103907	0.203366	0.01334	-0.068573	-0.074528	0.035938	0.086495	0.00967503
-32.36	-0.094923	0.19946	0.0164638	-0.067009	-0.072966	0.031249	0.0818065	0.00381565
-32.26	-0.102344	0.199459	0.0203701	-0.069355	-0.0721839	0.027344	0.0943063	0.0088952
-32.16	-0.107813	0.194771	-0.00150317	-0.0654488	-0.0667157	0.024219	0.091183	0.010457
-32.06	-0.112501	0.187741	-0.00619143	-0.0638847	-0.0792154	0.019531	0.0950892	0.00576895
-31.96	-0.104298	0.196336	0.000838831	-0.0810738	-0.0846853	0.007031	0.0857128	-0.0055589
-31.86	-0.104298	0.191647	-0.006192	-0.0912285	-0.0823404	0.003124	0.0857126	0.00225353
-31.76	-0.106642	0.199459	-0.0257231	-0.0912285	-0.0870279	0.003124	0.0638406	0.00303373
-31.66	-0.107031	0.191647	-0.0405658	-0.0888863	-0.0971847	-0.014061	0.0591511	0.0073328
-31.56	-0.114063	0.179929	-0.0421298	-0.0927925	-0.109684	-0.011719	0.0669637	0.00342496
-31.46	-0.114063	0.17524	-0.0491606	-0.0927925	-0.109684	-0.009376	0.0638392	0.0128012
-31.36	-0.116408	0.160397	-0.056973	-0.0920105	-0.111246	-0.014843	0.0591511	0.0221758
-31.26	-0.116799	0.157273	-0.0569727	-0.102947	-0.105778	-0.014843	0.0544633	0.0288153
-31.16	-0.104298	0.15102	-0.061661	-0.107635	-0.120622	-0.011719	0.0474323	0.0342855
-31.06	-0.104298	0.152585	-0.0686914	-0.107635	-0.125309	-0.016407	0.0310265	0.0366278
-30.96	-0.112501	0.145554	-0.0718158	-0.122478	-0.12531	-0.01875	0.020871	0.040925
-30.86	-0.111328	0.147896	-0.0718157	-0.127167	-0.141715	-0.01172	0.0279011	0.0342855
-30.76	-0.107422	0.126024	-0.061661	-0.127167	-0.135466	-0.019531	0.0247772	0.0381919
-30.66	-0.12422	0.121334	-0.0686916	-0.131855	-0.140934	-0.035938	0.0107123	0.0292063
-30.56	-0.127735	0.118211	-0.0765042	-0.124043	-0.142496	-0.042969	0.0239944	0.0374099
-30.46	-0.127735	0.113522	-0.0882225	-0.119354	-0.144841	-0.046094	0.0161829	0.040534
-30.36	-0.128517	0.111958	-0.0882226	-0.134197	-0.156559	-0.039063	0.0247768	0.0460043
-30.26	-0.12422	0.109616	-0.0796283	-0.143574	-0.156559	-0.046875	0.0200886	0.0448315
-30.16	-0.135939	0.114304	-0.0858807	-0.150604	-0.164372	-0.051564	0.0185243	0.0331125
-30.06	-0.139454	0.109616	-0.0929112	-0.14904	-0.16281	-0.053906	0.00134063	0.0225669
-29.96	-0.134766	0.0971155	-0.103066	-0.15451	-0.150309	-0.05547	0.00446391	0.041316
-29.86	-0.133204	0.0900843	-0.0960352	-0.159199	-0.152653	-0.05547	0.00446346	0.0241289
-29.76	-0.135548	0.101803	-0.100724	-0.158417	-0.174528	-0.0625	-0.00647271	0.0366279
-29.66	-0.125391	0.0869604	-0.107754	-0.158417	-0.162028	-0.060937	-0.00100672	0.0280352
-29.56	-0.13047	0.077584	-0.103066	-0.163105	-0.164371	-0.070312	0.0013395	0.0198317
-29.46	-0.13047	0.0783659	-0.112443	-0.181854	-0.151872	-0.071877	-0.0111603	0.0268621
-29.36	-0.134375	0.0783653	-0.110878	-0.184978	-0.144841	-0.069531	-0.0228801	0.0229578
-29.26	-0.116017	0.0783653	-0.106972	-0.186543	-0.155778	-0.073437	-0.0275685	0.0366276
-29.16	-0.117579	0.0822719	-0.116349	-0.194355	-0.160466	-0.070313	-0.0213161	0.0475664
-29.06	-0.131641	0.0775837	-0.135098	-0.189667	-0.172184	-0.070313	-0.0189739	0.038192
-28.96	-0.130861	0.0635238	-0.127285	-0.189667	-0.15734	-0.070313	-0.0314741	0.0428782
-28.86	-0.113281	0.0674287	-0.131974	-0.196697	-0.157341	-0.073437	-0.0416294	0.0393629
-28.76	-0.112501	0.0627407	-0.139004	-0.192791	-0.17609	-0.089843	-0.0385052	0.0362369
-28.66	-0.117579	0.0580522	-0.142128	-0.197479	-0.176091	-0.089845	-0.0470996	0.0405359
-28.56	-0.110937	0.0393043	-0.139786	-0.197479	-0.187028	-0.089845	-0.0470997	0.0495196
-28.46	-0.11211	0.0361788	-0.151505	-0.213886	-0.187028	-0.089845	-0.05413	0.0444403
-28.36	-0.11211	0.0353971	-0.161659	-0.220917	-0.191715	-0.102345	-0.0541306	0.0608473
-28.26	-0.101173	0.026803	-0.166348	-0.20451	-0.191715	-0.097657	-0.0455358	0.0655355
-28.16	-0.0988293	0.0314903	-0.161659	-0.213886	-0.179996	-0.094533	-0.0502241	0.0702219
-28.06	-0.114454	0.0236784	-0.171036	-0.209198	-0.179996	-0.089845	-0.0502239	0.0545973
-27.96	-0.106251	0.0189899	-0.178067	-0.21701	-0.179998	-0.094532	-0.0424113	0.0635824
-27.86	-0.107813	0.0119593	-0.178066	-0.209198	-0.18859	-0.113281	-0.0533481	0.0690508
-27.76	-0.116016	0.00024122	-0.178066	-0.212322	-0.195622	-0.104687	-0.0580364	0.0639716
-27.66	-0.116016	0.00961697	-0.181191	-0.21701	-0.203434	-0.104687	-0.0580368	0.0686598
-27.56	-0.129688	0.0119594	-0.185879	-0.21701	-0.203434	-0.097657	-0.0580359	0.0667069
-27.46	-0.135548	0.00727117	-0.182755	-0.21701	-0.203434	-0.089845	-0.0580368	0.0608473
-27.36	-0.133986	0.000240594	-0.197598	-0.213886	-0.208122	-0.094533	-0.0627249	0.0545969
-27.26	-0.137501	0.00414717	-0.190567	-0.225605	-0.203434	-0.10625	-0.0666304	0.0510817
-27.16	-0.131641	-0.000541508	-0.197598	-0.240448	-0.215153	-0.113282	-0.0767857	0.0499105
-27.06	-0.128515	-0.0106956	-0.197598	-0.228729	-0.215153	-0.113282	-0.0783497	0.055379
-26.96	-0.134377	-0.00913548	-0.197598	-0.228729	-0.215153	-0.116406	-0.0650667	0.0471754
-26.86	-0.141407	-0.0294448	-0.209316	-0.233418	-0.215153	-0.121095	-0.0814734	0.0471754
-26.76	-0.145313	-0.0356976	-0.204628	-0.258415	-0.215153	-0.109376	-0.0861622	0.0432693
-26.66	-0.137501	-0.0356978	-0.189003	-0.259979	-0.215153	-0.106252	-0.0978808	0.0424871
-26.56	-0.145705	-0.0427279	-0.201504	-0.256855	-0.21984	-0.105469	-0.0931931	0.0389721
-26.46	-0.149611	-0.0458524	-0.19838	-0.243572	-0.226871	-0.10547	-0.0994413	0.0350657
-26.36	-0.153126	-0.0669471	-0.19838	-0.24826	-0.226871	-0.113282	-0.098663	0.0315504
-26.26	-0.158985	-0.0606949	-0.188221	-0.24826	-0.226872	-0.113282	-0.10491	0.0303795
-26.16	-0.154297	-0.0630415	-0.16713	-0.260761	-0.222965	-0.116406	-0.104912	0.0491285
-26.06	-0.147267	-0.0778841	-0.18119	-0.267792	-0.22609	-0.121095	-0.0885048	0.0491285
-25.96	-0.14336	-0.0810089	-0.163223	-0.271698	-0.227653	-0.128906	-0.0986624	0.041316
-25.86	-0.14336	-0.0903853	-0.163223	-0.276386	-0.233122	-0.121095	-0.108036	0.041316
-25.76	-0.135548	-0.109133	-0.170254	-0.271698	-0.220621	-0.137501	-0.115848	0.0530348
-25.66	-0.141407	-0.121635	-0.169472	-0.27951	-0.226871	-0.144532	-0.120537	0.0549879
-25.56	-0.147266	-0.128666	-0.17416	-0.286541	-0.226871	-0.140625	-0.108818	0.0491285
-25.46	-0.151173	-0.125541	-0.177284	-0.270916	-0.218278	-0.140626	-0.113506	0.0452223
-25.36	-0.151172	-0.135696	-0.178848	-0.267792	-0.222965	-0.140626	-0.123661	0.056941
-25.26	-0.13711	-0.128666	-0.171036	-0.27951	-0.222965	-0.140625	-0.128349	0.0592851
-25.16	-0.137501	-0.133354	-0.192909	-0.27248	-0.219841	-0.140626	-0.129913	0.0620184
-25.06	-0.148048	-0.143508	-0.200722	-0.27951	-0.237809	-0.132813	-0.147098	0.0491288
-24.96	-0.150391	-0.148197	-0.193692	-0.27951	-0.247184	-0.143749	-0.154911	0.0491285
-24.86	-0.139063	-0.152103	-0.206192	-0.284199	-0.245622	-0.155469	-0.152568	0.0620203
-24.76	-0.135548	-0.145073	-0.20541	-0.299042	-0.237809	-0.148438	-0.171317	0.0725659
-24.66	-0.141798	-0.152103	-0.214004	-0.299042	-0.238591	-0.153126	-0.174442	0.0663157
-24.56	-0.137109	-0.152103	-0.197597	-0.31076	-0.254997	-0.168751	-0.180694	0.0592852
-24.46	-0.129688	-0.155227	-0.196034	-0.311543	-0.258903	-0.168752	-0.183036	0.0698309
-24.36	-0.132424	-0.163822	-0.193692	-0.313885	-0.266715	-0.167187	-0.183037	0.0647535
-24.26	-0.133594	-0.17554	-0.201504	-0.33498	-0.269059	-0.175	-0.178349	0.0588944
-24.16	-0.135548	-0.175541	-0.195256	-0.333416	-0.289372	-0.167188	-0.183037	0.0686598
-24.06	-0.121876	-0.167728	-0.209316	-0.338104	-0.304996	-0.164846	-0.178349	0.074519
-23.96	-0.131641	-0.179446	-0.192909	-0.354511	-0.297966	-0.174999	-0.1596	0.0616293
-23.86	-0.124609	-0.175541	-0.193691	-0.364666	-0.319841	-0.164846	-0.164288	0.0631914
-23.76	-0.116407	-0.191947	-0.190567	-0.372478	-0.325309	-0.155469	-0.176006	0.0799875
-23.66	-0.117189	-0.19429	-0.206192	-0.389668	-0.334684	-0.157033	-0.17913	0.0838938
-23.56	-0.116017	-0.20679	-0.201504	-0.372478	-0.325308	-0.139845	-0.179131	0.0874089
-23.46	-0.12422	-0.216167	-0.207752	-0.381855	-0.304996	-0.121096	-0.171318	0.0768633
-23.36	-0.131641	-0.233352	-0.202286	-0.401386	-0.290152	-0.097658	-0.17913	0.0811605
-23.26	-0.138672	-0.247417	-0.197598	-0.39904	-0.272965	-0.101564	-0.182254	0.072566
-23.16	-0.141407	-0.268508	-0.189785	-0.405293	-0.254215	-0.077345	-0.191631	0.0620184
-23.06	-0.14336	-0.273197	-0.185879	-0.388885	-0.233903	-0.047659	-0.20335	0.0483466
-22.96	-0.125782	-0.256791	-0.197597	-0.396698	-0.231557	-0.01094	-0.210379	0.0557699
-22.86	-0.126564	-0.245853	-0.196034	-0.396698	-0.20734	0.007811	-0.222099	0.0549879
-22.76	-0.136719	-0.242729	-0.195255	-0.381073	-0.205777	0.027342	-0.233817	0.0628004
-22.66	-0.130079	-0.230229	-0.189784	-0.376385	-0.167496	0.0429674	-0.217411	0.0663157
-22.56	-0.123047	-0.228665	-0.173378	-0.362324	-0.14484	0.0468735	-0.210381	0.0616294
-22.46	-0.120705	-0.206792	-0.174942	-0.34201	-0.137809	0.0554681	-0.218974	0.0686598
-22.36	-0.121484	-0.203667	-0.161659	-0.334198	-0.129997	0.042186	-0.214287	0.0749102
-22.26	-0.109375	-0.198978	-0.139003	-0.31076	-0.13234	0.0468733	-0.202568	0.0776433
-22.16	-0.119923	-0.19429	-0.130409	-0.291229	-0.115934	0.0679688	-0.207257	0.0616293
-22.06	-0.104298	-0.179448	-0.139003	-0.278728	-0.106559	0.0687478	-0.216629	0.056159
-21.96	-0.0968761	-0.157575	-0.128848	-0.271698	-0.105777	0.0664045	-0.2221	0.0534258
-21.86	-0.0945319	-0.159134	-0.129627	-0.255291	-0.0893711	0.0749975	-0.229912	0.0542059
-21.76	-0.101173	-0.127886	-0.123378	-0.237324	-0.0792147	0.0703112	-0.237725	0.0569412
-21.66	-0.0976562	-0.109917	-0.123379	-0.23576	-0.0659342	0.0703115	-0.238507	0.0643644
-21.56	-0.0988296	-0.0692924	-0.135097	-0.224041	-0.0596834	0.0828121	-0.236943	0.0631913
-21.46	-0.103907	-0.0536666	-0.127285	-0.197479	-0.0432766	0.0851541	-0.21507	0.0635805
-21.36	-0.0984381	-0.0458531	-0.127285	-0.184978	-0.0354648	0.0898423	-0.206475	0.0588942
-21.26	-0.0871104	-0.0239812	-0.135098	-0.182636	-0.0182776	0.0945313	-0.186945	0.0631916
-21.16	-0.0964851	-0.00366667	-0.139004	-0.197479	0.0059413	0.0976556	-0.155694	0.0686598
-21.06	-0.0886726	0.0166464	-0.130409	-0.189667	0.00515965	0.102343	-0.139287	0.0647535
-20.96	-0.0843754	0.0353953	-0.135098	-0.18576	0.0153171	0.104686	-0.124444	0.0612383
-20.86	-0.0890637	0.0314905	-0.123379	-0.202168	0.0418788	0.109374	-0.104913	0.0682688
-20.76	-0.0878909	0.0424262	-0.115566	-0.189667	0.0442224	0.112499	-0.0924116	0.0608473
-20.66	-0.0968761	0.0752403	-0.11713	-0.184978	0.0660976	0.121875	-0.0885053	0.0487375
-20.56	-0.0988295	0.0830536	-0.114784	-0.177948	0.0856286	0.136717	-0.0619447	0.04366
-20.46	-0.0937519	0.0853956	-0.112441	-0.165447	0.0887538	0.148437	-0.066631	0.0370188
-20.36	-0.0992183	0.104927	-0.103065	-0.152168	0.102034	0.163279	-0.0533487	0.0456133
-20.26	-0.102345	0.111178	-0.0999409	-0.145916	0.10516	0.172656	-0.0588185	0.042487
-20.16	-0.0960941	0.101803	-0.0905639	-0.122478	0.128598	0.164844	-0.0619434	0.0456133
-20.06	-0.105079	0.112738	-0.0569722	-0.11623	0.13641	0.167186	-0.057255	0.0381919
-19.96	-0.103907	0.133834	-0.0499416	-0.111542	0.13641	0.157031	-0.0611617	0.0370188
-19.86	-0.11836	0.137741	-0.0296282	-0.083416	0.133285	0.157031	-0.0666314	0.0319414
-19.76	-0.115625	0.128365	-0.0257226	-0.083416	0.134848	0.162497	-0.0424133	0.0284243
-19.66	-0.120705	0.133052	-0.02494	-0.0802917	0.127816	0.160938	-0.0345996	0.0295973
-19.56	-0.128126	0.121334	-0.00619116	-0.068573	0.126253	0.167967	-0.0260054	0.0143634
-19.46	-0.134766	0.136177	-0.0108795	-0.0771675	0.121567	0.199216	-0.0306933	0.0139723
-19.36	-0.138283	0.143989	0.00162143	-0.0560722	0.115316	0.202342	-0.0275693	0.00889492
-19.26	-0.135156	0.154929	0.00318536	-0.0568542	0.109847	0.223435	-0.0181929	0.009675
-19.16	-0.123047	0.167426	0.00396338	-0.0638847	0.087973	0.238279	-0.0228807	0.0131903
-19.06	-0.123049	0.176022	0.00318566	-0.0615425	0.0676595	0.235156	-0.00803894	0.000691444
-18.96	-0.136328	0.175239	0.00396359	-0.068573	0.0582851	0.242186	0.00133795	0.00459766
-18.86	-0.126173	0.181492	0.00162125	-0.068573	0.0504721	0.257029	0.00836933	0.0124102
-18.76	-0.123829	0.175239	-0.00540885	-0.0638847	0.025473	0.257811	0.0114931	0.0217847
-18.66	-0.144142	0.168991	0.0133404	-0.05373	0.0207845	0.249217	0.0255579	0.024909
-18.56	-0.146484	0.175239	0.0133403	-0.0459175	0.0106293	0.259375	0.0427429	0.0225667
-18.46	-0.14336	0.160397	0.0133402	-0.0326347	0.0270351	0.256248	0.0396189	0.0295973
-18.36	-0.154299	0.160396	0.0016216	-0.0263863	0.0223479	0.259376	0.0443078	0.0225649
-18.26	-0.16328	0.164303	0.0133401	-0.020134	0.0278164	0.261717	0.031807	0.0253018
-18.16	-0.159376	0.152584	0.00474581	-0.020916	0.0231288	0.260936	0.0232126	0.0253
-18.06	-0.170704	0.149459	0.0149046	-0.0271683	0.0239095	0.2625	0.032589	0.00928408
-17.96	-0.175392	0.143206	0.0328715	-0.0412292	0.0176603	0.274218	0.0279003	0.0139723
-17.86	-0.18164	0.140865	0.0281833	-0.0326347	0.0121908	0.281249	0.0474319	0.0147543
-17.76	-0.177345	0.143989	0.0328715	-0.0146675	-0.005777	0.310934	0.0505561	0.0159252
-17.66	-0.178907	0.15493	0.0375597	-0.0131035	0.00515965	0.298438	0.0607144	0.0174875
-17.56	-0.18164	0.147895	0.0328718	-0.0146675	0.00750369	0.312498	0.0497743	0.0100661
-17.46	-0.169922	0.143989	0.0328721	-0.00216675	-0.00421447	0.307029	0.0521195	0.0069418
-17.36	-0.173439	0.157272	0.0367776	-0.0131035	0.00750342	0.301562	0.0396192	-0.0200129
-17.26	-0.178907	0.148678	0.0203707	-0.0131035	-0.00421527	0.305468	0.0427431	-0.021575
-17.16	-0.17461	0.155708	0.0133402	-0.00294876	-0.00734013	0.299216	0.039619	-0.020402
-17.06	-0.180469	0.16899	0.0102159	-0.00919724	0.00281602	0.29375	0.0325886	-0.0200132
-16.96	-0.186329	0.165085	0.00474614	-0.0193558	-0.0135891	0.273437	0.0310247	-0.021184
-16.86	-0.183203	0.159615	-0.00150305	-0.00529099	0.00828457	0.254688	0.0443073	-0.0188398
-16.76	-0.183984	0.147895	-0.00775522	0.0017395	0.00828466	0.249217	0.0427437	-0.0289964
-16.66	-0.198048	0.133835	-0.00931555	0.0017395	0.0192222	0.245311	0.0325888	-0.0258722
-16.56	-0.190235	0.145553	-0.0225979	0.009552	0.0153164	0.23828	0.0396183	-0.0250904
-16.46	-0.192188	0.143207	-0.0296285	0.0134583	0.027034	0.22578	0.0396186	-0.0153246
-16.36	-0.201171	0.141647	-0.0241585	0.0134583	0.0200037	0.216407	0.0325888	-0.0243082
-16.26	-0.198048	0.152583	-0.0304103	0.00642776	0.0371913	0.206248	0.0349313	-0.032903
-16.16	-0.202736	0.172115	-0.0179097	0.00408173	0.0325034	0.200782	0.0232123	-0.0407152
-16.06	-0.210938	0.160396	-0.0140038	0.009552	0.0371916	0.185935	0.0208699	-0.0387632
-15.96	-0.214455	0.164303	-0.0225976	-0.00529099	0.0246908	0.164844	0.0153998	-0.037591
-15.86	-0.215234	0.163521	-0.0210341	-0.00919724	0.0301603	0.16328	0.00133905	-0.0383711
-15.76	-0.203516	0.158054	-0.0265041	-0.0193558	0.0465659	0.164844	0.00368065	-0.0313409
-15.66	-0.201174	0.162739	-0.0179094	-0.0131035	0.0348473	0.158591	0.00993329	-0.0344648
-15.56	-0.194921	0.153366	-0.016346	-0.0193558	0.0387534	0.153907	0.0075869	-0.0305588
-15.46	-0.194923	0.152584	-0.0186917	-0.0248222	0.0348474	0.131251	0.00368094	-0.037591
-15.36	-0.189844	0.148678	-0.0225976	-0.0162277	0.038754	0.117186	-0.0080373	-0.0395422
-15.26	-0.182422	0.14946	-0.00931537	-0.0154495	0.0512533	0.133594	-0.0135038	-0.0297785
-15.16	-0.183594	0.131489	-0.0100969	-0.020916	0.046566	0.13906	-0.0275686	-0.0231371
-15.06	-0.186329	0.118211	-0.0015029	-0.0263863	0.0426601	0.138281	-0.035381	-0.0438395
-14.96	-0.176174	0.119769	0.000839055	-0.020916	0.0582855	0.143748	-0.0572546	-0.038373
-14.86	-0.184765	0.122116	-0.00931555	-0.0334167	0.0692221	0.153125	-0.0494429	-0.0391512
-14.76	-0.185549	0.126022	-0.00775522	-0.0584183	0.0660978	0.160154	-0.0431945	-0.0360288
-14.66	-0.179296	0.109615	-0.0163457	-0.052166	0.0707847	0.146873	-0.0541305	-0.0461836
-14.56	-0.173439	0.113521	0.000838786	-0.0654488	0.0778161	0.162498	-0.0580366	-0.0473567
-14.46	-0.166016	0.101803	-0.0140029	-0.0654488	0.0778155	0.150779	-0.0619428	-0.0399332
-14.36	-0.159767	0.0986786	-0.0108797	-0.0787277	0.0731284	0.164843	-0.0541307	-0.0454035
-14.26	-0.164453	0.0807082	-0.0132214	-0.0654488	0.0590659	0.155467	-0.0502248	-0.0500897
-14.16	-0.171486	0.0822715	-0.0140038	-0.052166	0.0660972	0.157813	-0.0525667	-0.0438395
-14.06	-0.169531	0.0783654	-0.0179095	-0.05373	0.0660973	0.155467	-0.0478823	-0.0528259
-13.96	-0.164845	0.0752404	-0.0061906	-0.0638847	0.0582846	0.160155	-0.0650671	-0.0434504
-13.86	-0.165626	0.0689889	-0.00619087	-0.068573	0.0543789	0.160155	-0.0635075	-0.0418863
-13.76	-0.164454	0.0674285	0.00396356	-0.0732613	0.0645352	0.148437	-0.0814732	-0.0313406
-13.66	-0.151953	0.0525859	-0.00384501	-0.083416	0.0559406	0.160155	-0.0845985	-0.0422773
-13.56	-0.14883	0.0603935	0.00865191	-0.084198	0.0629722	0.145313	-0.0931922	-0.053216
-13.46	-0.152735	0.0486795	-0.00306666	-0.0881042	0.0489096	0.143748	-0.101005	-0.0414953
-13.36	-0.155079	0.0385212	0.0141221	-0.0888863	0.0465663	0.160155	-0.0908512	-0.0407152
-13.26	-0.162891	0.0346136	0.0203704	-0.098259	0.0590658	0.155468	-0.103347	-0.053216
-13.16	-0.159376	0.0291482	0.00318536	-0.0888863	0.0567225	0.153125	-0.10257	-0.0481367
-13.06	-0.150391	0.0197716	0.0109939	-0.0966988	0.0442218	0.171873	-0.103348	-0.0454038
-12.96	-0.158985	0.0268019	-0.00072068	-0.104511	0.045004	0.167968	-0.101006	-0.0469637
-12.86	-0.1625	0.0393023	0.00552744	-0.098259	0.0317225	0.176562	-0.0900691	-0.0457945
-12.76	-0.159767	0.0393028	-0.0061909	-0.0966988	0.0395345	0.167186	-0.0767869	-0.0438395
-12.66	-0.149611	0.0314904	0.00552788	-0.0881042	0.0418786	0.140625	-0.0783501	-0.0383711
-12.56	-0.162109	0.0283664	0.00865135	-0.0802917	0.0465659	0.153124	-0.0720981	-0.0454033
-12.46	-0.147266	0.0189899	-0.00931472	-0.067009	0.0348485	0.155467	-0.0627256	-0.036027
-12.36	-0.141407	0.0119587	-0.0108796	-0.0584183	0.0465655	0.148437	-0.0861622	-0.0395441
-12.26	-0.132814	0.0088352	-0.01791	-0.0474777	0.0317219	0.160155	-0.0885049	-0.037982
-12.16	-0.125781	0.0103949	-0.0210341	-0.0466995	0.027035	0.148437	-0.0767865	-0.0309486
-12.06	-0.115627	-0.0114773	-0.0140038	-0.0607605	0.0254726	0.149219	-0.0596016	-0.0207948
-11.96	-0.116405	0.000239968	-0.0186913	-0.0568542	0.0246909	0.139061	-0.068973	-0.0176668
-11.86	-0.112501	-0.00678998	-0.0179099	-0.068573	0.0192222	0.145312	-0.0767859	-0.0176687
-11.76	-0.113674	-0.0146024	-0.014004	-0.069355	0.0301604	0.143749	-0.0549133	-0.0133715
-11.66	-0.110937	0.00414631	-0.0225981	-0.0591965	0.0395347	0.153125	-0.066631	-0.0137625
-11.56	-0.102345	0.00258321	-0.016346	-0.05373	0.0457847	0.156249	-0.0736612	-0.0106365
-11.46	-0.100391	-0.00288367	-0.0147856	-0.0560722	0.0239094	0.160155	-0.0720972	-0.0180597
-11.36	-0.102735	-0.0192907	-0.0132214	-0.0459175	0.0184416	0.164843	-0.0588192	-0.0196218
-11.26	-0.101562	-0.0153849	0.00396308	-0.036541	0.0200033	0.16328	-0.0619428	-0.0145426
-11.16	-0.0933609	-0.0192908	-0.00540879	-0.0177917	0.0145346	0.174998	-0.0619428	-0.0133715
-11.06	-0.10586	-0.0435097	0.014904	-0.00997925	0.00359732	0.169532	-0.0572557	-0.00790301
-10.96	-0.112892	-0.0388229	0.00396359	-0.0131035	-0.00421524	0.167185	-0.0306938	-0.00477695
-10.86	-0.108204	-0.0474166	0.00709146	-0.006073	-0.00421497	0.160156	-0.0455357	-0.00946522
-10.76	-0.0937503	-0.0411645	-0.00384897	-0.006073	0.00047189	0.140625	-0.0283516	0.00342445
-10.66	-0.0988293	-0.0388222	-0.00150305	-0.00294876	-0.00890282	0.143748	-0.029911	-0.00243282
-10.56	-0.111328	-0.0466349	0.00396338	0.0017395	-0.0120279	0.153125	-0.0385055	-0.00555891
-10.46	-0.095314	-0.053665	-0.000720799	-0.00841522	-0.0315591	0.140625	-0.0353816	-0.0161066
-10.36	-0.116016	-0.0513232	-0.00306711	-0.00294876	-0.0323403	0.140624	-0.029911	-0.0258722
-10.26	-0.102345	-0.0591348	0.00630948	0.00642776	-0.0307781	0.139061	-0.0158506	-0.0223554
-10.16	-0.0917969	-0.053665	0.0055275	0.00564575	-0.0315591	0.138282	-0.0228806	-0.0172777
-10.06	-0.0812514	-0.0536646	0.00865147	0.0158005	-0.0354652	0.135936	-0.014286	-0.0129806
-9.96001	-0.0875015	-0.0513231	0.00318521	0.009552	-0.0362467	0.136718	-0.0181918	-0.00829411
-9.86	-0.0871085	-0.0388225	-0.002285	0.00642776	-0.0503089	0.161719	-0.0205384	-0.0196199
-9.76001	-0.0894549	-0.0458527	-0.00228533	0.023613	-0.051871	0.162497	-0.00959849	-0.00712304
-9.66	-0.0871105	-0.03648	-0.00775585	0.0142403	-0.0417157	0.160156	-0.00803751	-0.00712109
-9.56001	-0.0917968	-0.0380402	-0.01791	0.0142403	-0.0448398	0.143749	-0.0111619	-0.00634085
-9.46001	-0.0863285	-0.0224158	-0.0210351	0.0165825	-0.041716	0.126564	0.00368041	-0.0149336
-9.36	-0.0882837	-0.0192907	-0.0257226	0.011116	-0.0479654	0.127341	0.00446317	-0.00360584
-9.26001	-0.0921878	-0.00913644	-0.0210343	0.0165825	-0.0549961	0.136718	0.0239932	-0.00516783
-9.16	-0.0902347	-0.0185088	-0.0108796	0.025959	-0.0432778	0.138282	0.0450893	-0.0118093
-9.06001	-0.0914076	-0.0146026	-0.0108798	0.0314255	-0.0510906	0.140624	0.049774	-0.00282383
-8.96001	-0.0859375	-0.01929	-0.013221	0.042366	-0.0596837	0.127342	0.0568087	0.00420666
-8.86	-0.080469	-0.0317914	-0.00306696	0.0314255	-0.0503089	0.138282	0.0622745	0.00655079
-8.76001	-0.0820332	-0.0271034	0.00162125	0.0454903	-0.0479653	0.147655	0.0544627	0.0167055
-8.66	-0.0800781	-0.0310093	0.00630945	0.0525208	-0.0534343	0.133594	0.0489962	0.0217848
-8.56001	-0.0941405	-0.0435102	0.00162113	0.0454903	-0.0557776	0.145312	0.049774	0.0124103
-8.46001	-0.0777359	-0.0372585	0.00552785	0.0595512	-0.0581209	0.154685	0.0208716	0.0217848
-8.36	-0.0886727	-0.0271039	0.0133398	0.0525208	-0.0448402	0.140624	0.0247766	0.0147543
-8.26001	-0.0933588	-0.0239791	-0.00150317	0.0493965	-0.053434	0.132031	0.0271181	0.0155345
-8.16	-0.0898456	-0.0271035	0.000839412	0.054863	-0.0479651	0.118751	0.0247765	0.00498676
-8.06001	-0.097656	-0.0419461	0.0133397	0.0454903	-0.0432777	0.135935	0.0114943	0.00889497
-7.96001	-0.0894546	-0.0239794	0.00162143	0.0603333	-0.0401518	0.128907	0.0325882	0.00537777
-7.86	-0.0933607	-0.0263213	0.00865164	0.0603333	-0.0354652	0.124217	0.0349312	0.00303555
-7.76001	-0.0976566	-0.0271034	0.0141221	0.0681458	-0.030778	0.102345	0.0325886	0.0159252
-7.66	-0.0988293	-0.0122607	0.0164641	0.0673637	-0.026872	0.10625	0.0427437	0.0194407
-7.56001	-0.111328	-0.0146027	0.0258408	0.0650215	-0.0401522	0.121092	0.0521195	0.0178785
-7.46001	-0.0984383	-0.0239792	0.0258409	0.072052	-0.0237466	0.11953	0.0575865	0.0237379
-7.36	-0.0988294	-0.0192909	0.0359952	0.0798645	-0.0346845	0.109374	0.0568086	0.0288172
-7.26001	-0.108595	-0.0341337	0.0406836	0.072052	-0.0401524	0.118751	0.0739929	0.0245181
-7.16	-0.101171	-0.0302275	0.0375594	0.0837708	-0.0284341	0.119529	0.0833701	0.0280352
-7.06001	-0.10508	-0.0403855	0.0445904	0.0751762	-0.0424967	0.117187	0.0888359	0.0225669
-6.96001	-0.116405	-0.0419465	0.0524024	0.0767403	-0.035465	0.109375	0.0880587	0.0245199
-6.86	-0.107815	-0.0356983	0.0445895	0.0790825	-0.0237466	0.0906252	0.0911827	0.0377989
-6.76001	-0.110548	-0.0427279	0.0414655	0.0650215	-0.0237465	0.0968735	0.108367	0.0319413
-6.66	-0.120703	-0.0341338	0.0320888	0.072052	-0.0237465	0.0914068	0.106026	0.0514727
-6.56001	-0.108595	-0.0192921	0.01334	0.0837708	-0.0237468	0.0929673	0.119308	0.0682686
-6.46001	-0.112501	-0.00444794	0.0203705	0.0759583	-0.0221838	0.0929668	0.108368	0.0768633
-6.36	-0.116407	-0.0114784	0.0102154	0.0689278	-0.0167152	0.0945313	0.0950891	0.0643625
-6.26001	-0.101954	-0.00600791	-0.00306714	0.0673637	-0.0167153	0.0976555	0.102119	0.0670975
-6.16	-0.109375	-0.0122603	-0.00619152	0.0525208	-0.0237463	0.0976557	0.0966492	0.0706129
-6.06001	-0.108204	-0.0161669	-0.01791	0.0595512	-0.0159339	0.109374	0.107589	0.0600654
-5.96001	-0.10508	-0.0146019	-0.021034	0.0454903	-0.0120279	0.104686	0.105244	0.0530348
-5.86	-0.11211	-0.0122608	-0.0272866	0.0509567	-0.0159342	0.110156	0.101337	0.0647535
-5.76001	-0.107422	-0.0114779	-0.0280643	0.0454903	-0.0159339	0.117186	0.0958712	0.0624114
-5.66	-0.109766	-0.0114786	-0.00931522	0.0525208	-0.0159339	0.121093	0.0982134	0.0702219
-5.56001	-0.114845	-0.00835437	0.000839055	0.0454903	-0.00734061	0.124217	0.102901	0.0667067
-5.46001	-0.116016	-0.00210172	-0.0108797	0.0447083	-0.00890231	0.118751	0.108368	0.072566
-5.36	-0.123049	0.0103947	-0.0179096	0.056427	-0.0159339	0.116404	0.117744	0.0780344
-5.26001	-0.130468	0.00492883	-0.00619134	0.0525208	-0.00734043	0.128905	0.102902	0.068269
-5.16	-0.125782	0.000240594	-0.0132217	0.0478325	-0.00421515	0.116405	0.0966491	0.0674887
-5.06001	-0.127735	0.00492805	-0.00775492	0.056427	-0.00890237	0.107033	0.102901	0.0686596
-4.96001	-0.132812	-0.0122598	-0.00853348	0.0603333	0.00437778	0.108592	0.102902	0.0706129
-4.86	-0.121487	-0.0177266	-0.00619116	0.0689278	-0.00734061	0.0929675	0.113056	0.0631895
-4.76001	-0.134375	-0.0138252	-0.0108793	0.055645	-0.00890243	0.109374	0.0982136	0.0620203
-4.66	-0.136721	-0.0146028	-0.00150281	0.072052	-0.00108999	0.107032	0.0982133	0.0604563
-4.56001	-0.138281	-0.0192913	0.00552744	0.0603333	0.00047189	0.108592	0.0950881	0.0682687
-4.46001	-0.143751	-0.0106969	-0.00775456	0.0650215	0.00281584	0.109374	0.0904008	0.0698328
-4.36	-0.135548	-0.0208546	0.00318524	0.072052	-0.0120274	0.0960917	0.0974311	0.0639715
-4.26001	-0.132423	-0.017727	0.000839353	0.0790825	0.000472456	0.107031	0.0786821	0.0655355
-4.16	-0.132421	-0.0208549	-0.00619134	0.0689278	0.0106286	0.104686	0.0786816	0.0545969
-4.06001	-0.128517	-0.0263215	-0.0179099	0.0509567	0.015316	0.102344	0.0747759	0.0499103
-3.96001	-0.128515	-0.0106973	-0.014003	0.0501785	0.00437868	0.104685	0.0833697	0.0506907
-3.86	-0.132815	-0.019291	-0.00619143	0.0431442	0.00750345	0.103126	0.0888361	0.0487375
-3.76001	-0.133203	-0.012261	-0.0210345	0.041584	-0.00421506	0.111716	0.091182	0.0467844
-3.66	-0.123438	-0.00757253	-0.0374412	0.0493965	0.00281608	0.0992195	0.095871	0.0448313
-3.56001	-0.123047	-0.0114783	-0.0350989	0.0329895	-0.00421542	0.116404	0.0888365	0.0545987
-3.46001	-0.130861	-0.0185087	-0.0405655	0.0329895	-0.00734019	0.101562	0.0997765	0.0460024
-3.36	-0.148048	-0.00757232	-0.0499423	0.0283012	-0.0135899	0.11328	0.0958672	0.0381918
-3.26001	-0.140625	-0.00288415	-0.0593146	0.0212708	-0.018278	0.104687	0.0958703	0.0393627
-3.16	-0.148048	0.00258228	-0.0546301	0.0181465	-0.0135897	0.109374	0.0974312	0.040534
-3.06001	-0.159765	0.00492787	-0.0600966	0.023613	-0.0159338	0.117187	0.0755586	0.0319415
-2.96001	-0.155079	0.0119588	-0.0569717	0.0142403	-0.00265312	0.114062	0.0708694	0.026473
-2.86	-0.125	0.0150826	-0.0647851	0.025959	-0.00421515	0.128123	0.0661807	0.0276442
-2.76001	-0.13047	0.0166464	-0.0640026	0.0361137	-0.0120273	0.116405	0.0474322	0.0120192
-2.66	-0.122658	-0.00444719	-0.0538479	0.0337715	-0.00890237	0.110156	0.035713	0.0112371
-2.56001	-0.136719	0.00180399	-0.0327527	0.0447083	-0.00421497	0.125781	0.0396193	-0.00282378
-2.46001	-0.157423	-0.00366646	-0.0304102	0.0290833	0.000472307	0.128123	0.0349308	-0.0118093
-2.36	-0.15547	-0.0052304	-0.0257219	0.0486145	-0.005777	0.104686	0.0208705	-0.0129805
-2.26001	-0.1625	-0.0122607	-0.021034	0.0376778	0.0051592	0.0898426	0.0153998	-0.0262635
-2.16	-0.171486	-0.0224149	-0.0186918	0.0361137	-0.00890237	0.0828106	0.0130574	-0.0250902
-2.06001	-0.172658	-0.0427285	-0.0288464	0.0361137	-0.0112466	0.0937487	0.0318058	-0.0223555
-1.96001	-0.170313	-0.0271049	-0.0108797	0.025959	-0.031558	0.114062	0.0247761	-0.0372
-1.86	-0.15625	-0.0192914	-0.0210349	0.025177	-0.00890163	0.12578	0.0497738	-0.0231371
-1.76001	-0.146095	-0.0271019	-0.0546301	0.0165825	0.01141	0.127341	0.0396191	-0.0301677
-1.66	-0.148438	-0.0271036	-0.0679095	0.0290833	-0.00421524	0.145312	0.0138394	-0.0270433
-1.56001	-0.158205	-0.0419455	-0.0718155	0.025959	-0.0237468	0.125781	-0.00100696	-0.0500895
-1.46001	-0.153906	-0.048198	-0.0530621	0.0165825	-0.0628051	0.147652	-0.0017845	-0.052043
-1.36	-0.185156	-0.0692921	-0.0624411	0.00642776	-0.0510875	0.128904	0.0107098	-0.0903254
-1.26001	-0.22578	-0.0466403	-0.0811906	-0.00138474	-0.0542122	0.139055	-0.00413555	-0.115326
-1.16	-0.221094	-0.0544488	-0.114	-0.0185738	-0.056558	0.109373	-0.0728795	-0.114543
-1.06001	-0.244142	-0.0599216	-0.103846	-0.0888844	-0.11437	0.106246	-0.0658498	-0.104778
-0.960007	-0.291407	-0.0880452	-0.121035	-0.156075	-0.14405	0.149213	0.00133431	-0.0887632
-0.860004	-0.385555	0.0416428	-0.20152	-0.0810719	-0.037819	0.107031	0.0560223	-0.137591
-0.760006	-0.54767	0.377594	-0.19996	0.0587711	-0.203456	0.0656584	-0.140041	-0.0996931
-0.660004	-0.571095	0.440107	-0.0233895	-0.0951366	-0.376888	0.13518	-0.275196	0.0346746
-0.560005	-0.459765	0.195599	0.0180164	-0.0279484	-0.17532	0.156264	-0.0767567	-0.0118006
-0.460007	-0.412111	0.000260711	-0.0452453	0.00486374	-0.247185	0.275783	-0.109591	-0.0149355
-0.360004	-0.395316	0.0205574	0.0805214	-0.021698	-0.0229717	0.215628	-0.0760049	-0.0981369
-0.260006	-0.367194	0.15024	0.0609623	-0.0662289	-0.0964068	0.01251	-0.0658435	-0.181728
-0.160004	-0.276173	0.694773	0.139826	0.168146	-0.207397	0.371124	-0.23536	0.35069
-0.0600052	-0.407845	1.63157	0.277366	1.03065	-0.181627	0.667329	-0.034472	1.05893
0.0399933	-0.113672	-45.5527	-77.2217	-6.17404	-1.07916	-133.065	-20.9923	0.853814
0.139992	2.45516	-414.608	-421.654	-259.774	-179.567	-470.863	-348.282	2.2085
0.239998	4.54066	-618.525	-560.193	-524.222	-476.362	-545.333	-600.897	3.23233
0.339996	4.11522	-511.738	-443.903	-502.145	-505.21	-414.084	-525.614	2.25301
0.439995	2.43827	-389.442	-339.942	-379.195	-381.751	-325.909	-388.692	1.47061
0.539993	1.65821	-315.102	-277.969	-300.519	-300.132	-267.017	-311.92	1.14132
0.639992	1.14805	-259.537	-228.423	-247.419	-247.148	-218.624	-258.042	0.936629
0.739998	1.09649	-211.704	-185.684	-204.083	-203.821	-177.68	-210.749	1.06632
0.839996	1.07382	-171.648	-150.759	-165.972	-166.126	-144.026	-169.984	1.31319
0.939995	0.913672	-137.853	-121.076	-133.597	-134.333	-116.098	-136.007	1.1421
1.03999	0.860943	-110.227	-96.6109	-106.255	-107.86	-91.8086	-108.912	1.03233
1.13999	0.959372	-87.281	-76.2179	-84.9834	-85.8855	-72.3203	-86.637	1.06202
1.24	0.930472	-68.4755	-59.8453	-67.0194	-67.8948	-56.6984	-67.9002	1.05343
1.34	0.869531	-53.2787	-46.7554	-52.1912	-53.0323	-44.2406	-52.4799	0.985453
1.43999	0.837494	-41.2373	-36.3343	-40.4944	-41.4972	-34.1813	-40.6291	0.944051
1.53999	0.799611	-31.5365	-28.0882	-31.1779	-32.0581	-26.1969	-31.108	0.942095
1.63999	0.833597	-24.2787	-21.5468	-24.2248	-24.9456	-20.2477	-23.6057	0.929205
1.74	0.899222	-18.581	-16.7257	-18.8639	-19.3683	-15.7203	-18.0096	0.969833
1.84	0.922652	-14.2904	-13.0531	-14.4694	-15.1784	-12.3766	-13.7073	0.983109
1.93999	0.957422	-11.2459	-10.1343	-11.2748	-11.9347	-9.93359	-10.5752	0.993662
2.03999	0.971092	-8.97398	-8.36009	-9.00373	-9.73312	-8.0461	-8.32758	0.995615
2.13999	0.976562	-7.04196	-7.00618	-7.49201	-7.99562	-6.85938	-6.56117	0.985459
2.24	1.02852	-6.05367	-5.86635	-6.25607	-6.82687	-5.87578	-5.20803	0.975691
2.34	0.008512	-0.00883	-0.00338	-0.00311	-0.00422	-0.00969	-0.00632	0.00053
2.43999	0.078042	0.62555	0.42397	0.46643	0.72938	0.36062	0.59524	0.06538
2.53999	0.102652	1.15445	0.65366	0.6508	1.21376	0.70437	1.01321	0.10717
2.63999	0.140162	1.18883	0.9935	0.97111	1.53798	1.00671	1.29211	0.15327
2.74	0.195232	1.32712	1.12553	1.15861	1.61063	1.15984	1.49759	0.206
2.84	0.238982	1.62711	1.17709	1.5219	1.81063	1.18718	1.51087	0.25444
2.93999	0.306952	1.64508	1.206	1.4719	1.78329	1.10437	1.6093	0.29663
3.03999	0.333522	1.68336	1.19741	1.44768	1.76376	1.05125	1.81165	0.36382
3.13999	0.412032	1.72243	1.26381	1.46564	1.71376	1.095	1.77493	0.43999
3.24	0.482342	1.72243	1.25365	1.52346	1.745	1.08406	1.8015	0.52046
3.34	0.551872	1.72789	1.23412	1.58518	1.81688	1.13249	1.8304	0.60327
3.43999	0.616722	1.76696	1.29741	1.69377	1.76532	1.20047	1.88821	0.65483
3.53999	0.671802	1.84821	1.32397	1.79377	1.74188	1.25593	1.91868	0.7271
3.63999	0.715162	1.85524	1.37475	1.88986	1.73719	1.25203	2.01712	0.7978
3.74	0.788202	1.87399	1.42162	1.99064	1.78016	1.22703	2.10071	0.84272
3.84	0.842112	1.91539	1.48178	2.08205	1.82391	1.24734	2.13743	0.8896
3.93999	0.919452	1.9568	1.56694	2.13361	1.85282	1.28328	2.16634	0.95913
4.03999	0.974142	1.97868	1.62475	2.18752	1.89344	1.29968	2.22727	1.01929
4.13999	1.05734	2.02946	1.6474	2.22033	1.93563	1.33015	2.29837	1.07358
4.24	1.1214	2.08336	1.65365	2.2594	1.98016	1.35203	2.34524	1.11499
4.34	1.1882	2.14508	1.67553	2.30002	2.02313	1.35359	2.39759	1.16772
4.43999	1.23546	2.21227	1.706	2.32971	2.09501	1.35359	2.43899	1.21577
4.53999	1.30461	2.25914	1.73803	2.38361	2.11532	1.36453	2.5093	1.2771
4.63999	1.38156	2.31461	1.76225	2.4469	2.14891	1.37703	2.54056	1.31967
4.74	1.43273	2.40758	1.77787	2.50549	2.20047	1.36453	2.59524	1.35444
4.84	1.49562	2.47008	1.78881	2.58908	2.245	1.37625	2.65462	1.40952
4.93999	1.57492	2.53727	1.82162	2.67346	2.29501	1.35828	2.70149	1.47397
5.03999	1.64367	2.59196	1.83881	2.75237	2.35125	1.37234	2.74602	1.53803
5.13999	1.70578	2.68102	1.86068	2.83283	2.39501	1.38406	2.78431	1.5853
5.24	1.77609	2.7318	1.9099	2.92268	2.42625	1.41609	2.85071	1.63921
5.34	1.83117	2.79508	1.93803	2.98908	2.47391	1.41922	2.89993	1.71772
5.43999	1.90109	2.86071	1.97006	3.04143	2.49891	1.43172	2.94915	1.78061
5.53999	1.955	2.92868	1.98725	3.09846	2.53563	1.44266	2.98743	1.82671
5.63999	2.01476	2.98883	2.0435	3.18361	2.60672	1.46766	3.00931	1.86538
5.74	2.08976	3.06462	2.08959	3.26486	2.64422	1.48953	3.04446	1.92944
5.84	2.15656	3.12633	2.1185	3.35471	2.67625	1.48562	3.08509	1.9978
5.93999	2.22023	3.17633	2.1599	3.39768	2.69969	1.49891	3.14602	2.05132
6.03999	2.26828	3.23337	2.1724	3.4758	2.7325	1.50906	3.21634	2.08061
6.13999	2.3339	3.27477	2.20287	3.53205	2.76688	1.52156	3.28352	2.15952
6.24	2.41125	3.32477	2.23881	3.57268	2.79735	1.52859	3.3304	2.2353
6.34	2.49484	3.40446	2.24975	3.65627	2.8286	1.52625	3.39602	2.32592
6.43999	2.57922	3.46305	2.29037	3.69221	2.81688	1.54812	3.45931	2.38921
6.53999	2.65031	3.54743	2.32396	3.72815	2.83641	1.58484	3.52493	2.42046
6.63999	2.7089	3.59899	2.37084	3.8094	2.85125	1.61922	3.57649	2.48061
6.74	2.76593	3.66696	2.39975	3.88361	2.9036	1.6489	3.65853	2.56499
6.84	2.8175	3.72399	2.42162	3.92268	2.92079	1.6825	3.72103	2.60952
6.93999	2.89601	3.78727	2.43803	3.98127	2.94266	1.71375	3.78821	2.681
7.03999	2.96007	3.84821	2.45756	4.04455	2.97704	1.76609	3.84446	2.72866
7.13999	3.0132	3.92087	2.47553	4.11877	3.02704	1.80828	3.8765	2.781
7.24	3.07414	3.97399	2.50912	4.1844	3.03953	1.82547	3.91243	2.82241
7.34	3.12492	4.03258	2.53568	4.23986	3.07078	1.83484	3.97337	2.85991
7.43999	3.16945	4.07633	2.57865	4.27893	3.11297	1.85672	4.0265	2.88022
7.53999	3.21906	4.12243	2.61615	4.34064	3.17625	1.88875	4.09212	2.92358
7.63999	3.28429	4.1779	2.64506	4.40627	3.19969	1.92859	4.12728	2.99428
7.74	3.35265	4.25133	2.67162	4.46565	3.23875	1.93406	4.17727	3.0353
7.84	3.43781	4.30993	2.71225	4.48596	3.2536	1.96375	4.22493	3.07514
7.93999	3.51203	4.3693	2.72553	4.56721	3.28719	1.99734	4.27181	3.12202
8.03999	3.57101	4.40368	2.73959	4.64299	3.32391	2.02078	4.34524	3.1771
8.13999	3.62883	4.45524	2.75443	4.68752	3.36297	2.06844	4.39602	3.23725
8.24	3.68976	4.50446	2.79584	4.7469	3.39422	2.08641	4.43665	3.29663
8.34	3.75265	4.57165	2.80209	4.78205	3.41766	2.09734	4.47806	3.34624
8.43999	3.82687	4.60837	2.84115	4.83752	3.45516	2.12391	4.51321	3.38921
8.53999	3.90343	4.6654	2.88959	4.89533	3.4575	2.16687	4.56946	3.46108
8.63999	3.94914	4.68884	2.90365	4.9469	3.46766	2.18406	4.61165	3.52944
8.74	4.00969	4.75133	2.93334	4.99612	3.49032	2.19422	4.68509	3.57124
8.84	4.10187	4.79899	2.95287	5.05315	3.52313	2.22391	4.7554	3.63452
8.93999	4.16398	4.84508	2.97318	5.10236	3.56375	2.23719	4.80775	3.69741
9.03999	4.22922	4.89196	3.01537	5.15549	3.61688	2.25515	4.8804	3.7603
9.13999	4.28039	4.95055	3.0599	5.17502	3.63719	2.28797	4.9429	3.80835
9.24	4.35969	5.02243	3.08646	5.24299	3.67079	2.29656	5.03118	3.87983
9.34	4.42375	5.07086	3.12475	5.30158	3.68875	2.30516	5.08274	3.91968
9.43999	4.50968	5.11071	3.14506	5.37111	3.71219	2.33719	5.14368	3.97436
9.53999	4.57023	5.16149	3.17162	5.43205	3.75047	2.33719	5.21321	4.01538
9.63999	4.62297	5.20915	3.20365	5.50549	3.79266	2.34969	5.27806	4.06811
9.74	4.69992	5.27086	3.22006	5.57502	3.8286	2.38562	5.33978	4.13803
9.84	4.76789	5.32946	3.25678	5.64143	3.86297	2.39109	5.40618	4.20522
9.93999	4.81632	5.38102	3.30209	5.70393	3.895	2.40516	5.47571	4.24663
10.04	4.89562	5.47477	3.32709	5.77502	3.91141	2.43172	5.53665	4.32046
10.14	4.96047	5.52555	3.33725	5.85705	3.92079	2.44422	5.58509	4.36967
10.24	5.02843	5.5943	3.36303	5.9258	3.97	2.48953	5.65306	4.40796
10.34	5.09328	5.64274	3.41459	5.98127	3.98016	2.51687	5.69837	4.4603
10.44	5.1632	5.70368	3.43725	6.03362	4.00985	2.54578	5.75071	4.49975
10.54	5.23312	5.74899	3.48959	6.08596	4.02625	2.54812	5.82337	4.55717
10.64	5.30656	5.8068	3.55209	6.14611	4.05203	2.56531	5.87962	4.6228
10.74	5.37531	5.88024	3.57006	6.21252	4.0575	2.5825	5.94134	4.6728
10.84	5.43976	5.93961	3.60834	6.28205	4.07157	2.61219	5.9929	4.71303
10.94	5.50265	6.00368	3.62631	6.32814	4.10125	2.64734	6.02493	4.74858
11.04	5.56906	6.03805	3.66381	6.39768	4.11922	2.67234	6.06556	4.78843
11.14	5.61242	6.07946	3.6724	6.46408	4.14735	2.68875	6.10696	4.8271
11.24	5.65773	6.13493	3.70365	6.5219	4.19266	2.69422	6.16243	4.88725
11.34	5.71984	6.18962	3.74193	6.57893	4.21922	2.72312	6.20071	4.95171
11.44	5.805	6.22243	3.75912	6.65783	4.21766	2.72156	6.25228	5.01264
11.54	5.85148	6.28493	3.8099	6.70393	4.26297	2.73562	6.28977	5.05991
11.64	5.9132	6.36383	3.84349	6.76721	4.30047	2.73016	6.34681	5.10913
11.74	5.98195	6.4443	3.85131	6.82033	4.32938	2.74578	6.41556	5.15913
11.84	6.04757	6.49196	3.88803	6.86408	4.36453	2.76453	6.464	5.23882
11.94	6.07726	6.55758	3.92162	6.89924	4.39422	2.77625	6.54056	5.30444
12.04	6.11945	6.63805	3.96068	6.93987	4.42547	2.78641	6.60696	5.36225
12.14	6.18742	6.68571	3.96537	7.01643	4.4575	2.79188	6.64993	5.41694
12.24	6.26437	6.76774	4.00443	7.04768	4.48407	2.82859	6.70462	5.48374
12.34	6.34054	6.84039	4.02318	7.14299	4.54032	2.85438	6.74837	5.54351
12.44	6.41437	6.88024	4.0349	7.17971	4.57078	2.86453	6.80306	5.61421
12.54	6.47844	6.95133	4.07943	7.22658	4.57703	2.87391	6.84993	5.65796
12.64	6.54797	7.02868	4.106	7.26018	4.60203	2.87625	6.91556	5.7103
12.74	6.60617	7.08415	4.13646	7.32111	4.63407	2.88094	6.96321	5.76381
12.84	6.67961	7.14665	4.16928	7.39221	4.63641	2.89656	6.99056	5.8271
12.94	6.73586	7.22711	4.22318	7.41877	4.68016	2.92	7.02884	5.90132
13.04	6.82609	7.26071	4.25287	7.48127	4.6911	2.93953	7.0679	5.95796
13.14	6.92257	7.31383	4.27162	7.53908	4.71219	2.95906	7.08509	6.01616
13.24	6.98781	7.38024	4.31693	7.5883	4.75828	2.99344	7.11868	6.05718
13.34	7.05382	7.43883	4.34662	7.65314	4.77313	3.00281	7.1429	6.10913
13.44	7.11711	7.47477	4.38022	7.69221	4.80906	3.02234	7.18509	6.14975
13.54	7.17804	7.51774	4.43334	7.75549	4.82391	3.045	7.23743	6.21929
13.64	7.24914	7.57868	4.44584	7.84924	4.85594	3.05906	7.28665	6.2771
13.74	7.31476	7.6154	4.45287	7.91408	4.89188	3.07312	7.32181	6.331
13.84	7.39523	7.65368	4.46694	7.99065	4.92157	3.09187	7.35696	6.39428
13.94	7.46008	7.69743	4.48412	8.07424	4.96063	3.11141	7.40384	6.43413
14.04	7.54914	7.75993	4.51146	8.12971	5.00125	3.12312	7.48274	6.50678
14.14	7.60031	7.80133	4.5599	8.20237	5.05203	3.12938	7.52493	6.56499
14.24	7.68156	7.84587	4.59193	8.30158	5.07	3.13172	7.57259	6.62202
14.34	7.77218	7.89665	4.62553	8.3633	5.11297	3.15828	7.63587	6.69077
14.44	7.82726	7.95446	4.63803	8.42815	5.13719	3.16219	7.69681	6.72944
14.54	7.89718	8.01618	4.67943	8.5008	5.17391	3.17	7.76009	6.81186
14.64	7.95382	8.06774	4.70756	8.55939	5.22938	3.20125	7.80931	6.88725
14.74	8.00578	8.11852	4.74272	8.62971	5.25828	3.19265	7.85931	6.95249
14.84	8.06554	8.17555	4.76615	8.7094	5.27782	3.22859	7.91087	6.99507
14.94	8.10539	8.24352	4.80521	8.77736	5.30125	3.22078	7.95931	7.05835
15.04	8.1632	8.27086	4.85131	8.81877	5.31688	3.22391	8.014	7.13491
15.14	8.19679	8.33805	4.89115	8.8883	5.34813	3.23016	8.04915	7.16616
15.24	8.27843	8.40368	4.91928	8.95705	5.3825	3.24734	8.08743	7.23999
15.34	8.32375	8.4779	4.9849	8.99768	5.41141	3.25984	8.13587	7.29233
15.44	8.38195	8.53258	4.99975	9.08283	5.42625	3.26375	8.19212	7.33413
15.54	8.44914	8.59899	5.05053	9.15002	5.43328	3.27937	8.25696	7.39741
15.64	8.53976	8.64743	5.0599	9.18752	5.4575	3.27156	8.32962	7.45053
15.74	8.58898	8.7193	5.09428	9.24065	5.48172	3.2864	8.39602	7.49116
15.84	8.65773	8.76071	5.13725	9.29377	5.49891	3.28641	8.44837	7.54194
15.94	8.70851	8.82165	5.17631	9.34768	5.53094	3.30828	8.4929	7.60601
16.04	8.80773	8.86071	5.20599	9.3844	5.57157	3.32547	8.53431	7.67085
16.14	8.85183	8.95993	5.21849	9.45783	5.595	3.33328	8.61009	7.71655
16.24	8.92533	9.03258	5.23569	9.52502	5.63094	3.35906	8.65853	7.76421
16.34	8.97533	9.08337	5.24662	9.57111	5.6411	3.37156	8.72103	7.83374
16.44	9.05573	9.13884	5.27084	9.6344	5.66922	3.37703	8.77181	7.87749
16.54	9.10613	9.21227	5.29584	9.6969	5.70047	3.39344	8.82571	7.94194
16.64	9.14723	9.25524	5.33256	9.75471	5.73016	3.40359	8.85384	7.97983
16.74	9.20973	9.30211	5.36381	9.82111	5.75047	3.41687	8.8929	8.02593
16.84	9.26943	9.3529	5.4224	9.88752	5.74657	3.43172	8.91946	8.08569
16.94	9.35813	9.39508	5.46146	9.9594	5.7661	3.44656	8.96634	8.14312
17.04	9.41823	9.45524	5.48178	10.0047	5.81375	3.47547	9.02181	8.21108
17.14	9.47103	9.51071	5.50756	10.0758	5.84344	3.46922	9.07259	8.25913
17.24	9.54213	9.56383	5.53256	10.1696	5.85985	3.49031	9.12337	8.29663
17.34	9.58663	9.5904	5.55443	10.2266	5.87157	3.49109	9.17728	8.34507
17.44	9.67293	9.6318	5.59115	10.2938	5.89422	3.52469	9.21165	8.39077
17.54	9.74403	9.70289	5.65521	10.3649	5.89813	3.54422	9.25306	8.45639
17.64	9.80973	9.74821	5.68881	10.4344	5.91141	3.55047	9.30618	8.52124
17.74	9.89093	9.77868	5.71928	10.5008	5.93016	3.57547	9.34681	8.60405
17.84	9.95853	9.84587	5.73881	10.5758	5.93641	3.59187	9.40774	8.6435
17.94	10.0229	9.91618	5.74193	10.6305	5.96297	3.59266	9.4554	8.68921
18.04	10.0768	9.9943	5.77396	10.7117	5.98094	3.63875	9.51399	8.74155
18.14	10.1354	10.0638	5.77787	10.7867	5.995	3.66063	9.57415	8.79702
18.24	10.1991	10.1224	5.7974	10.8571	6.0325	3.65516	9.63587	8.85054
18.34	10.2733	10.1693	5.81693	10.9031	6.06219	3.6825	9.70931	8.89507
18.44	10.3382	10.2201	5.856	10.9617	6.06688	3.71922	9.77962	8.94663
18.54	10.3796	10.2951	5.87787	11.0203	6.10125	3.73328	9.85384	9.0123
18.64	10.43	10.3365	5.91147	11.0758	6.11063	3.75984	9.91243	9.0478
18.74	10.4909	10.3685	5.94975	11.125	6.14032	3.77625	9.96634	9.0923
18.84	10.5366	10.4552	5.94896	11.1945	6.16453	3.78953	10.0343	9.1341
18.94	10.6202	10.5255	5.98021	11.2344	6.19735	3.8075	10.0991	9.1904
19.04	10.6647	10.5646	6.01303	11.2985	6.24578	3.81375	10.1531	9.2396
19.14	10.7311	10.6193	6.03568	11.3453	6.26297	3.83797	10.2062	9.3099
19.24	10.8069	10.6615	6.06224	11.3914	6.29657	3.84578	10.2476	9.3701
19.34	10.8647	10.7005	6.1099	11.443	6.32078	3.85437	10.3062	9.4224
19.44	10.921	10.7435	6.12553	11.4969	6.34344	3.88094	10.3499	9.4794
19.54	10.9827	10.8099	6.17631	11.5367	6.37235	3.8989	10.4085	9.5271
19.64	11.0597	10.8342	6.20756	11.5906	6.39422	3.91297	10.4429	9.5626
19.74	11.1421	10.8802	6.2185	11.661	6.43016	3.9325	10.4999	9.6177
19.84	11.1991	10.9474	6.24662	11.7086	6.44578	3.95828	10.5609	9.6615
19.94	11.2831	10.9982	6.27084	11.7703	6.45282	3.97859	10.614	9.7017
20.04	11.3448	11.0599	6.29974	11.8375	6.47235	3.99031	10.6593	9.7541
20.14	11.4206	11.1341	6.32475	11.8914	6.50907	4.00672	10.6937	9.808
20.24	11.4975	11.1732	6.34428	11.9664	6.53094	4.01687	10.7359	9.8599
20.34	11.555	11.2209	6.35834	12.0469	6.54813	4.02937	10.7788	9.9142
20.44	11.6077	11.2857	6.38803	12.1031	6.57391	4.04422	10.8109	9.9685
20.54	11.6546	11.3506	6.42631	12.1735	6.57938	4.03406	10.8617	10.0326
20.64	11.7323	11.4185	6.44896	12.2274	6.60125	4.04422	10.8999	10.0806
20.74	11.8061	11.4779	6.46225	12.2899	6.62547	4.05359	10.9593	10.1583
20.84	11.8647	11.5302	6.50053	12.3414	6.62078	4.06062	11.0249	10.2232
20.94	11.8968	11.5943	6.49975	12.3992	6.63875	4.06375	11.0695	10.2873
21.04	11.9354	11.6349	6.5474	12.4594	6.65203	4.07312	11.0999	10.3392
21.14	11.9585	11.6849	6.55912	12.532	6.67313	4.09187	11.1531	10.3755
21.24	11.9952	11.7365	6.58178	12.5836	6.68407	4.10672	11.2445	10.4373
21.34	12.0706	11.774	6.60287	12.6383	6.695	4.11609	11.2913	10.4798
21.44	12.1179	11.8388	6.62084	12.6969	6.70282	4.13094	11.3343	10.5248
21.54	12.1804	11.8802	6.65678	12.7695	6.73172	4.1575	11.4109	10.5701
21.64	12.2503	11.9287	6.67631	12.8141	6.74188	4.16141	11.4562	10.6345
21.74	12.3288	11.9966	6.70756	12.8727	6.76297	4.18562	11.5171	10.6873
21.84	12.3745	12.0615	6.72709	12.9149	6.76844	4.19422	11.5687	10.7376
21.94	12.4386	12.1177	6.73724	12.9695	6.77782	4.22078	11.614	10.7915
22.04	12.5143	12.1513	6.76615	13.043	6.78875	4.23562	11.639	10.8455
22.14	12.5807	12.2224	6.7935	13.1196	6.80985	4.245	11.6929	10.9095
22.24	12.6831	12.2638	6.82475	13.1852	6.83172	4.25984	11.7601	10.9751
22.34	12.7386	12.3459	6.85912	13.243	6.85282	4.28641	11.7913	11.0361
22.44	12.7983	12.3849	6.89506	13.2867	6.87078	4.29891	11.8257	11.0833
22.54	12.8854	12.4427	6.92631	13.3602	6.89969	4.31062	11.8937	11.14
22.64	12.9581	12.4818	6.94896	13.411	6.92157	4.30203	11.9663	11.2001
22.74	12.9948	12.5435	6.96537	13.486	6.94969	4.33797	12.0327	11.2455
22.84	13.0432	12.5912	6.97631	13.5485	6.96922	4.34344	12.0773	11.3087
22.94	13.0882	12.6154	7.02396	13.5985	6.98485	4.33719	12.146	11.349
23.04	13.1354	12.6693	7.0599	13.6852	7.0161	4.35672	12.1945	11.4056
23.14	13.1792	12.7318	7.06303	13.7313	7.03485	4.37391	12.2671	11.4673
23.24	13.2429	12.7685	7.08646	13.7719	7.06375	4.38094	12.3226	11.5013
23.34	13.2956	12.849	7.10912	13.825	7.08172	4.39578	12.3765	11.5494
23.44	13.369	12.8998	7.14506	13.8797	7.10282	4.40516	12.4281	11.572
23.54	13.4179	12.9474	7.16771	13.9352	7.1325	4.42	12.4992	11.6263
23.64	13.478	12.9865	7.20365	13.9813	7.15985	4.45437	12.5359	11.6755
23.74	13.553	13.0521	7.2185	14.0242	7.18094	4.45125	12.5492	11.7216
23.84	13.6104	13.1138	7.25912	14.0586	7.21063	4.46609	12.607	11.7783
23.94	13.678	13.1857	7.28568	14.0711	7.2286	4.48641	12.6538	11.8216
24.04	13.7745	13.256	7.29662	14.1469	7.24578	4.50125	12.6945	11.8564
24.14	13.8366	13.3263	7.33256	14.2	7.27469	4.51141	12.7476	11.9107
24.24	13.9143	13.3724	7.33959	14.275	7.30438	4.53172	12.8078	11.9384
24.34	13.9975	13.4474	7.36537	14.3485	7.31219	4.53094	12.8288	11.974
24.44	14.0686	13.4967	7.37084	14.4156	7.32157	4.53641	12.889	12.0404
24.54	14.1132	13.5334	7.39506	14.4813	7.36766	4.55672	12.9398	12.0896
24.64	14.196	13.5841	7.4099	14.5399	7.40203	4.5575	12.9827	12.1334
24.74	14.2593	13.6584	7.431	14.6078	7.41063	4.57937	13.0382	12.1779
24.84	14.321	13.7005	7.45756	14.6727	7.42157	4.57234	13.1023	12.2419
24.94	14.3706	13.7513	7.48021	14.7195	7.45438	4.59187	13.1585	12.2845
25.04	14.4425	13.7802	7.51615	14.8141	7.47235	4.59187	13.2163	12.322
25.14	14.5093	13.8365	7.53568	14.8766	7.50047	4.59187	13.2601	12.3763
25.24	14.5733	13.8841	7.54662	14.9227	7.49969	4.60672	13.2913	12.4318
25.34	14.6386	13.967	7.55521	14.9664	7.5161	4.61609	13.357	12.515
25.44	14.7182	13.9818	7.57943	15.0125	7.5325	4.62625	13.4242	12.5884
25.54	14.7839	14.0373	7.606	15.068	7.55438	4.63875	13.4663	12.6501
25.64	14.8503	14.0912	7.62865	15.1383	7.58328	4.66688	13.5296	12.7033
25.74	14.9057	14.1302	7.65678	15.1906	7.59813	4.66531	13.6031	12.7642
25.84	14.9643	14.181	7.69115	15.2531	7.6325	4.67469	13.6554	12.808
25.94	15.0276	14.2365	7.71537	15.3281	7.64891	4.68015	13.6773	12.8759
26.04	15.0921	14.3052	7.7349	15.4008	7.67625	4.70906	13.721	12.9326
26.14	15.1432	14.3732	7.75131	15.4422	7.70438	4.73562	13.7913	13.0064
26.24	15.1975	14.4279	7.781	15.5078	7.71766	4.73328	13.839	13.0482
26.34	15.2671	14.4849	7.82475	15.5719	7.73016	4.74812	13.9077	13.0958
26.44	15.3265	14.5302	7.84271	15.6344	7.73641	4.77156	13.9538	13.1232
26.54	15.3753	14.6037	7.87631	15.6953	7.7661	4.78797	13.9953	13.1533
26.64	15.4233	14.6498	7.89506	15.7602	7.80047	4.80281	14.0413	13.1888
26.74	15.5069	14.6888	7.90678	15.8258	7.80985	4.80594	14.0827	13.2451
26.84	15.553	14.7443	7.92631	15.8797	7.83641	4.81844	14.1077	13.2755
26.94	15.6323	14.7982	7.94584	15.9219	7.85125	4.82234	14.1671	13.3126
27.04	15.6956	14.8537	7.96381	15.9867	7.87078	4.82703	14.2281	13.3759
27.14	15.769	14.924	8.00131	16.0438	7.9036	4.83719	14.2796	13.4009
27.24	15.8456	14.9701	8.02787	16.1149	7.92625	4.84969	14.3452	13.458
27.34	15.919	15.0256	8.05521	16.1883	7.9575	4.84969	14.4171	13.5173
27.44	15.9671	15.0834	8.08178	16.2555	7.96453	4.86453	14.4468	13.5888
27.54	16.0464	15.1646	8.11068	16.3094	7.98875	4.86453	14.4663	13.6392
27.64	16.1354	15.2295	8.14037	16.3875	8.00828	4.87859	14.5054	13.69
27.74	16.2093	15.2756	8.17709	16.4508	8.01922	4.91219	14.546	13.7443
27.84	16.2827	15.3646	8.21381	16.5086	8.05672	4.93484	14.5991	13.8029
27.94	16.3472	15.431	8.2349	16.5641	8.0786	4.93094	14.639	13.8509
28.04	16.4182	15.4865	8.25912	16.6297	8.10047	4.93562	14.6702	13.9142
28.14	16.4725	15.5599	8.281	16.6821	8.11375	4.96375	14.7163	13.9771
28.24	16.5503	15.6224	8.31225	16.7547	8.14188	4.98328	14.7452	14.0611
28.34	16.596	15.6693	8.33568	16.7946	8.16844	5.00516	14.7968	14.1162
28.44	16.6854	15.7052	8.35365	16.8328	8.19032	5.01766	14.8156	14.165
28.54	16.739	15.7365	8.39896	16.9008	8.20047	5.03719	14.857	14.2162
28.64	16.7792	15.7466	8.42162	16.9406	8.22391	5.04891	14.9171	14.2712
28.74	16.8378	15.7873	8.44584	16.9789	8.2536	5.06844	14.9585	14.3298
28.84	16.8972	15.8459	8.48178	17.0516	8.27313	5.08016	15.0218	14.3939
28.94	16.9675	15.899	8.50678	17.0946	8.29344	5.09656	15.0609	14.4564
29.04	17.0319	15.9209	8.52396	17.1336	8.31688	5.09969	15.1148	14.5044
29.14	17.0811	15.9966	8.55053	17.1703	8.33172	5.13094	15.1867	14.5685
29.24	17.1456	16.0451	8.57943	17.2313	8.35282	5.14109	15.2085	14.6314
29.34	17.205	16.0959	8.606	17.2703	8.38407	5.13875	15.2788	14.6962
29.44	17.2753	16.1568	8.62553	17.3258	8.39735	5.15047	15.3226	14.7447
29.54	17.3132	16.2052	8.64506	17.3766	8.40672	5.16688	15.3523	14.7857
29.64	17.3827	16.2513	8.6599	17.4274	8.43094	5.17	15.3968	14.8326
29.74	17.4444	16.2982	8.66771	17.5125	8.45282	5.20125	15.4515	14.9044
29.84	17.4831	16.349	8.70834	17.561	8.46532	5.21766	15.4906	14.9642
29.94	17.5421	16.4045	8.72318	17.6102	8.48875	5.22078	15.5249	15.0263
30.04	17.6089	16.4599	8.75365	17.6969	8.49657	5.23562	15.5656	15.0962
30.14	17.6698	16.5357	8.75756	17.7555	8.52	5.24344	15.6101	15.1751
30.24	17.7339	16.5841	8.79037	17.8328	8.52782	5.24812	15.6406	15.2376
30.34	17.7983	16.6498	8.81303	17.8953	8.54735	5.26766	15.7046	15.2896
30.44	17.8585	16.7201	8.84818	17.95	8.5786	5.28719	15.7601	15.3427
30.54	17.955	16.7638	8.87084	17.9938	8.58172	5.31844	15.8015	15.4244
30.64	17.9944	16.8295	8.89975	18.0477	8.60282	5.32625	15.8382	15.4818
30.74	18.0725	16.874	8.92631	18.1071	8.63719	5.34266	15.9007	15.5615
30.84	18.1307	16.892	8.95756	18.1571	8.65203	5.34891	15.9788	15.6041
30.94	18.2015	16.9506	8.98021	18.2281	8.67313	5.35672	16.0249	15.6552
31.04	18.2671	16.9818	9.00131	18.2821	8.69969	5.3575	16.0765	15.7146
31.14	18.3432	17.0302	9.031	18.3281	8.71766	5.38875	16.1327	15.754
31.24	18.4026	17.0787	9.0599	18.361	8.72313	5.40828	16.1851	15.8166
31.34	18.4655	17.1185	9.0935	18.4313	8.75125	5.42	16.2359	15.8724
31.44	18.5405	17.1693	9.0935	18.4938	8.77782	5.43641	16.2835	15.9349
31.54	18.6061	17.2216	9.1224	18.5477	8.79422	5.44656	16.3179	15.981
31.64	18.653	17.2873	9.1474	18.6422	8.81688	5.44422	16.3617	16.0162
31.74	18.7358	17.3216	9.16928	18.7047	8.84344	5.45906	16.4077	16.0951
31.84	18.8015	17.3756	9.18803	18.7508	8.86297	5.47078	16.4523	16.1521
31.94	18.8522	17.4357	9.22709	18.8016	8.86063	5.48562	16.4976	16.2123
32.04	18.9108	17.4966	9.25834	18.8453	8.895	5.49812	16.5281	16.2708
32.14	18.9725	17.5498	9.281	18.8883	8.92157	5.50984	16.557	16.3318
32.24	19.0616	17.6154	9.30834	18.95	8.9411	5.51765	16.5968	16.3904
32.34	19.1253	17.6615	9.34897	19.0102	8.97313	5.54109	16.6117	16.4486
32.44	19.1499	17.7279	9.35912	19.0899	8.98641	5.55281	16.6656	16.4982
32.54	19.1944	17.7904	9.37631	19.1492	9.02	5.56062	16.7093	16.5568
32.64	19.2604	17.8295	9.40521	19.2133	9.04735	5.58015	16.7601	16.6041
32.74	19.3151	17.8552	9.42006	19.243	9.0575	5.59969	16.8023	16.6517
32.84	19.3557	17.931	9.4685	19.3047	9.07469	5.61609	16.846	16.7033
32.94	19.4097	17.9818	9.48959	19.3813	9.08641	5.62312	16.8968	16.7291
33.04	19.4811	18.0131	9.53568	19.4492	9.10594	5.63094	16.9351	16.774
33.14	19.5593	18.0521	9.56537	19.5055	9.13407	5.66219	17.0148	16.8263
33.24	19.6319	18.0841	9.59428	19.5664	9.15203	5.6575	17.0726	16.8802
33.34	19.6792	18.1256	9.61693	19.6125	9.16453	5.65828	17.1429	16.9181
33.44	19.7495	18.1623	9.62709	19.6875	9.1911	5.67781	17.2085	16.9681
33.54	19.8284	18.2248	9.64037	19.7274	9.20047	5.70125	17.2671	16.997
33.64	19.8843	18.2834	9.681	19.7828	9.22391	5.72078	17.314	17.0404
33.74	19.9358	18.3365	9.71537	19.8531	9.23875	5.74031	17.3695	17.0912
33.84	19.9956	18.3974	9.74896	19.9156	9.27313	5.75672	17.4281	17.129
33.94	20.0835	18.4506	9.75912	19.9664	9.29266	5.77156	17.4757	17.2037
34.04	20.1632	18.506	9.78568	20.0078	9.30203	5.79109	17.5023	17.2763
34.14	20.23	18.5763	9.82006	20.0446	9.31688	5.81062	17.5515	17.3314
34.24	20.287	18.6177	9.83646	20.0836	9.33641	5.81766	17.5718	17.4087
34.34	20.3542	18.6545	9.84897	20.1336	9.34422	5.83016	17.6242	17.4541
34.44	20.4311	18.6974	9.89037	20.1774	9.37547	5.84969	17.6585	17.5099
34.54	20.5253	18.7513	9.91459	20.2235	9.38719	5.86922	17.7062	17.5806
34.64	20.6225	18.7904	9.94584	20.2656	9.40672	5.87937	17.732	17.6529
34.74	20.6905	18.8654	9.98021	20.3188	9.41688	5.87703	17.7835	17.7177
34.84	20.7768	18.9162	10.0013	20.3649	9.42235	5.89656	17.8491	17.7642
34.94	20.8503	18.9701	10.0193	20.4188	9.43407	5.90516	17.8882	17.8197
35.04	20.9268	19.0209	10.031	20.4891	9.44578	5.91688	17.932	17.872
35.14	20.9936	19.0732	10.0513	20.5477	9.46532	5.93172	17.9929	17.924
35.24	21.0546	19.0943	10.0873	20.6149	9.48485	5.95125	18.0296	18.0044
35.34	21.1116	19.1545	10.0974	20.6578	9.50828	5.97078	18.0773	18.0599
35.44	21.1597	19.2084	10.138	20.7039	9.52782	5.98562	18.1187	18.0978
35.54	21.2241	19.2834	10.1724	20.7586	9.54266	5.99031	18.1702	18.1412
35.64	21.2776	19.3373	10.1943	20.8031	9.55516	6.00984	18.2163	18.2001
35.74	21.3472	19.4123	10.2161	20.8571	9.57157	6.01765	18.2523	18.2642
35.84	21.4253	19.4716	10.2427	20.8985	9.59422	6.03719	18.2601	18.3431
35.94	21.4753	19.524	10.2622	20.9352	9.61063	6.04422	18.2976	18.3986
36.04	21.5386	19.5959	10.2904	20.9891	9.62547	6.05672	18.3577	18.4595
36.14	21.5929	19.6576	10.2958	21.0555	9.65203	6.07313	18.4249	18.5068
36.24	21.655	19.7084	10.313	21.1078	9.65203	6.07234	18.471	18.5501
36.34	21.7261	19.7591	10.3411	21.1805	9.66453	6.08406	18.514	18.6009
36.44	21.8018	19.806	10.356	21.2477	9.68094	6.09187	18.5562	18.6447
36.54	21.8589	19.8552	10.3724	21.2977	9.69266	6.1114	18.6117	18.7103
36.64	21.8987	19.8834	10.4021	21.3578	9.70282	6.13094	18.6507	18.7783
36.74	21.9565	19.9482	10.4052	21.4383	9.72703	6.15047	18.7116	18.8197
36.84	22.0393	19.992	10.4193	21.5008	9.74188	6.1575	18.7648	18.883
36.94	22.0991	20.0334	10.4419	21.5789	9.75438	6.16531	18.8257	18.9349
37.04	22.196	20.081	10.4771	21.6469	9.77391	6.17469	18.8843	18.9662
37.14	22.2507	20.1388	10.4833	21.7149	9.78563	6.18641	18.9171	19.0115
37.24	22.3198	20.181	10.5005	21.7516	9.81219	6.18172	18.9601	19.0587
37.34	22.3831	20.2513	10.5286	21.8055	9.82157	6.20125	19.021	19.1126
37.44	22.4265	20.2904	10.5388	21.8774	9.83328	6.21609	19.0601	19.1623
37.54	22.48	20.3537	10.5677	21.9336	9.84813	6.22391	19.0921	19.2064
37.64	22.5534	20.3998	10.5896	21.9789	9.86297	6.23328	19.1335	19.2486
37.74	22.6167	20.4748	10.6068	22.0641	9.87547	6.25984	19.1867	19.3087
37.84	22.687	20.5224	10.6287	22.1219	9.90672	6.27156	19.2327	19.3697
37.94	22.7518	20.5638	10.656	22.1852	9.92156	6.28641	19.282	19.4126
38.04	22.7983	20.6302	10.6857	22.236	9.92235	6.27234	19.3156	19.438
38.14	22.8569	20.6927	10.7107	22.3016	9.94891	6.28719	19.357	19.4966
38.24	22.9327	20.7396	10.7544	22.3727	9.9536	6.29422	19.4007	19.5701
38.34	23.0093	20.7951	10.7935	22.4383	9.97	6.30672	19.432	19.6216
38.44	23.0874	20.8427	10.8247	22.5133	9.98172	6.32312	19.4827	19.6677
38.54	23.1636	20.8959	10.8474	22.5641	10.0083	6.33016	19.5335	19.7369
38.64	23.2417	20.9396	10.8802	22.6266	10.0278	6.345	19.5991	19.815
38.74	23.2925	20.992	10.8904	22.7117	10.0395	6.34969	19.6265	19.8783
38.84	23.3757	21.0568	10.9107	22.7547	10.0544	6.36453	19.6507	19.9154
38.94	23.4331	21.106	10.9654	22.7867	10.0552	6.37703	19.6968	19.9681
39.04	23.4987	21.1591	10.9849	22.836	10.0817	6.38563	19.7288	20.0337
39.14	23.5597	21.2365	11.0161	22.8891	10.0911	6.38875	19.7913	20.0837
39.24	23.6112	21.2826	11.0435	22.9586	10.0981	6.40828	19.8257	20.1416
39.34	23.6862	21.3459	11.0747	23.0094	10.1177	6.41688	19.8781	20.1978
39.44	23.7722	21.4115	11.0896	23.0711	10.1489	6.42703	19.932	20.2533
39.54	23.8448	21.4865	11.1185	23.1297	10.1638	6.43172	19.9827	20.3017
39.64	23.9046	21.5357	11.1482	23.1899	10.1692	6.44344	20.0273	20.3583
39.74	24.0073	21.5927	11.1794	23.2555	10.188	6.43953	20.0734	20.397
39.84	24.0542	21.6498	11.2115	23.3094	10.2075	6.45125	20.1359	20.4408
39.94	24.1018	21.6974	11.2396	23.4039	10.2161	6.47078	20.1968	20.4962
40.04	24.1557	21.7404	11.2497	23.4664	10.2263	6.46922	20.2437	20.5501
40.14	24.228	21.7873	11.2669	23.5203	10.2505	6.46687	20.2992	20.6146
40.24	24.2843	21.8287	11.2888	23.5789	10.2661	6.47469	20.3382	20.6591
40.34	24.3288	21.849	11.3083	23.6149	10.2809	6.48641	20.4038	20.7279
40.44	24.3589	21.8998	11.3341	23.6688	10.2981	6.48328	20.4476	20.7533
40.54	24.4167	21.9552	11.3513	23.7242	10.32	6.49891	20.4937	20.7947
40.64	24.4714	21.999	11.3544	23.7703	10.3169	6.51375	20.5374	20.8431
40.74	24.537	22.0568	11.3763	23.8289	10.3489	6.50984	20.5851	20.8955
40.84	24.5948	22.0982	11.3904	23.9086	10.3677	6.51687	20.6265	20.9353
40.94	24.6432	22.1545	11.4044	23.9649	10.3825	6.51297	20.6734	20.9916
41.04	24.7073	22.2318	11.4333	24.0133	10.4028	6.51766	20.7288	21.0353
41.14	24.7698	22.292	11.4458	24.0836	10.4262	6.52234	20.7679	21.0728
41.24	24.8175	22.3412	11.4607	24.1375	10.4458	6.53719	20.8062	21.1337
41.34	24.8831	22.3998	11.4607	24.193	10.4653	6.52937	20.8577	21.1806
41.44	24.9288	22.4779	11.4693	24.2586	10.4848	6.53641	20.9085	21.2216
41.54	24.9909	22.5334	11.5044	24.3156	10.5161	6.54891	20.9546	21.2923
41.64	25.0557	22.5646	11.5169	24.3641	10.5309	6.55672	20.9984	21.3642
41.74	25.1237	22.6381	11.5341	24.4352	10.5552	6.56844	21.0374	21.4205
41.84	25.1956	22.7099	11.5333	24.4961	10.5684	6.58797	21.0734	21.4837
41.94	25.269	22.7951	11.5505	24.5321	10.5817	6.59969	21.1335	21.5392
42.04	25.3276	22.856	11.5779	24.5836	10.6177	6.61922	21.1437	21.5658
42.14	25.3804	22.9076	11.5826	24.6266	10.6372	6.63875	21.1656	21.6185
42.24	25.4358	22.9631	11.6021	24.6742	10.6684	6.65047	21.221	21.674
42.34	25.5026	23.0131	11.6169	24.736	10.6716	6.65828	21.2749	21.7142
42.44	25.5643	23.0732	11.6349	24.8211	10.6919	6.65828	21.314	21.7619
42.54	25.6483	23.1302	11.6599	24.8836	10.7106	6.67781	21.3413	21.8201
42.64	25.7136	23.1857	11.6888	24.9305	10.7278	6.68562	21.3937	21.8697
42.74	25.7722	23.2271	11.7271	24.9844	10.7427	6.70125	21.4398	21.9134
42.84	25.8218	23.2677	11.7451	25.0617	10.7622	6.70906	21.5023	21.9779
42.94	25.8679	23.3099	11.7622	25.1172	10.7825	6.72859	21.5398	22.024
43.04	25.9272	23.3537	11.7857	25.1688	10.7895	6.74031	21.5929	22.0755
43.14	25.9929	23.392	11.8099	25.2242	10.8122	6.74813	21.6421	22.1216
43.24	26.0593	23.4435	11.8286	25.275	10.8247	6.75594	21.6867	22.1568
43.34	26.1225	23.4998	11.8466	25.3453	10.8442	6.76453	21.721	22.1888
43.44	26.1807	23.5576	11.856	25.3844	10.8559	6.77156	21.7702	22.2228
43.54	26.2534	23.6271	11.8755	25.4453	10.8559	6.78328	21.8351	22.2767
43.64	26.3179	23.6662	11.8833	25.4821	10.8872	6.80281	21.8796	22.3263
43.74	26.3632	23.7396	11.9099	25.5446	10.9114	6.80594	21.9038	22.3638
43.84	26.4245	23.8412	11.9341	25.5953	10.9184	6.80672	21.9554	22.4111
43.94	26.5007	23.9045	11.9583	25.6539	10.9403	6.82625	21.9835	22.4552
44.04	26.5577	23.9584	11.9997	25.7117	10.9458	6.84578	22.0366	22.5099
44.14	26.6147	24.0256	12.0161	25.7586	10.977	6.84969	22.0687	22.5568
44.24	26.6792	24.0959	12.0388	25.8188	10.9966	6.86922	22.1226	22.6197
44.34	26.7565	24.1545	12.063	25.8961	11.013	6.88094	22.1898	22.6837
44.44	26.8292	24.2037	12.099	25.95	11.0278	6.88875	22.2452	22.7392
44.54	26.9046	24.2521	12.1138	26.0172	11.0473	6.89187	22.2913	22.7943
44.64	26.9655	24.3013	12.1372	26.068	11.0669	6.89656	22.3257	22.8599
44.74	27.0288	24.3732	12.1451	26.1141	11.0817	6.91609	22.3781	22.9083
44.84	27.1018	24.4357	12.1763	26.1649	11.0911	6.92391	22.4257	22.9572
44.94	27.1491	24.4834	12.1982	26.2117	11.1177	6.93641	22.4593	23.0123
45.04	27.2241	24.5443	12.2201	26.2516	11.1536	6.93641	22.5101	23.0826
45.14	27.2979	24.5865	12.2419	26.318	11.1684	6.94344	22.5538	23.158
45.24	27.3546	24.6349	12.2466	26.3766	11.188	6.95125	22.6117	23.2248
45.34	27.403	24.6857	12.2693	26.4258	11.2075	6.97078	22.6656	23.2513
45.44	27.4515	24.7318	12.2982	26.4742	11.2341	6.97078	22.7257	23.3138
45.54	27.4929	24.7787	12.3333	26.525	11.2317	6.99343	22.7866	23.3685
45.64	27.5475	24.831	12.3513	26.5758	11.2653	7.00672	22.8335	23.4115
45.74	27.6054	24.892	12.3787	26.625	11.27	7.01297	22.889	23.4607
45.84	27.6577	24.9459	12.3982	26.6766	11.2927	7.02625	22.9593	23.513
45.94	27.7222	25.0021	12.4318	26.7336	11.3169	7.02937	23.0101	23.5845
46.04	27.8042	25.0529	12.449	26.7789	11.3442	7.04422	23.0577	23.64
46.14	27.8698	25.1021	12.4685	26.8406	11.3606	7.05672	23.1148	23.6822
46.24	27.9343	25.1506	12.4974	26.911	11.3708	7.06062	23.1734	23.7318
46.34	27.9999	25.1857	12.5161	26.986	11.395	7.07234	23.2163	23.7888
46.44	28.0788	25.2248	12.5435	27.0516	11.4114	7.08016	23.2648	23.8279
46.54	28.1577	25.2787	12.5794	27.0906	11.4262	7.09969	23.3062	23.8646
46.64	28.2265	25.3295	12.6044	27.1492	11.4575	7.09969	23.3515	23.9216
46.74	28.2991	25.3927	12.6451	27.2094	11.4677	7.1075	23.4031	23.9708
46.84	28.3589	25.4435	12.6646	27.2524	11.4848	7.11922	23.4593	24.015
46.94	28.4319	25.4974	12.6763	27.3258	11.5044	7.12703	23.4906	24.0779
47.04	28.4929	25.5724	12.7036	27.3985	11.5239	7.15047	23.5531	24.1068
47.14	28.5608	25.6302	12.7302	27.45	11.5434	7.17	23.6148	24.156
47.24	28.6311	25.6623	12.7591	27.4969	11.563	7.1825	23.6554	24.2099
47.34	28.6807	25.7201	12.7888	27.5571	11.5911	7.20125	23.7163	24.247
47.44	28.7382	25.7756	12.8083	27.6071	11.6059	7.21609	23.7796	24.3076
47.54	28.8093	25.8326	12.8177	27.6578	11.6372	7.20906	23.8257	24.3607
47.64	28.8768	25.8974	12.849	27.7047	11.652	7.22078	23.8695	24.433
47.74	28.9511	25.9341	12.8708	27.7867	11.6645	7.2325	23.9202	24.4783
47.84	29.0167	25.9826	12.8982	27.8211	11.6958	7.24031	23.9632	24.5197
47.94	29.0807	26.0412	12.9076	27.8961	11.72	7.24813	24.0218	24.5572
48.04	29.1456	26.1006	12.9372	27.9664	11.7348	7.25984	24.0726	24.6103
48.14	29.2202	26.1341	12.9583	28.0274	11.7661	7.26766	24.1218	24.6529
48.24	29.296	26.1693	12.9849	28.0758	11.7856	7.27625	24.1538	24.7021
48.34	29.3671	26.2591	13.0326	28.1656	11.802	7.29109	24.1976	24.7396
48.44	29.4421	26.3326	13.0622	28.2196	11.8169	7.29812	24.2406	24.8154
48.54	29.5046	26.381	13.0701	28.2828	11.8317	7.30203	24.2765	24.8568
48.64	29.5425	26.4482	13.0943	28.3485	11.8481	7.31531	24.3226	24.9291
48.74	29.6042	26.506	13.1208	28.4071	11.8755	7.31844	24.3734	24.9744
48.84	29.6643	26.5677	13.1349	28.475	11.8872	7.33016	24.4195	25.0205
48.94	29.739	26.6263	13.1451	28.5399	11.9216	7.33797	24.4585	25.0794
49.04	29.7901	26.674	13.1669	28.6305	11.9458	7.36141	24.5054	25.1423
49.14	29.8432	26.7279	13.1935	28.693	11.9606	7.36453	24.5492	25.1986
49.24	29.9077	26.7787	13.2341	28.7438	11.9731	7.36922	24.5882	25.2701
49.34	29.9554	26.8154	13.2497	28.8141	11.9895	7.38406	24.6507	25.3302
49.44	29.9932	26.8607	13.2708	28.8797	12.0044	7.38953	24.6898	25.372
49.54	30.0561	26.8974	13.3005	28.943	12.0239	7.40516	24.7241	25.4271
49.64	30.1061	26.9459	13.3083	29.0086	12.0434	7.42	24.757	25.4826
49.74	30.1975	26.9943	13.3357	29.0477	12.063	7.42	24.7898	25.5435
49.84	30.2843	27.0318	13.3685	29.0953	12.0817	7.42781	24.8351	25.5919
49.94	30.3401	27.0771	13.388	29.1617	12.0942	7.44734	24.8796	25.6611
50.04	30.3921	27.1232	13.4099	29.2125	12.1153	7.4575	24.9249	25.7115
50.14	30.4725	27.1795	13.4224	29.2664	12.1372	7.46297	24.9546	25.7638
50.24	30.5272	27.2326	13.4466	29.3305	12.1606	7.47156	24.9788	25.8193
50.34	30.571	27.292	13.4732	29.368	12.188	7.48641	25.0054	25.8607
50.44	30.6397	27.3412	13.4833	29.4071	12.1903	7.50594	25.0492	25.9123
50.54	30.712	27.3951	13.4888	29.4594	12.2036	7.51297	25.0952	25.9744
50.64	30.7624	27.4482	13.5318	29.4961	12.2231	7.50594	25.139	26.0232
50.74	30.8483	27.5138	13.5529	29.5641	12.2317	7.51766	25.1867	26.0748
50.84	30.9046	27.5599	13.5583	29.6102	12.2661	7.53016	25.2406	26.1232
50.94	30.9729	27.599	13.5826	29.6688	12.2809	7.54891	25.2749	26.1876
51.04	31.0432	27.6498	13.6107	29.7258	12.2934	7.56844	25.314	26.2462
51.14	31.1147	27.6951	13.624	29.7867	12.2934	7.57703	25.3468	26.3052
51.24	31.1804	27.7506	13.6482	29.8524	12.3247	7.59656	25.389	26.3685
51.34	31.2436	27.8021	13.6654	29.911	12.3333	7.59891	25.4632	26.4115
51.44	31.3265	27.8459	13.6802	29.9664	12.3364	7.59969	25.5132	26.4482
51.54	31.3819	27.8873	13.7068	30.0125	12.3724	7.61141	25.5538	26.5185
51.64	31.4323	27.9357	13.7279	30.0711	12.3872	7.61922	25.5906	26.5806
51.74	31.4827	28.006	13.7513	30.118	12.402	7.63094	25.6429	26.599
51.84	31.5417	28.0529	13.7693	30.1735	12.4145	7.63875	25.6898	26.6322
51.94	31.5932	28.106	13.7935	30.2375	12.4341	7.64734	25.7374	26.6939
52.04	31.6597	28.1638	13.8091	30.2969	12.4544	7.65047	25.7624	26.7423
52.14	31.7304	28.2201	13.8201	30.3453	12.4692	7.65437	25.7874	26.7919
52.24	31.8015	28.3029	13.8326	30.4156	12.4809	7.66922	25.8546	26.8365
52.34	31.8722	28.3802	13.8802	30.493	12.4958	7.67391	25.9226	26.8994
52.44	31.9554	28.4404	13.9068	30.5352	12.5083	7.68172	25.9445	26.9662
52.54	32.0327	28.5162	13.9216	30.5836	12.5356	7.68953	25.9859	27.0287
52.64	32.0741	28.5841	13.9372	30.6571	12.5552	7.70125	26.0234	27.063
52.74	32.1284	28.642	13.963	30.7172	12.5747	7.70906	26.0531	27.129
52.84	32.194	28.6779	14.0044	30.7867	12.6013	7.72078	26.0827	27.19
52.94	32.2526	28.7396	14.031	30.8602	12.6137	7.74031	26.1226	27.2556
53.04	32.33	28.7873	14.0474	30.9203	12.6255	7.74734	26.1945	27.3189
53.14	32.3862	28.8537	14.0583	30.9813	12.645	7.75984	26.2523	27.3744
53.24	32.4284	28.9193	14.0911	31.0352	12.6645	7.76766	26.3031	27.4048
53.34	32.4667	28.9631	14.1287	31.0914	12.6841	7.77156	26.357	27.458
53.44	32.5194	29.0123	14.1599	31.1461	12.6958	7.78797	26.4007	27.4888
53.54	32.5772	29.0724	14.1693	31.2	12.7106	7.79891	26.4546	27.5419
53.64	32.6163	29.1271	14.1865	31.2406	12.7231	7.80281	26.5101	27.5857
53.74	32.6807	29.1662	14.2161	31.3016	12.7591	7.81453	26.5679	27.633
53.84	32.7507	29.217	14.238	31.3727	12.7739	7.83015	26.6195	27.6732
53.94	32.8179	29.2662	14.2623	31.4352	12.7934	7.845	26.6749	27.7318
54.04	32.8765	29.3263	14.2826	31.4961	12.8044	7.84969	26.7437	27.7849
54.14	32.9304	29.3802	14.3162	31.5571	12.8169	7.8575	26.8109	27.838
54.24	32.9905	29.4115	14.3333	31.6133	12.8364	7.86609	26.8499	27.9044
54.34	33.0503	29.4513	14.3396	31.6946	12.8528	7.87312	26.9077	27.9595
54.44	33.1311	29.4974	14.3607	31.7508	12.8724	7.87312	26.9429	28.0208
54.54	33.2081	29.5607	14.3951	31.8211	12.9067	7.88484	26.9913	28.0791
54.64	33.2604	29.6115	14.4263	31.8485	12.9216	7.89266	27.0577	28.1369
54.74	33.3366	29.6607	14.4443	31.9281	12.9341	7.90437	27.0991	28.2123
54.84	33.3979	29.7091	14.4661	31.9891	12.9489	7.92391	27.1382	28.2798
54.94	33.4682	29.7568	14.4927	32.0477	12.97	7.93172	27.182	28.3384
55.04	33.5436	29.8177	14.5271	32.0985	13.0052	7.94344	27.2288	28.4037
55.14	33.6069	29.8388	14.5365	32.1469	13.02	7.96297	27.2671	28.4576
55.24	33.6901	29.8998	14.5677	32.2	13.0231	7.95828	27.2765	28.5189
55.34	33.7651	29.9552	14.5849	32.2469	13.0395	7.96219	27.3288	28.5728
55.44	33.8268	30.024	14.6099	32.3055	13.0591	7.97859	27.3742	28.6478
55.54	33.896	30.0771	14.6302	32.3547	13.07	7.98641	27.4187	28.688
55.64	33.9569	30.1302	14.6521	32.3875	13.1059	7.99812	27.464	28.7349
55.74	34.0366	30.1693	14.6677	32.4617	13.1224	8.01766	27.5218	28.7857
55.84	34.1108	30.2162	14.6857	32.4938	13.1294	8.03719	27.5726	28.8466
55.94	34.1753	30.267	14.7076	32.5477	13.1489	8.03719	27.6187	28.8822
56.04	34.2378	30.3271	14.7302	32.6071	13.1638	8.05359	27.6429	28.9595
56.14	34.294	30.3959	14.7513	32.6461	13.1645	8.04891	27.682	29.0087
56.24	34.3421	30.4709	14.781	32.7	13.1677	8.06844	27.7234	29.0568
56.34	34.3823	30.5365	14.7935	32.7406	13.1692	8.08797	27.7804	29.1087
56.44	34.4343	30.5888	14.8099	32.8063	13.1841	8.10437	27.8171	29.1373
56.54	34.4807	30.6498	14.8248	32.8672	13.2106	8.11922	27.8624	29.1884
56.64	34.5464	30.7084	14.8544	32.9071	13.2036	8.13094	27.9007	29.2462
56.74	34.605	30.7654	14.8669	32.9625	13.2239	8.13875	27.9351	29.3353
56.84	34.6589	30.8216	14.8911	33.0164	13.2387	8.14578	27.9788	29.3931
56.94	34.7147	30.8802	14.9154	33.0805	13.2536	8.15047	28.0101	29.456
57.04	34.7944	30.931	14.9372	33.1383	13.2544	8.16531	28.0609	29.5216
57.14	34.8483	30.9779	14.9568	33.2047	13.2739	8.1825	28.1195	29.5701
57.24	34.9069	31.0334	14.974	33.2821	13.2989	8.18953	28.1702	29.6076
57.34	34.9585	31.1005	14.9974	33.3453	13.3044	8.20125	28.2327	29.6755
57.44	35.0358	31.1615	15.024	33.418	13.3122	8.20906	28.282	29.7482
57.54	35.085	31.2131	15.0435	33.4742	13.3169	8.2239	28.3281	29.8185
57.64	35.1589	31.2756	15.0701	33.5281	13.3364	8.24109	28.3765	29.8705
57.74	35.228	31.3607	15.0857	33.5883	13.3513	8.25984	28.4116	29.9185
57.84	35.2983	31.4193	15.1099	33.6492	13.3606	8.26766	28.4718	29.974
57.94	35.364	31.5091	15.1497	33.693	13.3724	8.2825	28.5351	30.0396
58.04	35.4108	31.5607	15.1646	33.7586	13.3872	8.30203	28.5617	30.0833
58.14	35.4835	31.6232	15.181	33.8305	13.402	8.29969	28.5968	30.1435
58.24	35.528	31.6888	15.2154	33.8914	13.4145	8.31141	28.6343	30.188
58.34	35.5952	31.7474	15.2419	33.9352	13.4231	8.33016	28.7015	30.2513
58.44	35.6538	31.7912	15.2693	33.9906	13.438	8.33797	28.7241	30.3005
58.54	35.7194	31.8568	15.2966	34.0438	13.4528	8.34969	28.7601	30.3412
58.64	35.7905	31.9318	15.3287	34.1071	13.4653	8.3575	28.8156	30.3958
58.74	35.8624	31.9779	15.3568	34.1688	13.4887	8.36922	28.857	30.4521
58.84	35.935	32.0216	15.388	34.2149	13.4934	8.39187	28.8976	30.4982
58.94	36.0124	32.0724	15.4169	34.2633	13.5153	8.40125	28.9468	30.5576
59.04	36.0983	32.1232	15.4302	34.3071	13.5278	8.40828	28.9859	30.6029
59.14	36.1788	32.1857	15.4552	34.3719	13.5356	8.41219	29.0296	30.6498
59.24	36.2468	32.2232	15.4771	34.4188	13.5637	8.42	29.0726	30.6935
59.34	36.337	32.2638	15.4919	34.4625	13.5786	8.41531	29.1312	30.7462
59.44	36.4069	32.2982	15.5115	34.5086	13.6013	8.42469	29.1609	30.8099
59.54	36.478	32.3537	15.5287	34.5492	13.6255	8.43953	29.2023	30.849
59.64	36.5483	32.4162	15.5669	34.593	13.645	8.43953	29.2554	30.899
59.74	36.5964	32.4552	15.5888	34.6274	13.6599	8.45125	29.296	30.9439
59.84	36.6491	32.5091	15.5958	34.6883	13.6841	8.45437	29.3406	30.9818
59.94	36.7093	32.5552	15.6255	34.7485	13.7153	8.45203	29.3742	31.0443
60.04	36.7702	32.6201	15.6599	34.8102	13.7317	8.45906	29.4202	31.0982
60.14	36.8233	32.6631	15.663	34.8766	13.7544	8.46687	29.4663	31.1482
60.24	36.8843	32.7123	15.6771	34.9344	13.7888	8.4739	29.5148	31.1998
60.34	36.9827	32.7584	15.7005	34.9766	13.813	8.47156	29.5804	31.263
60.44	37.0362	32.7904	15.7232	35.0219	13.8325	8.49031	29.6226	31.3376
60.54	37.1018	32.8295	15.7497	35.075	13.8528	8.50125	29.6585	31.3869
60.64	37.1757	32.881	15.7693	35.1219	13.8755	8.51766	29.6929	31.456
60.74	37.2362	32.9123	15.7787	35.1852	13.9052	8.52234	29.7171	31.5033
60.84	37.3128	32.9599	15.8099	35.2477	13.9341	8.52937	29.7601	31.5416
60.94	37.3659	33.0209	15.8318	35.2867	13.97	8.5489	29.7992	31.6048
61.04	37.43	33.067	15.8521	35.3375	13.9934	8.54891	29.8304	31.6369
61.14	37.5015	33.1185	15.8591	35.3789	14.0083	8.55906	29.8796	31.6919
61.24	37.564	33.1591	15.8802	35.4399	14.0263	8.545	29.9249	31.7396
61.34	37.6253	33.2131	15.8904	35.4891	14.0552	8.56922	29.9859	31.7861
61.44	37.6698	33.274	15.9029	35.543	14.0747	8.57625	30.0101	31.8486
61.54	37.737	33.3466	15.9263	35.5992	14.1028	8.59266	30.0656	31.8947
61.64	37.7972	33.4146	15.9372	35.6664	14.1255	8.58797	30.107	31.9525
61.74	37.8479	33.4599	15.9466	35.7274	14.145	8.59969	30.1554	31.9876
61.84	37.9108	33.506	15.9685	35.7633	14.1762	8.6114	30.2327	32.0404
61.94	37.971	33.574	15.981	35.8125	14.1911	8.61219	30.2718	32.1146
62.04	38.0444	33.6201	16.0122	35.8774	14.2153	8.62625	30.3179	32.1662
62.14	38.0952	33.6888	16.024	35.9321	14.2247	8.61922	30.3523	32.2396
62.24	38.1577	33.7396	16.0318	35.993	14.2583	8.63875	30.4015	32.2943
62.34	38.2046	33.7951	16.0427	36.0399	14.2614	8.65359	30.4429	32.3443
62.44	38.2722	33.849	16.0435	36.0875	14.2786	8.67	30.4671	32.3939
62.54	38.3432	33.8701	16.0677	36.1492	14.2927	8.6825	30.5296	32.44
62.64	38.3956	33.9068	16.0826	36.1969	14.3052	8.68953	30.5593	32.4908
62.74	38.4784	33.9513	16.1021	36.2391	14.3364	8.69734	30.6124	32.5251
62.84	38.5327	34.0052	16.1138	36.2781	14.3513	8.70906	30.6195	32.5826
62.94	38.5796	34.0724	16.1333	36.3461	14.3591	8.70906	30.6749	32.6576
63.04	38.66	34.1193	16.1599	36.3992	14.3833	8.72859	30.7116	32.7029
63.14	38.7218	34.1615	16.1724	36.4508	14.4114	8.73328	30.7288	32.7646
63.24	38.8038	34.2084	16.2005	36.5156	14.4184	8.74812	30.7679	32.8162
63.34	38.878	34.256	16.2224	36.5492	14.4411	8.75984	30.8187	32.8724
63.44	38.9401	34.3115	16.238	36.6102	14.4419	8.75984	30.8695	32.9291
63.54	39.005	34.3685	16.2505	36.6821	14.4536	8.76687	30.896	32.9861
63.64	39.0757	34.4357	16.2904	36.7313	14.4583	8.77937	30.9398	33.0552
63.74	39.1257	34.4966	16.2958	36.8258	14.4778	8.7864	31.0015	33.1146
63.84	39.1753	34.5302	16.3013	36.8946	14.5036	8.79188	31.057	33.1712
63.94	39.2386	34.5795	16.3287	36.9133	14.5044	8.81062	31.1046	33.2197
64.04	39.314	34.6302	16.3537	36.9617	14.5372	8.80672	31.1507	33.2623
64.14	39.3804	34.7006	16.3755	37.0367	14.5591	8.83015	31.1882	33.3091
64.24	39.4491	34.7443	16.4021	37.1024	14.577	8.82703	31.2484	33.3576
64.34	39.5065	34.7873	16.4224	37.1727	14.5942	8.83016	31.2992	33.4228
64.44	39.5768	34.8334	16.4537	37.236	14.6091	8.84187	31.3413	33.4791
64.54	39.6261	34.8966	16.4966	37.2977	14.6224	8.84969	31.4038	33.5275
64.64	39.6608	34.9271	16.5013	37.3649	14.6255	8.85672	31.4242	33.5794
64.74	39.7343	34.9701	16.5232	37.4203	14.6372	8.86062	31.4523	33.6091
64.84	39.7975	35.0185	16.5388	37.4617	14.6598	8.87703	31.4952	33.6685
64.94	39.8468	35.1029	16.563	37.5156	14.6645	8.88484	31.5476	33.7333
65.04	39.9011	35.142	16.6052	37.5688	14.6887	8.89656	31.5882	33.7884
65.14	39.962	35.174	16.6216	37.618	14.7005	8.92156	31.6273	33.847
65.24	40.0155	35.2131	16.649	37.6899	14.7192	8.93172	31.6702	33.8927
65.34	40.0632	35.2826	16.6622	37.7555	14.7372	8.94344	31.7093	33.9419
65.44	40.0952	35.3177	16.6724	37.7946	14.7591	8.95125	31.7671	33.981
65.54	40.155	35.3654	16.699	37.8406	14.7856	8.94265	31.7874	34.022
65.64	40.2284	35.4162	16.7115	37.9024	14.7942	8.95906	31.8156	34.0728
65.74	40.3057	35.4662	16.7396	37.9672	14.8122	8.97859	31.8523	34.1142
65.84	40.3694	35.5334	16.7615	38.0321	14.8395	8.97859	31.9007	34.1794
65.94	40.4296	35.599	16.7935	38.0789	14.8442	8.98641	31.9593	34.2365
66.04	40.4999	35.6576	16.8247	38.1196	14.8637	8.99812	32.014	34.2873
66.14	40.5714	35.7099	16.8412	38.1688	14.8684	9.00984	32.0609	34.3251
66.24	40.6237	35.7787	16.8513	38.2281	14.8708	9.00984	32.1038	34.3822
66.34	40.6847	35.8451	16.8755	38.2703	14.8833	9.02937	32.1577	34.4306
66.44	40.7468	35.8826	16.9037	38.2977	14.8981	9.02937	32.1804	34.4732
66.54	40.8022	35.9357	16.9294	38.3531	14.8997	9.04109	32.2109	34.5123
66.64	40.871	35.9849	16.9294	38.4086	14.9067	9.03641	32.264	34.5591
66.74	40.9479	36.0287	16.9615	38.4617	14.9231	9.03719	32.3343	34.6353
66.84	41.0147	36.081	16.981	38.4922	14.9216	9.04891	32.3913	34.7052
66.94	41.0737	36.1256	17.0091	38.5258	14.9231	9.05047	32.4476	34.7423
67.04	41.1511	36.1576	17.024	38.5688	14.938	9.04812	32.482	34.8072
67.14	41.2143	36.2029	17.0357	38.6219	14.9692	9.04891	32.5179	34.858
67.24	41.2698	36.2466	17.0435	38.6758	14.977	9.04891	32.5538	34.9236
67.34	41.328	36.2998	17.0747	38.7125	14.9919	9.05594	32.6046	34.9669
67.44	41.364	36.3412	17.0966	38.7828	15.0083	9.05672	32.6413	35.006
67.54	41.4249	36.3951	17.1138	38.8485	15.0278	9.07312	32.6734	35.0646
67.64	41.4722	36.4677	17.1333	38.8891	15.0364	9.09969	32.7218	35.1197
67.74	41.5214	36.5482	17.1607	38.943	15.0395	9.09969	32.7913	35.1798
67.84	41.5847	36.6232	17.1841	38.9891	15.0591	9.11922	32.8257	35.2392
67.94	41.6354	36.7201	17.1919	39.057	15.0848	9.13094	32.8773	35.2728
68.04	41.6784	36.7795	17.2115	39.1055	15.0864	9.13875	32.9085	35.3228
68.14	41.7409	36.8295	17.2505	39.1735	15.1059	9.14734	32.9523	35.3744
68.24	41.7804	36.8998	17.2669	39.2313	15.1255	9.14578	33.0054	35.4287
68.34	41.8507	36.9521	17.2888	39.2946	15.1497	9.13875	33.0523	35.4873
68.44	41.8831	36.9912	17.3013	39.368	15.1645	9.15047	33.0968	35.5423
68.54	41.9229	37.067	17.3162	39.4266	15.1794	9.15828	33.1312	35.6033
68.64	41.9745	37.1185	17.3341	39.4867	15.1958	9.16688	33.1734	35.6666
68.74	42.0307	37.1709	17.356	39.5524	15.2036	9.16219	33.2406	35.722
68.84	42.0956	37.2076	17.3708	39.6196	15.2231	9.16531	33.2601	35.7736
68.94	42.1444	37.2357	17.3787	39.6914	15.2223	9.17312	33.2913	35.8216
69.04	42.2022	37.2756	17.4029	39.7516	15.2474	9.18953	33.3257	35.8654
69.14	42.2706	37.3076	17.4193	39.8336	15.263	9.19266	33.3882	35.9119
69.24	42.3292	37.356	17.4341	39.8922	15.2778	9.18562	33.4202	35.965
69.34	42.3999	37.3959	17.4576	39.943	15.2974	9.19422	33.4546	36.0005
69.44	42.4538	37.4435	17.4607	40.0086	15.3005	9.19734	33.4984	36.056
69.54	42.5335	37.499	17.4732	40.0446	15.313	9.20906	33.5343	36.0982
69.64	42.6046	37.5599	17.5091	40.1031	15.3364	9.20906	33.5906	36.1521
69.74	42.6487	37.6037	17.5115	40.161	15.3559	9.20516	33.6437	36.2001
69.84	42.7155	37.6779	17.524	40.2125	15.3637	9.20906	33.6945	36.2427
69.94	42.7835	37.7154	17.5388	40.2485	15.3802	9.21609	33.7554	36.3138
70.04	42.8534	37.7756	17.5669	40.3094	15.3872	9.22156	33.7992	36.3736
70.14	42.8901	37.8224	17.5826	40.3711	15.4067	9.22859	33.8726	36.4142
70.24	42.964	37.8607	17.6138	40.4399	15.4309	9.245	33.9202	36.4638
70.34	43.0362	37.9045	17.6451	40.4742	15.4606	9.25984	33.9624	36.5009
70.44	43.1018	37.9466	17.6615	40.525	15.477	9.27156	34.0343	36.5494
70.54	43.1749	38.0052	17.6763	40.5711	15.4919	9.26297	34.0851	36.6044
70.64	43.237	38.0412	17.7029	40.6102	15.5044	9.25594	34.1413	36.6673
70.74	43.2995	38.081	17.7232	40.6617	15.5286	9.27234	34.1976	36.7212
70.84	43.3417	38.1302	17.738	40.6961	15.5505	9.27937	34.232	36.772
70.94	43.4026	38.1568	17.7513	40.7485	15.5669	9.29109	34.2757	36.8314
71.04	43.4624	38.1818	17.7787	40.8094	15.5716	9.29109	34.3116	36.9044
71.14	43.4921	38.2201	17.8005	40.8321	15.5786	9.28797	34.3695	36.9521
71.24	43.5569	38.2802	17.813	40.9	15.5981	9.29109	34.4007	37.0427
71.34	43.6186	38.3341	17.8365	40.9524	15.613	9.29109	34.4273	37.113
71.44	43.6714	38.3951	17.8521	41.0086	15.6177	9.30281	34.4624	37.1962
71.54	43.7206	38.4506	17.8833	41.0672	15.6255	9.31062	34.4984	37.2556
71.64	43.7948	38.5037	17.9185	41.1274	15.6372	9.32234	34.5343	37.3259
71.74	43.8698	38.5474	17.9263	41.1805	15.645	9.32078	34.5827	37.397
71.84	43.9331	38.592	17.9529	41.2391	15.6567	9.32625	34.6077	37.4525
71.94	43.9768	38.6185	17.9654	41.3102	15.6684	9.33797	34.6507	37.5119
72.04	44.0335	38.6826	17.9896	41.3758	15.6809	9.33797	34.6945	37.5755
72.14	44.0827	38.7318	18.0115	41.4149	15.6958	9.34969	34.7523	37.6255
72.24	44.1409	38.7826	18.024	41.4719	15.6989	9.36609	34.7867	37.665
72.34	44.2132	38.8216	18.0357	41.5203	15.72	9.38094	34.8335	37.7193
72.44	44.2772	38.874	18.0513	41.5641	15.7497	9.36922	34.882	37.7748
72.54	44.3499	38.931	18.0826	41.618	15.7614	9.37625	34.9085	37.8333
72.64	44.4343	38.9623	18.0974	41.6774	15.7669	9.38484	34.9398	37.8873
72.74	44.4741	39.0091	18.1169	41.7196	15.7856	9.40828	34.9741	37.931
72.84	44.5104	39.0685	18.1263	41.7946	15.795	9.40828	35.0296	37.9634
72.94	44.5815	39.1216	18.1529	41.8336	15.8239	9.42	35.0835	38.0111
73.04	44.6577	39.1865	18.1872	41.8727	15.8364	9.43484	35.1093	38.0669
73.14	44.7233	39.2396	18.2052	41.9305	15.8481	9.44891	35.1624	38.1271
73.24	44.7991	39.2904	18.2154	41.986	15.8708	9.46297	35.2046	38.1732
73.34	44.8682	39.3342	18.2349	42.0399	15.8724	9.45906	35.2702	38.2158
73.44	44.9198	39.3607	18.2419	42.1031	15.8794	9.46375	35.3351	38.2439
73.54	44.9761	39.3998	18.2622	42.161	15.895	9.4825	35.3843	38.2955
73.64	45.0448	39.4388	18.2826	42.2047	15.9067	9.4825	35.4593	38.3392
73.74	45.0999	39.4748	18.2974	42.2555	15.9145	9.50047	35.5179	38.3724
73.84	45.1515	39.5138	18.3169	42.3063	15.9262	9.48641	35.5999	38.4248
73.94	45.2046	39.5795	18.3396	42.3492	15.9575	9.49578	35.6476	38.4779
74.04	45.2663	39.6201	18.356	42.3914	15.9684	9.50984	35.6702	38.524
74.14	45.339	39.6763	18.3802	42.4305	15.9848	9.50984	35.7195	38.5771
74.24	45.4163	39.7295	18.3872	42.4696	16.0044	9.50515	35.7648	38.6193
74.34	45.4581	39.8068	18.4021	42.5297	16.0161	9.51687	35.8257	38.6697
74.44	45.5159	39.849	18.4224	42.5836	16.0208	9.51062	35.8304	38.722
74.54	45.5542	39.9193	18.4537	42.6266	16.0403	9.51766	35.8499	38.7759
74.64	45.6057	39.9677	18.481	42.6836	16.07	9.5325	35.8695	38.8244
74.74	45.6366	40.0091	18.5044	42.7352	16.0981	9.54187	35.9156	38.8513
74.84	45.6866	40.0795	18.5208	42.7875	16.1059	9.56062	35.9757	38.9013
74.94	45.7311	40.1396	18.5357	42.8531	16.1255	9.56062	36.0054	38.9544
75.04	45.7936	40.1935	18.5505	42.9305	16.1333	9.58328	36.0413	38.9927
75.14	45.8335	40.2709	18.563	42.9742	16.1481	9.57625	36.0804	39.0404
75.24	45.8686	40.3146	18.5974	43.0446	16.1856	9.58406	36.1265	39.0748
75.34	45.9233	40.356	18.6333	43.0953	16.1911	9.58875	36.1702	39.1216
75.44	45.9749	40.3732	18.6482	43.1492	16.2153	9.59969	36.2015	39.1748
75.54	46.0479	40.4123	18.6724	43.2016	16.2317	9.61609	36.2601	39.2126
75.64	46.0979	40.442	18.6966	43.2735	16.2536	9.62391	36.3257	39.2251
75.74	46.1315	40.4873	18.7083	43.3367	16.2591	9.63094	36.3968	39.2572
75.84	46.2018	40.542	18.7216	43.4	16.2778	9.64109	36.4281	39.3041
75.94	46.2663	40.5943	18.7505	43.4938	16.2809	9.64656	36.4702	39.3365
76.04	46.3124	40.6349	18.7583	43.5492	16.2903	9.64656	36.5226	39.3763
76.14	46.3776	40.6857	18.7865	43.5953	16.3169	9.65828	36.5687	39.4025
76.24	46.4464	40.7443	18.8083	43.6641	16.3364	9.66297	36.6148	39.4541
76.34	46.5073	40.7787	18.8208	43.693	16.3434	9.68953	36.6663	39.5103
76.44	46.5671	40.8373	18.8404	43.7586	16.3411	9.69265	36.6976	39.5677
76.54	46.6202	40.9123	18.8568	43.8102	16.3552	9.70906	36.7406	39.5998
76.64	46.6651	40.9748	18.8708	43.8797	16.3638	9.72156	36.7843	39.6494
76.74	46.735	41.0498	18.8951	43.9281	16.3919	9.71375	36.821	39.7279
76.84	46.8022	41.0943	18.9146	43.9938	16.3973	9.72078	36.8695	39.7701
76.94	46.871	41.1545	18.9294	44.0641	16.4075	9.7239	36.9281	39.8162
77.04	46.9093	41.2084	18.9419	44.1024	16.4263	9.73641	36.9624	39.8708
77.14	46.9936	41.267	18.9583	44.1656	16.4356	9.73641	37.0031	39.9146
77.24	47.0327	41.306	18.9732	44.2196	16.4645	9.75281	37.0577	39.9732
77.34	47.0972	41.3631	18.9849	44.2633	16.4606	9.75672	37.0906	40.0251
77.44	47.1319	41.4115	18.9997	44.3336	16.4817	9.76297	37.1077	40.0802
77.54	47.1765	41.4506	19.0169	44.3844	16.477	9.76297	37.139	40.1412
77.64	47.2245	41.4865	19.0404	44.4453	16.5005	9.76453	37.1781	40.197
77.74	47.2956	41.5209	19.0552	44.4821	16.5083	9.77156	37.221	40.2603
77.84	47.3542	41.5842	19.0622	44.5281	16.5309	9.77469	37.2523	40.3111
77.94	47.4128	41.6201	19.0826	44.5719	16.5403	9.77937	37.2749	40.3626
78.04	47.4487	41.6763	19.1021	44.611	16.5505	9.79187	37.314	40.4205
78.14	47.5081	41.7131	19.1333	44.6586	16.552	9.80594	37.3382	40.458
78.24	47.5569	41.7873	19.138	44.7031	16.5583	9.80203	37.389	40.5005
78.34	47.6155	41.8263	19.1599	44.7594	16.57	9.81922	37.4085	40.5583
78.44	47.6729	41.8412	19.1646	44.8156	16.5794	9.82312	37.4445	40.5814
78.54	47.735	41.8998	19.2005	44.8524	16.595	9.83797	37.5054	40.631
78.64	47.8085	41.9466	19.2107	44.9039	16.6059	9.84109	37.546	40.6544
78.74	47.878	41.9974	19.2302	44.9617	16.6177	9.83797	37.5952	40.6841
78.84	47.928	42.0646	19.2427	45.0008	16.6239	9.85437	37.6413	40.7318
78.94	47.9679	42.1115	19.2654	45.0641	16.6216	9.86141	37.6796	40.7693
79.04	48.0315	42.1857	19.2779	45.1297	16.6497	9.86922	37.7195	40.8353
79.14	48.1003	42.2412	19.2974	45.1781	16.6536	9.88562	37.7726	40.8892
79.24	48.1511	42.3052	19.3287	45.2313	16.6614	9.90359	37.8109	40.9283
79.34	48.2143	42.3537	19.3482	45.2703	16.6747	9.91297	37.8421	40.9791
79.44	48.2768	42.4076	19.3693	45.3219	16.6888	9.92703	37.8718	41.008
79.54	48.335	42.4748	19.3912	45.3727	16.7153	9.90828	37.8976	41.0685
79.64	48.3843	42.506	19.4099	45.4156	16.727	9.92312	37.9429	41.0951
79.74	48.4397	42.5404	19.4224	45.4664	16.7388	9.94031	37.9952	41.1466
79.84	48.4831	42.5959	19.4419	45.5203	16.7466	9.94265	38.0476	41.2017
79.94	48.5503	42.6076	19.4654	45.5867	16.7583	9.9325	38.0781	41.2494
80.04	48.6147	42.6537	19.4763	45.6258	16.777	9.95594	38.1179	41.2615
80.14	48.6686	42.6927	19.4943	45.6617	16.7888	9.96609	38.1437	41.2833
80.24	48.7319	42.7201	19.5044	45.7289	16.7911	9.9739	38.1773	41.3326
80.34	48.8011	42.7802	19.5162	45.7633	16.8169	9.97156	38.2171	41.3837
80.44	48.8366	42.8216	19.5357	45.8258	16.8239	9.98719	38.2765	41.4146
80.54	48.8944	42.8654	19.5552	45.875	16.8263	9.9825	38.3093	41.456
80.64	48.9495	42.924	19.5701	45.9313	16.8403	9.99031	38.3741	41.4845
80.74	49.021	42.9459	19.5747	45.9938	16.8434	9.99344	38.4234	41.5318
80.84	49.0702	42.999	19.5943	46.0477	16.8513	10.0098	38.4546	41.5708
80.94	49.1202	43.0529	19.6107	46.0914	16.8653	10.0028	38.4867	41.6326
81.04	49.171	43.1185	19.6287	46.1391	16.8872	10.0098	38.5413	41.6865
81.14	49.2272	43.1724	19.6412	46.1852	16.902	10.0263	38.5687	41.7544
81.24	49.2897	43.2177	19.6607	46.2422	16.9184	10.0395	38.6031	41.8216
81.34	49.3475	43.2677	19.6693	46.2906	16.938	10.0372	38.6515	41.8654
81.44	49.405	43.2787	19.6841	46.3492	16.9458	10.0372	38.6851	41.9009
81.54	49.4589	43.3224	19.7037	46.4117	16.9692	10.0536	38.714	41.9509
81.64	49.5222	43.3724	19.7349	46.4555	16.9653	10.0684	38.7702	41.9994
81.74	49.5628	43.4045	19.738	46.5086	16.977	10.0716	38.7921	42.0587
81.84	49.619	43.4826	19.7662	46.5446	16.9848	10.0731	38.8304	42.0915
81.94	49.6831	43.517	19.781	46.5953	16.9966	10.0919	38.8617	42.1369
82.04	49.755	43.5693	19.7818	46.6539	17.0153	10.095	38.896	42.1642
82.14	49.8026	43.6138	19.8013	46.7047	17.0114	10.0958	38.9398	42.2041
82.24	49.8761	43.6349	19.8208	46.7539	17.0239	10.1005	38.9546	42.2439
82.34	49.9104	43.674	19.849	46.8188	17.045	10.1192	39.007	42.2939
82.44	49.9511	43.7279	19.8638	46.8844	17.0473	10.1239	39.0288	42.3408
82.54	50.0085	43.7865	19.8716	46.9156	17.0552	10.1387	39.0413	42.3951
82.64	50.0694	43.8302	19.8787	46.9649	17.0786	10.1302	39.0921	42.438
82.74	50.1452	43.9045	19.9029	47.0016	17.0903	10.1513	39.1101	42.4833
82.84	50.2065	43.9677	19.9224	47.0672	17.1013	10.1583	39.1437	42.5376
82.94	50.2284	44.0045	19.9372	47.1422	17.1255	10.1731	39.1749	42.5814
83.04	50.2682	44.0365	19.9583	47.1828	17.1341	10.1778	39.2046	42.6158
83.14	50.312	44.0935	19.9732	47.2344	17.1419	10.1903	39.2437	42.6744
83.24	50.3628	44.1537	19.9966	47.2875	17.1638	10.1973	39.2843	42.7181
83.34	50.419	44.2052	20.0193	47.3289	17.1645	10.1927	39.3226	42.7665
83.44	50.4651	44.2795	20.0333	47.3727	17.1794	10.2091	39.3484	42.7814
83.54	50.5065	44.3021	20.0552	47.4156	17.2005	10.2216	39.3773	42.8197
83.64	50.5526	44.3443	20.0701	47.4695	17.2122	10.2216	39.4366	42.8642
83.74	50.594	44.3927	20.0826	47.525	17.2419	10.2286	39.4695	42.9056
83.84	50.6261	44.4193	20.1021	47.5789	17.2661	10.2317	39.5116	42.9501
83.94	50.6768	44.4435	20.1287	47.6149	17.2778	10.2333	39.5484	42.9861
84.04	50.7483	44.4779	20.138	47.6586	17.3083	10.252	39.6031	43.0326
84.14	50.8018	44.5302	20.1646	47.6922	17.313	10.2567	39.6359	43.0806
84.24	50.8628	44.5599	20.1763	47.736	17.3263	10.2716	39.6702	43.1275
84.34	50.9147	44.6115	20.1912	47.7703	17.3395	10.2747	39.6921	43.1591
84.44	50.9538	44.6693	20.1919	47.811	17.3559	10.2911	39.7335	43.2208
84.54	51.0147	44.713	20.2232	47.8602	17.3638	10.2911	39.7827	43.2873
84.64	51.0745	44.7552	20.2396	47.8992	17.3708	10.2919	39.8187	43.3322
84.74	51.1343	44.8029	20.2497	47.943	17.3763	10.3106	39.8726	43.3724
84.84	51.2163	44.8388	20.274	48.0008	17.4036	10.3223	39.9085	43.431
84.94	51.2772	44.8951	20.2935	48.0414	17.4106	10.3372	39.9507	43.4873
85.04	51.3264	44.9404	20.3099	48.086	17.4169	10.3466	39.996	43.531
85.14	51.3534	44.9896	20.3326	48.15	17.4388	10.3497	40.0249	43.5869
85.24	51.4167	45.0248	20.3396	48.2078	17.4575	10.3528	40.0687	43.6236
85.34	51.4858	45.0756	20.3638	48.268	17.4606	10.3622	40.1124	43.6498
85.44	51.5339	45.0935	20.3833	48.3289	17.47	10.3809	40.146	43.69
85.54	51.5823	45.1302	20.3951	48.3813	17.4817	10.3887	40.1812	43.7259
85.64	51.6511	45.1334	20.4146	48.4227	17.4966	10.3841	40.2406	43.7416
85.74	51.7077	45.1787	20.4294	48.4696	17.4966	10.3887	40.2796	43.774
85.84	51.7561	45.2279	20.4419	48.5102	17.5309	10.4052	40.3156	43.8076
85.94	51.8011	45.267	20.449	48.568	17.5473	10.4153	40.357	43.8462
86.04	51.8425	45.292	20.4662	48.6219	17.5567	10.42	40.4007	43.8986
86.14	51.8987	45.3263	20.4779	48.6641	17.5575	10.4247	40.4124	43.9572
86.24	51.9671	45.3802	20.5044	48.7321	17.5669	10.4278	40.4429	43.9974
86.34	52.0061	45.4224	20.5318	48.786	17.5864	10.4309	40.4788	44.0412
86.44	52.0643	45.4435	20.5513	48.8117	17.602	10.4403	40.5015	44.083
86.54	52.1065	45.4795	20.563	48.8321	17.6106	10.4591	40.5538	44.1345
86.64	52.1487	45.5256	20.5747	48.8891	17.6286	10.4591	40.5921	44.1759
86.74	52.2143	45.5748	20.6013	48.9305	17.6614	10.4622	40.607	44.2416
86.84	52.2753	45.599	20.6021	48.9664	17.6716	10.4833	40.6421	44.283
86.94	52.3159	45.6396	20.6154	49.025	17.6763	10.4872	40.6827	44.3228
87.04	52.38	45.6904	20.6208	49.0594	17.6809	10.495	40.7195	44.3759
87.14	52.4468	45.7318	20.6365	49.0953	17.7028	10.5005	40.7531	44.413
87.24	52.4948	45.7545	20.6576	49.1266	17.7122	10.495	40.7913	44.4306
87.34	52.5401	45.7795	20.681	49.1656	17.727	10.513	40.8187	44.4822
87.44	52.5862	45.8107	20.688	49.2	17.7348	10.5184	40.8499	44.5205
87.54	52.6401	45.8506	20.7138	49.2555	17.7591	10.5184	40.9085	44.565
87.64	52.7003	45.8685	20.7193	49.3133	17.7809	10.5239	40.946	44.5915
87.74	52.7429	45.9193	20.7427	49.3602	17.7927	10.5263	40.9867	44.6412
87.84	52.7929	45.9779	20.7622	49.4039	17.7903	10.5364	41.0226	44.6865
87.94	52.8436	46.0255	20.7818	49.4547	17.8138	10.5489	41.057	44.7333
88.04	52.8952	46.0677	20.8013	49.5008	17.8239	10.5536	41.1031	44.7794
88.14	52.9436	46.1084	20.8208	49.518	17.8364	10.577	41.1242	44.8404
88.24	52.9725	46.1576	20.8326	49.5594	17.8481	10.5841	41.1585	44.8865
88.34	53.0089	46.2037	20.8521	49.6102	17.8544	10.5825	41.1898	44.9361
88.44	53.0565	46.2685	20.8638	49.6422	17.8684	10.5817	41.2242	44.9728
88.54	53.114	46.3146	20.8716	49.693	17.8833	10.5872	41.2531	45.0162
88.64	53.1725	46.3537	20.8865	49.736	17.8966	10.5997	41.2781	45.0763
88.74	53.2382	46.3998	20.9076	49.782	17.9216	10.5997	41.3351	45.1271
88.84	53.3073	46.4388	20.9224	49.8141	17.9263	10.6145	41.3843	45.1626
88.94	53.3761	46.4826	20.949	49.8797	17.9505	10.6208	41.4101	45.2095
89.04	53.4265	46.5287	20.9693	49.8969	17.9692	10.6216	41.4468	45.2584
89.14	53.4765	46.5693	20.9904	49.9594	17.9692	10.6239	41.4859	45.2912
89.24	53.5003	46.5959	21.0044	49.9992	17.9872	10.6434	41.5132	45.3134
89.34	53.5507	46.6256	21.0193	50.0641	17.9895	10.6552	41.5616	45.3388
89.44	53.6054	46.6513	21.0365	50.1031	18.0052	10.6606	41.6117	45.3708
89.54	53.6608	46.6935	21.0552	50.1539	18.0083	10.663	41.6312	45.4263
89.64	53.7093	46.7232	21.0833	50.2094	18.0231	10.6848	41.6734	45.4763
89.74	53.7542	46.7763	21.0982	50.2703	18.0403	10.6895	41.7093	45.5142
89.84	53.7854	46.8146	21.1208	50.3227	18.0552	10.6942	41.7554	45.5509
89.94	53.8241	46.856	21.1529	50.3766	18.07	10.7012	41.7945	45.6091
90.04	53.8561	46.8693	21.1677	50.4375	18.0872	10.7177	41.8351	45.6576
90.14	53.9116	46.9287	21.1677	50.486	18.1059	10.7231	41.8726	45.7005
90.24	53.9733	46.9654	21.1802	50.5203	18.1177	10.7208	41.9054	45.7388
90.34	54.0413	46.9912	21.2013	50.5602	18.1403	10.7106	41.9445	45.7865
90.44	54.1186	47.0404	21.2349	50.5914	18.1419	10.7247	41.9906	45.8287
90.54	54.1515	47.0912	21.2466	50.6297	18.1614	10.7208	42.0445	45.8748
90.64	54.2054	47.1263	21.2615	50.6539	18.1755	10.7325	42.0921	45.9044
90.74	54.2573	47.1896	21.2622	50.693	18.1794	10.7309	42.1148	45.9447
90.84	54.3089	47.2177	21.2826	50.736	18.2005	10.7333	42.1585	45.9962
90.94	54.3632	47.2545	21.2927	50.8024	18.2153	10.7403	42.1929	46.0458
91.04	54.4175	47.2912	21.3052	50.8141	18.2223	10.745	42.2335	46.0767
91.14	54.4714	47.3537	21.3326	50.8649	18.2302	10.7552	42.2796	46.1126
91.24	54.5237	47.3849	21.3521	50.8906	18.2427	10.7645	42.3499	46.1681
91.34	54.5472	47.4552	21.3638	50.9625	18.2552	10.7763	42.3843	46.2033
91.44	54.5913	47.5255	21.3787	51.0211	18.2755	10.7864	42.4429	46.2552
91.54	54.635	47.5677	21.3912	51.0719	18.2973	10.7864	42.4687	46.2763
91.64	54.6893	47.6115	21.4154	51.1305	18.3005	10.7794	42.5179	46.3244
91.74	54.7452	47.6607	21.4388	51.1883	18.3169	10.7841	42.5726	46.363
91.84	54.7929	47.6896	21.4412	51.2321	18.3395	10.7911	42.5999	46.4021
91.94	54.8577	47.7435	21.4537	51.2711	18.3442	10.7958	42.6492	46.424
92.04	54.8932	47.7873	21.4732	51.3188	18.352	10.8059	42.6945	46.4548
92.14	54.944	47.8318	21.5076	51.3946	18.3802	10.8106	42.7242	46.4642
92.24	54.9956	47.8654	21.5271	51.4235	18.3958	10.8223	42.7648	46.5103
92.34	55.0612	47.9029	21.5513	51.4742	18.402	10.8223	42.814	46.5541
92.44	55.1073	47.9287	21.5708	51.5102	18.4231	10.8302	42.8577	46.572
92.54	55.1604	47.9631	21.5755	51.5352	18.4458	10.8333	42.8726	46.5962
92.64	55.2018	48.0091	21.5943	51.611	18.4606	10.8458	42.9015	46.6369
92.74	55.2468	48.0568	21.6091	51.6539	18.4778	10.838	42.9546	46.6841
92.84	55.2952	48.0795	21.6099	51.7164	18.4841	10.8458	42.9687	46.7115
92.94	55.335	48.1154	21.6341	51.775	18.5013	10.8622	43.0101	46.7576
93.04	55.3628	48.1498	21.6458	51.8211	18.5083	10.8692	43.0445	46.7845
93.14	55.412	48.1935	21.6724	51.8719	18.5114	10.8692	43.0609	46.8408
93.24	55.4636	48.2474	21.6872	51.9196	18.5325	10.877	43.0952	46.8986
93.34	55.5034	48.3107	21.6997	51.9703	18.5356	10.8817	43.1296	46.9408
93.44	55.5472	48.3584	21.7201	52.0242	18.552	10.8887	43.1398	46.9728
93.54	55.5913	48.3927	21.7302	52.0602	18.5544	10.8919	43.1898	47.0208
93.64	55.6397	48.4357	21.7427	52.0992	18.5583	10.913	43.2171	47.0724
93.74	55.696	48.4584	21.7591	52.1422	18.5794	10.9231	43.2601	47.1216
93.84	55.735	48.4779	21.774	52.1688	18.5942	10.9278	43.2921	47.1576
93.94	55.789	48.5216	21.7935	52.193	18.5942	10.9325	43.3335	47.2021
94.04	55.8343	48.5677	21.8122	52.2211	18.6106	10.9395	43.389	47.2482
94.14	55.8796	48.6232	21.8294	52.2524	18.6411	10.9512	43.4202	47.2896
94.24	55.9057	48.6474	21.863	52.2821	18.652	10.9559	43.4429	47.3041
94.34	55.9597	48.681	21.8755	52.3016	18.6763	10.963	43.4984	47.3462
94.44	55.9929	48.7216	21.8951	52.3289	18.6841	10.9661	43.5226	47.3919
94.54	56.0425	48.7623	21.9115	52.3563	18.6989	10.9903	43.5835	47.4408
94.64	56.0932	48.806	21.9185	52.4117	18.7083	10.995	43.6437	47.4916
94.74	56.1472	48.842	21.938	52.4594	18.72	10.9934	43.6702	47.5423
94.84	56.1831	48.8974	21.9607	52.5102	18.7348	10.9981	43.7281	47.5947
94.94	56.2175	48.9537	21.9849	52.5516	18.7614	11.0028	43.7648	47.633
95.04	56.2671	49.0021	22.0044	52.6024	18.7731	11.0098	43.7984	47.649
95.14	56.3151	49.0529	22.0162	52.6461	18.7786	11.013	43.8288	47.6751
95.24	56.3542	49.0802	22.0357	52.7047	18.7856	11.0223	43.8624	47.7212
95.34	56.405	49.1115	22.0435	52.7508	18.8052	11.0411	43.889	47.772
95.44	56.4378	49.1623	22.0701	52.7946	18.8177	11.0325	43.9234	47.7931
95.54	56.478	49.2021	22.0747	52.8485	18.8317	11.0536	43.9445	47.8333
95.64	56.5218	49.217	22.0826	52.8875	18.8325	11.0653	43.9937	47.8693
95.74	56.5749	49.2466	22.1037	52.9235	18.8638	11.063	44.0101	47.906
95.84	56.6261	49.2724	22.113	52.9711	18.8723	11.0731	44.0327	47.9423
95.94	56.655	49.3021	22.1255	53.0055	18.8841	11.0911	44.0773	47.9837
96.04	56.7065	49.3263	22.1451	53.0594	18.8989	11.0958	44.0968	48.0298
96.14	56.753	49.3724	22.1646	53.0938	18.9247	11.1005	44.1265	48.0701
96.24	56.778	49.424	22.1794	53.15	18.927	11.1106	44.1624	48.1255
96.34	56.8288	49.4701	22.2037	53.1977	18.9489	11.1169	44.1851	48.1724
96.44	56.8624	49.5021	22.2232	53.2242	18.9614	11.1223	44.2242	48.206
96.54	56.894	49.5716	22.2396	53.2914	18.9747	11.1317	44.2616	48.2611
96.64	56.9413	49.6115	22.2513	53.3555	18.9997	11.1552	44.2835	48.2998
96.74	56.9733	49.6623	22.2857	53.3992	19.0091	11.1653	44.3304	48.338
96.84	57.0288	49.7084	22.2958	53.4508	19.0348	11.17	44.3718	48.3724
96.94	57.0655	49.7521	22.306	53.4945	19.0356	11.1731	44.4007	48.4162
97.04	57.1343	49.8146	22.3326	53.5555	19.045	11.1942	44.4398	48.4505
97.14	57.1792	49.8607	22.3443	53.6141	19.0739	11.1895	44.4663	48.4806
97.24	57.2077	49.8896	22.3638	53.65	19.0817	11.1927	44.4984	48.531
97.34	57.253	49.8998	22.3833	53.6906	19.0864	11.202	44.5413	48.5622
97.44	57.2917	49.9287	22.4013	53.736	19.0989	11.2255	44.5538	48.6001
97.54	57.344	49.9685	22.4232	53.7617	19.1177	11.2356	44.5921	48.6439
97.64	57.4011	49.9904	22.4372	53.7906	19.1161	11.2481	44.6195	48.6666
97.74	57.4468	50.049	22.4427	53.8336	19.1333	11.2528	44.6656	48.6927
97.84	57.5276	50.0888	22.4701	53.8727	19.1466	11.2716	44.6866	48.7423
97.94	57.5616	50.1271	22.4966	53.9281	19.1567	11.2841	44.7077	48.7974
98.04	57.6077	50.1545	22.5044	53.9813	19.1716	11.2942	44.7288	48.856
98.14	57.671	50.1966	22.5162	54.025	19.1841	11.2989	44.7515	48.9091
98.24	57.7167	50.2443	22.5357	54.0445	19.177	11.3036	44.7726	48.9384
98.34	57.7557	50.2974	22.5435	54.0938	19.1989	11.3059	44.7992	48.9681
98.44	57.8097	50.3302	22.563	54.1344	19.2083	11.2942	44.8234	49.0236
98.54	57.864	50.3662	22.5701	54.1781	19.2302	11.2989	44.8648	49.0638
98.64	57.9155	50.4076	22.5826	54.2117	19.2427	11.3036	44.889	49.0904
98.74	57.9491	50.4435	22.5904	54.2813	19.2544	11.32	44.9187	49.1365
98.84	57.9854	50.4513	22.613	54.307	19.2669	11.345	44.9406	49.1728
98.94	58.0167	50.4943	22.6349	54.3336	19.2888	11.3419	44.9937	49.1994
99.04	58.0522	50.5334	22.6365	54.3727	19.2903	11.3466	45.0421	49.2201
99.14	58.0968	50.5943	22.6724	54.411	19.3247	11.3567	45.0882	49.238
99.24	58.1382	50.6474	22.6919	54.443	19.3411	11.3544	45.1656	49.2701
99.34	58.2061	50.6966	22.7162	54.4711	19.3434	11.3614	45.2023	49.2951
99.44	58.2417	50.7326	22.7349	54.5117	19.3513	11.3645	45.2632	49.3244
99.54	58.2972	50.7881	22.7544	54.561	19.3638	11.3739	45.2921	49.3517
99.64	58.3358	50.8341	22.774	54.5953	19.3755	11.3926	45.3546	49.3779
99.74	58.3874	50.8443	22.7966	54.6258	19.3848	11.3958	45.396	49.4271
99.84	58.4507	50.881	22.8326	54.65	19.3942	11.4005	45.4468	49.4748
99.94	58.4952	50.9513	22.8404	54.6961	19.395	11.4005	45.4702	49.5341
100.04	58.5366	51.0091	22.8568	54.7219	19.4052	11.4052	45.5343	49.5677
100.14	58.5991	51.0451	22.8716	54.7539	19.4106	11.4122	45.5882	49.6021
100.24	58.6694	51.0365	22.8904	54.7828	19.427	11.4122	45.6343	49.649
100.34	58.7233	51.0615	22.9029	54.811	19.4309	11.4169	45.6601	49.6818
100.44	58.7741	51.099	22.9193	54.8688	19.4458	11.4239	45.6968	49.7263
100.54	58.8374	51.1513	22.9341	54.9078	19.4458	11.4341	45.7288	49.7701
100.64	58.8913	51.181	22.949	54.9375	19.4622	11.4364	45.7554	49.8216
100.74	58.9319	51.2123	22.9654	54.9625	19.477	11.4434	45.7796	49.8693
100.84	58.9733	51.2513	22.9615	55.0055	19.4872	11.4434	45.8234	49.9107
100.94	59.0007	51.2787	22.981	55.0399	19.4895	11.4466	45.8531	49.9498
101.04	59.0491	51.2966	23.0044	55.0446	19.4966	11.4638	45.8968	49.9818
101.14	59.0905	51.3099	23.0208	55.0985	19.5208	11.4708	45.9429	50.0521
101.24	59.1155	51.3459	23.0357	55.1539	19.5231	11.4739	45.9796	50.1029
101.34	59.1311	51.3802	23.0552	55.2047	19.5309	11.4786	46.0343	50.1591
101.44	59.1495	51.3998	23.0701	55.2633	19.5434	11.495	46.0476	50.1994
101.54	59.2046	51.4388	23.0857	55.3141	19.5598	11.502	46.0843	50.2365
101.64	59.2565	51.4677	23.1138	55.3649	19.5747	11.502	46.139	50.2986
101.74	59.3003	51.4865	23.1302	55.4188	19.5864	11.5067	46.1702	50.3322
101.84	59.3448	51.5209	23.1451	55.4625	19.5942	11.5169	46.2015	50.3478
101.94	59.3792	51.5568	23.1646	55.5133	19.6013	11.5263	46.232	50.383
102.04	59.4206	51.5865	23.1841	55.5672	19.5942	11.5364	46.2648	50.4166
102.14	59.4768	51.6154	23.2037	55.611	19.6075	11.5458	46.307	50.4611
102.24	59.5335	51.6576	23.2154	55.6391	19.6177	11.5528	46.3546	50.474
102.34	59.5944	51.6966	23.2349	55.6883	19.6247	11.5559	46.3913	50.5099
102.44	59.6382	51.7404	23.2544	55.7321	19.6286	11.5653	46.4163	50.5396
102.54	59.7038	51.7795	23.2818	55.7633	19.6286	11.5637	46.4445	50.5709
102.64	59.753	51.799	23.2857	55.7719	19.6302	11.5731	46.4695	50.5958
102.74	59.8112	51.8498	23.3052	55.7852	19.6419	11.5802	46.5015	50.6173
102.84	59.8526	51.9045	23.3357	55.8094	19.6442	11.5966	46.5421	50.6611
102.94	59.8866	51.9318	23.3451	55.8297	19.6497	11.6067	46.5968	50.7169
103.04	59.9499	51.9748	23.3638	55.861	19.6653	11.6044	46.6148	50.7482
103.14	59.9975	51.9826	23.3669	55.9164	19.6716	11.6114	46.6585	50.7943
103.24	60.0444	52.0138	23.3763	55.9813	19.6833	11.6145	46.7062	50.8404
103.34	60.0858	52.0646	23.4029	56.0367	19.6927	11.6239	46.7359	50.863
103.44	60.1343	52.1138	23.4224	56.0789	19.6966	11.6309	46.7554	50.8873
103.54	60.194	52.1498	23.4458	56.1274	19.7106	11.627	46.7843	50.933
103.64	60.2319	52.1787	23.4654	56.1852	19.7223	11.6505	46.8351	50.9818
103.74	60.2858	52.249	23.4732	56.2461	19.7122	11.6302	46.8734	51.024
103.84	60.3413	52.2935	23.4818	56.3024	19.72	11.6395	46.9226	51.0552
103.94	60.3925	52.3466	23.4997	56.3289	19.7341	11.6466	46.9593	51.1072
104.04	60.4413	52.392	23.5193	56.3844	19.7497	11.6513	47.0116	51.1334
104.14	60.4897	52.4271	23.524	56.4508	19.7708	11.6583	47.0484	51.1888
104.24	60.5511	52.4826	23.5365	56.4899	19.7778	11.6614	47.0757	51.2173
104.34	60.5968	52.5334	23.5708	56.5281	19.802	11.6708	47.1163	51.2771
104.44	60.653	52.5646	23.5826	56.5766	19.8091	11.6809	47.1851	51.3209
104.54	60.6936	52.6037	23.6091	56.6258	19.82	11.6825	47.2273	51.3693
104.64	60.7639	52.6427	23.6263	56.6703	19.82	11.6747	47.2577	51.4279
104.74	60.812	52.6818	23.6451	56.7047	19.8247	11.6848	47.2992	51.4798
104.84	60.8522	52.7052	23.6677	56.7344	19.8442	11.6895	47.3484	51.5279
104.94	60.9077	52.7443	23.6935	56.7828	19.8606	11.6895	47.382	51.5912
105.04	60.96	52.7591	23.699	56.8305	19.8786	11.6895	47.4202	51.6208
105.14	61.0179	52.7943	23.7154	56.8524	19.8997	11.6927	47.4788	51.6646
105.24	61.0593	52.8302	23.7232	56.8922	19.9114	11.6973	47.5296	51.7083
105.34	61.1007	52.8693	23.7544	56.9266	19.9216	11.6973	47.5609	51.7716
105.44	61.1628	52.9123	23.7662	56.9867	19.9427	11.702	47.607	51.7892
105.54	61.1901	52.9631	23.7818	57.025	19.9606	11.7317	47.6241	51.8306
105.64	61.2347	52.9943	23.7935	57.043	19.9567	11.7364	47.6656	51.8736
105.74	61.2761	53.0365	23.813	57.0797	19.9731	11.7333	47.6898	51.9025
105.84	61.3018	53.0802	23.8247	57.1352	19.9942	11.7216	47.7179	51.947
105.94	61.3518	53.131	23.8443	57.2	20.013	11.7434	47.7445	51.9908
106.04	61.4128	53.174	23.8521	57.211	20.0231	11.7481	47.7671	52.0251
106.14	61.4573	53.2201	23.8669	57.2485	20.0356	11.7528	47.8062	52.0673
106.24	61.5038	53.2599	23.8912	57.2946	20.0473	11.7598	47.8499	52.1013
106.34	61.5612	53.3224	23.9193	57.3485	20.0505	11.763	47.8804	52.147
106.44	61.6089	53.3685	23.9388	57.4008	20.063	11.7841	47.9132	52.19
106.54	61.6714	53.4045	23.9576	57.4578	20.0841	11.7911	47.9507	52.254
106.64	61.755	53.4435	23.9833	57.5133	20.1013	11.7942	47.9835	52.3017
106.74	61.7964	53.5091	24.0005	57.5672	20.113	11.8036	48.021	52.3462
106.84	61.8597	53.5599	24.0169	57.5914	20.1184	11.8059	48.0617	52.3845
106.94	61.8909	53.5998	24.0404	57.6508	20.1372	11.8036	48.0968	52.4166
107.04	61.946	53.6459	24.0552	57.6758	20.1434	11.8137	48.1265	52.4615
107.14	61.9913	53.6787	24.0732	57.7172	20.1575	11.8302	48.1624	52.4951
107.24	62.037	53.7131	24.0904	57.7797	20.1723	11.8231	48.182	52.5298
107.34	62.0843	53.7552	24.1138	57.8281	20.1841	11.8302	48.2015	52.5802
107.44	62.1081	53.7834	24.1216	57.8531	20.2005	11.8333	48.2406	52.608
107.54	62.1362	53.8107	24.1427	57.8797	20.22	11.8505	48.2671	52.6439
107.64	62.1737	53.881	24.1568	57.9156	20.245	11.8575	48.3031	52.665
107.74	62.2143	53.9271	24.1716	57.9461	20.2544	11.8575	48.314	52.7033
107.84	62.2507	53.9513	24.1919	57.9938	20.2669	11.8692	48.3187	52.7193
107.94	62.2897	53.9943	24.2162	58.0414	20.2942	11.8692	48.3468	52.763
108.04	62.3479	54.0123	24.2497	58.0633	20.3005	11.8817	48.3523	52.815
108.14	62.3897	54.0295	24.2544	58.0914	20.3169	11.8934	48.3812	52.8466
108.24	62.4507	54.0771	24.2771	58.1446	20.3411	11.9036	48.3812	52.8927
108.34	62.4796	54.1232	24.3013	58.1664	20.3513	11.9317	48.4085	52.9482
108.44	62.5222	54.1623	24.3208	58.2274	20.3669	11.9395	48.4546	52.9986
108.54	62.5776	54.2279	24.3294	58.2766	20.3763	11.9512	48.5101	53.0423
108.64	62.6245	54.2834	24.3521	58.2969	20.395	11.9559	48.5327	53.0892
108.74	62.6784	54.3224	24.3599	58.3336	20.4044	11.9708	48.5734	53.1353
108.84	62.6956	54.342	24.3951	58.3813	20.4184	11.9856	48.6195	53.165
108.94	62.7421	54.3763	24.4146	58.4274	20.4294	11.995	48.6421	53.206
109.04	62.7999	54.4271	24.4224	58.4766	20.4458	12.002	48.6827	53.2662
109.14	62.8495	54.4709	24.4388	58.5328	20.4505	12.013	48.7202	53.3283
109.24	62.8862	54.5138	24.4458	58.5914	20.4723	12.0177	48.7609	53.3462
109.34	62.9323	54.5607	24.4654	58.6492	20.4848	12.0419	48.814	53.4017
109.44	62.9862	54.6232	24.4802	58.7008	20.5013	12.0489	48.8577	53.4283
109.54	63.0339	54.6513	24.4849	58.7352	20.5161	12.052	48.8999	53.44
109.64	63.0597	54.681	24.5044	58.7875	20.5192	12.0684	48.9406	53.4728
109.74	63.1081	54.7131	24.524	58.8414	20.5403	12.0762	48.9702	53.5142
109.84	63.1495	54.756	24.5357	58.8844	20.5591	12.0927	49.0156	53.5525
109.94	63.2202	54.8084	24.5435	58.9352	20.5653	12.0927	49.064	53.5826
110.04	63.271	54.8498	24.5599	58.9938	20.5794	12.095	49.1046	53.6341
110.14	63.3296	54.881	24.5669	59.0281	20.5981	12.0911	49.1445	53.6771
110.24	63.3757	54.9318	24.5982	59.0672	20.6106	12.1317	49.171	53.7115
110.34	63.4288	54.9826	24.5943	59.111	20.6294	12.1387	49.2202	53.7451
110.44	63.4948	55.0138	24.6083	59.1539	20.6372	12.1419	49.2609	53.7798
110.54	63.5522	55.0412	24.6138	59.1703	20.6489	12.1598	49.3023	53.8263
110.64	63.6132	55.081	24.638	59.2086	20.6614	12.1622	49.3312	53.8708
110.74	63.6632	55.1154	24.6568	59.2344	20.6755	12.1669	49.3726	53.9013
110.84	63.7046	55.1763	24.6646	59.275	20.6872	12.177	49.4085	53.938
110.94	63.7495	55.2287	24.6763	59.3172	20.6841	12.1895	49.4445	53.9611
111.04	63.8058	55.267	24.6958	59.3219	20.7083	12.1895	49.4788	53.9923
111.14	63.8682	55.3029	24.7122	59.3656	20.727	12.1895	49.5202	54.0361
111.24	63.921	55.3295	24.7466	59.4141	20.7348	12.2044	49.5585	54.0779
111.34	63.9722	55.3568	24.7544	59.4625	20.7583	12.2138	49.5906	54.1041
111.44	63.9948	55.3662	24.7615	59.4899	20.7692	12.2208	49.6156	54.1626
111.54	64.0261	55.4123	24.774	59.5524	20.7872	12.2192	49.6632	54.2001
111.64	64.0612	55.4584	24.7857	59.5985	20.7973	12.2216	49.6929	54.2533
111.74	64.1061	55.4943	24.7935	59.6352	20.8122	12.2333	49.7367	54.3099
111.84	64.1616	55.5302	24.8052	59.6922	20.8325	12.2403	49.7695	54.349
111.94	64.2069	55.5506	24.8247	59.7258	20.8442	12.2434	49.8109	54.4123
112.04	64.2483	55.5771	24.8294	59.7696	20.8559	12.245	49.8452	54.4724
112.14	64.2823	55.592	24.8365	59.8063	20.8716	12.245	49.8773	54.5166
112.24	64.3237	55.6459	24.8427	59.8453	20.8833	12.2583	49.9234	54.5533
112.34	64.3636	55.667	24.8607	59.8836	20.8997	12.2606	49.9445	54.5822
112.44	64.3851	55.7006	24.8755	59.9086	20.913	12.2645	49.9867	54.6263
112.54	64.4507	55.7326	24.8904	59.9453	20.927	12.2708	50.0132	54.674
112.64	64.4999	55.774	24.8912	59.9742	20.9489	12.263	50.0523	54.7154
112.74	64.5647	55.8029	24.8982	60.0008	20.9583	12.2684	50.0929	54.7427
112.84	64.603	55.8552	24.9224	60.0414	20.9747	12.2755	50.1273	54.7685
112.94	64.6616	55.892	24.9349	60.0758	20.9802	12.2677	50.1617	54.8052
113.04	64.7077	55.9209	24.9615	60.1344	21.0013	12.2841	50.2023	54.8248
113.14	64.7608	55.949	24.9732	60.1735	21.0184	12.2911	50.2288	54.8615
113.24	64.8159	55.9826	24.9896	60.2149	21.0208	12.2942	50.2648	54.89
113.34	64.8503	56.017	24.9927	60.2438	21.0356	12.3036	50.2945	54.9376
113.44	64.894	56.0685	25.0044	60.2555	21.0638	12.2989	50.3218	54.9595
113.54	64.9714	56.1045	25.0193	60.2914	21.0739	12.3059	50.3788	54.9908
113.64	65.0128	56.1506	25.024	60.3164	21.0552	12.3036	50.4156	55.0087
113.74	65.0702	56.1771	25.0435	60.3531	21.0817	12.3255	50.4429	55.0255
113.84	65.1065	56.2162	25.0513	60.3922	21.0989	12.3184	50.4867	55.065
113.94	65.1526	56.2404	25.0708	60.4219	21.1145	12.3184	50.5015	55.1126
114.04	65.2057	56.2685	25.0904	60.4602	21.1255	12.3153	50.5343	55.1431
114.14	65.2511	56.3341	25.099	60.486	21.1419	12.3137	50.5687	55.1798
114.24	65.2956	56.3724	25.1138	60.5086	21.1559	12.3231	50.6195	55.215
114.34	65.3534	56.3912	25.1287	60.5399	21.1598	12.3255	50.6702	55.265
114.44	65.4093	56.4318	25.1365	60.5789	21.1763	12.3216	50.7015	55.2857
114.54	65.4491	56.4677	25.1458	60.6078	21.1973	12.3427	50.7288	55.3357
114.64	65.4975	56.4943	25.1677	60.6539	21.2145	12.3544	50.7796	55.3716
114.74	65.5358	56.5521	25.1802	60.6805	21.2106	12.3614	50.8273	55.4154
114.84	65.5784	56.5724	25.1966	60.7125	21.2153	12.3723	50.857	55.465
114.94	65.6241	56.6185	25.2115	60.7555	21.2317	12.3817	50.889	55.5029
115.04	65.7026	56.6623	25.231	60.8094	21.2583	12.3887	50.9312	55.5384
115.14	65.7323	56.7177	25.2544	60.85	21.2567	12.3934	50.9749	55.583
115.24	65.7745	56.7279	25.274	60.8875	21.2677	12.4005	51.0093	55.6306
115.34	65.8206	56.7716	25.2826	60.943	21.2778	12.3989	51.0335	55.6681
115.44	65.8554	56.8224	25.2802	60.9789	21.2809	12.4013	51.0781	55.6912
115.54	65.8854	56.8607	25.3177	61.0164	21.2934	12.4161	51.1117	55.7525
115.64	65.9276	56.8732	25.3294	61.0524	21.3098	12.4278	51.1413	55.8064
115.74	65.9714	56.8998	25.356	61.1031	21.3216	12.4325	51.1749	55.8462
115.84	66.0081	56.924	25.3755	61.1571	21.3434	12.4427	51.1929	55.8978
115.94	66.0436	56.974	25.3872	61.2313	21.3528	12.4473	51.2335	55.938
116.04	66.0827	57.0216	25.4099	61.2633	21.3794	12.4606	51.2718	55.9865
116.14	66.1163	57.0451	25.4255	61.2946	21.3747	12.4692	51.2945	56.0255
116.24	66.1456	57.0607	25.4349	61.3336	21.3825	12.4716	51.3257	56.0595
116.34	66.1597	57.0873	25.4466	61.3875	21.4044	12.4786	51.3593	56.0931
116.44	66.2136	57.1388	25.4802	61.4281	21.4052	12.4817	51.3843	56.1275
116.54	66.2386	57.1982	25.4818	61.4664	21.4192	12.4716	51.4038	56.1837
116.64	66.2768	57.2248	25.4849	61.5055	21.4458	12.4786	51.4327	56.2267
116.74	66.3222	57.2623	25.5107	61.5524	21.4458	12.4903	51.4757	56.2744
116.84	66.3819	57.3107	25.5279	61.5938	21.4653	12.4903	51.5171	56.3271
116.94	66.4296	57.3537	25.5396	61.6274	21.47	12.4786	51.5335	56.3669
117.04	66.4675	57.3849	25.5755	61.6539	21.4723	12.4833	51.5687	56.4009
117.14	66.5065	57.4388	25.6021	61.7	21.4763	12.513	51.6031	56.4322
117.24	66.5339	57.4795	25.6216	61.7196	21.4927	12.5177	51.639	56.4728
117.34	66.5722	57.556	25.6333	61.7289	21.5013	12.5223	51.6812	56.5119
117.44	66.628	57.5998	25.6646	61.7586	21.5044	12.5411	51.7202	56.5458
117.54	66.6522	57.631	25.6693	61.8141	21.5192	12.552	51.7609	56.5662
117.64	66.7003	57.6545	25.7037	61.8711	21.5286	12.5677	51.8038	56.5947
117.74	66.7405	57.7021	25.7185	61.9164	21.5505	12.6052	51.8499	56.624
117.84	66.7702	57.7396	25.7279	62.0016	21.5645	12.6153	51.8913	56.6419
117.94	66.7952	57.7904	25.7544	62.0539	21.5888	12.6317	51.921	56.7005
118.04	66.8335	57.8388	25.7529	62.1055	21.5911	12.6309	51.964	56.7232
118.14	66.862	57.9029	25.7622	62.1586	21.5973	12.6387	52.0007	56.7759
118.24	66.9054	57.9318	25.7833	62.2164	21.6036	12.6458	52.0421	56.8271
118.34	66.9472	57.9795	25.8052	62.2438	21.6302	12.6356	52.0804	56.8814
118.44	67.0073	57.9943	25.8154	62.2852	21.6442	12.6372	52.0804	56.904
118.54	67.0475	58.0435	25.8372	62.3102	21.6763	12.6466	52.0843	56.9498
118.64	67.0983	58.1005	25.849	62.3547	21.6958	12.6473	52.0828	57.0185
118.74	67.1319	58.1256	25.856	62.4031	21.7106	12.6872	52.0921	57.0419
118.84	67.1893	58.1459	25.8833	62.4656	21.7348	12.677	52.1234	57.083
118.94	67.2284	58.1787	25.8982	62.4899	21.763	12.663	52.1702	57.1142
119.04	67.2643	58.1771	25.8982	62.5211	21.8216	12.677	52.2015	57.1392
119.14	67.2749	58.1607	25.9349	62.5641	21.8278	12.6809	52.2406	57.1896
119.24	67.3245	58.1701	25.9419	62.6305	21.8606	12.6755	52.2671	57.2509
119.34	67.3515	58.1935	25.9537	62.7016	21.902	12.6778	52.2992	57.2091
119.44	67.3554	58.0271	25.9779	62.7071	21.9145	12.6505	52.3968	57.2021
119.54	67.3733	58.0599	25.8521	62.5742	21.7927	12.6247	52.4718	57.2247
119.64	67.3444	58.1615	25.2138	62.5039	21.8153	12.0169	52.3796	56.9076
119.74	67.0725	58.4482	25.8942	62.4242	21.5324	12.6114	52.1531	57.3575
119.84	66.9933	58.7671	26.3318	62.9219	21.6528	13.0419	52.4141	57.2877
119.94	67.387	58.7599	26.4912	63.0789	22.1106	16.4301	52.7585	57.5064
120.04	68.7801	122.721	56.7969	74.4619	22.62	11.9789	60.9443	58.0265
120.14	68.9468	-99.4107	-137.829	50.3494	-1.14252	-121.689	-20.6205	60.487
120.24	70.0554	129.947	29.5188	-34.1459	-140.392	147.039	-73.3862	58.2081
120.34	67.914	201.992	169.851	197.371	148.017	132.877	201.656	58.2159
120.44	68.5472	162.232	127.788	183.638	150.634	90.9781	171.996	58.6913
120.54	68.9078	125.393	88.2454	137.988	106.961	60.9656	127.297	58.5909
120.64	68.6867	94.5979	62.9094	103.994	70.1333	39.4906	97.0865	58.4909
120.74	68.7343	75.2643	45.5391	83.7572	46.2653	25.1258	77.0068	58.4925
120.84	68.7207	65.4338	34.5633	73.5986	33.7724	17.414	63.1529	58.4608
120.94	68.7156	61.269	28.3305	67.3775	26.6356	14.332	55.474	58.4636
121.04	68.7359	58.651	25.8383	63.4713	22.6356	12.3226	52.192	58.4644
121.14	68.7402	56.8971	24.9047	61.3103	20.477	11.1039	51.0795	58.4398
121.24	68.7566	56.1971	24.1876	60.8596	20.0927	10.2094	50.0076	58.4421
121.34	68.7726	56.0159	23.9954	60.7166	19.7661	10.2469	49.642	58.4495
121.44	68.7644	56.2932	23.6204	60.508	19.6286	10.1984	49.2904	58.4562
121.54	68.7601	56.3495	23.7954	60.59	19.3559	10.3656	49.4724	58.4417
121.64	68.7875	56.394	24.0758	60.6642	19.2489	10.432	49.6802	58.4526
121.74	68.7851	56.4245	24.1055	60.9549	19.6106	10.6242	49.6466	58.4581
121.84	68.7871	56.8182	24.2313	61.0572	19.7036	10.8351	49.6263	58.4476
121.94	68.7882	56.9627	24.3579	61.1181	19.6075	10.9844	49.7693	58.4347
122.04	68.7972	56.9518	24.4766	61.1885	19.6895	10.9797	50.074	58.4593
122.14	68.8183	56.9909	24.4876	61.2971	19.7731	11.0211	50.2091	58.4671
122.24	68.8105	57.0752	24.5212	61.3322	19.7895	11.0539	50.2029	58.4562
122.34	68.7886	57.0963	24.686	61.3549	19.8544	11.1258	50.2467	58.4382
122.44	68.8011	57.1549	24.7219	61.3736	19.9411	11.1851	50.3271	58.4319
122.54	68.8035	57.1659	24.7446	61.4166	20.0247	11.157	50.3576	58.4296
122.64	68.8207	57.2198	24.7094	61.4361	20.0434	11.1601	50.4482	58.4304
122.74	68.8082	57.2346	24.7211	61.4814	20.0708	11.2203	50.4623	58.4374
122.84	68.8152	57.2432	24.7118	61.5244	20.102	11.2531	50.467	58.4343
122.94	68.8234	57.2791	24.7532	61.522	20.1013	11.2789	50.5084	58.43
123.04	68.8304	57.2526	24.7641	61.5463	20.0927	11.2992	50.5412	58.43
123.14	68.8218	57.2713	24.7563	61.5603	20.1067	11.3234	50.5826	58.4401
123.24	68.8246	57.2823	24.7555	61.5517	20.1325	11.332	50.5841	58.4343
123.34	68.8207	57.2854	24.7837	61.5775	20.1177	11.3719	50.5818	58.4398
123.44	68.8207	57.3096	24.7758	61.5869	20.1255	11.3961	50.5677	58.4507
123.54	68.8183	57.3135	24.779	61.5955	20.1325	11.3984	50.5748	58.4562
123.64	68.8129	57.3135	24.7907	61.5767	20.1364	11.3844	50.5795	58.4507
123.74	68.7965	57.3081	24.811	61.5556	20.1372	11.368	50.5865	58.4491
123.84	68.798	57.2846	24.8376	61.558	20.1442	11.3476	50.5982	58.4405
123.94	68.8023	57.2674	24.854	61.5674	20.1489	11.3172	50.5865	58.4284
124.04	68.8156	57.294	24.8501	61.5572	20.1083	11.3375	50.5599	58.4401
124.14	68.8105	57.319	24.8204	61.5361	20.0981	11.3383	50.5427	58.4429
124.24	68.8011	57.3135	24.804	61.5181	20.113	11.3523	50.5287	58.4421
124.34	68.8015	57.3088	24.7946	61.4885	20.1005	11.3555	50.5201	58.4394
124.44	68.8015	57.3206	24.7977	61.483	20.1223	11.3562	50.5232	58.4425
124.54	68.8004	57.3182	24.7758	61.4869	20.1005	11.3328	50.5107	58.4429
124.64	68.8047	57.3198	24.7829	61.497	20.1098	11.3383	50.5263	58.4417
124.74	68.8109	57.3127	24.7751	61.4947	20.1098	11.3414	50.5326	58.4464
124.84	68.8062	57.3081	24.7665	61.49	20.1286	11.3312	50.5271	58.4425
124.94	68.8035	57.294	24.768	61.4892	20.1044	11.3234	50.5091	58.4343
125.04	68.7957	57.2963	24.768	61.4752	20.1013	11.325	50.5162	58.4296
125.14	68.7906	57.294	24.7587	61.4822	20.1216	11.2922	50.524	58.4394
125.24	68.7922	57.301	24.7516	61.4627	20.1138	11.2891	50.5326	58.4347
125.34	68.7984	57.301	24.729	61.4635	20.1239	11.2898	50.5349	58.4323
125.44	68.7968	57.301	24.7126	61.4658	20.1177	11.2922	50.5279	58.423
125.54	68.7894	57.2768	24.7126	61.4838	20.12	11.2867	50.5131	58.4155
125.64	68.7914	57.2745	24.7094	61.497	20.1216	11.2922	50.5154	58.4222
125.74	68.7941	57.2737	24.7079	61.501	20.1239	11.2891	50.5162	58.4304
125.84	68.7824	57.2651	24.7204	61.4822	20.1138	11.2891	50.5084	58.4179
125.94	68.7843	57.2698	24.7172	61.4822	20.1075	11.2773	50.4888	58.4136
126.04	68.7726	57.2698	24.7165	61.4705	20.1028	11.2625	50.4802	58.4151
126.14	68.7785	57.2627	24.7079	61.4431	20.102	11.2812	50.4865	58.3968
126.24	68.7691	57.2502	24.7055	61.4314	20.1122	11.2695	50.4724	58.3983
126.34	68.7648	57.2424	24.6962	61.4314	20.0927	11.2531	50.4857	58.3909
126.44	68.7746	57.2377	24.7024	61.4314	20.0786	11.2711	50.4888	58.4007
126.54	68.7738	57.2237	24.7157	61.4228	20.0888	11.2601	50.4888	58.3882
126.64	68.7629	57.2112	24.729	61.433	20.0903	11.243	50.4888	58.3937
126.74	68.7636	57.2026	24.7196	61.4221	20.0778	11.2422	50.4841	58.3921
126.84	68.7472	57.201	24.7251	61.4127	20.0739	11.2219	50.4771	58.3858
126.94	68.7472	57.194	24.7157	61.4135	20.0575	11.2234	50.467	58.3812
127.04	68.7289	57.1815	24.7172	61.4072	20.0559	11.2187	50.4451	58.3683
127.14	68.7375	57.1627	24.7079	61.4221	20.0505	11.2156	50.4412	58.3776
127.24	68.741	57.1502	24.7047	61.4095	20.0466	11.2258	50.4349	58.3687
127.34	68.7359	57.1393	24.6946	61.4103	20.0497	11.2367	50.4138	58.3644
127.44	68.7414	57.126	24.6922	61.4049	20.0513	11.2398	50.4068	58.3605
127.54	68.7394	57.1065	24.6852	61.397	20.0333	11.2336	50.3904	58.3577
127.64	68.7418	57.1127	24.6735	61.4041	20.0247	11.2281	50.392	58.3585
127.74	68.7429	57.1245	24.6602	61.3994	20.0192	11.2336	50.3888	58.3503
127.84	68.7363	57.1221	24.6547	61.397	20.0184	11.2336	50.3826	58.3429
127.94	68.7285	57.1096	24.6665	61.3806	20.02	11.2359	50.3959	58.3444
128.04	68.7222	57.1143	24.6665	61.3877	20.0075	11.2375	50.3787	58.3273
128.14	68.7199	57.1143	24.6618	61.3806	19.9841	11.2187	50.3709	58.3421
128.24	68.7148	57.1198	24.6766	61.3853	19.988	11.2039	50.3631	58.3503
128.34	68.7152	57.0995	24.6665	61.3892	19.9747	11.2062	50.3576	58.3483
128.44	68.7144	57.1088	24.6766	61.3799	19.9661	11.2039	50.3599	58.3429
128.54	68.7195	57.1049	24.6743	61.3775	19.9645	11.2141	50.3599	58.3472
128.64	68.723	57.0995	24.6735	61.3517	19.9567	11.2023	50.3365	58.353
128.74	68.7152	57.094	24.6782	61.3541	19.9372	11.2203	50.3404	58.3366
128.84	68.7191	57.0893	24.6657	61.3486	19.9208	11.2187	50.324	58.3335
128.94	68.7277	57.0705	24.6493	61.3377	19.9075	11.2305	50.3217	58.3421
129.04	68.7297	57.0627	24.654	61.3299	19.9013	11.2266	50.324	58.3441
129.14	68.7144	57.0588	24.6462	61.3345	19.8973	11.2305	50.3185	58.3405
129.24	68.7175	57.051	24.6422	61.3385	19.9059	11.2305	50.3162	58.3405
129.34	68.7234	57.0534	24.6571	61.3439	19.8958	11.2219	50.3013	58.3464
129.44	68.7254	57.0323	24.6469	61.3345	19.8817	11.2281	50.2881	58.3538
129.54	68.7308	57.0471	24.6344	61.3338	19.9059	11.2109	50.2787	58.3421
129.64	68.7379	57.044	24.6391	61.3252	19.8981	11.214	50.2709	58.3444
129.74	68.7308	57.0245	24.6422	61.3064	19.8911	11.2117	50.281	58.3523
129.84	68.7269	57.0299	24.6258	61.3197	19.8895	11.1945	50.2888	58.353
129.94	68.7402	57.0331	24.6196	61.3127	19.8864	11.1844	50.2873	58.3632
130.04	68.7297	57.0307	24.5915	61.3103	19.8817	11.1828	50.2966	58.3519
130.14	68.7285	57.0284	24.6032	61.3119	19.8794	11.1766	50.2779	58.3577
130.24	68.7257	57.0307	24.5922	61.3049	19.8755	11.1703	50.2779	58.355
130.34	68.7214	57.0151	24.579	61.2924	19.87	11.1531	50.2631	58.3569
130.44	68.7254	57.0276	24.5672	61.2908	19.8677	11.1578	50.2537	58.3632
130.54	68.7254	57.0127	24.5657	61.3088	19.8739	11.1508	50.2302	58.3632
130.64	68.7187	56.9956	24.5555	61.3033	19.8598	11.1414	50.2365	58.3526
130.74	68.7324	56.9854	24.5524	61.3189	19.8653	11.1508	50.2295	58.3663
130.84	68.7234	56.9956	24.5485	61.3072	19.8528	11.1383	50.2287	58.3644
130.94	68.7257	56.9885	24.5719	61.3049	19.8583	11.1437	50.2193	58.3644
131.04	68.7304	56.9854	24.5797	61.2986	19.8669	11.1422	50.2177	58.3651
131.14	68.723	56.9807	24.5766	61.3002	19.8598	11.1437	50.217	58.3601
131.24	68.7312	56.9815	24.5883	61.2931	19.8505	11.1516	50.2076	58.3644
131.34	68.7254	56.9877	24.5821	61.2908	19.8403	11.1414	50.2193	58.3632
131.44	68.7363	56.976	24.5844	61.2861	19.8356	11.1523	50.2115	58.3741
131.54	68.7355	56.9807	24.5868	61.2806	19.8395	11.1406	50.2123	58.3843
131.64	68.7394	56.9776	24.5735	61.2861	19.8395	11.1445	50.2177	58.3944
131.74	68.7418	56.9682	24.5626	61.2908	19.8278	11.15	50.224	58.3944
131.84	68.7488	56.9807	24.561	61.2799	19.8309	11.1508	50.2295	58.3991
131.94	68.7511	56.9838	24.5415	61.2713	19.8239	11.1336	50.2154	58.4085
132.04	68.741	56.9854	24.543	61.283	19.8208	11.1359	50.224	58.3983
132.14	68.7441	56.9768	24.5337	61.2635	19.8161	11.1484	50.2123	58.3968
132.24	68.7453	56.9815	24.5407	61.2556	19.8091	11.1367	50.2318	58.3909
132.34	68.7461	56.9893	24.5422	61.2471	19.8067	11.1406	50.2295	58.3808
132.44	68.7535	56.9799	24.5399	61.2533	19.8091	11.1406	50.2271	58.3788
132.54	68.7492	56.9534	24.5282	61.2392	19.8114	11.1367	50.2201	58.3753
132.64	68.7511	56.9635	24.529	61.2353	19.8208	11.1367	50.2388	58.3819
132.74	68.7476	56.9581	24.5297	61.2447	19.8161	11.1383	50.2341	58.3855
132.84	68.7359	56.937	24.518	61.2439	19.8083	11.1312	50.2271	58.3839
132.94	68.7433	56.9346	24.504	61.2385	19.8044	11.1289	50.2201	58.3773
133.04	68.7425	56.9346	24.5063	61.2408	19.8286	11.1109	50.2271	58.3733
133.14	68.7414	56.9401	24.5008	61.2369	19.8309	11.1234	50.2146	58.3597
133.24	68.7336	56.9346	24.4868	61.2322	19.8208	11.1219	50.2076	58.3644
133.34	68.7226	56.9268	24.4813	61.2322	19.8325	11.1211	50.2076	58.3675
133.44	68.7238	56.9291	24.4821	61.2244	19.8192	11.1125	50.1959	58.3499
133.54	68.7328	56.9174	24.4821	61.2127	19.8161	11.1242	50.2006	58.3558
133.64	68.7359	56.9268	24.479	61.2127	19.8192	11.1141	50.2076	58.3573
133.74	68.7441	56.919	24.4743	61.2127	19.8122	11.1258	50.2107	58.3702
133.84	68.741	56.9206	24.4868	61.2049	19.8091	11.1242	50.2154	58.3632
133.94	68.7351	56.9065	24.486	61.208	19.8122	11.1101	50.2045	58.3573
134.04	68.7351	56.9229	24.4774	61.2174	19.8192	11.1125	50.1881	58.3605
134.14	68.7214	56.9221	24.4821	61.2056	19.7973	11.1055	50.1927	58.3647
134.24	68.7281	56.9057	24.4852	61.1963	19.8044	11.1187	50.1982	58.3659
134.34	68.7304	56.9034	24.4797	61.1924	19.8091	11.1086	50.1842	58.3636
134.44	68.739	56.9073	24.4891	61.1845	19.7997	11.0898	50.181	58.3698
134.54	68.7394	56.9057	24.4868	61.1939	19.788	11.0898	50.1756	58.3804
134.64	68.7402	56.9057	24.4774	61.1978	19.7856	11.0945	50.1615	58.3827
134.74	68.7382	56.8987	24.4821	61.1861	19.7927	11.1078	50.1685	58.3644
134.84	68.7336	56.8838	24.4946	61.1916	19.7927	11.0976	50.1685	58.3597
134.94	68.7336	56.8909	24.4829	61.1892	19.7973	11.0976	50.1615	58.3519
135.04	68.7336	56.8831	24.4821	61.1939	19.8013	11.0992	50.1638	58.355
135.14	68.7355	56.8838	24.4891	61.201	19.7802	11.0969	50.149	58.3616
135.24	68.7226	56.8862	24.4735	61.1892	19.7848	11.0891	50.1638	58.3558
135.34	68.7332	56.8706	24.4821	61.1892	19.7817	11.107	50.1615	58.3476
135.44	68.732	56.8791	24.4579	61.1814	19.7723	11.1047	50.1607	58.3464
135.54	68.7234	56.8838	24.4524	61.1978	19.7567	11.1094	50.1654	58.3472
135.64	68.7293	56.8807	24.443	61.1931	19.7536	11.1094	50.156	58.3554
135.74	68.7257	56.8752	24.443	61.1963	19.7466	11.1016	50.1599	58.3441
135.84	68.7281	56.862	24.4352	61.2056	19.7536	11.1016	50.1646	58.3417
135.94	68.7363	56.8713	24.4399	61.208	19.7458	11.1047	50.1654	58.3429
136.04	68.7398	56.8635	24.4422	61.1963	19.7419	11.0906	50.149	58.3464
136.14	68.7359	56.8604	24.4235	61.2127	19.7458	11.1008	50.149	58.3425
136.24	68.7371	56.8565	24.4118	61.2056	19.7427	11.1094	50.1365	58.3437
136.34	68.7312	56.8666	24.4157	61.2127	19.738	11.0992	50.142	58.3425
136.44	68.7308	56.8596	24.4188	61.222	19.7411	11.1062	50.1342	58.3444
136.54	68.7281	56.8549	24.4087	61.2127	19.7427	11.1086	50.1209	58.3464
136.64	68.7234	56.8448	24.4008	61.208	19.7348	11.0969	50.1256	58.3417
136.74	68.7199	56.8635	24.4188	61.208	19.7333	11.0898	50.1256	58.3382
136.84	68.7117	56.862	24.4235	61.201	19.738	11.0898	50.1373	58.33
136.94	68.7132	56.8557	24.4118	61.2056	19.7309	11.075	50.1295	58.3167
137.04	68.7121	56.8495	24.4165	61.2041	19.7302	11.0656	50.1295	58.314
137.14	68.7121	56.8518	24.4305	61.2088	19.7333	11.0828	50.1326	58.3233
137.24	68.7109	56.8471	24.4235	61.2135	19.7427	11.0687	50.1302	58.3245
137.34	68.714	56.8315	24.4235	61.2174	19.7411	11.0828	50.1256	58.3175
137.44	68.7082	56.8331	24.4204	61.2189	19.7411	11.075	50.1224	58.3187
137.54	68.7117	56.8206	24.411	61.2252	19.7309	11.0703	50.1248	58.3253
137.64	68.707	56.8205	24.4071	61.208	19.7263	11.082	50.1131	58.3183
137.74	68.7105	56.8135	24.4047	61.2056	19.7309	11.0828	50.1224	58.3218
137.84	68.7027	56.8252	24.4118	61.2127	19.7333	11.0883	50.1099	58.321
137.94	68.7027	56.8323	24.4071	61.2158	19.7231	11.0828	50.1177	58.3194
138.04	68.6984	56.8276	24.4016	61.2205	19.7184	11.0898	50.1131	58.3245
138.14	68.6961	56.8323	24.4071	61.2252	19.7114	11.0781	50.0943	58.3269
138.24	68.6925	56.8206	24.4165	61.2291	19.7059	11.0781	50.099	58.3304
138.34	68.6972	56.837	24.4118	61.2314	19.6989	11.0695	50.1029	58.3304
138.44	68.7066	56.8471	24.4165	61.2127	19.6903	11.0586	50.1099	58.3327
138.54	68.7004	56.8354	24.4141	61.2174	19.6903	11.0633	50.1021	58.3148
138.64	68.7062	56.8284	24.4001	61.2244	19.6802	11.0703	50.1052	58.3237
138.74	68.7078	56.8206	24.3969	61.2275	19.6833	11.0711	50.0982	58.3347
138.84	68.7113	56.8206	24.3852	61.2252	19.6864	11.0781	50.0982	58.3421
138.94	68.7144	56.8057	24.3993	61.2322	19.6833	11.0703	50.0982	58.3569
139.04	68.7078	56.7979	24.4087	61.2158	19.6927	11.0781	50.0935	58.3534
139.14	68.7004	56.8002	24.4188	61.2252	19.6903	11.0656	50.0865	58.346
139.24	68.7082	56.801	24.4165	61.2322	19.688	11.0586	50.0865	58.3491
139.34	68.7058	56.7924	24.4266	61.2205	19.6919	11.0437	50.0834	58.3515
139.44	68.6992	56.8018	24.4165	61.2252	19.6973	11.0508	50.0834	58.3495
139.54	68.6914	56.8206	24.4352	61.2322	19.6833	11.0508	50.0904	58.3441
139.64	68.6984	56.8159	24.4282	61.2275	19.6684	11.0492	50.0888	58.3472
139.74	68.7	56.8041	24.4337	61.2392	19.6755	11.0351	50.0865	58.3534
139.84	68.7023	56.8135	24.4399	61.2369	19.6708	11.0398	50.0881	58.3441
[truncated: 1,003 more rows]
