# Supplementary material for: CHD8 interacts with BCL11A to induce oncogenic transcription in triple negative breast cancer
Source: EMBO J. 2025 May 6;44(12):3448–67. doi: 10.1038/s44318-025-00447-8 (PMC12170886; doi:10.1038/s44318-025-00447-8)
Supplement: Supplementary file 27 — Dataset EV19 [file 44318_2025_447_MOESM27_ESM.xlsx]

## Sheet: Table Legend
Dataset EV19 - Full length BCL11A vs single concentration fragments
In an attempt to identify inhibitors of the BCL11A-CHD8 interaction, we performed in silico fragment screening using a previously published crystal structure comprising the three consecutive zinc finger motifs at the C-terminus of BCL11A (residues 731-835, pdb: 6KI6), which is within the vicinity of the CHD8 binding site. The top 8 scoring hits from the in silico screen were purchased and validat…

## Sheet: Sheet 1
Time	Compound 7	Compound 4	Compound 6	Compund 1	Compound 5	Compound 8	Compound 3	Compound 2
-59.96	0.105469	-0.100586	-0.904297	-0.459961	-0.918945	-0.327148	-1.32519	-0.553711
-59.86	0.105469	-0.0830078	-0.889648	-0.461914	-0.920898	-0.328125	-1.31055	-0.553711
-59.76	0.114258	-0.0644531	-0.87793	-0.455078	-0.907227	-0.316407	-1.31543	-0.548828
-59.66	0.109375	-0.0566406	-0.861328	-0.452148	-0.921875	-0.306641	-1.32227	-0.539063
-59.56	0.112305	-0.0644531	-0.866211	-0.450195	-0.930664	-0.301758	-1.30274	-0.541016
-59.46	0.133789	-0.0888672	-0.866211	-0.463867	-0.935547	-0.301758	-1.31445	-0.539063
-59.36	0.135742	-0.115234	-0.882813	-0.451172	-0.9375	-0.301758	-1.30957	-0.53418
-59.26	0.128906	-0.131836	-0.885742	-0.451172	-0.951171	-0.304688	-1.29102	-0.527344
-59.16	0.117188	-0.139648	-0.885742	-0.43457	-0.984375	-0.298828	-1.2832	-0.532227
-59.06	0.117188	-0.15625	-0.888672	-0.44043	-0.984375	-0.280275	-1.29101	-0.535156
-58.96	0.117188	-0.15918	-0.890625	-0.442383	-0.989258	-0.283203	-1.27637	-0.541992
-58.86	0.117188	-0.166016	-0.880859	-0.447266	-0.988281	-0.290039	-1.27637	-0.541992
-58.76	0.117188	-0.158203	-0.882813	-0.435547	-0.996094	-0.292969	-1.29297	-0.538086
-58.66	0.0976563	-0.150391	-0.87793	-0.438477	-0.984375	-0.299805	-1.2832	-0.546875
-58.56	0.0859375	-0.154297	-0.870117	-0.436523	-0.981445	-0.29297	-1.28125	-0.53418
-58.46	0.0810547	-0.150391	-0.87793	-0.435547	-0.962891	-0.317382	-1.29785	-0.541992
-58.36	0.0742188	-0.146484	-0.889648	-0.447266	-0.957031	-0.34375	-1.30566	-0.537109
-58.26	0.0712891	-0.146484	-0.87793	-0.444336	-0.920899	-0.359375	-1.31055	-0.541992
-58.16	0.0615234	-0.146484	-0.873047	-0.442383	-0.899414	-0.375	-1.32324	-0.53418
-58.06	0.0673828	-0.146484	-0.866211	-0.443359	-0.888672	-0.387695	-1.33301	-0.522461
-57.96	0.0830078	-0.158203	-0.851563	-0.462891	-0.879883	-0.413086	-1.33496	-0.522461
-57.86	0.0878906	-0.158203	-0.854492	-0.455078	-0.87793	-0.393555	-1.32227	-0.519531
-57.76	0.0791016	-0.167969	-0.854492	-0.452149	-0.865235	-0.379883	-1.32227	-0.519531
-57.66	0.106445	-0.171875	-0.84668	-0.442383	-0.850586	-0.379883	-1.32715	-0.517578
-57.56	0.129883	-0.15332	-0.861328	-0.448242	-0.85254	-0.376953	-1.33106	-0.522461
-57.46	0.134766	-0.134766	-0.866211	-0.454102	-0.850586	-0.364258	-1.32129	-0.514648
-57.36	0.133789	-0.139648	-0.854492	-0.442383	-0.84375	-0.350587	-1.31152	-0.505859
-57.26	0.131836	-0.138672	-0.84375	-0.435547	-0.855469	-0.350586	-1.31641	-0.510742
-57.16	0.120117	-0.143555	-0.833984	-0.418945	-0.850586	-0.34375	-1.30762	-0.510742
-57.06	0.102539	-0.145508	-0.827148	-0.398438	-0.860352	-0.353515	-1.30957	-0.503907
-56.96	0.108398	-0.151367	-0.823242	-0.386719	-0.860352	-0.335938	-1.30762	-0.507813
-56.86	0.110352	-0.154297	-0.8125	-0.373047	-0.867188	-0.340821	-1.31445	-0.50293
-56.76	0.09375	-0.169922	-0.802734	-0.381836	-0.855469	-0.333985	-1.31445	-0.495117
-56.66	0.0625	-0.158203	-0.8125	-0.375977	-0.850586	-0.335938	-1.31445	-0.498047
-56.56	0.0146484	-0.163086	-0.810547	-0.380859	-0.863281	-0.324219	-1.31934	-0.509766
-56.46	0.000976563	-0.169922	-0.807617	-0.382813	-0.848633	-0.309571	-1.32129	-0.498047
-56.36	0.0185547	-0.172852	-0.803711	-0.399414	-0.835938	-0.319336	-1.31445	-0.485352
-56.26	0.0429688	-0.15332	-0.81543	-0.396485	-0.835938	-0.33789	-1.30274	-0.475586
-56.16	0.0595703	-0.146484	-0.839844	-0.384766	-0.828125	-0.342773	-1.30957	-0.487305
-56.06	0.0634766	-0.141602	-0.863281	-0.373047	-0.828125	-0.352539	-1.30273	-0.478516
-55.96	0.0732422	-0.151367	-0.87793	-0.365234	-0.831055	-0.340821	-1.30371	-0.488281
-55.86	0.106445	-0.158203	-0.892578	-0.384766	-0.824219	-0.34082	-1.30273	-0.483398
-55.76	0.15918	-0.158203	-0.880859	-0.396484	-0.819336	-0.34082	-1.2832	-0.483398
-55.66	0.161133	-0.163086	-0.871094	-0.376953	-0.829102	-0.365233	-1.29004	-0.483398
-55.56	0.151367	-0.172852	-0.866211	-0.380859	-0.831055	-0.399412	-1.27637	-0.498047
-55.46	0.180664	-0.177734	-0.855469	-0.389648	-0.832031	-0.404297	-1.2832	-0.492188
-55.36	0.22168	-0.182617	-0.861328	-0.388672	-0.836914	-0.40332	-1.27832	-0.478516
-55.26	0.224609	-0.186523	-0.878906	-0.38086	-0.828125	-0.367189	-1.29102	-0.483399
-55.16	0.233398	-0.18457	-0.901367	-0.379883	-0.821289	-0.320314	-1.28809	-0.475586
-55.06	0.226563	-0.165039	-0.929688	-0.370118	-0.831054	-0.282228	-1.2832	-0.451172
-54.96	0.207031	-0.170898	-0.953125	-0.387695	-0.827148	-0.263672	-1.28613	-0.442383
-54.86	0.179688	-0.189453	-0.951172	-0.393555	-0.836914	-0.274414	-1.2793	-0.451172
-54.76	0.152344	-0.192383	-0.962891	-0.375976	-0.863281	-0.273437	-1.27441	-0.436524
-54.66	0.164063	-0.222656	-0.960938	-0.362305	-0.882813	-0.297851	-1.27441	-0.429688
-54.56	0.15625	-0.268555	-0.972656	-0.372071	-0.902344	-0.322264	-1.26563	-0.422852
-54.46	0.155273	-0.320313	-0.990234	-0.353516	-0.892578	-0.336915	-1.23926	-0.432617
-54.36	0.18457	-0.374023	-1.00195	-0.358398	-0.901367	-0.356446	-1.20703	-0.433594
-54.26	0.210938	-0.404297	-0.966797	-0.347657	-0.902344	-0.397462	-1.17285	-0.463867
-54.16	0.235352	-0.392578	-0.901367	-0.34375	-0.918945	-0.410157	-1.16797	-0.449219
-54.06	0.249023	-0.34082	-0.833984	-0.35254	-0.866214	-0.386722	-1.20313	-0.431644
-53.96	0.21875	-0.263672	-0.78418	-0.365234	-0.842773	-0.389651	-1.26074	-0.402344
-53.86	0.192383	-0.183594	-0.705078	-0.360352	-0.851563	-0.394532	-1.31836	-0.388672
-53.76	0.119141	-0.0673828	-0.651367	-0.350588	-0.923831	-0.402344	-1.34961	-0.381837
-53.66	0.00683594	0.0341797	-0.607422	-0.342773	-0.944336	-0.395508	-1.40137	-0.380859
-53.56	-0.0869141	0.0605469	-0.574219	-0.340821	-0.896487	-0.364259	-1.43457	-0.358399
-53.46	-0.132813	0.0722656	-0.552734	-0.345703	-0.863281	-0.333011	-1.43652	-0.362305
-53.36	-0.0410156	0.0195313	-0.549805	-0.337891	-0.816406	-0.329103	-1.44238	-0.350586
-53.26	0.0576172	-0.0449219	-0.59375	-0.333986	-0.749023	-0.31836	-1.41309	-0.363282
-53.16	0.0859375	-0.103516	-0.639648	-0.34082	-0.761719	-0.317383	-1.34082	-0.397461
-53.06	0.0898438	-0.150391	-0.675781	-0.338867	-0.742186	-0.323242	-1.29785	-0.420897
-52.96	0.078125	-0.177734	-0.706055	-0.337891	-0.688477	-0.311523	-1.28809	-0.450195
-52.86	0.0859375	-0.181641	-0.716797	-0.323242	-0.646484	-0.303711	-1.26758	-0.455078
-52.76	0.0810547	-0.213867	-0.735352	-0.313476	-0.627929	-0.266602	-1.24707	-0.427734
-52.66	0.0810547	-0.202148	-0.737305	-0.333984	-0.625977	-0.258789	-1.22852	-0.4375
-52.56	0.0761719	-0.204102	-0.725586	-0.350585	-0.636719	-0.24414	-1.22559	-0.453124
-52.46	0.0849609	-0.205078	-0.728516	-0.357422	-0.621094	-0.234374	-1.20313	-0.456055
-52.36	0.0947266	-0.197266	-0.733398	-0.355469	-0.637695	-0.219726	-1.17969	-0.441406
-52.26	0.115234	-0.169922	-0.757813	-0.351563	-0.668945	-0.200195	-1.18164	-0.428711
-52.16	0.126953	-0.174805	-0.757813	-0.348633	-0.69043	-0.193359	-1.16895	-0.4375
-52.06	0.134766	-0.195313	-0.763672	-0.353515	-0.700195	-0.20703	-1.15332	-0.449218
-51.96	0.139648	-0.194336	-0.766602	-0.353516	-0.701172	-0.208007	-1.16016	-0.427734
-51.86	0.128906	-0.169922	-0.769531	-0.348633	-0.720703	-0.203125	-1.1543	-0.4375
-51.76	0.109375	-0.172852	-0.774414	-0.351562	-0.746093	-0.193359	-1.1416	-0.444336
-51.66	0.0976563	-0.166016	-0.78125	-0.384766	-0.754883	-0.200195	-1.1084	-0.444336
-51.56	0.102539	-0.174805	-0.783203	-0.399413	-0.773437	-0.208007	-1.09375	-0.444336
-51.46	0.0996094	-0.180664	-0.776367	-0.420898	-0.80957	-0.232421	-1.08789	-0.444336
-51.36	0.0859375	-0.197266	-0.771484	-0.419922	-0.835938	-0.258789	-1.09961	-0.444336
-51.26	0.0908203	-0.202148	-0.769531	-0.414062	-0.835938	-0.261719	-1.09277	-0.439453
-51.16	0.0927734	-0.21582	-0.78125	-0.414063	-0.833008	-0.263672	-1.0918	-0.432617
-51.06	0.0908203	-0.208984	-0.780273	-0.423828	-0.81836	-0.264648	-1.08496	-0.421875
-50.96	0.09375	-0.208984	-0.780273	-0.432617	-0.80957	-0.27246	-1.0791	-0.407227
-50.86	0.0888672	-0.194336	-0.766602	-0.439453	-0.803711	-0.270508	-1.07227	-0.390625
-50.76	0.0908203	-0.172852	-0.769531	-0.439453	-0.793945	-0.282226	-1.06055	-0.380859
-50.66	0.0810547	-0.169922	-0.776367	-0.442383	-0.777344	-0.291992	-1.06738	-0.347656
-50.56	0.0898438	-0.161133	-0.78418	-0.44043	-0.785156	-0.311523	-1.05762	-0.342773
-50.46	0.109375	-0.175781	-0.78418	-0.447266	-0.760742	-0.314454	-1.05567	-0.347656
-50.36	0.125977	-0.192383	-0.788086	-0.447266	-0.738281	-0.324219	-1.07031	-0.341797
-50.26	0.144531	-0.207031	-0.776367	-0.450195	-0.722657	-0.317384	-1.08203	-0.334961
-50.16	0.144531	-0.207031	-0.77832	-0.459961	-0.725586	-0.333984	-1.08496	-0.337891
-50.06	0.139648	-0.205078	-0.790039	-0.473633	-0.739258	-0.34082	-1.10449	-0.328126
-49.96	0.152344	-0.185547	-0.792969	-0.466797	-0.709961	-0.34375	-1.08692	-0.326172
-49.86	0.162109	-0.177734	-0.799805	-0.47168	-0.685547	-0.348633	-1.07227	-0.339844
-49.76	0.163086	-0.166016	-0.799805	-0.461915	-0.690429	-0.350586	-1.06543	-0.31836
-49.66	0.15332	-0.166016	-0.797852	-0.459961	-0.698242	-0.340821	-1.08398	-0.303711
-49.56	0.135742	-0.170898	-0.791992	-0.457032	-0.688477	-0.351562	-1.07227	-0.3125
-49.46	0.117188	-0.177734	-0.793945	-0.467773	-0.670898	-0.387695	-1.07715	-0.307617
-49.36	0.117188	-0.177734	-0.795898	-0.463867	-0.636719	-0.40039	-1.08203	-0.307617
-49.26	0.100586	-0.182617	-0.8125	-0.458985	-0.620118	-0.438476	-1.09277	-0.288087
-49.16	0.0908203	-0.181641	-0.814453	-0.450195	-0.598633	-0.452149	-1.11133	-0.279297
-49.06	0.0761719	-0.18457	-0.803711	-0.458008	-0.579102	-0.460938	-1.07227	-0.28125
-48.96	0.0595703	-0.194336	-0.822266	-0.453125	-0.553711	-0.453126	-1.07227	-0.276367
-48.86	0.0498047	-0.189453	-0.825195	-0.466797	-0.519531	-0.46582	-1.06543	-0.274414
-48.76	0.0351563	-0.192383	-0.826172	-0.466797	-0.474611	-0.477539	-1.05957	-0.260743
-48.66	0.0078125	-0.181641	-0.824219	-0.455078	-0.458008	-0.457032	-1.06738	-0.261719
-48.56	-0.00683594	-0.182617	-0.833984	-0.453125	-0.448243	-0.422852	-1.0625	-0.237305
-48.46	-0.00683594	-0.177734	-0.838867	-0.467773	-0.427734	-0.396484	-1.04785	-0.206055
-48.36	-0.00878906	-0.183594	-0.822266	-0.484375	-0.404297	-0.399414	-1.05273	-0.194336
-48.26	-0.0205078	-0.202148	-0.820313	-0.498047	-0.417968	-0.378908	-1.05273	-0.186524
-48.16	-0.0380859	-0.186523	-0.837891	-0.493164	-0.470703	-0.372071	-1.05273	-0.169922
-48.06	-0.0322266	-0.181641	-0.839844	-0.481446	-0.509764	-0.376953	-1.0498	-0.167969
-47.96	-0.0302734	-0.181641	-0.834961	-0.491211	-0.560547	-0.379883	-1.04492	-0.177734
-47.86	-0.0400391	-0.176758	-0.834961	-0.503906	-0.618164	-0.386719	-1.04785	-0.182617
-47.76	-0.0419922	-0.158203	-0.854492	-0.496094	-0.659178	-0.37207	-1.05762	-0.188477
-47.66	-0.0322266	-0.168945	-0.866211	-0.474609	-0.680664	-0.34082	-1.05957	-0.166992
-47.56	-0.0107422	-0.178711	-0.854492	-0.486328	-0.696288	-0.333984	-1.05273	-0.165039
-47.46	-0.015625	-0.180664	-0.855469	-0.489258	-0.737305	-0.308594	-1.06055	-0.175781
-47.36	-0.0322266	-0.170898	-0.850586	-0.482422	-0.763672	-0.274414	-1.05566	-0.193359
-47.26	-0.0107422	-0.15332	-0.845703	-0.469727	-0.75586	-0.250977	-1.0459	-0.222655
-47.16	-0.000976563	-0.143555	-0.841797	-0.475586	-0.74707	-0.238281	-1.0293	-0.256836
-47.06	-0.0107422	-0.141602	-0.820313	-0.487305	-0.743164	-0.228515	-1.03418	-0.288085
-46.96	-0.0117188	-0.138672	-0.810547	-0.486328	-0.706055	-0.208985	-1.04102	-0.289063
-46.86	-0.0400391	-0.138672	-0.800781	-0.489258	-0.69043	-0.188477	-1.0332	-0.279297
-46.76	-0.0498047	-0.134766	-0.799805	-0.487304	-0.693359	-0.183594	-1.03613	-0.269531
-46.66	-0.0595703	-0.139648	-0.775391	-0.486328	-0.702148	-0.214844	-1.05762	-0.243164
-46.56	-0.0664063	-0.146484	-0.734375	-0.481445	-0.700195	-0.211915	-1.06445	-0.226563
-46.46	-0.0791016	-0.146484	-0.712891	-0.474609	-0.702148	-0.195314	-1.05274	-0.22168
-46.36	-0.100586	-0.146484	-0.701172	-0.479492	-0.678711	-0.168946	-1.04785	-0.226563
-46.26	-0.110352	-0.146484	-0.678711	-0.49414	-0.661133	-0.151367	-1.04102	-0.24121
-46.16	-0.117188	-0.151367	-0.664063	-0.50293	-0.648438	-0.136719	-1.03613	-0.241211
-46.06	-0.12207	-0.158203	-0.678711	-0.498047	-0.635742	-0.132813	-1.01074	-0.252929
-45.96	-0.124023	-0.15332	-0.691406	-0.493164	-0.592773	-0.147461	-0.977541	-0.245117
-45.86	-0.117188	-0.138672	-0.717773	-0.491211	-0.574219	-0.15918	-0.962891	-0.257813
-45.76	-0.112305	-0.130859	-0.705078	-0.498047	-0.553711	-0.15918	-0.963868	-0.27539
-45.66	-0.108398	-0.12207	-0.683594	-0.490234	-0.523438	-0.175781	-0.961915	-0.287109
-45.56	-0.0986328	-0.124023	-0.693359	-0.489258	-0.525391	-0.180665	-0.945314	-0.282227
-45.46	-0.102539	-0.119141	-0.670898	-0.494141	-0.515625	-0.175782	-0.947267	-0.275391
-45.36	-0.0810547	-0.12207	-0.662109	-0.501953	-0.50293	-0.153321	-0.942383	-0.285156
-45.26	-0.0546875	-0.131836	-0.635742	-0.499024	-0.500977	-0.122072	-0.948242	-0.308594
-45.16	-0.0351563	-0.141602	-0.630859	-0.508789	-0.505859	-0.126953	-0.941407	-0.305664
-45.06	-0.015625	-0.143555	-0.632813	-0.498047	-0.497071	-0.104493	-0.948243	-0.31543
-44.96	-0.015625	-0.141602	-0.616211	-0.483398	-0.508789	-0.0810558	-0.946288	-0.3125
-44.86	0.00390625	-0.151367	-0.624023	-0.473633	-0.518555	-0.085937	-0.951172	-0.306641
-44.76	0.0078125	-0.158203	-0.613281	-0.447266	-0.511719	-0.0957022	-0.956055	-0.300781
-44.66	-0.0107422	-0.146484	-0.608398	-0.435547	-0.520508	-0.108398	-0.955078	-0.291016
-44.56	-0.00878906	-0.146484	-0.608398	-0.424805	-0.510742	-0.119139	-0.943359	-0.276367
-44.46	-0.0078125	-0.138672	-0.600586	-0.422852	-0.523438	-0.137694	-0.943359	-0.276367
-44.36	0.00390625	-0.138672	-0.602539	-0.411133	-0.514648	-0.142578	-0.948242	-0.276367
-44.26	0.00390625	-0.138672	-0.609375	-0.389649	-0.536133	-0.144531	-0.94336	-0.266602
-44.16	0.00390625	-0.138672	-0.616211	-0.399414	-0.540039	-0.134766	-0.935547	-0.246094
-44.06	0.0126953	-0.129883	-0.59668	-0.404297	-0.538086	-0.117189	-0.930664	-0.241211
-43.96	-0.00390625	-0.134766	-0.59668	-0.404297	-0.542969	-0.118164	-0.923829	-0.241211
-43.86	0.00390625	-0.125	-0.599609	-0.396484	-0.532227	-0.118164	-0.920899	-0.233398
-43.76	0.0185547	-0.12207	-0.601563	-0.384766	-0.520508	-0.115235	-0.904298	-0.233398
-43.66	0.0205078	-0.119141	-0.592773	-0.381836	-0.525391	-0.118164	-0.899414	-0.240234
-43.56	0.015625	-0.119141	-0.624023	-0.376953	-0.516602	-0.132812	-0.884767	-0.246094
-43.46	0.015625	-0.124023	-0.625	-0.37207	-0.53125	-0.146484	-0.887696	-0.274414
-43.36	0.0195313	-0.130859	-0.616211	-0.360352	-0.535156	-0.141602	-0.885743	-0.279297
-43.26	0.0126953	-0.133789	-0.620117	-0.359375	-0.518555	-0.149413	-0.884766	-0.28418
-43.16	0.0146484	-0.131836	-0.620117	-0.364258	-0.519531	-0.157226	-0.892578	-0.28418
-43.06	0.0107422	-0.133789	-0.630859	-0.36914	-0.50586	-0.166014	-0.904296	-0.267579
-42.96	0.0126953	-0.131836	-0.621094	-0.37207	-0.487305	-0.183592	-0.889649	-0.257813
-42.86	0.0078125	-0.141602	-0.603516	-0.357422	-0.484375	-0.212889	-0.872071	-0.257813
-42.76	0.015625	-0.131836	-0.604492	-0.333985	-0.495117	-0.246092	-0.861329	-0.259765
-42.66	0.0078125	-0.132813	-0.613281	-0.338867	-0.508789	-0.244141	-0.864258	-0.255859
-42.56	0.00292969	-0.147461	-0.603516	-0.333008	-0.515625	-0.24707	-0.866211	-0.238282
-42.46	-0.00390625	-0.154297	-0.59668	-0.302734	-0.503906	-0.248047	-0.864258	-0.236328
-42.36	-0.00390625	-0.154297	-0.59375	-0.314453	-0.503906	-0.236328	-0.858399	-0.238281
-42.26	-0.000976563	-0.151367	-0.59668	-0.314453	-0.489258	-0.238281	-0.841798	-0.233398
-42.16	0.00878906	-0.149414	-0.586914	-0.319336	-0.474609	-0.22168	-0.844726	-0.228516
-42.06	0.0205078	-0.146484	-0.582031	-0.321289	-0.477539	-0.225586	-0.834961	-0.226563
-41.96	0.0224609	-0.143555	-0.574219	-0.306641	-0.484375	-0.204102	-0.817383	-0.245117
-41.86	0.0234375	-0.133789	-0.572266	-0.287109	-0.492188	-0.204102	-0.802734	-0.245117
-41.76	0.0234375	-0.141602	-0.577148	-0.290039	-0.487305	-0.199219	-0.795899	-0.240234
-41.66	0.0126953	-0.151367	-0.569336	-0.291992	-0.49707	-0.192383	-0.799805	-0.238281
-41.56	0.0078125	-0.146484	-0.574219	-0.279297	-0.491211	-0.192383	-0.801757	-0.245117
-41.46	0.0078125	-0.151367	-0.555664	-0.258789	-0.477539	-0.192383	-0.786134	-0.225586
-41.36	0.0136719	-0.161133	-0.558594	-0.271484	-0.484375	-0.180664	-0.791015	-0.213867
-41.26	0.0175781	-0.170898	-0.5625	-0.268555	-0.478516	-0.177734	-0.783203	-0.208985
-41.16	0.0273438	-0.169922	-0.545898	-0.258789	-0.466797	-0.167969	-0.780273	-0.199219
-41.06	0.0107422	-0.168945	-0.551758	-0.249024	-0.464844	-0.164063	-0.771485	-0.204101
-40.96	0.00390625	-0.166016	-0.553711	-0.24707	-0.477539	-0.166016	-0.769531	-0.19043
-40.86	0.00585938	-0.168945	-0.5625	-0.251953	-0.487305	-0.172852	-0.759766	-0.192383
-40.76	0.00292969	-0.182617	-0.557617	-0.256836	-0.480469	-0.177734	-0.745118	-0.197265
-40.66	-0.00683594	-0.182617	-0.541016	-0.260742	-0.482422	-0.1875	-0.759765	-0.203125
-40.56	-0.00878906	-0.177734	-0.541992	-0.250977	-0.491211	-0.1875	-0.764648	-0.201172
-40.46	-0.00390625	-0.177734	-0.546875	-0.255859	-0.47168	-0.185547	-0.780273	-0.191406
-40.36	-0.00390625	-0.177734	-0.553711	-0.255859	-0.469727	-0.183594	-0.766602	-0.191406
-40.26	-0.00878906	-0.161133	-0.545898	-0.255859	-0.464844	-0.176758	-0.766601	-0.208984
-40.16	-0.0185547	-0.154297	-0.545898	-0.25293	-0.476563	-0.173828	-0.759766	-0.21875
-40.06	-0.000976563	-0.166016	-0.550781	-0.239258	-0.459961	-0.161133	-0.756836	-0.228515
-39.96	-0.0078125	-0.151367	-0.566406	-0.241211	-0.453125	-0.161133	-0.763671	-0.225586
-39.86	-0.0078125	-0.134766	-0.540039	-0.243164	-0.464844	-0.151367	-0.760742	-0.233398
-39.76	0.00390625	-0.143555	-0.526367	-0.232422	-0.464844	-0.137696	-0.744141	-0.240234
-39.66	-0.00390625	-0.138672	-0.53125	-0.232422	-0.452148	-0.134766	-0.74707	-0.25
-39.56	-0.00390625	-0.141602	-0.538086	-0.211914	-0.458008	-0.129883	-0.750976	-0.237305
-39.46	-0.00390625	-0.138672	-0.526367	-0.209961	-0.461914	-0.132812	-0.720705	-0.230469
-39.36	-0.00390625	-0.126953	-0.542969	-0.205078	-0.44043	-0.154297	-0.725586	-0.237305
-39.26	-0.0126953	-0.129883	-0.547852	-0.21289	-0.433594	-0.161133	-0.724609	-0.232422
-39.16	0.00390625	-0.146484	-0.526367	-0.209961	-0.438477	-0.149415	-0.727539	-0.230469
-39.06	0.00585938	-0.134766	-0.514648	-0.207031	-0.449219	-0.161132	-0.720704	-0.220703
-38.96	0.0107422	-0.131836	-0.516602	-0.205078	-0.439453	-0.161133	-0.720703	-0.225586
-38.86	0.0185547	-0.126953	-0.506836	-0.1875	-0.425781	-0.158203	-0.730469	-0.230469
-38.76	0.0205078	-0.134766	-0.494141	-0.192382	-0.425781	-0.143555	-0.736328	-0.225586
-38.66	0.0126953	-0.131836	-0.487305	-0.185547	-0.430664	-0.129883	-0.726563	-0.225586
-38.56	-0.00390625	-0.12207	-0.487305	-0.197265	-0.425781	-0.139648	-0.701173	-0.225586
-38.46	-0.00390625	-0.120117	-0.479492	-0.185547	-0.414063	-0.148437	-0.703126	-0.217773
-38.36	-0.015625	-0.117188	-0.470703	-0.188477	-0.40625	-0.144531	-0.697266	-0.225586
-38.26	0.0107422	-0.103516	-0.460938	-0.201172	-0.40625	-0.154297	-0.692383	-0.228516
-38.16	0.015625	-0.103516	-0.475586	-0.201172	-0.389648	-0.166016	-0.688477	-0.225586
-38.06	0.015625	-0.108398	-0.474609	-0.201172	-0.376953	-0.161134	-0.698242	-0.222656
-37.96	0.015625	-0.110352	-0.467773	-0.201172	-0.362305	-0.17578	-0.69336	-0.228516
-37.86	0.0234375	-0.107422	-0.456055	-0.198242	-0.375	-0.175781	-0.676759	-0.230469
-37.76	0.0351563	-0.100586	-0.456055	-0.177735	-0.37207	-0.168946	-0.659181	-0.245117
-37.66	0.0351563	-0.110352	-0.436523	-0.176758	-0.370117	-0.173828	-0.668946	-0.243164
-37.56	0.0322266	-0.100586	-0.441406	-0.186523	-0.363282	-0.164063	-0.66211	-0.253906
-37.46	0.0302734	-0.110352	-0.436523	-0.200195	-0.368164	-0.146485	-0.662109	-0.272461
-37.36	0.0234375	-0.108398	-0.433594	-0.198242	-0.373047	-0.136719	-0.649415	-0.25293
-37.26	0.0283203	-0.110352	-0.443359	-0.200196	-0.392578	-0.118165	-0.652344	-0.261719
-37.16	0.0351563	-0.100586	-0.428711	-0.205078	-0.397461	-0.118164	-0.637696	-0.256836
-37.06	0.046875	-0.09375	-0.416992	-0.195313	-0.402344	-0.110352	-0.635742	-0.245118
-36.96	0.0517578	-0.09375	-0.416992	-0.208984	-0.414063	-0.103516	-0.645508	-0.240234
-36.86	0.0371094	-0.0878906	-0.40918	-0.208984	-0.421875	-0.118164	-0.650391	-0.233398
-36.76	0.0185547	-0.0908203	-0.40918	-0.207031	-0.425781	-0.121094	-0.66211	-0.22168
-36.66	0.0234375	-0.102539	-0.397461	-0.202148	-0.420898	-0.121094	-0.666992	-0.231445
-36.56	0.0234375	-0.0888672	-0.405273	-0.202149	-0.414063	-0.114258	-0.673828	-0.240234
-36.46	0.0205078	-0.0908203	-0.397461	-0.192383	-0.404297	-0.111328	-0.68164	-0.233398
-36.36	0.0234375	-0.078125	-0.385742	-0.197266	-0.414063	-0.106445	-0.685547	-0.236328
-36.26	0.015625	-0.0800781	-0.402344	-0.185547	-0.421875	-0.123047	-0.665039	-0.220704
-36.16	0.0117188	-0.0830078	-0.412109	-0.189453	-0.433594	-0.110352	-0.666992	-0.202148
-36.06	0.0205078	-0.0957031	-0.416992	-0.182617	-0.428712	-0.113281	-0.659179	-0.191406
-35.96	0.015625	-0.117188	-0.405273	-0.165039	-0.450195	-0.115234	-0.625001	-0.158203
-35.86	0.0107422	-0.128906	-0.408203	-0.166016	-0.453125	-0.110352	-0.618165	-0.138672
-35.76	0.00878906	-0.107422	-0.410156	-0.157227	-0.464844	-0.110352	-0.616211	-0.120117
-35.66	0.0175781	-0.100586	-0.412109	-0.15918	-0.472656	-0.110352	-0.618164	-0.125
-35.56	0.00585938	-0.12793	-0.407227	-0.157227	-0.50293	-0.110352	-0.611328	-0.128906
-35.46	-0.00488281	-0.133789	-0.400391	-0.15625	-0.504883	-0.110352	-0.594728	-0.126953
-35.36	-0.0234375	-0.0869141	-0.408203	-0.147461	-0.492188	-0.0976568	-0.589844	-0.128906
-35.26	-0.0166016	-0.0214844	-0.413086	-0.151368	-0.457032	-0.0908203	-0.599608	-0.143554
-35.16	-0.0234375	0.00976563	-0.417969	-0.163086	-0.450195	-0.0908203	-0.616211	-0.146484
-35.06	-0.03125	0.0400391	-0.424805	-0.205077	-0.435547	-0.0986328	-0.617188	-0.151367
-34.96	-0.0478516	0.0595703	-0.418945	-0.204102	-0.399414	-0.0957043	-0.621094	-0.15625
-34.86	-0.0498047	0.0712891	-0.404297	-0.185547	-0.37793	-0.0878908	-0.621093	-0.175781
-34.76	-0.0429688	0.0458984	-0.416992	-0.198241	-0.375	-0.0830078	-0.616211	-0.197265
-34.66	-0.0625	-0.0107422	-0.423828	-0.202148	-0.382813	-0.0742188	-0.611328	-0.182617
-34.56	-0.046875	-0.0625	-0.429688	-0.195311	-0.37793	-0.0791016	-0.606445	-0.167969
-34.46	-0.0322266	-0.121094	-0.456055	-0.168945	-0.368164	-0.0791016	-0.606444	-0.158203
-34.36	-0.0273438	-0.160156	-0.475586	-0.171875	-0.363281	-0.0937499	-0.605468	-0.155273
-34.26	-0.0273438	-0.133789	-0.500977	-0.200192	-0.352539	-0.0791018	-0.595703	-0.138672
-34.16	-0.0273438	-0.112305	-0.529297	-0.205078	-0.323242	-0.0595711	-0.583985	-0.117188
-34.06	-0.0273438	-0.115234	-0.538086	-0.189452	-0.296875	-0.0400406	-0.583984	-0.107422
-33.96	-0.0253906	-0.119141	-0.545898	-0.15918	-0.293945	-0.0322269	-0.579101	-0.0947266
-33.86	-0.0351563	-0.115234	-0.537109	-0.162109	-0.279297	-0.0156252	-0.577149	-0.0703125
-33.76	-0.0429688	-0.107422	-0.483398	-0.146486	-0.290039	0.00292879	-0.556642	-0.0585936
-33.66	-0.0527344	-0.0957031	-0.395508	-0.172852	-0.285156	0.00585926	-0.557617	-0.0488281
-33.56	-0.0644531	-0.0830078	-0.311523	-0.209961	-0.285156	0.0156246	-0.559571	-0.0302739
-33.46	-0.0673828	-0.0732422	-0.232422	-0.201172	-0.300781	0.0156246	-0.552735	-0.0351563
-33.36	-0.0693359	-0.0683594	-0.126953	-0.224609	-0.324219	0.0175779	-0.541016	-0.0498047
-33.26	-0.0546875	-0.0751953	-0.0429688	-0.22461	-0.317383	0.0136716	-0.541016	-0.0664061
-33.16	-0.0400391	-0.0566406	0.0351563	-0.224609	-0.327148	0.0185545	-0.552734	-0.0791016
-33.06	-0.0410156	-0.0683594	0.0722656	-0.227539	-0.324219	0.0253897	-0.552735	-0.0937496
-32.96	-0.0449219	-0.0683594	0.0849609	-0.229492	-0.34082	0.0234375	-0.541017	-0.105469
-32.86	-0.0410156	-0.0683594	0.0478516	-0.21582	-0.335938	0.0332028	-0.541016	-0.112305
-32.76	-0.0556641	-0.0566406	0.00878906	-0.232422	-0.328125	0.035155	-0.552735	-0.117188
-32.66	-0.0625	-0.0566406	-0.0263672	-0.229492	-0.323242	0.0117186	-0.557617	-0.119141
-32.56	-0.0595703	-0.0615234	-0.0302734	-0.22461	-0.304688	0.0234362	-0.559571	-0.112305
-32.46	-0.0498047	-0.0634766	-0.110352	-0.224609	-0.3125	0.0253904	-0.530275	-0.0996094
-32.36	-0.0449219	-0.0566406	-0.179688	-0.227539	-0.304688	0.00878954	-0.540039	-0.0927734
-32.26	-0.0419922	-0.0537109	-0.206055	-0.229492	-0.313477	0.000977278	-0.538086	-0.0976563
-32.16	-0.0351563	-0.0439453	-0.250977	-0.219727	-0.296875	-0.0058592	-0.544922	-0.101563
-32.06	-0.0224609	-0.0322266	-0.321289	-0.226562	-0.301758	-0.0087887	-0.544922	-0.0947269
-31.96	-0.00878906	-0.0302734	-0.379883	-0.236328	-0.311524	-0.0283198	-0.54004	-0.0859379
-31.86	-0.0107422	-0.0371094	-0.424805	-0.244141	-0.292969	-0.044921	-0.521485	-0.0927734
-31.76	-0.00390625	-0.0322266	-0.432617	-0.25586	-0.292969	-0.0566397	-0.516602	-0.0957031
-31.66	-0.00878906	-0.0371094	-0.428711	-0.258789	-0.285156	-0.0664059	-0.498047	-0.102539
-31.56	-0.015625	-0.0371094	-0.404297	-0.263672	-0.299805	-0.0683593	-0.490235	-0.0996097
-31.46	-0.0185547	-0.0263672	-0.402344	-0.265625	-0.292969	-0.0781242	-0.495117	-0.0878906
-31.36	-0.0185547	-0.0263672	-0.394531	-0.270508	-0.285156	-0.0830076	-0.501953	-0.0830078
-31.26	-0.0117188	-0.0214844	-0.401367	-0.270508	-0.273438	-0.0859375	-0.485352	-0.0849611
-31.16	-0.0117188	-0.0214844	-0.391602	-0.276367	-0.290039	-0.0908203	-0.478516	-0.0800781
-31.06	-0.0117188	-0.0214844	-0.370117	-0.275391	-0.301758	-0.0927731	-0.487305	-0.0732424
-30.96	-0.0166016	-0.0244141	-0.351563	-0.270508	-0.303711	-0.0859379	-0.494141	-0.0654297
-30.86	-0.0166016	-0.0488281	-0.349609	-0.272461	-0.290039	-0.0869138	-0.482422	-0.0654297
-30.76	-0.0185547	-0.0458984	-0.354492	-0.267578	-0.299805	-0.111327	-0.469727	-0.0742189
-30.66	-0.0234375	-0.03125	-0.363281	-0.262695	-0.296875	-0.154296	-0.456055	-0.0722656
-30.56	-0.0205078	-0.0195313	-0.361328	-0.244141	-0.304688	-0.180662	-0.462891	-0.0683596
-30.46	-0.0107422	-0.0273438	-0.354492	-0.244141	-0.304688	-0.192382	-0.462891	-0.0615234
-30.36	-0.015625	-0.0371094	-0.359375	-0.249023	-0.292969	-0.1875	-0.462891	-0.0615234
-30.26	-0.015625	-0.0390625	-0.368164	-0.255859	-0.292969	-0.172853	-0.462891	-0.0732422
-30.16	-0.015625	-0.0244141	-0.351563	-0.255859	-0.285156	-0.161133	-0.465821	-0.0732422
-30.06	-0.015625	-0.0400391	-0.34668	-0.250977	-0.296875	-0.153321	-0.458985	-0.0810547
-29.96	-0.0117188	-0.0449219	-0.34668	-0.253906	-0.288086	-0.154297	-0.448243	-0.0810547
-29.86	-0.0117188	-0.0419922	-0.34375	-0.250977	-0.292969	-0.169922	-0.451172	-0.0859375
-29.76	-0.03125	-0.0214844	-0.341797	-0.236328	-0.292969	-0.176758	-0.444337	-0.104492
-29.66	-0.03125	-0.0371094	-0.332031	-0.236328	-0.283203	-0.171875	-0.462891	-0.0966797
-29.56	-0.0283203	-0.0371094	-0.338867	-0.236328	-0.277344	-0.172852	-0.450196	-0.0966797
-29.46	-0.0234375	-0.0371094	-0.338867	-0.24707	-0.287109	-0.156251	-0.44336	-0.0966797
-29.36	-0.0234375	-0.0292969	-0.333984	-0.249023	-0.270508	-0.146485	-0.44336	-0.111328
-29.26	-0.0185547	-0.0371094	-0.334961	-0.244141	-0.265625	-0.147461	-0.443359	-0.116211
-29.16	-0.0166016	-0.0371094	-0.334961	-0.239258	-0.270508	-0.166016	-0.435547	-0.124023
-29.06	-0.0351563	-0.0322266	-0.324219	-0.255859	-0.272461	-0.161133	-0.435547	-0.124023
-28.96	-0.0351563	-0.0253906	-0.319336	-0.239258	-0.253906	-0.149415	-0.431642	-0.128906
-28.86	-0.0351563	-0.0253906	-0.319336	-0.217773	-0.253906	-0.149414	-0.431641	-0.143555
-28.76	-0.0380859	-0.0302734	-0.311523	-0.220703	-0.265625	-0.144532	-0.436523	-0.143555
-28.66	-0.0429688	-0.0488281	-0.299805	-0.217773	-0.257813	-0.134766	-0.455078	-0.140625
-28.56	-0.0273438	-0.0488281	-0.294922	-0.219727	-0.246094	-0.125001	-0.447266	-0.135742
-28.46	-0.015625	-0.0400391	-0.288086	-0.205078	-0.246094	-0.110353	-0.435548	-0.138672
-28.36	-0.0185547	-0.0449219	-0.288086	-0.205078	-0.229492	-0.123047	-0.438477	-0.147461
-28.26	-0.0205078	-0.0449219	-0.288086	-0.205078	-0.234375	-0.122071	-0.419923	-0.135742
-28.16	-0.0126953	-0.0449219	-0.271484	-0.202148	-0.234375	-0.12207	-0.423828	-0.124023
-28.06	-0.00585938	-0.0449219	-0.261719	-0.188477	-0.222657	-0.117188	-0.41504	-0.124023
-27.96	0.00292969	-0.0615234	-0.268555	-0.193359	-0.214844	-0.118164	-0.419922	-0.126953
-27.86	-0.015625	-0.0683594	-0.268555	-0.196289	-0.214844	-0.115234	-0.40918	-0.128906
-27.76	0.00390625	-0.0683594	-0.256836	-0.198242	-0.219727	-0.12207	-0.415039	-0.124023
-27.66	0.015625	-0.0771484	-0.268555	-0.185547	-0.217773	-0.117188	-0.416993	-0.140625
-27.56	0.0126953	-0.0664063	-0.268555	-0.198242	-0.210938	-0.112305	-0.41211	-0.15039
-27.46	-0.00390625	-0.0761719	-0.256836	-0.205078	-0.219727	-0.10547	-0.404297	-0.144531
-27.36	-0.00390625	-0.0878906	-0.256836	-0.200195	-0.226563	-0.110352	-0.407227	-0.142578
-27.26	0.0078125	-0.0849609	-0.253906	-0.209961	-0.226563	-0.110352	-0.397462	-0.147461
-27.16	0.0078125	-0.0761719	-0.249023	-0.216797	-0.222656	-0.110352	-0.392579	-0.146484
-27.06	0.0078125	-0.0791016	-0.253906	-0.205079	-0.222656	-0.115234	-0.395508	-0.148437
-26.96	0.0078125	-0.0888672	-0.24707	-0.195313	-0.225586	-0.114258	-0.402344	-0.143555
-26.86	0.0078125	-0.0927734	-0.237305	-0.186523	-0.222656	-0.114258	-0.407227	-0.155273
-26.76	0.0107422	-0.0878906	-0.242188	-0.185547	-0.222656	-0.109375	-0.412109	-0.151368
-26.66	0.00390625	-0.0908203	-0.249023	-0.197266	-0.244141	-0.107422	-0.41211	-0.155273
-26.56	0.00683594	-0.0957031	-0.249023	-0.192383	-0.241211	-0.10254	-0.412109	-0.143555
-26.46	0.0234375	-0.0957031	-0.237305	-0.173828	-0.234375	-0.105469	-0.412109	-0.146484
-26.36	0.0117188	-0.100586	-0.240234	-0.164063	-0.234375	-0.110352	-0.395508	-0.148438
-26.26	0.0166016	-0.110352	-0.242188	-0.166016	-0.222657	-0.10254	-0.400391	-0.152344
-26.16	0.015625	-0.115234	-0.240234	-0.176758	-0.227539	-0.107422	-0.400391	-0.155273
-26.06	0.0117188	-0.120117	-0.24707	-0.178711	-0.226563	-0.105469	-0.389649	-0.155273
-25.96	0.0351563	-0.129883	-0.249023	-0.173828	-0.238281	-0.110351	-0.392579	-0.169922
-25.86	0.0283203	-0.131836	-0.244141	-0.161133	-0.226563	-0.113281	-0.387696	-0.174805
-25.76	0.0273438	-0.12207	-0.229492	-0.154297	-0.213868	-0.112305	-0.371095	-0.174805
-25.66	0.0322266	-0.115234	-0.224609	-0.154297	-0.208984	-0.113281	-0.368164	-0.174805
-25.56	0.0390625	-0.107422	-0.217773	-0.154297	-0.199219	-0.131836	-0.375977	-0.174805
-25.46	0.0371094	-0.107422	-0.217773	-0.15918	-0.194336	-0.131837	-0.373048	-0.158203
-25.36	0.0400391	-0.112305	-0.225586	-0.166016	-0.193359	-0.141602	-0.37793	-0.15625
-25.26	0.0498047	-0.12207	-0.237305	-0.161133	-0.188477	-0.129884	-0.385743	-0.163086
-25.16	0.0517578	-0.118164	-0.214844	-0.170898	-0.1875	-0.129883	-0.390625	-0.166016
-25.06	0.0498047	-0.12793	-0.209961	-0.157227	-0.164063	-0.134766	-0.402344	-0.179688
-24.96	0.0429688	-0.137695	-0.209961	-0.15918	-0.161133	-0.141602	-0.418945	-0.191406
-24.86	0.0429688	-0.142578	-0.212891	-0.151367	-0.170898	-0.132813	-0.41211	-0.182617
-24.76	0.0429688	-0.147461	-0.189453	-0.146485	-0.167969	-0.137695	-0.412109	-0.194336
-24.66	0.0429688	-0.138672	-0.182617	-0.158203	-0.167969	-0.134766	-0.419922	-0.197266
-24.56	0.0400391	-0.143555	-0.182617	-0.144531	-0.144532	-0.141602	-0.439453	-0.202149
-24.46	0.0351563	-0.133789	-0.1875	-0.126953	-0.139648	-0.141602	-0.444336	-0.182617
-24.36	0.0390625	-0.124023	-0.194336	-0.126953	-0.129883	-0.129883	-0.442383	-0.182617
-24.26	0.0273438	-0.12207	-0.191406	-0.115235	-0.116212	-0.118164	-0.439454	-0.182618
-24.16	0.0126953	-0.126953	-0.186523	-0.115234	-0.12793	-0.107422	-0.449219	-0.163086
-24.06	0.0078125	-0.120117	-0.206055	-0.112305	-0.111329	-0.0976566	-0.460938	-0.135743
-23.96	0.00292969	-0.126953	-0.206055	-0.0908203	-0.113281	-0.0908203	-0.45215	-0.107422
-23.86	-0.00878906	-0.115234	-0.208984	-0.0810547	-0.100586	-0.083008	-0.456055	-0.0976563
-23.76	-0.0234375	-0.123047	-0.210938	-0.0859374	-0.0908203	-0.0712905	-0.454102	-0.0996093
-23.66	-0.0302734	-0.129883	-0.220703	-0.0791016	-0.0888672	-0.0664063	-0.462891	-0.0927734
-23.56	-0.0283203	-0.112305	-0.21875	-0.0771487	-0.113281	-0.0517584	-0.465821	-0.0976561
-23.46	-0.0380859	-0.112305	-0.225586	-0.0810547	-0.118164	-0.0673822	-0.455079	-0.103516
-23.36	-0.0449219	-0.117188	-0.225586	-0.0634766	-0.141602	-0.0761722	-0.421876	-0.125
-23.26	-0.0517578	-0.112305	-0.220703	-0.0498051	-0.136719	-0.0830078	-0.426759	-0.136718
-23.16	-0.0693359	-0.0996094	-0.238281	-0.0371094	-0.139648	-0.0927736	-0.418946	-0.141602
-23.06	-0.0742188	-0.0996094	-0.242188	-0.0253911	-0.156249	-0.0957036	-0.38965	-0.164062
-22.96	-0.0742188	-0.0996094	-0.244141	-0.0078125	-0.151367	-0.102539	-0.372071	-0.164063
-22.86	-0.0771484	-0.0996094	-0.242188	0.0175781	-0.139648	-0.094727	-0.355469	-0.170898
-22.76	-0.0791016	-0.0966797	-0.251953	0.0205078	-0.115235	-0.0683612	-0.347656	-0.167969
-22.66	-0.0742188	-0.0683594	-0.25	0.0253906	-0.116211	-0.0546875	-0.318359	-0.163086
-22.56	-0.0771484	-0.0800781	-0.244141	0.0283205	-0.113282	-0.0566406	-0.274414	-0.153321
-22.46	-0.0957031	-0.0751953	-0.242188	0.0351563	-0.110352	-0.0546875	-0.239258	-0.151367
-22.36	-0.0927734	-0.0732422	-0.263672	0.0214844	-0.115234	-0.0595705	-0.224609	-0.143555
-22.26	-0.0830078	-0.0800781	-0.273438	-0.0146477	-0.118164	-0.0683601	-0.209961	-0.131836
-22.16	-0.0683594	-0.0830078	-0.27832	-0.0410156	-0.110352	-0.075195	-0.192383	-0.117188
-22.06	-0.0410156	-0.0595703	-0.264648	-0.057617	-0.108399	-0.0751953	-0.19043	-0.107422
-21.96	-0.0527344	-0.0664063	-0.274414	-0.0839844	-0.113281	-0.0615247	-0.212891	-0.104492
-21.86	-0.0625	-0.0634766	-0.283203	-0.100586	-0.116211	-0.0449221	-0.237305	-0.0927734
-21.76	-0.0742188	-0.0683594	-0.28125	-0.111328	-0.137695	-0.0371096	-0.239259	-0.0996091
-21.66	-0.0546875	-0.0634766	-0.295898	-0.0878906	-0.149414	-0.0195316	-0.233399	-0.0859375
-21.56	-0.0429688	-0.0449219	-0.28125	-0.083008	-0.144531	0.0117182	-0.247069	-0.0878906
-21.46	-0.0429688	-0.0449219	-0.280273	-0.0888672	-0.152344	0.0214844	-0.229493	-0.0810547
-21.36	-0.0556641	-0.0449219	-0.307617	-0.103516	-0.164063	0.0283201	-0.231445	-0.0976563
-21.26	-0.0742188	-0.0419922	-0.359375	-0.125976	-0.159179	0.0332026	-0.237304	-0.112304
-21.16	-0.0771484	-0.0419922	-0.37793	-0.157227	-0.146484	0.0468746	-0.240234	-0.124023
-21.06	-0.0703125	-0.0410156	-0.364258	-0.180663	-0.139649	0.041016	-0.251953	-0.112305
-20.96	-0.0673828	-0.0439453	-0.331055	-0.19043	-0.117188	0.0175787	-0.247071	-0.117188
-20.86	-0.0625	-0.0439453	-0.196289	-0.181641	-0.100586	0.0078125	-0.232423	-0.138672
-20.76	-0.0625	-0.0371094	-0.0214844	-0.165039	-0.0976564	0.00292969	-0.220705	-0.143555
-20.66	-0.0625	-0.0341797	0.12207	-0.158203	-0.078125	-0.00390643	-0.225586	-0.135742
-20.56	-0.0625	-0.0205078	0.21875	-0.131836	-0.046876	-0.00195387	-0.235352	-0.128907
-20.46	-0.0595703	-0.0302734	0.269531	-0.133789	-0.0214844	-0.0283198	-0.232423	-0.140625
-20.36	-0.0449219	-0.0292969	0.258789	-0.119141	-0.0185547	-0.0498047	-0.249023	-0.138672
-20.26	-0.0205078	-0.0175781	0.207031	-0.105469	-0.0253914	-0.0595712	-0.236329	-0.143555
-20.16	0	-0.0175781	0.139648	-0.103516	-0.0234375	-0.0693361	-0.229493	-0.143555
-20.06	0.0136719	-0.0175781	0.0917969	-0.103516	-0.0283208	-0.0771486	-0.239258	-0.146484
-19.96	0.0273438	-0.0126953	0.0732422	-0.0927734	-0.0224609	-0.0976552	-0.251953	-0.151367
-19.86	0.0351563	-0.0107422	0.0566406	-0.0878906	0.00683594	-0.0986331	-0.268555	-0.151367
-19.76	0.0351563	-0.0205078	0.0322266	-0.0830082	0.0136715	-0.086915	-0.266602	-0.148438
-19.66	0.0517578	-0.0371094	0.0234375	-0.0810547	-0.000976563	-0.0869142	-0.279297	-0.143555
-19.56	0.0498047	-0.0205078	0.0419922	-0.0791024	0.00683537	-0.0869144	-0.271485	-0.143555
-19.46	0.046875	-0.00390625	0.0390625	-0.0810547	0.0117188	-0.0791022	-0.288086	-0.135742
-19.36	0.0400391	-0.000976563	0.0292969	-0.0810547	0.00878906	-0.0791016	-0.294922	-0.121094
-19.26	0.0498047	0.00390625	0.0195313	-0.0810553	0.0107417	-0.0791019	-0.278322	-0.115235
-19.16	0.0576172	0.0117188	0.0078125	-0.0791016	-0.000976563	-0.0869143	-0.268555	-0.0966797
-19.06	0.0517578	0.0136719	0.00195313	-0.0908207	-0.0224605	-0.0878914	-0.253908	-0.0917974
-18.96	0.0224609	0.0136719	-0.00292969	-0.0878906	-0.0107422	-0.0761732	-0.251954	-0.0732422
-18.86	0.015625	-0.00292969	-0.0273438	-0.0791016	-0.00878906	-0.0664069	-0.251953	-0.0800781
-18.76	0.0126953	-0.00976563	-0.0458984	-0.0771489	-0.00781292	-0.0625005	-0.242189	-0.0781251
-18.66	0	-0.0107422	-0.0507813	-0.0693359	-0.0078125	-0.0859372	-0.25	-0.0771484
-18.56	-0.000976563	-0.0292969	-0.0703125	-0.0595707	0.0039058	-0.0839849	-0.253908	-0.0703129
-18.46	-0.000976563	-0.015625	-0.0996094	-0.0576172	0.00878906	-0.0878908	-0.253907	-0.0683594
-18.36	-0.0107422	-0.0253906	-0.112305	-0.0625	0.0205078	-0.0742191	-0.253907	-0.0810547
-18.26	-0.0117188	-0.0136719	-0.126953	-0.0771487	0.0273435	-0.0878914	-0.242189	-0.104491
-18.16	-0.0117188	-0.0136719	-0.146484	-0.0761719	0.0302734	-0.0664071	-0.256836	-0.101563
-18.06	-0.0166016	-0.0136719	-0.166992	-0.0595709	0.0400384	-0.0742184	-0.260743	-0.0888677
-17.96	-0.0185547	-0.0302734	-0.188477	-0.0439453	0.0498047	-0.0722665	-0.267578	-0.0849609
-17.86	-0.00390625	-0.0371094	-0.171875	-0.0576172	0.046875	-0.0839844	-0.268555	-0.0996094
-17.76	-0.03125	-0.0419922	-0.169922	-0.0498052	0.0380858	-0.0908203	-0.273438	-0.0800787
-17.66	-0.015625	-0.0371094	-0.166992	-0.0517578	0.0429688	-0.0869139	-0.254884	-0.0585938
-17.56	-0.00390625	-0.0351563	-0.155273	-0.049805	0.0302733	-0.115234	-0.253908	-0.0488288
-17.46	-0.00878906	-0.0332031	-0.147461	-0.0566406	0.0205078	-0.125	-0.248048	-0.046875
-17.36	-0.0078125	-0.0380859	-0.132813	-0.0595703	0.0195313	-0.125	-0.22754	-0.0371094
-17.26	-0.0107422	-0.0478516	-0.12793	-0.0664066	0.00781257	-0.123047	-0.237305	-0.0390624
-17.16	-0.00390625	-0.0498047	-0.120117	-0.0546875	0.0078125	-0.129883	-0.239258	-0.0292969
-17.06	-0.00390625	-0.0478516	-0.0888672	-0.0644534	-0.00878869	-0.126953	-0.22461	-0.0322271
-16.96	-0.0195313	-0.0527344	-0.0722656	-0.0664063	-0.00683594	-0.0976576	-0.220704	-0.0410156
-16.86	-0.0263672	-0.0556641	-0.0654297	-0.0546875	-0.0166016	-0.0781262	-0.220704	-0.03125
-16.76	-0.0166016	-0.0625	-0.0605469	-0.0576177	-0.0156253	-0.0664074	-0.220703	-0.0244144
-16.66	0.000976563	-0.0537109	-0.0654297	-0.0527344	-0.0205078	-0.0566412	-0.229492	-0.0273438
-16.56	-0.00585938	-0.0566406	-0.0654297	-0.0478519	-0.0302734	-0.0322284	-0.211915	-0.0263675
-16.46	-0.00292969	-0.0517578	-0.0654297	-0.0498047	-0.0400391	-0.0283212	-0.198243	-0.0175781
-16.36	0.000976563	-0.0566406	-0.0498047	-0.0478516	-0.046875	-0.0234377	-0.197266	-0.0224609
-16.26	-0.00390625	-0.0595703	-0.0380859	-0.0605469	-0.0419925	-0.0214845	-0.205078	-0.0273438
-16.16	-0.00878906	-0.0566406	-0.0429688	-0.0576172	-0.0400391	-0.0283201	-0.188477	-0.0244141
-16.06	-0.0205078	-0.0664063	-0.0458984	-0.0576174	-0.0546875	-0.0449219	-0.186524	-0.0273436
-15.96	-0.015625	-0.0556641	-0.0458984	-0.0595703	-0.0498047	-0.0517578	-0.188476	-0.0419922
-15.86	-0.0205078	-0.0537109	-0.0458984	-0.0449219	-0.0576172	-0.0439456	-0.186524	-0.0341797
-15.76	-0.0107422	-0.046875	-0.0458984	-0.0419922	-0.0595703	-0.0468748	-0.193359	-0.0419922
-15.66	0.000976563	-0.0419922	-0.0458984	-0.0439453	-0.0625	-0.0400394	-0.19336	-0.0273438
-15.56	0	-0.0322266	-0.0498047	-0.0371096	-0.0742189	-0.0478517	-0.188477	-0.0341794
-15.46	-0.00683594	-0.0253906	-0.0498047	-0.0341797	-0.0673828	-0.0546871	-0.188477	-0.0341797
-15.36	-0.00195313	-0.0302734	-0.0498047	-0.0322266	-0.0888672	-0.0478516	-0.169923	-0.0488281
-15.26	0.000976563	-0.0371094	-0.0498047	-0.0371093	-0.0986326	-0.0644528	-0.169922	-0.0537109
-15.16	-0.00390625	-0.0371094	-0.0498047	-0.0341797	-0.105469	-0.0712888	-0.157227	-0.0390625
-15.06	-0.015625	-0.0253906	-0.0380859	-0.0322266	-0.110352	-0.0673837	-0.152344	-0.0341797
-14.96	-0.015625	-0.0371094	-0.0380859	-0.0371094	-0.100586	-0.0644531	-0.154298	-0.0292969
-14.86	-0.0107422	-0.0371094	-0.0488281	-0.0322266	-0.0888672	-0.0546878	-0.154297	-0.0273438
-14.76	-0.00878906	-0.0292969	-0.0429688	-0.0253909	-0.106445	-0.0595701	-0.146485	-0.0371091
-14.66	-0.00390625	-0.0292969	-0.0380859	-0.0253906	-0.113281	-0.0595706	-0.141602	-0.0351563
-14.56	-0.00390625	-0.0341797	-0.0380859	-0.022461	-0.101563	-0.0566408	-0.13086	-0.0537109
-14.46	-0.000976563	-0.0292969	-0.03125	-0.0224609	-0.0908203	-0.0615227	-0.119142	-0.0537109
-14.36	0.00390625	-0.0292969	-0.0380859	-0.0371094	-0.0888672	-0.0644529	-0.119141	-0.0488281
-14.26	0.00390625	-0.0214844	-0.0283203	-0.0371094	-0.0859373	-0.0683596	-0.130859	-0.0390628
-14.16	0.00878906	-0.0126953	-0.03125	-0.0400391	-0.0859375	-0.0712892	-0.118165	-0.0458984
-14.06	0.015625	-0.00585938	-0.0380859	-0.0449219	-0.079102	-0.0634766	-0.128906	-0.0341801
-13.96	0.0126953	-0.0205078	-0.0332031	-0.0283203	-0.0859375	-0.0546882	-0.132812	-0.0390625
-13.86	-0.00390625	-0.0253906	-0.0263672	-0.0214844	-0.0830078	-0.0449218	-0.116211	-0.0537109
-13.76	0.00195313	-0.0224609	-0.0185547	-0.0332031	-0.0810549	-0.0449222	-0.111328	-0.0458984
-13.66	0.0117188	-0.0175781	-0.0185547	-0.0214844	-0.078125	-0.046875	-0.0996099	-0.0380859
-13.56	0.0166016	-0.0292969	-0.0117188	-0.0380859	-0.0859375	-0.0595694	-0.0947273	-0.0332033
-13.46	0.0351563	-0.0244141	-0.0214844	-0.0400391	-0.0976563	-0.0664066	-0.0966795	-0.03125
-13.36	0.0351563	-0.0224609	-0.0146484	-0.0263672	-0.0859375	-0.0527351	-0.0771491	-0.0380859
-13.26	0.0273438	-0.0253906	-0.0146484	-0.0419923	-0.0859375	-0.0712891	-0.0800781	-0.0380859
-13.16	0.0302734	-0.0175781	0.00488281	-0.0371094	-0.0859375	-0.0712891	-0.0869142	-0.0410156
-13.06	0.0400391	-0.0322266	0.00195313	-0.0371094	-0.0908203	-0.0742188	-0.0722667	-0.0507813
-12.96	0.0419922	-0.0341797	-0.00292969	-0.0371094	-0.0898438	-0.0791016	-0.0693362	-0.0576172
-12.86	0.0351563	-0.0253906	-0.00292969	-0.0478516	-0.0732422	-0.0791016	-0.052735	-0.0527344
-12.76	0.0371094	-0.0302734	-0.00292969	-0.0527344	-0.0615239	-0.0791022	-0.0478519	-0.0458987
-12.66	0.0322266	-0.0371094	0.00488281	-0.0478516	-0.0400391	-0.0791016	-0.0449224	-0.0507813
-12.56	0.0341797	-0.0322266	0.00488281	-0.0429691	-0.0302738	-0.0810549	-0.033204	-0.0576172
-12.46	0.0351563	-0.0253906	0.00488281	-0.0449219	-0.0126953	-0.0664075	-0.0332031	-0.0488281
-12.36	0.0351563	-0.0292969	0.0166016	-0.0322266	-0.015625	-0.0644531	-0.0234377	-0.0537109
-12.26	0.0429688	-0.0263672	0.00390625	-0.0371096	-0.0185551	-0.0712891	-0.0107436	-0.0537109
-12.16	0.0585938	-0.0195313	0.00195313	-0.0371094	-0.03125	-0.0742186	-0.00683635	-0.0488281
-12.06	0.0302734	-0.0146484	-0.00292969	-0.0449219	-0.0429686	-0.0791012	-0.00878944	-0.0390629
-11.96	0.0439453	-0.0078125	0.00488281	-0.0517578	-0.0429688	-0.09375	0.00878847	-0.0263672
-11.86	0.0273438	0.00585938	0.00488281	-0.0449219	-0.0693359	-0.0986328	0.0253902	-0.0117188
-11.76	0.0136719	0.00878906	-0.00488281	-0.0468751	-0.0673831	-0.103516	0.0498032	0.00976499
-11.66	0.0205078	0.0166016	-0.0136719	-0.0439453	-0.0869141	-0.105469	0.0732416	0.0166016
-11.56	0.0185547	0.0234375	0.00976563	-0.0419926	-0.0859375	-0.0908209	0.0937487	0.0166016
-11.46	0.0234375	0.0205078	0.00488281	-0.0371094	-0.0859375	-0.0908203	0.0898436	0.0136719
-11.36	0.0234375	0.0205078	0	-0.0400391	-0.09375	-0.0791016	0.0800783	0.00878906
-11.26	0.0371094	0.0263672	0.000976563	-0.0449219	-0.102539	-0.0566415	0.0722653	0.00878906
-11.16	0.0341797	0.0332031	-0.00390625	-0.0449219	-0.0888672	-0.0468746	0.0556647	0.0234375
-11.06	0.0273438	0.0283203	-0.0107422	-0.0371099	-0.0986328	-0.0234384	0.0439458	0.00683638
-10.96	0.0273438	0.0302734	-0.00683594	-0.0488281	-0.108398	-0.0263668	0.0175796	-0.00683594
-10.86	0.0273438	0.0380859	-0.0146484	-0.0488281	-0.110352	-0.0302734	0.00976592	-0.00976563
-10.76	0.015625	0.0644531	-0.0263672	-0.0488284	-0.117188	-0.0136724	-0.00878817	-0.00683624
-10.66	0.0107422	0.0605469	-0.0429688	-0.0371094	-0.120117	-0.0156246	-0.00683594	-0.0146484
-10.56	-0.0107422	0.0830078	-0.0449219	-0.0322269	-0.118165	-0.00878906	-0.00585997	-0.00683624
-10.46	-0.00390625	0.116211	-0.0458984	-0.0253906	-0.123047	-0.00878906	-0.00878906	-0.00195313
-10.36	-0.00878906	0.135742	-0.0498047	-0.0351563	-0.125977	-0.00585938	-0.00195313	0.0078125
-10.26	-0.015625	0.149414	-0.0332031	-0.0517576	-0.132813	0.00683571	0.0126944	0.00488281
-10.16	-0.0283203	0.130859	-0.0380859	-0.0419922	-0.137695	0.0185545	0.0175781	0.00488281
-10.06	-0.0253906	0.120117	-0.0429688	-0.020508	-0.128906	0.038085	0.0244135	0.00488281
-9.96	-0.0214844	0.0908203	-0.0302734	-0.0253906	-0.112305	0.0498047	0.0058599	0.0175781
-9.86	-0.0332031	0.0869141	-0.0292969	-0.0273438	-0.0830078	0.0410161	0.0185544	0.0244141
-9.76	-0.0400391	0.0742188	-0.0537109	-0.0156246	-0.0419922	0.0556628	0.0224612	0.0283199
-9.66	-0.0380859	0.0712891	-0.0390625	0.00195313	-0.0146484	0.0771482	0.0126957	0.0361328
-9.56	-0.0429688	0.0673828	-0.0537109	0.0136719	0.0234371	0.09375	0.00976585	0.043945
-9.46	-0.0507813	0.0605469	-0.0625	0.0185547	0.0517578	0.0839853	-0.00683467	0.0390625
-9.36	-0.0507813	0.0576172	-0.0654297	0.0380859	0.0615234	0.080078	-0.0185541	0.0371094
-9.26	-0.0429688	0.0498047	-0.0771484	0.0429686	0.0742187	0.0849606	-0.0253897	0.0410157
-9.16	-0.0507813	0.0429688	-0.0644531	0.0332031	0.0869141	0.0820311	-0.0312499	0.0400391
-9.06	-0.0556641	0.0380859	-0.0527344	0.0419919	0.103516	0.0722651	-0.0341789	0.0380861
-8.96	-0.0742188	0.0205078	-0.0341797	0.0419922	0.0957031	0.0624996	-0.0302735	0.0361328
-8.86	-0.0771484	-0.0107422	-0.0146484	0.046875	0.117188	0.0468747	-0.0371094	0.0361328
-8.76	-0.0625	-0.0292969	-0.00390625	0.0419921	0.125	0.0302734	-0.0205091	0.043945
-8.66	-0.0673828	-0.0322266	0.0234375	0.0419922	0.135742	0.033203	-0.0214843	0.0439453
-8.56	-0.0693359	-0.0292969	0.0400391	0.0400392	0.15332	0.0488278	-0.0332022	0.052734
-8.46	-0.0703125	-0.0253906	0.0400391	0.0449219	0.136719	0.0654297	-0.0332028	0.0478516
-8.36	-0.0771484	-0.0214844	0.0664063	0.0449219	0.126953	0.078125	-0.0244144	0.0429688
-8.26	-0.0644531	0.00195313	0.0869141	0.0478519	0.110352	0.0888678	-0.0146492	0.0244148
-8.16	-0.0693359	0.00488281	0.078125	0.0527344	0.102539	0.0771489	-0.0283202	0.0361328
-8.06	-0.0820313	-0.0078125	0.0751953	0.0625003	0.0878906	0.0644531	-0.00195476	0.0361328
-7.96	-0.0908203	-0.0224609	0.0878906	0.0712891	0.0791016	0.0576176	0.0205068	0.0361328
-7.86	-0.0859375	-0.0263672	0.0947266	0.0566406	0.0810547	0.0380865	0.0419917	0.0361328
-7.76	-0.0712891	-0.0244141	0.115234	0.0449221	0.0791018	0.0380859	0.0449213	0.0361328
-7.66	-0.0644531	-0.0322266	0.138672	0.0371094	0.0859375	0.0380859	0.0449219	0.0361328
-7.56	-0.0644531	-0.0419922	0.134766	0.0371093	0.0859371	0.0332031	0.0517569	0.0410156
-7.46	-0.0615234	-0.0488281	0.141602	0.0292969	0.0859375	0.020508	0.0566406	0.0556641
-7.36	-0.0419922	-0.0517578	0.135742	0.0400391	0.0888672	0.0175783	0.0664058	0.0507813
-7.26	-0.0351563	-0.0419922	0.121094	0.0449219	0.0859371	0.026367	0.0517577	0.0322268
-7.16	-0.0205078	-0.0371094	0.112305	0.0449219	0.0908203	0.0332029	0.0615231	0.0556641
-7.06	-0.0078125	-0.0419922	0.107422	0.0449219	0.0947263	0.0234375	0.0683589	0.0527345
-6.96	0.00390625	-0.0488281	0.0976563	0.0498047	0.0957031	0.0380859	0.0634766	0.0478516
-6.86	0.00878906	-0.0322266	0.0830078	0.0634766	0.0908203	0.0429686	0.0644528	0.0429688
-6.76	0.0205078	-0.0253906	0.0634766	0.0537109	0.0888668	0.0498042	0.0683585	0.0332034
-6.66	0.0185547	-0.0302734	0.0458984	0.0400391	0.09375	0.0449219	0.0683594	0.0166016
-6.56	0.0234375	-0.0371094	0.0380859	0.0419922	0.09375	0.0380863	0.0654297	0.0234375
-6.46	0.0546875	-0.0322266	0.0244141	0.0498047	0.0908203	0.0478517	0.0673823	0.0166016
-6.36	0.0546875	-0.0253906	-0.00683594	0.0566406	0.0859375	0.0566406	0.0566406	0.0166016
-6.26	0.0546875	-0.0253906	-0.0146484	0.0468752	0.0810547	0.0498052	0.0712882	0.00878925
-6.16	0.0546875	-0.0205078	-0.0341797	0.0380859	0.0986328	0.0449219	0.0839841	-0.00585938
-6.06	0.0546875	-0.015625	-0.0488281	0.0449216	0.100586	0.0546875	0.0927728	-0.0156248
-5.96	0.0546875	-0.0175781	-0.0390625	0.0449219	0.0976563	0.0449219	0.0849613	-0.0175781
-5.86	0.0546875	-0.0175781	-0.0390625	0.0419922	0.0859375	0.0624998	0.09082	-0.0107422
-5.76	0.0664063	-0.0175781	-0.0332031	0.0322266	0.0976558	0.0615229	0.0908207	-0.0107422
-5.66	0.0429688	-0.0175781	-0.0263672	0.0400391	0.0976563	0.0615234	0.0878904	-0.0078125
-5.56	0.0429688	-0.0224609	-0.0332031	0.0449217	0.0976561	0.0615234	0.0878906	-0.00292969
-5.46	0.0517578	-0.0292969	-0.0361328	0.0302734	0.09375	0.0644529	0.0878906	0.00488281
-5.36	0.0390625	-0.0292969	-0.0498047	0.0205078	0.0966797	0.0781245	0.103515	0.0244141
-5.26	0.0302734	-0.0244141	-0.0498047	0.0185548	0.0986328	0.0615238	0.0957031	0.0117188
-5.16	0.0351563	-0.0175781	-0.0449219	0.0253906	0.105469	0.0585942	0.112304	0.00488281
-5.06	0.0322266	-0.0244141	-0.0585938	0.0253909	0.105469	0.0419922	0.11621	-0.00195331
-4.96	0.0273438	-0.0126953	-0.0820313	0.0332031	0.0976563	0.0488276	0.114258	0
-4.86	0.0224609	-0.00585938	-0.0869141	0.0478516	0.0976563	0.0302741	0.127929	-0.00488281
-4.76	0.015625	-0.0107422	-0.0849609	0.041992	0.105468	0.0302722	0.118164	0.00390573
-4.66	0.015625	-0.015625	-0.0703125	0.0341797	0.105469	0.0253906	0.111328	-0.00292969
-4.56	0.015625	-0.00195313	-0.0576172	0.0273438	0.09375	0.0185552	0.129882	-0.00292969
-4.46	0.0205078	-0.0185547	-0.0576172	0.0224609	0.09375	0.0156252	0.134765	-0.0078125
-4.36	0.0302734	-0.0253906	-0.0644531	0.0302734	0.09375	0.00585956	0.131836	-0.0117188
-4.26	0.0234375	-0.046875	-0.0458984	0.0371094	0.100585	-0.00878869	0.138671	-0.0185547
-4.16	0.0185547	-0.0488281	-0.0390625	0.0322266	0.09375	-0.0205076	0.145507	-0.0185547
-4.06	0.0166016	-0.0585938	-0.0527344	0.020508	0.0908203	-0.0283203	0.135742	-0.0214844
-3.96	0.0205078	-0.0419922	-0.0380859	0.0185547	0.0810547	-0.0234379	0.133789	-0.0175781
-3.86	0.0185547	-0.0371094	-0.0537109	0.0332031	0.0791016	-0.0136722	0.151367	-0.0224609
-3.76	0.0302734	-0.0488281	-0.0429688	0.0449216	0.0859372	-0.00878981	0.165038	-0.0136721
-3.66	0.0332031	-0.0371094	-0.0332031	0.0478516	0.09375	-0.000977121	0.151367	-0.0273438
-3.56	0.0537109	-0.0371094	-0.0263672	0.041992	0.0937498	0.00390498	0.15332	-0.0224611
-3.46	0.0546875	-0.0371094	-0.0292969	0.0419922	0.100586	0.0185539	0.166014	-0.0224609
-3.36	0.0664063	-0.0175781	-0.0390625	0.0439453	0.09375	0.0224609	0.163086	-0.0273438
-3.26	0.0761719	-0.0175781	-0.0292969	0.0371094	0.0986326	0.0107426	0.172851	-0.0341797
-3.16	0.0800781	-0.0253906	-0.0195313	0.0371094	0.100586	0.0078125	0.182617	-0.0263672
-3.06	0.0712891	-0.0253906	-0.0283203	0.0322266	0.0937503	-0.00195313	0.177734	-0.0380859
-2.96	0.0615234	-0.0175781	-0.0332031	0.0253906	0.0908203	0.00292946	0.172852	-0.0263672
-2.86	0.0546875	-0.0224609	-0.0351563	0.0166016	0.105469	0.0029295	0.177734	-0.0263672
-2.76	0.0546875	-0.0244141	-0.0244141	0.0185545	0.113281	0.00292969	0.182617	-0.0292969
-2.66	0.0488281	-0.0419922	-0.03125	0.0185547	0.113281	0.0029295	0.167969	-0.03125
-2.56	0.0341797	-0.0390625	-0.0263672	0.0205076	0.105469	-0.013672	0.15625	-0.0263675
-2.46	0.0302734	-0.0302734	-0.0234375	0.00585938	0.0966797	-0.023437	0.138673	-0.0146484
-2.36	0.0117188	-0.0419922	-0.00878906	0.0107422	0.110352	-0.0322264	0.146484	-0.0205078
-2.26	0.0205078	-0.0488281	0.0166016	0.0332024	0.0986331	-0.0195334	0.153319	-0.0224615
-2.16	0.0078125	-0.0634766	0.0078125	0.0400391	0.115234	-0.00488427	0.158203	-0.0166016
-2.06	-0.000976563	-0.0566406	0.0126953	0.0332031	0.106445	0.017576	0.193356	-0.009766
-1.96	0.00488281	-0.0449219	0.0205078	0.0332031	0.113281	-0.0224597	0.229491	-0.0224609
-1.86	0.0078125	-0.0722656	0.0439453	0.0498047	0.100586	-0.0468749	0.254882	-0.0234375
-1.76	0.0078125	-0.112305	0.0390625	0.0615229	0.0820312	-0.0439464	0.259764	-0.0156253
-1.66	-0.00390625	-0.131836	0.0400391	0.0361328	0.0791016	-0.0351569	0.283202	0.0117188
-1.56	0.0244141	-0.121094	0.0576172	0.0244145	0.0888671	-0.0566408	0.283202	0.0117175
-1.46	0.0302734	-0.111328	0.0908203	0.0605469	0.0742188	-0.0527353	0.299803	0.0126953
-1.36	-0.0400391	-0.143555	0.133789	0.125977	0.0517578	-0.0908197	0.353514	-0.0185547
-1.26	-0.0361328	-0.114258	0.09375	0.121093	0.041993	-0.0292964	0.325196	-0.0302738
-1.16	-0.200195	-0.0986328	0.0957031	-0.0351563	0.120117	0.00195499	0.245119	-0.0273438
-1.06	0.0234375	0.03125	0.324219	0.00195372	0.00878996	-0.0400346	0.293947	0.197254
-0.959999	0.234375	0.0800781	0.170898	0.0214844	0.129883	-0.00686181	0.263647	-0.376953
-0.860001	0.0429688	0.0595703	0.285156	0.155273	0.257813	0.128886	-0.0791025	-0.240234
-0.760002	0.424805	0.128906	0.666016	-0.402312	0.690498	-0.029191	-0.154158	0.110345
-0.66		0.0839844	0.192383	-0.75293	0.775391	0.00791121	0.331137	-0.349609
-0.560001		-0.272461	-0.0703125	0.235394	0.260731	-0.0869198	0.412042	0.0859985
-0.459999		-0.255859	0.166016	0.12207	0.0585938	0.0194793	0.337851	0.158203
-0.360001		-0.251953		0.263672	0.0761719	0.0576001	0.383774	-0.0537109
-0.260002				0.0917842		0.148397		0.159156
-0.16
-0.0600014
0.0400009
0.139999
0.239998
0.339996
0.440002
0.540001
0.639999
0.739998							-38.4199
0.839996							-17.8642
0.940002							-0.76368
1.04		-23.2715					12.8574
1.14		-12.3242					23.5898
1.24		-3.23438				-2.27832	32.0566
1.34		3.7793			-4.18945	4.5205	38.9053
1.44		9.20117			0.371094	9.98925	43.7461
1.54		13.1338		-4.71875	3.91602	13.9854	47.6387
1.64		15.9893		-0.899414	6.38574	16.9912	50.3731
1.74		18.4668		1.87012	8.36035	19.4639	52.457
1.84		20.0713	-12.957	4.11523	9.84766	21.1074	54.3682
1.94	-15.207	21.2646	-12.5068	5.66211	10.7715	22.5244	55.3115
2.04	-14.3457	22.0664	-12.4727	6.95898	11.7129	23.4688	56.1465
2.14	-13.7021	22.9463	-12.3643	7.70117	12.1885	24.2734	56.917	-1.45508
2.24	-13.334	23.4551	-12.793	8.58984	12.7031	24.9316	57.5322	-0.905273
2.34	-13.1006	23.8301	-12.7256	9.1543	12.8428	25.4961	57.6807	-0.578125
2.44	-13.0605	24.2559	-13.0205	9.39746	12.959	25.9023	58.1387	-0.206055
2.54	-12.9385	24.4063	-13.3779	9.64063	13.0967	26.0703	58.2979	-0.0537109
2.64	-12.75	24.5781	-13.8262	9.88672	13.3135	26.3271	58.4453	0.0917969
2.74	-12.5527	24.8604	-14.292	10.1299	13.5039	26.7744	58.5635	0.24707
2.84	-12.4805	25.084	-14.7256	10.2686	13.584	27.2041	58.6104	0.253907
2.94	-12.4375	25.2227	-14.9873	10.5156	13.6592	27.5361	58.6943	0.34375
3.04	-12.4004	25.4756	-15.3398	10.7236	13.7734	27.7754	58.8066	0.523438
3.14	-12.3545	25.6875	-15.7217	10.9082	13.834	28.0293	58.9004	0.688477
3.24	-12.3369	25.8467	-16.167	11.0957	13.8545	28.2949	58.9609	0.838867
3.34	-12.2852	26.0117	-16.5635	11.2666	13.9053	28.5664	59.0586	0.831056
3.44	-12.2451	26.2051	-17.0137	11.4434	13.9326	28.7598	59.1602	0.881836
3.54	-12.1768	26.3516	-17.3643	11.6035	13.9961	29	59.2451	0.936523
3.64	-12.126	26.4912	-17.6182	11.75	14.0127	29.2354	59.3223	1.00684
3.74	-12.1016	26.6328	-18.1494	11.9541	14.043	29.4395	59.415	1.08691
3.84	-12.0283	26.7334	-18.9072	12.0889	14.0635	29.6602	59.4902	1.14648
3.94	-11.999	26.9004	-19.2783	12.2031	14.1143	29.8691	59.5635	1.19824
4.04	-11.9463	27.0117	-19.5352	12.3105	14.1699	30.1045	59.6631	1.28809
4.14	-11.9111	27.1152	-19.8838	12.457	14.2363	30.3018	59.7354	1.35059
4.24	-11.8467	27.2773	-20.2822	12.5879	14.3047	30.5039	59.8105	1.38672
4.34	-11.8213	27.3887	-20.7813	12.7041	14.3721	30.7607	59.876	1.43164
4.44	-11.792	27.5244	-21.2588	12.8066	14.4258	30.9834	59.9639	1.50879
4.54	-11.7314	27.6807	-21.6523	12.9473	14.4443	31.2051	60.0479	1.58105
4.64	-11.6592	27.7754	-22.0508	13.0898	14.4453	31.4307	60.0879	1.62207
4.74	-11.6445	27.8818	-22.4053	13.1973	14.4912	31.6533	60.1777	1.70801
4.84	-11.5781	27.9932	-22.7461	13.3184	14.5322	31.8311	60.248	1.74024
4.94	-11.5303	28.125	-23.1113	13.4512	14.6123	32.0303	60.3105	1.80957
5.04	-11.4697	28.2246	-23.4883	13.5908	14.6758	32.2168	60.3643	1.85645
5.14	-11.4316	28.3428	-23.9727	13.7627	14.7529	32.3945	60.4238	1.90625
5.24	-11.3799	28.4717	-24.332	13.8691	14.8408	32.5713	60.4834	1.92188
5.34	-11.3662	28.582	-24.7354	13.9775	14.875	32.7461	60.5684	1.98535
5.44	-11.334	28.7119	-25.1348	14.1289	14.8799	32.8916	60.627	2.07715
5.54	-11.2686	28.8047	-25.5381	14.2217	14.918	33.04	60.6768	2.14941
5.64	-11.2344	28.9287	-25.9482	14.3262	14.96	33.1934	60.7422	2.21289
5.74	-11.2148	29.0449	-26.3457	14.4521	15.0039	33.3184	60.8154	2.26953
5.84	-11.1836	29.1582	-26.7158	14.541	15.0313	33.5059	60.8623	2.31641
5.94	-11.1787	29.2461	-27.0811	14.6465	15.0732	33.6563	60.9443	2.38086
6.04	-11.1523	29.3389	-27.4512	14.7354	15.0762	33.8164	60.9688	2.44043
6.14	-11.1182	29.458	-27.8145	14.8379	15.1074	33.959	61.0303	2.48535
6.24	-11.0908	29.5791	-28.165	14.9307	15.1152	34.1152	61.0684	2.53613
6.34	-11.0762	29.6709	-28.5596	15.0518	15.1514	34.2607	61.1104	2.58691
6.44	-11.0283	29.7637	-28.8975	15.1436	15.1855	34.416	61.1582	2.62988
6.54	-11.0039	29.8652	-29.2783	15.2236	15.2129	34.5596	61.2139	2.67285
6.64	-10.9922	29.9619	-29.6221	15.3525	15.2607	34.7314	61.2432	2.72754
6.74	-10.9648	30.0762	-30.0244	15.4863	15.2627	34.8896	61.2871	2.77441
6.84	-10.9482	30.1543	-30.3838	15.6084	15.3164	35.0205	61.3574	2.82519
6.94	-10.8848	30.248	-30.7793	15.7188	15.3428	35.1729	61.4043	2.88477
7.04	-10.8477	30.3604	-31.165	15.8379	15.3672	35.293	61.459	2.92578
7.14	-10.8076	30.4697	-31.4971	15.9463	15.4258	35.4443	61.5059	2.97754
7.24	-10.7852	30.5645	-31.8447	16.0215	15.4375	35.5684	61.5762	3.03613
7.34	-10.7344	30.627	-32.168	16.126	15.4961	35.71	61.6045	3.10156
7.44	-10.6953	30.7119	-32.4229	16.2432	15.5234	35.8535	61.6367	3.15723
7.54	-10.6689	30.8291	-32.8096	16.3408	15.5498	35.9873	61.6709	3.21289
7.64	-10.6543	30.9258	-33.1328	16.4512	15.6064	36.1299	61.6973	3.25
7.74	-10.6133	31.0322	-33.5049	16.5469	15.6406	36.2783	61.7363	3.33203
7.84	-10.5527	31.125	-33.8408	16.6357	15.6787	36.4258	61.7988	3.37402
7.94	-10.5352	31.207	-34.1992	16.7363	15.7129	36.5615	61.8379	3.42188
8.04	-10.5234	31.2969	-34.5439	16.8604	15.7578	36.71	61.874	3.46582
8.14	-10.4717	31.3994	-34.8643	16.9619	15.7969	36.8604	61.918	3.52148
8.24	-10.4248	31.4961	-35.1514	17.0566	15.8389	36.998	61.96	3.5791
8.34	-10.3906	31.6055	-35.4551	17.3027	15.9014	37.125	62.0176	3.62793
8.44	-10.3535	31.7168	-35.7686	17.4863	15.9336	37.2568	62.0791	3.6582
8.54	-10.3408	31.7969	-36.0938	17.498	15.9648	37.4014	62.1484	3.72754
8.64	-10.3145	31.8828	-36.4033	17.6143	16.0254	37.5234	62.2207	3.76953
8.74	-10.2881	31.9766	-36.7344	17.6611	16.0879	37.6875	62.2627	3.80859
8.84	-10.2539	32.0771	-37.041	17.7021	16.127	37.8135	62.3066	3.85449
8.94	-10.2324	32.1729	-37.3428	17.7822	16.1387	37.9092	62.3574	3.91895
9.04	-10.2197	32.2559	-37.6631	17.9043	16.1719	38.0498	62.4082	3.95801
9.14	-10.1934	32.3652	-37.9814	18.0098	16.2275	38.1641	62.4639	4.02441
9.24	-10.1689	32.4531	-38.29	18.1016	16.2803	38.29	62.5146	4.07813
9.34	-10.1367	32.5273	-38.6338	18.1699	16.3047	38.4111	62.5732	4.12207
9.44	-10.1396	32.5986	-38.9648	18.2676	16.3164	38.5059	62.5977	4.16992
9.54	-10.1299	32.666	-39.2813	18.377	16.3467	38.6152	62.6309	4.21582
9.64	-10.1055	32.7344	-39.5791	18.4756	16.3799	38.7266	62.6816	4.24707
9.74	-10.084	32.8223	-39.8848	18.5508	16.3994	38.8213	62.7188	4.30078
9.84	-10.0723	32.9043	-40.1797	18.6533	16.3945	38.9141	62.7646	4.33008
9.94	-10.042	32.9717	-40.4922	18.7383	16.4258	39.0449	62.79	4.36133
10.04	-10.0098	33.0596	-40.8096	18.8096	16.4404	39.1348	62.8232	4.40234
10.14	-10.0059	33.123	-41.1201	18.9014	16.4648	39.2471	62.8574	4.42676
10.24	-9.97266	33.208	-41.4121	18.9902	16.4961	39.3545	62.9082	4.4707
10.34	-9.95313	33.292	-41.7295	19.0547	16.5107	39.4434	62.9443	4.51563
10.44	-9.93066	33.3682	-42.0283	19.1631	16.5186	39.5459	62.959	4.53613
10.54	-9.89453	33.4521	-42.3516	19.2354	16.5469	39.6592	63	4.58691
10.64	-9.875	33.5479	-42.6592	19.3105	16.5645	39.7852	63.0342	4.62598
10.74	-9.85059	33.6377	-42.999	19.4111	16.5713	39.916	63.0459	4.68164
10.84	-9.81934	33.7217	-43.3193	19.5127	16.6094	40.0469	63.0752	4.71094
10.94	-9.7832	33.8018	-43.6172	19.5928	16.6475	40.1465	63.1025	4.77832
11.04	-9.76074	33.8965	-43.9141	19.6777	16.6523	40.2139	63.1074	4.79395
11.14	-9.73438	33.9893	-44.1992	19.7744	16.6836	40.3193	63.1436	4.81445
11.24	-9.71191	34.0674	-44.5078	19.8574	16.707	40.416	63.1748	4.85645
11.34	-9.68555	34.1514	-44.8018	19.9316	16.7227	40.5391	63.1992	4.88965
11.44	-9.64941	34.2051	-45.1123	20.0195	16.7344	40.6318	63.2314	4.88867
11.54	-9.61328	34.2627	-45.4248	20.1074	16.7539	40.7471	63.2529	4.95215
11.64	-9.5791	34.3184	-45.6875	20.1777	16.7861	40.8701	63.3184	4.99512
11.74	-9.54688	34.3848	-45.9902	20.2549	16.8193	40.9834	63.3447	5.04297
11.84	-9.52246	34.4395	-46.2695	20.3184	16.8291	41.0957	63.374	5.08691
11.94	-9.48145	34.4775	-46.5684	20.3955	16.8633	41.2031	63.3965	5.13477
12.04	-9.44043	34.5205	-46.8711	20.4746	16.9063	41.3047	63.4482	5.16016
12.14	-9.40918	34.5791	-47.1357	20.5518	16.9258	41.4287	63.4951	5.20801
12.24	-9.36133	34.6396	-47.4268	20.6357	16.9453	41.5186	63.5332	5.24707
12.34	-9.3291	34.6934	-47.6865	20.7236	16.9766	41.6396	63.5781	5.27442
12.44	-9.28613	34.7314	-47.9678	20.8096	17.0078	41.7373	63.6143	5.31055
12.54	-9.27832	34.8174	-48.2275	20.8682	17.04	41.8359	63.6357	5.35645
12.64	-9.25391	34.9014	-48.4971	20.9521	17.0645	41.9404	63.666	5.40234
12.74	-9.21777	34.9336	-48.7822	21.0684	17.0762	42.0205	63.707	5.42383
12.84	-9.18164	35.0234	-49.0938	21.1504	17.0977	42.1328	63.7334	5.44141
12.94	-9.14648	35.0879	-49.3604	21.2354	17.1396	42.2441	63.7822	5.47266
13.04	-9.11035	35.1816	-49.624	21.3018	17.1689	42.3438	63.7998	5.48535
13.14	-9.09082	35.2588	-49.9043	21.3818	17.2021	42.4521	63.8467	5.49805
13.24	-9.05664	35.3262	-50.1865	21.4834	17.2246	42.5566	63.8838	5.55566
13.34	-9.04785	35.3799	-50.4746	21.5615	17.248	42.667	63.9053	5.57031
13.44	-9.02246	35.4746	-50.8008	21.627	17.2686	42.7881	63.9229	5.59473
13.54	-8.97754	35.541	-51.0996	21.7139	17.2949	42.9063	63.9541	5.64746
13.64	-8.95313	35.5986	-51.3896	21.8057	17.3281	42.9912	63.9834	5.69141
13.74	-8.92578	35.6816	-51.6738	21.8789	17.3311	43.1084	64.0264	5.71582
13.84	-8.91406	35.7656	-51.9443	21.9521	17.3652	43.21	64.0518	5.74707
13.94	-8.89453	35.8213	-52.1885	22.0322	17.3916	43.2822	64.0879	5.7666
14.04	-8.875	35.8994	-52.4434	22.0869	17.4111	43.3711	64.127	5.80078
14.14	-8.85547	35.9463	-52.7441	22.1436	17.4307	43.46	64.1582	5.81836
14.24	-8.82324	36.002	-53.0205	22.2109	17.46	43.5469	64.2041	5.87109
14.34	-8.79004	36.0625	-53.2832	22.248	17.4844	43.6377	64.249	5.9043
14.44	-8.77344	36.125	-53.543	22.3379	17.5127	43.7412	64.2793	5.93945
14.54	-8.74219	36.1699	-53.7822	22.3789	17.5449	43.8389	64.2988	5.98145
14.64	-8.73438	36.2471	-54.0498	22.4277	17.5518	43.9336	64.3359	6.03125
14.74	-8.70313	36.3076	-54.3184	22.4863	17.5547	44.0332	64.3359	6.05859
14.84	-8.67578	36.3564	-54.5947	22.5488	17.5791	44.1367	64.374	6.10449
14.94	-8.65625	36.4375	-54.8301	22.6064	17.6143	44.2295	64.4033	6.12109
15.04	-8.63281	36.501	-55.0879	22.6748	17.6074	44.3398	64.4199	6.15234
15.14	-8.60547	36.5645	-55.3496	22.7383	17.6279	44.418	64.459	6.1748
15.24	-8.58887	36.625	-55.6025	22.8086	17.6572	44.501	64.4844	6.22559
15.34	-8.58691	36.6865	-55.8623	22.8867	17.6611	44.5879	64.5195	6.26367
15.44	-8.56348	36.7559	-56.1328	22.9512	17.666	44.6787	64.5488	6.30566
15.54	-8.54492	36.8125	-56.373	23.0322	17.7002	44.752	64.5713	6.33691
15.64	-8.52539	36.8662	-56.6221	23.1367	17.7295	44.8193	64.6006	6.37109
15.74	-8.50586	36.9404	-56.874	23.2139	17.7471	44.9258	64.6221	6.40039
15.84	-8.48242	36.9922	-57.1182	23.293	17.751	44.9795	64.627	6.44922
15.94	-8.44824	37.0469	-57.3643	23.3896	17.7754	45.0352	64.6592	6.48242
16.04	-8.44336	37.1055	-57.624	23.4746	17.7871	45.1182	64.7061	6.49609
16.14	-8.44336	37.1592	-57.876	23.5566	17.7998	45.1982	64.7217	6.53711
16.24	-8.41895	37.2266	-58.1494	23.6191	17.8135	45.2969	64.7568	6.5752
16.34	-8.4043	37.2881	-58.4229	23.6846	17.8311	45.3896	64.8037	6.61426
16.44	-8.38477	37.3398	-58.6787	23.7627	17.8555	45.4668	64.8242	6.67676
16.54	-8.38477	37.3945	-58.9414	23.8291	17.875	45.5391	64.8545	6.71582
16.64	-8.34863	37.4697	-59.209	23.8887	17.9063	45.6182	64.8867	6.75879
16.74	-8.34668	37.5254	-59.4854	23.9521	17.9141	45.7344	64.9268	6.80078
16.84	-8.3291	37.584	-59.7744	24.0127	17.9336	45.8193	64.9512	6.81055
16.94	-8.30957	37.6611	-60.0654	24.0762	17.9648	45.9209	64.957	6.84473
17.04	-8.29199	37.7158	-60.3477	24.1729	17.9883	46.0156	64.9844	6.89063
17.14	-8.25391	37.7725	-60.5771	24.2402	17.9961	46.0791	65.0078	6.92285
17.24	-8.2373	37.8379	-60.8652	24.2988	18.0205	46.1797	65.0391	6.9541
17.34	-8.23633	37.9043	-61.1094	24.3643	18.0332	46.2607	65.0518	6.98535
17.44	-8.21289	37.958	-61.3584	24.4248	18.0566	46.3193	65.0928	7.0293
17.54	-8.19141	38.0498	-61.6182	24.4854	18.0723	46.3896	65.1143	7.07227
17.64	-8.18359	38.1133	-61.8652	24.5439	18.0957	46.4883	65.1436	7.09668
17.74	-8.17578	38.1396	-62.1133	24.6152	18.1006	46.5713	65.168	7.13086
17.84	-8.15332	38.2021	-62.375	24.6846	18.0938	46.6445	65.1953	7.16699
17.94	-8.125	38.249	-62.6035	24.7754	18.1172	46.707	65.2314	7.18945
18.04	-8.1084	38.3047	-62.8408	24.8691	18.1328	46.7979	65.2676	7.2207
18.14	-8.11035	38.377	-63.0625	24.9277	18.1563	46.8867	65.2939	7.25391
18.24	-8.09375	38.4287	-63.3271	24.9814	18.1836	46.9473	65.3232	7.2793
18.34	-8.08301	38.4756	-63.5938	25.041	18.207	47.0498	65.3457	7.29785
18.44	-8.05664	38.5186	-63.8633	25.1025	18.2236	47.1396	65.3564	7.33691
18.54	-8.03809	38.5801	-64.1289	25.166	18.2461	47.2178	65.3789	7.35938
18.64	-8.0166	38.6299	-64.3945	25.2363	18.2559	47.334	65.4111	7.36914
18.74	-8.00098	38.71	-64.6582	25.2988	18.2754	47.4111	65.4346	7.3916
18.84	-7.9834	38.7861	-64.9043	25.3447	18.292	47.4941	65.4551	7.41016
18.94	-7.96484	38.834	-65.1504	25.416	18.3047	47.5664	65.4785	7.44824
19.04	-7.94531	38.8799	-65.4023	25.4619	18.3359	47.666	65.4912	7.47559
19.14	-7.92285	38.9238	-65.6514	25.5371	18.3555	47.7373	65.5176	7.50684
19.24	-7.88965	38.9551	-65.918	25.583	18.3779	47.8193	65.5488	7.5459
19.34	-7.86621	38.999	-66.1494	25.666	18.4043	47.9258	65.5684	7.57227
19.44	-7.85156	39.043	-66.3867	25.7197	18.418	47.9941	65.6025	7.58984
19.54	-7.83398	39.1084	-66.6152	25.7725	18.4473	48.0742	65.6299	7.62305
19.64	-7.81152	39.1689	-66.8486	25.8252	18.4629	48.1299	65.6563	7.64355
19.74	-7.80469	39.1982	-67.0801	25.877	18.4941	48.208	65.6875	7.68652
19.84	-7.78027	39.2393	-67.3164	25.9443	18.5137	48.2949	65.7148	7.71094
19.94	-7.75879	39.2881	-67.5596	26.0078	18.5254	48.3506	65.748	7.72559
20.04	-7.73926	39.334	-67.8066	26.0518	18.5479	48.416	65.7627	7.75684
20.14	-7.72168	39.4014	-68.0586	26.1035	18.5781	48.499	65.7705	7.77441
20.24	-7.70313	39.4287	-68.3018	26.1826	18.5742	48.5547	65.7998	7.80273
20.34	-7.69531	39.4844	-68.5166	26.2461	18.5889	48.6201	65.8262	7.83203
20.44	-7.6875	39.5352	-68.7314	26.3037	18.6035	48.6787	65.8467	7.84863
20.54	-7.68359	39.5771	-68.9492	26.375	18.6152	48.7529	65.8672	7.88379
20.64	-7.66406	39.6367	-69.1465	26.4482	18.623	48.8174	65.8818	7.91699
20.74	-7.65625	39.6865	-69.3594	26.5273	18.6465	48.8994	65.8936	7.93652
20.84	-7.62793	39.7246	-69.5635	26.5977	18.6738	48.9668	65.9189	7.96777
20.94	-7.60156	39.7861	-69.7197	26.6582	18.6777	49.0381	65.957	7.9873
21.04	-7.5791	39.8584	-70.0625	26.7041	18.6934	49.1123	65.9883	8
21.14	-7.55762	39.9014	-70.2051	26.7783	18.7139	49.1875	66.0029	8.00684
21.24	-7.5498	39.957	-70.5156	26.8506	18.7119	49.249	66.0273	8.01465
21.34	-7.52832	39.9941	-70.7568	26.9141	18.7178	49.3291	66.0537	8.03418
21.44	-7.52051	40.0371	-71.0303	26.9912	18.7432	49.3975	66.0762	8.05859
21.54	-7.49219	40.0674	-71.3252	27.0322	18.7676	49.4727	66.1104	8.10645
21.64	-7.48438	40.1084	-71.6074	27.0957	18.7705	49.5615	66.1367	8.12305
21.74	-7.46191	40.1465	-71.8945	27.1611	18.8018	49.6396	66.1611	8.15234
21.84	-7.44043	40.1807	-72.1455	27.2139	18.8232	49.7295	66.1875	8.16797
21.94	-7.42871	40.249	-72.4258	27.2656	18.8242	49.7998	66.2188	8.19824
22.04	-7.40625	40.2881	-72.7207	27.3311	18.8467	49.8926	66.248	8.21387
22.14	-7.3916	40.3271	-72.9424	27.4082	18.8633	49.9619	66.2559	8.2373
22.24	-7.38965	40.3857	-73.1563	27.4453	18.8848	50.04	66.2939	8.26465
22.34	-7.34863	40.4307	-73.3438	27.499	18.9131	50.1201	66.2969	8.28711
22.44	-7.32422	40.4941	-73.5488	27.5684	18.9258	50.1885	66.3164	8.33203
22.54	-7.32617	40.5645	-73.7549	27.6338	18.9404	50.2559	66.3389	8.34961
22.64	-7.31738	40.6162	-73.9258	27.6973	18.9648	50.3359	66.3789	8.37793
22.74	-7.28809	40.6807	-74.1113	27.7627	18.9697	50.3965	66.3984	8.39746
22.84	-7.27344	40.7275	-74.4414	27.8066	18.9941	50.4648	66.416	8.42676
22.94	-7.25098	40.7881	-74.7432	27.874	19.0137	50.5361	66.4355	8.44629
23.04	-7.22168	40.8213	-74.9658	27.9268	19.043	50.6328	66.4668	8.47754
23.14	-7.20801	40.873	-75.1885	27.9893	19.0703	50.6934	66.4863	8.50488
23.24	-7.17871	40.9121	-75.4219	28.0615	19.0859	50.7656	66.5342	8.53613
23.34	-7.17188	40.9551	-75.6455	28.1289	19.1055	50.8428	66.5566	8.56543
23.44	-7.14941	40.9795	-75.8877	28.2021	19.1055	50.9092	66.5801	8.58887
23.54	-7.15918	41.0371	-76.1172	28.2432	19.1055	50.9873	66.5879	8.61426
23.64	-7.13965	41.0762	-76.3281	28.2998	19.1299	51.0537	66.6113	8.62793
23.74	-7.11816	41.1279	-76.5313	28.376	19.1436	51.1182	66.627	8.65918
23.84	-7.09863	41.1914	-76.7598	28.4336	19.1514	51.1807	66.6582	8.68457
23.94	-7.08105	41.2471	-76.9854	28.4834	19.1689	51.2246	66.6846	8.7041
24.04	-7.0625	41.3145	-77.2305	28.5205	19.1611	51.2822	66.6777	8.73535
24.14	-7.0498	41.3896	-77.4199	28.5879	19.1816	51.3262	66.6904	8.75195
24.24	-7.03516	41.4385	-77.6406	28.6465	19.1973	51.377	66.7158	8.79297
24.34	-7.02539	41.5107	-77.8525	28.6865	19.1973	51.4482	66.7334	8.8252
24.44	-7.00293	41.5547	-78.1094	28.7402	19.2002	51.5107	66.7559	8.8252
24.54	-6.98438	41.6084	-78.3145	28.7773	19.2148	51.5693	66.7871	8.85352
24.64	-6.97266	41.6348	-78.5195	28.8574	19.2188	51.6475	66.8057	8.87305
24.74	-6.96484	41.6885	-78.7578	28.9238	19.2295	51.6934	66.8115	8.90918
24.84	-6.94434	41.7295	-78.9727	28.9668	19.2275	51.7705	66.8262	8.93945
24.94	-6.94531	41.7676	-79.1963	29.0254	19.2549	51.8311	66.8447	8.96777
25.04	-6.91406	41.8145	-79.415	29.083	19.2637	51.8877	66.8818	8.97852
25.14	-6.90625	41.8555	-79.6514	29.1348	19.2656	51.9805	66.9063	9.00488
25.24	-6.87012	41.9141	-79.8457	29.1611	19.2754	52.0645	66.9131	9.03613
25.34	-6.8457	41.9551	-80.0557	29.21	19.2891	52.1299	66.9287	9.08008
25.44	-6.84375	41.9922	-80.2842	29.2676	19.2949	52.1973	66.9619	9.09668
25.54	-6.81641	42.0498	-80.4814	29.3408	19.2949	52.2607	66.9863	9.12695
25.64	-6.79199	42.1016	-80.6963	29.3887	19.3076	52.3428	67.0098	9.15527
25.74	-6.78027	42.1426	-80.9023	29.4473	19.3193	52.4014	67.0225	9.18652
25.84	-6.77832	42.167	-81.0977	29.4893	19.3184	52.4766	67.0371	9.2041
25.94	-6.75391	42.2168	-81.2891	29.584	19.3145	52.5371	67.0488	9.22559
26.04	-6.74219	42.2832	-81.457	29.6465	19.3486	52.5859	67.0635	9.24902
26.14	-6.74609	42.3193	-81.6504	29.6895	19.3584	52.6738	67.0684	9.27441
26.24	-6.74707	42.375	-81.876	29.748	19.3828	52.7441	67.0957	9.30273
26.34	-6.72949	42.417	-82.1211	29.8066	19.3877	52.79	67.1182	9.3125
26.44	-6.72266	42.4668	-82.3252	29.875	19.3994	52.8408	67.1445	9.3252
26.54	-6.70996	42.501	-82.5479	29.9326	19.4355	52.9043	67.1563	9.36133
26.64	-6.68848	42.5557	-82.7461	30.001	19.4424	52.9502	67.1904	9.37305
26.74	-6.68359	42.6094	-82.9297	30.0781	19.4453	52.9893	67.2139	9.39746
26.84	-6.66406	42.6855	-83.1504	30.1123	19.4619	53.0596	67.2285	9.40332
26.94	-6.6416	42.7266	-83.3516	30.1709	19.4717	53.1475	67.2549	9.41699
27.04	-6.62695	42.7637	-83.5654	30.2363	19.4766	53.1934	67.2725	9.43652
27.14	-6.61328	42.8076	-83.7354	30.2822	19.4844	53.2734	67.2793	9.4707
27.24	-6.60156	42.8516	-84.002	30.3721	19.4961	53.3311	67.2969	9.49414
27.34	-6.60254	42.8945	-84.25	30.4238	19.5186	53.3896	67.3086	9.50684
27.44	-6.59375	42.9111	-84.4775	30.5186	19.5332	53.46	67.333	9.5332
27.54	-6.57422	42.9307	-84.7148	30.5762	19.542	53.5176	67.3545	9.56543
27.64	-6.55762	42.9678	-84.916	30.6416	19.54	53.5693	67.3555	9.56836
27.74	-6.5459	42.9893	-85.1523	30.6777	19.5566	53.6396	67.3672	9.5918
27.84	-6.54785	43.0303	-85.3828	30.7227	19.5645	53.71	67.3721	9.61816
27.94	-6.51855	43.0566	-85.6221	30.792	19.5762	53.7734	67.3887	9.64844
28.04	-6.5166	43.0859	-85.8555	30.8652	19.582	53.7998	67.4199	9.66211
28.14	-6.50098	43.123	-86.0771	30.9131	19.6152	53.8701	67.4395	9.68848
28.24	-6.49121	43.1553	-86.2539	30.957	19.6406	53.9287	67.4473	9.70703
28.34	-6.47949	43.1914	-86.4619	30.9863	19.6465	53.9941	67.4785	9.73242
28.44	-6.46973	43.2686	-86.6445	31.0566	19.6689	54.0547	67.4902	9.75879
28.54	-6.45313	43.3271	-86.8525	31.0957	19.6924	54.1055	67.5059	9.77441
28.64	-6.44238	43.3652	-87.043	31.1338	19.6904	54.166	67.5371	9.7959
28.74	-6.42578	43.3799	-87.2354	31.1709	19.7002	54.2129	67.54	9.82324
28.84	-6.42578	43.4512	-87.4355	31.2314	19.7236	54.2539	67.5498	9.83984
28.94	-6.40918	43.4873	-87.5996	31.2822	19.7334	54.3223	67.585	9.86719
29.04	-6.40137	43.5322	-87.749	31.3379	19.7412	54.3799	67.5977	9.89355
29.14	-6.37988	43.5986	-87.9961	31.3887	19.7588	54.4668	67.6201	9.92676
29.24	-6.36328	43.6543	-88.2168	31.4473	19.7754	54.5137	67.6416	9.94922
29.34	-6.34668	43.6982	-88.4258	31.4932	19.7979	54.5518	67.6543	9.98242
29.44	-6.34082	43.7314	-88.6406	31.542	19.8242	54.5986	67.6738	9.99023
29.54	-6.3291	43.7715	-88.8701	31.5801	19.8438	54.6514	67.6855	10.0264
29.64	-6.31445	43.8057	-89.0986	31.627	19.8604	54.7148	67.7139	10.0488
29.74	-6.30176	43.8711	-89.332	31.6826	19.8701	54.7705	67.7217	10.0723
29.84	-6.29688	43.9316	-89.5566	31.7344	19.8867	54.8281	67.7383	10.0967
29.94	-6.28516	43.9775	-89.7803	31.7695	19.8994	54.9092	67.7412	10.1182
30.04	-6.26855	44.0283	-89.9922	31.8145	19.9404	54.9482	67.7598	10.1309
30.14	-6.23926	44.0625	-90.207	31.8369	19.9551	55.0264	67.79	10.1504
30.24	-6.2334	44.1025	-90.4277	31.9014	19.96	55.1006	67.7998	10.167
30.34	-6.20313	44.1543	-90.6289	31.9355	19.9844	55.1611	67.8184	10.1934
30.44	-6.20801	44.1934	-90.791	31.998	19.999	55.2314	67.833	10.209
30.54	-6.19043	44.2422	-90.9619	32.0439	20.0166	55.2998	67.8311	10.2227
30.64	-6.18066	44.2881	-91.1367	32.0996	20.0225	55.3711	67.8525	10.25
30.74	-6.15918	44.3301	-91.2959	32.1494	20.0176	55.4209	67.877	10.2715
30.84	-6.15625	44.3682	-91.4697	32.2021	20.0391	55.5059	67.8984	10.29
30.94	-6.14453	44.417	-91.6484	32.2588	20.0371	55.5625	67.9199	10.3203
31.04	-6.14453	44.4561	-91.7891	32.3232	20.0557	55.6074	67.9346	10.3467
31.14	-6.13672	44.4893	-91.9541	32.3477	20.0752	55.667	67.9473	10.3701
31.24	-6.12988	44.5449	-92.1826	32.4053	20.0889	55.6953	67.9814	10.3926
31.34	-6.12012	44.5889	-92.4795	32.4307	20.0928	55.749	68.0078	10.4023
31.44	-6.1084	44.6182	-92.7148	32.4648	20.0986	55.8193	68.0215	10.4111
31.54	-6.10156	44.6377	-92.9619	32.5156	20.1104	55.8574	68.0273	10.4365
31.64	-6.09082	44.6816	-93.2412	32.5762	20.1279	55.9141	68.0586	10.4609
31.74	-6.06934	44.7246	-93.5	32.6152	20.1563	55.9678	68.0605	10.4707
31.84	-6.05957	44.752	-93.6445	32.6563	20.1641	56.0371	68.0781	10.4922
31.94	-6.04688	44.7998	-93.7363	32.71	20.1807	56.0742	68.0957	10.5166
32.04	-6.03516	44.8555	-93.8887	32.7461	20.1904	56.125	68.1123	10.5449
32.14	-6.03516	44.8779	-94.0547	32.8076	20.208	56.1807	68.1221	10.5625
32.24	-6.02344	44.9209	-94.2432	32.8701	20.2051	56.2295	68.1592	10.5791
32.34	-6.02246	44.9727	-94.3984	32.9307	20.2119	56.2803	68.1826	10.5869
32.44	-6.01172	44.9941	-94.5586	32.998	20.2197	56.3193	68.2041	10.6016
32.54	-5.99414	45.0039	-94.7773	33.0518	20.2461	56.3848	68.2168	10.6143
32.64	-5.99512	45.0547	-94.9961	33.0889	20.252	56.4453	68.2412	10.626
32.74	-5.96484	45.0918	-95.1943	33.1484	20.2637	56.4844	68.2773	10.6338
32.84	-5.95996	45.1201	-95.3838	33.1982	20.2656	56.5186	68.2998	10.667
32.94	-5.94141	45.1738	-95.6045	33.2598	20.2803	56.5615	68.3428	10.6807
33.04	-5.94531	45.1963	-95.7939	33.29	20.3047	56.6123	68.3408	10.6865
33.14	-5.92871	45.2246	-96.0078	33.3535	20.3164	56.6855	68.3604	10.709
33.24	-5.91895	45.2607	-96.2285	33.4014	20.3271	56.7412	68.3818	10.7471
33.34	-5.90723	45.3145	-96.3916	33.458	20.3457	56.7969	68.4014	10.7715
33.44	-5.91406	45.3604	-96.6094	33.5176	20.3506	56.8682	68.4111	10.7813
33.54	-5.88965	45.4072	-96.8232	33.543	20.3477	56.9502	68.4268	10.8086
33.64	-5.88672	45.4453	-97.0264	33.5938	20.3604	56.9795	68.4473	10.8271
33.74	-5.89453	45.501	-97.207	33.6582	20.375	57.0166	68.457	10.8418
33.84	-5.88281	45.5283	-97.3945	33.707	20.3867	57.0771	68.4668	10.8594
33.94	-5.875	45.5771	-97.5635	33.7695	20.4092	57.1494	68.4863	10.8906
34.04	-5.875	45.6182	-97.6914	33.8213	20.4141	57.21	68.5049	10.9121
34.14	-5.86035	45.6543	-97.8652	33.875	20.4141	57.2686	68.5254	10.9297
34.24	-5.85059	45.6934	-98.04	33.8975	20.4219	57.3145	68.542	10.9629
34.34	-5.83594	45.7178	-98.2236	33.9551	20.4424	57.3555	68.5635	10.9922
34.44	-5.82227	45.7588	-98.374	33.9971	20.4521	57.3936	68.5713	10.9932
34.54	-5.82031	45.8145	-98.5547	34.0537	20.4697	57.4316	68.5957	11.0176
34.64	-5.82227	45.8271	-98.8066	34.0938	20.4717	57.5	68.6172	11.0459
34.74	-5.81152	45.8408	-99.0723	34.1318	20.4775	57.5771	68.6152	11.0684
34.84	-5.79785	45.8701	-99.2695	34.1738	20.4854	57.6299	68.6416	11.084
34.94	-5.77344	45.8994	-99.4775	34.2363	20.4912	57.6768	68.6709	11.1035
35.04	-5.79004	45.9189	-99.7246	34.2754	20.4912	57.7266	68.6924	11.1279
35.14	-5.77539	45.9453	-99.8994	34.3047	20.4971	57.8018	68.6904	11.1533
35.24	-5.77344	45.9814	-100.074	34.3701	20.5186	57.8359	68.7061	11.1699
35.34	-5.75391	46.0088	-100.236	34.4111	20.5439	57.9092	68.7236	11.1914
35.44	-5.74609	46.0293	-100.402	34.4717	20.54	57.9434	68.7363	11.2207
35.54	-5.72949	46.0771	-100.577	34.501	20.5615	58.0107	68.7598	11.2207
35.64	-5.71289	46.1064	-100.737	34.5518	20.5615	58.0508	68.7793	11.2471
35.74	-5.70313	46.1348	-100.905	34.5889	20.5791	58.1055	68.8018	11.2686
35.84	-5.70996	46.1543	-101.079	34.627	20.6006	58.1611	68.8262	11.2793
35.94	-5.70605	46.1719	-101.269	34.6885	20.6016	58.2197	68.8379	11.3057
36.04	-5.69141	46.2188	-101.456	34.7246	20.6055	58.2725	68.874	11.3174
36.14	-5.67676	46.2559	-101.636	34.7607	20.6064	58.3096	68.8965	11.3496
36.24	-5.67578	46.2813	-101.823	34.8057	20.6279	58.3633	68.9307	11.3682
36.34	-5.66406	46.332	-102.008	34.8545	20.6299	58.417	68.9404	11.3789
36.44	-5.66113	46.3574	-102.199	34.915	20.6563	58.4795	68.9521	11.4102
36.54	-5.63965	46.3877	-102.394	34.96	20.6563	58.541	68.9883	11.416
36.64	-5.62109	46.4434	-102.592	35.0225	20.6807	58.6025	68.9941	11.4346
36.74	-5.61328	46.4834	-102.776	35.0742	20.6855	58.6748	69.0225	11.4512
36.84	-5.61328	46.501	-102.964	35.1328	20.6914	58.7051	69.0488	11.4658
36.94	-5.60059	46.54	-103.165	35.1787	20.7119	58.7324	69.0537	11.4727
37.04	-5.59375	46.5439	-103.356	35.2246	20.7236	58.8008	69.0684	11.4883
37.14	-5.56934	46.582	-103.556	35.2754	20.7295	58.8477	69.0908	11.5029
37.24	-5.56445	46.6348	-103.75	35.3262	20.7393	58.8926	69.1152	11.5205
37.34	-5.55859	46.6602	-103.938	35.3652	20.7559	58.9629	69.1436	11.5449
37.44	-5.54199	46.6982	-104.155	35.4033	20.7666	59.0283	69.1533	11.5625
37.54	-5.52051	46.7148	-104.363	35.4277	20.7705	59.0566	69.1611	11.584
37.64	-5.49121	46.749	-104.53	35.4697	20.7822	59.1055	69.166	11.5967
37.74	-5.48438	46.793	-104.694	35.5186	20.7891	59.1738	69.1758	11.6191
37.84	-5.47266	46.8096	-104.863	35.54	20.7871	59.2295	69.2012	11.6455
37.94	-5.46484	46.8486	-105.043	35.5869	20.7852	59.2773	69.2119	11.665
38.04	-5.4375	46.873	-105.241	35.6475	20.7979	59.334	69.2246	11.6895
38.14	-5.42578	46.9023	-105.441	35.6855	20.8115	59.3828	69.2363	11.7031
38.24	-5.41113	46.9453	-105.602	35.7139	20.8242	59.4629	69.2412	11.7188
38.34	-5.40625	46.9678	-105.788	35.7627	20.832	59.5137	69.2627	11.7236
38.44	-5.38965	47.0117	-105.943	35.8066	20.8467	59.5508	69.2676	11.7354
38.54	-5.375	47.0625	-106.095	35.8457	20.8633	59.6133	69.2871	11.7549
38.64	-5.37012	47.1104	-106.265	35.8721	20.873	59.6445	69.2881	11.7676
38.74	-5.35254	47.126	-106.469	35.9014	20.8867	59.6904	69.3066	11.7861
38.84	-5.33105	47.1475	-106.655	35.957	20.8916	59.7363	69.3184	11.8057
38.94	-5.31445	47.1934	-106.82	35.9824	20.9082	59.792	69.3135	11.8174
39.04	-5.31152	47.2373	-106.989	36.0225	20.9023	59.8389	69.3193	11.8418
39.14	-5.30469	47.2783	-107.182	36.0566	20.9072	59.9043	69.3604	11.8467
39.24	-5.29199	47.2979	-107.366	36.0947	20.9229	59.9258	69.3848	11.8613
39.34	-5.27344	47.3467	-107.563	36.1465	20.9209	59.9844	69.3984	11.8691
39.44	-5.2627	47.3848	-107.792	36.1885	20.9209	60.0059	69.4102	11.8906
39.54	-5.24902	47.4189	-107.944	36.2363	20.9268	60.0645	69.4209	11.9033
39.64	-5.23438	47.4561	-108.148	36.2725	20.9287	60.1104	69.4082	11.915
39.74	-5.23438	47.4873	-108.395	36.3281	20.9531	60.1543	69.4326	11.9297
39.84	-5.21484	47.5166	-108.572	36.3701	20.957	60.2129	69.4541	11.9395
39.94	-5.19531	47.5527	-108.816	36.4355	20.9551	60.2559	69.4541	11.9512
40.04	-5.17578	47.582	-109.034	36.498	20.957	60.3008	69.4551	11.9707
40.14	-5.17285	47.6328	-109.25	36.54	20.9668	60.3477	69.4766	11.9727
40.24	-5.17578	47.6689	-109.441	36.6055	20.9658	60.375	69.4932	11.9805
40.34	-5.16309	47.7207	-109.584	36.668	20.9844	60.4287	69.5176	12.0098
40.44	-5.1416	47.7686	-109.742	36.6826	20.9893	60.4697	69.5176	12.0313
40.54	-5.13184	47.8096	-109.925	36.7314	21.0078	60.5313	69.5342	12.0557
40.64	-5.12012	47.832	-110.099	36.79	21.0146	60.5693	69.5488	12.0654
40.74	-5.11328	47.8633	-110.231	36.8535	21.0088	60.6201	69.5547	12.082
40.84	-5.09863	47.9092	-110.352	36.8701	21.0234	60.6641	69.5693	12.0996
40.94	-5.08105	47.9346	-110.513	36.8984	21.0303	60.7139	69.5762	12.1133
41.04	-5.08594	47.9902	-110.636	36.9404	21.0547	60.7471	69.5986	12.123
41.14	-5.08105	48.0225	-110.756	36.9795	21.0547	60.7959	69.6201	12.1357
41.24	-5.07031	48.0674	-110.89	37.0078	21.0742	60.8438	69.6465	12.1338
41.34	-5.05957	48.1084	-110.999	37.0332	21.0771	60.9063	69.6563	12.1475
41.44	-5.06641	48.1309	-111.092	37.0615	21.0908	60.9434	69.6729	12.1572
41.54	-5.0498	48.1816	-111.23	37.0986	21.0986	61.0039	69.6855	12.1689
41.64	-5.03223	48.2246	-111.438	37.166	21.0957	61.0371	69.71	12.1865
41.74	-5.02344	48.2588	-111.62	37.1826	21.1064	61.0889	69.7236	12.1846
41.84	-5.00195	48.2842	-111.803	37.2236	21.1221	61.1328	69.748	12.1943
41.94	-4.99219	48.3291	-111.966	37.29	21.1299	61.1855	69.7676	12.2158
42.04	-4.98926	48.3613	-112.116	37.3457	21.1484	61.2383	69.7725	12.2354
42.14	-4.98145	48.3877	-112.315	37.3652	21.1514	61.2734	69.7988	12.2422
42.24	-4.9834	48.4219	-112.531	37.4063	21.1611	61.3105	69.8213	12.2549
42.34	-4.96484	48.458	-112.737	37.4688	21.1904	61.3457	69.8506	12.2773
42.44	-4.95703	48.499	-112.902	37.5225	21.1953	61.3975	69.8691	12.2939
42.54	-4.96484	48.5205	-113.106	37.5635	21.2002	61.4365	69.8887	12.3076
42.64	-4.96191	48.5674	-113.311	37.5957	21.2188	61.4717	69.9033	12.3291
42.74	-4.95898	48.5967	-113.532	37.6338	21.2246	61.5215	69.9229	12.3369
42.84	-4.94531	48.6182	-113.699	37.6855	21.2266	61.585	69.9287	12.3486
42.94	-4.94531	48.6426	-113.767	37.7148	21.2275	61.624	69.9473	12.3594
43.04	-4.93066	48.6699	-113.881	37.749	21.2344	61.6719	69.9551	12.3682
43.14	-4.92578	48.7021	-114.084	37.7754	21.2441	61.7266	69.9795	12.3809
43.24	-4.9209	48.7314	-114.239	37.8115	21.2529	61.7656	69.998	12.3926
43.34	-4.90332	48.7393	-114.403	37.8525	21.2588	61.8037	70.0205	12.4141
43.44	-4.89453	48.7764	-114.586	37.877	21.2695	61.8457	70.0449	12.415
43.54	-4.89648	48.7998	-114.733	37.9385	21.2764	61.8896	70.0586	12.4463
43.64	-4.88281	48.8096	-114.949	37.9717	21.2686	61.96	70.0723	12.4463
43.74	-4.88672	48.8311	-115.146	38.04	21.29	62.0029	70.0947	12.4609
43.84	-4.87988	48.8486	-115.329	38.0645	21.2969	62.041	70.1104	12.4785
43.94	-4.875	48.873	-115.639	38.1152	21.3076	62.0938	70.1289	12.4893
44.04	-4.875	48.9131	-115.735	38.1494	21.3291	62.1445	70.1582	12.5117
44.14	-4.88184	48.9336	-115.891	38.2021	21.3467	62.1904	70.1729	12.5293
44.24	-4.875	48.958	-115.934	38.251	21.3604	62.2441	70.1895	12.5508
44.34	-4.88965	48.9678	-115.983	38.2725	21.3584	62.2686	70.2021	12.5518
44.44	-4.88281	48.9912	-116.141	38.3047	21.3682	62.3164	70.2139	12.5605
44.54	-4.87695	49.0137	-116.323	38.3701	21.3896	62.3701	70.2402	12.5869
44.64	-4.86328	49.043	-116.48	38.4063	21.4023	62.4092	70.2598	12.5869
44.74	-4.83887	49.0703	-116.646	38.46	21.4072	62.4307	70.2627	12.6113
44.84	-4.83594	49.0986	-116.922	38.4766	21.4248	62.4844	70.2822	12.6289
44.94	-4.81348	49.1396	-117.322	38.5107	21.4336	62.5381	70.2842	12.6455
45.04	-4.79688	49.1523	-117.566	38.5381	21.4629	62.5742	70.2988	12.6582
45.14	-4.78027	49.1934	-117.513	38.5713	21.4795	62.6152	70.3232	12.6797
45.24	-4.76563	49.2178	-117.672	38.5889	21.4971	62.6641	70.3398	12.6768
45.34	-4.75391	49.2373	-117.96	38.6221	21.5078	62.6836	70.334	12.6992
45.44	-4.73145	49.2813	-118.136	38.6543	21.5068	62.7246	70.3506	12.7139
45.54	-4.72168	49.3193	-118.345	38.7119	21.5039	62.7803	70.3809	12.7275
45.64	-4.71387	49.3291	-118.53	38.7578	21.5039	62.8115	70.3799	12.7471
45.74	-4.68359	49.3516	-118.694	38.7969	21.5088	62.8555	70.4092	12.7715
45.84	-4.67285	49.375	-118.829	38.8262	21.5156	62.9014	70.4277	12.793
45.94	-4.65625	49.3975	-118.979	38.8809	21.5283	62.9443	70.4502	12.8096
46.04	-4.63965	49.4268	-119.062	38.9473	21.542	62.9824	70.4746	12.8252
46.14	-4.61328	49.458	-119.136	39.0059	21.543	63.0303	70.4717	12.8564
46.24	-4.59375	49.499	-119.323	39.0088	21.5469	63.0693	70.4902	12.873
46.34	-4.58594	49.5264	-119.544	39.0693	21.5518	63.1084	70.498	12.8916
46.44	-4.56934	49.5596	-119.797	39.1143	21.5449	63.1621	70.5176	12.9023
46.54	-4.54785	49.5918	-119.999	39.166	21.5557	63.1982	70.5254	12.9082
46.64	-4.52344	49.6182	-120.191	39.2051	21.5713	63.2422	70.54	12.9414
46.74	-4.51074	49.6406	-120.356	39.2393	21.5889	63.2881	70.5693	12.9414
46.84	-4.48145	49.6611	-120.434	39.2578	21.5938	63.3389	70.5957	12.9512
46.94	-4.44531	49.6934	-120.626	39.2969	21.5938	63.3701	70.6074	12.9658
47.04	-4.42871	49.7129	-120.766	39.3291	21.6055	63.4199	70.6152	12.9854
47.14	-4.40234	49.752	-120.905	39.3584	21.5986	63.4678	70.627	13.0098
47.24	-4.39453	49.7861	-121.05	39.3896	21.6299	63.5088	70.6318	13.0293
47.34	-4.37207	49.8242	-121.21	39.4502	21.6367	63.5615	70.6611	13.043
47.44	-4.36328	49.8438	-121.368	39.4746	21.6396	63.6035	70.666	13.0674
47.54	-4.33887	49.8779	-121.519	39.5107	21.6641	63.6592	70.6904	13.0801
47.64	-4.33203	49.8848	-121.673	39.5469	21.6807	63.6953	70.709	13.0869
47.74	-4.33301	49.916	-121.823	39.5693	21.6953	63.7559	70.7197	13.1016
47.84	-4.32324	49.9551	-121.986	39.6104	21.6982	63.7803	70.7363	13.1143
47.94	-4.30762	49.9775	-122.135	39.6465	21.7197	63.8301	70.7412	13.1338
48.04	-4.29785	50.002	-122.305	39.6709	21.7148	63.874	70.7676	13.1455
48.14	-4.29004	50.0332	-122.46	39.7119	21.7188	63.917	70.7676	13.165
48.24	-4.28906	50.0459	-122.636	39.7363	21.7266	63.9609	70.7754	13.1797
48.34	-4.26758	50.0811	-122.782	39.7783	21.7373	64.0107	70.7939	13.1895
48.44	-4.25195	50.1133	-122.951	39.7998	21.751	64.0596	70.8184	13.2158
48.54	-4.24609	50.1475	-123.152	39.8486	21.7568	64.1035	70.8145	13.2285
48.64	-4.24414	50.1689	-123.339	39.9043	21.7734	64.1318	70.8281	13.2578
48.74	-4.23145	50.1865	-123.538	39.9482	21.7734	64.1875	70.8379	13.2842
48.84	-4.23438	50.2324	-123.729	39.9961	21.7783	64.21	70.8525	13.2979
48.94	-4.21973	50.251	-123.892	40.0186	21.792	64.251	70.8535	13.3203
49.04	-4.2168	50.2715	-124.075	40.0596	21.7783	64.2881	70.8818	13.3447
49.14	-4.20313	50.3027	-124.229	40.1084	21.8047	64.3389	70.8887	13.3447
49.24	-4.19824	50.3311	-124.421	40.1416	21.7979	64.3711	70.9082	13.3643
49.34	-4.19531	50.3682	-124.604	40.1689	21.8086	64.4014	70.9229	13.376
49.44	-4.18848	50.3994	-124.763	40.1953	21.8193	64.4443	70.916	13.3955
49.54	-4.17578	50.4219	-124.944	40.248	21.8242	64.499	70.9277	13.4033
49.64	-4.1709	50.4629	-125.083	40.2852	21.8291	64.5273	70.9355	13.418
49.74	-4.15723	50.4844	-125.249	40.3193	21.8477	64.5527	70.9355	13.4395
49.84	-4.15234	50.5215	-125.421	40.3379	21.8545	64.6084	70.9521	13.4512
49.94	-4.13965	50.5381	-125.555	40.373	21.8555	64.6445	70.9668	13.4658
50.04	-4.13281	50.5605	-125.727	40.4258	21.8516	64.6953	70.9707	13.4775
50.14	-4.12988	50.5869	-125.896	40.4453	21.875	64.7314	70.9785	13.4941
50.24	-4.1123	50.6045	-126.042	40.4893	21.8896	64.7686	70.9863	13.5088
50.34	-4.10059	50.6357	-126.204	40.5205	21.9023	64.8076	71.0029	13.5244
50.44	-4.08203	50.6768	-126.336	40.5645	21.9141	64.8516	71.0215	13.5361
50.54	-4.08203	50.7021	-126.511	40.5762	21.9219	64.8818	71.0313	13.5479
50.64	-4.0791	50.7275	-126.679	40.5957	21.9414	64.9092	71.0254	13.5527
50.74	-4.05859	50.7715	-126.873	40.6104	21.9473	64.9287	71.042	13.582
50.84	-4.04297	50.7979	-127.105	40.6426	21.957	64.9648	71.0615	13.5869
50.94	-4.0498	50.8154	-127.282	40.71	21.9482	65.0059	71.0879	13.6016
51.04	-4.03223	50.8535	-127.515	40.7275	21.9775	65.0498	71.0908	13.6143
51.14	-4.01563	50.8838	-127.729	40.7559	21.9834	65.0928	71.1025	13.6309
51.24	-4.02344	50.9043	-127.777	40.7803	21.9727	65.123	71.1084	13.6455
51.34	-4.01855	50.9434	-127.89	40.8135	21.9727	65.1475	71.1152	13.6494
51.44	-4.02344	50.9678	-127.991	40.8506	21.9727	65.1797	71.1318	13.6689
51.54	-4.00879	50.9941	-128.197	40.8691	21.9844	65.21	71.1533	13.668
51.64	-3.99609	51.0234	-128.483	40.8955	22.0088	65.2461	71.166	13.6934
51.74	-3.99609	51.0488	-128.709	40.9307	22.0156	65.2832	71.1777	13.6924
51.84	-3.99121	51.082	-128.855	40.9912	22.0156	65.3271	71.1738	13.7158
51.94	-3.97949	51.1182	-128.947	41.04	22.0039	65.375	71.1904	13.7158
52.04	-3.96094	51.1504	-129.077	41.0732	22.0205	65.4238	71.2139	13.7383
52.14	-3.94727	51.1836	-129.147	41.1123	22.0303	65.4561	71.2324	13.7549
52.24	-3.9375	51.2197	-129.239	41.1592	22.0186	65.4922	71.2549	13.7676
52.34	-3.92578	51.252	-129.437	41.21	22.0352	65.542	71.2676	13.7861
52.44	-3.92578	51.2871	-129.548	41.2432	22.04	65.5869	71.2793	13.8057
52.54	-3.9248	51.3145	-129.685	41.2676	22.0469	65.6406	71.2939	13.7939
52.64	-3.90625	51.3291	-129.821	41.3027	22.0498	65.6836	71.3066	13.8213
52.74	-3.90137	51.3613	-130.018	41.3379	22.0596	65.7129	71.3232	13.8369
52.84	-3.8916	51.3809	-130.197	41.3389	22.0664	65.7539	71.3496	13.833
52.94	-3.88965	51.415	-130.351	41.3672	22.0547	65.7881	71.3574	13.8467
53.04	-3.87109	51.4561	-130.488	41.3965	22.0596	65.8223	71.3604	13.8633
53.14	-3.87109	51.4824	-130.644	41.4287	22.0781	65.8779	71.3848	13.8809
53.24	-3.86035	51.502	-130.829	41.4727	22.0693	65.917	71.3887	13.8994
53.34	-3.85059	51.5215	-131.008	41.499	22.0771	65.9531	71.4082	13.8984
53.44	-3.84082	51.5381	-131.167	41.5371	22.0859	66.002	71.4092	13.9189
53.54	-3.83105	51.5625	-131.311	41.5596	22.0938	66.0381	71.4277	13.9316
53.64	-3.82422	51.5918	-131.446	41.6152	22.0938	66.0625	71.4355	13.9453
53.74	-3.8125	51.6328	-131.613	41.6426	22.1064	66.1084	71.4473	13.9541
53.84	-3.80762	51.6494	-131.775	41.7021	22.1055	66.1396	71.4639	13.9824
53.94	-3.80176	51.6768	-131.91	41.748	22.1055	66.1904	71.4785	13.9971
54.04	-3.79688	51.6982	-132.052	41.7783	22.1104	66.2295	71.4814	14.0254
54.14	-3.78516	51.7275	-132.238	41.8428	22.1123	66.2686	71.5059	14.0342
54.24	-3.76953	51.7471	-132.405	41.8721	22.0977	66.2998	71.5146	14.0557
54.34	-3.74609	51.7734	-132.563	41.9209	22.1221	66.3193	71.5293	14.0605
54.44	-3.73145	51.7861	-132.69	41.9424	22.1201	66.3613	71.54	14.0781
54.54	-3.72559	51.8076	-132.848	41.9619	22.1367	66.4072	71.5615	14.0869
54.64	-3.71875	51.8213	-132.983	41.9863	22.1494	66.4531	71.5771	14.0996
54.74	-3.71387	51.8438	-133.161	42.0176	22.1475	66.4912	71.5713	14.1035
54.84	-3.70703	51.8799	-133.312	42.0449	22.1641	66.5254	71.5908	14.1094
54.94	-3.70313	51.8994	-133.457	42.084	22.1514	66.5811	71.5957	14.126
55.04	-3.70313	51.9268	-133.619	42.1104	22.1621	66.625	71.6152	14.126
55.14	-3.69824	51.9512	-133.768	42.1475	22.1592	66.6709	71.6318	14.1377
55.24	-3.69141	51.9727	-133.896	42.2139	22.1611	66.6934	71.6377	14.1504
55.34	-3.67188	52.0039	-134.027	42.2266	22.1641	66.749	71.6543	14.1641
55.44	-3.66016	52.0264	-134.187	42.2529	22.1738	66.7881	71.6543	14.1768
55.54	-3.65527	52.0381	-134.323	42.2822	22.1768	66.8438	71.6709	14.1963
55.64	-3.65234	52.0713	-134.479	42.3066	22.1875	66.8818	71.6904	14.1992
55.74	-3.66016	52.0918	-134.646	42.3418	22.1865	66.8896	71.709	14.2041
55.84	-3.6543	52.123	-134.796	42.377	22.1816	66.9268	71.7207	14.2236
55.94	-3.63672	52.1572	-134.953	42.3994	22.1904	66.9609	71.7168	14.2285
56.04	-3.63672	52.1631	-135.092	42.4355	22.2051	66.9795	71.7314	14.2324
56.14	-3.63965	52.1895	-135.221	42.4697	22.207	67.0186	71.7412	14.2588
56.24	-3.61816	52.2275	-135.374	42.4873	22.2148	67.0605	71.748	14.2617
56.34	-3.62012	52.2402	-135.521	42.5254	22.2188	67.0967	71.7598	14.2744
56.44	-3.61328	52.2676	-135.683	42.5596	22.2148	67.1406	71.7637	14.291
56.54	-3.60547	52.291	-135.809	42.5811	22.207	67.1904	71.7988	14.3057
56.64	-3.6123	52.3125	-135.985	42.5879	22.2217	67.2295	71.7988	14.2969
56.74	-3.59082	52.3486	-136.159	42.6299	22.2344	67.2539	71.8018	14.3135
56.84	-3.59375	52.3682	-136.324	42.6592	22.2383	67.3076	71.7949	14.3262
56.94	-3.58301	52.3857	-136.454	42.7002	22.2422	67.3457	71.8066	14.3486
57.04	-3.57324	52.4238	-136.604	42.7441	22.2393	67.3584	71.8193	14.3564
57.14	-3.57813	52.4463	-136.76	42.7871	22.252	67.4072	71.8301	14.3682
57.24	-3.56152	52.4678	-136.928	42.8262	22.2617	67.458	71.8408	14.3926
57.34	-3.55469	52.5059	-137.093	42.8428	22.2783	67.4805	71.8457	14.4023
57.44	-3.5498	52.5332	-137.23	42.8916	22.2734	67.5303	71.8457	14.415
57.54	-3.55078	52.5596	-137.369	42.9238	22.2764	67.5498	71.8467	14.415
57.64	-3.54785	52.584	-137.502	42.9551	22.2861	67.5938	71.877	14.4346
57.74	-3.54004	52.5996	-137.619	42.9961	22.3047	67.6377	71.8877	14.4395
57.84	-3.53516	52.6426	-137.83	43.0234	22.3096	67.6553	71.9141	14.458
57.94	-3.52539	52.667	-137.987	43.0488	22.3076	67.6992	71.9307	14.4609
58.04	-3.52344	52.6934	-138.131	43.0762	22.332	67.75	71.9316	14.4775
58.14	-3.50879	52.7109	-138.296	43.127	22.3408	67.8047	71.96	14.4971
58.24	-3.51563	52.7295	-138.524	43.166	22.3477	67.8457	71.9863	14.502
58.34	-3.50781	52.752	-138.711	43.1699	22.3486	67.8896	71.9785	14.5166
58.44	-3.49609	52.7832	-138.761	43.1855	22.3701	67.9023	71.9814	14.5283
58.54	-3.48828	52.8145	-138.85	43.2236	22.375	67.9512	71.9863	14.543
58.64	-3.48438	52.8389	-138.924	43.2314	22.375	67.9795	72.0029	14.5361
58.74	-3.47949	52.8652	-139.153	43.2686	22.375	68.0107	72.0176	14.5439
58.84	-3.47266	52.876	-139.304	43.3213	22.3965	68.0498	72.0371	14.5605
58.94	-3.46777	52.9092	-139.471	43.3457	22.418	68.0859	72.0488	14.5752
59.04	-3.45801	52.9355	-139.636	43.373	22.4209	68.1152	72.0615	14.5869
59.14	-3.4502	52.9697	-139.762	43.4238	22.4307	68.1396	72.0635	14.5977
59.24	-3.44531	52.999	-139.917	43.4502	22.4404	68.1758	72.0732	14.6064
59.34	-3.45215	53.0322	-140.072	43.4824	22.4482	68.1982	72.083	14.6191
59.44	-3.44531	53.0557	-140.178	43.5176	22.458	68.2441	72.1074	14.626
59.54	-3.44043	53.0889	-140.272	43.5332	22.4814	68.293	72.1074	14.6377
59.64	-3.43359	53.1035	-140.424	43.5811	22.4932	68.3428	72.1221	14.6504
59.74	-3.43359	53.1182	-140.664	43.6387	22.5078	68.3506	72.1348	14.6719
59.84	-3.42578	53.1357	-140.917	43.6533	22.5107	68.3701	72.1465	14.6846
59.94	-3.41406	53.1738	-141.176	43.6826	22.5303	68.4053	72.1592	14.6963
60.04	-3.40918	53.21	-141.346	43.7158	22.5352	68.46	72.166	14.7041
60.14	-3.42188	53.2129	-141.482	43.7197	22.5518	68.4873	72.1826	14.7207
60.24	-3.40723	53.2393	-141.647	43.7754	22.5576	68.5186	72.1973	14.7275
60.34	-3.41113	53.2471	-141.798	43.8213	22.5674	68.5547	72.1973	14.7422
60.44	-3.40918	53.2832	-141.951	43.8496	22.5742	68.5811	72.209	14.7549
60.54	-3.39746	53.3105	-142.111	43.9014	22.5742	68.6123	72.209	14.7578
60.64	-3.38281	53.3438	-142.296	43.9326	22.582	68.6377	72.2197	14.7793
60.74	-3.38965	53.3574	-142.438	43.9395	22.5938	68.6748	72.2246	14.7861
60.84	-3.38477	53.3721	-142.588	43.9424	22.6104	68.6982	72.2412	14.7979
60.94	-3.38672	53.4121	-142.737	43.9932	22.625	68.7393	72.248	14.8135
61.04	-3.38672	53.4238	-142.878	44.0166	22.6396	68.7803	72.2598	14.8252
61.14	-3.38672	53.4482	-143.021	44.0449	22.6445	68.8164	72.2725	14.8252
61.24	-3.39355	53.4609	-143.136	44.0693	22.6445	68.8457	72.2793	14.8379
61.34	-3.38281	53.4824	-143.311	44.1074	22.6602	68.8896	72.2939	14.8564
61.44	-3.375	53.5098	-143.465	44.1221	22.6758	68.9209	72.2988	14.873
61.54	-3.37793	53.5244	-143.604	44.1465	22.6865	68.9512	72.3096	14.8877
61.64	-3.36035	53.5371	-143.739	44.166	22.7012	68.9922	72.3193	14.9023
61.74	-3.3623	53.5625	-143.886	44.1738	22.7314	69.0303	72.3379	14.915
61.84	-3.36328	53.584	-144.018	44.1934	22.7432	69.0547	72.3457	14.915
61.94	-3.37012	53.5986	-144.135	44.2334	22.749	69.0811	72.3574	14.9199
62.04	-3.36523	53.6113	-144.279	44.2432	22.7686	69.1035	72.3623	14.9346
62.14	-3.34766	53.6318	-144.451	44.2793	22.7783	69.1396	72.3818	14.9463
62.24	-3.34766	53.6592	-144.631	44.3096	22.8076	69.1621	72.3887	14.9492
62.34	-3.35059	53.6855	-144.836	44.3486	22.8047	69.1982	72.4082	14.9736
62.44	-3.35254	53.7002	-145.034	44.3652	22.7979	69.2227	72.4082	14.9658
62.54	-3.3457	53.7129	-145.235	44.3896	22.8213	69.249	72.4229	14.9775
62.64	-3.33301	53.7354	-145.441	44.4209	22.8281	69.2568	72.4385	14.9824
62.74	-3.34277	53.7686	-145.611	44.4463	22.8311	69.2813	72.4434	14.9922
62.84	-3.34277	53.7832	-145.783	44.4502	22.8359	69.3105	72.4668	14.9736
62.94	-3.3291	53.8096	-145.927	44.4863	22.8438	69.3389	72.4668	14.9854
63.04	-3.33105	53.8223	-146.085	44.5059	22.8486	69.3555	72.4795	14.9932
63.14	-3.34082	53.8418	-146.228	44.5615	22.8584	69.3701	72.4863	14.9883
63.24	-3.35059	53.8848	-146.347	44.6025	22.8633	69.3926	72.4912	15.0098
63.34	-3.35156	53.9072	-146.495	44.6152	22.8662	69.4141	72.498	15.0166
63.44	-3.35059	53.917	-146.623	44.6318	22.8828	69.4453	72.498	15.0244
63.54	-3.33594	53.9434	-146.788	44.6592	22.876	69.4717	72.4893	15.0459
63.64	-3.3291	53.96	-146.938	44.6855	22.8994	69.4912	72.5059	15.0596
63.74	-3.3418	53.9775	-147.064	44.7148	22.9063	69.5059	72.498	15.0596
63.84	-3.33398	54.0137	-147.225	44.7314	22.8945	69.5303	72.5137	15.0674
63.94	-3.35059	54.0332	-147.368	44.7607	22.8945	69.5381	72.5186	15.0742
64.04	-3.33691	54.0527	-147.533	44.7939	22.9111	69.5605	72.5371	15.0752
64.14	-3.33887	54.0869	-147.674	44.8213	22.9209	69.5742	72.5371	15.0898
64.24	-3.34082	54.0996	-147.811	44.8281	22.917	69.5889	72.54	15.0947
64.34	-3.33887	54.1211	-147.992	44.8525	22.9336	69.6162	72.5498	15.1025
64.44	-3.33105	54.1426	-148.149	44.8721	22.9355	69.6318	72.5596	15.1191
64.54	-3.34082	54.1621	-148.314	44.9092	22.957	69.6445	72.5762	15.1309
64.64	-3.33887	54.1816	-148.459	44.9111	22.9453	69.6621	72.5859	15.1455
64.74	-3.34082	54.2197	-148.604	44.9277	22.96	69.6865	72.5996	15.1572
64.84	-3.35059	54.2441	-148.754	44.9238	22.9531	69.7031	72.6074	15.1523
64.94	-3.34766	54.2637	-148.919	44.959	22.9531	69.7295	72.6074	15.166
65.04	-3.33594	54.2861	-149.067	44.9502	22.9648	69.7402	72.6191	15.1621
65.14	-3.33105	54.3105	-149.218	44.9707	22.9697	69.7617	72.6221	15.1836
65.24	-3.33887	54.3389	-149.361	44.998	22.9795	69.7881	72.6416	15.1934
65.34	-3.33691	54.3486	-149.517	45.0088	22.9814	69.8076	72.6592	15.1807
65.44	-3.33887	54.3779	-149.643	45.0234	22.9844	69.8242	72.666	15.1924
65.54	-3.34082	54.4043	-149.788	45.0479	22.9893	69.8535	72.666	15.1953
65.64	-3.33887	54.4121	-149.943	45.0791	23.0078	69.8779	72.6777	15.1885
65.74	-3.34375	54.4463	-150.079	45.0889	23.0078	69.9043	72.6875	15.1885
65.84	-3.33594	54.4707	-150.203	45.1035	23.0127	69.9287	72.7119	15.2109
65.94	-3.34082	54.4922	-150.36	45.1436	23.0225	69.9414	72.7139	15.2158
66.04	-3.33105	54.5215	-150.498	45.1709	23.0273	69.9727	72.7236	15.2275
66.14	-3.32422	54.5361	-150.667	45.1787	23.0322	69.999	72.7314	15.2236
66.24	-3.3291	54.5527	-150.819	45.1875	23.0469	70.0107	72.7441	15.2158
66.34	-3.33105	54.5605	-150.961	45.1953	23.0449	70.0303	72.749	15.2275
66.44	-3.3291	54.5918	-151.077	45.2344	23.0596	70.0498	72.7676	15.2402
66.54	-3.32324	54.6084	-151.252	45.2529	23.0664	70.0693	72.7676	15.2422
66.64	-3.33105	54.623	-151.452	45.2734	23.0586	70.0859	72.7725	15.252
66.74	-3.32813	54.6543	-151.591	45.29	23.0664	70.1123	72.7793	15.2588
66.84	-3.31934	54.6738	-151.761	45.3066	23.0547	70.1348	72.791	15.2695
66.94	-3.31641	54.6914	-151.989	45.3291	23.0469	70.1563	72.7939	15.2793
67.04	-3.30957	54.709	-152.181	45.3438	23.0469	70.1709	72.8066	15.2979
67.14	-3.31152	54.7324	-152.095	45.3604	23.0586	70.1953	72.8096	15.2979
67.24	-3.30957	54.7568	-152.111	45.3701	23.0469	70.2139	72.8115	15.2861
67.34	-3.31152	54.7744	-152.305	45.3916	23.0596	70.2246	72.8232	15.2979
67.44	-3.31641	54.7959	-152.729	45.4121	23.0586	70.252	72.8408	15.3057
67.54	-3.30859	54.8105	-152.791	45.4424	23.0498	70.2646	72.8457	15.3174
67.64	-3.30176	54.8223	-152.879	45.457	23.0615	70.2881	72.8506	15.3174
67.74	-3.30078	54.8467	-153.249	45.4648	23.0674	70.3076	72.8691	15.3291
67.84	-3.2832	54.873	-153.42	45.4746	23.083	70.3242	72.8574	15.3418
67.94	-3.28809	54.8926	-153.614	45.4873	23.0879	70.3584	72.8652	15.3516
68.04	-3.2832	54.9043	-153.751	45.5107	23.0742	70.3701	72.8848	15.3711
68.14	-3.28027	54.9268	-153.864	45.5234	23.082	70.3896	72.8848	15.3887
68.24	-3.29004	54.9385	-153.965	45.5576	23.0752	70.4092	72.8848	15.3887
68.34	-3.29199	54.9512	-154.106	45.5674	23.0859	70.4199	72.9014	15.4072
68.44	-3.28027	54.9629	-154.213	45.584	23.0859	70.4541	72.9082	15.415
68.54	-3.27051	54.9873	-154.326	45.6113	23.0859	70.4912	72.9189	15.4219
68.64	-3.27539	55.0107	-154.458	45.6367	23.0938	70.5059	72.9238	15.4268
68.74	-3.25586	55.0254	-154.592	45.6631	23.0986	70.5264	72.9385	15.4463
68.84	-3.26074	55.0283	-154.709	45.6787	23.1006	70.5576	72.9434	15.4463
68.94	-3.2627	55.0449	-154.842	45.7012	23.1055	70.5654	72.9473	15.459
69.04	-3.26758	55.0674	-154.973	45.7324	23.1055	70.582	72.96	15.4707
69.14	-3.27051	55.0801	-155.127	45.7393	23.1055	70.6133	72.9668	15.4688
69.24	-3.27246	55.0918	-155.263	45.7461	23.1104	70.6318	72.9834	15.4883
69.34	-3.2627	55.1133	-155.408	45.7744	23.1055	70.6543	72.9902	15.5059
69.44	-3.26074	55.1348	-155.521	45.7764	23.1104	70.6689	73.001	15.5098
69.54	-3.26074	55.1494	-155.646	45.8018	23.124	70.7021	73.0059	15.5332
69.64	-3.2666	55.1543	-155.786	45.834	23.1172	70.7129	73.0176	15.5313
69.74	-3.26367	55.1855	-155.932	45.8604	23.125	70.7324	73.0254	15.5391
69.84	-3.25586	55.2051	-156.101	45.8613	23.1367	70.749	73.0449	15.5488
69.94	-3.26074	55.2295	-156.274	45.8809	23.1367	70.7734	73.0381	15.5674
70.04	-3.27051	55.2441	-156.436	45.9141	23.1406	70.7998	73.0596	15.5674
70.14	-3.26074	55.2676	-156.548	45.9424	23.1563	70.8027	73.0645	15.5664
70.24	-3.26074	55.2832	-156.701	45.96	23.1445	70.8242	73.0684	15.5879
70.34	-3.25391	55.3027	-156.848	45.96	23.1514	70.8438	73.0732	15.5918
70.44	-3.25391	55.3369	-157.013	46.0039	23.1611	70.8701	73.0928	15.6104
70.54	-3.25391	55.3613	-157.174	46.0322	23.1758	70.874	73.0879	15.6182
70.64	-3.25879	55.376	-157.329	46.0615	23.1641	70.8955	73.0996	15.6123
70.74	-3.24902	55.3887	-157.495	46.0957	23.1758	70.9297	73.0996	15.6387
70.84	-3.24902	55.4121	-157.64	46.1348	23.1836	70.96	73.1025	15.6582
70.94	-3.25	55.4121	-157.786	46.1611	23.1758	70.9727	73.1074	15.668
71.04	-3.25879	55.4316	-157.96	46.1777	23.1758	70.9961	73.1123	15.665
71.14	-3.25684	55.4395	-158.132	46.1855	23.1641	71.0137	73.124	15.6748
71.24	-3.27051	55.4639	-158.271	46.2051	23.1641	71.0332	73.1387	15.6934
71.34	-3.26563	55.4941	-158.448	46.2314	23.1553	71.0381	73.1309	15.6992
71.44	-3.27734	55.5215	-158.618	46.2412	23.1641	71.0596	73.1309	15.7188
71.54	-3.28027	55.5332	-158.783	46.2363	23.1641	71.0928	73.1338	15.7158
71.64	-3.27051	55.5605	-158.936	46.2705	23.1641	71.1152	73.1416	15.7158
71.74	-3.2793	55.5889	-159.079	46.2803	23.1523	71.1328	73.1426	15.7334
71.84	-3.28223	55.5918	-159.244	46.3018	23.1641	71.1592	73.1475	15.7588
71.94	-3.27246	55.5957	-159.424	46.3115	23.1738	71.1709	73.1709	15.7588
72.04	-3.27832	55.6182	-159.572	46.3291	23.1758	71.1738	73.1777	15.7764
72.14	-3.28516	55.6377	-159.744	46.3486	23.1875	71.1895	73.1816	15.7861
72.24	-3.28809	55.6621	-159.924	46.3438	23.1875	71.2275	73.1895	15.7822
72.34	-3.28711	55.6699	-160.072	46.3633	23.1914	71.2373	73.1924	15.7988
72.44	-3.28418	55.6816	-160.197	46.3896	23.21	71.249	73.2119	15.8135
72.54	-3.28711	55.6982	-160.262	46.4043	23.2148	71.2783	73.2168	15.8174
72.64	-3.28223	55.709	-160.29	46.4209	23.2227	71.292	73.2295	15.8291
72.74	-3.29297	55.752	-160.381	46.4385	23.2393	71.2949	73.2246	15.8252
72.84	-3.28809	55.7715	-160.511	46.4824	23.249	71.3262	73.2412	15.8281
72.94	-3.29004	55.7832	-160.646	46.4912	23.2539	71.3193	73.248	15.8447
73.04	-3.2832	55.8027	-160.77	46.5137	23.2637	71.3438	73.251	15.8447
73.14	-3.27832	55.7988	-160.941	46.54	23.2656	71.3506	73.2637	15.8496
73.24	-3.27344	55.8271	-161.077	46.5693	23.2656	71.3584	73.2676	15.8613
73.34	-3.26563	55.8418	-161.239	46.5518	23.2656	71.3779	73.2754	15.876
73.44	-3.26074	55.8613	-161.401	46.5674	23.2578	71.4004	73.2803	15.876
73.54	-3.25879	55.873	-161.545	46.5693	23.2607	71.4219	73.2871	15.8838
73.64	-3.26563	55.9072	-161.736	46.6084	23.2686	71.4404	73.2871	15.9033
73.74	-3.25586	55.9189	-161.924	46.6416	23.2734	71.4482	73.292	15.915
73.84	-3.27051	55.917	-162.087	46.666	23.2617	71.46	73.3115	15.9189
73.94	-3.26855	55.9346	-162.249	46.6777	23.2695	71.4727	73.3184	15.9297
74.04	-3.28223	55.959	-162.38	46.6934	23.2832	71.4941	73.333	15.9434
74.14	-3.28027	55.9756	-162.522	46.708	23.2803	71.5068	73.3301	15.9492
74.24	-3.29004	56.002	-162.669	46.7344	23.2783	71.5098	73.3262	15.9424
74.34	-3.28027	56.0332	-162.821	46.7627	23.2852	71.5264	73.3496	15.9473
74.44	-3.28223	56.0527	-162.951	46.7686	23.2773	71.5439	73.3496	15.9531
74.54	-3.28027	56.0771	-163.14	46.7705	23.2881	71.5547	73.3652	15.9463
74.64	-3.28223	56.0918	-163.286	46.7783	23.29	71.5762	73.377	15.959
74.74	-3.29199	56.1152	-163.44	46.793	23.2959	71.5889	73.377	15.9658
74.84	-3.28906	56.123	-163.58	46.7949	23.3047	71.582	73.377	15.9824
74.94	-3.29395	56.1426	-163.744	46.7949	23.3057	71.5967	73.3848	15.9893
75.04	-3.29199	56.1426	-163.903	46.8066	23.3096	71.6123	73.3965	15.9893
75.14	-3.29199	56.1621	-164.064	46.79	23.3164	71.623	73.3965	15.9922
75.24	-3.30176	56.1787	-164.205	46.7998	23.3115	71.6396	73.3994	16.0049
75.34	-3.29492	56.2051	-164.396	46.8096	23.3047	71.6377	73.4043	16.0049
75.44	-3.28516	56.1963	-164.518	46.8223	23.3047	71.665	73.4219	16.0078
75.54	-3.29492	56.2324	-164.658	46.8223	23.2969	71.6914	73.4355	16.0293
75.64	-3.28711	56.2471	-164.794	46.834	23.3047	71.71	73.4355	16.0361
75.74	-3.27637	56.2598	-164.936	46.8535	23.293	71.71	73.4355	16.0361
75.84	-3.29102	56.2725	-165.083	46.8535	23.3047	71.7178	73.4502	16.0439
75.94	-3.30664	56.3027	-165.248	46.8613	23.3076	71.7412	73.4551	16.0557
76.04	-3.29785	56.3076	-165.404	46.873	23.3174	71.7451	73.458	16.0674
76.14	-3.2998	56.3262	-165.595	46.8779	23.3242	71.7686	73.4629	16.0723
76.24	-3.29785	56.3418	-165.736	46.8838	23.3096	71.7656	73.4678	16.0869
76.34	-3.29199	56.3584	-165.864	46.8701	23.3076	71.7852	73.4795	16.0801
76.44	-3.30957	56.3848	-166.029	46.8682	23.3203	71.7949	73.4863	16.0986
76.54	-3.31152	56.3906	-166.178	46.8896	23.332	71.8105	73.4912	16.0986
76.64	-3.30469	56.4053	-166.341	46.8936	23.3291	71.8369	73.5088	16.0986
76.74	-3.29297	56.4238	-166.506	46.9131	23.3291	71.8506	73.5137	16.1094
76.84	-3.30762	56.4316	-166.661	46.9434	23.3398	71.8584	73.5137	16.1143
76.94	-3.31738	56.4629	-166.799	46.9629	23.3311	71.8623	73.5303	16.1143
77.04	-3.31934	56.4746	-166.927	46.9766	23.3242	71.873	73.5371	16.126
77.14	-3.32129	56.4824	-167.081	46.9844	23.3252	71.8896	73.54	16.1289
77.24	-3.33105	56.502	-167.2	47.002	23.3359	71.8906	73.5498	16.1387
77.34	-3.33789	56.5137	-167.365	47.0039	23.3213	71.9063	73.5566	16.1572
77.44	-3.33105	56.5137	-167.51	47.0352	23.3164	71.916	73.5615	16.1572
77.54	-3.33984	56.5381	-167.607	47.043	23.3047	71.9355	73.5684	16.1572
77.64	-3.34766	56.5557	-167.692	47.0596	23.3281	71.9482	73.5713	16.1748
77.74	-3.35059	56.5801	-167.79	47.0723	23.3086	71.9531	73.5762	16.1836
77.84	-3.36035	56.5918	-167.864	47.0801	23.3047	71.9629	73.5791	16.1846
77.94	-3.3623	56.6113	-168.082	47.1006	23.3027	71.9805	73.5723	16.1846
78.04	-3.37207	56.6279	-168.294	47.1152	23.3125	71.999	73.5771	16.1963
78.14	-3.37402	56.6299	-168.345	47.1396	23.3174	71.9961	73.5957	16.1885
78.24	-3.3623	56.6299	-168.474	47.1367	23.3242	72.0156	73.584	16.209
78.34	-3.34375	56.6406	-168.61	47.1709	23.3242	72.0254	73.6123	16.2109
78.44	-3.36719	56.6738	-168.765	47.1738	23.3457	72.0459	73.6074	16.2188
78.54	-3.35156	56.6855	-168.892	47.166	23.3584	72.0381	73.6104	16.2236
78.64	-3.36621	56.7002	-169.001	47.1738	23.3604	72.0498	73.6201	16.2402
78.74	-3.36719	56.7012	-169.162	47.1855	23.3555	72.041	73.6299	16.2402
78.84	-3.37207	56.7129	-169.326	47.1904	23.3672	72.0547	73.627	16.2588
78.94	-3.37793	56.7256	-169.498	47.2197	23.3945	72.0693	73.627	16.25
79.04	-3.37793	56.7471	-169.642	47.2129	23.4092	72.0742	73.627	16.2656
79.14	-3.38672	56.7754	-169.81	47.2148	23.4111	72.1035	73.6367	16.2705
79.24	-3.38965	56.7832	-170.006	47.2373	23.417	72.1084	73.6504	16.2754
79.34	-3.38281	56.8027	-170.166	47.2568	23.4072	72.0967	73.6533	16.2861
79.44	-3.37988	56.8145	-170.334	47.2607	23.4258	72.1162	73.666	16.2861
79.54	-3.38672	56.8271	-170.481	47.2998	23.4141	72.1279	73.6777	16.2969
79.64	-3.3916	56.834	-170.638	47.2979	23.4365	72.1328	73.6689	16.2988
79.74	-3.39355	56.8457	-170.802	47.3066	23.4346	72.1504	73.6855	16.3057
79.84	-3.39844	56.8613	-170.95	47.3145	23.4336	72.1719	73.6787	16.3105
79.94	-3.38965	56.8848	-171.096	47.334	23.4502	72.1787	73.7021	16.3174
80.04	-3.38184	56.8926	-171.229	47.3389	23.4375	72.1904	73.709	16.3252
80.14	-3.37988	56.9043	-171.385	47.3291	23.4404	72.1836	73.7021	16.333
80.24	-3.37793	56.9189	-171.505	47.3389	23.4434	72.207	73.7119	16.3379
80.34	-3.38672	56.9316	-171.614	47.3369	23.46	72.2129	73.7168	16.3447
80.44	-3.38965	56.9482	-171.765	47.3389	23.4697	72.2207	73.7021	16.3447
80.54	-3.38281	56.9746	-172.114	47.3457	23.4766	72.2227	73.7119	16.3447
80.64	-3.39941	56.9746	-172.369	47.3613	23.46	72.2412	73.7168	16.3477
80.74	-3.40332	56.9941	-172.378	47.3682	23.4648	72.2402	73.7217	16.3721
80.84	-3.39648	57.002	-172.611	47.3496	23.4697	72.2549	73.7314	16.3838
80.94	-3.38672	57.0215	-172.751	47.3857	23.4727	72.2803	73.7363	16.376
81.04	-3.3916	57.0215	-172.916	47.3945	23.4893	72.2754	73.7441	16.3789
81.14	-3.38477	57.0332	-173.075	47.416	23.4795	72.293	73.7559	16.3916
81.24	-3.38672	57.0527	-173.217	47.4189	23.4844	72.2998	73.749	16.4082
81.34	-3.38672	57.0527	-173.356	47.4092	23.4873	72.3057	73.7676	16.415
81.44	-3.38672	57.0752	-173.471	47.4307	23.4922	72.332	73.751	16.4043
81.54	-3.38965	57.085	-173.599	47.4512	23.4971	72.3438	73.7559	16.4102
81.64	-3.39941	57.0869	-173.729	47.4795	23.5088	72.3672	73.7529	16.4121
81.74	-3.40918	57.1035	-173.872	47.4668	23.5078	72.373	73.7529	16.4268
81.84	-3.41113	57.0996	-174.029	47.4775	23.5107	72.3779	73.7529	16.415
81.94	-3.41992	57.123	-174.165	47.499	23.5283	72.3877	73.7773	16.415
82.04	-3.43848	57.1309	-174.274	47.5254	23.5273	72.4082	73.7842	16.4199
82.14	-3.43066	57.1309	-174.385	47.541	23.5313	72.418	73.7627	16.4297
82.24	-3.44043	57.1426	-174.505	47.5693	23.5498	72.4385	73.7725	16.4395
82.34	-3.43457	57.1553	-174.626	47.5869	23.5557	72.4414	73.7793	16.458
82.44	-3.43555	57.1738	-174.782	47.5918	23.5596	72.4531	73.7705	16.4609
82.54	-3.44531	57.1768	-174.942	47.6035	23.5693	72.4746	73.7754	16.4658
82.64	-3.44238	57.1934	-175.115	47.6055	23.5791	72.4814	73.7803	16.4707
82.74	-3.45215	57.209	-175.265	47.6387	23.5781	72.498	73.792	16.4805
82.84	-3.44922	57.2178	-175.384	47.6182	23.5693	72.5068	73.7939	16.4775
82.94	-3.44531	57.2324	-175.524	47.6387	23.5674	72.5215	73.7783	16.4775
83.04	-3.44043	57.2441	-175.701	47.6543	23.5742	72.5479	73.793	16.4902
83.14	-3.4375	57.2549	-175.806	47.6738	23.5547	72.5527	73.8066	16.502
83.24	-3.43262	57.2764	-175.912	47.6738	23.5615	72.5625	73.8047	16.5117
83.34	-3.4502	57.291	-175.97	47.667	23.5674	72.5693	73.8145	16.5049
83.44	-3.45215	57.3027	-176.093	47.6738	23.5674	72.5889	73.8193	16.5244
83.54	-3.47266	57.3145	-176.267	47.6738	23.5693	72.5918	73.8145	16.5273
83.64	-3.47363	57.3193	-176.451	47.6934	23.5596	72.6182	73.8223	16.5488
83.74	-3.47656	57.3223	-176.604	47.6768	23.5664	72.623	73.834	16.5557
83.84	-3.48828	57.3369	-176.728	47.6738	23.5693	72.6279	73.834	16.5635
83.94	-3.50391	57.3496	-176.849	47.667	23.5742	72.6445	73.8311	16.5635
84.04	-3.49805	57.3662	-177.009	47.6592	23.5664	72.665	73.8408	16.5684
84.14	-3.49609	57.373	-177.135	47.6582	23.5703	72.6719	73.8457	16.5781
84.24	-3.49609	57.3896	-177.322	47.6631	23.5703	72.6787	73.8223	16.583
84.34	-3.50098	57.3965	-177.489	47.6709	23.5674	72.6904	73.8271	16.5801
84.44	-3.51074	57.416	-177.679	47.6865	23.5693	72.6982	73.8457	16.6045
84.54	-3.48828	57.4189	-177.86	47.6865	23.5742	72.7109	73.8457	16.6211
84.64	-3.48438	57.4355	-177.998	47.6885	23.5547	72.7178	73.8408	16.6309
84.74	-3.49609	57.4385	-178.095	47.6934	23.5596	72.7217	73.8457	16.6328
84.84	-3.49902	57.4512	-178.211	47.6846	23.543	72.7314	73.8506	16.6406
84.94	-3.50879	57.4629	-178.33	47.6953	23.5498	72.7393	73.8574	16.6455
85.04	-3.50293	57.4629	-178.488	47.6885	23.5557	72.7617	73.8457	16.6387
85.14	-3.50391	57.4824	-178.588	47.6982	23.5596	72.7803	73.8457	16.6504
85.24	-3.50293	57.4756	-178.724	47.6982	23.5518	72.7832	73.8506	16.6602
85.34	-3.50098	57.5137	-178.881	47.7197	23.5498	72.793	73.8604	16.6699
85.44	-3.49121	57.5137	-179.015	47.749	23.5547	72.8076	73.8535	16.6797
85.54	-3.49219	57.5293	-179.161	47.751	23.5518	72.8105	73.8535	16.6885
85.64	-3.50391	57.5527	-179.267	47.7441	23.542	72.8203	73.8457	16.7012
85.74	-3.52051	57.5723	-179.313	47.7607	23.5479	72.832	73.8506	16.7109
85.84	-3.51074	57.584	-179.4	47.7715	23.5469	72.834	73.8574	16.7158
85.94	-3.50879	57.5918	-179.588	47.8174	23.5469	72.8555	73.8604	16.7256
86.04	-3.51074	57.5918	-179.766	47.8193	23.5498	72.8652	73.8652	16.7393
86.14	-3.52051	57.6035	-179.9	47.8145	23.54	72.8779	73.8652	16.7539
86.24	-3.51074	57.6113	-180.028	47.8076	23.5596	72.8828	73.8457	16.7588
86.34	-3.51074	57.623	-180.197	47.8184	23.5645	72.8828	73.8506	16.7666
86.44	-3.50879	57.6309	-180.342	47.8105	23.5625	72.8848	73.8574	16.7666
86.54	-3.51563	57.6426	-180.517	47.834	23.5547	72.9063	73.8525	16.7627
86.64	-3.52246	57.6553	-180.696	47.8223	23.5645	72.916	73.8672	16.7861
86.74	-3.52051	57.6816	-180.87	47.8174	23.5811	72.9316	73.8809	16.7891
86.84	-3.52246	57.6934	-181.025	47.8242	23.5742	72.9463	73.8838	16.7939
86.94	-3.52734	57.7012	-181.109	47.8242	23.583	72.9629	73.8936	16.8037
87.04	-3.51074	57.7207	-181.192	47.835	23.5811	72.9727	73.9004	16.8252
87.14	-3.50391	57.7402	-181.462	47.8389	23.5869	72.9795	73.8955	16.8174
87.24	-3.50098	57.7598	-181.77	47.8486	23.5977	72.9873	73.8984	16.8291
87.34	-3.51074	57.7832	-181.743	47.8389	23.5811	72.999	73.915	16.835
87.44	-3.50098	57.8076	-181.834	47.8555	23.5938	72.999	73.9199	16.8447
87.54	-3.51074	57.8262	-182.001	47.876	23.6016	72.9941	73.9326	16.8408
87.64	-3.50781	57.834	-182.187	47.8994	23.5986	72.999	73.9307	16.8574
87.74	-3.49902	57.8457	-182.345	47.9219	23.6133	73.0205	73.9355	16.8643
87.84	-3.48438	57.8564	-182.474	47.916	23.6133	73.0332	73.9404	16.8691
87.94	-3.47949	57.873	-182.575	47.9189	23.6172	73.0381	73.9473	16.8926
88.04	-3.47461	57.8779	-182.661	47.9121	23.6104	73.0547	73.9619	16.8877
88.14	-3.47168	57.8926	-182.763	47.9287	23.6201	73.0547	73.958	16.8877
88.24	-3.46973	57.9043	-182.88	47.9385	23.6133	73.0566	73.9551	16.8955
88.34	-3.4668	57.9209	-182.962	47.9512	23.6152	73.0693	73.96	16.9189
88.44	-3.45801	57.9385	-183.111	47.9648	23.6318	73.0771	73.9668	16.9102
88.54	-3.47168	57.9551	-183.294	47.9619	23.625	73.0723	73.9551	16.9199
88.64	-3.46973	57.9629	-183.423	47.96	23.6299	73.082	73.958	16.9268
88.74	-3.47168	57.9746	-183.554	47.9697	23.6396	73.0889	73.9727	16.9268
88.84	-3.46484	57.9824	-183.695	47.9824	23.6406	73.0938	73.9863	16.9434
88.94	-3.45703	57.9941	-183.822	48.0039	23.6563	73.1035	73.9863	16.9424
89.04	-3.43652	58.0068	-183.942	48.0137	23.6611	73.1182	73.9912	16.9531
89.14	-3.44141	58.0254	-184.032	48.0205	23.6758	73.1396	73.9854	16.958
89.24	-3.45313	58.04	-184.15	48.0371	23.667	73.1514	73.9902	16.9463
89.34	-3.45605	58.0527	-184.271	48.04	23.6641	73.1465	73.998	16.9492
89.44	-3.46973	58.0576	-184.399	48.041	23.6807	73.1523	73.998	16.9541
89.54	-3.46484	58.0762	-184.513	48.0527	23.6787	73.167	74.001	16.959
89.64	-3.46191	58.084	-184.638	48.0605	23.6641	73.1787	74.0107	16.9541
89.74	-3.47168	58.0957	-184.716	48.0771	23.6641	73.1738	74.0254	16.9541
89.84	-3.46973	58.1035	-184.829	48.084	23.6689	73.2031	74.0371	16.9658
89.94	-3.47168	58.1182	-184.962	48.1006	23.6689	73.2051	74.0303	16.9609
90.04	-3.47363	58.1348	-185.095	48.1084	23.667	73.21	74.0469	16.9707
90.14	-3.47168	58.1475	-185.221	48.1299	23.6836	73.2158	74.0635	16.9824
90.24	-3.47168	58.1543	-185.325	48.123	23.6758	73.2295	74.0654	16.9922
90.34	-3.46973	58.1543	-185.428	48.1299	23.6807	73.2207	74.0781	16.9971
90.44	-3.47168	58.166	-185.618	48.1523	23.6953	73.2344	74.0879	16.9971
90.54	-3.45215	58.1738	-185.794	48.1689	23.6953	73.2441	74.0811	16.9932
90.64	-3.43848	58.1934	-185.952	48.1787	23.6924	73.249	74.0957	17.0098
90.74	-3.44043	58.2051	-186.106	48.2012	23.7021	73.2686	74.1084	17.0273
90.84	-3.43066	58.208	-186.267	48.2129	23.7178	73.2686	74.1299	17.0244
90.94	-3.42871	58.2207	-186.409	48.2246	23.7109	73.2813	74.1377	17.0244
91.04	-3.43359	58.2207	-186.521	48.2324	23.708	73.2852	74.1396	17.0166
91.14	-3.44238	58.2373	-186.669	48.2539	23.7295	73.292	74.1514	17.0215
91.24	-3.43262	58.2568	-186.775	48.2656	23.7197	73.2949	74.1631	17.0215
91.34	-3.4209	58.2705	-186.91	48.2568	23.7393	73.2998	74.1729	17.0361
91.44	-3.43555	58.2754	-187.041	48.2666	23.7412	73.3047	74.1885	17.0283
91.54	-3.44043	58.2803	-187.173	48.2764	23.7539	73.3193	74.1904	17.0283
91.64	-3.42871	58.2949	-187.271	48.2588	23.7471	73.3193	74.1973	17.0313
91.74	-3.43066	58.2832	-187.36	48.2715	23.749	73.3477	74.1973	17.0361
91.84	-3.4375	58.2832	-187.463	48.2803	23.7588	73.3535	74.2051	17.0361
91.94	-3.44238	58.2979	-187.543	48.2832	23.7588	73.3779	74.2285	17.0293
92.04	-3.42773	58.3135	-187.657	48.2715	23.7725	73.3779	74.2217	17.0439
92.14	-3.41406	58.3232	-187.763	48.2695	23.7656	73.3809	74.2402	17.0479
92.24	-3.42285	58.3418	-187.876	48.2813	23.7754	73.3906	74.248	17.0527
92.34	-3.41309	58.3418	-187.97	48.3008	23.7803	73.3975	74.2646	17.0537
92.44	-3.40137	58.3447	-188.067	48.3115	23.7881	73.4141	74.2744	17.0635
92.54	-3.3916	58.3574	-188.19	48.3262	23.793	73.4121	74.2822	17.0605
92.64	-3.38965	58.374	-188.345	48.334	23.7852	73.417	74.292	17.0674
92.74	-3.38574	58.3809	-188.506	48.3398	23.7734	73.4141	74.2988	17.0723
92.84	-3.37891	58.3936	-188.685	48.3545	23.7754	73.4375	74.3086	17.0791
92.94	-3.3877	58.4072	-188.869	48.3828	23.7891	73.4521	74.3223	17.0947
93.04	-3.375	58.4121	-189.029	48.3975	23.7832	73.4434	74.3359	17.0947
93.14	-3.36328	58.4287	-189.205	48.4033	23.793	73.46	74.3379	17.0996
93.24	-3.37109	58.4434	-189.384	48.3994	23.7783	73.4678	74.3428	17.0986
93.34	-3.37988	58.4463	-189.497	48.4141	23.7852	73.4873	74.3496	17.1016
93.44	-3.37012	58.4639	-189.633	48.417	23.7979	73.4824	74.3525	17.0986
93.54	-3.35547	58.4707	-189.725	48.4189	23.7998	73.4873	74.3623	17.0986
93.64	-3.35547	58.4873	-189.86	48.4268	23.8096	73.5088	74.3818	17.0918
93.74	-3.33887	58.4893	-189.993	48.4365	23.8008	73.5273	74.377	17.1016
93.84	-3.33887	58.502	-190.099	48.4268	23.8164	73.5303	74.3799	17.1172
93.94	-3.33691	58.5137	-190.212	48.4199	23.8125	73.5449	74.3818	17.127
94.04	-3.32715	58.5186	-190.333	48.4297	23.8213	73.5498	74.3887	17.1309
94.14	-3.32031	58.5371	-190.479	48.4268	23.8164	73.5615	74.3936	17.1377
94.24	-3.31738	58.5479	-190.622	48.4443	23.8193	73.5615	74.4004	17.126
94.34	-3.31934	58.5439	-190.695	48.4512	23.8271	73.5742	74.4111	17.1436
94.44	-3.31445	58.5605	-190.774	48.4531	23.8291	73.5879	74.4082	17.1631
94.54	-3.30664	58.5605	-190.864	48.4463	23.8408	73.6035	74.4014	17.165
94.64	-3.30078	58.5732	-190.955	48.4629	23.8438	73.6016	74.4141	17.1699
94.74	-3.2959	58.5801	-191.021	48.4512	23.8467	73.6279	74.4238	17.1719
94.84	-3.28613	58.5889	-191.13	48.46	23.8496	73.6396	74.4287	17.165
94.94	-3.28125	58.5957	-191.231	48.4385	23.8721	73.6406	74.4521	17.1865
95.04	-3.28809	58.5957	-191.32	48.4385	23.8789	73.6475	74.459	17.1914
95.14	-3.27539	58.5996	-191.424	48.4414	23.8848	73.6504	74.459	17.1992
95.24	-3.26563	58.6162	-191.547	48.4316	23.8945	73.6748	74.4697	17.209
95.34	-3.26074	58.6377	-191.689	48.4316	23.8994	73.6865	74.4746	17.2041
95.44	-3.24316	58.6426	-191.817	48.4316	23.9023	73.6914	74.4912	17.2129
95.54	-3.24121	58.6533	-191.947	48.4219	23.9063	73.7031	74.5098	17.2197
95.64	-3.23926	58.6748	-192.1	48.4219	23.918	73.7246	74.5127	17.2197
95.74	-3.2168	58.6816	-192.247	48.4014	23.9229	73.7344	74.5107	17.2227
95.84	-3.21094	58.6934	-192.419	48.4209	23.918	73.7529	74.5205	17.2188
95.94	-3.21777	58.7031	-192.544	48.3975	23.9258	73.7686	74.5303	17.2236
96.04	-3.2002	58.7168	-192.688	48.4111	23.9316	73.7852	74.5518	17.2207
96.14	-3.20313	58.7314	-192.814	48.4053	23.9336	73.7979	74.5615	17.2275
96.24	-3.20703	58.7324	-192.95	48.4014	23.9268	73.8242	74.5732	17.2188
96.34	-3.19238	58.752	-193.087	48.4023	23.9385	73.8271	74.583	17.2285
96.44	-3.1875	58.7666	-193.213	48.4131	23.9375	73.8301	74.584	17.248
96.54	-3.18262	58.7715	-193.34	48.4121	23.9375	73.8398	74.5889	17.252
96.64	-3.18359	58.7842	-193.435	48.4189	23.9258	73.8633	74.5957	17.2695
96.74	-3.17285	58.7939	-193.536	48.416	23.9287	73.8867	74.5986	17.2715
96.84	-3.16309	58.8154	-193.623	48.4248	23.9336	73.8965	74.6084	17.2783
96.94	-3.16113	58.8154	-193.728	48.4443	23.9365	73.9141	74.6152	17.292
97.04	-3.13867	58.8271	-193.846	48.4561	23.9414	73.9326	74.6152	17.3018
97.14	-3.125	58.8447	-193.966	48.4551	23.9385	73.9355	74.6182	17.2988
97.24	-3.1084	58.8662	-194.071	48.4512	23.9453	73.9404	74.6348	17.3105
97.34	-3.11035	58.8682	-194.204	48.4482	23.9502	73.9395	74.6318	17.3174
97.44	-3.11719	58.876	-194.305	48.4717	23.9619	73.9492	74.6387	17.3174
97.54	-3.10059	58.9004	-194.408	48.4941	23.9639	73.9561	74.6436	17.3252
97.64	-3.09375	58.918	-194.509	48.5117	23.9502	73.9707	74.6504	17.3477
97.74	-3.09375	58.9346	-194.63	48.5117	23.957	73.9756	74.6611	17.3574
97.84	-3.07715	58.9434	-194.759	48.5215	23.9648	73.9971	74.666	17.3564
97.94	-3.07031	58.9541	-194.867	48.5381	23.9795	74.0234	74.6709	17.3613
98.04	-3.0791	58.9639	-194.993	48.5645	23.9844	74.0332	74.6826	17.376
98.14	-3.08105	58.9873	-195.075	48.5596	23.9766	74.0381	74.7041	17.3877
98.24	-3.07422	58.9941	-195.189	48.5654	23.9697	74.0664	74.6973	17.3906
98.34	-3.06934	58.9971	-195.326	48.5918	23.9893	74.0762	74.7021	17.4004
98.44	-3.05957	59.002	-195.45	48.6006	23.9961	74.0967	74.709	17.3955
98.54	-3.05469	59.0146	-195.575	48.6084	23.999	74.1201	74.709	17.3955
98.64	-3.05469	59.0264	-195.708	48.6426	24.0068	74.1113	74.7119	17.4072
98.74	-3.04688	59.0332	-195.824	48.6533	24.0039	74.1455	74.7217	17.4102
98.84	-3.03223	59.0479	-195.932	48.6504	24.0137	74.1738	74.7402	17.4082
98.94	-3.02734	59.0576	-196.056	48.6543	24.0352	74.1865	74.7451	17.4121
99.04	-3.03027	59.0811	-196.177	48.6748	24.0352	74.21	74.752	17.4219
99.14	-3.02344	59.0908	-196.298	48.6895	24.0352	74.2148	74.7549	17.4268
99.24	-3.00684	59.0957	-196.463	48.6934	24.0303	74.2373	74.748	17.4229
99.34	-2.99707	59.1113	-196.565	48.6816	24.0322	74.2656	74.748	17.4346
99.44	-2.9873	59.126	-196.673	48.6924	24.0273	74.2754	74.7676	17.4375
99.54	-2.98047	59.1309	-196.791	48.7109	24.0303	74.2881	74.7793	17.4346
99.64	-2.97461	59.1357	-196.899	48.7129	24.04	74.3047	74.7949	17.4326
99.74	-2.97656	59.1504	-196.989	48.7207	24.0469	74.3145	74.8066	17.4463
99.84	-2.97168	59.165	-197.079	48.7324	24.0469	74.3369	74.8096	17.4463
99.94	-2.97656	59.1865	-197.22	48.7422	24.0391	74.3535	74.8311	17.4346
100.04	-2.97656	59.1982	-197.329	48.751	24.0576	74.3633	74.8457	17.4443
100.14	-2.97656	59.2129	-197.466	48.752	24.0596	74.3818	74.8506	17.458
100.24	-2.97461	59.2207	-197.596	48.752	24.0664	74.3945	74.8604	17.4502
100.34	-2.95801	59.2441	-197.692	48.7598	24.0664	74.416	74.877	17.4561
100.44	-2.94141	59.2354	-197.794	48.7715	24.0664	74.4258	74.8818	17.4658
100.54	-2.94141	59.248	-197.919	48.7881	24.0713	74.4443	74.8887	17.4658
100.64	-2.93848	59.2813	-198.045	48.8125	24.0811	74.4502	74.8965	17.4658
100.74	-2.94043	59.3066	-198.167	48.8096	24.0859	74.4727	74.9082	17.4658
100.84	-2.93066	59.3145	-198.244	48.8145	24.0771	74.4912	74.9229	17.4541
100.94	-2.9209	59.3174	-198.356	48.8301	24.0869	74.499	74.9277	17.459
101.04	-2.91406	59.334	-198.462	48.834	24.0938	74.502	74.9209	17.4785
101.14	-2.91797	59.335	-198.56	48.832	24.1055	74.5234	74.9277	17.4697
101.24	-2.91309	59.3564	-198.654	48.834	24.1055	74.5381	74.9307	17.4775
101.34	-2.90332	59.3643	-198.739	48.834	24.1016	74.543	74.9355	17.4688
101.44	-2.89551	59.374	-198.817	48.8457	24.1104	74.5498	74.9482	17.4766
101.54	-2.87891	59.3857	-198.914	48.8584	24.1084	74.5527	74.96	17.4863
101.64	-2.89355	59.3926	-199.036	48.8652	24.1104	74.5693	74.9697	17.4854
101.74	-2.87598	59.4092	-199.185	48.873	24.1172	74.5859	74.9863	17.4854
101.84	-2.87402	59.4238	-199.3	48.873	24.1201	74.6035	74.9834	17.4854
101.94	-2.86719	59.4434	-199.411	48.873	24.1162	74.625	74.9902	17.4766
102.04	-2.8623	59.4482	-199.52	48.8809	24.1328	74.6396	74.9814	17.4863
102.14	-2.84473	59.4697	-199.626	48.8809	24.1377	74.6592	74.998	17.498
102.24	-2.83984	59.4854	-199.739	48.875	24.1328	74.6699	74.9912	17.5088
102.34	-2.84277	59.502	-199.868	48.8955	24.1328	74.6914	75.0059	17.4971
102.44	-2.83594	59.5098	-200.01	48.8877	24.1494	74.7012	75.0332	17.5
102.54	-2.83301	59.5234	-200.148	48.8779	24.1563	74.7148	75.0371	17.4961
102.64	-2.83984	59.5371	-200.278	48.873	24.1592	74.7266	75.0371	17.5176
102.74	-2.83496	59.5449	-200.396	48.8809	24.166	74.7344	75.0332	17.5244
102.84	-2.81152	59.5449	-200.497	48.8926	24.168	74.7529	75.0479	17.5176
102.94	-2.81641	59.5596	-200.601	48.8936	24.1641	74.7607	75.0664	17.5361
103.04	-2.80957	59.584	-200.728	48.8975	24.1758	74.7783	75.0713	17.5127
103.14	-2.80664	59.5996	-200.841	48.9043	24.1709	74.7959	75.0732	17.5127
103.24	-2.80078	59.6152	-200.949	48.917	24.1807	74.8174	75.0879	17.5244
103.34	-2.80078	59.623	-201.044	48.9238	24.1904	74.8311	75.0908	17.5273
103.44	-2.80762	59.6309	-201.143	48.9121	24.1953	74.8418	75.084	17.5322
103.54	-2.79492	59.6455	-201.239	48.9238	24.1953	74.8555	75.1006	17.5371
103.64	-2.77734	59.6582	-201.359	48.9189	24.2031	74.8789	75.1172	17.5439
103.74	-2.77734	59.667	-201.463	48.9277	24.2031	74.8965	75.1426	17.5371
103.84	-2.77734	59.6738	-201.587	48.9531	24.2051	74.8896	75.1455	17.5391
103.94	-2.76855	59.6738	-201.678	48.9668	24.2295	74.9043	75.1416	17.5273
104.04	-2.75391	59.6865	-201.79	48.9551	24.2148	74.9268	75.1514	17.5342
104.14	-2.74219	59.71	-201.863	48.9678	24.2197	74.9287	75.1582	17.5479
104.24	-2.74219	59.7168	-201.955	48.9746	24.2148	74.9463	75.1611	17.5479
104.34	-2.73926	59.7275	-202.063	49.002	24.2148	74.9639	75.1709	17.5479
104.44	-2.72949	59.7324	-202.13	49.0137	24.2178	74.9805	75.166	17.5527
104.54	-2.74609	59.749	-202.228	49.0303	24.2109	74.9951	75.1709	17.5547
104.64	-2.73828	59.7559	-202.318	49.0322	24.2158	75.0039	75.1846	17.5508
104.74	-2.72168	59.7559	-202.376	49.0449	24.2178	75.0225	75.1924	17.5557
104.84	-2.71484	59.7666	-202.475	49.0693	24.2178	75.0332	75.2021	17.5488
104.94	-2.72266	59.7637	-202.587	49.084	24.2275	75.0576	75.1973	17.5557
105.04	-2.72559	59.7754	-202.688	49.1006	24.2393	75.0625	75.2051	17.5605
105.14	-2.72461	59.7881	-202.771	49.1299	24.2344	75.082	75.2217	17.5752
105.24	-2.70313	59.7979	-202.888	49.1494	24.2422	75.1006	75.2363	17.5791
105.34	-2.69824	59.8057	-202.989	49.1709	24.2461	75.1074	75.2529	17.5898
105.44	-2.69531	59.8223	-203.083	49.1855	24.2393	75.123	75.2578	17.5996
105.54	-2.68359	59.8271	-203.177	49.2178	24.2422	75.1494	75.2607	17.6064
105.64	-2.67871	59.8418	-203.286	49.2324	24.2539	75.1709	75.2676	17.6133
105.74	-2.66895	59.8613	-203.368	49.2412	24.2383	75.1709	75.2754	17.6162
105.84	-2.66113	59.873	-203.431	49.251	24.2344	75.1768	75.2871	17.6299
105.94	-2.65137	59.8779	-203.501	49.249	24.249	75.2031	75.2871	17.6328
106.04	-2.63965	59.8848	-203.526	49.2715	24.2588	75.2109	75.2803	17.6309
106.14	-2.63281	59.8809	-203.599	49.2861	24.2656	75.2344	75.2988	17.6377
106.24	-2.63672	59.8857	-203.646	49.2881	24.2607	75.252	75.3018	17.6377
106.34	-2.625	59.9072	-203.774	49.3223	24.2588	75.2734	75.3184	17.6406
106.44	-2.62012	59.9121	-203.82	49.3418	24.2539	75.2881	75.3281	17.6416
106.54	-2.61035	59.915	-203.994	49.3682	24.2588	75.3037	75.3418	17.6455
106.64	-2.60547	59.9199	-204.105	49.3857	24.2734	75.3193	75.3418	17.6455
106.74	-2.58887	59.9316	-204.204	49.3955	24.2764	75.3193	75.3418	17.6504
106.84	-2.58203	59.9365	-204.31	49.4102	24.2705	75.3311	75.3447	17.6602
106.94	-2.57422	59.9512	-204.411	49.4434	24.2773	75.3467	75.3691	17.6582
107.04	-2.5625	59.9551	-204.544	49.4717	24.2686	75.3584	75.3809	17.6699
107.14	-2.55762	59.9678	-204.643	49.4775	24.2666	75.3779	75.3916	17.6768
107.24	-2.55078	59.9854	-204.759	49.499	24.2822	75.3926	75.3965	17.6719
107.34	-2.55078	59.9902	-204.842	49.502	24.2803	75.4072	75.4014	17.6768
107.44	-2.54785	60.0068	-204.919	49.5186	24.2852	75.4287	75.4082	17.6846
107.54	-2.54785	60.0137	-205.044	49.5352	24.2813	75.4404	75.416	17.6963
107.64	-2.53516	60.0254	-205.166	49.5273	24.3096	75.4453	75.4209	17.6875
107.74	-2.53027	60.0449	-205.27	49.5332	24.3047	75.4668	75.4395	17.6973
107.84	-2.51855	60.0449	-205.403	49.5254	24.2998	75.4795	75.4316	17.7041
107.94	-2.52051	60.0449	-205.525	49.5137	24.2979	75.4912	75.4395	17.6973
108.04	-2.50391	60.0566	-205.657	49.5088	24.3096	75.5068	75.459	17.707
108.14	-2.50098	60.0645	-205.833	49.5186	24.3164	75.5332	75.459	17.7168
108.24	-2.49121	60.0762	-206.033	49.4902	24.3359	75.5596	75.4639	17.7158
108.34	-2.47949	60.0762	-206.224	49.4746	24.3359	75.5732	75.4814	17.7158
108.44	-2.47266	60.084	-206.399	49.4629	24.3359	75.584	75.4863	17.7207
108.54	-2.46777	60.084	-206.536	49.4482	24.3389	75.6084	75.4912	17.7354
108.64	-2.46094	60.1064	-206.619	49.4482	24.334	75.623	75.498	17.7354
108.74	-2.45313	60.1113	-206.637	49.4697	24.3271	75.6279	75.501	17.7402
108.84	-2.44141	60.1191	-206.704	49.4541	24.335	75.6475	75.5107	17.7471
108.94	-2.44141	60.124	-206.786	49.459	24.3398	75.6602	75.5322	17.7422
109.04	-2.42871	60.1309	-206.833	49.4609	24.3447	75.6719	75.5303	17.75
109.14	-2.42188	60.1426	-206.903	49.4238	24.3516	75.6953	75.5488	17.7549
109.24	-2.41602	60.1504	-207.034	49.4043	24.3408	75.7129	75.5488	17.7598
109.34	-2.39453	60.167	-207.263	49.3731	24.3525	75.7295	75.5518	17.7666
109.44	-2.39453	60.1816	-207.349	49.3545	24.3623	75.7217	75.5615	17.7715
109.54	-2.38672	60.1963	-207.478	49.3457	24.3701	75.7422	75.5732	17.7813
109.64	-2.38672	60.2012	-207.63	49.3115	24.375	75.7607	75.5908	17.7861
109.74	-2.375	60.2256	-207.747	49.2832	24.3633	75.7607	75.5957	17.7939
109.84	-2.375	60.2324	-207.888	49.252	24.373	75.7637	75.6074	17.8057
109.94	-2.37012	60.2441	-208.005	49.2373	24.3867	75.7764	75.6006	17.8105
110.04	-2.35547	60.252	-208.126	49.2275	24.3896	75.7881	75.6221	17.8125
110.14	-2.34375	60.2568	-208.255	49.2012	24.3867	75.793	75.6299	17.8135
110.24	-2.34082	60.2783	-208.376	49.1865	24.3877	75.8115	75.6348	17.8105
110.34	-2.33594	60.291	-208.509	49.1504	24.3945	75.8252	75.6445	17.8223
110.44	-2.31934	60.3027	-208.635	49.1309	24.3945	75.8467	75.6582	17.832
110.54	-2.2998	60.3145	-208.771	49.1133	24.3975	75.8564	75.6582	17.8369
110.64	-2.29297	60.3135	-208.891	49.0986	24.4141	75.8818	75.6582	17.8369
110.74	-2.28125	60.3301	-209.019	49.1084	24.4063	75.8945	75.6699	17.8301
110.84	-2.28125	60.335	-209.177	49.1035	24.4111	75.9092	75.6699	17.8369
110.94	-2.26172	60.3535	-209.344	49.0801	24.418	75.9238	75.6758	17.8291
111.04	-2.26172	60.373	-209.558	49.085	24.418	75.9287	75.6904	17.832
111.14	-2.24707	60.3877	-209.615	49.0605	24.4209	75.9336	75.7021	17.8477
111.24	-2.25391	60.4053	-209.563	49.0723	24.4258	75.9551	75.7061	17.8447
111.34	-2.25391	60.4121	-209.658	49.0684	24.4307	75.9717	75.7236	17.8496
111.44	-2.25098	60.4287	-209.837	49.0654	24.4375	75.9795	75.7207	17.8564
111.54	-2.24609	60.4238	-209.971	49.0557	24.4375	75.9795	75.7139	17.8564
111.64	-2.23828	60.4316	-210.138	49.0342	24.4424	75.9961	75.7256	17.8398
111.74	-2.2334	60.4551	-210.277	49.0225	24.4492	76.0186	75.7432	17.8467
111.84	-2.21484	60.4551	-210.36	49.0293	24.4404	76.0186	75.751	17.8564
111.94	-2.20313	60.4697	-210.438	49.043	24.4482	76.042	75.7607	17.8594
112.04	-2.20313	60.4707	-210.528	49.041	24.4531	76.0547	75.7676	17.8613
112.14	-2.2002	60.4756	-210.649	49.0498	24.4414	76.0762	75.7559	17.8682
112.24	-2.19043	60.4941	-210.754	49.041	24.4414	76.084	75.7588	17.8877
112.34	-2.18359	60.5068	-210.884	49.0381	24.4385	76.1084	75.7686	17.8877
112.44	-2.17188	60.5166	-211.01	49.0332	24.4453	76.1133	75.7803	17.8809
112.54	-2.16699	60.5332	-211.149	49.0439	24.4502	76.1367	75.7871	17.8877
112.64	-2.16113	60.5332	-211.251	49.0615	24.4551	76.1563	75.7822	17.8906
112.74	-2.15625	60.5332	-211.34	49.0684	24.4658	76.1611	75.79	17.8955
112.84	-2.14453	60.5332	-211.399	49.0732	24.4775	76.1641	75.7998	17.9004
112.94	-2.14453	60.5459	-211.461	49.0703	24.4766	76.1777	75.7949	17.9102
113.04	-2.13184	60.5527	-211.544	49.0645	24.4795	76.1807	75.8115	17.9102
113.14	-2.125	60.5674	-211.708	49.0771	24.4893	76.2168	75.8115	17.9277
113.24	-2.125	60.5723	-211.86	49.0752	24.4795	76.2148	75.8252	17.915
113.34	-2.11328	60.5723	-212.009	49.0918	24.4727	76.2324	75.8301	17.918
113.44	-2.125	60.5918	-212.142	49.0947	24.4697	76.2373	75.8379	17.915
113.54	-2.13281	60.5889	-212.318	49.1035	24.4893	76.252	75.8379	17.915
113.64	-2.13281	60.5898	-212.548	49.1064	24.4912	76.2568	75.8525	17.9082
113.74	-2.125	60.5996	-212.727	49.1123	24.4961	76.2686	75.875	17.9199
113.84	-2.13281	60.6045	-212.816	49.1191	24.4844	76.293	75.8691	17.9268
113.94	-2.125	60.6113	-212.826	49.1162	24.4844	76.3145	75.8721	17.9268
114.04	-2.12012	60.6035	-212.86	49.1191	24.4844	76.3271	75.8818	17.9434
114.14	-2.11328	60.6152	-212.978	49.1123	24.4893	76.332	75.8994	17.9531
114.24	-2.11328	60.6201	-213.091	49.1309	24.4912	76.3389	75.8965	17.9512
114.34	-2.12598	60.6299	-213.211	49.1211	24.4893	76.3486	75.9014	17.958
114.44	-2.12988	60.6309	-213.317	49.1377	24.4961	76.3564	75.8994	17.9385
114.54	-2.125	60.6309	-213.443	49.1289	24.4883	76.3828	75.9043	17.9385
114.64	-2.1123	60.6357	-213.563	49.1182	24.4912	76.375	75.9014	17.9385
114.74	-2.10547	60.6396	-213.669	49.1162	24.4893	76.373	75.8896	17.9434
114.84	-2.10547	60.6377	-213.79	49.1113	24.4961	76.3779	75.8945	17.9463
114.94	-2.10059	60.6387	-213.907	49.1045	24.5039	76.3896	75.9043	17.958
115.04	-2.09863	60.6621	-214.025	49.0889	24.5156	76.4063	75.9092	17.9609
115.14	-2.10547	60.665	-214.146	49.0801	24.5205	76.4209	75.9189	17.9688
115.24	-2.09375	60.667	-214.259	49.0918	24.5303	76.4287	75.9258	17.9658
115.34	-2.09375	60.6846	-214.355	49.0918	24.5303	76.4521	75.9268	17.959
115.44	-2.10059	60.6914	-214.462	49.0898	24.5088	76.46	75.9434	17.9707
115.54	-2.0957	60.6982	-214.556	49.0889	24.5186	76.4629	75.9482	17.9805
115.64	-2.09766	60.7119	-214.646	49.083	24.5234	76.4844	75.9551	17.9736
115.74	-2.09277	60.708	-214.728	49.0996	24.5283	76.4912	75.9668	17.9902
115.84	-2.08301	60.7178	-214.841	49.082	24.5381	76.4902	75.9746	17.9883
115.94	-2.07617	60.7236	-214.903	49.0869	24.5479	76.5117	75.9912	17.9932
116.04	-2.07422	60.7334	-214.997	49.0918	24.5547	76.5303	76.001	17.998
116.14	-2.07422	60.7549	-215.118	49.082	24.5576	76.5254	75.999	17.9971
116.24	-2.0625	60.7598	-215.256	49.0791	24.5674	76.5381	76.0088	17.9971
116.34	-2.0498	60.7813	-215.407	49.0654	24.5674	76.5498	76.0137	18
116.44	-2.05469	60.7783	-215.54	49.0801	24.5713	76.5547	76.0186	18.0146
116.54	-2.05469	60.7832	-215.7	49.085	24.5811	76.5723	76.0225	18.0234
116.64	-2.05566	60.7881	-215.805	49.0742	24.5791	76.5938	76.0322	18.0078
116.74	-2.05957	60.7979	-215.803	49.0791	24.5859	76.6113	76.042	18.0146
116.84	-2.07813	60.791	-215.789	49.0654	24.5889	76.6211	76.0322	18.0313
116.94	-2.06641	60.7959	-215.9	49.0791	24.5908	76.6211	76.0449	18.041
117.04	-2.06152	60.8174	-216.116	49.0654	24.5811	76.6377	76.0371	18.0508
117.14	-2.04004	60.8154	-216.185	49.0625	24.5908	76.625	76.0498	18.0557
117.24	-2.0332	60.8223	-216.02	49.0605	24.5908	76.6328	76.0654	18.0439
117.34	-2.03125	60.8389	-215.773	49.0605	24.6006	76.6465	76.0752	18.0361
117.44	-2.04004	60.8438	-215.536	49.0527	24.6006	76.6514	76.0732	18.0361
117.54	-2.04688	60.8418	-215.677	49.0439	24.5869	76.6592	76.083	18.0371
117.64	-2.03906	60.8496	-215.793	49.0342	24.5967	76.6787	76.085	18.0557
117.74	-2.03223	60.8711	-216.135	49.0264	24.5986	76.6924	76.0947	18.0723
117.84	-2.02539	60.876	-216.628	49.0146	24.6133	76.7002	76.1045	18.0654
117.94	-2.02344	60.8955	-216.653	49.0049	24.6055	76.7148	76.1143	18.0732
118.04	-2.00098	60.8906	-216.435	49.0273	24.5938	76.7295	76.1172	18.0781
118.14	-2.00293	60.8965	-216.511	49.0605	24.5898	76.752	76.1182	18.0996
118.24	-2.00098	60.8877	-216.696	49.0654	24.5967	76.7588	76.0879	18.1191
118.34	-1.99414	60.8975	-216.903	49.0801	24.5947	76.7715	76.083	18.1328
118.44	-1.96973	60.9229	-217.161	49.1113	24.623	76.792	76.0693	18.1133
118.54	-1.9375	60.9336	-217.382	49.1162	24.6504	76.8037	76.0791	18.0957
118.64	-1.92871	60.9453	-217.552	49.1084	24.6787	76.8516	76.0684	18.123
118.74	-1.94141	60.9355	-217.627	49.126	24.7051	76.8535	76.0645	18.1133
118.84	-1.94629	60.9238	-217.727	49.1631	24.6953	76.8467	76.0791	18.1064
118.94	-1.94824	60.9111	-217.837	49.1592	24.6885	76.8486	76.0859	18.1055
119.04	-1.95215	60.9004	-217.962	49.1475	24.7061	76.8408	76.0635	18.0723
119.14	-1.91406	60.8887	-217.994	49.1729	24.7236	76.8232	76.041	18.0898
119.24	-1.90332	60.917	-218.022	49.2578	24.7432	76.8408	75.9658	18.1113
119.34	-1.9248	60.9004	-218.174	49.251	24.6611	76.8682	75.9121	18.1289
119.44	-1.80664	60.9326	-217.682	49.039	24.623	76.9326	75.9736	18.1064
119.54	-1.7002	60.9199	-215.492	48.8789	24.6026	76.9746	76.1152	18.0401
119.64	-1.5918	60.9854	-213.675	48.8643	24.4473	76.7325	76.2511	18.1446
119.74	-1.54199	61.4629	-208.495	48.7617	24.8262	76.7881	75.9678	18.3076
119.84	-2.06641	61.2793		49.2081	25.0889	77.0498	76.3476	18.5088
119.94
120.04
120.14
120.24
120.34
120.44
120.54							68.208
120.64						85.954	50.5507
120.74		57.8564			24.3281	72.3428	36.6797
120.84		50.5498			18.1181	65.5879	27.3144
120.94		45.6201	-197.616	51.5528	14.9912	61.8857	21.9482
121.04	15.6699	42.5088	-198.896	47.8799	13.126	59.083	20.1953
121.14	14.6406	41.0342	-198.528	46.4141	11.6406	57.2695	19.2597
121.24	13.8496	40.3828	-197.438	45.1973	11.3975	56.6982	18.3379
121.34	13.6426	39.9688	-197.603	44.375	11.3789	56.8545	17.2959
121.44	13.0918	39.0068	-197.077	43.9033	11.5684	56.3232	17.0938	18.9346
121.54	12.9541	38.8857	-195.603	43.7051	11.293	55.9453	17.3506	18.8662
121.64	12.8203	39.0654	-193.556	43.8799	11.167	55.708	17.4951	18.5557
121.74	13.0508	39.2217	-192.792	43.6016	11.1787	55.6006	17.1582	18.2705
121.84	12.7822	38.6289	-192.232	43.3252	11.3311	55.3701	17.1143	18.291
121.94	12.6182	38.3516	-190.995	43.2246	11.0371	54.958	17.124	18.5186
122.04	12.5264	38.3428	-189.363	43.3799	10.96	54.7666	17.0996	18.6465
122.14	12.667	38.3311	-188.509	43.3584	10.9873	54.6523	16.7598	18.3311
122.24	12.5713	37.8691	-188.487	43.0527	11.165	54.583	16.6758	18.3457
122.34	12.3838	37.7314	-187.357	42.8516	11.2441	54.2764	16.7139	18.2959
122.44	12.3262	37.6816	-185.542	42.8838	11.0791	54.1416	16.9316	18.1758
122.54	12.25	37.6445	-183.842	43.0107	11.0635	53.9521	16.7979	18.0713
122.64	12.208	37.5654	-183.472	42.7519	11.0693	53.7119	16.6484	18.002
122.74	12.166	37.416	-182.502	42.6582	10.9932	53.4717	16.6523	17.9522
122.84	12.1113	37.3477	-181.027	42.3623	10.9531	53.3301	16.5684	17.9424
122.94	12.0918	37.2861	-179.459	42.4707	10.8838	53.1475	16.4902	17.8643
123.04	12.0479	37.1357	-179.134	42.6103	10.8193	52.9688	16.4209	17.7773
123.14	11.9463	36.9902	-178.389	42.3574	10.7461	52.8105	16.3935	17.6514
123.24	11.8711	36.8662	-176.925	41.9443	10.6318	52.6055	16.3779	17.6562
123.34	11.8389	36.7236	-174.736	41.9912	10.6055	52.4365	16.3223	17.5879
123.44	11.7832	36.5967	-173.883	41.9854	10.6123	52.2969	16.2041	17.4424
123.54	11.7266	36.4131	-173.19	41.8193	10.6611	52.1826	16.1133	17.4238
123.64	11.6963	36.2705	-171.845	41.666	10.6191	52.0352	16.0742	17.3965
123.74	11.6865	36.2109	-169.949	41.6455	10.5713	51.8672	16.0459	17.333
123.84	11.6494	36.1748	-169.065	41.6514	10.54	51.7529	15.9424	17.1904
123.94	11.6152	36.0479	-168.658	41.5185	10.5303	51.665	15.917	17.1436
124.04	11.5557	35.9053	-167.429	41.252	10.4883	51.5361	15.9121	17.1719
124.14	11.5332	35.8154	-165.545	41.1719	10.4063	51.3711	15.9092	17.2012
124.24	11.5156	35.6934	-164.026	41.1006	10.3906	51.2422	15.7773	17.1094
124.34	11.4902	35.5752	-163.495	41.083	10.4521	51.1875	15.6865	17.042
124.44	11.3945	35.4795	-162.384	41.0068	10.4902	51.0957	15.6699	17.0625
124.54	11.3613	35.4131	-160.796	41.0762	10.417	50.9961	15.6982	17.0918
124.64	11.3389	35.3574	-159.383	41.0205	10.3799	50.9609	15.668	17.0244
124.74	11.3291	35.2686	-159.149	40.9639	10.3701	50.877	15.625	16.959
124.84	11.3096	35.1494	-158.177	40.9482	10.3359	50.7207	15.5908	16.9297
124.94	11.2803	35.0508	-156.407	40.8877	10.249	50.5313	15.5332	16.9121
125.04	11.2139	34.9922	-154.099	40.7393	10.1768	50.4336	15.4834	16.8369
125.14	11.1689	34.8691	-153.463	40.5986	10.1943	50.3555	15.4189	16.8105
125.24	11.1357	34.7607	-152.802	40.5225	10.2158	50.2354	15.3184	16.7842
125.34	11.0957	34.6631	-151.607	40.5029	10.2002	50.1191	15.2725	16.7686
125.44	11.0469	34.6074	-150.028	40.4844	10.1367	50.0273	15.252	16.6787
125.54	11.0176	34.5693	-149.336	40.4111	10.0654	49.9414	15.252	16.6162
125.64	10.9941	34.4453	-148.833	40.2949	10.0107	49.8389	15.2256	16.5752
125.74	10.9492	34.3154	-147.322	40.2168	9.95508	49.71	15.1875	16.5557
125.84	10.9414	34.2373	-145.384	40.1924	9.91113	49.585	15.1543	16.5342
125.94	10.9375	34.1621	-144.083	40.1309	9.86816	49.4746	15.127	16.4863
126.04	10.9014	34.0928	-143.389	40.0469	9.80957	49.4131	15.0859	16.4199
126.14	10.8379	34.0166	-142.13	39.9775	9.79297	49.3564	15.04	16.3779
126.24	10.8086	33.916	-140.654	39.96	9.75391	49.2588	15.0254	16.2988
126.34	10.8086	33.7988	-139.37	39.9043	9.73828	49.1445	15.0293	16.2793
126.44	10.7969	33.7285	-139.106	39.8486	9.6875	49.0576	15.0029	16.2422
126.54	10.7725	33.6602	-138.118	39.7705	9.66504	48.9629	14.9619	16.2354
126.64	10.749	33.5596	-136.566	39.7051	9.62207	48.875	14.9277	16.2061
126.74	10.7324	33.4707	-134.607	39.6777	9.5957	48.7715	14.9365	16.167
126.84	10.7051	33.4121	-133.759	39.6152	9.56641	48.6865	14.9111	16.1309
126.94	10.6934	33.3438	-132.811	39.5332	9.54688	48.6143	14.8818	16.0596
127.04	10.6602	33.2588	-131.598	39.4375	9.50098	48.5186	14.8623	16.0322
127.14	10.6445	33.2051	-129.936	39.4023	9.48926	48.4316	14.8721	16.0146
127.24	10.6211	33.1602	-129.302	39.3848	9.50977	48.375	14.8574	16.0117
127.34	10.627	33.0615	-128.743	39.3086	9.55078	48.2725	14.8379	15.9805
127.44	10.6201	32.9883	-127.574	39.2451	9.54883	48.1572	14.8213	15.9385
127.54	10.6045	32.9355	-125.87	39.1924	9.52246	48.0869	14.8164	15.9053
127.64	10.5898	32.8809	-124.623	39.1592	9.48633	47.9746	14.8213	15.8555
127.74	10.6064	32.8184	-123.747	39.1455	9.46973	47.8613	14.8105	15.8057
127.84	10.5791	32.7168	-122.473	39.0518	9.42871	47.7539	14.7803	15.7695
127.94	10.5664	32.6309	-121.008	38.9668	9.42676	47.6299	14.7627	15.7598
128.04	10.5596	32.5879	-119.792	38.9355	9.44531	47.5313	14.7559	15.7432
128.14	10.5693	32.5664	-119.392	38.8643	9.42871	47.4883	14.7724	15.7041
128.24	10.5742	32.5488	-118.386	38.7734	9.41992	47.4189	14.7627	15.6621
128.34	10.5928	32.4971	-117.111	38.752	9.4375	47.3252	14.7295	15.6211
128.44	10.6318	32.4287	-115.551	38.7236	9.39941	47.2227	14.7158	15.6064
128.54	10.6904	32.334	-114.869	38.666	9.39355	47.1162	14.6641	15.5752
128.64	10.793	32.2881	-113.739	38.6143	9.38672	47.0273	14.6426	15.5449
128.74	10.8066	32.2188	-112.32	38.6113	9.35645	46.9785	14.5703	15.4922
128.84	10.7012	32.1768	-110.712	38.5342	9.31934	46.9307	14.458	15.4268
128.94	10.5195	32.1943	-110.088	38.4463	9.31152	46.9316	14.3203	15.375
129.04	10.3613	32.168	-109.527	38.3701	9.26075	46.9961	14.1846	15.3057
129.14	10.2041	32.1348	-108.356	38.3125	9.25098	47.0596	14.1583	15.3037
129.24	10.1104	32.0615	-106.803	38.2686	9.2041	47.123	14.1279	15.292
129.34	10.0908	31.9785	-105.784	38.2275	9.15039	47.0732	14.2246	15.1787
129.44	10.042	31.9912	-104.975	38.1533	8.98535	46.9951	14.3662	15.1592
129.54	9.91895	31.9912	-103.636	38.082	8.81642	46.8584	14.5986	15.3213
129.64	9.84863	31.959	-102.317	38.041	8.68067	46.7002	14.5595	15.4766
129.74	9.80078	31.8955	-101.537	37.9619	8.63867	46.5596	14.498	15.5928
129.84	9.74902	31.8369	-101.515	37.8633	8.74023	46.4756	14.4678	15.7295
129.94	9.73828	31.7676	-100.616	37.835	8.92871	46.4414	14.4102	15.8535
130.04	9.71191	31.6738	-99.0977	37.8067	9.0664	46.375	14.3467	15.7383
130.14	9.70313	31.5762	-97.377	37.75	9.19921	46.2959	14.2813	15.6191
130.24	9.71777	31.4902	-96.6289	37.6982	9.33887	46.2373	14.2607	15.4404
130.34	9.73535	31.4199	-95.54	37.5654	9.23633	46.1748	14.2461	15.248
130.44	9.7666	31.3652	-94.209	37.6611	9.12793	46.1426	14.2344	15.0146
130.54	9.8291	31.2793	-92.6895	37.6914	9.05371	46.0869	14.2393	14.8408
130.64	9.89063	31.2207	-91.9307	37.6396	8.99316	46.0225	14.2139	14.7256
130.74	9.93262	31.166	-91.3281	37.6025	8.95215	45.9707	14.1895	14.6699
130.84	9.98047	31.1084	-90.4395	37.5586	8.92578	45.9141	14.1748	14.7041
130.94	10.0117	31.083	-88.7861	37.5479	8.89844	45.8574	14.1689	14.749
131.04	9.99902	31.0537	-87.6689	37.4746	8.90234	45.8008	14.1826	14.7832
131.14	9.99023	31.0342	-86.623	37.4326	8.89746	45.7715	14.1484	14.833
131.24	9.97559	31.0078	-84.9697	37.3916	8.91016	45.7061	14.1191	14.8379
131.34	9.9209	30.9492	-83.2627	37.3457	8.89941	45.6455	14.1006	14.8369
131.44	9.90723	30.9316	-82.1729	37.2979	8.88672	45.583	14.0957	14.8242
131.54	9.90625	30.9043	-81.8311	37.2578	8.86719	45.5635	14.085	14.8057
131.64	9.88672	30.8564	-81.2598	37.1846	8.8584	45.5107	14.0713	14.7451
131.74	9.84082	30.8037	-80.3604	37.1426	8.84863	45.4551	14.0654	14.7422
131.84	9.83887	30.7764	-79.3154	37.1191	8.84082	45.3975	14.0352	14.7031
131.94	9.82031	30.751	-78.9092	37.0518	8.80859	45.3809	14.0059	14.6611
132.04	9.78027	30.6816	-78.1045	36.9941	8.78223	45.3408	13.9834	14.6699
132.14	9.79004	30.6357	-76.9766	36.9434	8.75195	45.2607	13.9346	14.6533
132.24	9.76953	30.6006	-75.4912	36.9014	8.75098	45.1836	13.916	14.6455
132.34	9.74609	30.54	-74.9033	36.8379	8.74805	45.1543	13.8965	14.6455
132.44	9.71484	30.4824	-74.1523	36.7988	8.72754	45.084	13.8701	14.6191
132.54	9.71484	30.4238	-73.1523	36.7539	8.70996	45.0186	13.8652	14.5986
132.64	9.71484	30.3848	-71.7656	36.7217	8.69629	44.9902	13.8574	14.5703
132.74	9.69238	30.3418	-70.9854	36.6729	8.68262	44.9902	13.8135	14.5508
132.84	9.6709	30.3223	-70.3154	36.6201	8.66895	44.9473	13.7842	14.498
132.94	9.66016	30.252	-69.2441	36.5879	8.66406	44.8994	13.7705	14.4805
133.04	9.62793	30.2129	-67.8711	36.5566	8.68359	44.8213	13.7607	14.459
133.14	9.625	30.1514	-66.8994	36.5332	8.6709	44.6338	13.7334	14.4268
133.24	9.60547	30.1055	-66.3438	36.4775	8.6416	44.4229	13.7041	14.4004
133.34	9.56641	30.0654	-65.4463	36.4531	8.6084	44.21	13.6973	14.4023
133.44	9.54785	30.0264	-64.4336	36.3994	8.61035	44.0752	13.6895	14.3867
133.54	9.5498	29.9922	-63.2949	36.3486	8.58887	43.9971	13.6748	14.3701
133.64	9.54004	29.96	-62.6143	36.2637	8.57226	44.0058	13.668	14.3389
133.74	9.52734	29.9434	-61.5352	36.2031	8.58105	44.002	13.6738	14.3184
133.84	9.51855	29.8809	-60.5088	36.1768	8.57422	44.041	13.6748	14.3223
133.94	9.50879	29.8389	-59.3213	36.1328	8.56152	44.0537	13.6699	14.293
134.04	9.51074	29.7832	-58.8018	36.0898	8.54785	44.0225	13.6387	14.2783
134.14	9.46973	29.7207	-58.208	36.0283	8.55273	43.958	13.6299	14.2695
134.24	9.45313	29.6934	-57.2949	35.96	8.54199	43.9277	13.6201	14.2598
134.34	9.45313	29.6426	-56.1592	35.916	8.50781	43.8506	13.6064	14.2285
134.44	9.44043	29.6025	-55.5254	35.873	8.48633	43.7871	13.5811	14.2061
134.54	9.43066	29.5654	-54.7959	35.8418	8.46582	43.7422	13.5771	14.1895
134.64	9.41699	29.5059	-53.7217	35.79	8.46191	43.7012	13.5488	14.1621
134.74	9.43164	29.4609	-52.4912	35.7715	8.44824	43.6992	13.5391	14.1533
134.84	9.4248	29.4141	-51.7568	35.7344	8.44336	43.6699	13.5225	14.1416
134.94	9.41113	29.3662	-51.415	35.6953	8.41309	43.6289	13.5059	14.1143
135.04	9.39844	29.3174	-50.5996	35.6641	8.39453	43.5859	13.4814	14.1016
135.14	9.38965	29.2959	-49.4902	35.6348	8.38672	43.5303	13.4424	14.0752
135.24	9.39453	29.2764	-48.5244	35.5986	8.35449	43.4844	13.4375	14.0791
135.34	9.38965	29.2441	-48.0586	35.5811	8.32422	43.4551	13.4277	14.0449
135.44	9.37598	29.2305	-47.251	35.5498	8.3291	43.4336	13.4131	14.04
135.54	9.37988	29.1982	-46.2393	35.5156	8.32422	43.3887	13.4121	14.0127
135.64	9.37988	29.1729	-45.1045	35.499	8.31152	43.332	13.3887	13.9893
135.74	9.36328	29.1553	-44.6299	35.4844	8.28809	43.2832	13.375	13.9609
135.84	9.31836	29.1211	-44.0498	35.4336	8.28125	43.2344	13.3545	13.9346
135.94	9.29688	29.0938	-43.1543	35.4043	8.27832	43.1826	13.3408	13.9268
136.04	9.28223	29.0586	-42.1416	35.3906	8.27734	43.1104	13.3359	13.8955
136.14	9.27246	29.0674	-41.6719	35.3438	8.25781	43.0654	13.3174	13.8887
136.24	9.24609	29.0605	-40.9824	35.29	8.23731	43.0107	13.2988	13.8633
136.34	9.23926	29.0049	-40.0781	35.2617	8.25879	42.957	13.2988	13.8564
136.44	9.22656	28.9805	-38.9736	35.2422	8.24219	42.9092	13.2793	13.833
136.54	9.22168	28.9561	-38.252	35.1982	8.24902	42.8564	13.2607	13.8184
136.64	9.18359	28.9336	-37.7627	35.1689	8.2168	42.8252	13.2705	13.8096
136.74	9.1875	28.8809	-36.9463	35.1191	8.21192	42.7725	13.2627	13.79
136.84	9.1709	28.8438	-36.0107	35.0664	8.22363	42.7227	13.2363	13.7549
136.94	9.14648	28.8291	-35.3086	35.0254	8.19922	42.6855	13.2295	13.7422
137.04	9.14453	28.7793	-34.9482	35.0088	8.20019	42.6504	13.2256	13.7129
137.14	9.13672	28.7646	-34.2227	34.9482	8.1875	42.6182	13.2168	13.6992
137.24	9.12402	28.7344	-33.2432	34.8994	8.15918	42.5889	13.2119	13.6572
137.34	9.09277	28.6914	-32.3027	34.8535	8.1543	42.5254	13.2021	13.6221
137.44	9.0791	28.6377	-31.9424	34.8066	8.16309	42.4961	13.2012	13.6143
137.54	9.07129	28.5967	-31.4102	34.7959	8.15332	42.4404	13.1885	13.6143
137.64	9.06152	28.5918	-30.5039	34.7715	8.13672	42.4092	13.1855	13.5918
137.74	9.03809	28.5527	-29.5166	34.7559	8.13965	42.3574	13.1777	13.5625
137.84	9.03613	28.5137	-29.2744	34.7031	8.125	42.3125	13.1465	13.5361
137.94	9.03516	28.4658	-28.7988	34.6885	8.11426	42.2881	13.1299	13.5244
138.04	9.02441	28.4365	-27.999	34.6611	8.09277	42.2539	13.1172	13.5176
138.14	9.00293	28.3975	-27.0479	34.6396	8.09375	42.2168	13.1143	13.5088
138.24	8.98438	28.3477	-26.5166	34.5938	8.09375	42.1738	13.0762	13.4658
138.34	8.97656	28.3418	-26.1563	34.5576	8.07031	42.1309	13.0732	13.4658
138.44	8.95703	28.3203	-25.2842	34.5547	8.05469	42.1064	13.0713	13.4492
138.54	8.94531	28.2998	-24.3916	34.5273	8.05078	42.0615	13.0566	13.4365
138.64	8.93848	28.25	-23.8281	34.4912	8.05469	42.0029	13.0537	13.4141
138.74	8.95215	28.2139	-23.5391	34.4531	8.04688	41.96	13.0469	13.3906
138.84	8.94824	28.1748	-22.9756	34.4004	8.03809	41.9434	13.0469	13.3564
138.94	8.94141	28.1787	-22.1348	34.3945	8.04785	41.9092	13.0439	13.3135
139.04	8.93164	28.1377	-21.3652	34.3486	8.04687	41.8721	13.041	13.3018
139.14	8.9375	28.1318	-21.0605	34.3232	8.03516	41.8213	13.0029	13.291
139.24	8.92383	28.1104	-20.4355	34.2803	8.03125	41.7607	12.9932	13.2617
139.34	8.91602	28.0723	-19.7412	34.2637	8.02051	41.7295	12.9863	13.2451
139.44	8.91113	28.0527	-18.876	34.2344	8.03027	41.6934	12.9697	13.2256
139.54	8.9043	28.041	-18.5186	34.2129	8.00976	41.6572	12.9844	13.2129
139.64	8.91113	28.0059	-18.2334	34.1758	7.97461	41.6426	12.9785	13.1875
139.74	8.90918	27.9707	-17.6611	34.1328	7.94531	41.5986	12.9854	13.1699
139.84	8.89941	27.9434	-16.7773	34.1035	7.93652	41.5791	12.96	13.1621
[truncated: 1,003 more rows]
