# Supplementary material for: CHD8 interacts with BCL11A to induce oncogenic transcription in triple negative breast cancer
Source: EMBO J. 2025 May 6;44(12):3448–67. doi: 10.1038/s44318-025-00447-8 (PMC12170886; doi:10.1038/s44318-025-00447-8)
Supplement: Supplementary file 28 — Dataset EV20 [file 44318_2025_447_MOESM28_ESM.xlsx]

## Sheet: Table Legend
Dataset EV20 - Full length BCL11A vs fragment 8 MCK
To further validate BCL11A-binding small molecule fragments from the initial single concentration screen, a follow-up 1:2 concentration series was then performed, ranging from 6.25uM to 400uM. For this follow up experiment, a new series S CM5 sensor chip was docked into the instrument. BCL11A was immobilised in flow cell 2 and BCL11B was immobilised in flow cell 4, both by standard amine coupling…

## Sheet: Sheet 1
Time (s)	6.25uM	12.5uM	25uM	50uM	100uM	200uM	400uM
-60.06	-0.0625	-0.0488286	-0.186523	-0.144532	-0.151368	-0.107422	0.0839839
-59.96	-0.0742188	-0.0488281	-0.191406	-0.142578	-0.151367	-0.119141	0.09375
-59.86	-0.0742188	-0.0488291	-0.176758	-0.149415	-0.151368	-0.106446	0.108397
-59.76	-0.0742188	-0.0527346	-0.175781	-0.15625	-0.150391	-0.0996096	0.121094
-59.66	-0.0742188	-0.0458992	-0.166992	-0.146485	-0.151368	-0.0957038	0.123046
-59.56	-0.078125	-0.0380857	-0.157227	-0.133789	-0.157226	-0.104492	0.13086
-59.46	-0.0664063	-0.0332034	-0.144531	-0.111328	-0.142578	-0.0917971	0.140625
-59.36	-0.0546875	-0.0234373	-0.147461	-0.0927732	-0.126953	-0.0917966	0.147461
-59.26	-0.0429688	-0.0146492	-0.133789	-0.0722663	-0.122071	-0.0732429	0.162109
-59.16	-0.0439453	-0.0214846	-0.144531	-0.0830081	-0.123047	-0.0839846	0.148437
-59.06	-0.0371094	-0.0195317	-0.142578	-0.0742192	-0.119141	-0.0820317	0.152343
-58.96	-0.0429688	-0.0224614	-0.133789	-0.0761724	-0.126954	-0.0878911	0.151367
-58.86	-0.0283203	-0.0146492	-0.133789	-0.059571	-0.110352	-0.0810554	0.157226
-58.76	-0.0214844	-0.019532	-0.124023	-0.0625007	-0.115235	-0.0830085	0.152343
-58.66	-0.0205078	-0.0263681	-0.135742	-0.0595713	-0.126954	-0.0849619	0.152343
-58.56	-0.0166016	-0.0175786	-0.141602	-0.0722661	-0.129883	-0.0878911	0.146484
-58.46	-0.0214844	-0.0205095	-0.148438	-0.0625017	-0.134767	-0.0791032	0.151366
-58.36	-0.0361328	-0.0419927	-0.160156	-0.0839849	-0.143555	-0.0957036	0.142578
-58.26	-0.0351563	-0.0380862	-0.157227	-0.0839846	-0.140625	-0.0849612	0.152344
-58.16	-0.0283203	-0.0410173	-0.160156	-0.090822	-0.126955	-0.0712907	0.151366
-58.06	-0.046875	-0.0478518	-0.15918	-0.102539	-0.143555	-0.0849612	0.140625
-57.96	-0.0380859	-0.0410161	-0.157227	-0.0908208	-0.140625	-0.0751958	0.139648
-57.86	-0.0361328	-0.0292983	-0.145508	-0.0957046	-0.135744	-0.0703139	0.149413
-57.76	-0.0419922	-0.0380859	-0.15918	-0.0947266	-0.135742	-0.0722656	0.135742
-57.66	-0.0380859	-0.024415	-0.147461	-0.0859385	-0.126954	-0.062501	0.140624
-57.56	-0.0507813	-0.0292969	-0.152344	-0.0908203	-0.126953	-0.0566406	0.139648
-57.46	-0.0478516	-0.0244141	-0.128906	-0.0908203	-0.120117	-0.0517578	0.139648
-57.36	-0.03125	-0.00293088	-0.124023	-0.0712903	-0.10547	-0.0449231	0.14746
-57.26	-0.0400391	-0.0097661	-0.123047	-0.0830083	-0.109375	-0.0537114	0.142578
-57.16	-0.0449219	-0.00488424	-0.111328	-0.0742202	-0.119142	-0.063478	0.137694
-57.06	-0.0527344	-0.0224617	-0.12207	-0.0791023	-0.125001	-0.0693367	0.138671
-56.96	-0.0546875	-0.0292969	-0.129883	-0.0878906	-0.143555	-0.0878906	0.120117
-56.86	-0.0546875	-0.0214851	-0.113281	-0.066407	-0.13086	-0.0761726	0.127929
-56.76	-0.0576172	-0.0205085	-0.107422	-0.0625007	-0.123048	-0.0791023	0.128906
-56.66	-0.0742188	-0.0419927	-0.114258	-0.0839849	-0.144532	-0.0976567	0.115234
-56.56	-0.0625	-0.0410156	-0.118164	-0.0791016	-0.143555	-0.0908203	0.111328
-56.46	-0.0625	-0.0410168	-0.113281	-0.067384	-0.131837	-0.0878918	0.11621
-56.36	-0.0654297	-0.043946	-0.116211	-0.0742195	-0.146485	-0.107423	0.113281
-56.26	-0.0673828	-0.0419922	-0.121094	-0.0693359	-0.141602	-0.112305	0.116211
-56.16	-0.0654297	-0.0400395	-0.104492	-0.0625005	-0.134766	-0.110352	0.125
-56.06	-0.0556641	-0.0371099	-0.104492	-0.0595708	-0.131836	-0.107422	0.131835
-55.96	-0.0625	-0.03711	-0.0976563	-0.0664068	-0.138672	-0.107422	0.120117
-55.86	-0.0654297	-0.0371097	-0.0976563	-0.0556644	-0.12793	-0.115235	0.120117
-55.76	-0.0605469	-0.0302739	-0.0878906	-0.0527349	-0.125	-0.112305	0.118164
-55.66	-0.0693359	-0.0439452	-0.0966797	-0.0546874	-0.138672	-0.114258	0.121094
-55.56	-0.0703125	-0.0390631	-0.0830078	-0.052735	-0.125001	-0.112305	0.123046
-55.46	-0.0791016	-0.0439463	-0.0898438	-0.055665	-0.128907	-0.115235	0.11328
-55.36	-0.0742188	-0.0488294	-0.101563	-0.0566419	-0.135743	-0.126954	0.120116
-55.26	-0.0859375	-0.0537112	-0.106445	-0.0566409	-0.140625	-0.135742	0.103515
-55.16	-0.078125	-0.0605475	-0.108398	-0.0556647	-0.142579	-0.142579	0.104492
-55.06	-0.0791016	-0.0605474	-0.101563	-0.0585942	-0.131836	-0.13379	0.101562
-54.96	-0.0859375	-0.0722656	-0.110352	-0.0488281	-0.132813	-0.138672	0.108398
-54.86	-0.078125	-0.057618	-0.09375	-0.0439461	-0.116212	-0.127931	0.11621
-54.76	-0.0888672	-0.0507815	-0.0996094	-0.0468752	-0.126953	-0.122071	0.105469
-54.66	-0.0771484	-0.0488294	-0.0976563	-0.0468763	-0.124025	-0.126954	0.107421
-54.56	-0.0791016	-0.0625002	-0.103516	-0.0449221	-0.135742	-0.13086	0.0839841
-54.46	-0.0859375	-0.0556649	-0.09375	-0.0439461	-0.124024	-0.13086	0.0849601
-54.36	-0.0849609	-0.0712894	-0.104492	-0.0429691	-0.129883	-0.129883	0.0742184
-54.26	-0.0898438	-0.0683599	-0.104492	-0.047852	-0.120118	-0.134766	0.0810542
-54.16	-0.0820313	-0.0654297	-0.101563	-0.0478516	-0.117188	-0.134766	0.0693359
-54.06	-0.0820313	-0.0605472	-0.0898438	-0.0478519	-0.112305	-0.126953	0.0693356
-53.96	-0.0820313	-0.0605478	-0.102539	-0.0478525	-0.120118	-0.134767	0.0732412
-53.86	-0.0820313	-0.0605477	-0.109375	-0.0595711	-0.112306	-0.134766	0.0693351
-53.76	-0.0820313	-0.072266	-0.121094	-0.0546879	-0.124024	-0.138672	0.0693356
-53.66	-0.0820313	-0.0683594	-0.121094	-0.0478516	-0.120117	-0.134766	0.0615234
-53.56	-0.0751953	-0.0683599	-0.121094	-0.0449224	-0.112305	-0.134766	0.0693355
-53.46	-0.0859375	-0.0722662	-0.121094	-0.0517584	-0.124024	-0.146485	0.0576166
-53.36	-0.09375	-0.0800781	-0.121094	-0.0478516	-0.120117	-0.146484	0.0615234
-53.26	-0.0820313	-0.0683599	-0.116211	-0.047852	-0.112305	-0.134766	0.061523
-53.16	-0.09375	-0.0722666	-0.109375	-0.0546885	-0.124024	-0.146485	0.062499
-53.06	-0.101563	-0.0849617	-0.12207	-0.0527351	-0.125001	-0.151368	0.0566399
-52.96	-0.110352	-0.103516	-0.140625	-0.0712891	-0.135742	-0.174805	0.0498047
-52.86	-0.105469	-0.0917975	-0.132813	-0.0595709	-0.124024	-0.16504	0.0498041
-52.76	-0.101563	-0.0917974	-0.128906	-0.0644536	-0.131836	-0.166016	0.0498042
-52.66	-0.105469	-0.0917969	-0.140625	-0.0712891	-0.135742	-0.177734	0.0498047
-52.56	-0.0966797	-0.094727	-0.132813	-0.063477	-0.124024	-0.166016	0.0498042
-52.46	-0.105469	-0.103516	-0.137695	-0.0751959	-0.135743	-0.169922	0.0527338
-52.36	-0.113281	-0.108399	-0.152344	-0.0664071	-0.143556	-0.177735	0.0576164
-52.26	-0.113281	-0.103516	-0.155273	-0.0761719	-0.143555	-0.177734	0.0458984
-52.16	-0.105469	-0.0917975	-0.152344	-0.0712897	-0.138672	-0.169922	0.0458978
-52.06	-0.113281	-0.0917969	-0.160156	-0.0791016	-0.131836	-0.170898	0.0546875
-51.96	-0.101563	-0.0917978	-0.148438	-0.07129	-0.131837	-0.172853	0.0615225
-51.86	-0.105469	-0.0917975	-0.157227	-0.0830084	-0.131837	-0.169922	0.0576166
-51.76	-0.101563	-0.0996099	-0.166992	-0.079102	-0.136719	-0.166016	0.0498042
-51.66	-0.113281	-0.103516	-0.160156	-0.078125	-0.135742	-0.177734	0.0498047
-51.56	-0.101563	-0.103516	-0.160156	-0.0712895	-0.135743	-0.169922	0.0498042
-51.46	-0.105469	-0.0986334	-0.171875	-0.0712897	-0.135743	-0.169922	0.041015
-51.36	-0.101563	-0.0996102	-0.171875	-0.0791024	-0.138673	-0.177735	0.0380851
-51.26	-0.105469	-0.108399	-0.176758	-0.0908207	-0.143555	-0.177735	0.0458981
-51.16	-0.113281	-0.123047	-0.191406	-0.0908203	-0.143555	-0.185547	0.0380859
-51.06	-0.106445	-0.111329	-0.179688	-0.079102	-0.131836	-0.177735	0.0380855
-50.96	-0.125	-0.111328	-0.178711	-0.0908203	-0.131836	-0.186523	0.0458984
-50.86	-0.117188	-0.106446	-0.165039	-0.0791022	-0.131837	-0.169922	0.0458978
-50.76	-0.113281	-0.0996099	-0.166992	-0.079102	-0.136719	-0.169922	0.0380855
-50.66	-0.117188	-0.0996094	-0.171875	-0.0908203	-0.135742	-0.181641	0.0380859
-50.56	-0.117188	-0.0917969	-0.171875	-0.0791016	-0.124023	-0.165039	0.0380859
-50.46	-0.105469	-0.0917975	-0.171875	-0.0712897	-0.116212	-0.158204	0.0458978
-50.36	-0.108398	-0.0878915	-0.167969	-0.0791024	-0.124024	-0.166016	0.0380851
-50.26	-0.09375	-0.0996094	-0.179688	-0.0791016	-0.130859	-0.169922	0.0380859
-50.16	-0.09375	-0.0947274	-0.171875	-0.0791024	-0.112306	-0.155274	0.0380851
-50.06	-0.09375	-0.0917972	-0.183594	-0.0908207	-0.124024	-0.16211	0.0312496
-49.96	-0.09375	-0.0849609	-0.179688	-0.0908203	-0.126953	-0.169922	0.0214844
-49.86	-0.09375	-0.080079	-0.179688	-0.0791024	-0.112306	-0.158204	0.0380851
-49.76	-0.0986328	-0.0917972	-0.183594	-0.087891	-0.124024	-0.169922	0.0234371
-49.66	-0.116211	-0.0898441	-0.182617	-0.0859379	-0.134766	-0.167969	0.0156246
-49.56	-0.113281	-0.0761725	-0.1875	-0.0791022	-0.12793	-0.15918	0.02539
-49.46	-0.129883	-0.0927739	-0.192383	-0.0957036	-0.144532	-0.174805	0.0136714
-49.36	-0.125	-0.0878906	-0.188477	-0.0908203	-0.143555	-0.176758	0.0185547
-49.26	-0.125	-0.0878913	-0.183594	-0.0859382	-0.131837	-0.169923	0.0263665
-49.16	-0.132813	-0.104492	-0.191406	-0.0908203	-0.151367	-0.177734	0.015625
-49.06	-0.125	-0.111328	-0.183594	-0.0908207	-0.139649	-0.177735	0.0136715
-48.96	-0.121094	-0.11914	-0.191406	-0.0869137	-0.147461	-0.185547	0.018555
-48.86	-0.116211	-0.0976566	-0.174805	-0.0820316	-0.134766	-0.172852	0.0234371
-48.76	-0.113281	-0.0878906	-0.179688	-0.0791016	-0.139648	-0.177734	0.0234375
-48.66	-0.113281	-0.0927743	-0.171875	-0.0791024	-0.127931	-0.166016	0.0419914
-48.56	-0.113281	-0.0996097	-0.174805	-0.0791019	-0.131836	-0.177735	0.0302731
-48.46	-0.121094	-0.107422	-0.179688	-0.0839844	-0.144531	-0.185547	0.0302734
-48.36	-0.113281	-0.0996102	-0.179688	-0.0791024	-0.139649	-0.177735	0.0302726
-48.26	-0.113281	-0.106445	-0.179688	-0.0781249	-0.151367	-0.174805	0.0302736
-48.16	-0.110352	-0.0849608	-0.165039	-0.0683593	-0.128906	-0.166992	0.0332032
-48.06	-0.100586	-0.0830083	-0.155273	-0.0664067	-0.126954	-0.16504	0.0429683
-47.96	-0.101563	-0.0849609	-0.167969	-0.0673828	-0.139648	-0.166016	0.0332031
-47.86	-0.101563	-0.0683594	-0.15625	-0.0546875	-0.131836	-0.166016	0.0498047
-47.76	-0.0898438	-0.0566411	-0.148438	-0.047852	-0.115235	-0.158204	0.0498042
-47.66	-0.09375	-0.06836	-0.160156	-0.052735	-0.120118	-0.158204	0.0498041
-47.56	-0.101563	-0.0683594	-0.161133	-0.0625	-0.116211	-0.166016	0.046875
-47.46	-0.104492	-0.0683603	-0.160156	-0.0439463	-0.116212	-0.158204	0.0615225
-47.36	-0.109375	-0.0634774	-0.160156	-0.0556649	-0.120118	-0.16504	0.0498039
-47.26	-0.121094	-0.0605469	-0.171875	-0.0595703	-0.131836	-0.158203	0.0380859
-47.16	-0.113281	-0.0605469	-0.174805	-0.0566406	-0.131836	-0.158203	0.0380859
-47.06	-0.113281	-0.0488285	-0.165039	-0.0400394	-0.120118	-0.158203	0.0498043
-46.96	-0.109375	-0.0566404	-0.160156	-0.0400388	-0.127929	-0.158203	0.0419924
-46.86	-0.106445	-0.0458989	-0.157227	-0.0371099	-0.114258	-0.150391	0.0527339
-46.76	-0.105469	-0.041016	-0.147461	-0.0273441	-0.104493	-0.138672	0.0458981
-46.66	-0.113281	-0.0488281	-0.140625	-0.0283203	-0.112305	-0.146484	0.0498047
-46.56	-0.101563	-0.0488286	-0.128906	-0.0253911	-0.0927739	-0.143555	0.0498042
-46.46	-0.110352	-0.0488281	-0.140625	-0.0322266	-0.104492	-0.142578	0.0380859
-46.36	-0.105469	-0.0410162	-0.132813	-0.0322272	-0.092774	-0.142579	0.0458978
-46.26	-0.105469	-0.0458984	-0.140625	-0.0400391	-0.100586	-0.133789	0.0498047
-46.16	-0.09375	-0.0292977	-0.128906	-0.0283211	-0.0927743	-0.126954	0.0498039
-46.06	-0.105469	-0.0410156	-0.132813	-0.0322266	-0.104492	-0.124023	0.0458984
-45.96	-0.09375	-0.0332031	-0.132813	-0.0322266	-0.0927734	-0.119141	0.0605469
-45.86	-0.09375	-0.0332031	-0.118164	-0.015625	-0.0849609	-0.111328	0.0654297
-45.76	-0.09375	-0.0214847	-0.113281	-0.00097692	-0.0849613	-0.111328	0.0654293
-45.66	-0.0966797	-0.0273451	-0.124023	-0.0117201	-0.0839857	-0.110353	0.0634753
-45.56	-0.113281	-0.0292969	-0.128906	-0.0253906	-0.100586	-0.114258	0.0419922
-45.46	-0.113281	-0.0292969	-0.121094	-0.00878906	-0.0927734	-0.107422	0.0527344
-45.36	-0.0966797	-0.0292977	-0.121094	-0.00390708	-0.095704	-0.095704	0.0576164
-45.26	-0.09375	-0.0263674	-0.121094	-0.000976801	-0.100586	-0.107422	0.0458982
-45.16	-0.0986328	-0.0263677	-0.118164	-0.00585985	-0.10254	-0.104493	0.0527339
-45.06	-0.105469	-0.0332035	-0.125	-0.00097692	-0.0996097	-0.111328	0.0507809
-44.96	-0.101563	-0.0332031	-0.12793	-0.00878906	-0.112305	-0.107422	0.0576172
-44.86	-0.09375	-0.0166024	-0.125977	-0.0136727	-0.100587	-0.107423	0.0644523
-44.76	-0.09375	-0.0214844	-0.12793	-0.0244141	-0.112305	-0.107422	0.0458984
-44.66	-0.09375	-0.00976622	-0.113281	-0.0195318	-0.100587	-0.107422	0.0537103
-44.56	-0.0947266	-0.0175781	-0.121094	-0.00878906	-0.100586	-0.107422	0.0458984
-44.46	-0.09375	-0.00976658	-0.125977	-0.00879002	-0.0888681	-0.107423	0.0576162
-44.36	-0.105469	-0.0214844	-0.12793	-0.0205078	-0.100586	-0.107422	0.0458984
-44.26	-0.0888672	-0.00488281	-0.121094	-0.00585938	-0.0927734	-0.0996094	0.0458984
-44.16	-0.0742188	0.00195313	-0.118164	-0.000976563	-0.0976563	-0.0996094	0.0576172
-44.06	-0.0742188	0.00976527	-0.113281	0.00683558	-0.0927738	-0.087891	0.0654293
-43.96	-0.0703125	-0.00293064	-0.113281	-0.000977516	-0.0957041	-0.0957041	0.062499
-43.86	-0.0820313	-0.0166016	-0.113281	0.00390625	-0.0927734	-0.0996094	0.0576172
-43.76	-0.0820313	0.00195277	-0.101563	0.0107418	-0.081055	-0.09668	0.0693356
-43.66	-0.0820313	-0.00585938	-0.101563	0.0107422	-0.09375	-0.0908203	0.0615234
-43.56	-0.0703125	-0.00585997	-0.101563	0.0107416	-0.0878912	-0.0878912	0.0615228
-43.46	-0.0869141	-0.0117192	-0.118164	-0.000977039	-0.085938	-0.104493	0.0527339
-43.36	-0.0859375	-0.00195396	-0.108398	-0.000977397	-0.0927743	-0.0966805	0.0458976
-43.26	-0.0859375	-0.013672	-0.113281	-0.000976682	-0.0927736	-0.091797	0.0458983
-43.16	-0.0859375	-0.0166025	-0.113281	-0.0039072	-0.0878916	-0.086915	0.0429678
-43.06	-0.09375	-0.021485	-0.132813	-0.00878966	-0.100587	-0.09961	0.0429682
-42.96	-0.110352	-0.0332036	-0.149414	-0.0107427	-0.117188	-0.0917974	0.0283198
-42.86	-0.100586	-0.021485	-0.139648	-0.0156256	-0.112305	-0.0917975	0.0263666
-42.76	-0.09375	-0.0341797	-0.140625	-0.0175781	-0.117188	-0.0878906	0.0185547
-42.66	-0.09375	-0.0292974	-0.140625	-0.0126958	-0.104493	-0.0878911	0.0263667
-42.56	-0.09375	-0.0312498	-0.139648	-0.00781226	-0.111328	-0.0869138	0.0312502
-42.46	-0.0810547	-0.00976622	-0.132813	0.00390565	-0.092774	-0.06836	0.0380853
-42.36	-0.0820313	-0.0175781	-0.128906	0.00292969	-0.0957031	-0.0761719	0.0302734
-42.26	-0.0751953	-0.0175787	-0.128906	0.0146478	-0.0888678	-0.06836	0.0419916
-42.16	-0.0986328	-0.0341811	-0.133789	0.00585794	-0.10254	-0.0820327	0.0253892
-42.06	-0.109375	-0.0410156	-0.144531	-0.0126953	-0.123047	-0.0986328	0.0146484
-41.96	-0.104492	-0.0332031	-0.137695	-0.00976563	-0.104492	-0.0888672	0.0146484
-41.86	-0.0859375	-0.0332034	-0.144531	0.0068357	-0.0927737	-0.0839846	0.0146482
-41.76	-0.0810547	-0.0361332	-0.139648	0.00390589	-0.087891	-0.0781254	0.02832
-41.66	-0.0908203	-0.0341793	-0.149414	0.00195348	-0.0976559	-0.0849606	0.025391
-41.56	-0.0742188	-0.0292974	-0.147461	0.00683546	-0.0732427	-0.0683599	0.0380855
-41.46	-0.0830078	-0.0410156	-0.152344	0.0117188	-0.0820313	-0.0800781	0.0263672
-41.36	-0.0664063	-0.0332031	-0.152344	0.0185547	-0.0771484	-0.0722656	0.0263672
-41.26	-0.0585938	-0.0214847	-0.144531	0.0185543	-0.06543	-0.072266	0.0380856
-41.16	-0.0664063	-0.0292969	-0.140625	0.0185547	-0.0732422	-0.0683594	0.0332031
-41.06	-0.0546875	-0.0175786	-0.140625	0.0332026	-0.0732427	-0.0683599	0.045898
-40.96	-0.0664063	-0.0214846	-0.149414	0.0263669	-0.0771487	-0.0722659	0.0341794
-40.86	-0.0615234	-0.024415	-0.147461	0.0234365	-0.0683603	-0.0634775	0.0429678
-40.76	-0.0742188	-0.0253906	-0.151367	0.0195313	-0.0810547	-0.0761719	0.0302734
-40.66	-0.0742188	-0.017579	-0.148438	0.0224601	-0.073243	-0.064454	0.0302726
-40.56	-0.0742188	-0.0224609	-0.160156	0.00585938	-0.0732422	-0.0761719	0.0263672
-40.46	-0.0742188	-0.0292984	-0.15332	0.0156235	-0.0732437	-0.0683609	0.0380844
-40.36	-0.0859375	-0.0410156	-0.179688	0.00292969	-0.0927734	-0.0878906	0.0185547
-40.26	-0.0859375	-0.0292974	-0.171875	0.0107417	-0.0810552	-0.0810552	0.0185542
-40.16	-0.0859375	-0.0332037	-0.171875	-0.000977159	-0.0849615	-0.09961	0.0185541
-40.06	-0.0820313	-0.0292969	-0.171875	0.00292969	-0.0927734	-0.0996094	0.0107422
-39.96	-0.0742188	-0.0292978	-0.163086	0.00292879	-0.0927743	-0.0996103	0.0185538
-39.86	-0.0859375	-0.0292975	-0.18457	-0.000977159	-0.092774	-0.09961	0.00683534
-39.76	-0.0820313	-0.0292974	-0.194336	-0.0136724	-0.100586	-0.110352	0.00390577
-39.66	-0.0859375	-0.0410154	-0.199219	-0.0205076	-0.112304	-0.11914	0.0107424
-39.56	-0.0830078	-0.0410154	-0.18457	-0.00976545	-0.101562	-0.104492	0.0136721
-39.46	-0.0664063	-0.0292975	-0.176758	-0.00488341	-0.0800787	-0.09961	0.0263666
-39.36	-0.0742188	-0.0292978	-0.179688	0.00390536	-0.0810556	-0.107423	0.0185538
-39.26	-0.078125	-0.0292972	-0.191406	-0.000976861	-0.0976565	-0.111328	0.00683564
-39.16	-0.0859375	-0.0292978	-0.191406	0.00292879	-0.104493	-0.104493	0.0107413
-39.06	-0.0859375	-0.0292969	-0.203125	-0.00878906	-0.111328	-0.111328	0.00195313
-38.96	-0.0810547	-0.0341797	-0.203125	-0.00878906	-0.0927734	-0.0996094	0.00683594
-38.86	-0.0664063	-0.033204	-0.191406	-0.00586027	-0.0927743	-0.0996103	0.0146475
-38.76	-0.078125	-0.0332034	-0.203125	-0.0244144	-0.09668	-0.103516	0.0146481
-38.66	-0.0742188	-0.0410165	-0.203125	-0.0205087	-0.0927743	-0.111329	0.0117179
-38.56	-0.0742188	-0.0410156	-0.214844	-0.0322266	-0.104492	-0.111328	0.00683594
-38.46	-0.0742188	-0.0332037	-0.203125	-0.0244147	-0.092774	-0.111329	0.0185541
-38.36	-0.0742188	-0.0292969	-0.199219	-0.0234375	-0.0927734	-0.111328	0.0107422
-38.26	-0.0742188	-0.029297	-0.204102	-0.0283204	-0.0927736	-0.111328	0.0185546
-38.16	-0.0654297	-0.0244151	-0.206055	-0.0234385	-0.0957041	-0.10254	0.015624
-38.06	-0.0712891	-0.0380858	-0.222656	-0.0371092	-0.0976561	-0.11914	0.0019533
-37.96	-0.0664063	-0.021485	-0.208008	-0.0205084	-0.0849615	-0.111329	0.0185541
-37.86	-0.0625	-0.0292978	-0.206055	-0.0283212	-0.0927743	-0.119142	0.0185538
-37.76	-0.0664063	-0.0332031	-0.222656	-0.0400391	-0.0927734	-0.119141	0.00976563
-37.66	-0.0664063	-0.0332031	-0.210938	-0.0322266	-0.0927734	-0.119141	0.0234375
-37.56	-0.0498047	-0.0214849	-0.210938	-0.0205083	-0.0849614	-0.111329	0.0185542
-37.46	-0.0546875	-0.026368	-0.222656	-0.0322274	-0.0966805	-0.123048	0.0068351
-37.36	-0.0576172	-0.0361338	-0.225586	-0.0429698	-0.0957041	-0.13379	0.00390524
-37.26	-0.0712891	-0.0380858	-0.227539	-0.0449217	-0.109375	-0.135742	-0.00976545
-37.16	-0.0517578	-0.0332037	-0.222656	-0.0322272	-0.0898443	-0.13086	0.00683534
-37.06	-0.0576172	-0.0332031	-0.222656	-0.0283203	-0.0849609	-0.138672	-0.000976563
-36.96	-0.0625	-0.0214853	-0.210938	-0.0205087	-0.0849618	-0.138673	0.00683504
-36.86	-0.0625	-0.0332034	-0.222656	-0.0322268	-0.0849612	-0.138672	0.00195289
-36.76	-0.0576172	-0.0283208	-0.225586	-0.023438	-0.0800786	-0.141602	-0.00781298
-36.66	-0.0703125	-0.0292978	-0.226563	-0.0361337	-0.0927743	-0.146485	-0.00878996
-36.56	-0.0703125	-0.0361328	-0.230469	-0.0478516	-0.0927734	-0.158203	-0.0078125
-36.46	-0.0625	-0.0292975	-0.21875	-0.0449225	-0.092774	-0.151368	0.00585878
-36.36	-0.0703125	-0.0371103	-0.223633	-0.0478525	-0.100587	-0.158204	-0.00390714
-36.26	-0.0751953	-0.0371099	-0.222656	-0.0595708	-0.104493	-0.169922	-0.00585985
-36.16	-0.0888672	-0.0410162	-0.229492	-0.0595709	-0.116212	-0.169922	-0.0244147
-36.06	-0.0898438	-0.0537109	-0.21875	-0.0673828	-0.107422	-0.177734	-0.0205078
-35.96	-0.0820313	-0.048829	-0.21875	-0.0595712	-0.100587	-0.177735	-0.0126962
-35.86	-0.0869141	-0.052735	-0.230469	-0.0712897	-0.109376	-0.181641	-0.0273443
-35.76	-0.101563	-0.0605469	-0.230469	-0.0673828	-0.112305	-0.177734	-0.0332031
-35.66	-0.0898438	-0.048829	-0.21875	-0.0673837	-0.100587	-0.180665	-0.0351571
-35.56	-0.101563	-0.0634766	-0.230469	-0.0791016	-0.112305	-0.185547	-0.0371094
-35.46	-0.09375	-0.0605478	-0.230469	-0.07129	-0.107423	-0.177735	-0.0322275
-35.36	-0.0996094	-0.0732436	-0.235352	-0.0839858	-0.125001	-0.190431	-0.0449233
-35.26	-0.125	-0.0800781	-0.242188	-0.0908203	-0.131836	-0.197266	-0.0634766
-35.16	-0.117188	-0.0800781	-0.237305	-0.102539	-0.128906	-0.194336	-0.0517578
-35.06	-0.105469	-0.0722659	-0.21875	-0.0908206	-0.135742	-0.201172	-0.0546878
-34.96	-0.113281	-0.0683603	-0.226563	-0.0986337	-0.131837	-0.197267	-0.0566415
-34.86	-0.117188	-0.068359	-0.230469	-0.102539	-0.135742	-0.208984	-0.0634762
-34.76	-0.100586	-0.0683596	-0.225586	-0.0859377	-0.119141	-0.204102	-0.0468752
-34.66	-0.105469	-0.0722656	-0.230469	-0.0908203	-0.119141	-0.204102	-0.0439453
-34.56	-0.100586	-0.0556642	-0.21875	-0.0908205	-0.124024	-0.197266	-0.0439455
-34.46	-0.110352	-0.0537106	-0.223633	-0.0878903	-0.114257	-0.202148	-0.0488278
-34.36	-0.0908203	-0.0410165	-0.21875	-0.0830087	-0.107423	-0.189454	-0.0322275
-34.26	-0.0859375	-0.0527347	-0.222656	-0.0859378	-0.112305	-0.189453	-0.0390628
-34.16	-0.09375	-0.048829	-0.230469	-0.0986337	-0.112306	-0.197267	-0.0322275
-34.06	-0.0976563	-0.0605469	-0.230469	-0.0986328	-0.124023	-0.197266	-0.0371094
-33.96	-0.0927734	-0.0527344	-0.230469	-0.0908203	-0.112305	-0.197266	-0.0390625
-33.86	-0.0859375	-0.0410162	-0.222656	-0.0908209	-0.104493	-0.186524	-0.0205084
-33.76	-0.0820313	-0.0488287	-0.21875	-0.0869146	-0.109376	-0.177735	-0.0205083
-33.66	-0.0888672	-0.0517591	-0.22168	-0.0937513	-0.107423	-0.184572	-0.0400403
-33.56	-0.105469	-0.0605469	-0.235352	-0.110352	-0.116211	-0.201172	-0.0634766
-33.46	-0.09375	-0.0605475	-0.242188	-0.103516	-0.116212	-0.189454	-0.0517584
-33.36	-0.101563	-0.0566415	-0.230469	-0.118165	-0.119142	-0.197267	-0.0595712
-33.26	-0.105469	-0.0605469	-0.230469	-0.12207	-0.124023	-0.201172	-0.0634766
-33.16	-0.105469	-0.0605475	-0.230469	-0.126954	-0.117188	-0.204102	-0.0634772
-33.06	-0.101563	-0.0566411	-0.230469	-0.129883	-0.126954	-0.202149	-0.0595708
-32.96	-0.110352	-0.0654297	-0.237305	-0.133789	-0.120117	-0.204102	-0.0712891
-32.86	-0.112305	-0.0605475	-0.21875	-0.122071	-0.120118	-0.189454	-0.0634772
-32.76	-0.101563	-0.0683594	-0.223633	-0.129883	-0.120117	-0.194336	-0.0712891
-32.66	-0.106445	-0.0605478	-0.210938	-0.118165	-0.120118	-0.177735	-0.0595712
-32.56	-0.125	-0.0605469	-0.222656	-0.125	-0.131836	-0.189453	-0.0712891
-32.46	-0.113281	-0.0517578	-0.210938	-0.126953	-0.120117	-0.189453	-0.0634766
-32.36	-0.105469	-0.0488287	-0.210938	-0.105469	-0.112305	-0.177735	-0.0664068
-32.26	-0.113281	-0.0537114	-0.207031	-0.118165	-0.108399	-0.172852	-0.079102
-32.16	-0.125	-0.0488281	-0.21875	-0.118164	-0.125	-0.177734	-0.0761719
-32.06	-0.116211	-0.0517583	-0.210938	-0.118165	-0.126954	-0.166016	-0.0712895
-31.96	-0.132813	-0.0683594	-0.222656	-0.129883	-0.124023	-0.169922	-0.0712891
-31.86	-0.12207	-0.0576178	-0.210938	-0.129883	-0.112305	-0.158204	-0.0712897
-31.76	-0.125	-0.0634766	-0.213867	-0.129883	-0.120117	-0.166016	-0.0712891
-31.66	-0.113281	-0.0566415	-0.199219	-0.118165	-0.112306	-0.158204	-0.07129
-31.56	-0.12793	-0.0654296	-0.210938	-0.126953	-0.124023	-0.158203	-0.0830077
-31.46	-0.129883	-0.0498049	-0.196289	-0.107422	-0.109375	-0.143555	-0.0712893
-31.36	-0.125	-0.0410167	-0.196289	-0.10254	-0.112306	-0.138673	-0.076173
-31.26	-0.12793	-0.0556642	-0.198242	-0.117188	-0.120117	-0.15332	-0.0781251
-31.16	-0.129883	-0.0605465	-0.200195	-0.107422	-0.128906	-0.143554	-0.0800778
-31.06	-0.125	-0.0605472	-0.183594	-0.0947269	-0.116211	-0.143555	-0.0703128
-30.96	-0.121094	-0.0605469	-0.194336	-0.102539	-0.124023	-0.150391	-0.0595703
-30.86	-0.121094	-0.048829	-0.191406	-0.0908212	-0.112306	-0.150392	-0.0595712
-30.76	-0.125	-0.0605469	-0.203125	-0.102539	-0.124023	-0.150391	-0.0634766
-30.66	-0.125	-0.0605475	-0.196289	-0.10254	-0.116212	-0.150391	-0.0634772
-30.56	-0.137695	-0.0683594	-0.210938	-0.102539	-0.115234	-0.150391	-0.0712891
-30.46	-0.132813	-0.0566415	-0.210938	-0.0908212	-0.120118	-0.145509	-0.07129
-30.36	-0.131836	-0.0683594	-0.210938	-0.0976563	-0.124023	-0.138672	-0.0683594
-30.26	-0.125	-0.0654301	-0.210938	-0.0957036	-0.128907	-0.138672	-0.063477
-30.16	-0.125	-0.0722656	-0.214844	-0.106445	-0.130859	-0.142578	-0.0751953
-30.06	-0.125	-0.0644534	-0.214844	-0.106446	-0.121094	-0.13086	-0.0673831
-29.96	-0.125	-0.0722656	-0.210938	-0.102539	-0.135742	-0.138672	-0.0634766
-29.86	-0.113281	-0.0722661	-0.206055	-0.0908208	-0.135743	-0.131836	-0.0634771
-29.76	-0.120117	-0.0673828	-0.217773	-0.0898438	-0.130859	-0.137695	-0.0585938
-29.66	-0.113281	-0.0683594	-0.207031	-0.0908203	-0.131836	-0.138672	-0.0625
-29.56	-0.113281	-0.0605473	-0.207031	-0.0908208	-0.120118	-0.126954	-0.0673833
-29.46	-0.113281	-0.0722656	-0.21875	-0.0908203	-0.126953	-0.125977	-0.0712891
-29.36	-0.113281	-0.0605475	-0.208008	-0.0908209	-0.131837	-0.119141	-0.0712897
-29.26	-0.121094	-0.0634766	-0.199219	-0.0908203	-0.12793	-0.126953	-0.0673828
-29.16	-0.109375	-0.0449225	-0.1875	-0.090821	-0.117188	-0.115235	-0.0673835
-29.06	-0.118164	-0.0537108	-0.196289	-0.0947264	-0.109375	-0.124023	-0.073242
-28.96	-0.105469	-0.0458993	-0.183594	-0.0830087	-0.0966806	-0.111329	-0.0751962
-28.86	-0.12207	-0.0644531	-0.195313	-0.0830078	-0.108398	-0.123047	-0.0751953
-28.76	-0.117188	-0.0644534	-0.195313	-0.0751956	-0.09668	-0.111328	-0.0781253
-28.66	-0.125	-0.0605471	-0.191406	-0.083008	-0.104492	-0.119141	-0.0908205
-28.56	-0.120117	-0.0556642	-0.186523	-0.0859376	-0.0957032	-0.12207	-0.0937501
-28.46	-0.125	-0.0576177	-0.188477	-0.0761724	-0.0898443	-0.116211	-0.0878912
-28.36	-0.136719	-0.0556641	-0.183594	-0.0830078	-0.0966797	-0.108398	-0.0830078
-28.26	-0.136719	-0.0605472	-0.186523	-0.0830081	-0.0849612	-0.106446	-0.0830081
-28.16	-0.132813	-0.0654297	-0.196289	-0.0830078	-0.0849609	-0.119141	-0.0908203
-28.06	-0.137695	-0.0605469	-0.183594	-0.0712891	-0.0761719	-0.107422	-0.0791016
-27.96	-0.136719	-0.0605478	-0.183594	-0.07129	-0.0859384	-0.104493	-0.07129
-27.86	-0.148438	-0.0771484	-0.183594	-0.0830078	-0.104492	-0.123047	-0.0830078
-27.76	-0.136719	-0.0761722	-0.175781	-0.0712894	-0.101563	-0.111328	-0.0712894
-27.66	-0.144531	-0.0722661	-0.183594	-0.0712896	-0.104493	-0.119141	-0.0712896
-27.56	-0.151367	-0.082031	-0.178711	-0.0781247	-0.103515	-0.118164	-0.066406
-27.46	-0.136719	-0.0800787	-0.174805	-0.0712897	-0.0878912	-0.111329	-0.0595709
-27.36	-0.135742	-0.0878915	-0.175781	-0.0791025	-0.100587	-0.119142	-0.0673837
-27.26	-0.152344	-0.0878906	-0.179688	-0.0791016	-0.112305	-0.119141	-0.0712891
-27.16	-0.140625	-0.080079	-0.18457	-0.07129	-0.0927743	-0.119142	-0.064454
-27.06	-0.152344	-0.0917969	-0.191406	-0.0830078	-0.104492	-0.130859	-0.0830078
-26.96	-0.144531	-0.0917975	-0.183594	-0.0830084	-0.0976568	-0.123047	-0.0751959
-26.86	-0.152344	-0.0878903	-0.179688	-0.09082	-0.104492	-0.130859	-0.0712887
-26.76	-0.135742	-0.0830075	-0.179688	-0.0693357	-0.0996091	-0.114258	-0.066406
-26.66	-0.121094	-0.0683603	-0.171875	-0.055665	-0.0839853	-0.107423	-0.0478525
-26.56	-0.121094	-0.0800781	-0.186523	-0.0595703	-0.0927734	-0.12207	-0.0517578
-26.46	-0.121094	-0.06836	-0.179688	-0.0595709	-0.0859381	-0.115235	-0.0566412
-26.36	-0.128906	-0.0761719	-0.179688	-0.0556641	-0.100586	-0.120117	-0.0712891
-26.26	-0.121094	-0.0761719	-0.167969	-0.0605469	-0.0927734	-0.110352	-0.0595703
-26.16	-0.125977	-0.0683603	-0.167969	-0.0673837	-0.0810556	-0.115235	-0.0625009
-26.06	-0.132813	-0.0683594	-0.167969	-0.0722656	-0.0927734	-0.115234	-0.0712891
-25.96	-0.121094	-0.06836	-0.160156	-0.0712897	-0.0810553	-0.107422	-0.0712897
-25.86	-0.121094	-0.0810547	-0.15625	-0.0791016	-0.0839844	-0.115234	-0.0673828
-25.76	-0.124023	-0.0800785	-0.148438	-0.0703128	-0.0771488	-0.103516	-0.0595707
-25.66	-0.125977	-0.0771481	-0.157227	-0.0761715	-0.0830074	-0.112304	-0.0615231
-25.56	-0.113281	-0.0722659	-0.145508	-0.0712894	-0.0849612	-0.107422	-0.0634769
-25.46	-0.109375	-0.0830087	-0.155273	-0.0722665	-0.0810556	-0.107423	-0.0634775
-25.36	-0.125977	-0.0878906	-0.160156	-0.0908203	-0.0849609	-0.107422	-0.0664063
-25.26	-0.125	-0.0800779	-0.160156	-0.0859373	-0.073242	-0.107422	-0.0712889
-25.16	-0.108398	-0.0751948	-0.143555	-0.085937	-0.0615229	-0.107421	-0.0468745
-25.06	-0.101563	-0.0566411	-0.128906	-0.0673833	-0.0644536	-0.0996098	-0.0449223
-24.96	-0.105469	-0.0605472	-0.128906	-0.0761722	-0.0732426	-0.111328	-0.0517582
-24.86	-0.110352	-0.0654293	-0.133789	-0.0878903	-0.0664059	-0.116211	-0.0517574
-24.76	-0.09375	-0.0488281	-0.121094	-0.0712891	-0.0537109	-0.0947266	-0.0449219
-24.66	-0.0986328	-0.048829	-0.125977	-0.0595712	-0.0537118	-0.0810556	-0.0517587
-24.56	-0.105469	-0.0654297	-0.132813	-0.0664063	-0.0654297	-0.0917969	-0.0439453
-24.46	-0.108398	-0.0644533	-0.125	-0.0712893	-0.0537112	-0.0917971	-0.0468752
-24.36	-0.108398	-0.0673823	-0.119141	-0.0673823	-0.0615229	-0.0830073	-0.0351557
-24.26	-0.0898438	-0.0488281	-0.114258	-0.0595703	-0.0537109	-0.0683594	-0.0332031
-24.16	-0.0820313	-0.048829	-0.104492	-0.0595712	-0.0449228	-0.0683603	-0.0283212
-24.06	-0.0986328	-0.0488281	-0.109375	-0.0644531	-0.0615234	-0.0712891	-0.0371094
-23.96	-0.09375	-0.0517584	-0.114258	-0.0742193	-0.061524	-0.0761725	-0.0322272
-23.86	-0.0966797	-0.0566406	-0.117188	-0.0791016	-0.0615234	-0.0761719	-0.0429688
-23.76	-0.0898438	-0.056641	-0.114258	-0.0673832	-0.049805	-0.0644535	-0.0400394
-23.66	-0.0908203	-0.0654293	-0.132813	-0.0732418	-0.0585934	-0.0703121	-0.0419918
-23.56	-0.0791016	-0.0537114	-0.121094	-0.0664067	-0.0419926	-0.0605473	-0.0439458
-23.46	-0.0976563	-0.0644533	-0.129883	-0.083008	-0.0507815	-0.0722658	-0.0390627
-23.36	-0.0888672	-0.0673832	-0.142578	-0.0791019	-0.0634769	-0.0683597	-0.0351566
-23.26	-0.0888672	-0.0605472	-0.140625	-0.0830081	-0.058594	-0.0830081	-0.0400394
-23.16	-0.101563	-0.068359	-0.148438	-0.0908199	-0.0732418	-0.0878903	-0.0400387
-23.06	-0.0898438	-0.0585934	-0.135742	-0.0742184	-0.0712887	-0.0878903	-0.0234371
-22.96	-0.0791016	-0.0419927	-0.130859	-0.0595708	-0.054688	-0.0761724	-0.0107427
-22.86	-0.0742188	-0.0537106	-0.132813	-0.0712887	-0.0585934	-0.0800778	-0.0244137
-22.76	-0.0742188	-0.0556641	-0.123047	-0.0546875	-0.0605469	-0.0683594	-0.00781254
-22.66	-0.0771484	-0.0488281	-0.117188	-0.0605469	-0.0546875	-0.0683594	-0.0117188
-22.56	-0.0703125	-0.0488285	-0.105469	-0.0595707	-0.0615238	-0.056641	-0.0214847
-22.46	-0.0839844	-0.0458981	-0.111328	-0.068359	-0.0624996	-0.068359	-0.0292965
-22.36	-0.0742188	-0.0410156	-0.113281	-0.0517578	-0.0458984	-0.0615234	-0.0126953
-22.26	-0.0664063	-0.029297	-0.104492	-0.0517579	-0.0488282	-0.0634767	-0.00976574
-22.16	-0.0693359	-0.0371089	-0.109375	-0.0576167	-0.0449214	-0.0517573	-0.0195307
-22.06	-0.0537109	-0.0292973	-0.109375	-0.0556645	-0.0380864	-0.0498051	-0.0039067
-21.96	-0.0625	-0.0439462	-0.114258	-0.0605478	-0.0468759	-0.0615243	-0.0136728
-21.86	-0.0742188	-0.0488285	-0.12793	-0.0712894	-0.0683597	-0.0751957	-0.0273441
-21.76	-0.0722656	-0.0585936	-0.125977	-0.0761717	-0.0781248	-0.0703123	-0.0371092
-21.66	-0.0664063	-0.0527355	-0.121094	-0.0644542	-0.0664074	-0.060548	-0.0205089
-21.56	-0.0810547	-0.0673825	-0.124023	-0.0781247	-0.0878904	-0.066406	-0.0400388
-21.46	-0.0625	-0.0517587	-0.114258	-0.0625009	-0.0732431	-0.0615243	-0.0322275
-21.36	-0.0664063	-0.0605467	-0.132813	-0.0839842	-0.0849607	-0.0800779	-0.0322263
-21.26	-0.0664063	-0.0507812	-0.121094	-0.0830077	-0.0732421	-0.0576171	-0.0292968
-21.16	-0.0625	-0.0507816	-0.121094	-0.0820316	-0.0761722	-0.0585941	-0.0195316
-21.06	-0.0742188	-0.0654298	-0.132813	-0.103516	-0.0810548	-0.0566407	-0.0273439
-20.96	-0.0654297	-0.0634769	-0.131836	-0.113282	-0.0732426	-0.056641	-0.0234379
-20.86	-0.0654297	-0.06836	-0.148438	-0.113282	-0.0761725	-0.0566413	-0.0332038
-20.76	-0.0839844	-0.0576173	-0.149414	-0.131836	-0.0781251	-0.0576173	-0.0371095
-20.66	-0.0820313	-0.0654306	-0.143555	-0.129884	-0.0742196	-0.048829	-0.0322275
-20.56	-0.0859375	-0.0722659	-0.157227	-0.141602	-0.0927737	-0.06543	-0.0439456
-20.46	-0.0986328	-0.0751962	-0.160156	-0.142579	-0.100587	-0.0605478	-0.0546884
-20.36	-0.105469	-0.0917969	-0.171875	-0.161133	-0.104492	-0.0722656	-0.0595703
-20.26	-0.108398	-0.0800784	-0.160156	-0.15625	-0.104492	-0.0751956	-0.0566409
-20.16	-0.113281	-0.092774	-0.160156	-0.168946	-0.103516	-0.0761724	-0.0712896
-20.06	-0.120117	-0.101562	-0.166992	-0.168945	-0.115234	-0.0751951	-0.0830076
-19.96	-0.106445	-0.0878904	-0.160156	-0.161133	-0.105469	-0.0683592	-0.0742185
-19.86	-0.110352	-0.0849615	-0.145508	-0.161133	-0.109376	-0.070313	-0.0761724
-19.76	-0.112305	-0.0800781	-0.149414	-0.161133	-0.116211	-0.0722656	-0.0751953
-19.66	-0.117188	-0.077149	-0.15625	-0.161133	-0.104493	-0.0722662	-0.06836
-19.56	-0.113281	-0.0917969	-0.164063	-0.161133	-0.117188	-0.0751953	-0.0830078
-19.46	-0.113281	-0.0830083	-0.155273	-0.149415	-0.116211	-0.0732427	-0.0781255
-19.36	-0.113281	-0.0917969	-0.171875	-0.15625	-0.125977	-0.0869141	-0.0751954
-19.26	-0.113281	-0.0996094	-0.174805	-0.162109	-0.120117	-0.0761719	-0.0712891
-19.16	-0.116211	-0.0957038	-0.167969	-0.171876	-0.120118	-0.0712897	-0.0712897
-19.06	-0.118164	-0.111328	-0.176758	-0.177734	-0.125977	-0.0898439	-0.0683595
-18.96	-0.118164	-0.104493	-0.171875	-0.180665	-0.135743	-0.0878915	-0.0664071
-18.86	-0.136719	-0.111328	-0.188477	-0.180664	-0.135742	-0.099609	-0.0830074
-18.76	-0.120117	-0.111328	-0.178711	-0.180664	-0.130859	-0.0947263	-0.0712888
-18.66	-0.116211	-0.106446	-0.171875	-0.185547	-0.115235	-0.0878912	-0.0664068
-18.56	-0.114258	-0.107422	-0.179688	-0.188477	-0.120118	-0.0927738	-0.0839847
-18.46	-0.129883	-0.121093	-0.179688	-0.189453	-0.128906	-0.099609	-0.0957028
-18.36	-0.113281	-0.111328	-0.171875	-0.1875	-0.124023	-0.0917969	-0.102539
-18.26	-0.110352	-0.106446	-0.171875	-0.192383	-0.117188	-0.0800787	-0.10254
-18.16	-0.134766	-0.13086	-0.179688	-0.200196	-0.13086	-0.087891	-0.122071
-18.06	-0.132813	-0.13086	-0.183594	-0.204102	-0.138672	-0.102539	-0.136719
-17.96	-0.140625	-0.13379	-0.179688	-0.214844	-0.156251	-0.115235	-0.149415
-17.86	-0.149414	-0.152344	-0.193359	-0.228516	-0.160156	-0.116211	-0.155274
-17.76	-0.157227	-0.15039	-0.195313	-0.224609	-0.163086	-0.11914	-0.167968
-17.66	-0.154297	-0.148438	-0.181641	-0.226563	-0.155273	-0.12207	-0.166016
-17.56	-0.152344	-0.15039	-0.186523	-0.221679	-0.15332	-0.126952	-0.182616
-17.46	-0.141602	-0.140625	-0.176758	-0.221679	-0.148437	-0.116211	-0.170898
-17.36	-0.129883	-0.145508	-0.176758	-0.211914	-0.135742	-0.0996094	-0.175781
-17.26	-0.139648	-0.142578	-0.174805	-0.214843	-0.131836	-0.099609	-0.172851
-17.16	-0.135742	-0.130859	-0.171875	-0.203125	-0.138672	-0.0869141	-0.167969
-17.06	-0.137695	-0.135741	-0.176758	-0.198241	-0.136718	-0.0927727	-0.154296
-16.96	-0.116211	-0.117187	-0.158203	-0.195312	-0.120116	-0.0830069	-0.141601
-16.86	-0.101563	-0.107422	-0.15625	-0.188477	-0.118164	-0.0683595	-0.139649
-16.76	-0.101563	-0.11914	-0.157227	-0.180663	-0.12207	-0.0800774	-0.146484
-16.66	-0.101563	-0.107422	-0.147461	-0.175781	-0.107422	-0.0683594	-0.129883
-16.56	-0.09375	-0.108398	-0.140625	-0.173827	-0.109374	-0.0683586	-0.138671
-16.46	-0.09375	-0.0869141	-0.12793	-0.175781	-0.0947266	-0.0634766	-0.124024
-16.36	-0.0898438	-0.0878904	-0.133789	-0.173828	-0.105469	-0.0615232	-0.123047
-16.26	-0.0986328	-0.0820305	-0.125977	-0.166015	-0.102538	-0.0683586	-0.126952
-16.16	-0.0742188	-0.0791016	-0.121094	-0.15625	-0.102539	-0.0683594	-0.105469
-16.06	-0.0810547	-0.0673821	-0.120117	-0.15332	-0.101562	-0.065429	-0.102538
-15.96	-0.0703125	-0.0595692	-0.109375	-0.136718	-0.0908192	-0.0664051	-0.105468
-15.86	-0.0546875	-0.0615232	-0.104492	-0.12207	-0.0859373	-0.0615232	-0.0839842
-15.76	-0.0546875	-0.0576155	-0.111328	-0.10742	-0.081053	-0.065428	-0.0830062
-15.66	-0.03125	-0.0322266	-0.0849609	-0.0888672	-0.0644531	-0.0390625	-0.0664063
-15.56	-0.0458984	-0.0439451	-0.0849609	-0.0917967	-0.066406	-0.0537107	-0.0712888
-15.46	-0.0400391	-0.0390618	-0.0947266	-0.0878899	-0.0703118	-0.0576164	-0.0615227
-15.36	-0.0234375	-0.0410155	-0.0820313	-0.0664061	-0.0517577	-0.0390624	-0.0585936
-15.26	-0.0283203	-0.0488286	-0.0869141	-0.0595708	-0.0468755	-0.0419927	-0.0566411
-15.16	-0.0283203	-0.0605469	-0.0869141	-0.0712891	-0.0537109	-0.0458984	-0.0634766
-15.06	-0.0253906	-0.0439453	-0.0839844	-0.0595703	-0.0419922	-0.03125	-0.0507813
-14.96	-0.0302734	-0.0556633	-0.0820313	-0.0664055	-0.0537102	-0.0244133	-0.0507805
-14.86	-0.0136719	-0.0429686	-0.0742188	-0.048828	-0.0537108	-0.00292954	-0.0292967
-14.76	-0.0185547	-0.0478517	-0.0703125	-0.0468751	-0.0488283	0.00195298	-0.0224611
-14.66	-0.0126953	-0.0410156	-0.0703125	-0.0419922	-0.0439453	-0.00683594	-0.0146484
-14.56	-0.0107422	-0.0537109	-0.078125	-0.0439453	-0.0537109	-0.00976563	-0.0244141
-14.46	0.00292969	-0.0488281	-0.0703125	-0.0351563	-0.0566406	-0.000976563	-0.0078125
-14.36	-0.00390625	-0.0517587	-0.0634766	-0.04004	-0.0615243	-0.00586027	-0.000977457
-14.26	-0.0078125	-0.0605465	-0.0742188	-0.0449215	-0.0732418	-0.0146481	-0.0126949
-14.16	-0.00585938	-0.0527344	-0.0693359	-0.046875	-0.0576172	0.00292969	0.00390625
-14.06	0.0107422	-0.0292973	-0.0478516	-0.0292973	-0.0312504	0.0126949	0.0136714
-13.96	0.00488281	-0.0400403	-0.0341797	-0.0263685	-0.0400403	0.00390498	0.0107409
-13.86	-0.0117188	-0.0566404	-0.0507813	-0.0478513	-0.0615232	-0.00585915	-0.0126951
-13.76	-0.000976563	-0.0507815	-0.0361328	-0.0371096	-0.058594	-2.23517e-07	-0.00976585
-13.66	-0.00878906	-0.0605469	-0.0439453	-0.0400391	-0.0498047	0.00195313	-0.0126953
-13.56	-0.0273438	-0.0605465	-0.0546875	-0.0400387	-0.0615231	-0.0126949	-0.0244137
-13.46	-0.0107422	-0.0478519	-0.0498047	-0.0351566	-0.0488285	-0.00488319	-0.0195316
-13.36	-0.015625	-0.0527344	-0.0429688	-0.0400391	-0.0419922	-0.00683594	-0.0126953
-13.26	-0.00390625	-0.0410162	-0.0429688	-0.03711	-0.0419928	0.00976503	-0.0126959
-13.16	-0.0117188	-0.0537109	-0.0429688	-0.0400391	-0.0419922	0.00195313	-0.0205078
-13.06	0.000976563	-0.047851	-0.0380859	-0.0351557	-0.0371089	0.00683646	-0.00781198
-12.96	0.0078125	-0.0322275	-0.0195313	-0.0166025	-0.0185556	0.013671	-0.000977457
-12.86	-0.00390625	-0.0488281	-0.03125	-0.0205078	-0.0302734	0.00976563	-0.0126953
-12.76	0.0078125	-0.0488287	-0.0234375	-0.0234381	-0.030274	0.00976503	-0.0126959
-12.66	0	-0.0449219	-0.03125	-0.0244141	-0.0429688	0.00195313	-0.0205078
-12.56	0	-0.041992	-0.0224609	-0.0166013	-0.041992	0.00195335	-0.00878884
-12.46	0.0107422	-0.0458981	-0.0244141	-0.00195275	-0.0273434	0.0166019	-0.005859
-12.36	0.015625	-0.0410165	-0.0117188	0.00292879	-0.0224618	0.0214835	-0.000977457
-12.26	0.0126953	-0.0439453	-0.0117188	-0.00878906	-0.0341797	0.0214844	-0.00488281
-12.16	0.0078125	-0.0410156	-0.0117188	-0.000976563	-0.0371094	0.0292969	-0.00488281
-12.06	0.0078125	-0.0410162	0	-0.000977159	-0.0312506	0.0292963	0.00683534
-11.96	0.0107422	-0.0371094	0	0.00292969	-0.0224609	0.0214844	-0.000976563
-11.86	0.0244141	-0.0371103	0	0.00292879	-0.0224618	0.0214835	-0.000977457
-11.76	0.0078125	-0.0488281	-0.0117188	-0.00585938	-0.0341797	0.00976563	-0.00488281
-11.66	0.00292969	-0.0410156	-0.0117188	0.00390625	-0.0224609	0.0214844	-0.00488281
-11.56	0.000976563	-0.0488281	-0.0078125	0.00292969	-0.0253906	0.0136719	-0.00390625
-11.46	0.00292969	-0.0371103	-0.0078125	-0.00195402	-0.0107431	0.0214835	-0.00878996
-11.36	-0.015625	-0.0488281	-0.0117188	-0.00878906	-0.0224609	0.00976563	-0.0205078
-11.26	-0.00390625	-0.0341806	-0.0117188	-0.00878996	-0.0224618	0.00976473	-0.00878996
-11.16	-0.015625	-0.0527344	-0.0234375	-0.0126953	-0.0341797	-0.00195313	-0.0205078
-11.06	-0.0107422	-0.047851	-0.00683594	-0.00781198	-0.0175776	5.21541e-07	-0.0156245
-10.96	0.0078125	-0.0322269	0.00292969	-0.000976935	-0.0107426	0.00195275	-0.000976935
-10.86	0.00292969	-0.0341793	0	0.00585975	-0.0156246	0.00878944	-0.005859
-10.76	0.015625	-0.0292978	0.0107422	0.0107413	-0.00293058	0.013671	-0.000977457
-10.66	0.00390625	-0.0458984	0.0126953	-0.000976563	-0.00292969	0.00195313	-0.0126953
-10.56	0.00878906	-0.0361329	0.0126953	0.0117187	0.00195305	0.00683586	0.00390618
-10.46	0.0195313	-0.0371094	0.0195313	0.0224609	0.00390625	0.0136719	0.00292969
-10.36	0.0273438	-0.0371094	0.0195313	0.0224609	0.00878906	0.0136719	0.0107422
-10.26	0.0224609	-0.0292969	0.03125	0.0224609	0.00878906	0.0253906	0.0107422
-10.16	0.015625	-0.0175781	0.03125	0.0224609	0.0205078	0.0253906	0.0224609
-10.06	0.0126953	-0.0292967	0.0195313	0.0107424	0.0166018	0.0166018	0.0107424
-9.96001	0.0107422	-0.00683616	0.0341797	0.0214842	0.0166013	0.0322263	0.0136717
-9.86001	0.0078125	-0.00976563	0.03125	0.0185547	0.0205078	0.0292969	0.0136719
-9.76001	0.0078125	0.0019526	0.03125	0.0185542	0.0205073	0.0292964	0.0263667
-9.66	0.0117188	0.00292969	0.0322266	0.0234375	0.0214844	0.0195313	0.0166016
-9.56001	0.0205078	0.00976563	0.0390625	0.0302734	0.0283203	0.0214844	0.0214844
-9.46001	0.015625	0.0214837	0.0390625	0.0380853	0.0400384	0.0214837	0.0263665
-9.36001	0.0214844	0.0156251	0.0419922	0.0410158	0.0312501	0.00781265	0.029297
-9.26001	0.0283203	0.0224615	0.0439453	0.0429693	0.0410161	0.00781302	0.0312505
-9.16	0.0322266	0.0419922	0.0585938	0.0498047	0.0595703	0.0214844	0.0380859
-9.06001	0.015625	0.0371094	0.046875	0.0498047	0.0556641	0.0244141	0.0380859
-8.96001	0.0273438	0.0488281	0.046875	0.0449219	0.0507813	0.0292969	0.0380859
-8.86001	0.0273438	0.0488275	0.0585938	0.0380853	0.0556635	0.0292963	0.0380853
-8.76001	0.0273438	0.0488281	0.0507813	0.0380859	0.0478516	0.0185547	0.0302734
-8.66	0.0273438	0.0556641	0.0507813	0.0380859	0.0595703	0.0136719	0.0302734
-8.56001	0.015625	0.0537109	0.0341797	0.0351563	0.0478516	0.0136719	0.0263672
-8.46001	0.015625	0.0605463	0.0351563	0.0380853	0.0556635	0.0136713	0.0263666
-8.36001	0.0195313	0.060546	0.0390625	0.0302725	0.0478507	0.00878817	0.0185538
-8.26001	0.0078125	0.0488281	0.0273438	0.0302734	0.0361328	0.00976563	0.00683594
-8.16	0.0107422	0.0605469	0.0439453	0.0380859	0.0478516	0.00976563	0.00683594
-8.06001	0.015625	0.0634766	0.0585938	0.0449219	0.0478516	0.00976563	0.0185547
-7.96001	0.015625	0.0566397	0.0585938	0.0351553	0.0556631	0.0146475	0.0185537
-7.86001	0.0078125	0.0439452	0.0458984	0.017578	0.0429686	0.0205077	0.0136717
-7.76001	0.000976563	0.0537102	0.0439453	0.027343	0.0410149	0.0185539	0.011718
-7.66	0.00292969	0.0566406	0.0458984	0.0253906	0.03125	0.00878906	0.00195313
-7.56001	-0.000976563	0.0566404	0.0390625	0.0185545	0.0361326	0.0097654	0.0117185
-7.46001	0.000976563	0.0537099	0.0439453	0.0273427	0.0332021	0.00683489	0.015624
-7.36001	-0.0126953	0.0517574	0.0253906	0.00878862	0.0195308	-0.00683638	0.00195268
-7.26001	-0.00585938	0.0458981	0.0175781	-0.00390662	0.021484	-0.0126957	0.00390588
-7.16	-0.00878906	0.0410156	0.03125	-0.000976563	0.0332031	-0.0175781	-0.000976563
-7.06001	0.000976563	0.0458975	0.03125	-0.000977457	0.0400382	-0.017579	0.0107413
-6.96001	-0.00390625	0.0410156	0.0224609	-0.000976563	0.0283203	-0.0175781	-0.000976563
-6.86001	-0.00390625	0.0556635	0.0273438	-0.000977159	0.0361322	-0.0175787	0.00195253
-6.76001	-0.0117188	0.0527335	0.0195313	-0.000977457	0.0400382	-0.0253915	-0.000977457
-6.66	-0.015625	0.0537109	0.0205078	-0.0126953	0.0283203	-0.0263672	-0.00488281
-6.56001	-0.015625	0.0556631	0.0224609	-0.000977531	0.0283193	-0.0214853	-0.00488378
-6.46001	-0.0166016	0.0361323	0.00292969	-0.0058599	0.0156245	-0.0341802	-0.0058599
-6.36001	-0.0234375	0.0458984	-0.00390625	-0.0126953	0.00878906	-0.0410156	-0.0126953
-6.26001	-0.0234375	0.0527344	0.00488281	-0.000976563	0.0205078	-0.0410156	-0.0126953
-6.16	-0.0234375	0.0527344	0.00292969	-0.00390625	0.0205078	-0.0292969	-0.0126953
-6.06001	-0.0234375	0.0410156	-0.00390625	-0.00585938	0.00878906	-0.0410156	-0.0244141
-5.96001	-0.0205078	0.0410156	-0.00390625	-0.00390625	0.0166016	-0.0410156	-0.0126953
-5.86001	-0.0224609	0.0517572	-0.00390625	-0.00585997	0.016601	-0.0410162	-0.0126959
-5.76001	-0.0234375	0.0488281	-0.00390625	-0.0205078	0.00878906	-0.0322266	-0.0126953
-5.66	-0.0234375	0.0488281	-0.00390625	-0.00878906	0.015625	-0.0371094	-0.0126953
-5.56001	-0.0234375	0.0488272	-0.00683594	0.00390536	-0.00293058	-0.0371103	-0.0126962
-5.46001	-0.0351563	0.0419922	-0.0234375	-0.000976563	-0.00292969	-0.0488281	-0.0078125
-5.36001	-0.0351563	0.0488281	-0.00878906	0.00195313	0.00488281	-0.0371094	-0.0175781
-5.26001	-0.0351563	0.0488281	-0.00683594	0.00683594	0.00488281	-0.0371094	-0.0244141
-5.16	-0.0351563	0.0488281	-0.00878906	0.0234375	0.00488281	-0.0292969	-0.0244141
-5.06001	-0.0302734	0.0488275	-0.015625	0.0185541	0.00488222	-0.045899	-0.0244147
-4.96001	-0.03125	0.0410156	-0.0234375	0.0107422	-0.00292969	-0.0605469	-0.0322266
-4.86001	-0.0205078	0.0410147	-0.0234375	0.0107413	-0.00293058	-0.048829	-0.0322275
-4.76001	-0.0273438	0.0292967	-0.0351563	0.0097654	-0.00683616	-0.0605471	-0.036133
-4.66	-0.0302734	0.0292969	-0.0380859	0.0234375	-0.00976563	-0.0634766	-0.0419922
-4.56001	-0.0429688	0.0214844	-0.0390625	0.0185547	-0.0224609	-0.0683594	-0.0478516
-4.46001	-0.0341797	0.0341788	-0.0390625	0.0302725	-0.0224618	-0.07129	-0.0478525
-4.36001	-0.0507813	0.0244141	-0.0537109	0.0234375	-0.0390625	-0.0878906	-0.0517578
-4.26001	-0.0429688	0.0224603	-0.0585938	0.0302728	-0.045899	-0.0810553	-0.0400397
-4.16	-0.0390625	0.0332031	-0.0585938	0.0175781	-0.0537109	-0.0957031	-0.0400391
-4.06001	-0.0390625	0.0332031	-0.0585938	0.0107422	-0.0419922	-0.0957031	-0.0332031
-3.96001	-0.0439453	0.0332022	-0.0634766	0.02246	-0.0419931	-0.0878915	-0.0429696
-3.86001	-0.0625	0.021485	-0.0703125	0.0107428	-0.05664	-0.0996088	-0.0644525
-3.76001	-0.0351563	0.0292983	-0.0654297	0.00683735	-0.0390611	-0.0917955	-0.0517564
-3.66	-0.0332031	0.0361328	-0.0634766	0.0371094	-0.0302734	-0.0761719	-0.0361328
-3.56001	-0.046875	0.0458994	-0.0703125	0.0273447	-0.0507803	-0.0927725	-0.0371084
-3.46001	-0.0371094	0.0654298	-0.0576172	0.0429689	-0.033203	-0.0947264	-0.0224608
-3.36001	-0.0478516	0.0673827	-0.0556641	0.0449217	-0.0195314	-0.0800783	-0.0253908
-3.26001	-0.0419922	0.0654304	-0.0625	0.0458992	-0.0361321	-0.0800774	-0.0322258
-3.16	-0.0371094	0.0703125	-0.0478516	0.0605469	-0.03125	-0.0820313	-0.0292969
-3.06001	-0.0224609	0.0732425	-0.0410156	0.0869144	-0.0146481	-0.0703122	-0.0078122
-2.96001	-0.0185547	0.0771492	-0.0419922	0.0859382	-0.0126946	-0.0761711	0.003907
-2.86001	0	0.0869144	-0.0517578	0.103516	0.0107426	-0.068359	0.00878944
-2.76001	0.00292969	0.0917975	-0.0634766	0.125001	0.00585997	-0.0761713	0.0185553
-2.66	-0.00683594	0.107422	-0.0537109	0.142578	0.00390625	-0.0732422	0.0234375
-2.56001	-0.00878906	0.114259	-0.0634766	0.159181	-0.0146475	-0.0751944	0.0185556
-2.46001	-0.00390625	0.11914	-0.0585938	0.170898	-0.0058599	-0.0732427	0.0253901
-2.36001	-0.0107422	0.109376	-0.0771484	0.152344	-0.0175776	-0.094726	0.0117193
-2.26001	-0.00390625	0.111328	-0.0703125	0.151367	-0.0156248	-0.0996092	0.0234377
-2.16	-0.000976563	0.125977	-0.0751953	0.137695	-0.0078125	-0.101563	0.0166016
-2.06001	0.000976563	0.123047	-0.0849609	0.133789	-0.00878884	-0.109375	0.00878929
-1.96001	0.00878906	0.116212	-0.0703125	0.112306	-0.0156235	-0.119139	0.00195462
-1.86001	0.0273438	0.138674	-0.0585938	0.115236	-0.0029276	-0.111326	0.00976771
-1.76001	0.0498047	0.161134	-0.0400391	0.140626	0.0166025	-0.0839835	0.0341806
-1.66	0.0302734	0.177734	-0.0537109	0.149414	0	-0.0771484	0.0302734
-1.56001	-0.00292969	0.177734	-0.0908203	0.132813	-0.00585938	-0.0800781	0.00585938
-1.46001	-0.0361328	0.189453	-0.125	0.120117	-0.027344	-0.0712893	-0.020508
-1.36001	-0.078125	0.190431	-0.161133	0.1084	-0.0527333	-0.100585	-0.0341786
-1.26001	-0.104492	0.14258	-0.175781	0.082033	-0.100584	-0.122069	-0.0165998
-1.16	-0.0957031	0.106445	-0.140625	0.0595703	-0.114258	-0.124023	-0.0253906
-1.06001	-0.140625	0.0790997	-0.0732422	0.0507794	-0.150392	-0.11133	0.00781064
-0.960007	-0.147461	0.049811	-0.0107422	0.034186	-0.111322	-0.175775	6.33299e-06
-0.860008	0.175781	0.0517386	0.166992	0.12791	0.103496	-0.117207	0.100567
-0.76001	0.291016	-0.129928	-0.0625	-0.126999	0.0565952	-0.0127408	0.164994
-0.660004	-0.0136719	-0.356445	-0.384766	-0.447266	-0.00683594	-0.108398	0.00488281
-0.560005	-0.0273438	-0.168947	-0.141602	-0.140627	0.0468731	-0.0410175	-0.0322285
-0.460007	-0.107422	-0.00292945	-0.0107422	-0.00976539	0.0439456	0.027344	0.00390649
-0.360008	0.202148	0.175778	-0.03125	0.0908167	0.00487924	0.0859339	0.0312464
-0.26001	0.592773	0.269513	-0.0693359	0.0849422	0.377911	0.329083	0.403302
-0.160004	0.271484	0.333984	-0.0078125	0.0839844	0.555664	0.460938	0.452148
-0.0600052	-6.77832	1.11168	1.1123	1.1107	-8.83461	-14.6539	-59.402
0.0399933	-12.2158	-4.99396	-1.08594	-3.59748	-88.4207	-168.551	-392.399
0.139992	-9.7334	-16.8312	-27.9072	-48.5753	-148.953	-284.228	-603.06
0.23999	-5.82227	-19.0461	-44.1631	-76.0637	-124.725	-249.725	-490.255
0.339996	-4.71094	-13.9951	-35.5811	-63.8311	-90.3516	-179.05	-352.752
0.439995	-3.90625	-10.0743	-25.1143	-46.547	-68.8507	-132.873	-267.369
0.539993	-2.84766	-7.72468	-18.6328	-34.836	-53.1368	-100.701	-208.449
0.639992	-1.76855	-5.50985	-14.4092	-26.422	-40.5235	-77.0138	-160.668
0.73999	-1.4043	-4.26859	-11.0303	-20.6768	-31.1866	-58.9317	-123.075
0.839996	-0.917969	-2.94922	-8.04492	-15.5439	-23.6504	-44.2871	-94.0244
0.939995	-0.777344	-2.24025	-5.91504	-11.6514	-18.0733	-32.6446	-72.003
1.03999	-0.441406	-1.4805	-4.32129	-8.39749	-13.2744	-23.4785	-53.7315
1.13999	-0.202148	-1.06153	-3.09766	-6.25782	-9.82227	-16.9863	-39.084
1.23999	0.140625	-0.509774	-1.78516	-4.4297	-6.91016	-11.5332	-26.832
1.34	0.271484	-0.442383	-1.06152	-2.91016	-4.63574	-7.19434	-17.6133
1.43999	0.365234	-0.234385	-0.486328	-1.68653	-2.88478	-3.46095	-9.5879
1.53999	0.242188	0.123044	-0.0625	-0.792971	-1.49805	-1.01856	-3.48438
1.63999	0.344727	0.430663	0.361328	-0.106446	-0.329103	0.970702	1.70215
1.73999	0.475586	0.426755	0.776367	0.480466	0.628903	2.94238	5.65039
1.84	0.522461	0.546875	0.943359	1.03223	1.22949	4.2832	8.27832
1.93999	0.571289	0.59668	1.08594	1.42383	1.95703	5.5293	10.7129
2.03999	0.631836	0.783201	1.33496	1.69922	2.28711	6.20312	12.8994
2.13999	0.619141	0.807615	1.44922	1.81152	2.57129	6.90234	14.4512
2.23999	0.608398	0.817382	1.55273	2.04394	2.85449	7.66406	15.7344
2.34	0.581055	0.844727	1.625	2.1748	0.00188	0.00664	0.0034
2.43999	0.601563	0.880857	1.6543	2.43164	0.2509	0.46562	0.9585
2.53999	0.599609	0.875974	1.70313	2.36133	0.49308	0.89824	1.8208
2.63999	0.592773	0.890623	1.75098	2.42187	0.70695	1.1834	2.5952
2.73999	0.580078	0.902344	1.7373	2.48535	0.80559	1.47344	2.9585
2.84	0.594727	0.924805	1.7959	2.58105	0.97258	1.63848	3.5805
2.93999	0.592773	0.943357	1.83984	2.6709	1.11222	1.8455	4.1499
3.03999	0.592773	0.953123	1.88086	2.72851	1.19914	2.0545	4.7046
3.13999	0.589844	0.943357	1.90234	2.79199	1.27336	2.2645	5.2339
3.23999	0.566406	0.924804	1.91992	2.85937	1.34269	2.4686	5.6948
3.34	0.585938	0.938477	1.95605	2.94238	1.44035	2.7449	6.0639
3.43999	0.59082	0.928709	1.96582	2.99316	1.56926	2.9754	6.355
3.53999	0.585938	0.926757	1.9873	3.04102	1.65129	3.1502	6.6675
3.63999	0.610352	0.963866	2.02441	3.1084	1.74894	3.3191	6.9839
3.73999	0.628906	0.977538	2.05762	3.1709	1.85051	3.5145	7.2944
3.84	0.626953	0.993164	2.08496	3.19727	1.95793	3.6922	7.5962
3.93999	0.617188	1.00683	2.08984	3.22851	2.03019	3.8475	7.9136
4.03999	0.62207	1.00976	2.13379	3.25879	2.13761	4.0145	8.2104
4.13999	0.626953	0.993163	2.15527	3.28711	2.21476	4.1463	8.4741
4.23999	0.642578	0.996094	2.17285	3.30762	2.28606	4.3191	8.7622
4.34	0.672852	1.0459	2.2041	3.35059	2.39445	4.4959	9.0815
4.43999	0.702148	1.07324	2.25293	3.41211	2.45793	4.6512	9.3657
4.53999	0.695313	1.06933	2.29199	3.43652	2.50676	4.7869	9.6401
4.63999	0.71875	1.07715	2.33008	3.47656	2.56926	4.9441	9.9018
4.73999	0.734375	1.08496	2.36719	3.51563	2.65227	5.074	10.1919
4.84	0.757813	1.10645	2.41309	3.57324	2.72941	5.2381	10.4995
4.93999	0.757813	1.12305	2.4375	3.63867	2.81144	5.3885	10.8149
5.03999	0.770508	1.13379	2.46191	3.6709	2.88469	5.5135	11.1089
5.13999	0.777344	1.14746	2.48828	3.72949	2.95305	5.6561	11.3559
5.23999	0.780273	1.17285	2.50781	3.79492	3.03312	5.7996	11.6118
5.34	0.799805	1.18945	2.52734	3.8584	3.10832	5.9158	11.8862
5.43999	0.826172	1.21094	2.55859	3.90625	3.18156	6.0389	12.1411
5.53999	0.839844	1.22363	2.58105	3.95215	3.27336	6.1824	12.4096
5.63999	0.862305	1.25195	2.62207	3.99414	3.35344	6.3035	12.6596
5.73999	0.879883	1.27148	2.66016	4.01562	3.41398	6.4246	12.9184
5.84	0.862305	1.2793	2.66797	4.04785	3.4677	6.5418	13.1499
5.93999	0.879883	1.29883	2.70703	4.08203	3.55266	6.6824	13.3862
6.03999	0.884766	1.31055	2.71875	4.11621	3.60441	6.8172	13.6313
6.13999	0.884766	1.31836	2.75	4.15918	3.65227	6.9529	13.852
6.23999	0.898438	1.32715	2.75977	4.1875	3.69524	7.0711	14.0708
6.34	0.925781	1.33984	2.79883	4.2168	3.75871	7.2313	14.3462
6.43999	0.925781	1.35937	2.82813	4.24902	3.82414	7.3523	14.5513
6.53999	0.917969	1.37109	2.85938	4.2998	3.88078	7.4686	14.7788
6.63999	0.922852	1.38281	2.87891	4.32812	3.93644	7.5779	15.0093
6.73999	0.936523	1.37988	2.89941	4.34277	3.97941	7.699	15.2173
6.84	0.9375	1.40039	2.91992	4.39648	4.04582	7.8182	15.437
6.93999	0.9375	1.40039	2.93945	4.4209	4.10148	7.9402	15.6479
7.03999	0.959961	1.40723	2.95898	4.45996	4.15715	8.0535	15.8501
7.13999	0.977539	1.4209	2.98145	4.51855	4.23527	8.1707	16.063
7.23999	0.976563	1.43164	2.99512	4.55664	4.30266	8.2869	16.2573
7.34	0.989258	1.43945	3.01758	4.58691	4.3593	8.3992	16.4663
7.43999	0.999023	1.43945	3.01758	4.62305	4.43449	8.5057	16.6382
7.53999	1.02246	1.45801	3.04395	4.66308	4.49504	8.6072	16.8198
7.63999	1.0127	1.44824	3.0459	4.67773	4.53117	8.6873	16.9829
7.73999	1.00781	1.44629	3.05566	4.6875	4.56926	8.7879	17.145
7.84	1.01563	1.45898	3.07031	4.72168	4.61613	8.8816	17.3276
7.93999	1.01563	1.45605	3.08691	4.75586	4.65617	8.99	17.5044
8.03999	1.00488	1.45508	3.09668	4.77734	4.69816	9.0896	17.6665
8.13999	0.998047	1.44141	3.09961	4.80176	4.75871	9.1893	17.8315
8.23999	0.993164	1.45605	3.12207	4.80762	4.78117	9.2752	17.9946
8.34	0.981445	1.45117	3.12891	4.84082	4.80754	9.3602	18.187
8.43999	0.975586	1.46289	3.12598	4.8457	4.8466	9.4705	18.3638
8.53999	0.974609	1.47363	3.13184	4.87305	4.90031	9.5564	18.5366
8.63999	0.974609	1.47168	3.14844	4.8877	4.94914	9.659	18.7085
8.73999	0.980469	1.49414	3.16895	4.89648	4.99406	9.7771	18.8852
8.84	0.973633	1.4834	3.16504	4.89941	5.02434	9.8748	19.0366
8.93999	0.96875	1.50586	3.18652	4.93262	5.0839	9.9783	19.229
9.03999	0.966797	1.49219	3.19141	4.96191	5.12297	10.0535	19.3804
9.13999	0.961914	1.50684	3.20605	4.99414	5.1718	10.1463	19.5434
9.23999	0.963867	1.5166	3.21875	5.00781	5.19328	10.2303	19.7104
9.34	0.973633	1.52637	3.21875	5.02734	5.23918	10.323	19.8989
9.43999	0.986328	1.53906	3.23828	5.04785	5.30266	10.408	20.0532
9.53999	0.981445	1.53418	3.25	5.06641	5.35344	10.491	20.2055
9.63999	0.979492	1.53223	3.26465	5.08398	5.38273	10.5926	20.3638
9.73999	0.973633	1.5459	3.27441	5.1084	5.42375	10.6658	20.5259
9.84	0.973633	1.54102	3.28613	5.12988	5.47258	10.7576	20.6889
9.93999	0.975586	1.5498	3.28809	5.15039	5.51359	10.8396	20.8384
10.04	0.953125	1.53906	3.29199	5.16211	5.5341	10.9188	20.9663
10.14	0.96875	1.56543	3.31055	5.20019	5.58879	10.993	21.1186
10.24	0.976563	1.57715	3.32031	5.22461	5.64738	11.0809	21.272
10.34	0.973633	1.56738	3.32715	5.24805	5.70988	11.1502	21.4067
10.44	0.97168	1.56348	3.32813	5.26562	5.74504	11.241	21.5337
10.54	0.97168	1.54883	3.33789	5.29492	5.78801	11.3094	21.6704
10.64	0.972656	1.55664	3.34863	5.33496	5.82707	11.3797	21.8179
10.74	0.981445	1.56836	3.37598	5.3584	5.86125	11.452	21.9751
10.84	0.976563	1.56543	3.37109	5.36719	5.88273	11.5096	22.0864
10.94	0.976563	1.57324	3.3916	5.38184	5.91691	11.5906	22.1987
11.04	0.985352	1.59082	3.41699	5.41309	5.95695	11.6668	22.3511
11.14	0.991211	1.59473	3.41797	5.44043	6.02141	11.7479	22.4751
11.24	0.996094	1.58496	3.41797	5.44043	6.07219	11.8377	22.5923
11.34	0.991211	1.58398	3.4248	5.4668	6.09367	11.9012	22.7153
11.44	1.00879	1.56836	3.44238	5.49219	6.11613	11.992	22.8716
11.54	1.02441	1.58398	3.45801	5.52246	6.1757	12.0613	23.018
11.64	1.02539	1.58984	3.45898	5.54785	6.21574	12.1316	23.1401
11.74	1.02344	1.58496	3.46875	5.5625	6.26457	12.1971	23.2837
11.84	1.02734	1.5918	3.48047	5.59277	6.31926	12.2791	23.4048
11.94	1.04004	1.60449	3.49023	5.625	6.37785	12.3523	23.5561
12.04	1.05176	1.61914	3.5	5.64258	6.43351	12.4207	23.6938
12.14	1.03906	1.60644	3.50684	5.65918	6.47551	12.4861	23.813
12.24	1.03711	1.61426	3.50293	5.67871	6.51359	12.5447	23.9829
12.34	1.03516	1.63184	3.53223	5.71484	6.53117	12.618	24.1362
12.44	1.04395	1.63965	3.5459	5.75293	6.58391	12.6941	24.2886
12.54	1.04199	1.64551	3.54688	5.7832	6.63078	12.7635	24.4292
12.64	1.04297	1.6416	3.55469	5.80273	6.66789	12.8221	24.561
12.74	1.04688	1.64648	3.57813	5.81543	6.69328	12.8777	24.6841
12.84	1.04004	1.64355	3.57031	5.84375	6.70793	12.9334	24.8081
12.94	1.05176	1.66016	3.58301	5.87988	6.76164	12.993	24.9565
13.04	1.05371	1.66113	3.59863	5.90039	6.81145	13.0652	25.0893
13.14	1.05762	1.65332	3.60449	5.91211	6.8486	13.1414	25.2495
13.24	1.06641	1.66992	3.62109	5.94922	6.8779	13.1902	25.3901
13.34	1.06641	1.66504	3.62402	5.95996	6.8857	13.2488	25.5141
13.44	1.05664	1.66309	3.62207	5.97656	6.914	13.3162	25.6411
13.54	1.08105	1.69238	3.64844	6.02539	6.9657	13.3934	25.7886
13.64	1.07422	1.70508	3.65137	6.0498	7.0029	13.4598	25.937
13.74	1.08301	1.71094	3.66504	6.08105	7.0282	13.534	26.0581
13.84	1.08105	1.7207	3.66797	6.08887	7.0458	13.6004	26.187
13.94	1.08301	1.7207	3.68848	6.1123	7.0888	13.6746	26.3081
14.04	1.09277	1.73535	3.69434	6.12988	7.123	13.7313	26.4292
14.14	1.08594	1.72363	3.69434	6.12793	7.1474	13.7996	26.5337
14.24	1.08105	1.72461	3.69531	6.13574	7.1747	13.8631	26.6216
14.34	1.07422	1.72852	3.69922	6.15527	7.2128	13.9207	26.7495
14.44	1.09082	1.75293	3.72363	6.18848	7.2499	13.9959	26.8706
14.54	1.07813	1.74512	3.72559	6.19043	7.2655	14.073	26.9917
14.64	1.09766	1.75195	3.73828	6.22168	7.2997	14.1434	27.104
14.74	1.08594	1.75195	3.74316	6.22949	7.3271	14.2215	27.2065
14.84	1.08594	1.75195	3.75	6.24121	7.3505	14.2918	27.3393
14.94	1.09082	1.75977	3.77441	6.25391	7.3896	14.3621	27.4585
15.04	1.10547	1.75977	3.78125	6.27539	7.4169	14.4402	27.5698
15.14	1.09473	1.75977	3.78809	6.28027	7.4599	14.5105	27.6909
15.24	1.10742	1.77441	3.80371	6.30273	7.4902	14.573	27.8149
15.34	1.11328	1.78711	3.81348	6.31543	7.5263	14.6395	27.9516
15.44	1.10254	1.78808	3.82031	6.33594	7.5507	14.702	28.0581
15.54	1.09766	1.7793	3.82813	6.33887	7.5966	14.7752	28.1723
15.64	1.10547	1.78613	3.83984	6.37012	7.6308	14.8309	28.2768
15.74	1.10449	1.79101	3.84668	6.37012	7.6591	14.91	28.3901
15.84	1.09375	1.78711	3.84766	6.38965	7.6864	14.9637	28.4946
15.94	1.11719	1.81055	3.86719	6.40918	7.7255	15.0223	28.6089
16.04	1.11035	1.80371	3.86914	6.40137	7.7499	15.0809	28.7231
16.14	1.12891	1.82715	3.90234	6.42871	7.7997	15.1707	28.8589
16.24	1.12793	1.82031	3.9082	6.44336	7.83	15.2439	28.9682
16.34	1.13184	1.83008	3.91797	6.46777	7.8661	15.3113	29.0845
16.44	1.12988	1.82617	3.92578	6.47559	7.8935	15.3553	29.1753
16.54	1.11719	1.8418	3.9375	6.47949	7.9169	15.4129	29.2886
16.64	1.12891	1.84961	3.95605	6.50781	7.956	15.49	29.393
16.74	1.125	1.85742	3.95703	6.51074	7.9921	15.5301	29.4839
16.84	1.1416	1.86133	3.95898	6.52734	8.0234	15.5809	29.6186
16.94	1.14844	1.84961	3.96875	6.54199	8.0497	15.6365	29.7182
17.04	1.14844	1.85742	3.98828	6.57324	8.081	15.6941	29.8393
17.14	1.15625	1.86914	4.01172	6.58789	8.1034	15.741	29.9409
17.24	1.15527	1.87012	4.02344	6.59277	8.1318	15.7645	30.0307
17.34	1.16797	1.87305	4.02637	6.62402	8.1708	15.823	30.1274
17.44	1.15625	1.87305	4.02734	6.63965	8.1982	15.8816	30.2065
17.54	1.16797	1.88769	4.04395	6.65918	8.2128	15.952	30.3081
17.64	1.16406	1.86914	4.05078	6.66699	8.2138	16.0105	30.4028
17.74	1.17578	1.88867	4.07031	6.69824	8.2529	16.0682	30.519
17.84	1.17578	1.89746	4.08203	6.70996	8.2734	16.1121	30.6157
17.94	1.1875	1.9043	4.08496	6.72168	8.2997	16.1707	30.7104
18.04	1.18359	1.89551	4.08984	6.73828	8.3193	16.2068	30.8081
18.14	1.1875	1.89258	4.08984	6.7334	8.3456	16.2645	30.9214
18.24	1.19238	1.90039	4.10938	6.76465	8.3896	16.3426	31.0356
18.34	1.1875	1.90039	4.10938	6.77246	8.4169	16.4012	31.1206
18.44	1.19922	1.91992	4.12598	6.80371	8.453	16.4715	31.269
18.54	1.17969	1.91699	4.10938	6.80371	8.4677	16.5145	31.3706
18.64	1.1875	1.92383	4.13281	6.81836	8.5107	16.5848	31.4751
18.74	1.1875	1.91992	4.13574	6.82715	8.5458	16.6121	31.5659
18.84	1.19043	1.92188	4.14355	6.85352	8.5917	16.6609	31.6626
18.94	1.19238	1.91309	4.1416	6.86328	8.6327	16.7068	31.7622
19.04	1.19824	1.92285	4.15918	6.89258	8.662	16.7947	31.8589
19.14	1.20703	1.92773	4.17969	6.91602	8.6864	16.8621	31.9409
19.24	1.21875	1.93945	4.18457	6.92871	8.7245	16.9402	32.0581
19.34	1.22656	1.95605	4.19922	6.93652	8.7695	16.991	32.1792
19.44	1.21484	1.95117	4.20215	6.95606	8.8027	17.0379	32.2768
19.54	1.23145	1.96387	4.23145	6.98047	8.8398	17.1131	32.3667
19.64	1.24121	1.97754	4.24707	7.00684	8.8857	17.1785	32.4682
19.74	1.23828	1.9707	4.25391	7.02734	8.9257	17.2332	32.5698
19.84	1.23438	1.9707	4.24512	7.03027	8.9404	17.2801	32.6792
19.94	1.23828	1.96582	4.24219	7.04199	8.955	17.3201	32.769
20.04	1.23438	1.94434	4.23828	7.0498	8.9677	17.3738	32.8784
20.14	1.24316	1.96289	4.25781	7.08105	8.9989	17.4129	32.9995
20.24	1.24121	1.96191	4.26074	7.09863	9.0175	17.4578	33.0952
20.34	1.24316	1.96777	4.27441	7.10547	9.0478	17.4959	33.1723
20.44	1.25293	1.96875	4.29199	7.12305	9.0722	17.5447	33.2602
20.54	1.24609	1.95605	4.28906	7.125	9.0888	17.5838	33.352
20.64	1.25293	1.95117	4.30859	7.13965	9.1152	17.6395	33.437
20.74	1.23438	1.95898	4.2998	7.14746	9.1239	17.6834	33.5346
20.84	1.23926	1.96387	4.31836	7.16406	9.1405	17.7264	33.6167
20.94	1.24609	1.96582	4.32324	7.17383	9.162	17.7723	33.7036
21.04	1.25391	1.9707	4.33594	7.19824	9.1835	17.8309	33.8003
21.14	1.26563	1.9873	4.34766	7.21777	9.2177	17.8816	33.854
21.24	1.26953	1.98242	4.35938	7.22949	9.2411	17.9246	33.9292
21.34	1.27051	1.99512	4.36426	7.25098	9.2616	17.9568	34.0122
21.44	1.29395	2.00879	4.37891	7.26758	9.3114	18.0145	34.0893
21.54	1.27734	2.00195	4.38672	7.26855	9.3271	18.0564	34.187
21.64	1.28418	2.00195	4.3877	7.28027	9.3339	18.0926	34.2661
21.74	1.28906	2.01367	4.39063	7.31152	9.37	18.1434	34.3579
21.84	1.30566	2.02148	4.41016	7.31836	9.3974	18.202	34.4409
21.94	1.30078	2.02148	4.41016	7.31934	9.414	18.241	34.519
22.04	1.30371	2.02441	4.4248	7.3418	9.4433	18.2752	34.5698
22.14	1.30566	2.03808	4.43848	7.36719	9.4765	18.3357	34.6684
22.24	1.30371	2.02734	4.43262	7.37793	9.5019	18.3846	34.7524
22.34	1.31641	2.03711	4.44922	7.4043	9.538	18.4451	34.8345
22.44	1.29688	2.02637	4.44922	7.39746	9.5458	18.4939	34.8979
22.54	1.30859	2.0293	4.46875	7.42871	9.5722	18.5691	35.0141
22.64	1.29199	2.03711	4.46875	7.43652	9.5849	18.616	35.0737
22.74	1.28516	2.0293	4.46875	7.44531	9.6044	18.6902	35.1362
22.84	1.29688	2.04102	4.4834	7.45996	9.6279	18.741	35.2036
22.94	1.27734	2.02441	4.47363	7.45996	9.6327	18.7684	35.2886
23.04	1.29004	2.03125	4.48535	7.48437	9.664	18.8328	35.395
23.14	1.29688	2.04102	4.48828	7.51074	9.6982	18.8934	35.48
23.24	1.31152	2.04395	4.50293	7.52832	9.7323	18.9471	35.561
23.34	1.31641	2.06055	4.51953	7.53809	9.7636	19.0105	35.6596
23.44	1.31152	2.05566	4.50781	7.5459	9.7646	19.0496	35.7495
23.54	1.3125	2.05664	4.52734	7.55469	9.7958	19.0955	35.8471
23.64	1.32129	2.06543	4.53613	7.57812	9.8241	19.117	35.895
23.74	1.32129	2.08008	4.53906	7.59277	9.8388	19.1629	35.9917
23.84	1.32813	2.08008	4.55371	7.6123	9.8661	19.202	36.0815
23.94	1.31641	2.08496	4.56348	7.62012	9.8857	19.2293	36.1626
24.04	1.32422	2.09473	4.57031	7.63477	9.9169	19.2654	36.2261
24.14	1.33594	2.08789	4.57813	7.64746	9.953	19.3113	36.3354
24.24	1.34277	2.09473	4.59277	7.66211	9.9628	19.3523	36.4292
24.34	1.36035	2.12402	4.61426	7.69141	9.9872	19.4139	36.5122
24.44	1.36719	2.13574	4.62109	7.71777	10.0185	19.4715	36.6206
24.54	1.375	2.13086	4.62891	7.72949	10.0409	19.4959	36.687
24.64	1.375	2.14258	4.63672	7.74902	10.0507	19.534	36.7641
24.74	1.37891	2.14258	4.64063	7.75781	10.0693	19.5604	36.8589
24.84	1.37891	2.1543	4.66016	7.77246	10.1005	19.6043	36.9409
24.94	1.375	2.14551	4.65527	7.7832	10.1161	19.6395	37.0073
25.04	1.38672	2.15039	4.65625	7.80469	10.1425	19.6854	37.0854
25.14	1.37891	2.16211	4.66016	7.81152	10.1669	19.7215	37.1684
25.24	1.39063	2.17676	4.67285	7.83105	10.1982	19.7693	37.2221
25.34	1.37402	2.1748	4.68652	7.84277	10.2177	19.7918	37.2641
25.44	1.375	2.18945	4.69238	7.85059	10.2421	19.8426	37.3471
25.54	1.375	2.18945	4.70605	7.86523	10.2685	19.8816	37.4292
25.64	1.38379	2.19629	4.71191	7.87012	10.3027	19.9158	37.5073
25.74	1.37891	2.18945	4.72266	7.87012	10.2997	19.9441	37.5698
25.84	1.37891	2.18945	4.71094	7.87793	10.3124	19.9598	37.643
25.94	1.37891	2.19726	4.73047	7.88965	10.3388	20.0154	37.7182
26.04	1.375	2.19727	4.71875	7.89746	10.3583	20.0564	37.7964
26.14	1.38672	2.20898	4.72656	7.91699	10.3808	20.1082	37.8638
26.24	1.38672	2.2168	4.73828	7.92871	10.4169	20.1639	37.937
26.34	1.37891	2.21777	4.74219	7.94043	10.4286	20.2088	38.0112
26.44	1.38672	2.2207	4.75	7.95996	10.4482	20.2527	38.1089
26.54	1.38672	2.2207	4.76953	7.97168	10.4823	20.2918	38.1743
26.64	1.39844	2.23242	4.78125	7.99121	10.5068	20.3426	38.2378
26.74	1.38672	2.22852	4.77734	7.9873	10.5234	20.3699	38.2964
26.84	1.39063	2.23242	4.78125	7.99902	10.538	20.4207	38.3471
26.94	1.39063	2.25195	4.78906	8.01074	10.5644	20.4568	38.4263
27.04	1.39844	2.25195	4.80078	8.03027	10.5771	20.5027	38.5112
27.14	1.38184	2.25195	4.80371	8.03027	10.5937	20.5535	38.5698
27.24	1.38672	2.25488	4.81641	8.03809	10.6161	20.6121	38.6596
27.34	1.39941	2.24805	4.82813	8.05762	10.6474	20.6629	38.73
27.44	1.39355	2.25195	4.82031	8.06152	10.6591	20.6941	38.8003
27.54	1.40332	2.25195	4.84473	8.08105	10.6786	20.7449	38.8901
27.64	1.40137	2.24805	4.84668	8.08887	10.6982	20.7674	38.9438
27.74	1.40625	2.24512	4.83984	8.1084	10.7294	20.7996	39.0386
27.84	1.40234	2.22852	4.84766	8.1084	10.7402	20.8387	39.1167
27.94	1.41406	2.24023	4.85547	8.12793	10.7646	20.867	39.2065
28.04	1.40625	2.23242	4.85938	8.13184	10.7763	20.9051	39.2886
28.14	1.41504	2.24023	4.86719	8.15137	10.7958	20.9441	39.3589
28.24	1.41016	2.25195	4.87891	8.15918	10.8154	20.9949	39.4175
28.34	1.40625	2.24023	4.875	8.15918	10.8241	21.0174	39.4731
28.44	1.41309	2.24805	4.88672	8.17871	10.8466	21.0613	39.5386
28.54	1.41113	2.25488	4.89844	8.18652	10.8808	21.1004	39.6167
28.64	1.41309	2.24023	4.89844	8.20215	10.8974	21.1316	39.6714
28.74	1.40625	2.25195	4.91016	8.20996	10.9286	21.1512	39.7563
28.84	1.41797	2.25195	4.91797	8.22949	10.9482	21.1873	39.8003
28.94	1.42578	2.25977	4.92969	8.23828	10.9677	21.2254	39.8784
29.04	1.4375	2.25976	4.94922	8.25293	10.9989	21.2645	39.9575
29.14	1.4375	2.24805	4.94531	8.24902	11.0116	21.2918	40.0112
29.24	1.4375	2.26758	4.95703	8.27246	11.0263	21.3426	40.0776
29.34	1.44531	2.26758	4.97363	8.29199	11.0497	21.3934	40.1548
29.44	1.43262	2.25488	4.97559	8.28711	11.0566	21.4314	40.2134
29.54	1.43066	2.26465	4.97363	8.2998	11.0741	21.4686	40.313
29.64	1.43262	2.25488	4.9834	8.30664	11.079	21.5008	40.3735
29.74	1.43359	2.26758	4.97656	8.31934	11.0849	21.5379	40.4448
29.84	1.43359	2.26758	4.98828	8.32715	11.1044	21.5887	40.522
29.94	1.43066	2.2793	4.99609	8.34668	11.1239	21.6395	40.5854
30.04	1.43457	2.28418	5.00488	8.36328	11.1405	21.6873	40.6499
30.14	1.4248	2.28808	5.01953	8.38183	11.1552	21.7215	40.6987
30.24	1.40918	2.27441	5.00293	8.37305	11.162	21.7439	40.7524
30.34	1.41406	2.2793	5.01563	8.38574	11.1796	21.7879	40.8354
30.44	1.41113	2.26855	5.00488	8.39453	11.1952	21.8279	40.9067
30.54	1.41797	2.27148	5.01953	8.40137	11.2216	21.8621	40.9604
30.64	1.41797	2.27832	5.02246	8.4209	11.2411	21.9129	41.0259
30.74	1.41797	2.27148	5.03906	8.42773	11.2489	21.9637	41.0893
30.84	1.42969	2.29102	5.05566	8.44043	11.2685	22.0027	41.1401
30.94	1.41797	2.2793	5.04199	8.44824	11.288	22.0301	41.1919
31.04	1.42578	2.29102	5.06641	8.46777	11.3075	22.0496	41.269
31.14	1.41797	2.29102	5.05859	8.47949	11.3339	22.0926	41.312
31.24	1.4248	2.28613	5.07324	8.48633	11.3534	22.1385	41.3852
31.34	1.41113	2.28125	5.07129	8.48047	11.371	22.1561	41.4223
31.44	1.42578	2.2832	5.07813	8.50684	11.3974	22.202	41.4878
31.54	1.42578	2.28613	5.09766	8.51855	11.4169	22.2293	41.5581
31.64	1.42578	2.29102	5.09473	8.52344	11.4413	22.2693	41.6401
31.74	1.42969	2.2832	5.10449	8.52246	11.4599	22.2957	41.6909
31.84	1.42969	2.29102	5.10645	8.54199	11.4911	22.327	41.7563
31.94	1.42969	2.30273	5.11621	8.56152	11.5107	22.366	41.8315
32.04	1.42578	2.29102	5.11719	8.56934	11.5185	22.3934	41.8784
32.14	1.42578	2.31055	5.12891	8.58105	11.538	22.4246	41.937
32.24	1.43262	2.30566	5.13184	8.5957	11.5556	22.4705	42.0141
32.34	1.43457	2.32227	5.14551	8.61719	11.5937	22.5115	42.0747
32.44	1.42871	2.30176	5.13965	8.61523	11.5995	22.5369	42.1509
32.54	1.43359	2.32617	5.15625	8.62793	11.6405	22.5682	42.2065
32.64	1.43848	2.32617	5.15625	8.62793	11.6552	22.5887	42.27
32.74	1.44531	2.33398	5.16406	8.64746	11.6864	22.6277	42.3423
32.84	1.44922	2.33496	5.16797	8.65918	11.6982	22.659	42.4028
32.94	1.45703	2.33008	5.18066	8.6709	11.7177	22.6971	42.4682
33.04	1.44531	2.33008	5.1875	8.66699	11.745	22.7059	42.5073
33.14	1.4375	2.33008	5.1875	8.67871	11.7568	22.741	42.5698
33.24	1.45215	2.3418	5.19922	8.68555	11.788	22.7801	42.6284
33.34	1.4541	2.34668	5.2041	8.69531	11.8046	22.8162	42.7075
33.44	1.44824	2.33301	5.20703	8.70117	11.8105	22.8416	42.7524
33.54	1.45313	2.34961	5.23047	8.71777	11.8466	22.8748	42.8081
33.64	1.45313	2.35254	5.23828	8.7373	11.8661	22.909	42.8862
33.74	1.45703	2.34961	5.24219	8.74219	11.8779	22.9324	42.9409
33.84	1.45703	2.35742	5.24219	8.76367	11.8974	22.9715	42.9878
33.94	1.44531	2.35449	5.23828	8.76855	11.9052	22.9988	43.0386
34.04	1.4502	2.34961	5.24512	8.77637	11.9247	23.0418	43.0971
34.14	1.45313	2.34961	5.23438	8.78906	11.9443	23.0574	43.1557
34.24	1.45313	2.35742	5.24609	8.80273	11.956	23.1004	43.1948
34.34	1.45996	2.34961	5.23828	8.80762	11.9677	23.1199	43.2378
34.44	1.46484	2.35645	5.24609	8.82715	11.9872	23.1707	43.2837
34.54	1.46484	2.35742	5.25781	8.82715	12.0146	23.202	43.352
34.64	1.46484	2.36914	5.26953	8.84668	12.0331	23.241	43.4292
34.74	1.46484	2.35742	5.26563	8.85449	12.0224	23.2684	43.4712
34.84	1.46973	2.37695	5.27734	8.87109	12.0419	23.2996	43.5346
34.94	1.47656	2.36914	5.26953	8.87793	12.0654	23.3309	43.5854
35.04	1.47363	2.37402	5.27441	8.89844	12.082	23.367	43.645
35.14	1.48047	2.38086	5.28125	8.91308	12.0937	23.3934	43.6987
35.24	1.47656	2.38086	5.27246	8.90918	12.0966	23.4207	43.7456
35.34	1.47656	2.38867	5.28223	8.92383	12.1308	23.452	43.8081
35.44	1.47656	2.40039	5.28418	8.94824	12.1552	23.4783	43.8667
35.54	1.47168	2.40332	5.29199	8.95117	12.1698	23.5027	43.9243
35.64	1.47168	2.39746	5.29395	8.94824	12.1669	23.534	43.9565
35.74	1.47656	2.40039	5.30859	8.96777	12.1864	23.5535	44.0268
35.84	1.47656	2.41211	5.32031	8.97949	12.206	23.5926	44.0698
35.94	1.48633	2.42871	5.32031	8.99219	12.2421	23.6365	44.1138
36.04	1.50293	2.43848	5.33496	9.00586	12.2636	23.6766	44.1743
36.14	1.49609	2.44336	5.32813	9.00684	12.2763	23.6902	44.2182
36.24	1.51074	2.45117	5.33594	9.02344	12.288	23.741	44.2768
36.34	1.50391	2.45117	5.34082	9.03809	12.2958	23.7684	44.3159
36.44	1.50391	2.45117	5.35938	9.04492	12.3202	23.7996	44.3862
36.54	1.51172	2.4707	5.36719	9.0625	12.3466	23.8387	44.4448
36.64	1.51563	2.4707	5.35938	9.06934	12.37	23.8504	44.5073
36.74	1.52539	2.4873	5.37598	9.08594	12.3945	23.8748	44.5825
36.84	1.52246	2.47754	5.37402	9.08398	12.4042	23.908	44.6235
36.94	1.52734	2.4707	5.36719	9.08887	12.4169	23.9402	44.6753
37.04	1.52734	2.48242	5.37891	9.09375	12.4364	23.9793	44.7378
37.14	1.52344	2.47852	5.37988	9.10059	12.4443	23.9988	44.7846
37.24	1.52344	2.47852	5.39844	9.12012	12.4638	24.0262	44.8354
37.34	1.53516	2.49023	5.39844	9.12793	12.4833	24.0545	44.9057
37.44	1.53516	2.49023	5.40137	9.12305	12.5068	24.073	44.9487
37.54	1.53223	2.4873	5.41504	9.13672	12.5234	24.1092	45.0044
37.64	1.52734	2.49414	5.42188	9.13965	12.538	24.1434	45.0503
37.74	1.52734	2.48242	5.41797	9.13965	12.5458	24.1629	45.0942
37.84	1.52246	2.48828	5.41309	9.14258	12.5644	24.1922	45.143
37.94	1.5127	2.49023	5.41016	9.13965	12.5693	24.202	45.1792
38.04	1.52734	2.49512	5.41797	9.15137	12.5888	24.2332	45.2612
38.14	1.53906	2.50195	5.41797	9.15918	12.6083	24.2723	45.3315
38.24	1.53613	2.49902	5.42676	9.16797	12.6366	24.3084	45.3872
38.34	1.53418	2.50098	5.4248	9.16602	12.6464	24.3426	45.4477
38.44	1.53027	2.49414	5.42969	9.17578	12.6474	24.3689	45.4995
38.54	1.54688	2.50195	5.42969	9.18262	12.6786	24.3934	45.5698
38.64	1.54688	2.50488	5.44922	9.20215	12.6904	24.4256	45.6206
38.74	1.54688	2.52148	5.44922	9.21387	12.7099	24.4832	45.6596
38.84	1.55371	2.5166	5.45605	9.2168	12.7128	24.5174	45.728
38.94	1.54688	2.51758	5.45703	9.22168	12.7255	24.5418	45.7768
39.04	1.54297	2.50586	5.45703	9.2207	12.7333	24.5643	45.8403
39.14	1.54297	2.51758	5.46484	9.2373	12.7568	24.5965	45.8891
39.24	1.55957	2.51758	5.47656	9.2373	12.7763	24.6395	45.9448
39.34	1.55859	2.52246	5.48145	9.25391	12.7841	24.6756	46.0122
39.44	1.54688	2.52148	5.48047	9.24902	12.7958	24.702	46.0503
39.54	1.55176	2.52148	5.48047	9.26562	12.8154	24.741	46.0971
39.64	1.54688	2.52148	5.48047	9.28027	12.8349	24.7605	46.1479
39.74	1.55859	2.52637	5.49316	9.29199	12.8544	24.7918	46.2153
39.84	1.55664	2.53613	5.50684	9.29004	12.8691	24.826	46.2641
39.94	1.54297	2.50977	5.48828	9.27344	12.8661	24.8387	46.2964
40.04	1.54297	2.52148	5.48828	9.2998	12.8857	24.8777	46.3471
40.14	1.55176	2.51855	5.49707	9.30469	12.9071	24.9256	46.3872
40.24	1.55859	2.52148	5.49512	9.30664	12.9286	24.9402	46.4438
40.34	1.54688	2.52441	5.49609	9.30469	12.9364	24.9598	46.4956
40.44	1.55469	2.5293	5.50781	9.31934	12.956	24.9959	46.5346
40.54	1.54688	2.5293	5.50293	9.32617	12.9706	25.0252	46.5854
40.64	1.54688	2.5293	5.50391	9.32715	12.9833	25.0496	46.6284
40.74	1.54688	2.53711	5.51563	9.33887	13.0029	25.0809	46.687
40.84	1.55469	2.54883	5.51563	9.34668	13.0146	25.0955	46.7378
40.94	1.54688	2.54102	5.52441	9.35059	13.0312	25.1121	46.769
41.04	1.55859	2.54883	5.53906	9.37012	13.0497	25.1395	46.8198
41.14	1.55859	2.56055	5.53906	9.38183	13.0693	25.1707	46.8589
41.24	1.5498	2.55176	5.53906	9.38965	13.08	25.198	46.8979
41.34	1.55957	2.55371	5.54199	9.39746	13.1044	25.2176	46.9487
41.44	1.56641	2.56055	5.55176	9.40918	13.1239	25.2537	46.9878
41.54	1.55566	2.55762	5.55078	9.40625	13.1249	25.2811	47.0161
41.64	1.56152	2.55273	5.55078	9.41309	13.1396	25.2957	47.0698
41.74	1.56348	2.5752	5.55859	9.4248	13.1591	25.323	47.1323
41.84	1.56543	2.57227	5.56543	9.42773	13.1659	25.3494	47.1811
41.94	1.54688	2.56055	5.55859	9.42871	13.1552	25.3504	47.2339
42.04	1.54395	2.55762	5.56348	9.4375	13.1718	25.3787	47.2622
42.14	1.53125	2.55566	5.55078	9.43262	13.1786	25.4051	47.3003
42.24	1.54297	2.56934	5.56738	9.44727	13.1982	25.4246	47.3706
42.34	1.54297	2.56738	5.58203	9.47168	13.2265	25.4559	47.4214
42.44	1.55078	2.58008	5.59375	9.47168	13.2529	25.4871	47.48
42.54	1.53418	2.57519	5.57715	9.47461	13.2558	25.4979	47.522
42.64	1.52734	2.58008	5.57813	9.47949	13.2685	25.5252	47.5659
42.74	1.52246	2.58789	5.58984	9.4873	13.2802	25.5691	47.6167
42.84	1.52734	2.58789	5.58984	9.49902	13.2997	25.617	47.6753
42.94	1.53516	2.58789	5.58984	9.50684	13.3075	25.6512	47.7182
43.04	1.53516	2.59961	5.59766	9.51855	13.3271	25.6824	47.7768
43.14	1.53516	2.6123	5.60938	9.53027	13.3466	25.7215	47.8354
43.24	1.54199	2.61426	5.61621	9.5332	13.3534	25.7479	47.8735
43.34	1.54004	2.61914	5.60938	9.53809	13.3613	25.7684	47.9136
43.44	1.53516	2.61523	5.60547	9.53418	13.3622	25.7879	47.9643
43.54	1.54785	2.63184	5.61035	9.55078	13.3866	25.824	48.0278
43.64	1.55469	2.63867	5.61719	9.56543	13.413	25.8699	48.0737
43.74	1.55469	2.65039	5.62891	9.57715	13.4325	25.9012	48.1245
43.84	1.56934	2.65039	5.63672	9.57715	13.453	25.9314	48.1753
43.94	1.57422	2.6582	5.63672	9.59668	13.456	25.9676	48.2143
44.04	1.56641	2.65039	5.64063	9.60059	13.4599	25.991	48.2573
44.14	1.56934	2.66211	5.63574	9.5957	13.4745	26.0252	48.311
44.24	1.56445	2.67481	5.64453	9.60156	13.4804	26.0545	48.3794
44.34	1.56934	2.68164	5.66797	9.62012	13.5107	26.0887	48.4341
44.44	1.57422	2.68164	5.65625	9.61621	13.5185	26.1082	48.4565
44.54	1.57422	2.68945	5.66406	9.62793	13.538	26.1277	48.5073
44.64	1.58105	2.69922	5.6709	9.63086	13.5527	26.159	48.5532
44.74	1.5791	2.70215	5.66895	9.64551	13.5614	26.1951	48.602
44.84	1.59375	2.7168	5.6875	9.67871	13.5849	26.2293	48.6479
44.94	1.59375	2.7168	5.69531	9.69043	13.6044	26.2488	48.7134
45.04	1.60059	2.72363	5.69043	9.69336	13.6191	26.2752	48.7602
45.14	1.58594	2.70898	5.6875	9.69043	13.6161	26.2996	48.7846
45.24	1.59082	2.71387	5.70508	9.70313	13.6454	26.324	48.852
45.34	1.60547	2.72754	5.72559	9.7168	13.6738	26.3572	48.9048
45.44	1.60547	2.72852	5.71875	9.71777	13.6864	26.3699	48.9448
45.54	1.60547	2.72852	5.73828	9.74121	13.6982	26.4012	48.9878
45.64	1.60254	2.7373	5.73535	9.74609	13.7148	26.4295	49.0317
45.74	1.61719	2.74805	5.75	9.76074	13.7372	26.4598	49.0776
45.84	1.6123	2.74805	5.75293	9.76367	13.747	26.4861	49.1245
45.94	1.62207	2.75684	5.75488	9.78027	13.7734	26.5193	49.1841
46.04	1.61719	2.75195	5.75488	9.7998	13.7763	26.534	49.2221
46.14	1.62012	2.7666	5.77637	9.80273	13.7988	26.5564	49.272
46.24	1.625	2.7793	5.78906	9.81543	13.8232	26.5926	49.3198
46.34	1.625	2.79102	5.78906	9.84375	13.8349	26.6121	49.3667
46.44	1.62793	2.7793	5.78418	9.84668	13.8427	26.6326	49.4009
46.54	1.63281	2.78711	5.78223	9.84668	13.8622	26.659	49.4253
46.64	1.6377	2.78711	5.78418	9.86621	13.8788	26.6902	49.4761
46.74	1.65625	2.79883	5.78516	9.86621	13.9052	26.7215	49.5083
46.84	1.65625	2.79883	5.80176	9.88574	13.9247	26.7488	49.5659
46.94	1.65332	2.78808	5.80566	9.875	13.9335	26.7723	49.5942
47.04	1.65137	2.78613	5.80078	9.88184	13.9482	26.7918	49.6323
47.14	1.65625	2.79102	5.8125	9.88965	13.9677	26.823	49.6909
47.24	1.64453	2.7793	5.80078	9.88965	13.9794	26.8309	49.7182
47.34	1.66113	2.79102	5.81543	9.90918	13.9872	26.8504	49.7807
47.44	1.66797	2.79102	5.82813	9.9209	14.0068	26.8816	49.8393
47.54	1.67578	2.79883	5.82813	9.92871	14.0263	26.9012	49.9096
47.64	1.67578	2.80371	5.82813	9.94043	14.038	26.9256	49.9682
47.74	1.67285	2.80273	5.83203	9.93262	14.0546	26.9559	50.0307
47.84	1.69141	2.81445	5.83984	9.95215	14.081	26.9754	50.0766
47.94	1.69922	2.81738	5.83984	9.96387	14.1005	26.9949	50.1206
48.04	1.6875	2.81836	5.84473	9.95996	14.1034	27.0027	50.1675
48.14	1.69922	2.81836	5.85449	9.97168	14.1249	27.034	50.2231
48.24	1.70215	2.83496	5.85938	9.97949	14.1396	27.0535	50.2886
48.34	1.71484	2.8418	5.85938	9.99121	14.1396	27.0877	50.3511
48.44	1.71484	2.83008	5.85547	9.99902	14.1474	27.1082	50.3784
48.54	1.71484	2.83789	5.86719	9.99902	14.1669	27.1395	50.4292
48.64	1.71484	2.83789	5.87207	10.0068	14.1864	27.1785	50.4761
48.74	1.71191	2.84473	5.88281	10.0107	14.1904	27.202	50.4995
48.84	1.71875	2.84961	5.88281	10.0225	14.2099	27.2332	50.5307
48.94	1.73047	2.84961	5.89063	10.0352	14.2245	27.2605	50.5698
49.04	1.73047	2.86133	5.89063	10.0537	14.2489	27.2918	50.6089
49.14	1.72656	2.84961	5.89063	10.0498	14.2568	27.3113	50.6401
49.24	1.72461	2.85254	5.89648	10.0566	14.2685	27.3309	50.6743
49.34	1.71484	2.84277	5.88379	10.0449	14.2714	27.3504	50.7182
49.44	1.71484	2.86133	5.89355	10.0547	14.2929	27.3816	50.7573
49.54	1.72656	2.86133	5.89551	10.0693	14.2997	27.4129	50.8003
49.64	1.71973	2.84961	5.88965	10.0693	14.3075	27.4285	50.8276
49.74	1.73145	2.84668	5.90332	10.0781	14.3271	27.4686	50.8638
49.84	1.72656	2.8418	5.89844	10.0811	14.3466	27.491	50.8979
49.94	1.71875	2.84668	5.89063	10.0879	14.3505	27.5262	50.9331
50.04	1.73047	2.85352	5.90234	10.1006	14.37	27.5535	50.9721
50.14	1.73047	2.86523	5.91016	10.1006	14.3896	27.5848	51.0112
50.24	1.71387	2.84863	5.89355	10.0957	14.3847	27.5994	51.0454
50.34	1.70703	2.84473	5.89844	10.0967	14.4101	27.6121	51.0923
50.44	1.70996	2.84179	5.89844	10.1006	14.4208	27.6316	51.1362
50.54	1.70313	2.83789	5.88672	10.1006	14.4238	27.6512	51.1675
50.64	1.70313	2.84961	5.89844	10.1084	14.4296	27.6824	51.2065
50.74	1.71191	2.84668	5.9082	10.1172	14.4521	27.7137	51.2427
50.84	1.70703	2.8418	5.91016	10.1201	14.4482	27.7215	51.2739
50.94	1.69531	2.83496	5.91016	10.1201	14.456	27.7293	51.3081
51.04	1.70313	2.84961	5.91016	10.1201	14.4677	27.7605	51.3471
51.14	1.69531	2.83691	5.90527	10.1201	14.4794	27.7723	51.395
51.24	1.68359	2.81836	5.90137	10.1152	14.4706	27.7869	51.4243
51.34	1.67578	2.82227	5.89844	10.1133	14.4794	27.7918	51.4604
51.44	1.67578	2.82227	5.90332	10.1318	14.4989	27.8309	51.4917
51.54	1.67578	2.83398	5.91699	10.1436	14.5068	27.8504	51.5337
51.64	1.67578	2.83691	5.91797	10.1514	14.5263	27.8699	51.5776
51.74	1.67578	2.83008	5.91797	10.1426	14.538	27.8895	51.6167
51.84	1.67578	2.83789	5.93066	10.167	14.5458	27.909	51.6479
51.94	1.67578	2.83008	5.9375	10.1787	14.5654	27.9451	51.687
52.04	1.68066	2.83789	5.94922	10.1787	14.5771	27.9832	51.7182
52.14	1.68652	2.8252	5.93652	10.1738	14.5839	27.9979	51.7329
52.24	1.66797	2.80664	5.92578	10.1719	14.5702	28.0105	51.7573
52.34	1.67578	2.82324	5.92578	10.1865	14.5888	28.0301	51.8042
52.44	1.67578	2.83789	5.94238	10.1982	14.6113	28.0613	51.8403
52.54	1.67285	2.83496	5.94629	10.207	14.6327	28.0779	51.8833
52.64	1.66797	2.81836	5.9375	10.2012	14.6239	28.0809	51.9204
52.74	1.66797	2.81836	5.94922	10.2178	14.6405	28.1121	51.9643
52.84	1.66016	2.82227	5.95313	10.2178	14.6542	28.1238	51.9878
52.94	1.6709	2.8252	5.95898	10.2373	14.6786	28.1658	52.0298
53.04	1.67578	2.83789	5.97363	10.2568	14.6864	28.202	52.0659
53.14	1.66797	2.82324	5.96875	10.2539	14.6835	28.2068	52.0903
53.24	1.65625	2.83301	5.97363	10.249	14.6864	28.2293	52.1167
53.34	1.65625	2.83789	5.96875	10.2686	14.7099	28.2527	52.1557
53.44	1.64844	2.83008	5.96094	10.2725	14.7245	28.2723	52.1841
53.54	1.64844	2.83008	5.97559	10.2852	14.7372	28.2918	52.23
53.64	1.65625	2.84277	5.98047	10.3037	14.7489	28.323	52.2641
53.74	1.65625	2.84961	5.98047	10.3037	14.7568	28.3543	52.3081
53.84	1.66113	2.86133	5.98047	10.3262	14.7763	28.3816	52.3471
53.94	1.65137	2.84961	5.99316	10.3193	14.7763	28.4012	52.3745
54.04	1.64453	2.84473	5.99512	10.3223	14.7909	28.4158	52.4253
54.14	1.65625	2.84961	5.98828	10.3271	14.7958	28.4402	52.4682
54.24	1.64844	2.8418	5.99219	10.3311	14.7958	28.452	52.4878
54.34	1.65723	2.84668	6	10.3359	14.8046	28.4686	52.519
54.44	1.65527	2.84179	6	10.3428	14.8193	28.4979	52.5503
54.54	1.65625	2.83008	6	10.3389	14.8154	28.5105	52.5825
54.64	1.65625	2.8418	6.00781	10.3506	14.8271	28.5418	52.6401
54.74	1.65625	2.8418	6.00781	10.3555	14.8466	28.5613	52.6841
54.84	1.66797	2.84473	6.00781	10.3701	14.8661	28.5809	52.73
54.94	1.65527	2.84473	6.00684	10.3691	14.8652	28.6043	52.771
55.04	1.64844	2.83789	6.00488	10.3701	14.8661	28.6316	52.8198
55.14	1.65625	2.83789	6.01172	10.3848	14.8896	28.6512	52.8589
55.24	1.65625	2.85449	6.01953	10.3896	14.9023	28.6707	52.8979
55.34	1.65625	2.86133	6.02246	10.4014	14.9238	28.702	52.9341
55.44	1.66113	2.85742	6.02734	10.3975	14.9218	28.7098	52.9682
55.54	1.66797	2.85742	6.02734	10.3975	14.9364	28.7293	53.019
55.64	1.66797	2.85742	6.04004	10.4092	14.9482	28.7527	53.0581
55.74	1.66406	2.85742	6.04688	10.4053	14.956	28.7684	53.0971
55.84	1.66699	2.85742	6.04688	10.417	14.9677	28.7879	53.1391
55.94	1.67578	2.84961	6.05078	10.417	14.9794	28.8025	53.1753
56.04	1.67578	2.84961	6.05078	10.4287	14.9872	28.8309	53.2182
56.14	1.67285	2.84668	6.05566	10.4258	14.996	28.8475	53.2475
56.24	1.67285	2.85352	6.05078	10.4375	15.0107	28.867	53.3003
56.34	1.6875	2.86133	6.05078	10.4639	15.0185	28.9012	53.3315
56.44	1.6875	2.86133	6.0625	10.4717	15.037	28.9324	53.3589
56.54	1.69434	2.85645	6.06543	10.4668	15.0331	28.9471	53.3852
56.64	1.69043	2.86133	6.06152	10.4746	15.038	28.9646	53.4321
56.74	1.69531	2.86133	6.07813	10.499	15.0575	28.9949	53.4565
56.84	1.70703	2.86426	6.07813	10.499	15.0654	29.0174	53.5073
56.94	1.70703	2.85742	6.08594	10.5068	15.0888	29.0467	53.5386
57.04	1.71973	2.86914	6.08594	10.5186	15.0966	29.073	53.5854
57.14	1.72656	2.8623	6.08594	10.5068	15.0966	29.0809	53.6098
57.24	1.72363	2.86621	6.08301	10.5234	15.1064	29.1004	53.6528
57.34	1.72656	2.86426	6.07813	10.5186	15.1279	29.1199	53.6987
57.44	1.72949	2.86914	6.08594	10.5303	15.1396	29.1395	53.7182
57.54	1.72656	2.86133	6.07813	10.5303	15.1513	29.1512	53.7417
57.64	1.73145	2.86133	6.09473	10.542	15.163	29.1824	53.7661
57.74	1.75	2.86914	6.11328	10.5498	15.1825	29.202	53.8042
57.84	1.74512	2.87598	6.1084	10.5566	15.1884	29.2215	53.8266
57.94	1.73828	2.86914	6.10938	10.5742	15.1982	29.2449	53.8657
58.04	1.73926	2.85742	6.09766	10.5693	15.1943	29.2527	53.9057
58.14	1.74609	2.86914	6.09766	10.5811	15.206	29.2723	53.937
58.24	1.75781	2.87695	6.10938	10.5889	15.2255	29.2918	53.9682
58.34	1.75781	2.87695	6.10938	10.6006	15.2372	29.326	54.019
58.44	1.75293	2.88379	6.1123	10.6035	15.2402	29.3455	54.0415
58.54	1.74609	2.87695	6.11035	10.6084	15.2529	29.3582	54.0737
58.64	1.74121	2.87695	6.10938	10.6084	15.2568	29.3748	54.1089
58.74	1.74609	2.88867	6.12109	10.6201	15.2646	29.4207	54.1362
58.84	1.74609	2.88867	6.12402	10.6348	15.288	29.4402	54.1841
58.94	1.75391	2.88867	6.13672	10.6475	15.2958	29.4744	54.2182
59.04	1.75098	2.89355	6.14551	10.6563	15.3095	29.4959	54.2495
59.14	1.7627	2.90039	6.15723	10.6641	15.3193	29.5105	54.2886
59.24	1.75781	2.88867	6.16016	10.6709	15.3193	29.5184	54.2964
59.34	1.76074	2.89648	6.16016	10.6787	15.3388	29.5428	54.352
59.44	1.76563	2.9082	6.16309	10.6953	15.3388	29.573	54.3979
59.54	1.76563	2.9082	6.17969	10.71	15.3583	29.5926	54.4604
59.64	1.77246	2.91211	6.1748	10.7168	15.3681	29.6072	54.4975
59.74	1.77344	2.90039	6.17578	10.7217	15.3739	29.6199	54.5346
59.84	1.77539	2.90527	6.17285	10.7295	15.3905	29.6414	54.5825
59.94	1.77734	2.90039	6.16797	10.7412	15.3857	29.6746	54.6167
60.04	1.77734	2.91211	6.17969	10.749	15.3974	29.6971	54.6596
60.14	1.78906	2.91211	6.17969	10.7656	15.4218	29.741	54.687
60.24	1.78906	2.91504	6.1875	10.7803	15.4364	29.7605	54.7261
60.34	1.78906	2.9082	6.1875	10.792	15.4482	29.7918	54.7817
60.44	1.78125	2.90039	6.19629	10.792	15.4599	29.8035	54.8149
60.54	1.79199	2.91211	6.20313	10.8066	15.4716	29.8348	54.8511
60.64	1.80469	2.91992	6.21875	10.8281	15.4872	29.867	54.9028
60.74	1.79199	2.91504	6.21777	10.8213	15.4863	29.8807	54.9429
60.84	1.78516	2.91992	6.21094	10.8311	15.4989	29.8934	54.98
60.94	1.79688	2.93164	6.22266	10.8389	15.4989	29.9129	55.0122
61.04	1.80469	2.93945	6.23828	10.8467	15.5185	29.9402	55.0581
61.14	1.79688	2.93945	6.23047	10.8506	15.5214	29.952	55.0815
61.24	1.79688	2.95117	6.2334	10.8584	15.5351	29.9861	55.1089
61.34	1.80176	2.95898	6.25	10.8701	15.5409	30.0105	55.1284
61.44	1.79688	2.94727	6.24609	10.8633	15.5458	30.0184	55.1509
61.54	1.79688	2.95898	6.24609	10.8818	15.5654	30.0301	55.1948
61.64	1.79395	2.95605	6.24805	10.8867	15.5624	30.0516	55.2348
61.74	1.78906	2.95898	6.25	10.8936	15.5771	30.0848	55.2573
61.84	1.79688	2.95898	6.25	10.8936	15.5966	30.1043	55.2934
61.94	1.79688	2.9707	6.26465	10.9014	15.6015	30.1121	55.3198
62.04	1.79688	2.9707	6.26953	10.916	15.6279	30.1316	55.3589
62.14	1.79688	2.9668	6.26563	10.9063	15.6279	30.1316	55.3784
62.24	1.79688	2.9668	6.27051	10.9121	15.6474	30.1512	55.4096
62.34	1.79199	2.97363	6.28418	10.9238	15.662	30.1658	55.4243
62.44	1.77734	2.95898	6.26953	10.917	15.6718	30.1707	55.4487
62.54	1.77734	2.95898	6.26953	10.9287	15.6786	30.2049	55.4927
62.64	1.77734	2.9707	6.28223	10.9336	15.7011	30.2293	55.519
62.74	1.78027	2.97559	6.28906	10.9521	15.7177	30.2488	55.5503
62.84	1.78223	2.98242	6.30078	10.9521	15.7255	30.2801	55.5845
62.94	1.77734	2.99023	6.30078	10.9521	15.7538	30.2996	55.6284
63.04	1.77734	2.99023	6.30078	10.96	15.7685	30.3162	55.6792
63.14	1.77734	2.97852	6.30371	10.96	15.7763	30.3143	55.7065
63.24	1.77734	2.99023	6.30859	10.9678	15.788	30.3387	55.7456
63.34	1.77734	2.98242	6.30859	10.9717	15.788	30.3553	55.7934
63.44	1.77734	2.99316	6.31348	10.9746	15.7997	30.3816	55.8315
63.54	1.77734	2.99805	6.33203	10.9873	15.8222	30.4012	55.8618
63.64	1.77734	2.98633	6.32031	10.9873	15.8271	30.409	55.8862
63.74	1.77441	2.99512	6.3252	10.9844	15.8437	30.4295	55.9145
63.84	1.76953	2.99023	6.32324	10.9922	15.8466	30.4441	55.9292
63.94	1.78027	2.99805	6.32813	10.999	15.8583	30.4637	55.9848
64.04	1.77734	2.99512	6.33203	11.0029	15.87	30.4754	56.0112
64.14	1.77734	3.01367	6.33691	10.998	15.8896	30.5066	56.0425
64.24	1.78223	3.01367	6.35156	11.0029	15.914	30.5311	56.0932
64.34	1.78906	3.00977	6.33984	11.0039	15.9208	30.5457	56.1128
64.44	1.78906	3.02148	6.35156	11.0107	15.9286	30.573	56.1401
64.54	1.79688	3.02637	6.35449	11.0225	15.9404	30.6043	56.1714
64.64	1.79199	3.02832	6.35449	11.0176	15.9579	30.6307	56.2085
64.74	1.78516	3.0332	6.34766	11.0234	15.9755	30.6463	56.2378
64.84	1.78516	3.04102	6.36426	11.042	15.995	30.6824	56.2768
64.94	1.78516	3.04394	6.37109	11.042	16.0068	30.702	56.3159
65.04	1.78516	3.03711	6.36719	11.0381	16.0029	30.7176	56.3354
65.14	1.78516	3.04395	6.3623	11.0449	16.0097	30.7439	56.3696
65.24	1.78516	3.03711	6.36035	11.0498	16.0224	30.7566	56.3823
65.34	1.78516	3.04492	6.37891	11.0605	16.0341	30.7879	56.4136
65.44	1.78516	3.03711	6.37891	11.0576	16.0458	30.8191	56.4448
65.54	1.78516	3.04199	6.38184	11.0693	16.0507	30.8387	56.4761
65.64	1.77344	3.04883	6.38672	11.0654	16.0566	30.8514	56.52
65.74	1.77344	3.05176	6.38672	11.0654	16.0732	30.8768	56.5659
65.84	1.78809	3.05664	6.39453	11.0771	16.0898	30.8973	56.605
65.94	1.78516	3.05664	6.39844	11.0771	16.0917	30.9012	56.6284
66.04	1.78516	3.06152	6.40332	11.0938	16.1015	30.9285	56.6675
66.14	1.78516	3.08008	6.41016	11.1006	16.1113	30.9598	56.7095
66.24	1.78223	3.06543	6.39844	11.0937	16.121	30.9646	56.7309
66.34	1.77734	3.06055	6.40625	11.1006	16.1239	30.9715	56.7573
66.44	1.79004	3.06055	6.41797	11.1006	16.1474	30.9988	56.7895
66.54	1.78906	3.05566	6.41016	11.1152	16.1445	31.0223	56.8315
66.64	1.78906	3.06055	6.41016	11.1201	16.1708	31.0418	56.8755
66.74	1.78418	3.05566	6.41699	11.1318	16.1738	31.0682	56.9165
66.84	1.77734	3.04883	6.41016	11.1396	16.1786	31.0809	56.9438
66.94	1.78906	3.06054	6.42285	11.1396	16.1864	31.1004	56.9878
67.04	1.77734	3.04883	6.41797	11.1396	16.1894	31.1082	57.0073
67.14	1.78516	3.04883	6.42969	11.1475	16.2138	31.1199	57.0395
67.24	1.78809	3.05664	6.42969	11.1592	16.2333	31.1395	57.0776
67.34	1.79297	3.05664	6.4375	11.167	16.2333	31.1707	57.1089
67.44	1.79297	3.06836	6.4375	11.1787	16.2529	31.1785	57.1479
67.54	1.79688	3.06055	6.44141	11.1855	16.2568	31.1902	57.1714
67.64	1.79395	3.05762	6.43848	11.1953	16.2665	31.2068	57.2075
67.74	1.79199	3.06347	6.44434	11.2051	16.2831	31.2166	57.2475
67.84	1.78223	3.05859	6.43457	11.2031	16.2929	31.2264	57.2739
67.94	1.78223	3.06055	6.44141	11.1982	16.2997	31.2459	57.3052
68.04	1.79688	3.07227	6.44141	11.21	16.3075	31.284	57.3511
68.14	1.79688	3.07227	6.44141	11.2178	16.3193	31.2957	57.3735
68.24	1.79688	3.08008	6.44922	11.2344	16.3388	31.3182	57.4175
68.34	1.79199	3.0752	6.45605	11.2363	16.3388	31.3377	57.4321
68.44	1.79297	3.07813	6.44531	11.2344	16.3515	31.3436	57.4497
68.54	1.81152	3.09863	6.46387	11.2559	16.3769	31.365	57.5024
68.64	1.80078	3.08008	6.45703	11.2422	16.3661	31.3582	57.5151
68.74	1.80078	3.08008	6.45703	11.2607	16.3779	31.3777	57.5464
68.84	1.8125	3.08008	6.46973	11.2715	16.3857	31.3973	57.5659
68.94	1.8125	3.08789	6.47656	11.2881	16.4003	31.4168	57.5932
69.04	1.81738	3.09082	6.47656	11.2881	16.4052	31.4363	57.6245
69.14	1.82422	3.0957	6.49121	11.2959	16.4247	31.4598	57.6557
69.24	1.83594	3.10742	6.50391	11.3125	16.4325	31.4871	57.6831
69.34	1.83301	3.10449	6.50098	11.3242	16.4413	31.4959	57.7114
69.44	1.82031	3.1084	6.5	11.3232	16.4452	31.5027	57.7427
69.54	1.83301	3.11523	6.5	11.3262	16.4599	31.5223	57.7925
69.64	1.83496	3.11328	6.49512	11.3379	16.4667	31.5369	57.8149
69.74	1.83105	3.11914	6.49316	11.3389	16.4794	31.5467	57.8393
69.84	1.83594	3.11914	6.5	11.3506	16.4902	31.573	57.8755
69.94	1.83984	3.11426	6.49512	11.3506	16.4989	31.5877	57.9048
70.04	1.82813	3.10742	6.5	11.3418	16.5068	31.6004	57.9292
70.14	1.82813	3.10742	6.5	11.3584	16.5214	31.6199	57.9712
70.24	1.83594	3.10449	6.50488	11.3555	16.5312	31.6316	58.0044
70.34	1.84766	3.09961	6.5	11.3584	16.538	31.6512	58.0503
70.44	1.85547	3.09961	6.51172	11.3701	16.5458	31.6707	58.0698
70.54	1.85547	3.11621	6.51172	11.3701	16.5575	31.6902	58.1089
70.64	1.86719	3.12305	6.51953	11.3779	16.5702	31.7146	58.1479
70.74	1.86719	3.12305	6.51953	11.3779	16.5888	31.7332	58.1919
70.84	1.875	3.13086	6.52734	11.3975	16.6083	31.7605	58.2495
70.94	1.87988	3.13867	6.53906	11.3975	16.6161	31.7801	58.2798
71.04	1.88184	3.13672	6.53418	11.4092	16.6308	31.7869	58.3227
71.14	1.88672	3.13477	6.52734	11.417	16.6386	31.7996	58.3432
71.24	1.88965	3.13477	6.52734	11.4287	16.6513	31.8074	58.3862
71.34	1.89941	3.13184	6.52734	11.4336	16.6601	31.827	58.4106
71.44	1.88672	3.13867	6.51563	11.4287	16.6747	31.8357	58.4419
71.54	1.89453	3.13867	6.52734	11.4404	16.6913	31.8504	58.48
71.64	1.89453	3.14648	6.52734	11.4404	16.706	31.8699	58.5073
71.74	1.89453	3.14648	6.52734	11.4482	16.7109	31.8846	58.5386
71.84	1.89453	3.1416	6.53027	11.4551	16.7245	31.9119	58.5532
71.94	1.89844	3.13867	6.52734	11.4404	16.7206	31.9256	58.5727
72.04	1.89844	3.14355	6.52734	11.46	16.7372	31.952	58.5971
72.14	1.89844	3.1582	6.52734	11.46	16.7499	31.9715	58.6333
72.24	1.90625	3.1582	6.53906	11.4717	16.7685	31.9842	58.6675
72.34	1.90625	3.16992	6.53906	11.4824	16.7763	32.0145	58.687
72.44	1.91797	3.16992	6.55176	11.4873	16.788	32.0369	58.7182
72.54	1.91504	3.16992	6.55566	11.4961	16.7968	32.0467	58.7466
72.64	1.91016	3.16992	6.55078	11.499	16.7997	32.0535	58.7612
72.74	1.91797	3.18164	6.5625	11.5039	16.8144	32.0809	58.7925
72.84	1.91797	3.18164	6.5625	11.5225	16.8388	32.117	58.8227
72.94	1.90625	3.1748	6.55859	11.5186	16.832	32.1238	58.8354
73.04	1.91797	3.18457	6.55859	11.5186	16.8466	32.1434	58.8667
73.14	1.91797	3.18262	6.57031	11.5303	16.8613	32.1736	58.8911
73.24	1.91602	3.19629	6.56836	11.5283	16.8779	32.1854	58.9321
73.34	1.92188	3.18945	6.56641	11.5381	16.8857	32.198	58.9565
73.44	1.92188	3.19727	6.56641	11.543	16.9052	32.2098	58.9809
73.54	1.92188	3.19727	6.5791	11.5576	16.9198	32.2342	59.019
73.64	1.93066	3.18945	6.57813	11.5615	16.9169	32.241	59.0337
73.74	1.9375	3.18945	6.58984	11.5693	16.9364	32.2645	59.0669
73.84	1.93457	3.19824	6.58691	11.583	16.9384	32.284	59.0893
73.94	1.92969	3.19336	6.58203	11.585	16.9599	32.3035	59.1372
74.04	1.92969	3.19336	6.58984	11.5928	16.9716	32.3309	59.1743
74.14	1.91309	3.18945	6.57813	11.5908	16.9628	32.326	59.1938
74.24	1.90918	3.18945	6.58984	11.5967	16.9677	32.3504	59.2261
74.34	1.91406	3.20117	6.59277	11.6084	16.9804	32.3631	59.2505
74.44	1.92578	3.2041	6.60938	11.6084	16.9872	32.3895	59.3003
74.54	1.91797	3.21289	6.60938	11.6123	16.9911	32.4012	59.3198
74.64	1.91797	3.21289	6.60938	11.6201	16.9989	32.4324	59.354
74.74	1.91113	3.20898	6.59766	11.6201	16.9872	32.4432	59.3862
74.84	1.91797	3.20898	6.59766	11.6279	16.9989	32.4598	59.4223
74.94	1.9209	3.2041	6.60449	11.623	17.0019	32.4861	59.4438
75.04	1.91406	3.20898	6.59766	11.6279	17.0097	32.5037	59.4682
75.14	1.90625	3.20898	6.59473	11.6279	17.0185	32.5223	59.4878
75.24	1.90625	3.20898	6.6123	11.6445	17.0263	32.5418	59.522
75.34	1.91504	3.20605	6.61426	11.6484	17.0351	32.5584	59.5552
75.44	1.91016	3.21289	6.60938	11.6436	17.038	32.573	59.5825
75.54	1.89844	3.20605	6.60254	11.6465	17.038	32.5809	59.6089
75.64	1.89453	3.20117	6.59766	11.6396	17.0341	32.5809	59.6167
75.74	1.89453	3.20117	6.59766	11.6475	17.0458	32.6053	59.6479
75.84	1.88672	3.20117	6.59277	11.6514	17.0546	32.6238	59.6723
75.94	1.88672	3.20117	6.61426	11.6641	17.081	32.6355	59.7104
76.04	1.8916	3.21289	6.62109	11.6826	17.0917	32.6551	59.73
76.14	1.88672	3.2041	6.60938	11.6709	17.0966	32.6512	59.7524
76.24	1.88184	3.2041	6.61523	11.666	17.0995	32.6658	59.7915
76.34	1.89551	3.20605	6.62207	11.6758	17.1132	32.6795	59.8179
76.44	1.89063	3.20898	6.63379	11.6855	17.1083	32.6971	59.8511
76.54	1.87891	3.18945	6.62891	11.6865	17.1161	32.7098	59.8618
76.64	1.87109	3.18945	6.62109	11.6787	17.12	32.7137	59.8784
76.74	1.87109	3.18945	6.62598	11.6904	17.1327	32.7332	59.9145
76.84	1.8623	3.18457	6.63086	11.6855	17.1425	32.7361	59.9243
76.94	1.85547	3.17773	6.63672	11.6836	17.1474	32.7488	59.9487
77.04	1.87012	3.17773	6.63672	11.6982	17.1474	32.7732	59.9712
77.14	1.86328	3.17773	6.62988	11.6865	17.1581	32.7879	59.9956
77.24	1.86328	3.17773	6.63672	11.6982	17.163	32.8074	60.0229
77.34	1.85547	3.16992	6.64355	11.6982	17.1679	32.8113	60.0513
77.44	1.86035	3.17481	6.6582	11.7031	17.203	32.8357	60.0825
77.54	1.875	3.18164	6.67188	11.71	17.2177	32.865	60.1206
77.64	1.875	3.19434	6.68262	11.7217	17.2294	32.8895	60.1401
77.74	1.875	3.20117	6.6875	11.7217	17.2372	32.9129	60.1675
77.84	1.875	3.18945	6.67578	11.7129	17.2372	32.9256	60.1919
77.94	1.875	3.18945	6.68066	11.7256	17.245	32.952	60.23
78.04	1.86719	3.19336	6.69141	11.7344	17.2489	32.9637	60.2417
78.14	1.87402	3.19141	6.68652	11.7363	17.2558	32.9783	60.2563
78.24	1.86719	3.18945	6.68457	11.7373	17.2568	32.991	60.2837
78.34	1.86719	3.19727	6.69922	11.749	17.2763	33.0105	60.3159
78.44	1.86816	3.19043	6.69043	11.7373	17.2763	33.0105	60.3159
78.54	1.875	3.2041	6.69531	11.7539	17.2841	33.0301	60.3471
78.64	1.875	3.19727	6.70703	11.7607	17.2958	33.0496	60.3794
78.74	1.87891	3.18945	6.7041	11.7529	17.288	33.0643	60.4096
78.84	1.87891	3.19434	6.71094	11.7607	17.2958	33.0887	60.4409
78.94	1.875	3.19727	6.70703	11.749	17.2958	33.0887	60.4516
79.04	1.875	3.19727	6.70703	11.7607	17.3154	33.1082	60.4643
79.14	1.875	3.2002	6.70996	11.7715	17.3271	33.1277	60.4956
79.24	1.875	3.2168	6.71484	11.7764	17.3349	33.1473	60.5268
79.34	1.88672	3.22168	6.72656	11.7764	17.3466	33.1785	60.5464
79.44	1.88672	3.22852	6.72656	11.7881	17.3544	33.198	60.5825
79.54	1.88672	3.22852	6.73145	11.7959	17.3691	33.2176	60.6167
79.64	1.88672	3.22852	6.74219	11.7881	17.3739	33.241	60.6284
79.74	1.88672	3.22851	6.74219	11.7998	17.3905	33.2605	60.6596
79.84	1.88672	3.22852	6.73828	11.793	17.3974	33.2684	60.6675
79.94	1.88672	3.22852	6.74121	11.8115	17.4052	33.2879	60.6987
80.04	1.88379	3.22559	6.74316	11.8164	17.4023	33.2967	60.7153
80.14	1.89063	3.2207	6.74316	11.8115	17.414	33.3113	60.7329
80.24	1.89063	3.23242	6.76172	11.8232	17.4286	33.324	60.7573
80.34	1.89063	3.23242	6.76172	11.834	17.4404	33.3621	60.7856
80.44	1.89844	3.23242	6.76172	11.8389	17.4511	33.3816	60.8149
80.54	1.90137	3.24023	6.76172	11.8389	17.456	33.4012	60.8471
80.64	1.90625	3.24023	6.77246	11.8555	17.4726	33.4129	60.8589
80.74	1.90625	3.24023	6.77734	11.8623	17.4911	33.4441	60.8979
80.84	1.91797	3.24023	6.77734	11.8623	17.4989	33.4637	60.9341
80.94	1.91309	3.23535	6.77734	11.877	17.5136	33.4666	60.9555
81.04	1.91406	3.24023	6.77734	11.8701	17.5214	33.4715	60.98
81.14	1.91895	3.24805	6.77734	11.8779	17.5341	33.4959	61.0073
81.24	1.9375	3.24804	6.77734	11.8809	17.5507	33.5223	61.0386
81.34	1.92578	3.23633	6.78223	11.874	17.5654	33.5301	61.061
81.44	1.9375	3.25976	6.80078	11.8975	17.5771	33.5613	61.105
81.54	1.92285	3.24512	6.78613	11.8828	17.5771	33.5613	61.1264
81.64	1.91797	3.24023	6.79199	11.8896	17.5966	33.5809	61.1675
81.74	1.9209	3.24804	6.80859	11.9023	17.6044	33.6004	61.1987
81.84	1.91309	3.23535	6.7959	11.8965	17.6083	33.5994	61.2173
81.94	1.91406	3.24023	6.78906	11.9014	17.6161	33.6121	61.2427
82.04	1.91895	3.24023	6.78906	11.9014	17.6161	33.6199	61.2807
82.14	1.93262	3.25195	6.79688	11.9092	17.6279	33.6443	61.3003
82.24	1.92285	3.24902	6.79883	11.9062	17.6445	33.66	61.3286
82.34	1.91797	3.25195	6.8125	11.9131	17.6445	33.6746	61.3511
82.44	1.92285	3.25684	6.81543	11.918	17.6708	33.6863	61.397
82.54	1.92969	3.26367	6.83203	11.9326	17.6738	33.6971	61.4292
82.64	1.92969	3.27539	6.83203	11.9355	17.6982	33.7137	61.4487
82.74	1.91797	3.27148	6.82031	11.9404	17.6982	33.7215	61.4682
82.84	1.91797	3.27148	6.82813	11.9404	17.706	33.741	61.4995
82.94	1.9209	3.27832	6.82031	11.9453	17.7099	33.7449	61.5239
83.04	1.92578	3.2832	6.8252	11.9639	17.7216	33.7527	61.5542
83.14	1.9375	3.2832	6.84375	11.9639	17.7294	33.7723	61.5766
83.24	1.9375	3.29102	6.84375	11.9785	17.7411	33.7889	61.6089
83.34	1.94922	3.29102	6.84375	11.9912	17.7489	33.8152	61.6284
83.44	1.9375	3.29101	6.84277	11.9961	17.7489	33.8152	61.6479
83.54	1.94043	3.28613	6.84766	12.001	17.7519	33.8299	61.6743
83.64	1.92578	3.26855	6.83984	11.9961	17.7489	33.826	61.6841
83.74	1.92578	3.27148	6.85156	12.0225	17.7616	33.8504	61.7104
83.84	1.92578	3.27148	6.85156	12.0225	17.7802	33.8699	61.7417
83.94	1.91113	3.27148	6.83984	12.0225	17.7685	33.8748	61.7495
84.04	1.90918	3.27148	6.85059	12.0303	17.7802	33.9012	61.769
84.14	1.92578	3.27148	6.85547	12.0303	17.7909	33.9207	61.8081
84.24	1.92578	3.27832	6.87207	12.042	17.8075	33.9324	61.8276
84.34	1.93359	3.27148	6.87891	12.0498	17.8154	33.9432	61.8471
84.44	1.92871	3.2666	6.87402	12.0566	17.8222	33.9549	61.8735
84.54	1.92188	3.26758	6.86719	12.0527	17.8232	33.9676	61.8862
84.64	1.92188	3.26758	6.88379	12.0654	17.8349	33.9793	61.9204
84.74	1.93359	3.26758	6.89063	12.0771	17.8427	34.0037	61.9448
84.84	1.93359	3.26758	6.89844	12.0771	17.8593	34.0301	61.9761
84.94	1.92578	3.27148	6.89063	12.0771	17.87	34.0301	62.0073
85.04	1.92578	3.27148	6.89355	12.0938	17.8779	34.0584	62.0268
85.14	1.92773	3.27637	6.89551	12.0977	17.8896	34.0848	62.0483
85.24	1.91797	3.25977	6.89063	12.0811	17.8857	34.073	62.0581
85.34	1.91797	3.25488	6.89551	12.1006	17.8857	34.0809	62.0727
85.44	1.92578	3.24805	6.91016	12.1123	17.8974	34.1053	62.102
85.54	1.92578	3.24805	6.91016	12.123	17.9052	34.1268	62.1284
85.64	1.92578	3.24805	6.89844	12.1162	17.9052	34.1395	62.1479
85.74	1.92578	3.24805	6.90137	12.1279	17.9169	34.159	62.1704
85.84	1.93066	3.25293	6.90625	12.1279	17.9169	34.1707	62.2065
85.94	1.9375	3.25976	6.92285	12.1357	17.9247	34.1785	62.2339
86.04	1.92969	3.25195	6.91699	12.1396	17.9169	34.1873	62.2622
86.14	1.9375	3.25195	6.91797	12.1445	17.9335	34.2137	62.2837
86.24	1.9375	3.25977	6.92285	12.1592	17.9482	34.2215	62.313
86.34	1.94434	3.25977	6.94141	12.1543	17.9599	34.2449	62.3393
86.44	1.9375	3.2666	6.93652	12.1592	17.955	34.2508	62.3589
86.54	1.93262	3.24805	6.92578	12.1592	17.9443	34.2566	62.3862
86.64	1.93066	3.24805	6.92578	12.1592	17.9638	34.2684	62.4096
86.74	1.9375	3.24512	6.91797	12.1592	17.9677	34.2732	62.4321
86.84	1.9375	3.25195	6.92969	12.1758	17.9706	34.2918	62.4682
86.94	1.9375	3.25195	6.92969	12.1826	17.9872	34.3113	62.4878
87.04	1.9375	3.25488	6.94141	12.1934	17.995	34.3309	62.5073
87.14	1.9375	3.25977	6.94141	12.1982	18.0068	34.3426	62.5268
87.24	1.9375	3.25977	6.94922	12.1982	18.0146	34.3621	62.5464
87.34	1.9375	3.27246	6.94922	12.21	18.0146	34.3699	62.5776
87.44	1.9541	3.28418	6.9541	12.2148	18.0243	34.3865	62.602
87.54	1.94922	3.29102	6.96387	12.2178	18.038	34.3934	62.6284
87.64	1.94922	3.2793	6.96875	12.2344	18.0458	34.4012	62.6596
87.74	1.95703	3.29102	6.96875	12.2412	18.0575	34.4207	62.687
87.84	1.95703	3.29102	6.96875	12.2529	18.0575	34.4324	62.7065
87.94	1.95215	3.28613	6.97656	12.2588	18.0605	34.4471	62.7212
88.04	1.94531	3.2793	6.97656	12.2568	18.0702	34.451	62.7505
88.14	1.9502	3.28418	6.98145	12.2617	18.0937	34.4725	62.7934
88.24	1.94922	3.2832	6.99219	12.2773	18.1005	34.491	62.8198
88.34	1.96094	3.29785	6.99219	12.292	18.1005	34.5027	62.8511
88.44	1.96094	3.30273	6.99219	12.292	18.1122	34.5154	62.8823
88.54	1.96094	3.29102	7	12.3037	18.123	34.5418	62.9018
88.64	1.95996	3.29102	7	12.292	18.1279	34.5418	62.9214
88.74	1.97168	3.29101	6.99512	12.2871	18.123	34.5564	62.936
88.84	1.95313	3.28711	6.97656	12.2686	18.1122	34.5496	62.9448
88.94	1.95313	3.28711	6.98145	12.2764	18.1288	34.5574	62.9761
89.04	1.95313	3.28711	6.98828	12.2764	18.1357	34.577	62.9956
89.14	1.96484	3.28711	6.99609	12.291	18.1474	34.5936	63.0298
89.24	1.96484	3.28711	7.00781	12.2959	18.1581	34.6199	63.0659
89.34	1.96973	3.29004	7.00781	12.3037	18.163	34.6316	63.0932
89.44	1.96875	3.29883	7	12.3076	18.1669	34.6434	63.105
89.54	1.96875	3.30371	7	12.3076	18.1747	34.6512	63.1333
89.64	1.97363	3.30762	7.00879	12.3213	18.1767	34.6678	63.1645
89.74	1.97168	3.30273	7.00391	12.3311	18.1904	34.6746	63.1792
89.84	1.97656	3.30273	7.00684	12.3311	18.1904	34.6824	63.2104
89.94	1.98145	3.30762	7.01953	12.334	18.2011	34.7059	63.2524
90.04	1.98828	3.31445	7.01953	12.3389	18.2177	34.7137	63.2768
90.14	1.98828	3.32227	7.01953	12.3555	18.2255	34.7361	63.3013
90.24	1.98828	3.32519	7.01953	12.3701	18.2255	34.7527	63.3315
90.34	1.97656	3.31836	7.01953	12.3584	18.2255	34.7488	63.3471
90.44	1.98828	3.31836	7.01953	12.3633	18.2421	34.7605	63.3833
90.54	1.9834	3.31055	7.01953	12.3623	18.2489	34.7723	63.4018
90.64	1.9834	3.32227	7.01465	12.3721	18.2441	34.7869	63.4282
90.74	1.98926	3.32227	7.00781	12.3701	18.2519	34.7918	63.4409
90.84	1.99609	3.32227	7.00781	12.3779	18.2646	34.8113	63.4751
90.94	1.99609	3.3252	7.01953	12.3896	18.2763	34.8191	63.4995
91.04	2.00781	3.33008	7.01953	12.3896	18.2841	34.8309	63.519
91.14	1.99609	3.31836	7.00781	12.3857	18.2773	34.8387	63.5346
91.24	2.00781	3.33496	7.02734	12.4092	18.2958	34.867	63.5776
91.34	1.99609	3.33789	7.02734	12.4023	18.2958	34.8699	63.5854
91.44	2.00391	3.33789	7.02734	12.4209	18.2958	34.8895	63.6216
91.54	2.00391	3.34082	7.03223	12.4209	18.3085	34.909	63.6479
91.64	2.01563	3.35742	7.03906	12.4287	18.3271	34.9324	63.6675
91.74	2.02051	3.35742	7.03906	12.4287	18.3388	34.9402	63.6987
91.84	2.02734	3.3623	7.05078	12.4434	18.3495	34.9598	63.7182
91.94	2.02734	3.36133	7.04297	12.4482	18.3583	34.9637	63.7446
92.04	2.03027	3.36133	7.04297	12.4482	18.3583	34.9744	63.769
92.14	2.02344	3.35254	7.03906	12.4365	18.3544	34.9793	63.7651
92.24	2.02344	3.35742	7.03906	12.4531	18.3661	35.0037	63.7964
92.34	2.02344	3.3623	7.04199	12.46	18.3739	35.0223	63.8159
92.44	2.02344	3.38086	7.05859	12.46	18.3788	35.0418	63.8403
92.54	2.02344	3.38086	7.05859	12.4678	18.3974	35.0496	63.8784
92.64	2.02344	3.38867	7.05859	12.4678	18.4091	35.0613	63.8979
92.74	2.03516	3.39355	7.05859	12.4824	18.4169	35.0691	63.9292
92.84	2.03516	3.40039	7.05859	12.4873	18.4286	35.0955	63.9487
92.94	2.03223	3.39746	7.06055	12.4961	18.4335	35.1053	63.9653
93.04	2.02734	3.39258	7.07031	12.4912	18.4404	35.1248	63.9946
93.14	2.02734	3.4043	7.07031	12.5039	18.4482	35.1434	64.0268
93.24	2.04395	3.40723	7.07031	12.5107	18.4599	35.1561	64.0434
93.34	2.04297	3.41211	7.07422	12.5029	18.455	35.1668	64.062
93.44	2.04297	3.41211	7.07422	12.5029	18.4677	35.1893	64.0932
93.54	2.03125	3.40039	7.0625	12.5078	18.4677	35.202	64.1011
93.64	2.03418	3.40527	7.0625	12.5146	18.4794	35.2137	64.1352
93.74	2.03418	3.40722	7.06543	12.5176	18.4823	35.2283	64.1548
93.84	2.02344	3.40039	7.06152	12.499	18.4755	35.2293	64.1606
93.94	2.02344	3.40039	7.06641	12.502	18.4833	35.241	64.1919
94.04	2.0332	3.4082	7.07129	12.5234	18.5048	35.2654	64.2261
94.14	2.04199	3.42285	7.07813	12.5254	18.5214	35.2801	64.2524
94.24	2.02734	3.4082	7.07031	12.5186	18.5185	35.2918	64.2622
94.34	2.03906	3.4082	7.08105	12.5186	18.5263	35.3113	64.3003
94.44	2.03906	3.41992	7.08594	12.5303	18.5292	35.3348	64.3227
94.54	2.04395	3.4248	7.09082	12.5352	18.5507	35.3592	64.3491
94.64	2.0459	3.42676	7.10449	12.5371	18.5644	35.3719	64.3774
94.74	2.04688	3.42773	7.10254	12.543	18.5654	35.3816	64.3813
94.84	2.04688	3.43262	7.10938	12.5498	18.5771	35.4012	64.4223
94.94	2.04688	3.43945	7.10938	12.5615	18.5898	35.4207	64.4487
95.04	2.04688	3.43945	7.10938	12.5645	18.6083	35.4402	64.4712
95.14	2.0498	3.45117	7.10938	12.5693	18.6161	35.4568	64.4956
95.24	2.04297	3.43946	7.09766	12.5693	18.6161	35.4598	64.5034
95.34	2.05469	3.45117	7.12109	12.5889	18.6279	35.491	64.5513
95.44	2.04297	3.43945	7.11426	12.5771	18.6327	35.491	64.5659
95.54	2.04297	3.43945	7.12109	12.5889	18.6474	35.5027	64.5903
95.64	2.04004	3.44336	7.12109	12.5889	18.6513	35.5057	64.6118
95.74	2.04688	3.44336	7.12109	12.5938	18.6591	35.5301	64.6401
95.84	2.04688	3.45117	7.12402	12.6006	18.6591	35.5467	64.6596
95.94	2.04688	3.44336	7.12891	12.6123	18.6708	35.573	64.6841
96.04	2.06152	3.44629	7.12891	12.6201	18.6708	35.5809	64.7104
96.14	2.06641	3.45898	7.12891	12.6201	18.6904	35.6072	64.7329
96.24	2.06641	3.45898	7.14063	12.6201	18.6904	35.6365	64.7544
96.34	2.06641	3.4541	7.13574	12.627	18.705	35.6463	64.7759
96.44	2.06641	3.45898	7.1416	12.6201	18.7128	35.6512	64.7964
96.54	2.06641	3.45898	7.14844	12.6201	18.7255	35.6756	64.8276
96.64	2.06641	3.4668	7.15137	12.6279	18.7255	35.6902	64.8471
96.74	2.05469	3.45508	7.14453	12.6191	18.7255	35.6902	64.852
96.84	2.05176	3.45703	7.1416	12.6328	18.7421	35.7098	64.8755
96.94	2.05176	3.4707	7.1416	12.6328	18.7372	35.7293	64.893
97.04	2.05859	3.4707	7.14844	12.6396	18.7499	35.741	64.9057
97.14	2.05859	3.4707	7.16016	12.6514	18.7685	35.7654	64.9292
97.24	2.05664	3.46582	7.15527	12.6494	18.7714	35.7869	64.9487
97.34	2.05176	3.45898	7.14355	12.6396	18.7685	35.7869	64.9604
97.44	2.05859	3.45898	7.14844	12.6475	18.7802	35.7967	64.9829
97.54	2.05469	3.45898	7.14453	12.6357	18.7685	35.7947	64.9956
97.64	2.06641	3.4707	7.15625	12.6592	18.788	35.8309	65.0268
97.74	2.0498	3.46191	7.15625	12.6475	18.788	35.8318	65.0395
97.84	2.05176	3.46387	7.1582	12.6572	18.7929	35.8475	65.0747
97.94	2.05469	3.45898	7.16016	12.6709	18.8027	35.8621	65.0923
98.04	2.05469	3.45898	7.16016	12.6709	18.8154	35.8738	65.1167
98.14	2.05957	3.45898	7.16797	12.6709	18.8271	35.8846	65.1333
98.24	2.07324	3.4668	7.16602	12.6738	18.8222	35.9041	65.1548
98.34	2.05469	3.4668	7.17578	12.6719	18.8349	35.909	65.1675
98.44	2.06641	3.4668	7.18066	12.6904	18.8349	35.9168	65.1987
98.54	2.06641	3.4668	7.19922	12.6904	18.8593	35.9334	65.2212
98.64	2.06152	3.4707	7.19141	12.6973	18.8583	35.952	65.2378
98.74	2.06641	3.4707	7.2041	12.7021	18.87	35.9637	65.2622
98.84	2.07129	3.4707	7.21094	12.71	18.8896	35.9861	65.2886
98.94	2.06641	3.47559	7.21094	12.6982	18.8857	35.9871	65.2964
99.04	2.07129	3.47949	7.20801	12.7119	18.8974	35.9959	65.3296
99.14	2.07813	3.47461	7.20605	12.7217	18.9091	36.0105	65.3511
99.24	2.06152	3.45801	7.20215	12.7051	18.9003	36.0105	65.3657
99.34	2.04688	3.44336	7.1875	12.6904	18.8974	36.0223	65.3706
99.44	2.05469	3.45898	7.19531	12.71	18.9179	36.0379	65.3979
99.54	2.05762	3.45898	7.2002	12.7129	18.9364	36.0623	65.4292
99.64	2.07422	3.45898	7.21875	12.7256	18.9443	36.0809	65.4487
99.74	2.0791	3.46777	7.21582	12.7344	18.9413	36.1004	65.4653
99.84	2.07422	3.46582	7.21094	12.7295	18.9511	36.1121	65.4917
99.94	2.06934	3.46582	7.20605	12.7246	18.9706	36.1316	65.5063
100.04	2.05469	3.45117	7.21094	12.7227	18.9609	36.1316	65.5112
100.14	2.05469	3.45117	7.21094	12.7295	18.9794	36.1512	65.522
100.24	2.05469	3.45117	7.21094	12.7412	18.9872	36.1629	65.5581
100.34	2.05469	3.4541	7.21777	12.7363	18.9941	36.1727	65.5845
100.44	2.05469	3.45215	7.21094	12.7412	18.9999	36.1785	65.5971
100.54	2.06348	3.45605	7.20801	12.7461	19.0038	36.1951	65.6138
100.64	2.04688	3.43945	7.19922	12.7324	18.9989	36.1902	65.6167
100.74	2.04688	3.43945	7.19922	12.7373	19.0068	36.2146	65.6362
100.84	2.04395	3.44629	7.19434	12.7344	19.0136	36.2254	65.6528
100.94	2.05371	3.45117	7.21582	12.7412	19.0302	36.2332	65.6831
101.04	2.06152	3.44629	7.21777	12.748	19.0331	36.2508	65.7085
101.14	2.05469	3.43945	7.21094	12.7412	19.0263	36.2605	65.7182
101.24	2.05176	3.44141	7.21582	12.749	19.0351	36.2703	65.7348
101.34	2.04688	3.45117	7.21387	12.749	19.0351	36.284	65.7612
101.44	2.06348	3.45117	7.21875	12.749	19.0497	36.3035	65.7886
101.54	2.07031	3.46289	7.21875	12.7607	19.0527	36.3201	65.8003
101.64	2.07031	3.46289	7.23047	12.7656	19.0693	36.3465	65.8276
101.74	2.07031	3.46289	7.23535	12.7803	19.0693	36.3543	65.8511
101.84	2.07813	3.46289	7.24219	12.7803	19.0937	36.3689	65.8784
101.94	2.06641	3.4541	7.23828	12.7803	19.0888	36.3699	65.8833
102.04	2.06152	3.4541	7.23828	12.7754	19.0917	36.3846	65.9048
102.14	2.05762	3.44727	7.25	12.7686	19.0995	36.3943	65.9175
102.24	2.06738	3.46387	7.25488	12.7861	19.1093	36.4256	65.9448
102.34	2.06934	3.46582	7.25684	12.7949	19.1279	36.4422	65.9634
102.44	2.07129	3.45898	7.24512	12.7832	19.1279	36.4402	65.9761
102.54	2.07813	3.45898	7.25781	12.7998	19.1279	36.452	66.0044
102.64	2.07813	3.46387	7.25781	12.7998	19.1425	36.4715	66.0307
102.74	2.07813	3.4707	7.26953	12.8115	19.1552	36.4832	66.0503
102.84	2.08105	3.4707	7.26953	12.8193	19.1601	36.5027	66.0698
102.94	2.09766	3.48242	7.26953	12.8193	19.1786	36.5154	66.1011
103.04	2.08594	3.4707	7.27441	12.8076	19.1669	36.5223	66.1196
103.14	2.08594	3.4707	7.28125	12.8193	19.1747	36.5418	66.144
103.24	2.08301	3.47558	7.27832	12.8164	19.1835	36.5467	66.1694
103.34	2.07813	3.47559	7.28418	12.8242	19.1913	36.5535	66.1909
103.44	2.08301	3.48242	7.28906	12.8311	19.2128	36.5652	66.2104
103.54	2.08496	3.49414	7.28906	12.8311	19.2177	36.576	66.23
103.64	2.08301	3.49414	7.28906	12.8311	19.2294	36.5926	66.2495
103.74	2.08496	3.48925	7.2959	12.8408	19.2323	36.6004	66.269
103.84	2.06641	3.4707	7.28223	12.8271	19.2187	36.6004	66.2886
103.94	2.07129	3.47363	7.29688	12.835	19.2372	36.6082	66.311
104.04	2.08301	3.4834	7.30176	12.8398	19.2499	36.6277	66.352
104.14	2.08984	3.49805	7.30859	12.8584	19.2568	36.659	66.3784
104.24	2.09277	3.49805	7.32031	12.8584	19.2714	36.6707	66.4028
104.34	2.09277	3.50488	7.31836	12.8535	19.2714	36.6736	66.436
104.44	2.07813	3.4873	7.30566	12.8506	19.2646	36.6756	66.4409
104.54	2.07813	3.48242	7.30078	12.8584	19.2812	36.702	66.4604
104.64	2.08301	3.48242	7.30078	12.8584	19.2997	36.7098	66.4829
104.74	2.08301	3.4834	7.29395	12.8564	19.3007	36.7146	66.5005
104.84	2.08984	3.49023	7.30859	12.8818	19.3075	36.7381	66.5317
104.94	2.08984	3.49023	7.30859	12.8818	19.3222	36.7527	66.5581
105.04	2.09277	3.49023	7.30859	12.8896	19.3349	36.7723	66.5776
105.14	2.09766	3.50488	7.32031	12.9014	19.3466	36.7869	66.6001
105.24	2.10547	3.50977	7.32031	12.9014	19.3593	36.7996	66.6284
105.34	2.10547	3.50977	7.32324	12.9092	19.3779	36.8113	66.6606
105.44	2.10254	3.50976	7.32813	12.9092	19.3779	36.8309	66.6792
105.54	2.10449	3.52148	7.33105	12.916	19.3925	36.8377	66.6987
105.64	2.08984	3.50879	7.32129	12.9014	19.3779	36.8426	66.7104
105.74	2.10059	3.51465	7.33594	12.9092	19.4023	36.8631	66.7407
105.84	2.10547	3.52148	7.34766	12.917	19.4169	36.8816	66.7651
105.94	2.10254	3.52148	7.33984	12.9092	19.4208	36.8963	66.7817
106.04	2.10938	3.52441	7.33496	12.9209	19.4286	36.909	66.812
106.14	2.10938	3.5293	7.33301	12.9209	19.4433	36.9324	66.8345
106.24	2.10938	3.54102	7.33984	12.9355	19.456	36.9451	66.8589
106.34	2.10938	3.54102	7.33984	12.9482	19.4677	36.9637	66.8667
106.44	2.10938	3.54102	7.33984	12.9648	19.4755	36.9715	66.8911
106.54	2.1123	3.54102	7.34277	12.9717	19.4872	36.9861	66.9292
106.64	2.11719	3.5459	7.34766	12.9795	19.4921	36.9988	66.9516
106.74	2.10547	3.54883	7.34766	12.9678	19.4989	37.0037	66.9614
106.84	2.11719	3.56055	7.35938	12.9912	19.5214	37.0418	67.0112
106.94	2.10547	3.54883	7.35547	12.9795	19.5263	37.0418	67.019
107.04	2.11035	3.54883	7.35547	12.9873	19.5263	37.0496	67.0415
107.14	2.125	3.54883	7.35547	12.999	19.539	37.0643	67.0591
107.24	2.11719	3.56055	7.35547	12.999	19.5575	37.077	67.0854
107.34	2.11426	3.55762	7.36426	13.0039	19.5624	37.0857	67.1108
107.44	2.11719	3.55566	7.35938	12.999	19.5693	37.1004	67.1323
107.54	2.11719	3.55566	7.35449	13.0059	19.579	37.1121	67.1382
107.64	2.11719	3.54883	7.35547	13.0039	19.5849	37.1199	67.1557
107.74	2.11719	3.55371	7.35547	13.0225	19.5849	37.1395	67.1753
107.84	2.1123	3.56348	7.35059	13.0205	19.5966	37.1463	67.1987
107.94	2.10547	3.55664	7.34375	13.0264	19.6044	37.159	67.2182
108.04	2.09766	3.54883	7.33594	13.0186	19.5966	37.1707	67.2329
108.14	2.10645	3.55762	7.33789	13.0156	19.6054	37.1873	67.2544
108.24	2.10156	3.55273	7.35156	13.0225	19.6005	37.1941	67.2661
108.34	2.10156	3.55273	7.35156	13.0273	19.6113	37.202	67.2925
108.44	2.10938	3.55273	7.35938	13.0342	19.6278	37.2215	67.312
108.54	2.10059	3.55176	7.34766	13.0303	19.621	37.2215	67.3227
108.64	2.1084	3.55957	7.3623	13.0332	19.6386	37.241	67.355
108.74	2.10742	3.56641	7.36426	13.0381	19.6405	37.2576	67.3755
108.84	2.10059	3.58008	7.35938	13.0498	19.6474	37.2723	67.3979
108.94	2.10547	3.58008	7.35938	13.0498	19.6523	37.2869	67.4175
109.04	2.10547	3.58008	7.37598	13.0547	19.6786	37.2996	67.4399
109.14	2.11719	3.5918	7.38281	13.0615	19.6786	37.3191	67.4682
109.24	2.1123	3.5918	7.37793	13.0645	19.6855	37.326	67.4878
109.34	2.11426	3.60059	7.3877	13.0781	19.6952	37.3523	67.521
109.44	2.09766	3.58398	7.37109	13.0645	19.6816	37.3543	67.5307
109.54	2.10547	3.5918	7.37109	13.0693	19.6982	37.365	67.5532
109.64	2.10547	3.5918	7.37109	13.0742	19.703	37.3816	67.5776
109.74	2.10547	3.5918	7.37402	13.0928	19.7177	37.4012	67.6089
109.84	2.11719	3.60352	7.37891	13.0928	19.7323	37.409	67.6216
109.94	2.12207	3.60351	7.39063	13.0928	19.7372	37.4373	67.6518
110.04	2.11719	3.5918	7.37598	13.0889	19.7333	37.4402	67.6626
110.14	2.11719	3.5918	7.38184	13.0918	19.745	37.452	67.687
110.24	2.10449	3.5791	7.37402	13.0957	19.7323	37.45	67.687
110.34	2.11328	3.58008	7.375	13.0967	19.7382	37.4754	67.7261
110.44	2.11328	3.58789	7.38672	13.1016	19.7519	37.4871	67.7378
110.54	2.12793	3.58789	7.38672	13.1162	19.7529	37.5066	67.7602
110.64	2.12207	3.58008	7.38086	13.1055	19.7538	37.5125	67.7739
110.74	2.12891	3.58008	7.39063	13.1055	19.7538	37.5223	67.7886
110.84	2.12891	3.58008	7.40234	13.1123	19.7685	37.5418	67.813
110.94	2.12891	3.58008	7.40527	13.124	19.7802	37.5613	67.8393
111.04	2.12402	3.5752	7.40527	13.1221	19.7753	37.5682	67.8462
111.14	2.11719	3.56836	7.39844	13.1201	19.7763	37.573	67.8589
111.24	2.11328	3.55664	7.38672	13.1133	19.7646	37.5857	67.8667
111.34	2.10547	3.55664	7.38672	13.1201	19.7763	37.6004	67.8862
111.44	2.11035	3.55859	7.3916	13.1172	19.7734	37.6092	67.8999
111.54	2.09766	3.55273	7.38379	13.1123	19.7753	37.6189	67.9165
111.64	2.09766	3.55273	7.39063	13.1123	19.788	37.6316	67.9409
111.74	2.10938	3.55273	7.40234	13.1152	19.8075	37.6551	67.9721
111.84	2.09766	3.54102	7.39355	13.1084	19.7958	37.6482	67.9848
111.94	2.09277	3.53613	7.40527	13.1152	19.7958	37.6609	68.0093
112.04	2.09375	3.5293	7.41113	13.1084	19.8075	37.6707	68.0268
112.14	2.09863	3.54102	7.41797	13.1084	19.8154	37.6785	68.063
112.24	2.10059	3.53613	7.4248	13.123	19.8222	37.6736	68.0845
112.34	2.10547	3.5293	7.41797	13.1162	19.8154	37.6785	68.1001
112.44	2.10547	3.5293	7.42871	13.1211	19.8232	37.698	68.1245
112.54	2.10547	3.5293	7.43359	13.1279	19.8349	37.7225	68.144
112.64	2.10547	3.5293	7.43359	13.1279	19.8378	37.7361	68.1636
112.74	2.10547	3.53711	7.44531	13.1475	19.8544	37.7537	68.188
112.84	2.10254	3.52637	7.43457	13.1367	19.8437	37.7693	68.2036
112.94	2.09766	3.52148	7.43457	13.1318	19.8466	37.7762	68.2251
113.04	2.09766	3.5127	7.4375	13.1318	19.8466	37.7723	68.2378
113.14	2.09766	3.51758	7.4375	13.1396	19.8544	37.7918	68.2622
113.24	2.09766	3.5293	7.44922	13.1543	19.8544	37.8064	68.2886
113.34	2.09766	3.52148	7.44141	13.1514	19.8583	37.8113	68.3052
113.44	2.10059	3.52442	7.44434	13.1621	19.8613	37.826	68.3266
113.54	2.10547	3.54102	7.45703	13.167	19.8739	37.8387	68.354
113.64	2.11719	3.54102	7.46191	13.1836	19.8857	37.8621	68.3784
113.74	2.11719	3.54883	7.48047	13.1982	19.8857	37.8699	68.3862
113.84	2.10254	3.53418	7.46582	13.1953	19.8788	37.867	68.3999
113.94	2.09766	3.5293	7.46094	13.1904	19.8857	37.8699	68.4214
114.04	2.09766	3.5293	7.47266	13.2021	19.8974	37.8816	68.4438
114.14	2.1123	3.53418	7.47559	13.21	19.9052	37.8895	68.4682
114.24	2.11719	3.54102	7.48828	13.2217	19.9052	37.9061	68.4878
114.34	2.125	3.54102	7.48828	13.2217	19.9052	37.9246	68.5122
114.44	2.11035	3.5293	7.47656	13.2178	19.913	37.9207	68.5268
114.54	2.10352	3.52441	7.47656	13.2129	19.9198	37.9354	68.5444
114.64	2.10645	3.52246	7.49316	13.2227	19.9179	37.948	68.5708
114.74	2.12012	3.52441	7.49512	13.2324	19.9394	37.9627	68.5971
114.84	2.11328	3.51758	7.49609	13.2373	19.9325	37.9725	68.605
114.94	2.12109	3.51758	7.49609	13.2373	19.9443	37.9871	68.6245
115.04	2.10547	3.52148	7.5	13.2412	19.9443	37.991	68.6391
115.14	2.11328	3.53223	7.5	13.2412	19.956	38.0027	68.6557
115.24	2.11816	3.53711	7.50293	13.249	19.9609	38.0105	68.6753
115.34	2.125	3.53711	7.51563	13.249	19.9755	38.0223	68.6948
115.44	2.12207	3.53418	7.52441	13.2578	19.9843	38.0271	68.7085
115.54	2.11719	3.54102	7.52441	13.2637	19.9823	38.0418	68.7182
115.64	2.11719	3.54102	7.53125	13.2607	19.9872	38.0535	68.7427
115.74	2.11719	3.54102	7.54297	13.2686	19.9872	38.0613	68.7612
115.84	2.13184	3.54883	7.54297	13.2734	19.9999	38.073	68.7837
115.94	2.13672	3.54883	7.54297	13.2803	20.0185	38.0848	68.8081
116.04	2.13184	3.55566	7.54102	13.2754	20.0136	38.0877	68.8149
116.14	2.125	3.54883	7.53906	13.2803	20.0185	38.0926	68.8325
116.24	2.125	3.56152	7.54688	13.2803	20.0263	38.1033	68.8589
116.34	2.11328	3.56836	7.53516	13.2686	20.0312	38.1082	68.8589
116.44	2.11328	3.56836	7.54004	13.2764	20.0458	38.116	68.8813
116.54	2.11328	3.56836	7.54688	13.2764	20.0605	38.1277	68.9057
116.64	2.11328	3.58008	7.54688	13.2881	20.0732	38.1277	68.9184
116.74	2.12109	3.58789	7.54688	13.2881	20.0732	38.1395	68.9487
116.84	2.125	3.5918	7.55078	13.2881	20.082	38.1561	68.9682
116.94	2.12207	3.58887	7.55566	13.29	20.0859	38.1678	68.9848
117.04	2.11719	3.5918	7.55078	13.292	20.0888	38.1629	69.0141
117.14	2.11719	3.5918	7.55078	13.3037	20.1005	38.1746	69.0386
117.24	2.11719	3.5918	7.5625	13.3066	20.1034	38.1824	69.063
117.34	2.12891	3.60352	7.56738	13.3232	20.12	38.1941	69.0815
117.44	2.12891	3.60352	7.57422	13.3232	20.1327	38.202	69.1011
117.54	2.12891	3.60352	7.57422	13.3311	20.1396	38.2137	69.1128
117.64	2.12891	3.60352	7.58203	13.3359	20.1513	38.2254	69.1372
117.74	2.13672	3.61133	7.57422	13.3428	20.1591	38.2381	69.1518
117.84	2.12988	3.59961	7.57031	13.3457	20.1474	38.2449	69.1596
117.94	2.13965	3.61719	7.57324	13.3535	20.162	38.2586	69.185
118.04	2.14453	3.62402	7.57813	13.3662	20.1747	38.2879	69.2182
118.14	2.14453	3.62207	7.58984	13.3662	20.1894	38.2996	69.2261
118.24	2.15625	3.62695	7.58984	13.3711	20.1943	38.3123	69.2456
118.34	2.15625	3.62695	7.58984	13.3896	20.2138	38.3309	69.27
118.44	2.16113	3.63476	7.60059	13.3896	20.2255	38.3426	69.2886
118.54	2.15723	3.62402	7.59473	13.3818	20.2226	38.3396	69.3091
118.64	2.16016	3.61914	7.58984	13.3818	20.2226	38.3572	69.3237
118.74	2.16016	3.63086	7.60156	13.3867	20.2411	38.3738	69.3432
118.84	2.16016	3.62402	7.60156	13.4014	20.2411	38.3738	69.3511
118.94	2.16309	3.63086	7.60156	13.4014	20.2489	38.3934	69.3774
119.04	2.16797	3.64258	7.60156	13.4131	20.2607	38.4051	69.4018
119.14	2.16797	3.64258	7.60156	13.418	20.2734	38.4178	69.4096
119.24	2.16797	3.64258	7.60645	13.4248	20.2919	38.4363	69.4341
119.34	2.16309	3.6377	7.6084	13.4199	20.29	38.4422	69.4477
119.44	2.15625	3.63086	7.61328	13.416	20.2997	38.452	69.4604
119.54	2.15625	3.63574	7.61328	13.4287	20.2997	38.4646	69.4829
119.64	2.15625	3.6377	7.61328	13.4287	20.3124	38.4832	69.5073
119.74	2.16113	3.64746	7.62109	13.4404	20.3193	38.491	69.519
119.84	2.17188	3.65137	7.61816	13.4375	20.331	38.4998	69.5288
119.94	2.14844	3.64258	7.60156	13.4209	20.3193	38.5057	69.5386
120.04	2.14844	3.64258	7.60449	13.4326	20.3193	38.5154	69.5532
120.14	2.15332	3.64258	7.60938	13.4375	20.332	38.5418	69.5776
120.24	2.16016	3.64551	7.62109	13.4443	20.3388	38.5535	69.602
120.34	2.16016	3.65918	7.62109	13.4443	20.3388	38.5613	69.6206
120.44	2.15527	3.64062	7.61621	13.4473	20.3486	38.5682	69.6401
120.54	2.15137	3.64746	7.60938	13.4404	20.3544	38.5691	69.6596
120.64	2.15625	3.64551	7.60938	13.4521	20.3593	38.5975	69.6743
120.74	2.16113	3.65039	7.61719	13.4521	20.3779	38.6121	69.6987
120.84	2.16797	3.63867	7.60938	13.4551	20.3779	38.615	69.6987
120.94	2.15625	3.63867	7.61035	13.4561	20.3691	38.6199	69.7114
121.04	2.16406	3.63867	7.60938	13.4561	20.3818	38.6326	69.7261
121.14	2.16406	3.64355	7.61719	13.4609	20.3866	38.6512	69.7524
121.24	2.16406	3.63867	7.60938	13.4795	20.4052	38.659	69.7768
121.34	2.16699	3.63867	7.60449	13.4795	20.4101	38.6707	69.7895
121.44	2.18359	3.63867	7.61035	13.4795	20.4169	38.6854	69.8081
121.54	2.18359	3.63867	7.6123	13.4873	20.4316	38.7098	69.8305
121.64	2.1709	3.62891	7.59766	13.4746	20.4238	38.702	69.8423
121.74	2.16406	3.62402	7.59766	13.4795	20.4169	38.7098	69.855
121.84	2.17188	3.62207	7.59766	13.4795	20.4296	38.7215	69.8667
121.94	2.17188	3.62695	7.60938	13.4795	20.4364	38.7322	69.8794
122.04	2.17383	3.62891	7.60645	13.4883	20.4335	38.7459	69.9057
122.14	2.1875	3.63086	7.60156	13.4863	20.4433	38.7654	69.9292
122.24	2.1875	3.63086	7.60938	13.499	20.456	38.7723	69.9536
122.34	2.19238	3.63086	7.60938	13.499	20.456	38.784	69.9682
122.44	2.19922	3.63379	7.62109	13.5039	20.4677	38.7967	69.9878
122.54	2.19922	3.64355	7.62109	13.5225	20.4726	38.8152	70.0044
122.64	2.19043	3.63867	7.60938	13.5107	20.4677	38.8143	70.019
122.74	2.19531	3.63867	7.60938	13.5107	20.4755	38.8309	70.0415
122.84	2.18262	3.62598	7.59668	13.5059	20.4628	38.8426	70.0532
122.94	2.17578	3.62402	7.58984	13.499	20.4677	38.8455	70.063
123.04	2.18066	3.63086	7.59766	13.499	20.4706	38.8699	70.0893
123.14	2.18457	3.63086	7.59473	13.499	20.4843	38.867	70.0971
123.24	2.19141	3.63086	7.58984	13.5107	20.4794	38.8865	70.1089
123.34	2.19434	3.63086	7.60449	13.5107	20.4843	38.8934	70.1333
123.44	2.19922	3.63574	7.60938	13.5107	20.4989	38.9158	70.1626
123.54	2.19922	3.64258	7.60938	13.5156	20.4989	38.9256	70.1841
123.64	2.1875	3.64551	7.60254	13.5107	20.4902	38.9324	70.1987
123.74	2.18262	3.63379	7.60449	13.5137	20.5019	38.95	70.2134
123.84	2.17578	3.63867	7.59766	13.5068	20.495	38.9598	70.2309
123.94	2.17578	3.63184	7.60938	13.5068	20.5077	38.9676	70.2495
124.04	2.17285	3.63574	7.60938	13.5156	20.5234	38.9813	70.269
124.14	2.16797	3.63086	7.60938	13.5107	20.5185	38.9832	70.2886
124.24	2.17578	3.64258	7.61426	13.5107	20.5263	38.991	70.313
124.34	2.17578	3.64551	7.62891	13.5186	20.5429	39.0076	70.3315
124.44	2.16797	3.64258	7.62109	13.5156	20.5419	39.0145	70.3462
124.54	2.16797	3.64746	7.62109	13.5176	20.5448	39.0262	70.3589
124.64	2.16797	3.66211	7.62109	13.5273	20.5497	39.0369	70.3901
124.74	2.17969	3.66211	7.62109	13.5342	20.5575	39.0535	70.4096
124.84	2.1748	3.65723	7.62109	13.5293	20.5644	39.0604	70.4214
124.94	2.16797	3.65039	7.63281	13.5254	20.5575	39.0613	70.4409
125.04	2.17578	3.65332	7.63281	13.542	20.5741	39.073	70.4604
125.14	2.16406	3.6582	7.62891	13.5303	20.5693	39.074	70.4634
125.24	2.16406	3.6582	7.63184	13.5303	20.5771	39.0926	70.4761
125.34	2.16406	3.6582	7.63672	13.5303	20.5771	39.115	70.4956
125.44	2.17773	3.66015	7.63379	13.5322	20.5888	39.1248	70.5093
125.54	2.17188	3.6543	7.6377	13.5293	20.5937	39.1238	70.5229
125.64	2.17188	3.6543	7.64453	13.542	20.6122	39.1482	70.5425
125.74	2.16016	3.64258	7.62109	13.5303	20.6005	39.1434	70.5503
125.84	2.16016	3.64258	7.62402	13.5303	20.6083	39.1658	70.5727
125.94	2.16797	3.64746	7.64063	13.5352	20.623	39.1824	70.5893
126.04	2.1582	3.65723	7.63574	13.5488	20.623	39.1854	70.6089
126.14	2.14453	3.65039	7.62891	13.542	20.6239	39.1902	70.6284
126.24	2.15625	3.65332	7.6416	13.542	20.6405	39.1951	70.6528
126.34	2.15625	3.6582	7.64844	13.5498	20.6474	39.2215	70.6714
126.44	2.15625	3.66992	7.66016	13.5498	20.6591	39.2332	70.6909
126.54	2.15234	3.6582	7.65137	13.5527	20.6552	39.2293	70.6899
126.64	2.14453	3.6582	7.65625	13.5576	20.6669	39.241	70.7065
126.74	2.15234	3.66309	7.65625	13.5654	20.6747	39.2518	70.7309
126.84	2.15234	3.68164	7.67285	13.5654	20.6747	39.2654	70.7573
126.94	2.16406	3.68164	7.67969	13.5703	20.6864	39.2713	70.772
127.04	2.16406	3.68945	7.6875	13.5889	20.6864	39.2879	70.7964
127.14	2.15918	3.68457	7.68262	13.584	20.6816	39.2947	70.8042
127.24	2.14453	3.67285	7.6709	13.5693	20.6864	39.2879	70.8081
127.34	2.15625	3.68945	7.6875	13.5801	20.6913	39.2996	70.8305
127.44	2.16406	3.68945	7.6875	13.585	20.6982	39.3074	70.855
127.54	2.16406	3.68945	7.69238	13.5967	20.7099	39.3191	70.8716
127.64	2.16406	3.70215	7.70703	13.6016	20.7177	39.3318	70.8979
127.74	2.17578	3.70898	7.70703	13.6084	20.7323	39.3504	70.9087
127.84	2.17578	3.70898	7.70703	13.6133	20.7372	39.3582	70.9253
127.94	2.17578	3.70898	7.71875	13.6201	20.745	39.3699	70.9497
128.04	2.16895	3.69727	7.70703	13.6201	20.7333	39.3777	70.9565
128.14	2.16406	3.69727	7.71191	13.623	20.7499	39.3943	70.9809
128.24	2.16797	3.68945	7.71094	13.6201	20.7568	39.4012	70.9878
128.34	2.16797	3.7041	7.71387	13.6279	20.7685	39.4012	71.0024
128.44	2.16797	3.70898	7.71875	13.6279	20.7714	39.4129	71.0268
128.54	2.17578	3.71387	7.71875	13.6279	20.7763	39.4324	71.0386
128.64	2.16113	3.70605	7.71191	13.6299	20.7695	39.4295	71.0434
128.74	2.16797	3.70898	7.71191	13.6318	20.7763	39.4324	71.0513
128.84	2.16797	3.70898	7.71875	13.6396	20.7763	39.4441	71.0776
128.94	2.16797	3.70898	7.72168	13.6426	20.7763	39.452	71.0893
129.04	2.16797	3.7207	7.74316	13.6592	20.788	39.4637	71.1089
129.14	2.16797	3.72363	7.75	13.6592	20.8007	39.4715	71.1235
129.24	2.17969	3.72851	7.75	13.6592	20.8075	39.4832	71.1528
129.34	2.17969	3.7207	7.74219	13.6641	20.8114	39.4979	71.1714
129.44	2.17969	3.7207	7.75293	13.6826	20.8114	39.5027	71.1821
129.54	2.19141	3.7207	7.76953	13.6826	20.8193	39.5223	71.1987
129.64	2.19141	3.7207	7.76953	13.6826	20.8193	39.5223	71.2231
129.74	2.19922	3.7334	7.76953	13.6826	20.831	39.5418	71.2417
129.84	2.19922	3.73242	7.76953	13.6943	20.8388	39.5467	71.2544
129.94	2.1875	3.72852	7.75781	13.6934	20.8388	39.5486	71.2612
130.04	2.19922	3.74023	7.76953	13.7148	20.8505	39.573	71.2954
130.14	2.19922	3.72852	7.77441	13.7217	20.8583	39.5691	71.3052
130.24	2.19922	3.72851	7.78125	13.7295	20.8613	39.5857	71.3227
130.34	2.19434	3.72363	7.78418	13.7363	20.873	39.6072	71.3423
130.44	2.1875	3.72852	7.77734	13.7295	20.8739	39.6004	71.352
130.54	2.19531	3.72852	7.77734	13.7344	20.8739	39.615	71.3784
130.64	2.19531	3.72852	7.79395	13.749	20.8905	39.6248	71.4009
130.74	2.19238	3.73047	7.80078	13.7461	20.9023	39.6395	71.4145
130.84	2.19922	3.73242	7.80078	13.7559	20.8974	39.6512	71.4223
130.94	2.19141	3.73633	7.79297	13.7529	20.9013	39.66	71.4409
131.04	2.19141	3.73926	7.79297	13.7607	20.9042	39.6746	71.4634
131.14	2.19727	3.73926	7.7959	13.7725	20.9042	39.6814	71.4829
131.24	2.19531	3.73242	7.78906	13.7676	20.9052	39.6824	71.4927
131.34	2.19531	3.73242	7.78906	13.7607	20.9169	39.6941	71.519
131.44	2.20703	3.73731	7.80078	13.7725	20.9286	39.6941	71.5386
131.54	2.21484	3.75977	7.80859	13.7881	20.9491	39.7098	71.563
131.64	2.21484	3.75977	7.80859	13.7881	20.956	39.7215	71.5893
131.74	2.21484	3.75976	7.81641	13.8047	20.9628	39.741	71.604
131.84	2.20703	3.75195	7.82031	13.8115	20.9609	39.7361	71.6089
131.94	2.20703	3.75195	7.8252	13.8115	20.9677	39.7605	71.6284
132.04	2.20703	3.75195	7.82031	13.8027	20.9677	39.7537	71.6411
132.14	2.22363	3.76367	7.83203	13.8193	20.9794	39.7918	71.6743
132.24	2.23047	3.76367	7.83203	13.8311	20.9989	39.8035	71.6987
132.34	2.22363	3.74902	7.8252	13.8213	20.9892	39.7967	71.7036
132.44	2.21875	3.74414	7.82031	13.8311	20.9911	39.7967	71.7231
132.54	2.21875	3.75195	7.83203	13.8428	21.0019	39.8182	71.7417
132.64	2.21875	3.74707	7.83203	13.8428	21.0185	39.8309	71.7612
132.74	2.21387	3.74707	7.82715	13.8379	21.0253	39.8377	71.7641
132.84	2.20703	3.74805	7.82031	13.8418	21.0263	39.8475	71.769
132.94	2.20703	3.74805	7.83203	13.8467	21.0263	39.8621	71.7915
133.04	2.20703	3.74805	7.83496	13.8584	21.0458	39.8768	71.8159
133.14	2.21875	3.74805	7.83984	13.8584	21.0458	39.8895	71.8325
133.24	2.21875	3.75293	7.84766	13.8701	21.0624	39.9061	71.8589
133.34	2.21875	3.75488	7.84766	13.8779	21.0771	39.9129	71.8784
133.44	2.21387	3.74805	7.84277	13.873	21.079	39.9188	71.896
133.54	2.20703	3.74805	7.84766	13.8711	21.0732	39.9285	71.9184
133.64	2.2041	3.74512	7.84473	13.8867	21.082	39.9451	71.9341
133.74	2.20996	3.75195	7.83984	13.8896	21.0888	39.9568	71.9536
133.84	2.20313	3.74316	7.82813	13.8779	21.0849	39.9598	71.9682
133.94	2.20313	3.73633	7.83594	13.8779	21.0966	39.9744	71.9829
134.04	2.20313	3.73633	7.84082	13.8779	21.1044	39.9793	71.9956
134.14	2.20801	3.73633	7.84766	13.8896	21.121	39.992	72.02
134.24	2.20996	3.74316	7.84277	13.8877	21.123	40.0057	72.0337
134.34	2.2002	3.7334	7.84473	13.9023	21.1083	40.0086	72.0464
134.44	2.19531	3.72852	7.83984	13.9023	21.1161	40.0223	72.0581
134.54	2.19531	3.72852	7.84766	13.9092	21.121	40.0369	72.0825
134.64	2.20703	3.74023	7.87109	13.9326	21.1513	40.0613	72.1206
134.74	2.20996	3.74804	7.87109	13.9326	21.1591	40.073	72.1284
134.84	2.21484	3.7334	7.85938	13.9287	21.1591	40.0691	72.143
134.94	2.20996	3.72363	7.86621	13.9238	21.1571	40.0809	72.1557
135.04	2.20801	3.72852	7.87109	13.9287	21.1747	40.0926	72.187
135.14	2.21484	3.7168	7.86719	13.917	21.163	40.0916	72.1919
135.24	2.21484	3.7168	7.86719	13.9287	21.1747	40.1082	72.2182
135.34	2.21484	3.72852	7.86719	13.9287	21.1747	40.1209	72.2261
135.44	2.21191	3.71387	7.87598	13.9336	21.1845	40.1365	72.2495
135.54	2.20703	3.70898	7.87109	13.9336	21.1982	40.1316	72.269
135.64	2.21484	3.71582	7.87402	13.9355	21.1933	40.1385	72.2768
135.74	2.21484	3.71191	7.86719	13.9287	21.1972	40.1395	72.2886
135.84	2.21484	3.71387	7.86719	13.9238	21.2138	40.1541	72.3081
135.94	2.21484	3.71973	7.86719	13.9287	21.2187	40.1668	72.3305
136.04	2.22949	3.72461	7.87012	13.9287	21.2372	40.1834	72.3354
136.14	2.23438	3.73633	7.88672	13.9365	21.245	40.2098	72.355
136.24	2.23438	3.73633	7.88672	13.9365	21.245	40.2215	72.3794
136.34	2.23633	3.73828	7.88379	13.9453	21.2568	40.2264	72.395
136.44	2.23828	3.74023	7.87891	13.9482	21.2646	40.2332	72.4096
136.54	2.22656	3.74023	7.88672	13.9482	21.2646	40.2439	72.4321
136.64	2.24121	3.74023	7.88672	13.96	21.2646	40.2605	72.4614
136.74	2.24609	3.75195	7.88672	13.96	21.2763	40.2684	72.48
136.84	2.24121	3.75195	7.89355	13.9668	21.2714	40.2801	72.4858
136.94	2.23438	3.75195	7.88672	13.96	21.2724	40.2879	72.5083
137.04	2.23438	3.75195	7.88672	13.96	21.2841	40.2996	72.5268
137.14	2.23926	3.75977	7.89453	13.9678	21.2841	40.3162	72.5464
137.24	2.24609	3.75976	7.91113	13.9678	21.2919	40.3309	72.563
137.34	2.24121	3.75781	7.91309	13.9678	21.2988	40.3377	72.5874
137.44	2.24219	3.75586	7.90625	13.9795	21.2919	40.3387	72.5932
137.54	2.23926	3.75293	7.90332	13.9766	21.3007	40.3475	72.602
137.64	2.22656	3.74512	7.90234	13.9639	21.288	40.3455	72.602
137.74	2.22949	3.75195	7.90234	13.9717	21.3007	40.3621	72.6235
137.84	2.25391	3.75977	7.91797	13.9795	21.3154	40.3777	72.6557
137.94	2.24121	3.75879	7.90527	13.9668	21.3144	40.3816	72.6596
138.04	2.23926	3.75488	7.89844	13.9717	21.3075	40.3934	72.6675
138.14	2.24609	3.75977	7.91016	13.9717	21.3154	40.4012	72.6821
138.24	2.24316	3.75683	7.90723	13.9687	21.3124	40.41	72.6968
138.34	2.23828	3.75977	7.90234	13.9717	21.3124	40.4129	72.7221
138.44	2.22949	3.75293	7.89063	13.9717	21.3193	40.4041	72.7329
138.54	2.24609	3.75977	7.90137	13.9717	21.3222	40.4256	72.7456
138.64	2.23828	3.75195	7.89551	13.9639	21.3193	40.4441	72.7544
138.74	2.24316	3.76367	7.90527	13.9717	21.3271	40.4559	72.7807
138.84	2.24512	3.75879	7.90527	13.9785	21.3271	40.4588	72.7954
138.94	2.23828	3.75195	7.90625	13.9717	21.3388	40.4637	72.813
139.04	2.23828	3.75195	7.91113	13.9717	21.3388	40.4715	72.8345
139.14	2.23438	3.74023	7.90625	13.9668	21.3388	40.4822	72.8354
139.24	2.24609	3.75976	7.92969	13.9717	21.3534	40.4988	72.8667
139.34	2.23926	3.74805	7.91797	13.9678	21.3544	40.4988	72.8716
139.44	2.25781	3.77148	7.9375	13.9795	21.3661	40.5184	72.9096
139.54	2.25781	3.77148	7.9375	13.9795	21.3827	40.535	72.9321
139.64	2.25781	3.77148	7.94922	13.9912	21.3974	40.5535	72.9536
139.74	2.25781	3.77441	7.94922	13.999	21.4003	40.5613	72.98
[truncated: 4,603 more rows]
