# Supplementary material for: CHD8 interacts with BCL11A to induce oncogenic transcription in triple negative breast cancer
Source: EMBO J. 2025 May 6;44(12):3448–67. doi: 10.1038/s44318-025-00447-8 (PMC12170886; doi:10.1038/s44318-025-00447-8)
Supplement: Supplementary file 29 — Dataset EV21 [file 44318_2025_447_MOESM29_ESM.xlsx]

## Sheet: Sheet 1
Time (s)	6.25uM	12.5uM	25uM	50uM	100uM	200uM	400uM
-60.02	-0.0400391	-0.150391	-0.226563	-0.129883	-0.139649	-0.0820315	0.0429685
-59.92	-0.0478516	-0.134766	-0.212891	-0.137695	-0.147461	-0.078125	0.0546875
-59.82	-0.0361328	-0.126954	-0.195313	-0.139649	-0.139649	-0.0683601	0.0839837
-59.72	-0.0478516	-0.134766	-0.212891	-0.137695	-0.149414	-0.078125	0.0898438			Time (s)	6.25uM	12.5uM	25uM	50uM	100uM	200uM	400uM
-59.62	-0.0361328	-0.121094	-0.183594	-0.118165	-0.147461	-0.0664067	0.105468
-59.52	-0.0322266	-0.113281	-0.1875	-0.104492	-0.147461	-0.0722659	0.101562
-59.42	-0.0361328	-0.119141	-0.173828	-0.0830081	-0.129883	-0.0781252	0.125
-59.32	-0.0244141	-0.0917971	-0.15625	-0.0615237	-0.129883	-0.0664065	0.130859
-59.22	-0.00878906	-0.097657	-0.152344	-0.059571	-0.131837	-0.0605476	0.136718
-59.12	-0.0107422	-0.0957036	-0.154297	-0.0576177	-0.122071	-0.070313	0.144531
-59.02	-0.00488281	-0.0839844	-0.138672	-0.0556641	-0.114258	-0.046875	0.152344
-58.92	0.0146484	-0.0781267	-0.125	-0.0400407	-0.106447	-0.0468767	0.162108
-58.82	0.00878906	-0.0781252	-0.121094	-0.0380862	-0.112305	-0.0566409	0.154297
-58.72	0.0263672	-0.0761728	-0.128906	-0.0361338	-0.106446	-0.0566416	0.148437
-58.62	0.0283203	-0.0703139	-0.125	-0.0302749	-0.110353	-0.0527358	0.156249
-58.52	0.0244141	-0.0761726	-0.128906	-0.0478523	-0.108399	-0.050782	0.148437
-58.42	0.0224609	-0.0859389	-0.150391	-0.0556655	-0.118165	-0.0566421	0.146483
-58.32	0.0166016	-0.0859375	-0.162109	-0.0556641	-0.116211	-0.0585938	0.136719
-58.22	0.0263672	-0.0703146	-0.144531	-0.067385	-0.102541	-0.0410178	0.144529
-58.12	0.0126953	-0.0839846	-0.169922	-0.0849612	-0.106446	-0.0566409	0.11914
-58.02	0.0302734	-0.0703132	-0.15625	-0.0810554	-0.108399	-0.0410163	0.136718
-57.92	0.0205078	-0.0761726	-0.15625	-0.0888679	-0.114259	-0.0410163	0.126952
-57.82	0.0322266	-0.0683601	-0.164063	-0.090821	-0.100587	-0.0234382	0.134765
-57.72	0.0322266	-0.070313	-0.167969	-0.112305	-0.120118	-0.0429692	0.126953
-57.62	0.0283203	-0.0664072	-0.160156	-0.106446	-0.114259	-0.0273447	0.121093
-57.52	0.0341797	-0.0683596	-0.158203	-0.120117	-0.110352	-0.0312502	0.115234
-57.42	0.0322266	-0.0664063	-0.150391	-0.120117	-0.104492	-0.0175781	0.119141
-57.32	0.0458984	-0.050782	-0.132813	-0.120118	-0.090821	-0.0156257	0.126952
-57.22	0.0322266	-0.0488288	-0.134766	-0.112305	-0.110352	-0.0253913	0.105468
-57.12	0.0458984	-0.0351577	-0.123047	-0.106447	-0.106447	-0.0253921	0.10742
-57.02	0.0419922	-0.0429692	-0.140625	-0.104493	-0.125977	-0.0332036	0.101562
-56.92	0.0419922	-0.0488286	-0.136719	-0.110352	-0.131836	-0.039063	0.0878901
-56.82	0.0341797	-0.0566409	-0.142578	-0.0986331	-0.118164	-0.0351565	0.0878904
-56.72	0.0361328	-0.0507832	-0.130859	-0.0908222	-0.122072	-0.033205	0.0937481
-56.62	0.0341797	-0.0742197	-0.152344	-0.114259	-0.137696	-0.0390635	0.0703115
-56.52	0.0302734	-0.0683596	-0.148438	-0.120117	-0.139649	-0.0566409	0.0703123
-56.42	0.0341797	-0.0644546	-0.154297	-0.127931	-0.147462	-0.0585952	0.0761704
-56.32	0.0166016	-0.0742185	-0.164063	-0.133789	-0.165039	-0.0742185	0.0703127
-56.22	0.0322266	-0.0703135	-0.138672	-0.116212	-0.155274	-0.0722666	0.0917959
-56.12	0.0283203	-0.0703135	-0.148438	-0.114259	-0.145509	-0.0722666	0.0820303
-56.02	0.0205078	-0.0761721	-0.140625	-0.12793	-0.15918	-0.0781252	0.0878904
-55.92	0.0146484	-0.0722666	-0.138672	-0.118165	-0.157228	-0.0859385	0.0917959
-55.82	0.0166016	-0.0761724	-0.150391	-0.116211	-0.155274	-0.0781255	0.0878901
-55.72	0.0107422	-0.0859375	-0.142578	-0.114258	-0.157227	-0.0878906	0.0839844
-55.62	0.0244141	-0.0742192	-0.132813	-0.106446	-0.157227	-0.0761724	0.0976558
-55.52	0.0185547	-0.0839849	-0.128906	-0.114258	-0.153321	-0.0761724	0.101562
-55.42	0.0205078	-0.0898438	-0.142578	-0.108398	-0.161133	-0.078125	0.105469
-55.32	0.0419922	-0.0878918	-0.123047	-0.10254	-0.151368	-0.0781262	0.126952
-55.22	0.0341797	-0.105469	-0.152344	-0.118164	-0.168946	-0.0996096	0.097656
-55.12	0.0419922	-0.0957046	-0.144531	-0.100587	-0.153322	-0.0898452	0.10742
-55.02	0.0244141	-0.107422	-0.150391	-0.110352	-0.15918	-0.0996094	0.0976563
-54.92	0.0419922	-0.0957031	-0.136719	-0.0908203	-0.133789	-0.0859375	0.107422
-54.82	0.0615234	-0.082032	-0.123047	-0.0810554	-0.120118	-0.0722663	0.11914
-54.72	0.0556641	-0.0761735	-0.123047	-0.0986345	-0.129884	-0.0761735	0.109373
-54.62	0.0439453	-0.0878913	-0.130859	-0.0986335	-0.139649	-0.0898445	0.0781243
-54.52	0.0439453	-0.0800788	-0.126953	-0.0986335	-0.131837	-0.0781257	0.0781243
-54.42	0.0341797	-0.0976577	-0.134766	-0.1084	-0.13965	-0.0898452	0.0683579
-54.32	0.0244141	-0.105469	-0.152344	-0.125977	-0.135743	-0.0957036	0.0585933
-54.22	0.0146484	-0.103517	-0.132813	-0.127931	-0.135743	-0.093751	0.0488272
-54.12	0.0146484	-0.101563	-0.142578	-0.12793	-0.141602	-0.105469	0.0488281
-54.02	0.0224609	-0.0996101	-0.123047	-0.12793	-0.120118	-0.097657	0.0566399
-53.92	0.0146484	-0.107422	-0.140625	-0.139648	-0.139648	-0.117188	0.0488281
-53.82	0.0224609	-0.0996096	-0.123047	-0.139649	-0.120117	-0.105469	0.0488279
-53.72	0.0263672	-0.0957041	-0.123047	-0.125978	-0.127931	-0.10547	0.0488272
-53.62	0.0263672	-0.0996094	-0.123047	-0.135742	-0.12793	-0.105469	0.0371094
-53.52	0.0244141	-0.0878911	-0.103516	-0.118165	-0.12793	-0.105469	0.0488276
-53.42	0.0224609	-0.0996099	-0.115234	-0.12793	-0.131836	-0.117188	0.0371089
-53.32	0.0224609	-0.0957036	-0.111328	-0.12793	-0.12793	-0.117188	0.0488276
-53.22	0.0107422	-0.0996101	-0.105469	-0.139649	-0.139649	-0.117188	0.0371087
-53.12	0.0146484	-0.107423	-0.0996094	-0.125977	-0.135743	-0.125001	0.0507805
-53.02	-0.000976563	-0.105469	-0.109375	-0.125977	-0.137695	-0.126953	0.0507813
-52.92	0.00878906	-0.0996103	-0.103516	-0.116212	-0.127931	-0.126954	0.0488272
-52.82	0.0107422	-0.111328	-0.115234	-0.12793	-0.131836	-0.119141	0.0488278
-52.72	0.00292969	-0.107423	-0.111328	-0.110353	-0.139649	-0.125001	0.0410147
-52.62	0.00292969	-0.119141	-0.123047	-0.120118	-0.139649	-0.128907	0.0371088
-52.52	-0.00292969	-0.125	-0.111328	-0.120117	-0.139648	-0.117188	0.0410156
-52.42	0.00683594	-0.126954	-0.109375	-0.108399	-0.127931	-0.117188	0.0468742
-52.32	0.00292969	-0.121094	-0.115234	-0.110352	-0.139649	-0.117188	0.0371089
-52.22	-0.00878906	-0.13086	-0.121094	-0.118165	-0.131837	-0.128907	0.0332025
-52.12	-0.00488281	-0.13086	-0.123047	-0.120118	-0.118165	-0.128907	0.0371085
-52.02	-0.0166016	-0.13086	-0.134766	-0.120118	-0.120118	-0.150391	0.0468746
-51.92	-0.0166016	-0.126954	-0.130859	-0.120118	-0.116212	-0.138673	0.0410148
-51.82	-0.0166016	-0.130859	-0.144531	-0.131836	-0.12793	-0.148438	0.0371094
-51.72	-0.0166016	-0.13086	-0.125	-0.120118	-0.10254	-0.148438	0.0488275
-51.62	-0.0166016	-0.138673	-0.123047	-0.110352	-0.108399	-0.148438	0.0488273
-51.52	-0.0166016	-0.138672	-0.123047	-0.108398	-0.112305	-0.148438	0.0371094
-51.42	-0.0166016	-0.121095	-0.123047	-0.108399	-0.100587	-0.148438	0.0546867
-51.32	-0.0166016	-0.119141	-0.123047	-0.108399	-0.0908207	-0.148438	0.052734
-51.22	-0.0166016	-0.136719	-0.132813	-0.108398	-0.0888672	-0.15625	0.0449219
-51.12	-0.00488281	-0.13086	-0.134766	-0.108399	-0.088868	-0.148438	0.0566398
-51.02	-0.0185547	-0.142578	-0.146484	-0.108399	-0.081055	-0.160157	0.0449215
-50.92	-0.0283203	-0.138672	-0.132813	-0.108398	-0.0888672	-0.150391	0.0371094
-50.82	-0.0166016	-0.128907	-0.140625	-0.0966802	-0.0771489	-0.140625	0.0449214
-50.72	-0.0283203	-0.130859	-0.136719	-0.108398	-0.0751953	-0.152344	0.0449219
-50.62	-0.0205078	-0.13086	-0.123047	-0.0888678	-0.061524	-0.140626	0.05664
-50.52	-0.0283203	-0.126953	-0.123047	-0.0966797	-0.0693359	-0.138672	0.0566406
-50.42	-0.0166016	-0.107423	-0.111328	-0.088868	-0.0615243	-0.128907	0.0566398
-50.32	-0.0185547	-0.119141	-0.123047	-0.0888675	-0.0615238	-0.128907	0.0566403
-50.22	-0.0166016	-0.115235	-0.123047	-0.0966806	-0.0595713	-0.125001	0.0566397
-50.12	-0.0166016	-0.109375	-0.123047	-0.0966797	-0.0576172	-0.123047	0.0566406
-50.02	-0.0166016	-0.107422	-0.123047	-0.0966802	-0.0498052	-0.109375	0.0507808
-49.92	-0.0166016	-0.101563	-0.115234	-0.100587	-0.0517584	-0.113282	0.0507807
-49.82	-0.0166016	-0.0996094	-0.111328	-0.0966797	-0.0576172	-0.121094	0.0566406
-49.72	-0.0263672	-0.0996107	-0.103516	-0.0830091	-0.0458997	-0.121095	0.0585924
-49.62	-0.0341797	-0.0957038	-0.121094	-0.0986335	-0.0556648	-0.117188	0.0507805
-49.52	-0.0361328	-0.103516	-0.119141	-0.0966805	-0.0654305	-0.134766	0.0468742
-49.42	-0.0458984	-0.113281	-0.140625	-0.110352	-0.0751954	-0.150391	0.0390624
-49.32	-0.0478516	-0.107422	-0.128906	-0.100586	-0.0693359	-0.130859	0.0449219
-49.22	-0.0400391	-0.0957047	-0.115234	-0.0908219	-0.0576187	-0.121095	0.0449203
-49.12	-0.0478516	-0.117188	-0.134766	-0.100587	-0.077149	-0.128907	0.0312494
-49.02	-0.0439453	-0.115235	-0.130859	-0.0966802	-0.0771489	-0.136719	0.0273433
-48.92	-0.0556641	-0.126953	-0.134766	-0.0966798	-0.0771486	-0.136719	0.0253905
-48.82	-0.0576172	-0.111328	-0.125	-0.0986331	-0.0673831	-0.13086	0.0234373
-48.72	-0.0556641	-0.115235	-0.123047	-0.0966806	-0.0654306	-0.125001	0.0273428
-48.62	-0.0673828	-0.125001	-0.123047	-0.0966803	-0.077149	-0.128907	0.0292963
-48.52	-0.0634766	-0.126954	-0.128906	-0.0966802	-0.0732427	-0.136719	0.0214839
-48.42	-0.0673828	-0.126953	-0.130859	-0.0908203	-0.0869141	-0.136719	0.0175781
-48.32	-0.0556641	-0.126953	-0.123047	-0.0888675	-0.0888675	-0.136719	0.0175778
-48.22	-0.0556641	-0.113282	-0.119141	-0.079102	-0.0849614	-0.13086	0.0214839
-48.12	-0.0615234	-0.109376	-0.113281	-0.0712903	-0.0908215	-0.134767	0.0273426
-48.02	-0.0654297	-0.125	-0.121094	-0.0751957	-0.106446	-0.138672	0.0117184
-47.92	-0.0556641	-0.109375	-0.130859	-0.0849609	-0.116211	-0.140625	0.0078125
-47.82	-0.0556641	-0.107422	-0.119141	-0.0673833	-0.108399	-0.128907	0.0175776
-47.72	-0.0556641	-0.119141	-0.123047	-0.0654297	-0.0986328	-0.140625	0.0175781
-47.62	-0.0478516	-0.107422	-0.111328	-0.0751959	-0.0966803	-0.140626	0.0175775
-47.52	-0.0556641	-0.0957036	-0.128906	-0.0673833	-0.0927739	-0.148438	0.0273433
-47.42	-0.0615234	-0.107422	-0.134766	-0.0654297	-0.0966797	-0.148438	0.0175781
-47.32	-0.0556641	-0.0976566	-0.123047	-0.0576175	-0.09668	-0.13086	0.0292965
-47.22	-0.0634766	-0.0957041	-0.123047	-0.0537119	-0.104493	-0.13672	0.0292959
-47.12	-0.0634766	-0.0957031	-0.128906	-0.0517578	-0.116211	-0.136719	0.0292969
-47.02	-0.0634766	-0.0957035	-0.125	-0.0380863	-0.104493	-0.128907	0.0292965
-46.92	-0.0634766	-0.0917974	-0.119141	-0.0458989	-0.112305	-0.125	0.0292964
-46.82	-0.0576172	-0.0976566	-0.117188	-0.0400394	-0.104493	-0.121094	0.0351559
-46.72	-0.0673828	-0.09961	-0.117188	-0.0322272	-0.112305	-0.128907	0.02539
-46.62	-0.0673828	-0.107422	-0.111328	-0.0263672	-0.120117	-0.128906	0.0175781
-46.52	-0.0673828	-0.0957036	-0.103516	-0.0283208	-0.120118	-0.111329	0.0292964
-46.42	-0.0615234	-0.09961	-0.115234	-0.0419928	-0.120118	-0.109376	0.02539
-46.32	-0.0673828	-0.0957031	-0.111328	-0.0380859	-0.120117	-0.117188	0.0175781
-46.22	-0.0556641	-0.0820322	-0.111328	-0.0185556	-0.120118	-0.0996103	0.0292959
-46.12	-0.0673828	-0.0800787	-0.115234	-0.0224615	-0.120118	-0.0976568	0.02539
-46.02	-0.0673828	-0.0878911	-0.123047	-0.0302739	-0.12793	-0.0917974	0.0175776
-45.92	-0.0791016	-0.09961	-0.123047	-0.030274	-0.131837	-0.101563	0.0234369
-45.82	-0.0751953	-0.0957036	-0.113281	-0.016602	-0.12793	-0.0976567	0.0175776
-45.72	-0.0791016	-0.0996099	-0.123047	-0.0185552	-0.139649	-0.109375	0.0136714
-45.62	-0.0849609	-0.0957048	-0.121094	-0.0244157	-0.133791	-0.107424	0.00195146
-45.52	-0.0947266	-0.103516	-0.142578	-0.0283203	-0.147461	-0.107422	-0.00976563
-45.42	-0.0869141	-0.095704	-0.130859	-0.0185555	-0.147462	-0.0976571	-0.00390708
-45.32	-0.0771484	-0.107422	-0.142578	-0.00878942	-0.153321	-0.0976566	-0.00585973
-45.22	-0.0712891	-0.097657	-0.142578	-0.0146492	-0.155274	-0.105469	-0.0136726
-45.12	-0.0732422	-0.10547	-0.152344	-0.0166026	-0.147462	-0.103517	-0.0117198
-45.02	-0.0869141	-0.0996097	-0.154297	-0.018555	-0.165039	-0.109375	-0.0156254
-44.92	-0.0830078	-0.107423	-0.152344	-0.026368	-0.166993	-0.10547	-0.00976646
-44.82	-0.0869141	-0.109375	-0.164063	-0.0361333	-0.166993	-0.109375	-0.023438
-44.72	-0.0986328	-0.09961	-0.15625	-0.0498053	-0.170899	-0.121094	-0.03711
-44.62	-0.0947266	-0.107423	-0.154297	-0.0400399	-0.166993	-0.117188	-0.033204
-44.52	-0.116211	-0.107422	-0.154297	-0.049805	-0.178711	-0.121094	-0.0449222
-44.42	-0.118164	-0.115234	-0.171875	-0.0576172	-0.174805	-0.117188	-0.0449219
-44.32	-0.106445	-0.107422	-0.152344	-0.0458989	-0.166993	-0.117188	-0.0449224
-44.22	-0.108398	-0.0976563	-0.154297	-0.0439453	-0.178711	-0.121094	-0.0449219
-44.12	-0.0986328	-0.0878912	-0.148438	-0.0419928	-0.188477	-0.109376	-0.03711
-44.02	-0.0947266	-0.0839849	-0.154297	-0.0380864	-0.186524	-0.117188	-0.0332036
-43.92	-0.0947266	-0.105469	-0.154297	-0.0498047	-0.180664	-0.117188	-0.0351563
-43.82	-0.0869141	-0.0898441	-0.146484	-0.0322269	-0.166993	-0.109375	-0.0214847
-43.72	-0.0830078	-0.0839853	-0.142578	-0.0263681	-0.174806	-0.111329	-0.0214853
-43.62	-0.0947266	-0.0878906	-0.154297	-0.0302734	-0.188477	-0.107422	-0.0214844
-43.52	-0.0869141	-0.0761727	-0.146484	-0.0185555	-0.168946	-0.109376	-0.0136727
-43.42	-0.108398	-0.0917976	-0.15625	-0.0302742	-0.168946	-0.119141	-0.035157
-43.32	-0.118164	-0.0878906	-0.15625	-0.0263672	-0.178711	-0.123047	-0.0332031
-43.22	-0.106445	-0.0878919	-0.146484	-0.018556	-0.159181	-0.113283	-0.0332044
-43.12	-0.118164	-0.097657	-0.162109	-0.0244148	-0.176759	-0.119141	-0.0429695
-43.02	-0.125977	-0.107422	-0.173828	-0.03418	-0.174805	-0.117188	-0.0312504
-42.92	-0.12793	-0.0957042	-0.171875	-0.0302745	-0.176759	-0.117189	-0.0488292
-42.82	-0.120117	-0.0996097	-0.167969	-0.0478519	-0.19043	-0.121094	-0.056641
-42.72	-0.125977	-0.117188	-0.173828	-0.04004	-0.180665	-0.117188	-0.0527353
-42.62	-0.129883	-0.11914	-0.166016	-0.049804	-0.182616	-0.121093	-0.0527337
-42.52	-0.118164	-0.0996096	-0.15625	-0.0400393	-0.172852	-0.0996096	-0.0351565
-42.42	-0.116211	-0.095704	-0.150391	-0.0361336	-0.166993	-0.10547	-0.0410165
-42.32	-0.114258	-0.107422	-0.154297	-0.0458984	-0.157227	-0.109375	-0.0527344
-42.22	-0.116211	-0.0957048	-0.142578	-0.0380876	-0.147463	-0.0976579	-0.0410173
-42.12	-0.12793	-0.105469	-0.152344	-0.0478523	-0.166993	-0.105469	-0.0546882
-42.02	-0.129883	-0.107422	-0.162109	-0.0576172	-0.161133	-0.119141	-0.0644531
-41.92	-0.120117	-0.107423	-0.164063	-0.0439461	-0.147462	-0.115235	-0.0527352
-41.82	-0.118164	-0.0996099	-0.177734	-0.0537114	-0.151368	-0.113282	-0.0644536
-41.72	-0.131836	-0.101563	-0.179688	-0.0556647	-0.16504	-0.132813	-0.0605475
-41.62	-0.131836	-0.109375	-0.179688	-0.0517577	-0.161133	-0.130859	-0.0664061
-41.52	-0.118164	-0.0996097	-0.171875	-0.049805	-0.15918	-0.121094	-0.0527347
-41.42	-0.108398	-0.095704	-0.173828	-0.0400399	-0.153321	-0.117188	-0.0527352
-41.32	-0.110352	-0.107422	-0.173828	-0.0498047	-0.151367	-0.121094	-0.0527344
-41.22	-0.110352	-0.0996103	-0.166016	-0.0498056	-0.151368	-0.121095	-0.0527353
-41.12	-0.110352	-0.09961	-0.166016	-0.0498053	-0.151368	-0.121094	-0.0468756
-41.02	-0.110352	-0.107422	-0.162109	-0.0517578	-0.151367	-0.128906	-0.0449219
-40.92	-0.110352	-0.0957044	-0.164063	-0.049806	-0.151368	-0.121095	-0.0449232
-40.82	-0.116211	-0.105469	-0.171875	-0.0595707	-0.157227	-0.126953	-0.0507816
-40.72	-0.118164	-0.103516	-0.179688	-0.0751953	-0.15918	-0.136719	-0.0527344
-40.62	-0.106445	-0.095704	-0.169922	-0.0654305	-0.147462	-0.117188	-0.0527352
-40.52	-0.110352	-0.105469	-0.181641	-0.0869141	-0.15918	-0.128906	-0.0527344
-40.42	-0.0986328	-0.107422	-0.191406	-0.0712897	-0.151368	-0.117188	-0.052735
-40.32	-0.106445	-0.107422	-0.193359	-0.0654297	-0.147461	-0.125	-0.0605469
-40.22	-0.0947266	-0.0957041	-0.181641	-0.0458994	-0.147462	-0.126954	-0.0527353
-40.12	-0.0986328	-0.0996094	-0.185547	-0.0576172	-0.15918	-0.140625	-0.0527344
-40.02	-0.0986328	-0.0996097	-0.173828	-0.0458988	-0.147461	-0.128907	-0.0527347
-39.92	-0.106445	-0.0957031	-0.175781	-0.0458984	-0.155273	-0.128906	-0.0488281
-39.82	-0.0947266	-0.0957036	-0.179688	-0.0458989	-0.147461	-0.128907	-0.0488286
-39.72	-0.0986328	-0.0878906	-0.1875	-0.0556641	-0.147461	-0.146484	-0.0429688
-39.62	-0.0869141	-0.0878902	-0.189453	-0.0576168	-0.139648	-0.136718	-0.0410152
-39.52	-0.0810547	-0.0761722	-0.175781	-0.0439457	-0.133789	-0.13086	-0.0234379
-39.42	-0.0830078	-0.0800787	-0.183594	-0.0419928	-0.122071	-0.140626	-0.0253912
-39.32	-0.0791016	-0.0878906	-0.193359	-0.0400391	-0.12793	-0.148438	-0.0332031
-39.22	-0.0791016	-0.0878906	-0.185547	-0.0302734	-0.129883	-0.140625	-0.0214844
-39.12	-0.0791016	-0.0761719	-0.173828	-0.0302734	-0.120117	-0.123047	-0.0214844
-39.02	-0.0712891	-0.0761724	-0.162109	-0.0185552	-0.10254	-0.109375	-0.0156255
-38.92	-0.0615234	-0.0898443	-0.166016	-0.030274	-0.112305	-0.121094	-0.0175787
-38.82	-0.0673828	-0.0878906	-0.173828	-0.0361328	-0.108398	-0.121094	-0.0253906
-38.72	-0.0556641	-0.0878915	-0.173828	-0.0302743	-0.108399	-0.109376	-0.0136728
-38.62	-0.0595703	-0.0996094	-0.173828	-0.0419922	-0.108398	-0.113281	-0.015625
-38.52	-0.0478516	-0.0996094	-0.166016	-0.0419922	-0.108398	-0.113281	-0.0136719
-38.42	-0.0400391	-0.0878912	-0.166016	-0.030274	-0.100587	-0.113282	0.00585878
-38.32	-0.0478516	-0.0878911	-0.162109	-0.0361333	-0.0966802	-0.109375	-0.0019536
-38.22	-0.0478516	-0.0878911	-0.175781	-0.0498052	-0.108399	-0.121094	-0.0019536
-38.12	-0.0458984	-0.0859372	-0.171875	-0.043945	-0.106445	-0.126953	2.98023e-07
-38.02	-0.0302734	-0.0703127	-0.173828	-0.0322268	-0.0908206	-0.121094	0.00390601
-37.92	-0.0244141	-0.0683603	-0.167969	-0.0263681	-0.0966806	-0.117188	0.0175772
-37.82	-0.0361328	-0.0683599	-0.171875	-0.0380864	-0.100586	-0.128907	0.0058589
-37.72	-0.0400391	-0.0800781	-0.173828	-0.0302734	-0.100586	-0.132813	0.0117188
-37.62	-0.0283203	-0.0722662	-0.166016	-0.030274	-0.092774	-0.121094	0.0078119
-37.52	-0.0185547	-0.0683594	-0.173828	-0.0263672	-0.0888672	-0.128906	0.00585938
-37.42	-0.0166016	-0.0585951	-0.162109	-0.018556	-0.0888685	-0.128908	0.0175768
-37.32	-0.0341797	-0.0664064	-0.171875	-0.036133	-0.0947267	-0.134766	-1.78814e-07
-37.22	-0.0263672	-0.0624998	-0.175781	-0.0283201	-0.0908201	-0.130859	0.0156252
-37.12	-0.0107422	-0.048829	-0.162109	-0.0185556	-0.0830087	-0.128907	0.0175772
-37.02	-0.0146484	-0.0605469	-0.166016	-0.0185547	-0.0810547	-0.128906	0.0175781
-36.92	-0.0166016	-0.0410162	-0.154297	-0.0185553	-0.0732428	-0.121094	0.02539
-36.82	-0.0166016	-0.0488288	-0.154297	-0.0185553	-0.0693366	-0.128907	0.0195306
-36.72	-0.0224609	-0.0585939	-0.171875	-0.0244142	-0.0791017	-0.134766	0.00781232
-36.62	-0.0244141	-0.048829	-0.162109	-0.0263681	-0.0693368	-0.13672	0.0175772
-36.52	-0.0244141	-0.0546878	-0.162109	-0.0263675	-0.081055	-0.140625	0.0156247
-36.42	-0.0244141	-0.0566406	-0.169922	-0.0361328	-0.0693359	-0.146484	0.0078125
-36.32	-0.0244141	-0.0566411	-0.15625	-0.0380864	-0.0693364	-0.128907	0.0273433
-36.22	-0.0341797	-0.0566412	-0.166016	-0.0380865	-0.061524	-0.140626	0.0195307
-36.12	-0.0263672	-0.0566406	-0.152344	-0.0458984	-0.0693359	-0.148438	0.0175781
-36.02	-0.0126953	-0.0664067	-0.142578	-0.0458989	-0.047852	-0.136719	0.0175776
-35.92	-0.0244141	-0.0683594	-0.154297	-0.0498047	-0.0576172	-0.140625	0.0175781
-35.82	-0.0263672	-0.0683597	-0.142578	-0.049805	-0.0673831	-0.140625	0.019531
-35.72	-0.0244141	-0.0683603	-0.142578	-0.0576181	-0.0693368	-0.13672	0.0117179
-35.62	-0.0361328	-0.0683594	-0.142578	-0.0576172	-0.0693359	-0.146484	0.015625
-35.52	-0.0166016	-0.074219	-0.142578	-0.0576175	-0.0615237	-0.148438	-2.98023e-07
-35.42	-0.0244141	-0.0644547	-0.138672	-0.0576188	-0.0634782	-0.144533	-0.00195473
-35.32	-0.0439453	-0.085938	-0.152344	-0.0673833	-0.0869146	-0.146485	-0.0117193
-35.22	-0.0595703	-0.0878912	-0.154297	-0.0810553	-0.0810553	-0.160157	-0.0253912
-35.12	-0.0595703	-0.0878915	-0.144531	-0.0888681	-0.086915	-0.158204	-0.0253915
-35.02	-0.0595703	-0.0878909	-0.154297	-0.0927737	-0.0927737	-0.171875	-0.0312503
-34.92	-0.0673828	-0.095704	-0.162109	-0.100587	-0.0888681	-0.160157	-0.0351571
-34.82	-0.0712891	-0.0996093	-0.162109	-0.100586	-0.0927734	-0.160156	-0.0449218
-34.72	-0.0693359	-0.0957039	-0.152344	-0.0869148	-0.0791023	-0.138673	-0.0429695
-34.62	-0.0673828	-0.0996094	-0.150391	-0.0888672	-0.0947266	-0.154297	-0.0410156
-34.52	-0.0732422	-0.0781251	-0.150391	-0.0771485	-0.0888672	-0.148438	-0.0332032
-34.42	-0.0693359	-0.0781249	-0.144531	-0.0712889	-0.0732421	-0.126953	-0.0234374
-34.32	-0.0498047	-0.0566411	-0.130859	-0.0576177	-0.0751958	-0.117188	-0.0136724
-34.22	-0.0595703	-0.0683603	-0.142578	-0.0751962	-0.0888681	-0.128907	-0.00390714
-34.12	-0.0595703	-0.06836	-0.134766	-0.0810553	-0.0888678	-0.128907	-0.00585997
-34.02	-0.0595703	-0.0761719	-0.142578	-0.0888672	-0.0888672	-0.128906	-0.0117188
-33.92	-0.0498047	-0.0683603	-0.130859	-0.0771493	-0.0771493	-0.128907	0.00390536
-33.82	-0.0478516	-0.0800784	-0.134766	-0.081055	-0.081055	-0.123047	-0.00585967
-33.72	-0.0478516	-0.0761724	-0.130859	-0.0771489	-0.0830083	-0.128907	-0.0019536
-33.62	-0.0537109	-0.0742198	-0.136719	-0.0830088	-0.0751963	-0.134767	-0.0175791
-33.52	-0.0556641	-0.0761719	-0.152344	-0.0771484	-0.0810547	-0.140625	-0.0332031
-33.42	-0.0556641	-0.06836	-0.154297	-0.0869147	-0.0693365	-0.128907	-0.021485
-33.32	-0.0556641	-0.0644536	-0.150391	-0.0849614	-0.0673833	-0.136719	-0.0214849
-33.22	-0.0556641	-0.0761719	-0.154297	-0.0888672	-0.0771484	-0.140625	-0.0332031
-33.12	-0.0478516	-0.0566415	-0.154297	-0.0986337	-0.0751962	-0.146485	-0.033204
-33.02	-0.0595703	-0.0683597	-0.154297	-0.100586	-0.0712894	-0.142578	-0.0332034
-32.92	-0.0654297	-0.0742188	-0.152344	-0.108398	-0.0771484	-0.126953	-0.0410156
-32.82	-0.0576172	-0.0683599	-0.150391	-0.0888677	-0.0654302	-0.125	-0.0332036
-32.72	-0.0673828	-0.0800787	-0.144531	-0.100587	-0.0693365	-0.123047	-0.0449225
-32.62	-0.0732422	-0.0761719	-0.150391	-0.0966797	-0.0771484	-0.117188	-0.0527344
-32.52	-0.0673828	-0.0761724	-0.142578	-0.10254	-0.0654302	-0.109375	-0.0410161
-32.42	-0.0791016	-0.0937506	-0.154297	-0.10254	-0.077149	-0.121094	-0.052735
-32.32	-0.0751953	-0.0957031	-0.150391	-0.114258	-0.0849609	-0.117188	-0.0585938
-32.22	-0.0673828	-0.0898446	-0.150391	-0.104493	-0.0771493	-0.107423	-0.048829
-32.12	-0.0673828	-0.0878906	-0.154297	-0.108398	-0.0986328	-0.0976563	-0.0546875
-32.02	-0.0732422	-0.0937503	-0.142578	-0.108399	-0.0791019	-0.0976565	-0.0527347
-31.92	-0.0751953	-0.0839853	-0.150391	-0.116212	-0.0849618	-0.0937509	-0.048829
-31.82	-0.0693359	-0.0898438	-0.154297	-0.116211	-0.0888672	-0.0976563	-0.0605469
-31.72	-0.0673828	-0.0820321	-0.144531	-0.116212	-0.0771493	-0.0781259	-0.0605478
-31.62	-0.0712891	-0.0878912	-0.142578	-0.12793	-0.0888678	-0.0898443	-0.0644537
-31.52	-0.0732422	-0.0898435	-0.138672	-0.12207	-0.0771482	-0.097656	-0.0722654
-31.42	-0.0576172	-0.0703132	-0.132813	-0.114259	-0.0712898	-0.0800789	-0.0722664
-31.32	-0.0595703	-0.0722662	-0.128906	-0.112305	-0.0693365	-0.0820318	-0.0781255
-31.22	-0.0537109	-0.0859372	-0.128906	-0.125976	-0.0927731	-0.0957028	-0.0898435
-31.12	-0.0498047	-0.0761726	-0.125	-0.114259	-0.0830086	-0.0800789	-0.0742195
-31.02	-0.0478516	-0.0800781	-0.126953	-0.112305	-0.0810547	-0.0996094	-0.0742188
-30.92	-0.0478516	-0.06836	-0.121094	-0.112305	-0.0810553	-0.0937506	-0.0722662
-30.82	-0.0478516	-0.0761723	-0.130859	-0.108399	-0.0888676	-0.101563	-0.0722661
-30.72	-0.0478516	-0.0761719	-0.142578	-0.112305	-0.0927734	-0.101563	-0.0722656
-30.62	-0.0361328	-0.06836	-0.144531	-0.100587	-0.092774	-0.101563	-0.0644537
-30.52	-0.0537109	-0.0761723	-0.142578	-0.100586	-0.094727	-0.109375	-0.0722661
-30.42	-0.0595703	-0.0878906	-0.154297	-0.100586	-0.108398	-0.0996094	-0.0722656
-30.32	-0.0498047	-0.0761723	-0.134766	-0.0830083	-0.0888676	-0.0898442	-0.0664067
-30.22	-0.0478516	-0.0898443	-0.146484	-0.0908209	-0.0986334	-0.101563	-0.06836
-30.12	-0.0556641	-0.0878906	-0.154297	-0.0927734	-0.0908203	-0.0976563	-0.0761719
-30.02	-0.0478516	-0.0878914	-0.142578	-0.0810554	-0.0869148	-0.097657	-0.0644539
-29.92	-0.0556641	-0.107422	-0.154297	-0.0888672	-0.100586	-0.109375	-0.0722656
-29.82	-0.0556641	-0.099609	-0.160156	-0.0810543	-0.0888668	-0.11914	-0.0644527
-29.72	-0.0380859	-0.0781257	-0.152344	-0.0712898	-0.0712898	-0.0996101	-0.0546882
-29.62	-0.0361328	-0.0878912	-0.150391	-0.0810553	-0.0693365	-0.101563	-0.0585943
-29.52	-0.0439453	-0.0878911	-0.150391	-0.0771489	-0.0654301	-0.109375	-0.0683598
-29.42	-0.0478516	-0.0878915	-0.162109	-0.0810556	-0.0830087	-0.0996103	-0.0722665
-29.32	-0.0478516	-0.0996097	-0.15625	-0.0927737	-0.0888675	-0.101563	-0.0839847
-29.22	-0.0439453	-0.0859384	-0.162109	-0.0888681	-0.0849618	-0.0976571	-0.0917978
-29.12	-0.0556641	-0.0878908	-0.173828	-0.100586	-0.0908205	-0.0976564	-0.091797
-29.02	-0.0498047	-0.0781254	-0.167969	-0.0927738	-0.0830082	-0.0917973	-0.103516
-28.92	-0.0478516	-0.0898443	-0.177734	-0.092774	-0.0810553	-0.101563	-0.107422
-28.82	-0.0654297	-0.0878911	-0.173828	-0.0888676	-0.0888676	-0.0898442	-0.103516
-28.72	-0.0712891	-0.0996094	-0.185547	-0.0888672	-0.0927734	-0.0898438	-0.113281
-28.62	-0.0595703	-0.0917979	-0.177734	-0.0810557	-0.0810557	-0.0898448	-0.103517
-28.52	-0.0732422	-0.0937503	-0.179688	-0.0947269	-0.0869144	-0.103516	-0.117188
-28.42	-0.0791016	-0.101562	-0.1875	-0.0908202	-0.0830077	-0.103515	-0.125
-28.32	-0.0673828	-0.0937504	-0.173828	-0.0810551	-0.0810551	-0.0957036	-0.111329
-28.22	-0.0791016	-0.09961	-0.183594	-0.0810553	-0.0732428	-0.09961	-0.123047
-28.12	-0.0869141	-0.117188	-0.1875	-0.0888681	-0.0693368	-0.0976571	-0.123048
-28.02	-0.100586	-0.13086	-0.185547	-0.0927737	-0.0791019	-0.101563	-0.123047
-27.92	-0.0986328	-0.138673	-0.185547	-0.0888681	-0.086915	-0.119142	-0.123048
-27.82	-0.110352	-0.148438	-0.185547	-0.100586	-0.0927737	-0.121094	-0.123047
-27.72	-0.118164	-0.158204	-0.193359	-0.108399	-0.0986337	-0.128907	-0.13086
-27.62	-0.118164	-0.162109	-0.197266	-0.100585	-0.104491	-0.132812	-0.123046
-27.52	-0.100586	-0.146485	-0.175781	-0.0908205	-0.083008	-0.123047	-0.113281
-27.42	-0.0947266	-0.154297	-0.1875	-0.0771484	-0.0830078	-0.128906	-0.107422
-27.32	-0.100586	-0.154297	-0.177734	-0.0771489	-0.0771489	-0.117188	-0.107422
-27.22	-0.106445	-0.158203	-0.181641	-0.0771484	-0.0888672	-0.128906	-0.111328
-27.12	-0.106445	-0.146485	-0.191406	-0.0693368	-0.0771493	-0.128907	-0.121095
-27.02	-0.118164	-0.150391	-0.193359	-0.0693359	-0.0810547	-0.132813	-0.134766
-26.92	-0.106445	-0.150391	-0.193359	-0.061524	-0.0986334	-0.132813	-0.123047
-26.82	-0.106445	-0.146484	-0.193359	-0.0576173	-0.100586	-0.140625	-0.123047
-26.72	-0.0966797	-0.148437	-0.193359	-0.0498045	-0.102539	-0.130859	-0.125
-26.62	-0.0947266	-0.146485	-0.193359	-0.0380865	-0.0947272	-0.128907	-0.111329
-26.52	-0.0908203	-0.154297	-0.199219	-0.0341801	-0.104493	-0.134766	-0.119141
-26.42	-0.0947266	-0.146484	-0.201172	-0.0341797	-0.118164	-0.148438	-0.132813
-26.32	-0.0947266	-0.146484	-0.201172	-0.0263672	-0.120117	-0.130859	-0.123047
-26.22	-0.0947266	-0.134766	-0.193359	-0.0244141	-0.120117	-0.134766	-0.115234
-26.12	-0.0927734	-0.134766	-0.181641	-0.0263678	-0.108399	-0.136719	-0.109376
-26.02	-0.102539	-0.134766	-0.189453	-0.0361333	-0.104493	-0.144532	-0.119141
-25.92	-0.106445	-0.146484	-0.201172	-0.0498047	-0.108398	-0.144531	-0.119141
-25.82	-0.106445	-0.15625	-0.189453	-0.0498051	-0.114258	-0.136719	-0.111329
-25.72	-0.124023	-0.158203	-0.201172	-0.0673824	-0.11621	-0.148437	-0.111328
-25.62	-0.108398	-0.152344	-0.195313	-0.063477	-0.120118	-0.13086	-0.107422
-25.52	-0.114258	-0.158203	-0.203125	-0.0576172	-0.12793	-0.128906	-0.103516
-25.42	-0.106445	-0.156251	-0.199219	-0.0673837	-0.120118	-0.128907	-0.103517
-25.32	-0.12793	-0.158203	-0.205078	-0.0810547	-0.131836	-0.140625	-0.113281
-25.22	-0.118164	-0.158203	-0.205078	-0.0791014	-0.131836	-0.140625	-0.103515
-25.12	-0.116211	-0.15625	-0.191406	-0.0791014	-0.139648	-0.136719	-0.0937499
-25.02	-0.106445	-0.146485	-0.189453	-0.0654301	-0.13379	-0.136719	-0.0898442
-24.92	-0.106445	-0.158203	-0.193359	-0.0869136	-0.139648	-0.148437	-0.103515
-24.82	-0.100586	-0.140625	-0.175781	-0.083008	-0.122071	-0.134766	-0.0917971
-24.72	-0.0947266	-0.146484	-0.181641	-0.0771484	-0.12793	-0.119141	-0.101563
-24.62	-0.0966797	-0.134766	-0.183594	-0.0693359	-0.120117	-0.126953	-0.0917969
-24.52	-0.0869141	-0.144532	-0.173828	-0.0751958	-0.108399	-0.121094	-0.0839848
-24.42	-0.0966797	-0.15039	-0.185547	-0.0771477	-0.120116	-0.132812	-0.101562
-24.32	-0.0888672	-0.140625	-0.169922	-0.0771487	-0.120117	-0.111328	-0.0820315
-24.22	-0.0830078	-0.134766	-0.164063	-0.0771484	-0.116211	-0.117188	-0.0976563
-24.12	-0.0830078	-0.126953	-0.15625	-0.0654297	-0.114258	-0.0976563	-0.0917969
-24.02	-0.0849609	-0.126954	-0.158203	-0.0751958	-0.116211	-0.0917973	-0.101563
-23.92	-0.0869141	-0.132813	-0.171875	-0.0947266	-0.116211	-0.0976563	-0.103516
-23.82	-0.0927734	-0.134766	-0.173828	-0.0966801	-0.108399	-0.0976567	-0.109375
-23.72	-0.0986328	-0.146485	-0.183594	-0.100586	-0.120117	-0.0976564	-0.111328
-23.62	-0.0888672	-0.140625	-0.193359	-0.112305	-0.12207	-0.101562	-0.123047
-23.52	-0.0966797	-0.148438	-0.185547	-0.106446	-0.108399	-0.0898442	-0.115235
-23.42	-0.0986328	-0.15039	-0.195313	-0.120117	-0.12207	-0.101562	-0.121094
-23.32	-0.0966797	-0.148437	-0.201172	-0.120117	-0.116211	-0.0976562	-0.113281
-23.22	-0.0927734	-0.146484	-0.189453	-0.108398	-0.125977	-0.0957031	-0.111328
-23.12	-0.0830078	-0.134766	-0.189453	-0.108399	-0.120117	-0.0859376	-0.0996095
-23.02	-0.0947266	-0.134765	-0.183594	-0.09082	-0.127929	-0.0898435	-0.101562
-22.92	-0.0810547	-0.128906	-0.173828	-0.088867	-0.110351	-0.0898436	-0.103515
-22.82	-0.0673828	-0.136719	-0.166016	-0.0888671	-0.118164	-0.0781249	-0.103516
-22.72	-0.0751953	-0.117187	-0.169922	-0.0751952	-0.106445	-0.0859374	-0.0937499
-22.62	-0.0732422	-0.115234	-0.158203	-0.0751953	-0.114258	-0.078125	-0.0859375
-22.52	-0.0634766	-0.103516	-0.150391	-0.0771487	-0.108399	-0.0664065	-0.0976565
-22.42	-0.0791016	-0.109375	-0.154297	-0.0712889	-0.114258	-0.0781249	-0.0976561
-22.32	-0.0673828	-0.107422	-0.154297	-0.0693362	-0.100586	-0.0800784	-0.0839847
-22.22	-0.0751953	-0.107422	-0.160156	-0.0693361	-0.106445	-0.0839845	-0.101563
-22.12	-0.0693359	-0.107422	-0.173828	-0.0654295	-0.110351	-0.0878905	-0.0937499
-22.02	-0.0732422	-0.107422	-0.162109	-0.0654301	-0.0966801	-0.0957036	-0.0898442
-21.92	-0.0751953	-0.117188	-0.171875	-0.0791016	-0.118164	-0.107422	-0.101563
-21.82	-0.0751953	-0.119141	-0.179688	-0.069336	-0.118164	-0.107422	-0.109375
-21.72	-0.0791016	-0.11914	-0.175781	-0.0712889	-0.110351	-0.109375	-0.105469
-21.62	-0.0791016	-0.11914	-0.162109	-0.0673821	-0.118163	-0.101562	-0.103515
-21.52	-0.0576172	-0.109375	-0.144531	-0.0517582	-0.110352	-0.0976566	-0.0917972
-21.42	-0.0673828	-0.113281	-0.152344	-0.0673828	-0.108398	-0.107422	-0.103516
-21.32	-0.0673828	-0.107422	-0.146484	-0.0673826	-0.100586	-0.101562	-0.0957029
-21.22	-0.0595703	-0.0996091	-0.146484	-0.0615231	-0.100586	-0.0839841	-0.0781247
-21.12	-0.0673828	-0.103516	-0.142578	-0.0751961	-0.0986336	-0.0859382	-0.0742195
-21.02	-0.0673828	-0.117187	-0.146484	-0.0869137	-0.0888668	-0.0898434	-0.0820309
-20.92	-0.0498047	-0.109375	-0.140625	-0.079102	-0.0732426	-0.0898442	-0.0625004
-20.82	-0.0615234	-0.103515	-0.150391	-0.0830076	-0.0830076	-0.0859373	-0.0781248
-20.72	-0.0556641	-0.0976561	-0.132813	-0.0771483	-0.0673827	-0.0683592	-0.0742186
-20.62	-0.0556641	-0.0976571	-0.128906	-0.0654306	-0.0673837	-0.0585946	-0.0605478
-20.52	-0.0556641	-0.0996094	-0.152344	-0.0693359	-0.0810547	-0.0800781	-0.0644531
-20.42	-0.0576172	-0.0976571	-0.142578	-0.0791025	-0.0693368	-0.0820321	-0.0703134
-20.32	-0.0712891	-0.0996094	-0.146484	-0.0810547	-0.0810547	-0.0820313	-0.0839844
-20.22	-0.0654297	-0.09961	-0.146484	-0.0791022	-0.0810553	-0.0800787	-0.0937506
-20.12	-0.0751953	-0.105468	-0.154297	-0.0888664	-0.0947258	-0.089843	-0.0917961
-20.02	-0.0576172	-0.0957035	-0.132813	-0.0771488	-0.0791019	-0.0800785	-0.0917972
-19.92	-0.0771484	-0.107422	-0.142578	-0.0888673	-0.0869142	-0.0781251	-0.109375
-19.82	-0.0693359	-0.0976562	-0.136719	-0.0888671	-0.0908202	-0.0898437	-0.105469
-19.72	-0.0732422	-0.0878906	-0.144531	-0.0888672	-0.0771484	-0.0820313	-0.103516
-19.62	-0.0673828	-0.0976571	-0.146484	-0.0771493	-0.0693368	-0.0820321	-0.101563
-19.52	-0.0673828	-0.0996094	-0.146484	-0.0888672	-0.0908203	-0.0878906	-0.115234
-19.42	-0.0673828	-0.105468	-0.152344	-0.0888664	-0.0927727	-0.0996086	-0.121093
-19.32	-0.0673828	-0.0996096	-0.154297	-0.0791018	-0.0888674	-0.0917971	-0.107422
-19.22	-0.0673828	-0.0957031	-0.167969	-0.0947266	-0.0849609	-0.0976563	-0.103516
-19.12	-0.0732422	-0.111329	-0.158203	-0.094727	-0.0849614	-0.0917973	-0.0917973
-19.02	-0.0693359	-0.0996093	-0.15625	-0.102539	-0.0927734	-0.109375	-0.0976562
-18.92	-0.0654297	-0.105469	-0.154297	-0.100586	-0.0927734	-0.109375	-0.0898438
-18.82	-0.0673828	-0.099609	-0.152344	-0.0888668	-0.0810543	-0.125	-0.083984
-18.72	-0.0498047	-0.0878911	-0.136719	-0.0888676	-0.0712895	-0.111329	-0.0839848
-18.62	-0.0498047	-0.09375	-0.142578	-0.0947266	-0.0830078	-0.117188	-0.0859375
-18.52	-0.0615234	-0.0957036	-0.130859	-0.0966801	-0.0849614	-0.126954	-0.0976567
-18.42	-0.0615234	-0.111328	-0.142578	-0.102539	-0.0908203	-0.128906	-0.121094
-18.32	-0.0595703	-0.0996103	-0.142578	-0.0986337	-0.0810556	-0.128907	-0.115235
-18.22	-0.0810547	-0.117188	-0.154297	-0.112305	-0.0908208	-0.140625	-0.142579
-18.12	-0.0830078	-0.115235	-0.162109	-0.116211	-0.110352	-0.148438	-0.16211
-18.02	-0.0791016	-0.119141	-0.154297	-0.120117	-0.106445	-0.146484	-0.160156
-17.92	-0.0830078	-0.125	-0.154297	-0.118164	-0.118164	-0.148438	-0.162109
-17.82	-0.0810547	-0.123047	-0.150391	-0.114258	-0.114258	-0.134766	-0.166016
-17.72	-0.0966797	-0.130859	-0.158203	-0.129882	-0.120116	-0.128906	-0.171874
-17.62	-0.0830078	-0.115233	-0.142578	-0.110351	-0.112304	-0.134765	-0.170898
-17.52	-0.0830078	-0.103516	-0.132813	-0.104492	-0.09668	-0.136719	-0.169922
-17.42	-0.0810547	-0.119141	-0.136719	-0.120117	-0.102539	-0.134766	-0.185547
-17.32	-0.0810547	-0.109375	-0.136719	-0.112304	-0.0927731	-0.113281	-0.183593
-17.22	-0.0732422	-0.107421	-0.128906	-0.106445	-0.104491	-0.109374	-0.173827
-17.12	-0.0732422	-0.0957034	-0.130859	-0.0986331	-0.0869144	-0.0878909	-0.152344
-17.02	-0.0810547	-0.0937491	-0.128906	-0.100585	-0.0908194	-0.107421	-0.156249
-16.92	-0.0576172	-0.0761719	-0.123047	-0.0908203	-0.0810547	-0.0917969	-0.154297
-16.82	-0.0556641	-0.0839838	-0.130859	-0.0966791	-0.0849603	-0.0976557	-0.146484
-16.72	-0.0439453	-0.0761719	-0.113281	-0.0888672	-0.0888672	-0.0976563	-0.140625
-16.62	-0.0556641	-0.0878906	-0.105469	-0.0908203	-0.0791016	-0.109375	-0.142578
-16.52	-0.0634766	-0.0781241	-0.111328	-0.106444	-0.0791007	-0.105468	-0.14453
-16.42	-0.0439453	-0.0664063	-0.0898438	-0.0869141	-0.0654297	-0.0878906	-0.138672
-16.32	-0.0712891	-0.0683589	-0.109375	-0.106445	-0.0751949	-0.107421	-0.148437
-16.22	-0.0693359	-0.0605469	-0.105469	-0.0908203	-0.0810547	-0.109375	-0.136719
-16.12	-0.0791016	-0.0624987	-0.115234	-0.090819	-0.0888658	-0.109374	-0.136717
-16.02	-0.0576172	-0.0390621	-0.0976563	-0.0732417	-0.0751949	-0.0957027	-0.134765
-15.92	-0.0556641	-0.0429688	-0.103516	-0.0595703	-0.0771484	-0.0976563	-0.121094
-15.82	-0.0400391	-0.0390626	-0.0820313	-0.0419923	-0.0595705	-0.091797	-0.113281
-15.72	-0.0478516	-0.0312491	-0.0957031	-0.0439444	-0.069335	-0.0839835	-0.123046
-15.62	-0.0361328	-0.0351567	-0.078125	-0.0380864	-0.0595708	-0.0781254	-0.105469
-15.52	-0.0498047	-0.0429683	-0.0898438	-0.0439449	-0.0751949	-0.0878902	-0.111328
-15.42	-0.0380859	-0.0488281	-0.0898438	-0.0400391	-0.0595703	-0.0839844	-0.103516
-15.32	-0.0361328	-0.0371097	-0.0800781	-0.0283206	-0.0537112	-0.0781253	-0.0937503
-15.22	-0.0419922	-0.048828	-0.078125	-0.0302733	-0.0517577	-0.0722655	-0.0976561
-15.12	-0.0380859	-0.0410155	-0.0859375	-0.0302733	-0.0498045	-0.080078	-0.0878905
-15.02	-0.0439453	-0.0429679	-0.0800781	-0.038085	-0.0576163	-0.0585929	-0.0742179
-14.92	-0.0341797	-0.0351563	-0.0722656	-0.0166016	-0.0458984	-0.0371094	-0.0625
-14.82	-0.0400391	-0.0371085	-0.0839844	-0.0205069	-0.0498038	-0.0410147	-0.0664054
-14.72	-0.0185547	-0.0195307	-0.0722656	-0.000975966	-0.0400385	-0.0390619	-0.0449213
-14.62	-0.0107422	-0.00586012	-0.0722656	-0.00293043	-0.0419929	-0.0332039	-0.0332039
-14.52	-0.0107422	-0.0273443	-0.0761719	-0.014649	-0.0419928	-0.0429693	-0.0449225
-14.42	-0.0185547	-0.0292969	-0.0722656	-0.0166016	-0.0556641	-0.0449219	-0.0429688
-14.32	-0.00878906	-0.0234375	-0.0703125	-0.0185547	-0.0498047	-0.046875	-0.0410156
-14.22	-0.00878906	-0.0253899	-0.0722656	-0.0166008	-0.0498039	-0.0332024	-0.0332024
-14.12	0.00683594	-0.00976592	-0.0546875	-0.00878936	-0.0224612	-0.0214847	-0.0234378
-14.02	0.00878906	-0.00976652	-0.0585938	-0.00488371	-0.024415	-0.0253915	-0.0156259
-13.92	-0.00292969	-0.0117188	-0.0585938	-0.0224609	-0.0419922	-0.0429688	-0.0371094
-13.82	-0.00488281	-0.00585893	-0.0605469	-0.014648	-0.045898	-0.0351558	-0.0332027
-13.72	0.000976563	-0.00976637	-0.046875	-0.00878981	-0.0322273	-0.0234382	-0.0273445
-13.62	-0.0185547	-0.00976563	-0.0664063	-0.0107422	-0.0302734	-0.03125	-0.0371094
-13.52	-0.00878906	-0.00976548	-0.0683594	0.000976712	-0.0302733	-0.0292967	-0.0253905
-13.42	0.000976563	0.00390625	-0.0664063	0.00292969	-0.0166016	-0.0175781	-0.0234375
-13.32	0.00292969	0.013671	-0.0527344	0.0126944	-0.00683683	-0.00976652	-0.0136728
-13.22	-0.00878906	0.00195313	-0.0566406	-0.00878906	-0.0185547	-0.0195313	-0.0253906
-13.12	-0.00878906	-0.00781235	-0.0566406	-0.010742	-0.0185545	-0.00781235	-0.0136717
-13.02	0.00488281	0.0039064	-0.0429688	0.00292984	-0.0166014	-0.00585923	1.49012e-07
-12.92	0.00683594	0.0078125	-0.0332031	0.00488281	-0.00292969	0.00390625	0.00195313
-12.82	0.00683594	0.00585848	-0.0214844	0.0126944	0.00488192	0.00390536	0.00976473
-12.72	0.00292969	0.00585938	-0.0332031	-0.00488281	-0.00683594	-0.0078125	-0.00195313
-12.62	0.00292969	0.00585938	-0.0214844	0.00488281	-0.0166016	-0.0078125	0.00976563
-12.52	0.0146484	0.0039067	-0.0273438	0.00488326	-0.0185542	-0.00781205	0.0175786
-12.42	0.0205078	0.0078125	-0.015625	0.0107422	-0.000976563	0.00976563	0.0234375
-12.32	0.0107422	-0.00195313	-0.0253906	0.0126953	-0.0107422	0	0.0136719
-12.22	0.0166016	0.00390565	-0.0136719	0.0205072	-0.00293028	0.0078119	0.02539
-12.12	0.0146484	0.00195313	-0.0136719	0.0126953	-0.0166016	0	0.0175781
-12.02	0.0146484	0.013671	-0.00195313	0.0126944	-0.0126962	-8.9407e-07	0.0175772
-11.92	0.00878906	0.00195313	-0.0136719	0.000976563	-0.0107422	0	0.0253906
-11.82	0.00878906	-0.00585938	-0.0214844	0.00488281	-0.0185547	-0.0078125	0.0175781
-11.72	0.0146484	0.00585938	-0.0136719	-0.00488281	-0.0185547	0	0.0175781
-11.62	0.00488281	0.00585848	-0.00195313	0.0107413	-0.0107431	-8.9407e-07	0.0253897
-11.52	0.000976563	0.00195313	-0.0136719	0.000976563	-0.000976563	-0.0117188	0.0195313
-11.42	-0.00683594	0.0136719	-0.00585938	0.00292969	0.000976563	0	0.0175781
-11.32	0.00292969	0.0136713	0.00585938	0.000975966	0.0126947	-5.96046e-07	0.0292963
-11.22	-0.00488281	0.00390625	-0.00195313	-0.00683594	0.0126953	-0.0078125	0.0214844
-11.12	0.00292969	0.00195298	-0.00195313	-0.00683609	0.0126952	-1.49012e-07	0.0292967
-11.02	0.0126953	0.0117189	-0.00390625	-0.000976413	0.0224611	-0.00781235	0.0273439
-10.92	0.0146484	0.0078125	0.015625	0.000976563	0.0244141	0.00390625	0.0292969
-10.82	0.0322266	0.0117189	0.00976563	-0.000976413	0.0224611	0.00195327	0.0390626
-10.72	0.0341797	0.0253897	0.0234375	0.0126944	0.0322257	0.0156241	0.0410147
-10.62	0.0224609	0.0156257	0.0078125	0.000977308	0.0205086	0.0117195	0.0292976
-10.52	0.0439453	0.0234376	0.0273438	0.0107423	0.0419923	0.0214845	0.0468751
-10.42	0.0458984	0.0253906	0.0371094	0.0205078	0.0341797	0.0234375	0.0488281
-10.32	0.0419922	0.0214838	0.0253906	0.00878847	0.0283197	0.0117182	0.0371088
-10.22	0.0244141	0.0253906	0.0292969	0.0126953	0.0322266	0.015625	0.0292969
-10.12	0.0341797	0.0332022	0.0371094	0.0244132	0.0322257	0.0156241	0.029296
-10.02	0.0166016	0.033203	0.0253906	0.0126952	0.0322264	0.00976548	0.0292967
-9.92	0.0126953	0.03125	0.0351563	0.0107422	0.0322266	0.0175781	0.0273438
-9.82	0.0224609	0.0332022	0.0371094	0.0205069	0.0322257	0.0195304	0.0351554
-9.72	0.0107422	0.0292976	0.0371094	0.00878981	0.0205086	0.019532	0.0253914
-9.62	0.0263672	0.0390621	0.0546875	0.030273	0.0419917	0.0234371	0.0371089
-9.52	0.0166016	0.0332022	0.0488281	0.0322257	0.0361319	0.0234366	0.0351554
-9.42	0.0146484	0.0332031	0.0371094	0.0205078	0.0322266	0.0117188	0.0371094
-9.32	0.0263672	0.0292969	0.0546875	0.0380859	0.0380859	0.0195313	0.0429688
-9.22	0.0283203	0.0273433	0.0546875	0.0380855	0.0498042	0.0273433	0.0507808
-9.12	0.0166016	0.0390625	0.0566406	0.0517578	0.0439453	0.03125	0.0449219
-9.02	0.0224609	0.0410147	0.0683594	0.0517569	0.0439444	0.0371085	0.0566397
-8.92	0.0107422	0.0292969	0.0566406	0.0419922	0.0224609	0.0390625	0.0449219
-8.82	0.0107422	0.0292963	0.0644531	0.047851	0.0283197	0.0390619	0.0449213
-8.72	0.0146484	0.0332031	0.0683594	0.0400391	0.0205078	0.0253906	0.0371094
-8.62	0.0146484	0.0234366	0.0683594	0.0517569	0.0205069	0.0234366	0.0488272
-8.52	0.0107422	0.03125	0.0546875	0.0419922	0.0205078	0.0234375	0.0371094
-8.42	0.0107422	0.0332031	0.0644531	0.0400391	0.0205078	0.0234375	0.0449219
-8.32	0.0146484	0.0332022	0.0566406	0.0439444	0.0205069	0.029296	0.0371085
-8.22	0.00292969	0.0214844	0.0449219	0.0322266	0.00878906	0.0195313	0.0253906
-8.12	0.00878906	0.0214838	0.0546875	0.0400385	0.0205072	0.0195307	0.0371088
-8.02	0.00292969	0.00390536	0.0488281	0.02246	0.0126944	0.0234366	0.029296
-7.92	0.00292969	0.00195313	0.0488281	0.0146484	0.0126953	0.0214844	0.0253906
-7.82	-0.0126953	-0.0078128	0.046875	0.0107419	0.0107419	0.0136716	0.0156247
-7.72	-0.0107422	-0.0117193	0.0429688	0.0185541	0.00683534	0.0175775	0.0117182
-7.62	-0.00683594	-0.00195387	0.0351563	0.0107414	0.0107414	0.00976488	0.0156243
-7.52	-0.0107422	-0.00976697	0.0371094	0.000975221	0.00878772	0.0117174	0.00390491
-7.42	-0.0263672	-0.0273438	0.0195313	-0.00488281	-0.00878906	-0.00585938	0
-7.32	-0.0146484	-0.0117196	0.0214844	-0.0107431	0.00683504	0.00585848	0.00390536
-7.22	-0.0166016	-0.0234385	0.0175781	-0.0166026	-0.00488386	-0.00586042	-0.00781354
-7.12	-0.0380859	-0.0292969	0.0175781	-0.0302734	-0.000976563	-0.0078125	-0.0136719
-7.02	-0.0185547	-0.0195318	0.0175781	-0.0185553	0.0126947	-0.0078131	-0.0136725
-6.92	-0.0244141	-0.0136719	0.015625	-0.0185547	0.00488281	-0.00390625	-0.00976563
-6.82	-0.0283203	-0.0195313	0.0136719	-0.0302734	0.000976563	-0.0078125	-0.015625
-6.72	-0.0166016	-0.0175787	0.0136719	-0.0185553	0.0126947	-0.0078131	-0.0136725
-6.62	-0.0244141	-0.0156259	0.015625	-0.0263681	0.00488192	-0.00976652	-0.0214853
-6.52	-0.0244141	-0.0351561	0.0078125	-0.0380858	0.00488296	-0.00781235	-0.033203
-6.42	-0.0224609	-0.0351563	0.0078125	-0.0283203	0.00683594	-0.00585938	-0.03125
-6.32	-0.0166016	-0.0273432	0.0136719	-0.0302728	0.00488341	-0.0078119	-0.0332025
-6.22	-0.00878906	-0.0175781	0.015625	-0.0224609	0.0126953	0	-0.0253906
-6.12	-0.00878906	-0.0175787	0.0195313	-0.0283209	0.0126947	0.0078119	-0.03711
-6.02	-0.00488281	-0.0253906	0.0136719	-0.0205078	0.00488281	0	-0.0449219
-5.92	-0.0146484	-0.0253906	0.00585938	-0.0244141	0.00488281	0	-0.0527344
-5.82	-0.0185547	-0.0195321	0.00585938	-0.0361337	0.00488192	-8.9407e-07	-0.0527353
-5.72	-0.0166016	-0.0292969	-0.00585938	-0.0498047	0.000976563	-0.00195313	-0.0566406
-5.62	-0.0166016	-0.0292969	-0.00585938	-0.0498047	-0.00878906	0.0117188	-0.0566406
-5.52	-0.00878906	-0.0292969	-0.0117188	-0.0400391	-0.0107422	0.0117188	-0.0566406
-5.42	-0.0166016	-0.0195313	-0.00585938	-0.0380859	-0.0107422	0.0195313	-0.046875
-5.32	-0.00878906	-0.017579	0	-0.024415	-0.0107431	0.0195304	-0.0546884
-5.22	-0.0205078	-0.0292975	-0.015625	-0.0341803	-0.0224615	0.0078119	-0.06836
-5.12	-0.0283203	-0.0371094	-0.0195313	-0.0205078	-0.0302734	0	-0.0644531
-5.02	-0.0185547	-0.0371094	-0.00585938	-0.0185547	-0.0302734	-0.00976563	-0.0644531
-4.92	-0.0166016	-0.0371094	-0.00585938	-0.0185547	-0.0185547	0	-0.0527344
-4.82	-0.0224609	-0.0488281	-0.0175781	-0.0185547	-0.0224609	-0.0117188	-0.0566406
-4.72	-0.00878906	-0.0488292	-0.0175781	-0.0126964	-0.022462	-0.0117198	-0.0566417
-4.62	-0.0224609	-0.0566408	-0.03125	-0.0244142	-0.036133	-0.0253908	-0.076172
-4.52	-0.0166016	-0.0566406	-0.0332031	-0.0185547	-0.0263672	-0.0273438	-0.0800781
-4.42	-0.0107422	-0.046875	-0.0332031	-0.0185547	-0.0263672	-0.0332031	-0.0800781
-4.32	-0.0126953	-0.0546875	-0.0390625	-0.00878906	-0.0361328	-0.0273438	-0.0800781
-4.22	-0.00488281	-0.046875	-0.0527344	-0.00683594	-0.0380859	-0.0371094	-0.0683594
-4.12	0.00683594	-0.0449219	-0.0527344	-0.00488281	-0.0380859	-0.0390625	-0.0683594
-4.02	0.00683594	-0.0449219	-0.0605469	-0.0185547	-0.0302734	-0.0273438	-0.078125
-3.92	-0.00292969	-0.0449219	-0.0703125	-0.0185547	-0.0185547	-0.0273438	-0.0859375
-3.82	-0.00488281	-0.0449207	-0.0644531	-0.0185535	-0.0244129	-0.0156238	-0.0898426
-3.72	0.0107422	-0.0292973	-0.0429688	-0.00293013	-0.00488326	-4.47035e-07	-0.0839848
-3.62	0.00683594	-0.0351564	-0.0507813	-0.00878921	-0.0146486	-0.0039064	-0.107422
-3.52	0.00292969	-0.027343	-0.0644531	-0.0244133	-0.0126946	-0.0175774	-0.105468
-3.42	-0.00488281	-0.015625	-0.0546875	-0.0166016	-0.0126953	-0.00976563	-0.0996094
-3.32	-0.0263672	-0.0351548	-0.0742188	-0.0361313	-0.0322251	-0.0273423	-0.121092
-3.22	-0.0185547	-0.0156244	-0.0566406	-0.0107416	-0.0185541	-0.0156244	-0.11914
-3.12	-0.0283203	-0.0175772	-0.046875	-0.0126944	-0.0205069	-0.0117179	-0.124999
-3.02	-0.0185547	-0.0195304	-0.0527344	0.00878996	-0.0185538	-0.0156241	-0.124999
-2.92	-0.0185547	-0.015625	-0.0507813	0.0224609	-0.0107422	-0.015625	-0.121094
-2.82	-0.0166016	-1.3411e-06	-0.0507813	0.0419908	-0.0107435	-0.0195326	-0.115236
-2.72	-0.0380859	-0.0292972	-0.101563	0.0498044	-0.0283206	-0.027344	-0.126953
-2.62	-0.0576172	-0.0332043	-0.105469	0.0654285	-0.0244153	-0.0332043	-0.113282
-2.52	-0.0849609	-0.0468759	-0.132813	0.0791007	-0.0107431	-0.0449228	-0.103517
-2.42	-0.0908203	-0.0605469	-0.146484	0.0869141	-0.0166016	-0.0605469	-0.113281
-2.32	-0.100586	-0.0683613	-0.144531	0.0888653	-0.008791	-0.0878926	-0.105471
-2.22	-0.114258	-0.0839857	-0.150391	0.0478502	-0.0361342	-0.13672	-0.13672
-2.12	-0.131836	-0.0937479	-0.183594	0.0166036	-0.0126932	-0.13281	-0.146482
-2.02	-0.155273	-0.0644512	-0.171875	0.0205097	0.0166035	-0.113279	-0.126951
-1.92	-0.241211	-0.0273438	-0.185547	0.0361328	-0.00878906	-0.0859375	-0.132813
-1.82	-0.368164	-0.0917796	-0.341797	-0.0517405	-0.0810374	-0.140608	-0.167951
-1.72	-0.303711	-0.00388211	-0.25	0.00686008	-0.0771243	-0.0741946	-0.165991
-1.62	-0.124023	0.0996338	-0.0351563	0.13479	-0.14939	0.00197756	-0.244116
-1.52	0.0439453	0.283213	0.113281	0.28419	-0.145498	-0.0117089	-0.21874
-1.42	0.0283203	0.208984	0.0761719	0.211914	-0.137695	-0.0683594	-0.201172
-1.32	-0.0712891	0.046873	-0.0537109	0.0322246	-0.184572	-0.110354	-0.224611
-1.22	-0.124023	0.00195295	-0.216797	-0.0126955	-0.182617	-0.158203	-0.259766
-1.12	-0.0712891	-0.0117249	-0.201172	-0.0302796	-0.139655	-0.130866	-0.199225
-1.02	-0.149414	-0.0390632	-0.140625	-0.0830085	-0.161134	-0.156251	-0.179688
-0.919998	0.03125	0.0146484	-0.00683594	-0.0107422	0.0722656	-0.164063	-0.0986328
-0.82	0.452148	0.00776267	0.0859375	0.0165517	0.233349	-0.0127451	0.0839345
-0.720001	0.310547	-0.262738	-0.457031	-0.459027	0.22066	0.0126525	0.207965
-0.620003	0.226563	-0.253923	-0.331055	-0.348649	0.153304	0.0839681	0.331038
-0.520004	0.0888672	-0.239263	-0.261719	-0.134771	0.112299	0.35937	0.66601
-0.419998	-0.336914	-0.165039	-0.105469	-0.00585938	0.0947266	0.273438	0.832031
-0.32	-0.217773	0.157244	0.333984	0.707049	0.356463	0.674822	1.70314
-0.220001	6.30566	0.0827101	0.144531	0.33271	13.2927	25.3298	65.6179
-0.120003	17.7988	5.47804	2.21289	6.95168	92.1177	174.342	372.943
-0.0200043	11.7285	19.9006	25.9463	50.0569	187.74	371.479	688.072
0.0800018	-4.76758	22.0273	55.8379	102.527	89.3193	189.431	201.477
0.18	-10.2373	-0.183426	18.4375	38.3371	-60.2703	-106.951	-324.521
0.279999	-10.3867	-13.4053	-22.2881	-38.5888	-121.133	-237.801	-514.225
0.379997	-9.59473	-16.4874	-36.5146	-67.3965	-131.234	-258.118	-531.964
0.479996	-8.47559	-16.2725	-37.6299	-70.3926	-124.581	-243.648	-495.47
0.580002	-7.05762	-15.0527	-34.8711	-65.3906	-111.371	-219.807	-445.312
0.68	-5.85156	-13.2637	-31.1064	-58.5958	-97.5596	-193.617	-389.071
0.779999	-5.125	-11.4952	-26.9873	-51.4131	-84.3995	-169.035	-336.938
0.879997	-4.18848	-9.77837	-23.2002	-44.4366	-72.8487	-144.91	-288.459
0.979996	-3.7041	-8.47465	-19.8789	-37.8731	-62.1983	-124.286	-245.931
1.08	-2.99121	-7.24121	-16.9111	-32.6172	-53.1523	-105.902	-208.756
1.18	-2.27148	-6.22171	-14.2734	-27.8282	-45.1446	-90.4727	-176.105
1.28	-1.94434	-5.22853	-12.0605	-23.9258	-38.8203	-76.6348	-148.593
1.38	-1.60156	-4.58498	-10.3701	-20.2461	-32.9424	-64.9346	-125.952
1.48	-1.50195	-3.94631	-8.90723	-17.2637	-28.5713	-55.335	-106.914
1.58	-1.21973	-3.40625	-7.34375	-14.8301	-24.4316	-47.4482	-90.4541
1.68	-1.08203	-3.04785	-6.30371	-12.9033	-21.2148	-40.6191	-77.2715
1.78	-0.736328	-2.70216	-5.25879	-10.7197	-18.3086	-34.6826	-65.7197
1.88	-0.573242	-2.40333	-4.31738	-9.14844	-15.8926	-29.9219	-56.2412
1.98	-0.4375	-2.05176	-3.58203	-7.79883	-13.8809	-25.7168	-47.8135
2.08	-0.319336	-1.67383	-3.04297	-6.90723	-12.1025	-22.4346	-41.3975
2.18	-0.232422	-1.46583	-2.61523	-5.93848	-10.8135	-19.4854	-35.3096
2.28	-0.217773	-1.25391	-2.13379	-5.27344	-9.60352	-16.9971	-30.3438
2.38	-0.162109	-1.08496	-1.83008	-0.00934	-0.00594	-0.0097	-0.0085
2.48	-0.0830078	-0.974612	-1.5791	0.51215	0.95695	1.8565	3.6468
2.58	-0.015625	-0.886719	-1.33398	1.00043	1.70695	3.4454	6.8372
2.68	0.0664063	-0.823246	-1.1416	1.44476	2.45304	4.5343	9.5999
2.78	0.0507813	-0.78223	-0.925781	1.79242	2.96867	5.80379	11.9671
2.88	0.0595703	-0.695316	-0.698242	2.09222	3.55558	6.82527	14.2249
2.98	0.0830078	-0.642581	-0.529297	2.33441	3.99113	7.74617	16.2425
3.08	0.133789	-0.603516	-0.419922	2.59809	4.36906	8.48543	18.0618
3.18	0.139648	-0.583988	-0.380859	2.83832	4.68449	9.295	19.7415
3.28	0.163086	-0.55469	-0.326172	3.05902	4.99113	10.1563	21.0227
3.38	0.170898	-0.527347	-0.261719	3.22992	5.30363	10.7012	22.2268
3.48	0.192383	-0.519534	-0.1875	3.3891	5.56535	11.2012	23.468
3.58	0.209961	-0.480469	-0.136719	3.57465	5.8427	11.7227	24.429
3.68	0.21582	-0.457033	-0.0976563	3.74066	6.0966	12.1934	25.2298
3.78	0.237305	-0.421878	-0.0078125	3.86957	6.31535	12.7286	26.0706
3.88	0.260742	-0.390627	0.0820313	3.94183	6.51066	13.1075	26.9114
3.98	0.245117	-0.359377	0.150391	4.01703	6.67472	13.4376	27.7415
4.08	0.262695	-0.337891	0.214844	4.12348	6.8427	13.7559	28.5618
4.18	0.25293	-0.308595	0.273438	4.21527	7.0214	14.0313	29.1634
4.28	0.280273	-0.271486	0.335938	4.31098	7.19426	14.3692	29.8997
4.38	0.293945	-0.226564	0.375	4.39301	7.37199	14.6602	30.2727
4.48	0.30957	-0.213869	0.429688	4.47699	7.51848	14.9395	30.6966
4.58	0.303711	-0.191406	0.472656	4.58051	7.67473	15.211	31.1907
4.68	0.31543	-0.175782	0.537109	4.66449	7.79582	15.463	31.6829
4.78	0.34668	-0.14844	0.603516	4.78168	7.95012	15.7696	32.22
4.88	0.370117	-0.140628	0.621094	4.86175	8.08097	16.0196	32.6985
4.98	0.362305	-0.126955	0.615234	4.88324	8.18254	16.2618	33.1848
5.08	0.383789	-0.109375	0.65625	4.94379	8.30559	16.5196	33.6868
5.18	0.393555	-0.113283	0.677734	5.00238	8.39543	16.6719	34.1302
5.28	0.379883	-0.0859389	0.712891	5.0473	8.48918	16.877	34.5325
5.38	0.399414	-0.0878925	0.736328	5.10004	8.59269	17.0509	34.9173
5.48	0.405273	-0.0761743	0.748047	5.14496	8.67375	17.2344	35.2864
5.58	0.374023	-0.0703125	0.78125	5.16254	8.72355	17.4005	35.6282
5.68	0.391602	-0.0488286	0.835938	5.21918	8.83684	17.6114	36.0188
5.78	0.422852	-0.00586128	0.888672	5.28558	8.93449	17.7911	36.3645
5.88	0.415039	0.0214825	0.927734	5.31879	9.02238	17.9708	36.7063
5.98	0.411133	0.0214834	0.947266	5.34418	9.0839	18.1427	37.0266
6.08	0.432617	0.0527344	0.998047	5.41254	9.18254	18.338	37.3567
6.18	0.413086	0.0605454	1.00586	5.45941	9.2509	18.5118	37.6575
6.28	0.424805	0.0585909	1.04102	5.49652	9.33683	18.6739	37.9778
6.38	0.413086	0.0488267	1.04492	5.53168	9.41691	18.8497	38.2552
6.48	0.424805	0.07617	1.07617	5.59222	9.5048	19.0138	38.5559
6.58	0.432617	0.0917969	1.11523	5.65082	9.57902	19.1612	38.843
6.68	0.442383	0.123045	1.13477	5.70355	9.66691	19.3399	39.136
6.78	0.446289	0.136718	1.17188	5.73285	9.73723	19.4844	39.388
6.88	0.456055	0.166015	1.18555	5.75434	9.82316	19.6524	39.679
6.98	0.456055	0.185545	1.20117	5.80316	9.93058	19.8341	39.9368
7.08	0.469727	0.195313	1.20508	5.84223	9.99895	19.9825	40.2044
7.18	0.481445	0.210935	1.23438	5.8891	10.1005	20.1192	40.4583
7.28	0.467773	0.208983	1.24609	5.90277	10.1415	20.2501	40.6985
7.38	0.485352	0.232421	1.2793	5.96332	10.2314	20.4122	40.972
7.48	0.512695	0.255858	1.29492	6.01215	10.288	20.5431	41.2298
7.58	0.524414	0.265625	1.32031	6.04926	10.3505	20.6837	41.4524
7.68	0.504883	0.265623	1.31641	6.06293	10.4228	20.8243	41.6692
7.78	0.514648	0.273436	1.32813	6.09418	10.4716	20.9161	41.8802
7.88	0.526367	0.2832	1.33008	6.13519	10.5419	21.045	42.1087
7.98	0.522461	0.265623	1.32031	6.15277	10.5829	21.1407	42.3411
8.08	0.520508	0.251953	1.32031	6.15668	10.6552	21.2462	42.552
8.18	0.510742	0.240232	1.33398	6.18988	10.7099	21.3516	42.7766
8.28	0.516602	0.242187	1.36719	6.21723	10.7314	21.461	42.9778
8.38	0.532227	0.251951	1.38477	6.24066	10.7997	21.5919	43.2063
8.48	0.512695	0.259764	1.37891	6.25043	10.8505	21.6837	43.388
8.58	0.510742	0.265625	1.40625	6.2973	10.9032	21.7813	43.5852
8.68	0.50293	0.26953	1.41602	6.30316	10.9775	21.9005	43.7884
8.78	0.514648	0.267577	1.42969	6.32465	11.0321	22.004	43.9895
8.88	0.508789	0.292966	1.45703	6.36566	11.0927	22.1407	44.1907
8.98	0.514648	0.298826	1.46875	6.37347	11.1337	22.2344	44.3802
9.08	0.499023	0.291016	1.48633	6.40082	11.1767	22.3419	44.5423
9.18	0.49707	0.277342	1.5	6.4223	11.2235	22.4415	44.7395
9.28	0.504883	0.273436	1.51758	6.46527	11.2821	22.5548	44.929
9.38	0.512695	0.292968	1.53711	6.4809	11.3232	22.6427	45.1223
9.48	0.522461	0.291014	1.55664	6.51801	11.3798	22.754	45.3372
9.58	0.524414	0.304688	1.58789	6.55512	11.4032	22.8731	45.5403
9.68	0.524414	0.304686	1.59766	6.56293	11.4657	22.9473	45.7317
9.78	0.52832	0.304687	1.62109	6.58051	11.5048	23.0352	45.9192
9.88	0.540039	0.310545	1.625	6.62347	11.5478	23.129	46.1087
9.98	0.524414	0.308593	1.64063	6.63324	11.5946	23.1954	46.2708
10.08	0.541992	0.330078	1.67188	6.6684	11.6513	23.2989	46.4641
10.18	0.553711	0.35156	1.69727	6.71332	11.7021	23.3848	46.6282
10.28	0.545898	0.328124	1.70117	6.71527	11.7294	23.4552	46.7786
10.38	0.555664	0.335936	1.71875	6.74262	11.7646	23.543	46.9505
10.48	0.536133	0.324217	1.7207	6.74652	11.8036	23.6348	47.0911
10.58	0.540039	0.322266	1.71289	6.77777	11.8232	23.6895	47.2317
10.68	0.553711	0.322265	1.72266	6.79144	11.8935	23.7716	47.4095
10.78	0.563477	0.330076	1.72656	6.81879	11.9189	23.8614	47.5677
10.88	0.573242	0.335937	1.73633	6.84418	11.9735	23.9415	47.7317
10.98	0.573242	0.351562	1.76563	6.87348	12.0302	24.0333	47.8977
11.08	0.579102	0.355469	1.76953	6.91254	12.0556	24.1153	48.0579
11.18	0.583008	0.359374	1.7793	6.94379	12.122	24.1915	48.22
11.28	0.59668	0.347653	1.78711	6.96332	12.165	24.2735	48.3802
11.38	0.575195	0.318358	1.77734	6.97308	12.1845	24.3302	48.5208
11.48	0.583008	0.326171	1.78516	7.00043	12.2333	24.4298	48.6888
11.58	0.598633	0.341797	1.80859	7.02973	12.2939	24.5216	48.8489
11.68	0.581055	0.349608	1.82617	7.04926	12.3388	24.5802	49.0188
11.78	0.581055	0.355467	1.83398	7.07465	12.4013	24.6524	49.1575
11.88	0.581055	0.353516	1.8457	7.09223	12.4404	24.7305	49.3059
11.98	0.59082	0.390624	1.85742	7.14105	12.4677	24.8223	49.4759
12.08	0.586914	0.392578	1.86914	7.15277	12.5048	24.8809	49.6067
12.18	0.59668	0.406249	1.88281	7.19379	12.5654	24.9649	49.7903
12.28	0.584961	0.410156	1.89453	7.22113	12.5751	25.0587	49.9348
12.38	0.581055	0.429687	1.92578	7.26996	12.6103	25.1309	50.097
12.48	0.575195	0.445312	1.9375	7.31098	12.6415	25.2325	50.2962
12.58	0.567383	0.449219	1.94336	7.33637	12.6767	25.297	50.4641
12.68	0.573242	0.453123	1.94336	7.34027	12.6923	25.3595	50.6067
12.78	0.573242	0.458983	1.95508	7.35785	12.7118	25.4395	50.7473
12.88	0.583008	0.480469	1.9668	7.37934	12.7333	25.5079	50.8977
12.98	0.602539	0.49414	1.99219	7.41254	12.7821	25.5841	51.054
13.08	0.583008	0.496094	1.99219	7.41449	12.8154	25.6427	51.2063
13.18	0.602539	0.511718	2.01563	7.44965	12.8622	25.7208	51.3782
13.28	0.604492	0.51367	2.01758	7.46527	12.8935	25.7911	51.4993
13.38	0.588867	0.499999	2.01563	7.47894	12.9208	25.8575	51.6263
13.48	0.592773	0.507813	2.02344	7.51215	12.9775	25.9493	51.763
13.58	0.602539	0.539063	2.04883	7.55121	13.0185	26.0216	51.8899
13.68	0.604492	0.541016	2.03906	7.55316	13.038	26.1036	51.9993
13.78	0.62207	0.552732	2.06641	7.58051	13.1005	26.1817	52.136
13.88	0.594727	0.541015	2.06445	7.58051	13.1122	26.2286	52.2454
13.98	0.602539	0.564453	2.08203	7.61176	13.1747	26.3223	52.3665
14.08	0.610352	0.578125	2.09375	7.62738	13.2275	26.3966	52.4876
14.18	0.624023	0.593748	2.09766	7.65082	13.2802	26.4786	52.5989
14.28	0.614258	0.591796	2.0957	7.65863	13.3114	26.5352	52.7005
14.38	0.620117	0.599608	2.11523	7.67816	13.3212	26.588	52.8274
14.48	0.62207	0.621093	2.125	7.69379	13.3681	26.672	52.9485
14.58	0.631836	0.613281	2.13672	7.7016	13.4228	26.7286	53.0774
14.68	0.631836	0.615233	2.1543	7.71332	13.4638	26.7911	53.2005
14.78	0.643555	0.623046	2.16797	7.74066	13.5224	26.8614	53.3157
14.88	0.643555	0.634765	2.18945	7.75238	13.5654	26.9317	53.4368
14.98	0.665039	0.634765	2.19922	7.77387	13.5849	26.9825	53.5501
15.08	0.663086	0.642578	2.22852	7.78559	13.6318	27.0528	53.6985
15.18	0.657227	0.642577	2.22656	7.79926	13.6708	27.1192	53.847
15.28	0.666992	0.648438	2.24219	7.80512	13.6962	27.2013	53.9856
15.38	0.682617	0.662108	2.26172	7.83051	13.7411	27.2716	54.0989
15.48	0.676758	0.664062	2.26758	7.84418	13.79	27.3419	54.2141
15.58	0.674805	0.666016	2.28711	7.84223	13.8115	27.4024	54.3411
15.68	0.674805	0.664061	2.30664	7.86176	13.8407	27.4591	54.468
15.78	0.676758	0.662108	2.30859	7.87348	13.8505	27.5235	54.597
15.88	0.670898	0.669921	2.32617	7.88129	13.8779	27.5802	54.7083
15.98	0.682617	0.68164	2.3457	7.91254	13.9013	27.6544	54.8157
16.08	0.692383	0.683594	2.36133	7.91254	13.9423	27.7247	54.9388
16.18	0.694336	0.6875	2.36914	7.92035	13.9794	27.7833	55.0384
16.28	0.711914	0.681639	2.38867	7.93793	14.0204	27.8477	55.1399
16.38	0.692383	0.681639	2.38477	7.94769	14.038	27.9083	55.2356
16.48	0.672852	0.68164	2.39258	7.94769	14.0575	27.9532	55.3352
16.58	0.682617	0.693359	2.41602	7.97113	14.1005	28.0216	55.4563
16.68	0.682617	0.689452	2.41406	7.97308	14.12	28.0704	55.5638
16.78	0.694336	0.701172	2.43555	7.98285	14.1454	28.1427	55.6751
16.88	0.692383	0.712891	2.44727	8.01215	14.1728	28.2091	55.7962
16.98	0.706055	0.724608	2.45898	8.04535	14.206	28.2657	55.9212
17.08	0.706055	0.732422	2.47852	8.0727	14.2333	28.3223	56.0266
17.18	0.694336	0.720702	2.47852	8.07465	14.2353	28.3614	56.1399
17.28	0.68457	0.714843	2.48633	8.10004	14.2607	28.4122	56.2376
17.38	0.694336	0.724608	2.48828	8.11176	14.3036	28.463	56.3489
17.48	0.682617	0.724608	2.50586	8.13129	14.3427	28.5137	56.4563
17.58	0.694336	0.714844	2.51172	8.14301	14.3642	28.5645	56.5774
17.68	0.694336	0.71289	2.51758	8.16254	14.3896	28.6114	56.7005
17.78	0.694336	0.71289	2.5293	8.18207	14.413	28.6446	56.8118
17.88	0.702148	0.707031	2.54883	8.2016	14.4345	28.6817	56.8997
17.98	0.713867	0.712889	2.55078	8.22113	14.4716	28.7208	57.0384
18.08	0.702148	0.695313	2.54883	8.22699	14.4911	28.754	57.1477
18.18	0.702148	0.701171	2.55664	8.23285	14.5009	28.8028	57.2649
18.28	0.708008	0.693358	2.56836	8.24457	14.5224	28.8536	57.3723
18.38	0.706055	0.701171	2.56445	8.24457	14.5419	28.9239	57.4993
18.48	0.706055	0.705077	2.57422	8.27582	14.5673	29.0059	57.6009
18.58	0.706055	0.695313	2.58008	8.29535	14.6044	29.0528	57.7102
18.68	0.702148	0.693358	2.58789	8.2934	14.6396	29.0997	57.7981
18.78	0.713867	0.693358	2.58984	8.31098	14.6825	29.1427	57.9173
18.88	0.711914	0.68164	2.58203	8.32855	14.7001	29.1895	58.0325
18.98	0.71582	0.683594	2.58984	8.33246	14.7235	29.2423	58.138
19.08	0.719727	0.707031	2.60156	8.36762	14.7587	29.3165	58.2376
19.18	0.72168	0.701171	2.60352	8.3598	14.7802	29.3575	58.347
19.28	0.725586	0.693359	2.60938	8.38129	14.7939	29.4122	58.4485
19.38	0.733398	0.70703	2.63086	8.40082	14.8407	29.4708	58.5579
19.48	0.741211	0.705078	2.63281	8.40863	14.8525	29.5098	58.6595
19.58	0.750977	0.710938	2.65234	8.42621	14.8759	29.5587	58.7649
19.68	0.74707	0.714842	2.65234	8.43988	14.913	29.6114	58.8587
19.78	0.733398	0.705078	2.65039	8.44574	14.915	29.6427	58.9602
19.88	0.745117	0.71289	2.66016	8.46332	14.9521	29.7208	59.0579
19.98	0.741211	0.703124	2.6582	8.47113	14.9618	29.754	59.1477
20.08	0.745117	0.707031	2.6582	8.49457	14.9833	29.795	59.2493
20.18	0.735352	0.712891	2.66602	8.50238	15.0107	29.8536	59.3274
20.28	0.750977	0.718749	2.68359	8.51801	15.0556	29.92	59.4329
20.38	0.74707	0.726562	2.69141	8.52387	15.081	29.9571	59.5091
20.48	0.750977	0.708983	2.70313	8.5473	15.1103	29.9962	59.5911
20.58	0.760742	0.703125	2.70508	8.55121	15.1396	30.0391	59.6966
20.68	0.754883	0.712891	2.7168	8.5727	15.1415	30.0997	59.7766
20.78	0.760742	0.71289	2.71484	8.59223	15.1708	30.1641	59.8782
20.88	0.762695	0.722656	2.73242	8.60199	15.1884	30.211	59.9563
20.98	0.764648	0.726562	2.73828	8.62543	15.2118	30.2716	60.0403
21.08	0.760742	0.720703	2.73633	8.6391	15.2235	30.3223	60.1282
21.18	0.772461	0.734374	2.74414	8.65082	15.2724	30.3927	60.2278
21.28	0.772461	0.744141	2.75586	8.68207	15.3036	30.4434	60.3079
21.38	0.782227	0.753906	2.76563	8.69379	15.3329	30.4923	60.4075
21.48	0.790039	0.765624	2.78711	8.70355	15.3622	30.5645	60.5071
21.58	0.78418	0.771484	2.7832	8.72113	15.3818	30.6016	60.597
21.68	0.793945	0.77539	2.78125	8.73285	15.4032	30.6505	60.6731
21.78	0.791992	0.783202	2.78711	8.74066	15.4208	30.6817	60.7473
21.88	0.790039	0.783202	2.79883	8.74262	15.4521	30.7325	60.8704
21.98	0.78418	0.783203	2.79883	8.7602	15.4853	30.7911	60.9368
22.08	0.801758	0.808594	2.8125	8.78559	15.5087	30.8477	61.0462
22.18	0.790039	0.796875	2.80078	8.78168	15.5165	30.8829	61.1223
22.28	0.801758	0.810547	2.82422	8.80707	15.5478	30.9259	61.2161
22.38	0.807617	0.810546	2.83008	8.81293	15.5732	30.9649	61.3098
22.48	0.803711	0.804688	2.82617	8.83051	15.6005	31.0157	61.386
22.58	0.81543	0.810547	2.8457	8.85785	15.622	31.0802	61.4661
22.68	0.825195	0.822264	2.85742	8.86957	15.6396	31.1309	61.5657
22.78	0.803711	0.822266	2.85742	8.86371	15.6591	31.1505	61.636
22.88	0.811523	0.841796	2.875	8.88129	15.6904	31.1895	61.72
22.98	0.811523	0.832031	2.86719	8.8891	15.7118	31.2091	61.7766
23.08	0.833008	0.845703	2.88672	8.91059	15.7314	31.2559	61.8763
23.18	0.84668	0.857422	2.90039	8.94379	15.7646	31.2833	61.9485
23.28	0.848633	0.871093	2.90234	8.94769	15.79	31.3399	62.0442
23.38	0.842773	0.861328	2.89648	8.9477	15.79	31.3809	62.1048
23.48	0.833008	0.871093	2.91602	8.96723	15.8193	31.42	62.1985
23.58	0.831055	0.873047	2.91992	8.97699	15.831	31.4532	62.2884
23.68	0.84082	0.871094	2.92578	8.99262	15.8681	31.5079	62.3763
23.78	0.844727	0.892577	2.94727	9.0141	15.8935	31.5411	62.468
23.88	0.842773	0.892577	2.95313	9.02973	15.9091	31.5802	62.5579
23.98	0.834961	0.886719	2.94922	9.04535	15.9325	31.6231	62.6106
24.08	0.84668	0.894531	2.95898	9.05512	15.9716	31.6641	62.6985
24.18	0.842773	0.892578	2.9668	9.06098	15.9853	31.7013	62.7649
24.28	0.852539	0.890625	2.97656	9.07855	16.0126	31.7403	62.8587
24.38	0.860352	0.910156	2.98438	9.09809	16.0224	31.8087	62.927
24.48	0.874023	0.914062	3.00586	9.11176	16.0419	31.8614	63.0188
24.58	0.866211	0.916016	3.00977	9.11176	16.0751	31.9063	63.0891
24.68	0.874023	0.923827	3.01758	9.11957	16.0829	31.9317	63.1692
24.78	0.874023	0.923827	3.01758	9.12152	16.1005	31.9415	63.2259
24.88	0.874023	0.923828	3.0293	9.14301	16.124	31.9825	63.2962
24.98	0.885742	0.92578	3.02734	9.1684	16.1513	32.0333	63.386
25.08	0.881836	0.919922	3.02539	9.1723	16.161	32.0509	63.4641
25.18	0.874023	0.935547	3.02539	9.18207	16.1708	32.0997	63.552
25.28	0.885742	0.933593	3.04688	9.20551	16.2021	32.1446	63.6595
25.38	0.87207	0.941405	3.04688	9.21332	16.2294	32.17	63.7083
25.48	0.874023	0.943359	3.05859	9.22504	16.247	32.213	63.8079
25.58	0.881836	0.955078	3.05859	9.2348	16.2646	32.2638	63.8977
25.68	0.887695	0.941406	3.06641	9.24066	16.2822	32.293	63.968
25.78	0.893555	0.951171	3.07617	9.26019	16.3114	32.3184	64.0462
25.88	0.885742	0.951171	3.08008	9.2641	16.3251	32.3614	64.1184
25.98	0.885742	0.951171	3.08789	9.27191	16.3427	32.4102	64.1868
26.08	0.881836	0.951172	3.08398	9.27973	16.3622	32.4415	64.2532
26.18	0.885742	0.951171	3.08789	9.29144	16.3837	32.4708	64.3294
26.28	0.881836	0.951171	3.0957	9.29926	16.3896	32.5196	64.386
26.38	0.885742	0.945313	3.09961	9.31098	16.413	32.543	64.429
26.48	0.893555	0.943359	3.11914	9.33051	16.4521	32.5919	64.5071
26.58	0.905273	0.955078	3.12695	9.35395	16.4618	32.6309	64.5598
26.68	0.893555	0.962891	3.12695	9.36176	16.4794	32.67	64.6243
26.78	0.905273	0.96289	3.13867	9.38129	16.4931	32.7208	64.6868
26.88	0.905273	0.96289	3.15039	9.39301	16.5146	32.752	64.7493
26.98	0.893555	0.962891	3.14648	9.40082	16.5204	32.7735	64.8098
27.08	0.905273	0.974609	3.1582	9.42035	16.538	32.8223	64.8782
27.18	0.90332	0.982421	3.16797	9.43207	16.5634	32.8809	64.968
27.28	0.893555	0.976562	3.1582	9.44379	16.5732	32.9161	65.0188
27.38	0.90332	0.962891	3.16602	9.4516	16.581	32.9434	65.0891
27.48	0.90332	0.970703	3.17773	9.47113	16.6005	32.9942	65.1673
27.58	0.922852	0.970703	3.19531	9.49066	16.6318	33.0333	65.2493
27.68	0.90332	0.970702	3.1875	9.49848	16.6318	33.0509	65.3059
27.78	0.905273	0.976563	3.18555	9.52191	16.6513	33.0919	65.3782
27.88	0.913086	0.974609	3.19727	9.54145	16.665	33.1231	65.4563
27.98	0.913086	0.986327	3.2168	9.55316	16.6825	33.1446	65.5384
28.08	0.913086	0.982422	3.21289	9.56098	16.6904	33.17	65.6048
28.18	0.915039	0.99414	3.22461	9.58051	16.7099	33.2013	65.7063
28.28	0.916992	0.994141	3.22852	9.59223	16.7333	33.2325	65.7766
28.38	0.924805	0.994141	3.23633	9.61176	16.7548	33.2735	65.8802
28.48	0.926758	1.00586	3.25586	9.63129	16.7646	33.3106	65.968
28.58	0.922852	0.992188	3.25586	9.63129	16.7782	33.3497	66.0384
28.68	0.922852	1.00195	3.26367	9.6391	16.8115	33.3809	66.1282
28.78	0.932617	1.00195	3.27539	9.65082	16.831	33.4122	66.1966
28.88	0.932617	1.00976	3.28711	9.67035	16.8505	33.4337	66.2766
28.98	0.936523	1.01367	3.28711	9.6684	16.8505	33.4552	66.3587
29.08	0.932617	1.01367	3.28711	9.67426	16.87	33.4825	66.4309
29.18	0.932617	1.02148	3.29492	9.68207	16.8837	33.5216	66.511
29.28	0.920898	1.02148	3.29492	9.68988	16.8896	33.5528	66.5579
29.38	0.924805	1.01367	3.30469	9.70551	16.9013	33.5723	66.5911
29.48	0.922852	1.01172	3.30859	9.70355	16.915	33.5938	66.638
29.58	0.930664	1.01953	3.32422	9.70941	16.9384	33.6407	66.7044
29.68	0.922852	1.01172	3.31641	9.71137	16.9521	33.6895	66.7747
29.78	0.920898	1.00977	3.32617	9.72113	16.9599	33.7403	66.8274
29.88	0.932617	1.02148	3.33789	9.72113	16.9794	33.7911	66.888
29.98	0.926758	1.02148	3.35742	9.74066	16.999	33.8302	66.9759
30.08	0.930664	1.02734	3.35547	9.75824	17.0165	33.8673	67.0384
30.18	0.93457	1.03516	3.37695	9.77191	17.0419	33.92	67.1165
30.28	0.922852	1.02344	3.375	9.76996	17.0595	33.9493	67.177
30.38	0.913086	1.02539	3.37695	9.77191	17.079	33.9825	67.2571
30.48	0.918945	1.02734	3.39063	9.78558	17.1064	34.0235	67.3411
30.58	0.905273	1.02539	3.38867	9.79145	17.1122	34.0723	67.3977
30.68	0.913086	1.02344	3.40234	9.80316	17.1318	34.1114	67.4778
30.78	0.924805	1.02148	3.41602	9.80121	17.1513	34.17	67.5345
30.88	0.932617	1.0332	3.41797	9.81879	17.1708	34.2013	67.6048
30.98	0.924805	1.0332	3.42578	9.82269	17.1864	34.2325	67.6536
31.08	0.913086	1.0332	3.42773	9.83051	17.1943	34.252	67.6907
31.18	0.924805	1.05273	3.43555	9.84223	17.2197	34.3028	67.7688
31.28	0.915039	1.04297	3.44531	9.85199	17.2431	34.3321	67.8177
31.38	0.911133	1.04492	3.45313	9.8559	17.2665	34.3595	67.8958
31.48	0.920898	1.05273	3.47461	9.86957	17.288	34.3692	67.9563
31.58	0.920898	1.05469	3.47461	9.8891	17.3075	34.3888	68.0384
31.68	0.924805	1.05273	3.48047	9.88324	17.3329	34.4063	68.1204
31.78	0.924805	1.06445	3.49609	9.89301	17.3544	34.4434	68.179
31.88	0.924805	1.06445	3.5	9.91254	17.3739	34.4747	68.2395
31.98	0.913086	1.06055	3.50391	9.90082	17.3818	34.4942	68.2962
32.08	0.924805	1.07227	3.51367	9.92035	17.4013	34.5333	68.3743
32.18	0.916992	1.07617	3.52539	9.92426	17.413	34.5645	68.4485
32.28	0.930664	1.08984	3.54297	9.93793	17.4443	34.6016	68.4934
32.38	0.915039	1.06445	3.54688	9.93402	17.4501	34.6134	68.5598
32.48	0.930664	1.08594	3.55078	9.95746	17.4775	34.668	68.6223
32.58	0.932617	1.08008	3.56445	9.96332	17.5009	34.6837	68.6868
32.68	0.942383	1.0918	3.57617	9.98285	17.5107	34.7208	68.7552
32.78	0.932617	1.08789	3.57227	9.99066	17.5302	34.7481	68.8059
32.88	0.944336	1.09375	3.5918	9.99848	17.538	34.7911	68.8958
32.98	0.936523	1.08398	3.60547	10.0024	17.5614	34.8009	68.9485
33.08	0.924805	1.0918	3.60742	10.0102	17.5693	34.8302	69.0071
33.18	0.932617	1.10352	3.61523	10.0219	17.581	34.8692	69.097
33.28	0.950195	1.11133	3.62695	10.0317	17.6083	34.9278	69.1477
33.38	0.93457	1.09375	3.61719	10.0317	17.6142	34.9493	69.2005
33.48	0.930664	1.10156	3.63477	10.0473	17.6376	34.9962	69.2473
33.58	0.932617	1.11133	3.64648	10.061	17.6513	35.0313	69.3157
33.68	0.94043	1.11328	3.6582	10.0805	17.6708	35.0723	69.3665
33.78	0.920898	1.11133	3.64648	10.0785	17.6708	35.0919	69.3977
33.88	0.920898	1.12305	3.6582	10.0825	17.7021	35.1309	69.429
33.98	0.932617	1.125	3.67773	10.0883	17.7216	35.1622	69.4563
34.08	0.930664	1.12305	3.66797	10.1	17.7294	35.2013	69.5149
34.18	0.944336	1.13086	3.67383	10.1293	17.7489	35.2403	69.5462
34.28	0.936523	1.13477	3.67773	10.1215	17.7607	35.2716	69.5891
34.38	0.950195	1.1543	3.67773	10.1313	17.7802	35.3028	69.6477
34.48	0.952148	1.13281	3.67383	10.1391	17.7997	35.3302	69.6966
34.58	0.959961	1.15039	3.68555	10.1391	17.8115	35.3692	69.7434
34.68	0.959961	1.16211	3.69336	10.1586	17.8212	35.42	69.7884
34.78	0.959961	1.16992	3.70508	10.1703	17.8388	35.4591	69.8372
34.88	0.969727	1.16992	3.69336	10.1762	17.8466	35.4786	69.9016
34.98	0.963867	1.16992	3.69727	10.1821	17.87	35.5216	69.9563
35.08	0.96582	1.17578	3.69922	10.184	17.8837	35.543	70.0013
35.18	0.963867	1.18164	3.70508	10.1821	17.8915	35.5606	70.0345
35.28	0.963867	1.18164	3.69531	10.1899	17.913	35.5919	70.1048
35.38	0.963867	1.18945	3.71484	10.2075	17.9384	35.6192	70.1555
35.48	0.963867	1.19336	3.69922	10.2094	17.9521	35.6446	70.2063
35.58	0.96582	1.19531	3.69531	10.2114	17.9697	35.6544	70.2591
35.68	0.958008	1.18359	3.70313	10.2094	17.9872	35.67	70.304
35.78	0.959961	1.19336	3.70508	10.2289	18.0068	35.7091	70.3665
35.88	0.97168	1.20117	3.7168	10.2368	18.0263	35.7403	70.4134
35.98	0.991211	1.21484	3.7168	10.2504	18.0595	35.7618	70.4661
36.08	0.985352	1.20313	3.70703	10.2387	18.0595	35.7638	70.5169
36.18	0.983398	1.21289	3.71289	10.2485	18.0771	35.7872	70.6048
36.28	0.99707	1.22461	3.71289	10.2778	18.0888	35.8184	70.6555
36.38	1.01074	1.23242	3.72266	10.2914	18.12	35.8497	70.7141
36.48	1.00293	1.23633	3.72852	10.2817	18.1493	35.8809	70.7571
36.58	1.00293	1.24414	3.72852	10.3012	18.1708	35.9122	70.8274
36.68	0.999023	1.24414	3.72461	10.2993	18.1786	35.92	70.8548
36.78	1.01855	1.25391	3.74609	10.3207	18.2118	35.961	70.9466
36.88	1.02441	1.25391	3.74609	10.3129	18.2235	35.9923	70.9973
36.98	1.02246	1.25195	3.74414	10.3071	18.2294	36.0059	71.0345
37.08	1.02246	1.24414	3.73633	10.3207	18.2411	36.0294	71.097
37.18	1.02246	1.26367	3.75781	10.3344	18.2607	36.0606	71.1673
37.28	1.04199	1.26367	3.75977	10.3422	18.2919	36.0997	71.2063
37.38	1.04199	1.27539	3.76758	10.3539	18.3115	36.1251	71.2649
37.48	1.05371	1.2832	3.78516	10.3676	18.331	36.1505	71.3352
37.58	1.04785	1.27734	3.78906	10.3754	18.3564	36.1759	71.3997
37.68	1.04199	1.26367	3.77539	10.3618	18.3622	36.2013	71.4446
37.78	1.04199	1.26367	3.78711	10.3696	18.3818	36.2442	71.5364
37.88	1.02441	1.26367	3.76953	10.3637	18.372	36.2559	71.5716
37.98	1.04395	1.26367	3.77539	10.3696	18.4013	36.2911	71.6282
38.08	1.0459	1.26563	3.78711	10.3813	18.4208	36.3419	71.6985
38.18	1.06543	1.26367	3.79492	10.393	18.4325	36.3731	71.7571
38.28	1.05957	1.26953	3.80078	10.395	18.4462	36.3946	71.8138
38.38	1.03613	1.24609	3.77734	10.391	18.4423	36.42	71.8489
38.48	1.04004	1.24414	3.78711	10.3989	18.4521	36.4415	71.8977
38.58	1.04199	1.25195	3.79492	10.4125	18.4716	36.4786	71.968
38.68	1.05371	1.26953	3.80664	10.4203	18.4911	36.5196	72.0266
38.78	1.05371	1.26367	3.80664	10.4243	18.5029	36.5528	72.0579
38.88	1.04395	1.25391	3.79688	10.434	18.5126	36.5626	72.1165
38.98	1.04199	1.24805	3.79492	10.4321	18.5107	36.5802	72.1751
39.08	1.0498	1.24805	3.80273	10.4457	18.5302	36.6251	72.2278
39.18	1.0498	1.25977	3.80273	10.4477	18.5497	36.6583	72.302
39.28	1.05957	1.25977	3.81445	10.4672	18.5575	36.6973	72.343
39.38	1.0459	1.26563	3.82031	10.4731	18.5888	36.7227	72.388
39.48	1.05371	1.26367	3.81836	10.4789	18.6005	36.7403	72.4446
39.58	1.05566	1.26367	3.81836	10.4926	18.6122	36.752	72.468
39.68	1.05762	1.26367	3.81836	10.5141	18.6318	36.7833	72.5266
39.78	1.05371	1.26172	3.82813	10.5141	18.6396	36.8028	72.5598
39.88	1.0498	1.26563	3.82813	10.5024	18.6493	36.8204	72.5989
39.98	1.06152	1.27148	3.83789	10.52	18.6591	36.8497	72.6477
40.08	1.06152	1.27148	3.83789	10.5219	18.6786	36.8692	72.6868
40.18	1.05176	1.26563	3.82813	10.5239	18.6786	36.8829	72.7083
40.28	1.0498	1.26367	3.84375	10.52	18.6904	36.9005	72.763
40.38	1.06152	1.26953	3.8457	10.5395	18.7099	36.9317	72.7962
40.48	1.05371	1.27148	3.8457	10.5336	18.7216	36.961	72.847
40.58	1.03809	1.2832	3.84766	10.5434	18.7236	36.9845	72.8977
40.68	1.0459	1.2832	3.8457	10.5414	18.7411	37.0138	72.9485
40.78	1.0459	1.29492	3.85742	10.5532	18.7607	37.0333	72.9993
40.88	1.05371	1.29492	3.86523	10.561	18.7724	37.0509	73.0579
40.98	1.04199	1.29102	3.86328	10.561	18.79	37.0684	73.0852
41.08	1.05371	1.30273	3.87695	10.5805	18.7997	37.0997	73.136
41.18	1.0459	1.30273	3.87695	10.5844	18.8036	37.1192	73.179
41.28	1.05176	1.30859	3.87695	10.5922	18.8173	37.1505	73.2376
41.38	1.05566	1.31641	3.89453	10.6039	18.831	37.1817	73.2962
41.48	1.05371	1.32226	3.89844	10.6118	18.8622	37.2188	73.3391
41.58	1.03613	1.30469	3.89648	10.6059	18.8525	37.2345	73.3802
41.68	1.05176	1.31445	3.9043	10.6118	18.87	37.2833	73.429
41.78	1.04785	1.32812	3.91602	10.6235	18.8818	37.3145	73.4876
41.88	1.02832	1.31836	3.91797	10.6254	18.8837	37.3243	73.5266
41.98	1.03418	1.31445	3.91602	10.6352	18.9013	37.3653	73.5774
42.08	1.02832	1.30859	3.91016	10.6254	18.8954	37.3868	73.6184
42.18	1.02637	1.32031	3.91602	10.6352	18.913	37.4044	73.679
42.28	1.01465	1.30469	3.91406	10.6371	18.9091	37.4239	73.7141
42.38	1.02637	1.32031	3.92773	10.6508	18.9306	37.4513	73.7649
42.48	1.01855	1.32226	3.92773	10.6508	18.9443	37.4825	73.8196
42.58	1.0166	1.32422	3.92969	10.6528	18.954	37.504	73.8763
42.68	1.01465	1.32226	3.93945	10.6586	18.9638	37.5391	73.9251
42.78	0.993164	1.31836	3.93555	10.6586	18.9599	37.5606	73.9837
42.88	0.983398	1.31055	3.92773	10.6625	18.9716	37.5821	74.0266
42.98	0.995117	1.32226	3.93945	10.6703	18.9833	37.6036	74.0774
43.08	0.991211	1.31055	3.92773	10.6703	18.9911	37.6309	74.1243
43.18	0.991211	1.32812	3.93555	10.6782	19.0107	37.6622	74.1751
43.28	0.973633	1.32422	3.91797	10.6723	19.0048	37.6641	74.2161
43.38	0.993164	1.33398	3.92773	10.6703	19.0282	37.7013	74.2649
43.48	0.995117	1.33398	3.92773	10.6782	19.038	37.7208	74.3157
43.58	0.993164	1.33984	3.93359	10.6879	19.0595	37.7501	74.3723
43.68	1.00293	1.35352	3.94727	10.7094	19.081	37.7833	74.4251
43.78	1.01465	1.36133	3.94727	10.7094	19.1005	37.8106	74.4759
43.88	1.02051	1.37304	3.94727	10.7289	19.1025	37.836	74.5149
43.98	1.01074	1.35352	3.93555	10.7211	19.1005	37.8497	74.5462
44.08	1.02246	1.36133	3.94727	10.7211	19.1239	37.8888	74.597
44.18	1.0127	1.36133	3.94922	10.7309	19.1337	37.8985	74.6341
44.28	1.00293	1.37109	3.95117	10.727	19.1493	37.9259	74.6809
44.38	1.00098	1.37695	3.95508	10.7289	19.1513	37.9513	74.7005
44.48	1.01465	1.38477	3.9668	10.7524	19.163	37.9786	74.7493
44.58	1.01465	1.38477	3.97461	10.7602	19.1825	38.0098	74.8079
44.68	0.993164	1.38086	3.95313	10.7504	19.1806	38.0294	74.8255
44.78	1.00879	1.39063	3.97266	10.7758	19.2138	38.0587	74.8841
44.88	1.00293	1.39258	3.97461	10.7836	19.2294	38.0841	74.929
44.98	1.01465	1.39258	3.98633	10.7914	19.2411	38.1114	74.9583
45.08	1.00098	1.37109	3.96484	10.7817	19.2392	38.1095	74.9739
45.18	0.999023	1.38086	3.96289	10.7875	19.2568	38.1388	75.0227
45.28	1.02051	1.39062	3.99023	10.8207	19.2763	38.1798	75.0833
45.38	1.01465	1.38281	3.98828	10.8129	19.2821	38.1915	75.1184
45.48	1.01465	1.39258	3.99805	10.811	19.2919	38.213	75.1555
45.58	1.01074	1.38086	3.99414	10.8188	19.2997	38.2286	75.1946
45.68	1.00879	1.36719	3.99219	10.8168	19.3056	38.2345	75.2317
45.78	1.00684	1.37305	3.99805	10.8344	19.3232	38.2638	75.2884
45.88	1.00098	1.37695	4.00391	10.8481	19.3349	38.2891	75.343
45.98	0.99707	1.38672	4	10.8618	19.3525	38.3048	75.3919
46.08	1.00293	1.38477	4.00781	10.8696	19.3622	38.3419	75.429
46.18	1.00879	1.39062	4.02344	10.8871	19.3876	38.3595	75.4739
46.28	0.999023	1.39258	4.02539	10.8852	19.3974	38.377	75.5032
46.38	0.999023	1.39258	4.02539	10.9067	19.4169	38.4083	75.5657
46.48	0.99707	1.39258	4.01953	10.9086	19.4169	38.4298	75.5989
46.58	1.01074	1.39258	4.02734	10.9203	19.4286	38.4513	75.636
46.68	1.02051	1.39258	4.02734	10.9321	19.4579	38.4708	75.6751
46.78	1.03418	1.39258	4.02539	10.9516	19.4716	38.502	75.7239
46.88	1.02246	1.38086	4.02344	10.9477	19.4794	38.5098	75.7649
46.98	1.02441	1.38672	4.01953	10.9535	19.4814	38.5411	75.7981
47.08	1.02051	1.39063	4.02148	10.9516	19.4911	38.5528	75.8391
47.18	1.02246	1.39258	4.02148	10.9633	19.5029	38.5723	75.8782
47.28	1.03418	1.39258	4.0293	10.9828	19.5224	38.5919	75.929
47.38	1.03223	1.39258	4.03516	10.9828	19.5224	38.5997	75.968
47.48	1.04199	1.39258	4.03711	10.9907	19.5302	38.6309	76.0071
47.58	1.04199	1.39258	4.03711	11.0024	19.5419	38.6505	76.0579
47.68	1.04199	1.40234	4.03711	11.0102	19.5614	38.6915	76.097
47.78	1.05566	1.4043	4.03711	11.0141	19.5751	38.7052	76.1516
47.88	1.0459	1.4043	4.03711	11.0024	19.5732	38.713	76.1575
47.98	1.05371	1.41015	4.03711	11.0219	19.5927	38.7442	76.2063
48.08	1.05371	1.40039	4.04297	11.0102	19.5986	38.752	76.2454
48.18	1.04199	1.4082	4.04688	11.0297	19.6025	38.7911	76.3059
48.28	1.05957	1.42969	4.04492	11.0414	19.62	38.8106	76.347
48.38	1.06152	1.44336	4.05664	11.0493	19.6318	38.8477	76.3977
48.48	1.07324	1.44336	4.05664	11.061	19.6513	38.8809	76.4563
48.58	1.06543	1.44336	4.05664	11.061	19.663	38.9005	76.4993
48.68	1.07324	1.44336	4.07813	11.0727	19.6747	38.92	76.5501
48.78	1.07129	1.4375	4.07617	11.0688	19.6708	38.9395	76.5774
48.88	1.07324	1.43945	4.07617	11.0805	19.6825	38.9708	76.6165
48.98	1.06543	1.44336	4.08008	11.0942	19.7001	38.9825	76.6477
49.08	1.07715	1.44336	4.08008	11.1039	19.7216	39.0098	76.6907
49.18	1.07324	1.43164	4.07617	11.0922	19.7294	39.0294	76.718
49.28	1.06934	1.42188	4.08398	11.0942	19.7255	39.0489	76.7473
49.38	1.06934	1.4375	4.07813	11.0903	19.747	39.0802	76.7845
49.48	1.07324	1.43164	4.08203	11.102	19.7548	39.0919	76.8274
49.58	1.06152	1.41992	4.07813	11.1	19.7529	39.0997	76.8548
49.68	1.0791	1.43164	4.08203	11.1118	19.7724	39.1388	76.8977
49.78	1.0752	1.42578	4.08984	11.1137	19.7919	39.1563	76.9388
49.88	1.06543	1.41602	4.08008	11.1157	19.8036	39.1661	76.9798
49.98	1.06543	1.42578	4.08789	11.1215	19.8154	39.1856	77.011
50.08	1.07715	1.42773	4.08789	11.1352	19.8232	39.213	77.0423
50.18	1.07715	1.42773	4.08789	11.143	19.8427	39.2364	77.0813
50.28	1.06348	1.41406	4.07813	11.1215	19.8329	39.2345	77.0872
50.38	1.07324	1.41797	4.08398	11.1313	19.8603	39.252	77.1419
50.48	1.0791	1.43164	4.0957	11.1391	19.87	39.2833	77.1868
50.58	1.08105	1.43164	4.0957	11.1508	19.8837	39.3106	77.2141
50.68	1.08105	1.43164	4.0957	11.1508	19.8993	39.3419	77.2649
50.78	1.0752	1.42578	4.0957	11.141	19.8935	39.3341	77.2864
50.88	1.07324	1.42383	4.0957	11.1508	19.8896	39.3614	77.3255
50.98	1.07324	1.43359	4.0957	11.1508	19.9013	39.3809	77.3782
51.08	1.07324	1.42773	4.09961	11.1547	19.913	39.3927	77.3977
51.18	1.07324	1.42578	4.11719	11.1625	19.9247	39.4239	77.4583
51.28	1.08496	1.42383	4.10938	11.1528	19.9345	39.4337	77.4817
51.38	1.08496	1.43555	4.11523	11.1723	19.9404	39.4513	77.5188
51.48	1.08496	1.44336	4.13672	11.1821	19.9521	39.4708	77.5501
51.58	1.09277	1.44336	4.12891	11.1938	19.9716	39.4903	77.595
51.68	1.09277	1.46094	4.13477	11.1938	19.9794	39.5216	77.636
51.78	1.09277	1.45117	4.12305	11.1957	19.9794	39.5372	77.6751
51.88	1.09277	1.45898	4.14453	11.2094	19.9989	39.5606	77.7141
51.98	1.09277	1.45117	4.13867	11.2016	20.0107	39.5899	77.7571
52.08	1.10254	1.46289	4.1582	11.2094	20.0224	39.6114	77.7962
52.18	1.10645	1.46094	4.14844	11.2114	20.0204	39.6329	77.8294
52.28	1.09277	1.44727	4.14258	11.2192	20.0126	39.6505	77.8548
52.38	1.10059	1.46875	4.1543	11.2289	20.0185	39.67	77.8938
52.48	1.10059	1.4707	4.17578	11.2407	20.0361	39.6895	77.9427
52.58	1.09473	1.47656	4.17969	11.2426	20.0517	39.7032	77.97
52.68	1.09668	1.4668	4.16992	11.2504	20.0536	39.7247	78.0052
52.78	1.09668	1.4668	4.16992	11.2524	20.0556	39.752	78.0579
52.88	1.1084	1.47461	4.16992	11.2602	20.0712	39.7833	78.097
52.98	1.11035	1.46875	4.18164	11.2758	20.081	39.797	78.1419
53.08	1.1123	1.48242	4.1875	11.2797	20.0927	39.8184	78.1751
53.18	1.09668	1.47656	4.18555	11.2817	20.1064	39.8438	78.2083
53.28	1.08496	1.47266	4.18359	11.2836	20.1044	39.8536	78.2376
53.38	1.09668	1.48242	4.18945	11.2836	20.1161	39.8731	78.2766
53.48	1.09277	1.4707	4.17773	11.2719	20.1103	39.8927	78.3177
53.58	1.09277	1.4707	4.19531	11.3012	20.1318	39.9239	78.3587
53.68	1.09277	1.49219	4.19727	11.3032	20.1396	39.9434	78.3958
53.78	1.09277	1.49414	4.20508	11.3227	20.163	39.9708	78.4368
53.88	1.10254	1.49414	4.20508	11.3285	20.1708	39.9942	78.468
53.98	1.10645	1.49414	4.22656	11.3422	20.1825	40.0137	78.5071
54.08	1.09277	1.48047	4.20703	11.3285	20.1611	40.0118	78.5345
54.18	1.10059	1.47851	4.2168	11.3383	20.1786	40.0294	78.5852
54.28	1.09277	1.48242	4.20898	11.3422	20.1708	40.0411	78.6165
54.38	1.09863	1.48438	4.2168	11.3364	20.1728	40.0665	78.6555
54.48	1.10254	1.48242	4.2168	11.3422	20.1825	40.0899	78.6868
54.58	1.10449	1.49414	4.2168	11.3539	20.2021	40.1114	78.7473
54.68	1.11621	1.49414	4.22852	11.3539	20.2138	40.1309	78.7766
54.78	1.12402	1.50586	4.22852	11.3715	20.2216	40.1505	78.8372
54.88	1.12402	1.51953	4.23633	11.3852	20.2333	40.17	78.8821
54.98	1.11426	1.5	4.21484	11.3715	20.2196	40.1895	78.9055
55.08	1.1123	1.49805	4.22266	11.3813	20.2294	40.2091	78.9446
55.18	1.1123	1.50976	4.23633	11.3871	20.2372	40.2286	78.9837
55.28	1.1123	1.51953	4.22852	11.3891	20.2626	40.2403	79.0149
55.38	1.1123	1.52148	4.24219	11.4008	20.2626	40.2716	79.0755
55.48	1.12207	1.5332	4.25586	11.4125	20.2821	40.2911	79.1282
55.58	1.12402	1.5332	4.25586	11.4203	20.2919	40.3106	79.1673
55.68	1.12402	1.5332	4.26563	11.4203	20.3036	40.3419	79.2102
55.78	1.12402	1.54102	4.2793	11.4321	20.3232	40.3614	79.2493
55.88	1.12988	1.54102	4.27539	11.4282	20.3114	40.3692	79.2708
55.98	1.13184	1.54102	4.27539	11.4282	20.331	40.3946	79.3157
56.08	1.13184	1.54102	4.27539	11.4399	20.3427	40.4161	79.3548
56.18	1.12598	1.54687	4.28125	11.4418	20.3564	40.4337	79.3977
56.28	1.13379	1.53711	4.27148	11.4418	20.3661	40.461	79.429
56.38	1.14746	1.54492	4.2793	11.4555	20.3661	40.4825	79.472
56.48	1.13574	1.5332	4.26758	11.4516	20.3642	40.4903	79.4993
56.58	1.12598	1.53516	4.26953	11.4535	20.372	40.504	79.5286
56.68	1.12988	1.5332	4.27344	11.4575	20.3896	40.5313	79.5638
56.78	1.13965	1.54102	4.2832	11.4789	20.4013	40.5411	79.597
56.88	1.13965	1.51953	4.27148	11.4672	20.3974	40.5548	79.6243
56.98	1.13965	1.51758	4.2832	11.4789	20.4169	40.5977	79.6516
57.08	1.1416	1.50977	4.27539	11.4789	20.4325	40.6114	79.6751
57.18	1.13184	1.51953	4.26367	11.4789	20.4286	40.6192	79.7044
57.28	1.12598	1.51563	4.26563	11.4731	20.4443	40.6388	79.7395
57.38	1.12402	1.50391	4.27539	11.4789	20.4521	40.6622	79.7766
57.48	1.1416	1.50195	4.27539	11.4907	20.4638	40.6817	79.8079
57.58	1.13574	1.50195	4.26758	11.4828	20.4755	40.6934	79.8391
57.68	1.15332	1.50195	4.27734	11.5024	20.4833	40.713	79.8802
57.78	1.15527	1.51367	4.2793	11.5024	20.495	40.7325	79.9212
57.88	1.14551	1.50391	4.26953	11.5043	20.5107	40.752	79.9505
57.98	1.14355	1.50977	4.2793	11.52	20.5302	40.7716	79.9856
58.08	1.15332	1.50977	4.2793	11.5336	20.5419	40.7911	80.0266
58.18	1.15527	1.52148	4.28711	11.5336	20.5497	40.8145	80.0579
58.28	1.15527	1.50977	4.27539	11.5297	20.5575	40.8106	80.0852
58.38	1.15527	1.52148	4.28711	11.5414	20.5693	40.8477	80.1243
58.48	1.15332	1.51953	4.28516	11.5395	20.579	40.8595	80.1458
58.58	1.14355	1.50977	4.28516	11.5414	20.5888	40.8692	80.1868
58.68	1.14941	1.52148	4.28711	11.5532	20.6005	40.8985	80.2259
58.78	1.15137	1.52148	4.29883	11.5532	20.62	40.9122	80.2571
58.88	1.15137	1.51758	4.29297	11.5551	20.62	40.92	80.2942
58.98	1.15137	1.51758	4.29492	11.5688	20.6279	40.9454	80.3352
59.08	1.14551	1.52344	4.29688	11.5707	20.6513	40.961	80.386
59.18	1.16113	1.52148	4.30469	11.5785	20.6708	40.9786	80.4173
59.28	1.16309	1.5293	4.31836	11.5805	20.6825	40.9981	80.4563
59.38	1.16895	1.54102	4.31836	11.5922	20.7021	41.0274	80.5052
59.48	1.18262	1.54102	4.33203	11.602	20.7138	41.0606	80.5384
59.58	1.18262	1.54102	4.33398	11.6118	20.7216	41.0802	80.5774
59.68	1.16504	1.52539	4.32813	11.6059	20.7216	41.0743	80.597
59.78	1.1709	1.52148	4.32617	11.6118	20.7294	41.0919	80.636
59.88	1.1748	1.51563	4.33203	11.6235	20.7353	41.1153	80.6692
59.98	1.1748	1.52539	4.33789	11.6235	20.7529	41.1348	80.6985
60.08	1.1748	1.52539	4.33789	11.6352	20.7607	41.1602	80.7376
60.18	1.1748	1.53711	4.34961	11.6528	20.7821	41.1817	80.7688
60.28	1.1748	1.53516	4.34961	11.6664	20.8036	41.2013	80.8079
60.38	1.16309	1.5332	4.3457	11.6625	20.8036	41.213	80.8255
60.48	1.1748	1.5332	4.35547	11.6625	20.8114	41.2208	80.8489
60.58	1.18066	1.54102	4.35742	11.6801	20.831	41.2403	80.886
60.68	1.18262	1.54101	4.36914	11.684	20.8427	41.2696	80.927
60.78	1.17285	1.54297	4.35938	11.6899	20.8446	41.2735	80.9407
60.88	1.1709	1.54102	4.35742	11.6899	20.8505	41.3028	80.9759
60.98	1.1709	1.54102	4.35742	11.7016	20.8622	41.3223	81.0247
61.08	1.18262	1.54102	4.36523	11.7094	20.87	41.3419	81.0579
61.18	1.19043	1.54102	4.36523	11.7094	20.8876	41.3614	81.097
61.28	1.19043	1.54883	4.38281	11.7211	20.8915	41.3868	81.136
61.38	1.18848	1.53711	4.37305	11.7172	20.9032	41.3966	81.1555
61.48	1.20215	1.54883	4.38477	11.7387	20.9286	41.4083	81.1927
61.58	1.20996	1.54883	4.38477	11.7485	20.9364	41.4278	81.222
61.68	1.2041	1.54297	4.39648	11.7426	20.9423	41.4512	81.2591
61.78	1.19434	1.54492	4.38867	11.7446	20.9521	41.463	81.2884
61.88	1.19434	1.55273	4.38867	11.7446	20.9599	41.4942	81.3255
61.98	1.20605	1.55273	4.40625	11.7524	20.9814	41.5138	81.3587
62.08	1.20605	1.55273	4.4082	11.77	21.0029	41.5333	81.3977
62.18	1.20605	1.56445	4.41602	11.766	21.0146	41.5645	81.429
62.28	1.20605	1.57227	4.4375	11.7817	21.0224	41.5723	81.4798
62.38	1.19629	1.5625	4.42969	11.7739	21.0243	41.5821	81.5091
62.48	1.19043	1.54883	4.41602	11.768	21.0282	41.5997	81.5462
62.58	1.19043	1.54883	4.41602	11.7797	21.0419	41.6173	81.595
62.68	1.19043	1.56055	4.43359	11.7895	21.0673	41.6388	81.636
62.78	1.2002	1.5625	4.43945	11.7914	21.0732	41.6505	81.6595
62.88	1.19629	1.56445	4.43945	11.7914	21.081	41.6817	81.7044
62.98	1.19434	1.56445	4.43945	11.8032	21.0907	41.7091	81.7376
63.08	1.19434	1.57227	4.44727	11.811	21.1044	41.7149	81.7688
63.18	1.20605	1.58398	4.46484	11.8227	21.1122	41.7501	81.7962
63.28	1.20605	1.58398	4.4668	11.8227	21.1318	41.7716	81.8274
63.38	1.21387	1.5918	4.47852	11.8305	21.1435	41.8087	81.8763
63.48	1.20215	1.58594	4.47656	11.8246	21.1513	41.8106	81.9173
63.58	1.21387	1.59961	4.48633	11.8383	21.1689	41.8419	81.9622
63.68	1.21387	1.59961	4.48633	11.85	21.1786	41.8614	82.0071
63.78	1.20801	1.60547	4.49219	11.852	21.1923	41.8751	82.0403
63.88	1.21387	1.60352	4.49609	11.8598	21.2021	41.8927	82.0657
63.98	1.21191	1.5957	4.49805	11.8657	21.2021	41.9161	82.1106
64.08	1.20215	1.59375	4.48633	11.8618	21.2021	41.9239	82.1204
64.18	1.20215	1.5957	4.49609	11.852	21.2216	41.9513	82.1595
64.28	1.22363	1.60352	4.49805	11.8618	21.2509	41.9845	82.1985
64.38	1.22559	1.60352	4.50977	11.8793	21.2529	42.0059	82.218
64.48	1.22559	1.60352	4.50977	11.893	21.2724	42.0255	82.2493
64.58	1.22559	1.625	4.52344	11.9047	21.2841	42.0528	82.2805
64.68	1.21582	1.61719	4.51563	11.9028	21.2802	42.0743	82.3157
64.78	1.22168	1.61523	4.51367	11.9106	21.288	42.1095	82.347
64.88	1.22168	1.62305	4.53516	11.9243	21.2997	42.1309	82.386
64.98	1.21387	1.62109	4.5293	11.9243	21.3114	42.1427	82.4095
65.08	1.21387	1.63477	4.5293	11.936	21.3232	42.1622	82.4368
65.18	1.20215	1.61328	4.50781	11.9145	21.3095	42.1602	82.4661
65.28	1.20215	1.61133	4.52344	11.9203	21.3193	42.17	82.4954
65.38	1.20215	1.61914	4.52539	11.9379	21.3388	42.1895	82.5227
65.48	1.20215	1.63086	4.53711	11.9399	21.3466	42.2208	82.5735
65.58	1.20215	1.64063	4.54297	11.9477	21.3642	42.2286	82.6048
65.68	1.21387	1.63086	4.54492	11.9594	21.3759	42.2579	82.6341
65.78	1.21387	1.64844	4.55664	11.9594	21.3896	42.2813	82.6751
65.88	1.20801	1.63867	4.55273	11.9477	21.3798	42.2872	82.6946
65.98	1.21777	1.63867	4.55273	11.9594	21.3954	42.3067	82.7337
66.08	1.20996	1.64844	4.56641	11.9692	21.3915	42.3184	82.7571
66.18	1.22168	1.66211	4.57617	11.9711	21.415	42.338	82.7942
66.28	1.21582	1.65625	4.57617	11.977	21.4228	42.3438	82.8294
66.38	1.21387	1.6543	4.57617	11.9828	21.4325	42.3614	82.8548
66.48	1.23535	1.66602	4.58789	11.9828	21.4404	42.3809	82.8958
66.58	1.2373	1.67969	4.58789	12.0004	21.4501	42.4005	82.9368
66.68	1.24512	1.68164	4.58789	12.0102	21.4716	42.4239	82.9778
66.78	1.22363	1.67188	4.57422	11.9985	21.4618	42.422	82.9778
66.88	1.22168	1.66992	4.58398	12.0102	21.4599	42.4395	83.013
66.98	1.21387	1.66992	4.58594	12.0024	21.4599	42.4513	83.0462
67.08	1.21387	1.66992	4.59961	12.0102	21.4892	42.4825	83.0852
67.18	1.22559	1.66992	4.59961	12.0219	21.4989	42.502	83.1263
67.28	1.23145	1.68164	4.60742	12.0336	21.5107	42.5216	83.1595
67.38	1.22168	1.66992	4.5957	12.0297	21.5068	42.5294	83.1751
67.48	1.22168	1.66992	4.60742	12.0297	21.5263	42.5489	83.1985
67.58	1.22949	1.66992	4.61523	12.0473	21.538	42.5684	83.2259
67.68	1.22363	1.67188	4.60938	12.0512	21.5419	42.5821	83.2513
67.78	1.22754	1.6875	4.61328	12.0668	21.5673	42.6055	83.2805
67.88	1.22754	1.68555	4.60156	12.0551	21.5673	42.6173	83.302
67.98	1.23535	1.68555	4.61133	12.061	21.5732	42.6329	83.3372
68.08	1.2373	1.68555	4.61133	12.0727	21.5732	42.6544	83.3704
68.18	1.2334	1.68555	4.59961	12.061	21.5732	42.6544	83.3958
68.28	1.24512	1.68555	4.60742	12.0825	21.581	42.6876	83.4251
68.38	1.23535	1.68359	4.59766	12.0825	21.5927	42.7032	83.4388
68.48	1.24902	1.70117	4.61133	12.0903	21.6025	42.7188	83.4739
68.58	1.23145	1.68359	4.60547	12.0825	21.6025	42.7188	83.4856
68.68	1.2373	1.69336	4.60352	12.0981	21.6005	42.7364	83.5149
68.78	1.2373	1.69336	4.60352	12.1	21.62	42.7481	83.5423
68.88	1.24902	1.70117	4.62109	12.1176	21.6318	42.7677	83.5735
68.98	1.24121	1.69336	4.62695	12.1118	21.6376	42.7794	83.597
69.08	1.25098	1.69922	4.62695	12.1118	21.6513	42.7989	83.6243
69.18	1.25293	1.71289	4.63281	12.1196	21.6591	42.8106	83.6555
69.28	1.25293	1.71289	4.63477	12.141	21.6708	42.8302	83.6751
69.38	1.25879	1.70703	4.64063	12.1371	21.665	42.8438	83.7005
69.48	1.24512	1.70313	4.62695	12.143	21.6806	42.8419	83.7356
69.58	1.25488	1.70508	4.62695	12.1489	21.6943	42.8614	83.7688
69.68	1.25488	1.70117	4.625	12.1528	21.6923	42.8712	83.7981
69.78	1.25879	1.70898	4.61719	12.1586	21.7021	42.8985	83.8352
69.88	1.26074	1.70898	4.62695	12.1586	21.7079	42.9122	83.8763
69.98	1.25684	1.71094	4.61719	12.1547	21.7021	42.922	83.888
70.08	1.25293	1.70898	4.62305	12.1645	21.7099	42.9278	83.9251
70.18	1.25293	1.70898	4.62305	12.1664	21.7157	42.9473	83.97
70.28	1.24512	1.69531	4.60938	12.1645	21.7118	42.9513	83.9895
70.38	1.24512	1.69336	4.61914	12.1625	21.7294	42.9708	84.0188
70.48	1.25293	1.70117	4.61914	12.1625	21.7294	42.9825	84.0462
70.58	1.25293	1.71094	4.62695	12.1821	21.7529	43.002	84.0891
70.68	1.25293	1.72461	4.62695	12.1821	21.7704	43.0196	84.1282
70.78	1.24121	1.71289	4.62695	12.1782	21.7607	43.0294	84.1575
70.88	1.25293	1.71289	4.62695	12.1899	21.7724	43.0411	84.1868
70.98	1.2627	1.71289	4.62695	12.2094	21.7802	43.0606	84.2239
71.08	1.2627	1.70898	4.625	12.2094	21.7821	43.0626	84.2356
71.18	1.27246	1.70898	4.62305	12.2211	21.7939	43.0684	84.2649
71.28	1.27051	1.71289	4.62695	12.2211	21.8075	43.0723	84.2962
71.38	1.2666	1.70703	4.62305	12.227	21.8134	43.0919	84.3216
71.48	1.26465	1.71289	4.61914	12.225	21.8114	43.0938	84.3567
71.58	1.26465	1.70117	4.60742	12.2211	21.8212	43.1036	84.3899
71.68	1.26465	1.70117	4.60742	12.2328	21.831	43.1114	84.4173
71.78	1.26465	1.71289	4.61523	12.2446	21.8603	43.1368	84.4485
71.88	1.27246	1.70313	4.60547	12.2348	21.8525	43.1485	84.4778
71.98	1.27246	1.70117	4.60352	12.2407	21.8681	43.168	84.5013
72.08	1.27246	1.71875	4.61523	12.2524	21.87	43.1895	84.5345
72.18	1.26465	1.71289	4.60742	12.2524	21.8915	43.2013	84.5677
72.28	1.26465	1.71289	4.61523	12.2524	21.8935	43.2305	84.6087
72.38	1.25293	1.70117	4.60352	12.2465	21.8935	43.2403	84.636
72.48	1.25293	1.71289	4.625	12.2602	21.9013	43.2579	84.6673
72.58	1.25879	1.71289	4.62109	12.2543	21.9071	43.2735	84.6809
72.68	1.25684	1.71289	4.61914	12.2602	21.913	43.2911	84.7102
72.78	1.25684	1.71289	4.61914	12.2817	21.9306	43.3028	84.7376
72.88	1.25684	1.7207	4.62695	12.2836	21.9325	43.3321	84.7747
72.98	1.25684	1.73047	4.62695	12.2914	21.9618	43.3536	84.8079
73.08	1.26465	1.73438	4.62695	12.3032	21.9716	43.3731	84.8352
73.18	1.25293	1.73047	4.62695	12.2914	21.9657	43.379	84.8645
73.28	1.26074	1.73438	4.63477	12.3188	21.9911	43.4024	84.8997
73.38	1.24902	1.72852	4.62305	12.3071	21.9911	43.4083	84.9134
73.48	1.24902	1.74023	4.62305	12.3285	21.9989	43.4278	84.9661
73.58	1.24902	1.74023	4.64453	12.3383	22.0165	43.4493	84.9876
73.68	1.25098	1.74414	4.63867	12.3305	22.0185	43.4513	85.013
73.78	1.25293	1.74414	4.64648	12.3422	22.0302	43.4825	85.0403
73.88	1.25879	1.74609	4.64063	12.3461	22.0419	43.502	85.0696
73.98	1.25684	1.74414	4.65039	12.3461	22.0536	43.5216	85.0989
74.08	1.25684	1.75586	4.6582	12.3539	22.0614	43.5528	85.1263
74.18	1.23535	1.74414	4.64648	12.35	22.0517	43.5509	85.138
74.28	1.23926	1.75195	4.64648	12.35	22.0497	43.5802	85.1634
74.38	1.24121	1.74414	4.64453	12.3618	22.0712	43.6016	85.1966
74.48	1.24121	1.75	4.64648	12.3618	22.0732	43.6231	85.218
74.58	1.24121	1.76367	4.6582	12.3618	22.0849	43.6427	85.2493
74.68	1.24121	1.76367	4.6582	12.3735	22.0927	43.6622	85.2864
74.78	1.2627	1.76367	4.6582	12.3813	22.1044	43.6876	85.3274
74.88	1.26465	1.76367	4.66602	12.3813	22.1122	43.7091	85.3567
74.98	1.25488	1.7539	4.66797	12.3715	22.1142	43.7188	85.3684
75.08	1.24121	1.74805	4.6543	12.3696	22.1064	43.7384	85.386
75.18	1.24121	1.75977	4.67188	12.3696	22.12	43.7481	85.4055
75.28	1.24902	1.75977	4.67969	12.3871	22.1279	43.7677	85.4505
75.38	1.24316	1.75391	4.6875	12.3832	22.122	43.7735	85.4778
75.48	1.24121	1.76367	4.68555	12.393	22.1318	43.7911	85.5052
75.58	1.25293	1.77344	4.70703	12.3989	22.1396	43.7989	85.5462
75.68	1.24512	1.77539	4.70117	12.393	22.1435	43.8145	85.5696
75.78	1.25684	1.77539	4.70117	12.4008	22.1513	43.8438	85.6009
75.88	1.25293	1.76367	4.69531	12.4008	22.1611	43.8536	85.638
75.98	1.25293	1.77539	4.71484	12.4106	22.163	43.8731	85.6673
76.08	1.27441	1.77539	4.72852	12.4243	22.1767	43.8927	85.6907
76.18	1.26855	1.78125	4.7207	12.4164	22.1825	43.8966	85.7161
76.28	1.27441	1.78906	4.74023	12.4223	22.2079	43.922	85.763
76.38	1.27832	1.78516	4.73828	12.4262	22.204	43.9376	85.8001
76.48	1.27637	1.7832	4.75781	12.4301	22.2216	43.9493	85.8196
76.58	1.27637	1.79492	4.75977	12.4438	22.2216	43.9747	85.8567
76.68	1.28809	1.79492	4.75977	12.4438	22.2333	43.9825	85.8899
76.78	1.27637	1.7832	4.76563	12.4399	22.2509	43.9903	85.9153
76.88	1.2666	1.77344	4.76367	12.4301	22.2509	43.9923	85.9388
76.98	1.26465	1.77148	4.76367	12.4496	22.2607	44.0098	85.968
77.08	1.27832	1.7793	4.77539	12.4516	22.2802	44.0391	86.0013
77.18	1.28027	1.77929	4.78516	12.4594	22.2978	44.0606	86.0227
77.28	1.26855	1.7793	4.77539	12.4477	22.2958	44.0684	86.0227
77.38	1.26855	1.7793	4.78906	12.4477	22.3173	44.0802	86.0716
77.48	1.29004	1.79688	4.81055	12.4692	22.3368	44.0977	86.1145
77.58	1.29199	1.79883	4.81445	12.4789	22.3505	44.1173	86.136
77.68	1.2998	1.80859	4.83203	12.4789	22.37	44.1388	86.1673
77.78	1.29199	1.81445	4.82617	12.4828	22.3739	44.1427	86.179
77.88	1.29199	1.81445	4.82617	12.4887	22.3818	44.172	86.1966
77.98	1.30371	1.82617	4.83594	12.5024	22.3935	44.1817	86.2298
78.08	1.30371	1.81445	4.83789	12.5082	22.3818	44.1817	86.2376
78.18	1.29395	1.81055	4.82813	12.5004	22.3915	44.1915	86.2395
78.28	1.2998	1.81836	4.84375	12.5102	22.3974	44.2091	86.2825
78.38	1.29199	1.81055	4.83789	12.5102	22.4013	44.213	86.2962
78.48	1.31348	1.83203	4.84375	12.5102	22.413	44.2325	86.3157
78.58	1.31543	1.82422	4.8457	12.52	22.4208	44.252	86.3587
78.68	1.31152	1.81836	4.8457	12.5219	22.4208	44.2598	86.3841
78.78	1.31152	1.81055	4.85547	12.5219	22.4286	44.2852	86.4173
78.88	1.31152	1.82813	4.86523	12.5297	22.4404	44.3067	86.4485
78.98	1.30371	1.82227	4.85742	12.5219	22.4404	44.3184	86.4856
79.08	1.31543	1.82227	4.86914	12.5336	22.4521	44.338	86.5071
79.18	1.30371	1.82813	4.86328	12.5356	22.4482	44.3497	86.5266
79.28	1.31152	1.83008	4.86523	12.5493	22.4599	44.3575	86.554
79.38	1.31152	1.83984	4.87305	12.5493	22.4716	44.377	86.5852
79.48	1.31152	1.84961	4.87305	12.561	22.4794	44.3888	86.6145
79.58	1.32324	1.84961	4.88281	12.561	22.4853	44.4083	86.6477
79.68	1.32324	1.86133	4.88477	12.5688	22.5068	44.4278	86.6751
79.78	1.31152	1.84961	4.88477	12.5571	22.5048	44.4473	86.7063
79.88	1.32324	1.85742	4.88477	12.5668	22.5185	44.4552	86.7259
79.98	1.32324	1.85742	4.90234	12.5805	22.538	44.4747	86.7532
80.08	1.3252	1.85156	4.89844	12.5825	22.5439	44.4923	86.7786
80.18	1.32324	1.86133	4.90625	12.5805	22.5595	44.5098	86.8138
80.28	1.32324	1.86133	4.91602	12.5922	22.5732	44.5391	86.847
80.38	1.31543	1.86523	4.9082	12.5903	22.5732	44.5528	86.8606
80.48	1.32715	1.87305	4.9082	12.6	22.5907	44.5606	86.9036
80.58	1.33301	1.87305	4.91992	12.6118	22.6005	44.5919	86.9368
80.68	1.34277	1.87304	4.92578	12.6215	22.622	44.6114	86.968
80.78	1.33105	1.86133	4.91602	12.6118	22.62	44.6114	86.9837
80.88	1.32324	1.86523	4.9082	12.6157	22.6239	44.6231	87.0091
80.98	1.31348	1.86328	4.9082	12.6059	22.6259	44.6329	87.0286
81.08	1.32324	1.86133	4.9082	12.6118	22.6376	44.6505	87.0579
81.18	1.33301	1.86133	4.91602	12.6118	22.6513	44.672	87.0774
81.28	1.33496	1.87305	4.91602	12.6176	22.6689	44.6934	87.1087
81.38	1.33105	1.86133	4.91406	12.6196	22.6591	44.7013	87.1223
81.48	1.33105	1.86133	4.92773	12.6274	22.6708	44.713	87.1438
81.58	1.3252	1.86328	4.92188	12.6215	22.6786	44.7208	87.179
81.68	1.33496	1.87305	4.92578	12.6196	22.6904	44.7403	87.1985
81.78	1.33301	1.86523	4.92773	12.6332	22.6825	44.7442	87.218
81.88	1.3252	1.85547	4.91797	12.6254	22.7021	44.754	87.2395
81.98	1.33105	1.86523	4.91602	12.6235	22.7021	44.7598	87.2786
82.08	1.34082	1.87305	4.91602	12.6313	22.7138	44.7833	87.3118
82.18	1.34473	1.87304	4.92773	12.6313	22.7138	44.8126	87.3391
82.28	1.3252	1.85547	4.91992	12.6254	22.704	44.8048	87.3411
82.38	1.32324	1.86523	4.91992	12.6313	22.7236	44.8223	87.3704
82.48	1.3252	1.875	4.91797	12.645	22.7255	44.838	87.388
82.58	1.33887	1.87695	4.91992	12.6469	22.7431	44.8516	87.4212
82.68	1.32715	1.87695	4.91602	12.641	22.7411	44.8614	87.429
82.78	1.33496	1.88477	4.91602	12.6547	22.7529	44.8731	87.4485
82.88	1.32324	1.87305	4.91602	12.6508	22.7411	44.8692	87.4759
82.98	1.3291	1.87891	4.91602	12.6606	22.7529	44.8809	87.5169
83.08	1.33496	1.88477	4.91797	12.6665	22.7529	44.8927	87.5305
83.18	1.33496	1.88477	4.91992	12.6743	22.7646	44.9122	87.5559
83.28	1.34277	1.88477	4.93164	12.6801	22.7724	44.9337	87.5891
83.38	1.34277	1.89258	4.93164	12.6821	22.7841	44.9434	87.6282
83.48	1.34277	1.90429	4.9375	12.7035	22.7919	44.9552	87.6595
83.58	1.33301	1.89453	4.94727	12.686	22.7939	44.9649	87.6692
83.68	1.31934	1.88672	4.93555	12.6801	22.788	44.9649	87.6966
83.78	1.31934	1.88477	4.93555	12.6899	22.8095	44.9903	87.7259
83.88	1.31934	1.88477	4.93555	12.7016	22.8232	44.9981	87.7571
83.98	1.3252	1.89258	4.94727	12.7094	22.8232	45.0274	87.7766
84.08	1.3291	1.89258	4.95313	12.7094	22.831	45.0411	87.7962
84.18	1.32324	1.89648	4.95508	12.7133	22.8407	45.0411	87.8274
84.28	1.32324	1.88672	4.96484	12.725	22.8427	45.0528	87.8587
84.38	1.32324	1.89258	4.97852	12.725	22.8505	45.0704	87.8899
84.48	1.32129	1.88281	4.96875	12.7153	22.8525	45.0821	87.9075
84.58	1.30762	1.88086	4.95508	12.7153	22.8388	45.0763	87.9173
84.68	1.31934	1.88086	4.96484	12.7172	22.8583	45.088	87.9505
84.78	1.31934	1.88086	4.9668	12.729	22.8583	45.0977	87.9837
84.88	1.31934	1.88086	4.97461	12.7368	22.8759	45.1192	88.0149
84.98	1.31934	1.88086	4.97461	12.7485	22.8896	45.1388	88.0423
85.08	1.31152	1.87305	4.98438	12.7504	22.8935	45.1524	88.0657
85.18	1.32324	1.86719	4.98047	12.7543	22.8935	45.1622	88.1009
85.28	1.31152	1.86133	4.9668	12.7524	22.8896	45.17	88.1165
85.38	1.31152	1.85156	4.98438	12.7524	22.9013	45.1817	88.138
85.48	1.32324	1.84961	4.98633	12.7641	22.9091	45.211	88.177
85.58	1.31543	1.8418	4.97852	12.7621	22.9013	45.2188	88.1907
85.68	1.31543	1.85352	4.99023	12.7719	22.913	45.2325	88.222
85.78	1.32715	1.85352	4.99609	12.7719	22.9208	45.2442	88.2552
85.88	1.3252	1.85156	4.98633	12.7719	22.9208	45.2403	88.2649
85.98	1.32715	1.85352	4.99609	12.7797	22.9208	45.2598	88.2962
86.08	1.33496	1.86133	5	12.7797	22.9325	45.2813	88.3255
86.18	1.32324	1.84961	4.98633	12.7895	22.9384	45.2794	88.3255
86.28	1.32324	1.84961	4.99609	12.7915	22.9521	45.2911	88.3645
86.38	1.31348	1.84961	5.00586	12.7895	22.9599	45.3028	88.386
86.48	1.31152	1.83984	4.99609	12.7993	22.9501	45.3067	88.4055
86.58	1.31348	1.84961	5.00586	12.7993	22.9599	45.3263	88.4251
86.68	1.31348	1.8418	4.99805	12.811	22.9599	45.3302	88.4368
86.78	1.31543	1.85156	5.00586	12.811	22.9716	45.3477	88.4739
86.88	1.31543	1.85352	5.00586	12.8325	22.9775	45.3614	88.4876
86.98	1.31152	1.8418	4.99414	12.8227	22.9872	45.3692	88.5032
87.08	1.31152	1.85938	4.99414	12.8364	22.9872	45.3809	88.5227
87.18	1.31152	1.86133	5.00586	12.8383	22.9989	45.3888	88.554
87.28	1.30371	1.85352	4.99805	12.8422	22.9989	45.4005	88.5657
87.38	1.31543	1.86328	4.99805	12.85	22.9989	45.4122	88.5852
87.48	1.3252	1.88281	5.00781	12.8598	23.0302	45.4415	88.6263
87.58	1.32715	1.88477	5.02344	12.8735	23.0341	45.4513	88.6477
87.68	1.32715	1.88476	5.02539	12.8832	23.0419	45.463	88.679
87.78	1.31543	1.87305	5.02539	12.8813	23.0419	45.4708	88.6868
87.88	1.31543	1.87305	5.02539	12.893	23.0497	45.4708	88.7259
87.98	1.30566	1.875	5.02539	12.8891	23.0517	45.4805	88.7356
88.08	1.31152	1.87305	5.02539	12.8969	23.0595	45.4962	88.763
88.18	1.32129	1.88281	5.04688	12.9067	23.079	45.5157	88.8059
88.28	1.31543	1.87695	5.04102	12.9223	23.0732	45.5216	88.8313
88.38	1.32715	1.88281	5.04102	12.9243	23.0849	45.5411	88.8587
88.48	1.32715	1.88477	5.04102	12.936	23.0849	45.5704	88.8821
88.58	1.32715	1.88477	5.04883	12.936	23.1025	45.5841	88.9016
88.68	1.33301	1.88476	5.04883	12.9438	23.1044	45.6036	88.9212
88.78	1.33691	1.88477	5.03906	12.934	23.1025	45.6016	88.9427
88.88	1.33496	1.88477	5.03711	12.9438	23.1005	45.6231	88.9602
88.98	1.33496	1.89258	5.05859	12.9438	23.122	45.6309	88.9798
89.08	1.33105	1.88086	5.05664	12.9399	23.12	45.6309	88.9954
89.18	1.33105	1.88086	5.05664	12.9457	23.1318	45.6602	89.0247
89.28	1.33105	1.88086	5.06836	12.9477	23.1454	45.6817	89.054
89.38	1.34082	1.88672	5.06836	12.9477	23.1591	45.6895	89.0852
89.48	1.33105	1.87695	5.05664	12.936	23.1474	45.7013	89.093
89.58	1.33496	1.87891	5.04883	12.9282	23.1513	45.7013	89.1341
89.68	1.3291	1.875	5.05078	12.9438	23.163	45.7149	89.1497
89.78	1.33301	1.87305	5.04883	12.9438	23.163	45.7247	89.1712
89.88	1.33496	1.87305	5.05469	12.9516	23.1747	45.7442	89.1985
89.98	1.35254	1.88281	5.06836	12.9575	23.1806	45.7637	89.2239
90.08	1.34277	1.86523	5.05664	12.9477	23.1786	45.7716	89.2337
90.18	1.34277	1.86523	5.05664	12.9575	23.1904	45.797	89.2747
90.28	1.35449	1.87109	5.05664	12.9711	23.1904	45.8106	89.2962
90.38	1.34668	1.86523	5.04883	12.9633	23.1904	45.8223	89.3001
90.48	1.34668	1.86523	5.04883	12.9731	23.2118	45.8419	89.3372
90.58	1.36035	1.87305	5.05664	12.9868	23.2138	45.8614	89.3626
90.68	1.35254	1.87305	5.04688	12.9907	23.2118	45.8634	89.3606
90.78	1.37207	1.87305	5.05664	12.9907	23.2275	45.8809	89.3782
90.88	1.37402	1.87305	5.05664	13.0024	23.2294	45.8888	89.4153
90.98	1.37402	1.8789	5.05664	13.0024	23.2411	45.9005	89.4368
91.08	1.3623	1.88086	5.04492	12.9985	23.2372	45.9083	89.4446
91.18	1.3623	1.88086	5.05664	12.9985	23.247	45.9278	89.4641
91.28	1.37012	1.89063	5.05664	12.9985	23.2607	45.9493	89.4954
91.38	1.37012	1.89258	5.05664	13.02	23.2607	45.9591	89.5266
91.48	1.38184	1.89258	5.05664	13.0219	23.2685	45.9708	89.5559
91.58	1.38184	1.89844	5.07422	13.0219	23.2782	45.9825	89.5852
91.68	1.38184	1.90039	5.07617	13.0297	23.2919	45.9903	89.6165
91.78	1.3916	1.90039	5.08789	13.0415	23.2919	46.002	89.6477
91.88	1.38574	1.90234	5.08008	13.0395	23.2978	46.0138	89.6712
91.98	1.38574	1.9043	5.08789	13.0415	23.3114	46.0333	89.6966
92.08	1.40332	1.91211	5.08789	13.0415	23.331	46.0391	89.718
92.18	1.39355	1.90625	5.08789	13.0375	23.3193	46.0489	89.7259
92.28	1.39355	1.91992	5.08789	13.059	23.331	46.0782	89.7649
92.38	1.40137	1.92969	5.09375	13.061	23.3388	46.0919	89.7845
92.48	1.40137	1.93164	5.0957	13.061	23.3486	46.1114	89.8138
92.58	1.40137	1.93164	5.0957	13.0727	23.37	46.1309	89.847
92.68	1.39355	1.92383	5.08789	13.0649	23.3622	46.1309	89.8587
92.78	1.40527	1.93359	5.08789	13.0707	23.3622	46.1544	89.8899
92.88	1.40527	1.93555	5.0957	13.0727	23.3739	46.168	89.9095
92.98	1.39941	1.92969	5.09961	13.0746	23.3759	46.1759	89.9231
93.08	1.39355	1.91602	5.09961	13.061	23.3739	46.1798	89.9466
93.18	1.39355	1.92773	5.09961	13.0707	23.3857	46.1934	89.968
93.28	1.40332	1.93359	5.09961	13.0727	23.3935	46.2227	89.9973
93.38	1.41699	1.93555	5.09961	13.0727	23.4111	46.2364	90.0188
93.48	1.41699	1.93554	5.09961	13.0727	23.4208	46.2501	90.0384
93.58	1.40527	1.93164	5.08789	13.0825	23.4091	46.2598	90.0462
93.68	1.41113	1.9414	5.08789	13.0844	23.4208	46.2716	90.0833
93.78	1.41113	1.93359	5.07813	13.0825	23.4189	46.2696	90.095
93.88	1.40137	1.92383	5.07422	13.0727	23.4208	46.2716	90.1067
93.98	1.40137	1.92383	5.08398	13.0786	23.4286	46.2794	90.138
94.08	1.43262	1.95117	5.09375	13.102	23.4599	46.3009	90.1751
94.18	1.42676	1.95313	5.0957	13.0942	23.4657	46.3223	90.1888
94.28	1.43262	1.95117	5.0957	13.0922	23.4638	46.3419	90.2161
94.38	1.4209	1.93945	5.10156	13.0883	23.4599	46.3419	90.2259
94.48	1.4209	1.93946	5.10352	13.0883	23.4657	46.3419	90.2434
94.58	1.43066	1.96094	5.11328	13.1098	23.4892	46.3712	90.2845
94.68	1.41504	1.94531	5.09766	13.0942	23.4814	46.3692	90.2903
94.78	1.41309	1.94336	5.10547	13.1098	23.4794	46.3927	90.3138
94.88	1.41309	1.94141	5.10742	13.1	23.4794	46.3888	90.3333
94.98	1.41309	1.95117	5.0957	13.1118	23.4892	46.4083	90.347
95.08	1.41309	1.95117	5.0957	13.1176	23.4989	46.42	90.3841
95.18	1.41895	1.96289	5.0957	13.1196	23.5107	46.4376	90.4055
95.28	1.41309	1.95508	5.09961	13.1118	23.5107	46.4552	90.4173
95.38	1.41309	1.95508	5.09961	13.1118	23.5107	46.4747	90.4466
95.48	1.41309	1.95508	5.11719	13.1235	23.5321	46.4825	90.468
95.58	1.41309	1.95508	5.11914	13.1313	23.5341	46.502	90.4973
95.68	1.42285	1.96289	5.11914	13.1313	23.5341	46.5196	90.5247
95.78	1.43652	1.97461	5.13086	13.141	23.5458	46.5411	90.5384
95.88	1.43262	1.96289	5.125	13.143	23.5419	46.5509	90.5462
95.98	1.43262	1.96289	5.12695	13.143	23.5536	46.5606	90.5755
96.08	1.43848	1.98047	5.12695	13.1508	23.5614	46.5723	90.597
96.18	1.44043	1.99023	5.12695	13.1508	23.5614	46.5977	90.6223
96.28	1.44043	1.99023	5.13477	13.1508	23.5732	46.6173	90.6536
96.38	1.43262	1.98438	5.11719	13.145	23.5634	46.6134	90.6614
96.48	1.43262	1.98242	5.125	13.143	23.579	46.6192	90.7024
96.58	1.43262	1.99023	5.12695	13.143	23.581	46.629	90.7259
96.68	1.4209	1.97851	5.13281	13.1391	23.5693	46.6309	90.7376
96.78	1.40918	1.9668	5.12305	13.1332	23.5693	46.6388	90.763
96.88	1.40332	1.9707	5.11719	13.141	23.5712	46.6505	90.7786
96.98	1.42285	1.98242	5.125	13.1489	23.581	46.6583	90.802
97.08	1.4248	1.97461	5.11914	13.143	23.5829	46.67	90.8274
97.18	1.4248	1.97461	5.11914	13.143	23.5927	46.6915	90.847
97.28	1.4209	1.97266	5.11719	13.1508	23.5829	46.7032	90.8665
97.38	1.41895	1.9707	5.10938	13.1469	23.581	46.7149	90.886
97.48	1.43262	1.9707	5.11133	13.1469	23.581	46.7227	90.9114
97.58	1.4248	1.96289	5.11523	13.1391	23.581	46.7266	90.9251
97.68	1.4248	1.96289	5.11523	13.1508	23.581	46.7403	90.9446
97.78	1.43066	1.97656	5.11523	13.1586	23.5927	46.7696	90.9778
97.88	1.42676	1.97266	5.11914	13.1625	23.5946	46.7774	90.9934
97.98	1.4209	1.9707	5.10742	13.1625	23.5986	46.7716	90.9934
98.08	1.4209	1.9707	5.11914	13.1625	23.6005	46.7833	91.0149
98.18	1.44238	1.9707	5.11914	13.1703	23.6122	46.797	91.0364
98.28	1.43457	1.9707	5.12305	13.1723	23.6103	46.8009	91.0598
98.38	1.4248	1.96289	5.11523	13.1723	23.6005	46.8106	91.0696
98.48	1.4248	1.96289	5.11328	13.1703	23.6005	46.8067	91.0774
98.58	1.4248	1.97461	5.12695	13.1821	23.622	46.8399	91.1145
98.68	1.43066	1.9707	5.12695	13.1879	23.62	46.8419	91.1243
98.78	1.43262	1.9707	5.13672	13.1899	23.6318	46.8614	91.1536
98.88	1.44238	1.98242	5.14648	13.1899	23.6318	46.8751	91.1751
98.98	1.44043	1.98047	5.13477	13.1899	23.6279	46.877	91.1829
99.08	1.43457	1.97656	5.14063	13.2016	23.6279	46.879	91.2102
99.18	1.4248	1.96679	5.13672	13.1938	23.6318	46.8927	91.222
99.28	1.41504	1.96484	5.13672	13.1957	23.622	46.9005	91.2317
99.38	1.4248	1.96289	5.14648	13.1938	23.6279	46.9122	91.2493
99.48	1.4248	1.96289	5.14648	13.2016	23.6493	46.92	91.2688
99.58	1.43066	1.96289	5.16406	13.2075	23.6513	46.9415	91.2884
99.68	1.43262	1.96289	5.17773	13.2094	23.663	46.9513	91.3196
99.78	1.42676	1.96875	5.17188	13.2153	23.665	46.9708	91.3333
99.88	1.41309	1.96094	5.1582	13.2016	23.6571	46.9708	91.3391
99.98	1.40332	1.95312	5.14844	13.1996	23.6611	46.9903	91.3489
100.08	1.39355	1.94336	5.15039	13.2114	23.6689	46.9942	91.3587
100.18	1.40137	1.94336	5.1582	13.2133	23.6825	47.0138	91.3763
100.28	1.40137	1.95117	5.1582	13.2133	23.6904	47.0216	91.386
100.38	1.40137	1.94141	5.14844	13.2114	23.6923	47.0372	91.3997
100.48	1.40137	1.96094	5.14648	13.2211	23.7001	47.0489	91.4173
100.58	1.40723	1.95703	5.15234	13.2153	23.7079	47.0548	91.4309
100.68	1.40527	1.95508	5.1582	13.2309	23.7138	47.0723	91.4485
100.78	1.40527	1.95508	5.1582	13.2407	23.7255	47.0899	91.468
100.88	1.41504	1.96094	5.17578	13.2504	23.7392	47.1114	91.4973
100.98	1.42285	1.96289	5.1875	13.2641	23.7411	47.1231	91.5188
101.08	1.41504	1.95313	5.17969	13.2621	23.7431	47.1309	91.5266
101.18	1.41309	1.93945	5.17773	13.2602	23.7411	47.1387	91.554
101.28	1.40332	1.94336	5.16016	13.2485	23.7314	47.1427	91.5598
101.38	1.40137	1.94336	5.16406	13.2485	23.7509	47.1622	91.5852
101.48	1.41113	1.94336	5.17383	13.2602	23.7529	47.17	91.597
101.58	1.41309	1.94336	5.17383	13.2602	23.7665	47.1915	91.6165
101.68	1.41309	1.94336	5.18555	13.27	23.7802	47.2013	91.636
101.78	1.39746	1.93555	5.1875	13.2719	23.7724	47.2052	91.6477
101.88	1.39746	1.94727	5.19727	13.2836	23.7939	47.2227	91.6673
101.98	1.38574	1.9414	5.18555	13.2719	23.7919	47.2208	91.6848
102.08	1.37598	1.94141	5.19727	13.2739	23.7821	47.2305	91.7083
102.18	1.3877	1.93946	5.19727	13.2719	23.8056	47.2501	91.7259
102.28	1.39941	1.94922	5.20703	13.2993	23.8173	47.2696	91.7532
102.38	1.3916	1.94141	5.19922	13.3051	23.831	47.2794	91.7669
102.48	1.3916	1.93164	5.20703	13.3012	23.831	47.2911	91.7649
102.58	1.39355	1.93164	5.20898	13.3032	23.831	47.3028	91.7981
102.68	1.39355	1.94141	5.2168	13.311	23.8486	47.3106	91.8196
102.78	1.39355	1.94336	5.2168	13.311	23.8505	47.3223	91.8391
102.88	1.39941	1.95508	5.2168	13.311	23.8681	47.3302	91.8587
102.98	1.38184	1.94336	5.20508	13.2993	23.87	47.3399	91.8587
103.08	1.38965	1.94336	5.21484	13.311	23.8818	47.3614	91.8919
103.18	1.38965	1.94336	5.2168	13.311	23.8896	47.3731	91.9055
103.28	1.38379	1.92578	5.21094	13.3129	23.8837	47.3751	91.9368
103.38	1.38184	1.94531	5.22656	13.3207	23.9032	47.3848	91.9602
103.48	1.3916	1.94727	5.22852	13.3344	23.9189	47.3927	91.9798
103.58	1.39551	1.94727	5.23633	13.3344	23.9325	47.4102	91.9993
103.68	1.3916	1.94336	5.22461	13.3227	23.9286	47.4083	92.0071
103.78	1.38379	1.93359	5.21484	13.3266	23.9306	47.42	92.0266
103.88	1.3623	1.92383	5.21484	13.3305	23.9423	47.4317	92.0579
103.98	1.37988	1.9375	5.22461	13.3383	23.9599	47.4395	92.0833
104.08	1.39551	1.94141	5.22656	13.352	23.9618	47.4669	92.1067
104.18	1.39746	1.94336	5.22852	13.3618	23.9755	47.4825	92.1282
104.28	1.40332	1.95508	5.22852	13.3618	23.9892	47.4903	92.1575
104.38	1.39551	1.93359	5.23633	13.3715	23.9814	47.4923	92.1614
104.48	1.39355	1.9375	5.23047	13.3696	23.9911	47.5079	92.179
104.58	1.39355	1.93555	5.22852	13.3813	24.0087	47.5216	92.1985
104.68	1.40332	1.93555	5.22852	13.3891	24.0224	47.5411	92.2161
104.78	1.40332	1.93359	5.22656	13.3969	24.0204	47.5509	92.2356
104.88	1.40527	1.93555	5.22852	13.4125	24.0224	47.5704	92.2669
104.98	1.39746	1.92773	5.2207	13.4047	24.0282	47.5841	92.2805
105.08	1.40332	1.93555	5.2207	13.4125	24.0419	47.5958	92.3001
105.18	1.41309	1.94141	5.2207	13.4243	24.0419	47.6095	92.3255
105.28	1.41309	1.94336	5.2207	13.436	24.0634	47.6231	92.3391
105.38	1.41309	1.95508	5.22656	13.4438	24.0732	47.6348	92.3684
105.48	1.42285	1.95508	5.22852	13.4438	24.0732	47.6427	92.3782
105.58	1.40332	1.94336	5.20703	13.434	24.0634	47.6329	92.3899
105.68	1.40137	1.94141	5.21484	13.4399	24.0693	47.6388	92.4095
105.78	1.40723	1.94922	5.2168	13.4399	24.079	47.6602	92.4348
105.88	1.40918	1.95117	5.22461	13.4516	24.0927	47.67	92.4563
105.98	1.41895	1.96289	5.22461	13.4516	24.1005	47.6876	92.4856
106.08	1.43262	1.96875	5.22656	13.4594	24.1122	47.6973	92.5071
106.18	1.4209	1.9707	5.23438	13.4594	24.1181	47.7091	92.5442
106.28	1.4248	1.96289	5.22852	13.4692	24.12	47.7227	92.5579
106.38	1.4248	1.96289	5.22852	13.4828	24.1318	47.7325	92.5774
106.48	1.4248	1.96289	5.24023	13.5004	24.1435	47.752	92.6067
106.58	1.44238	1.96289	5.24609	13.5024	24.1513	47.7696	92.6282
106.68	1.43262	1.98438	5.24805	13.5141	24.1611	47.7794	92.6458
106.78	1.44434	1.99414	5.25586	13.5219	24.163	47.8087	92.677
106.88	1.45215	1.99414	5.25586	13.5336	24.1806	47.8223	92.6985
106.98	1.44043	1.98242	5.24414	13.5219	24.1786	47.8223	92.7063
107.08	1.4502	1.99414	5.24414	13.5219	24.1786	47.8302	92.7317
107.18	1.45215	2.00195	5.25586	13.5219	24.2001	47.8555	92.7552
107.28	1.46387	2.00195	5.25586	13.5297	24.2099	47.8575	92.7766
107.38	1.45801	2.00781	5.25	13.5239	24.2157	47.8634	92.8001
107.48	1.45605	2.01172	5.25586	13.5336	24.2138	47.8809	92.8196
107.58	1.45605	1.99609	5.23828	13.516	24.2138	47.8731	92.8274
107.68	1.45605	1.99414	5.23633	13.5239	24.2216	47.8927	92.847
107.78	1.44434	1.99219	5.23633	13.5219	24.2099	47.8927	92.8665
107.88	1.43457	1.99219	5.22656	13.5297	24.2216	47.8907	92.886
107.98	1.44434	1.99023	5.22461	13.5297	24.2216	47.9083	92.9173
108.08	1.44434	1.99023	5.22461	13.5297	24.2294	47.92	92.9427
108.18	1.43848	1.99609	5.23633	13.5356	24.2236	47.922	92.9583
108.28	1.43262	1.98242	5.22461	13.5297	24.2099	47.92	92.9739
108.38	1.43262	1.98242	5.23633	13.5395	24.2275	47.9317	93.0071
108.48	1.44434	1.98242	5.23633	13.5414	24.2294	47.9395	93.0266
108.58	1.44238	1.98047	5.22852	13.5336	24.2314	47.9513	93.0442
108.68	1.45801	1.98828	5.24219	13.5395	24.247	47.9786	93.0813
108.78	1.44824	2.00195	5.23828	13.5532	24.2548	47.9845	93.1106
108.88	1.46191	2.00195	5.23633	13.5532	24.2529	47.9942	93.1282
108.98	1.46387	2.00195	5.24805	13.561	24.2704	48.0079	93.1477
109.08	1.46387	2.01367	5.25781	13.5707	24.2841	48.0216	93.1653
109.18	1.45215	2.00195	5.24805	13.561	24.2724	48.0216	93.1751
109.28	1.45801	2.01758	5.25391	13.5785	24.29	48.0352	93.222
109.38	1.46582	2.02734	5.25	13.5746	24.2939	48.0528	93.2376
109.48	1.46387	2.02539	5.25977	13.5785	24.2978	48.0606	93.2571
109.58	1.45605	2.01758	5.25195	13.5727	24.3114	48.0704	93.2747
109.68	1.45605	2.01758	5.25977	13.5825	24.3329	48.0802	93.2884
109.78	1.46387	2.01758	5.26563	13.5922	24.3427	48.0919	93.3196
109.88	1.46387	2.01758	5.26758	13.5844	24.3603	48.1036	93.3372
109.98	1.46191	2.01367	5.25586	13.5805	24.3505	48.1212	93.347
110.08	1.47559	2.01367	5.26172	13.5805	24.3583	48.1309	93.3723
110.18	1.47559	2.01367	5.26563	13.5864	24.37	48.1427	93.3977
110.28	1.46582	2.00391	5.25781	13.5785	24.3603	48.1583	93.4055
110.38	1.47168	2.01367	5.25586	13.5766	24.3798	48.1661	93.4251
110.48	1.47168	2.01367	5.26367	13.5864	24.3798	48.1778	93.4368
110.58	1.47754	2.01367	5.26367	13.5883	24.3896	48.1895	93.4622
110.68	1.47363	2.01367	5.2793	13.5825	24.3915	48.2013	93.4895
110.78	1.4834	2.01367	5.2793	13.602	24.3993	48.2208	93.4954
110.88	1.4834	2.01367	5.2793	13.604	24.413	48.2325	93.5247
110.98	1.47559	2.01367	5.28516	13.5961	24.413	48.2325	93.5501
111.08	1.46582	2.00391	5.27734	13.5922	24.4032	48.2345	93.552
111.18	1.46387	2.00195	5.28711	13.5922	24.413	48.2403	93.5696
111.28	1.46387	2.00195	5.28711	13.6098	24.413	48.2618	93.5891
111.38	1.47168	2.01367	5.28711	13.6235	24.4247	48.2833	93.6087
111.48	1.46582	2.01758	5.28906	13.6176	24.4267	48.2774	93.6321
111.58	1.47559	2.01758	5.29688	13.6157	24.4306	48.3009	93.6692
111.68	1.47559	2.01758	5.29883	13.6157	24.4443	48.3223	93.6907
111.78	1.46387	2.00586	5.29883	13.6215	24.4404	48.3223	93.6985
111.88	1.47559	2.01367	5.30469	13.6235	24.4521	48.3282	93.7278
111.98	1.46582	2.00391	5.29688	13.6137	24.4521	48.3302	93.7454
112.08	1.46387	2.01367	5.30469	13.6196	24.4599	48.3497	93.7766
112.18	1.47363	2.01367	5.30664	13.6196	24.4716	48.3614	93.8059
112.28	1.47363	2.00391	5.30859	13.6098	24.4618	48.3595	93.8177
112.38	1.45996	1.99023	5.29492	13.6078	24.456	48.3575	93.8294
112.48	1.45996	1.99023	5.30859	13.6254	24.456	48.3653	93.8626
112.58	1.47168	1.99023	5.31055	13.6274	24.4677	48.3985	93.8821
112.68	1.46387	1.98242	5.30273	13.6196	24.4775	48.3907	93.8938
112.78	1.46387	1.99414	5.30273	13.6313	24.4794	48.4102	93.9231
112.88	1.45801	1.98828	5.30859	13.6254	24.4814	48.4141	93.9505
112.98	1.46387	1.99414	5.31641	13.6313	24.4794	48.4239	93.9739
113.08	1.46387	2	5.31836	13.6313	24.4911	48.4317	93.9954
113.18	1.46387	2.00195	5.32617	13.643	24.4989	48.4434	94.0364
113.28	1.46387	1.99023	5.31445	13.6371	24.4872	48.4571	94.0462
113.38	1.46387	1.99023	5.31445	13.6508	24.4989	48.4708	94.0872
113.48	1.46973	1.99609	5.32031	13.6567	24.5126	48.4845	94.1223
113.58	1.47168	1.99805	5.32227	13.6586	24.5263	48.5059	94.1614
113.68	1.47949	1.99805	5.34375	13.6762	24.5263	48.5177	94.1946
113.78	1.47949	2.00977	5.3457	13.6899	24.5341	48.5177	94.2141
113.88	1.48535	2.00391	5.33984	13.684	24.54	48.5313	94.2493
113.98	1.4834	2.00195	5.3457	13.6821	24.5497	48.5411	94.2688
114.08	1.4834	2.00977	5.3457	13.6821	24.5575	48.5606	94.2942
114.18	1.48926	2.01953	5.35156	13.6821	24.5575	48.5684	94.3157
114.28	1.49121	2.02148	5.36523	13.6899	24.5693	48.5899	94.3352
114.38	1.49121	2.02148	5.36523	13.6899	24.5771	48.5997	94.3567
114.48	1.48535	2.0332	5.36523	13.6899	24.5771	48.6114	94.3782
114.58	1.47949	2.02344	5.37695	13.6801	24.579	48.6095	94.3821
114.68	1.49707	2.03125	5.38672	13.6996	24.5868	48.6348	94.4114
114.78	1.48145	2.01563	5.37891	13.684	24.579	48.6407	94.4173
114.88	1.4873	2.0293	5.38477	13.6977	24.5849	48.6563	94.4446
114.98	1.49121	2.02148	5.38867	13.6899	24.5888	48.67	94.4563
115.08	1.49121	2.02148	5.38867	13.7016	24.5888	48.6817	94.4739
115.18	1.49902	2.04687	5.39648	13.7094	24.6083	48.7091	94.4915
115.28	1.50098	2.04102	5.39453	13.7016	24.6181	48.7091	94.5149
115.38	1.51074	2.05664	5.41211	13.7172	24.6279	48.7286	94.5227
115.48	1.49707	2.04297	5.39844	13.7035	24.6259	48.7345	94.5384
115.58	1.49512	2.05273	5.40625	13.7192	24.6142	48.7442	94.5501
115.68	1.50684	2.05273	5.41992	13.7211	24.62	48.752	94.5794
115.78	1.50684	2.05273	5.41992	13.7211	24.62	48.7638	94.6009
115.88	1.5127	2.05273	5.42773	13.7426	24.6415	48.7638	94.6263
115.98	1.51465	2.06445	5.42773	13.7446	24.6435	48.7716	94.6399
116.08	1.50488	2.0625	5.43555	13.7348	24.6415	48.7735	94.6497
116.18	1.50293	2.06054	5.43555	13.7328	24.6513	48.7911	94.677
116.28	1.49121	2.05859	5.42383	13.729	24.6396	48.797	94.6868
116.38	1.49121	2.07227	5.42383	13.729	24.6571	48.8067	94.6946
116.48	1.49902	2.07227	5.43359	13.7407	24.6708	48.8184	94.7122
116.58	1.49902	2.07227	5.44336	13.7407	24.6767	48.8184	94.7337
116.68	1.49121	2.07227	5.43555	13.7407	24.6825	48.8184	94.7473
116.78	1.49121	2.07227	5.43555	13.7407	24.6904	48.8302	94.7571
116.88	1.47949	2.06055	5.43555	13.729	24.6884	48.8477	94.7571
116.98	1.47363	2.05469	5.42969	13.7328	24.6845	48.8555	94.7591
117.08	1.4834	2.05273	5.42773	13.7446	24.6943	48.8614	94.7747
117.18	1.47559	2.04492	5.43164	13.7368	24.6943	48.8653	94.7884
117.28	1.4834	2.05664	5.43164	13.7426	24.7001	48.8731	94.8177
117.38	1.47168	2.04492	5.4375	13.7328	24.6904	48.8731	94.8196
117.48	1.47168	2.04492	5.43945	13.7328	24.7118	48.8809	94.8391
117.58	1.47168	2.04492	5.45117	13.7407	24.7138	48.8927	94.8587
117.68	1.45996	2.0332	5.43945	13.7504	24.7099	48.8888	94.8763
117.78	1.45996	2.0332	5.43945	13.7524	24.7216	48.9102	94.8977
117.88	1.46191	2.02539	5.43945	13.7504	24.7216	48.9044	94.9016
117.98	1.46973	2.03711	5.44531	13.7582	24.7275	48.9356	94.9329
118.08	1.4834	2.04297	5.44727	13.768	24.7411	48.9513	94.9563
118.18	1.4834	2.04688	5.45898	13.768	24.747	48.9591	94.9759
118.28	1.4834	2.04883	5.45898	13.7778	24.7607	48.9805	94.9954
118.38	1.4834	2.06055	5.45898	13.7915	24.7685	48.9903	95.0169
118.48	1.49316	2.06054	5.46484	13.7914	24.7685	49.002	95.0384
118.58	1.47754	2.04297	5.44922	13.7797	24.7626	48.9962	95.0325
118.68	1.47559	2.04102	5.44727	13.7797	24.7782	49.0079	95.0501
118.78	1.47559	2.04102	5.45508	13.8012	24.7802	49.0294	95.0579
118.88	1.47559	2.03906	5.45508	13.8032	24.7919	49.0294	95.0696
118.98	1.48145	2.04492	5.44727	13.8032	24.7841	49.0333	95.0872
119.08	1.4834	2.04492	5.45898	13.8032	24.7841	49.0528	95.097
119.18	1.4834	2.04492	5.45898	13.8129	24.8017	49.0626	95.1282
119.28	1.47168	2.0332	5.45703	13.8149	24.7919	49.0606	95.138
119.38	1.46191	2.02344	5.44922	13.8051	24.788	49.0684	95.138
119.48	1.45996	2.02148	5.44727	13.8168	24.7997	49.0802	95.1477
119.58	1.47168	2.03125	5.45508	13.8188	24.7997	49.0977	95.1731
119.68	1.47168	2.02344	5.45508	13.8305	24.8095	49.1114	95.1946
119.78	1.47363	2.02344	5.45898	13.8227	24.8036	49.1114	95.2063
119.88	1.45996	2.01953	5.45313	13.8168	24.8154	49.1055	95.2298
119.98	1.43262	2.00586	5.42773	13.811	24.8036	49.1095	95.2298
120.08	1.44434	2.01367	5.43359	13.811	24.8114	49.1212	95.2552
120.18	1.4541	2.01367	5.43555	13.8207	24.8212	49.1427	95.2766
120.28	1.45605	2.01953	5.44727	13.8227	24.8232	49.1427	95.2981
120.38	1.45605	2.01563	5.44727	13.8227	24.8349	49.1505	95.3274
120.48	1.4541	2.00977	5.4375	13.8129	24.831	49.1524	95.3391
120.58	1.45801	2.00391	5.43555	13.8227	24.8388	49.1622	95.3587
120.68	1.46387	2	5.42773	13.8149	24.8407	49.172	95.3763
120.78	1.47363	2.00195	5.42773	13.8149	24.8427	49.1856	95.3977
120.88	1.47559	2.00195	5.41602	13.8207	24.8427	49.1993	95.4095
120.98	1.47559	2.01367	5.42578	13.8344	24.8603	49.2013	95.4388
121.08	1.47559	2.01367	5.43945	13.8344	24.87	49.2227	95.4485
121.18	1.46387	2.01172	5.42773	13.8403	24.8681	49.2208	95.4544
121.28	1.46387	2.01367	5.42773	13.8422	24.8818	49.2325	95.468
121.38	1.46973	2.01367	5.41797	13.854	24.8915	49.2442	95.5052
121.48	1.47168	2.01367	5.4375	13.8618	24.9013	49.2579	95.5188
121.58	1.4834	2.01367	5.42969	13.8618	24.9071	49.2716	95.5442
121.68	1.48145	2.00976	5.42773	13.852	24.8993	49.2794	95.5559
121.78	1.46777	1.99219	5.42383	13.85	24.8974	49.2794	95.5618
121.88	1.46777	1.99609	5.42383	13.85	24.9071	49.2872	95.5735
121.98	1.46777	1.99805	5.42383	13.85	24.9208	49.3048	95.6028
122.08	1.4834	2.00195	5.41797	13.8442	24.915	49.3204	95.6126
122.18	1.47559	1.99414	5.4082	13.8403	24.9189	49.3204	95.6282
122.28	1.4834	2.00586	5.41992	13.8422	24.9208	49.3341	95.6575
122.38	1.49316	2.00586	5.41992	13.8422	24.9325	49.3419	95.679
122.48	1.49512	2.01172	5.41992	13.8598	24.9325	49.3634	95.6985
122.58	1.49512	2.03125	5.41992	13.8618	24.9501	49.3731	95.7278
122.68	1.50879	2.04101	5.42773	13.8696	24.9716	49.3985	95.7571
122.78	1.50293	2.0332	5.41992	13.8618	24.9638	49.3927	95.7747
122.88	1.50488	2.02344	5.41797	13.8637	24.954	49.4122	95.7864
122.98	1.50293	2.03125	5.41602	13.8618	24.9599	49.418	95.8177
123.08	1.52051	2.04102	5.41602	13.8774	24.9736	49.4356	95.847
123.18	1.50879	2.0332	5.41016	13.8696	24.9618	49.4337	95.8587
123.28	1.51465	2.0332	5.4082	13.8696	24.9716	49.4532	95.8665
123.38	1.52051	2.04492	5.41406	13.8813	24.9892	49.463	95.8958
123.48	1.52246	2.05469	5.41602	13.8813	24.9911	49.4884	95.9153
123.58	1.53418	2.05664	5.41602	13.891	24.9911	49.5001	95.9466
123.68	1.53418	2.0625	5.42578	13.893	25.0087	49.5138	95.968
123.78	1.52441	2.05469	5.41797	13.8832	25.0009	49.5177	95.9778
123.88	1.52246	2.05273	5.41602	13.8813	25.0107	49.5294	95.9973
123.98	1.53418	2.07031	5.41602	13.8813	25.0204	49.5411	96.0071
124.08	1.5166	2.05469	5.4043	13.8754	25.0048	49.5411	96.0266
124.18	1.52246	2.05273	5.4043	13.8813	25.0107	49.5606	96.0384
124.28	1.52246	2.05273	5.42578	13.8813	25.0107	49.5606	96.0677
124.38	1.51465	2.0625	5.41992	13.8735	25.0126	49.5743	96.0813
124.48	1.52637	2.06445	5.41992	13.8832	25.0263	49.5841	96.0989
124.58	1.52637	2.07422	5.41992	13.8754	25.04	49.5958	96.1087
124.68	1.52637	2.08398	5.42773	13.8832	25.0536	49.6095	96.1282
124.78	1.53418	2.0957	5.41992	13.8969	25.0536	49.6348	96.1477
124.88	1.52441	2.08594	5.41992	13.895	25.0517	49.6329	96.1595
124.98	1.52246	2.08398	5.41992	13.8989	25.0497	49.6309	96.179
125.08	1.53418	2.08984	5.41992	13.9008	25.0712	49.6505	96.1985
125.18	1.53418	2.0918	5.42773	13.9008	25.0732	49.672	96.2161
125.28	1.54199	2.0918	5.43359	13.9125	25.0849	49.6817	96.2259
125.38	1.54199	2.0918	5.43555	13.9125	25.0927	49.6993	96.2454
125.48	1.5459	2.09571	5.41797	13.9047	25.081	49.6915	96.2571
125.58	1.55762	2.10742	5.44922	13.9223	25.1142	49.713	96.2923
125.68	1.55762	2.10742	5.45117	13.9243	25.1239	49.7345	96.3118
125.78	1.57715	2.11523	5.45117	13.9321	25.1239	49.7442	96.3313
125.88	1.56543	2.10352	5.44531	13.9203	25.1239	49.7501	96.345
125.98	1.57715	2.11328	5.45898	13.9418	25.1376	49.7598	96.3665
126.08	1.55762	2.10547	5.44922	13.934	25.1415	49.7618	96.386
126.18	1.56152	2.10352	5.45508	13.9321	25.1474	49.7677	96.4055
126.28	1.56152	2.10938	5.46484	13.9321	25.1689	49.7891	96.427
126.38	1.56152	2.11133	5.47852	13.9399	25.1708	49.8028	96.4485
126.48	1.56152	2.11133	5.47852	13.9399	25.1825	49.8106	96.468
126.58	1.56152	2.11133	5.49219	13.9457	25.1904	49.8223	96.4856
126.68	1.55371	2.11523	5.48633	13.9399	25.1825	49.8223	96.4993
126.78	1.56543	2.125	5.49805	13.9399	25.1943	49.8399	96.5286
126.88	1.56543	2.12695	5.50781	13.9516	25.2021	49.8438	96.5501
126.98	1.56152	2.12305	5.50586	13.9496	25.1904	49.8477	96.5559
127.08	1.56152	2.12305	5.50586	13.9516	25.2021	49.8692	96.5657
127.18	1.55176	2.11328	5.50781	13.9418	25.1923	49.8595	96.5852
127.28	1.56152	2.11719	5.51172	13.9399	25.1982	49.877	96.597
127.38	1.56152	2.11914	5.51367	13.9457	25.2196	49.877	96.6223
127.48	1.56152	2.13086	5.51367	13.9594	25.2216	49.8888	96.636
127.58	1.56152	2.13086	5.52344	13.9594	25.2294	49.9083	96.6653
127.68	1.56934	2.14062	5.52539	13.977	25.2411	49.9259	96.6868
127.78	1.55762	2.13086	5.51367	13.9672	25.2353	49.9278	96.6888
127.88	1.55762	2.13086	5.51367	13.9887	25.2372	49.9356	96.7102
127.98	1.55762	2.13086	5.51367	13.9907	25.2489	49.9473	96.7317
128.08	1.55176	2.13867	5.51367	13.9985	25.2568	49.9591	96.7532
128.18	1.5498	2.13867	5.52344	14.0043	25.2665	49.9766	96.7825
128.28	1.56152	2.13867	5.5332	14.0063	25.2802	49.9903	96.7962
128.38	1.56152	2.14453	5.53125	14.018	25.288	49.9981	96.8216
128.48	1.55371	2.15039	5.52539	14.0102	25.2861	50.002	96.8235
128.58	1.55371	2.16016	5.52539	14.018	25.2997	50.0098	96.847
128.68	1.55566	2.15625	5.52734	14.0219	25.3017	50.0157	96.8489
128.78	1.55371	2.1543	5.54688	14.0219	25.3114	50.0333	96.8763
128.88	1.55371	2.1543	5.54883	14.0336	25.3232	50.0333	96.8899
128.98	1.55371	2.16211	5.55469	14.0395	25.331	50.0528	96.8977
129.08	1.55371	2.16211	5.56641	14.0415	25.3427	50.0528	96.9095
129.18	1.54199	2.16797	5.56836	14.0297	25.3486	50.0528	96.9231
129.28	1.54199	2.16992	5.56836	14.0297	25.3622	50.0606	96.9348
129.38	1.54199	2.16992	5.57617	14.0512	25.3622	50.0782	96.9563
129.48	1.54199	2.16992	5.58203	14.061	25.37	50.088	96.9739
129.58	1.54199	2.16992	5.58398	14.061	25.37	50.0997	96.9837
129.68	1.55371	2.18164	5.60742	14.0844	25.3935	50.1231	97.0169
129.78	1.55371	2.19141	5.60742	14.0844	25.3935	50.1309	97.0384
129.88	1.56543	2.19336	5.60742	14.0844	25.3935	50.1524	97.0677
129.98	1.56543	2.19336	5.60742	14.0903	25.4013	50.1524	97.0813
130.08	1.56543	2.19336	5.61523	14.102	25.413	50.1622	97.095
130.18	1.56543	2.20508	5.625	14.1118	25.413	50.1817	97.1184
130.28	1.56543	2.20508	5.62695	14.104	25.4306	50.211	97.1458
130.38	1.55566	2.20313	5.61719	14.102	25.4306	50.2149	97.1458
130.48	1.55371	2.20117	5.61523	14.1	25.4404	50.2208	97.177
130.58	1.55371	2.20117	5.61523	14.1098	25.4482	50.2384	97.1868
130.68	1.55371	2.20117	5.625	14.1235	25.4579	50.2423	97.2044
130.78	1.55957	2.20508	5.63867	14.1176	25.4657	50.252	97.2083
130.88	1.5459	2.19336	5.62695	14.1176	25.4599	50.2481	97.2161
130.98	1.53418	2.20508	5.62695	14.1313	25.4716	50.2696	97.2376
131.08	1.5459	2.21094	5.63477	14.1313	25.4775	50.2833	97.2552
131.18	1.54199	2.20312	5.625	14.1313	25.4775	50.2813	97.2669
131.28	1.53418	2.19336	5.61523	14.1215	25.4677	50.2716	97.2747
131.38	1.53418	2.20117	5.62695	14.1196	25.4794	50.2833	97.2962
131.48	1.54199	2.21094	5.62695	14.1313	25.4794	50.2911	97.3079
131.58	1.54199	2.21289	5.62695	14.1313	25.5009	50.3028	97.3372
131.68	1.53418	2.21289	5.62695	14.143	25.5107	50.3028	97.3509
131.78	1.53418	2.21289	5.62695	14.1606	25.5009	50.3106	97.3763
131.88	1.53418	2.21289	5.63477	14.1625	25.5204	50.3282	97.386
131.98	1.53418	2.22461	5.64453	14.1625	25.5224	50.338	97.3977
132.08	1.53418	2.22461	5.64648	14.1684	25.5302	50.3595	97.427
132.18	1.54395	2.22461	5.64648	14.1821	25.5302	50.3614	97.4544
132.28	1.53418	2.21289	5.63477	14.1703	25.5302	50.3614	97.4563
132.38	1.52832	2.20703	5.62891	14.1743	25.5419	50.3634	97.4583
132.48	1.52637	2.20508	5.62695	14.1821	25.5419	50.3907	97.4856
132.58	1.53418	2.21289	5.62695	14.1938	25.5595	50.3985	97.5071
132.68	1.53418	2.21875	5.63867	14.1938	25.5732	50.4122	97.5305
132.78	1.52441	2.21094	5.62891	14.1918	25.5712	50.4024	97.5286
132.88	1.52246	2.20898	5.62695	14.1957	25.5693	50.418	97.5462
132.98	1.52246	2.20898	5.62695	14.2094	25.581	50.4317	97.5716
133.08	1.52246	2.20898	5.63281	14.2094	25.5888	50.4376	97.5852
133.18	1.52637	2.20117	5.62695	14.2016	25.581	50.4395	97.6067
133.28	1.52637	2.21094	5.62695	14.2016	25.6025	50.461	97.6282
133.38	1.52637	2.20313	5.63867	14.2094	25.6122	50.4747	97.6477
133.48	1.5166	2.20117	5.62891	14.1996	25.6044	50.4786	97.6555
133.58	1.52246	2.20117	5.63477	14.2192	25.6005	50.4903	97.6848
133.68	1.5166	2.20703	5.62891	14.2153	25.6025	50.4923	97.6888
133.78	1.52051	2.20508	5.62695	14.2133	25.6122	50.5118	97.7083
133.88	1.52246	2.21094	5.63867	14.2133	25.6122	50.5216	97.7298
133.98	1.52246	2.21289	5.63867	14.225	25.6239	50.5391	97.7552
134.08	1.52246	2.21289	5.64844	14.225	25.6318	50.5528	97.7688
134.18	1.52051	2.20117	5.64648	14.2211	25.6298	50.5587	97.7864
134.28	1.52441	2.19141	5.63672	14.229	25.6337	50.5626	97.7903
134.38	1.5166	2.18359	5.64063	14.2231	25.6239	50.5723	97.7962
134.48	1.51465	2.18164	5.63867	14.2387	25.62	50.5841	97.8157
134.58	1.51465	2.18945	5.63867	14.2407	25.6415	50.5899	97.8372
134.68	1.51465	2.18945	5.63867	14.2524	25.6435	50.5997	97.8587
134.78	1.52832	2.18945	5.63867	14.2524	25.6513	50.6114	97.8665
134.88	1.53027	2.18359	5.63867	14.2602	25.663	50.6114	97.8841
134.98	1.52051	2.17187	5.63672	14.2621	25.6591	50.6192	97.9055
135.08	1.52051	2.17383	5.62695	14.2524	25.6591	50.6114	97.9095
135.18	1.53418	2.17383	5.62695	14.2641	25.6708	50.629	97.9388
135.28	1.53418	2.17383	5.63867	14.2719	25.6825	50.6427	97.9485
135.38	1.52246	2.16211	5.62695	14.2602	25.6708	50.6485	97.9485
135.48	1.5166	2.15625	5.62109	14.266	25.6825	50.6563	97.968
135.58	1.51465	2.1543	5.61914	14.2739	25.6825	50.6622	97.9876
135.68	1.51465	2.14453	5.62109	14.2739	25.6845	50.6641	97.9993
135.78	1.52637	2.14844	5.61914	14.2719	25.6884	50.6622	98.0071
135.88	1.52637	2.15625	5.61914	14.2739	25.6904	50.6876	98.0188
135.98	1.51465	2.14844	5.60742	14.2602	25.6962	50.6856	98.0325
136.08	1.52051	2.13867	5.62109	14.2602	25.6982	50.7071	98.054
136.18	1.52246	2.13867	5.62305	14.268	25.7099	50.7208	98.0657
136.28	1.52246	2.13867	5.63477	14.268	25.7099	50.7286	98.095
136.38	1.53418	2.14258	5.62891	14.2739	25.7099	50.7423	98.0989
136.48	1.53418	2.14258	5.62695	14.2719	25.7177	50.752	98.1165
136.58	1.53418	2.14258	5.62695	14.2797	25.7294	50.7579	98.1341
136.68	1.54004	2.14258	5.63477	14.2797	25.7294	50.7677	98.1575
136.78	1.54199	2.14258	5.63477	14.2797	25.7411	50.7794	98.1673
136.88	1.53223	2.14258	5.625	14.2817	25.7392	50.7911	98.1829
136.98	1.53027	2.14258	5.62305	14.2797	25.7372	50.7989	98.2044
137.08	1.54199	2.14258	5.63477	14.2797	25.7372	50.8106	98.2141
137.18	1.55176	2.1543	5.63477	14.2797	25.7372	50.8282	98.2259
137.28	1.55371	2.1543	5.64453	14.2915	25.7372	50.8419	98.2434
137.38	1.54395	2.15039	5.64453	14.2915	25.7392	50.8321	98.2532
137.48	1.53418	2.14258	5.63477	14.2914	25.7372	50.8419	98.2649
137.58	1.52832	2.13672	5.64063	14.2856	25.7314	50.836	98.2591
137.68	1.52637	2.14453	5.63867	14.2953	25.7411	50.8595	98.2864
137.78	1.54004	2.1543	5.63867	14.2953	25.7509	50.8614	98.3059
137.88	1.54199	2.1543	5.64648	14.3032	25.7607	50.8731	98.3274
137.98	1.53223	2.14453	5.63672	14.2934	25.7509	50.8927	98.3391
138.08	1.54004	2.13672	5.63477	14.2797	25.7489	50.8888	98.3352
138.18	1.55371	2.15039	5.64648	14.3032	25.7607	50.9122	98.3723
138.28	1.53613	2.13281	5.64063	14.2856	25.7509	50.8946	98.386
138.38	1.53418	2.13086	5.64648	14.2915	25.7587	50.9122	98.3977
138.48	1.54004	2.14063	5.64648	14.3032	25.7724	50.918	98.4231
138.58	1.54199	2.1543	5.65234	14.3032	25.7782	50.9376	98.4446
138.68	1.54199	2.1543	5.66016	14.3032	25.7802	50.9513	98.4739
138.78	1.55176	2.1543	5.66406	14.311	25.7919	50.9513	98.4876
138.88	1.55176	2.15234	5.66406	14.3012	25.7997	50.9532	98.4973
138.98	1.5498	2.15039	5.66211	14.311	25.7997	50.9591	98.5247
139.08	1.54199	2.14258	5.66406	14.3032	25.7919	50.963	98.5364
139.18	1.55371	2.14258	5.66602	14.3051	25.8036	50.9766	98.5579
139.28	1.55371	2.14258	5.66602	14.3032	25.8095	50.9903	98.5774
139.38	1.56348	2.14258	5.67773	14.311	25.8114	50.9981	98.595
139.48	1.56543	2.14258	5.67773	14.311	25.8114	51.0098	98.6087
139.58	1.56543	2.1543	5.67773	14.311	25.8212	51.0313	98.6341
139.68	1.56543	2.15429	5.67773	14.311	25.831	51.0411	98.6653
139.78	1.55371	2.14844	5.66602	14.311	25.8251	51.0411	98.6751
[truncated: 4,603 more rows]

## Sheet: Sheet1
Dataset EV21 - Full length BCL11B vs fragment 8 MCK
To further validate BCL11A-binding small molecule fragments from the initial single concentration screen, a follow-up 1:2 concentration series was then performed, ranging from 6.25uM to 400uM. For this follow up experiment, a new series S CM5 sensor chip was docked into the instrument. BCL11A was immobilised in flow cell 2 and BCL11B was immobilised in flow cell 4, both by standard amine coupling…
