# Supplementary material for: CHD8 interacts with BCL11A to induce oncogenic transcription in triple negative breast cancer
Source: EMBO J. 2025 May 6;44(12):3448–67. doi: 10.1038/s44318-025-00447-8 (PMC12170886; doi:10.1038/s44318-025-00447-8)
Supplement: Supplementary file 30 — Source data Fig. 1 [file 44318_2025_447_MOESM30_ESM.zip]

Archive with 35 entries (30 files):
- Figure 1/
- Figure 1/Fig 1d/
- Figure 1/Fig 1c/
- Figure 1/Fig 1b/
- Figure 1/Fig 1e/
- Figure 1/Fig 1d/Fig 1d-2.tif
- __MACOSX/Figure 1/Fig 1d/._Fig 1d-2.tif
- Figure 1/Fig 1d/Fig 1d-3.tif
- __MACOSX/Figure 1/Fig 1d/._Fig 1d-3.tif
- Figure 1/Fig 1d/Fig 1d.tif
- __MACOSX/Figure 1/Fig 1d/._Fig 1d.tif
- Figure 1/Fig 1d/Fig 1d comparison.pptx
- __MACOSX/Figure 1/Fig 1d/._Fig 1d comparison.pptx
- Figure 1/Fig 1c/.DS_Store
- __MACOSX/Figure 1/Fig 1c/._.DS_Store
- Figure 1/Fig 1c/Fig 1c comparison.pptx
- __MACOSX/Figure 1/Fig 1c/._Fig 1c comparison.pptx
- Figure 1/Fig 1c/Fig 1c.tif
- __MACOSX/Figure 1/Fig 1c/._Fig 1c.tif
- Figure 1/Fig 1c/Fig 1c-2.pdf
- __MACOSX/Figure 1/Fig 1c/._Fig 1c-2.pdf
- Figure 1/Fig 1b/CHD8 gRNA blots.pdf
- __MACOSX/Figure 1/Fig 1b/._CHD8 gRNA blots.pdf
- Figure 1/Fig 1b/Fig 1b Comparison.pptx
- __MACOSX/Figure 1/Fig 1b/._Fig 1b Comparison.pptx
- Figure 1/Fig 1b/Fig 1b-1.tif
- __MACOSX/Figure 1/Fig 1b/._Fig 1b-1.tif
- Figure 1/Fig 1b/Fig 1b-2.tif
- __MACOSX/Figure 1/Fig 1b/._Fig 1b-2.tif
- Figure 1/Fig 1e/Fig 1e comparison.pptx
- __MACOSX/Figure 1/Fig 1e/._Fig 1e comparison.pptx
- Figure 1/Fig 1e/Fig 1e.pdf
- __MACOSX/Figure 1/Fig 1e/._Fig 1e.pdf
- Figure 1/Fig 1e/Fig 1e.tif
- __MACOSX/Figure 1/Fig 1e/._Fig 1e.tif
