# Supplementary material for: CHD8 interacts with BCL11A to induce oncogenic transcription in triple negative breast cancer
Source: EMBO J. 2025 May 6;44(12):3448–67. doi: 10.1038/s44318-025-00447-8 (PMC12170886; doi:10.1038/s44318-025-00447-8)
Supplement: Supplementary file 31 — Source data Fig. 3 [file 44318_2025_447_MOESM31_ESM.zip]

Archive with 40 entries (36 files):
- Figure 3/
- Figure 3/Fig 3b/
- Figure 3/Fig 3a/
- Figure 3/Fig 3F/
- Figure 3/Fig 3b/FIG 3b 4t1s.tif
- __MACOSX/Figure 3/Fig 3b/._FIG 3b 4t1s.tif
- Figure 3/Fig 3b/FIG3b 231 B.tif
- __MACOSX/Figure 3/Fig 3b/._FIG3b 231 B.tif
- Figure 3/Fig 3b/4T1 comparison Fig 3b.pptx
- __MACOSX/Figure 3/Fig 3b/._4T1 comparison Fig 3b.pptx
- Figure 3/Fig 3b/Fig 3b 231 A.tif
- __MACOSX/Figure 3/Fig 3b/._Fig 3b 231 A.tif
- Figure 3/Fig 3b/231 comparison Fig 3b.pptx
- __MACOSX/Figure 3/Fig 3b/._231 comparison Fig 3b.pptx
- Figure 3/Fig 3a/Spleen CHD8 blot.pdf
- __MACOSX/Figure 3/Fig 3a/._Spleen CHD8 blot.pdf
- Figure 3/Fig 3a/PDX comparison.pptx
- __MACOSX/Figure 3/Fig 3a/._PDX comparison.pptx
- Figure 3/Fig 3a/Spleen 11a blot.pdf
- __MACOSX/Figure 3/Fig 3a/._Spleen 11a blot.pdf
- Figure 3/Fig 3a/Fig 3a 11a chd8 pdx.tif
- __MACOSX/Figure 3/Fig 3a/._Fig 3a 11a chd8 pdx.tif
- Figure 3/Fig 3a/Fig 3a 231 comparison.pptx
- __MACOSX/Figure 3/Fig 3a/._Fig 3a 231 comparison.pptx
- Figure 3/Fig 3a/Fig 3a 4T1 comparison.pptx
- __MACOSX/Figure 3/Fig 3a/._Fig 3a 4T1 comparison.pptx
- Figure 3/Fig 3a/Fig 3a other pdx.tif
- __MACOSX/Figure 3/Fig 3a/._Fig 3a other pdx.tif
- Figure 3/Fig 3a/Fig 3a 4t1 11a IP chd8 blot and chd8 chd8.pdf
- __MACOSX/Figure 3/Fig 3a/._Fig 3a 4t1 11a IP chd8 blot and chd8 chd8.pdf
- Figure 3/Fig 3a/Fig 3a 11a 11a PDX.pdf
- __MACOSX/Figure 3/Fig 3a/._Fig 3a 11a 11a PDX.pdf
- Figure 3/Fig 3a/Fig 3a 4t1 11a 11a.pdf
- __MACOSX/Figure 3/Fig 3a/._Fig 3a 4t1 11a 11a.pdf
- Figure 3/Fig 3a/Fig 3a 4t1 chd8 11a and 231 IPs.pdf
- __MACOSX/Figure 3/Fig 3a/._Fig 3a 4t1 chd8 11a and 231 IPs.pdf
- Figure 3/Fig 3F/Figure 3F right panel.xlsx
- __MACOSX/Figure 3/Fig 3F/._Figure 3F right panel.xlsx
- Figure 3/Fig 3F/Figure 3F left panel.xlsx
- __MACOSX/Figure 3/Fig 3F/._Figure 3F left panel.xlsx
