# Supplementary material for: CHD8 interacts with BCL11A to induce oncogenic transcription in triple negative breast cancer
Source: EMBO J. 2025 May 6;44(12):3448–67. doi: 10.1038/s44318-025-00447-8 (PMC12170886; doi:10.1038/s44318-025-00447-8)
Supplement: Supplementary file 32 — Source data Fig. 4 [file 44318_2025_447_MOESM32_ESM.zip]

Archive with 11 entries (8 files):
- Figure 4/
- Figure 4/.DS_Store
- __MACOSX/Figure 4/._.DS_Store
- Figure 4/Fig 4C/
- Figure 4/Fig 4B/
- Figure 4/Fig 4C/Figure 4C top panel.xlsx
- __MACOSX/Figure 4/Fig 4C/._Figure 4C top panel.xlsx
- Figure 4/Fig 4C/Figure 4C bottom panel.xlsx
- __MACOSX/Figure 4/Fig 4C/._Figure 4C bottom panel.xlsx
- Figure 4/Fig 4B/Figure 4B.xlsx
- __MACOSX/Figure 4/Fig 4B/._Figure 4B.xlsx
