# Supplementary material for: CHD8 interacts with BCL11A to induce oncogenic transcription in triple negative breast cancer
Source: EMBO J. 2025 May 6;44(12):3448–67. doi: 10.1038/s44318-025-00447-8 (PMC12170886; doi:10.1038/s44318-025-00447-8)
Supplement: Supplementary file 33 — Source data Fig. 5 [file 44318_2025_447_MOESM33_ESM.zip]

Archive with 56 entries (50 files):
- Figure 5/
- Figure 5/Figure 5C/
- Figure 5/Figure 5D/
- Figure 5/Figure 5E/
- Figure 5/Figure 5B/
- Figure 5/Figure 5C/Original Western Blot.tif
- __MACOSX/Figure 5/Figure 5C/._Original Western Blot.tif
- Figure 5/Figure 5C/4T1 CoIP + fragments.pptx
- __MACOSX/Figure 5/Figure 5C/._4T1 CoIP + fragments.pptx
- Figure 5/Figure 5D/Replicate FC plots/
- Figure 5/Figure 5D/Figure 5d.csv
- __MACOSX/Figure 5/Figure 5D/._Figure 5d.csv
- Figure 5/Figure 5E/.DS_Store
- __MACOSX/Figure 5/Figure 5E/._.DS_Store
- Figure 5/Figure 5E/MCF7 Fragment 5.tif
- __MACOSX/Figure 5/Figure 5E/._MCF7 Fragment 5.tif
- Figure 5/Figure 5E/MCF7 Fragment 1.tif
- __MACOSX/Figure 5/Figure 5E/._MCF7 Fragment 1.tif
- Figure 5/Figure 5E/MCF7 DMSO.tif
- __MACOSX/Figure 5/Figure 5E/._MCF7 DMSO.tif
- Figure 5/Figure 5E/MCF7 Fragment 3.tif
- __MACOSX/Figure 5/Figure 5E/._MCF7 Fragment 3.tif
- Figure 5/Figure 5E/231 Fragment 3.tif
- __MACOSX/Figure 5/Figure 5E/._231 Fragment 3.tif
- Figure 5/Figure 5E/231 Fragment 1.tif
- __MACOSX/Figure 5/Figure 5E/._231 Fragment 1.tif
- Figure 5/Figure 5E/231 DMSO.tif
- __MACOSX/Figure 5/Figure 5E/._231 DMSO.tif
- Figure 5/Figure 5E/231 Fragment 5.tif
- __MACOSX/Figure 5/Figure 5E/._231 Fragment 5.tif
- Figure 5/Figure 5E/Figure 5e.xlsx
- __MACOSX/Figure 5/Figure 5E/._Figure 5e.xlsx
- Figure 5/Figure 5B/4T1 Fragment 5.tif
- __MACOSX/Figure 5/Figure 5B/._4T1 Fragment 5.tif
- Figure 5/Figure 5B/4T1 Fragment 4.tif
- __MACOSX/Figure 5/Figure 5B/._4T1 Fragment 4.tif
- Figure 5/Figure 5B/4T1 Fragment 3.tif
- __MACOSX/Figure 5/Figure 5B/._4T1 Fragment 3.tif
- Figure 5/Figure 5B/.DS_Store
- __MACOSX/Figure 5/Figure 5B/._.DS_Store
- Figure 5/Figure 5B/4T1 Fragment 2.tif
- __MACOSX/Figure 5/Figure 5B/._4T1 Fragment 2.tif
- Figure 5/Figure 5B/4T1 Fragment 1.tif
- __MACOSX/Figure 5/Figure 5B/._4T1 Fragment 1.tif
- Figure 5/Figure 5B/4T1 DMSO.tif
- __MACOSX/Figure 5/Figure 5B/._4T1 DMSO.tif
- Figure 5/Figure 5B/Figure 5b.xlsx
- __MACOSX/Figure 5/Figure 5B/._Figure 5b.xlsx
- Figure 5/Figure 5B/4T1 Fragment 8.tif
- __MACOSX/Figure 5/Figure 5B/._4T1 Fragment 8.tif
- Figure 5/Figure 5D/Replicate FC plots/20250127_EdU005.pdf
- __MACOSX/Figure 5/Figure 5D/Replicate FC plots/._20250127_EdU005.pdf
- Figure 5/Figure 5D/Replicate FC plots/20241219_ASEdU003.pdf
- __MACOSX/Figure 5/Figure 5D/Replicate FC plots/._20241219_ASEdU003.pdf
- Figure 5/Figure 5D/Replicate FC plots/20241212_4T1_EdU_Exp002.pdf
- __MACOSX/Figure 5/Figure 5D/Replicate FC plots/._20241212_4T1_EdU_Exp002.pdf
