# Supplementary material for: CHD8 interacts with BCL11A to induce oncogenic transcription in triple negative breast cancer
Source: EMBO J. 2025 May 6;44(12):3448–67. doi: 10.1038/s44318-025-00447-8 (PMC12170886; doi:10.1038/s44318-025-00447-8)
Supplement: Supplementary file 33 — Source data Fig. 5 [file 44318_2025_447_MOESM33_ESM.zip › Figure 5/Figure 5D/Figure 5d.csv]

Experimental Sample Name	Experiment	Proportion	Cell Cycle Stage	Treatment (Paper Labelling)
DMSO	2	0.348	G1	DMSO
Fragment 1 (Paper Fragment 1)	2	0.321	G1	Fragment 1
Fragment 4 (Paper Fragment 3)	2	0.374	G1	Fragment 3
Fragment 6 (Paper Fragment 5)	2	0.377	G1	Fragment 5
DMSO	3	0.498	G1	DMSO
Fragment 1 (Paper Fragment 1)	3	0.494	G1	Fragment 1
Fragment 4 (Paper Fragment 3)	3	0.512	G1	Fragment 3
Fragment 6 (Paper Fragment 5)	3	0.542	G1	Fragment 5
DMSO	5	0.482	G1	DMSO
Fragment 1 (Paper Fragment 1)	5	0.476	G1	Fragment 1
Fragment 4 (Paper Fragment 3)	5	0.501	G1	Fragment 3
Fragment 6 (Paper Fragment 5)	5	0.535	G1	Fragment 5
DMSO	2	0.067	G2/M	DMSO
Fragment 1 (Paper Fragment 1)	2	0.0654	G2/M	Fragment 1
Fragment 4 (Paper Fragment 3)	2	0.103	G2/M	Fragment 3
Fragment 6 (Paper Fragment 5)	2	0.076	G2/M	Fragment 5
DMSO	3	0.0182	G2/M	DMSO
Fragment 1 (Paper Fragment 1)	3	0.0168	G2/M	Fragment 1
Fragment 4 (Paper Fragment 3)	3	0.0214	G2/M	Fragment 3
Fragment 6 (Paper Fragment 5)	3	0.0226	G2/M	Fragment 5
DMSO	5	0.0343	G2/M	DMSO
Fragment 1 (Paper Fragment 1)	5	0.0403	G2/M	Fragment 1
Fragment 4 (Paper Fragment 3)	5	0.0502	G2/M	Fragment 3
Fragment 6 (Paper Fragment 5)	5	0.0448	G2/M	Fragment 5
DMSO	2	0.45	S	DMSO
Fragment 1 (Paper Fragment 1)	2	0.465	S	Fragment 1
Fragment 4 (Paper Fragment 3)	2	0.356	S	Fragment 3
Fragment 6 (Paper Fragment 5)	2	0.409	S	Fragment 5
DMSO	3	0.43	S	DMSO
Fragment 1 (Paper Fragment 1)	3	0.439	S	Fragment 1
Fragment 4 (Paper Fragment 3)	3	0.398	S	Fragment 3
Fragment 6 (Paper Fragment 5)	3	0.386	S	Fragment 5
DMSO	5	0.417	S	DMSO
Fragment 1 (Paper Fragment 1)	5	0.415	S	Fragment 1
Fragment 4 (Paper Fragment 3)	5	0.347	S	Fragment 3
Fragment 6 (Paper Fragment 5)	5	0.353	S	Fragment 5
