# Supplementary material for: CHD8 interacts with BCL11A to induce oncogenic transcription in triple negative breast cancer
Source: EMBO J. 2025 May 6;44(12):3448–67. doi: 10.1038/s44318-025-00447-8 (PMC12170886; doi:10.1038/s44318-025-00447-8)
Supplement: Supplementary file 33 — Source data Fig. 5 [file 44318_2025_447_MOESM33_ESM.zip › Figure 5/Figure 5E/Figure 5e.xlsx]

## Sheet: Sheet1
Cell Line	Experiment	Technical Replicate	Treatment (Paper Labelling)	Day	Technical Replicate Relative Average Size	Mean Relative Size
MCF7	AS123.1	1	1	0	1864.48	1	1
MCF7	AS123.1	2	1	0	1838.91	1
MCF7	AS123.1	3	1	0	1945.35	1
MCF7	AS123.1	4	1	0	1748.28	1
MCF7	AS123.1	1	3	0	1706.38	1	1
MCF7	AS123.1	2	3	0	1841.09	1
MCF7	AS123.1	3	3	0	1736.48	1
MCF7	AS123.1	4	3	0	1979.84	1
MCF7	AS123.1	1	5	0	1833.83	1	1
MCF7	AS123.1	2	5	0	2036.63	1
MCF7	AS123.1	3	5	0	1929.74	1
MCF7	AS123.1	4	5	0	1737.32	1
MCF7	AS123.1	1	DMSO	0	1565.91	1	1
MCF7	AS123.1	2	DMSO	0	1848.24	1
MCF7	AS123.1	3	DMSO	0	1734.49	1
MCF7	AS123.1	4	DMSO	0	1645.47	1
MCF7	AS123.1	1	1	3	4060.97	2.17807	2.02918
MCF7	AS123.1	2	1	3	4109.24	2.23461
MCF7	AS123.1	3	1	3	3822.17	1.96477
MCF7	AS123.1	4	1	3	3040.75	1.73928
MCF7	AS123.1	1	3	3	3705.16	2.17136	2.05733
MCF7	AS123.1	2	3	3	3772.97	2.04931
MCF7	AS123.1	3	3	3	3523.3	2.02899
MCF7	AS123.1	4	3	3	3919.44	1.97968
MCF7	AS123.1	1	5	3	4021.12	2.19274	2.26209
MCF7	AS123.1	2	5	3	5319.17	2.61175
MCF7	AS123.1	3	5	3	4496.76	2.33024
MCF7	AS123.1	4	5	3	3324.58	1.91363
MCF7	AS123.1	1	DMSO	3	3619.31	2.31131	2.21649
MCF7	AS123.1	2	DMSO	3	3801.07	2.05658
MCF7	AS123.1	3	DMSO	3	4025.29	2.32074
MCF7	AS123.1	4	DMSO	3	3582.72	2.17733
MCF7	AS123.1	1	1	6	8486.38	4.5516	3.56646
MCF7	AS123.1	2	1	6	6041.9	3.28559
MCF7	AS123.1	3	1	6	6552.31	3.36819
MCF7	AS123.1	4	1	6	5350.56	3.06047
MCF7	AS123.1	1	3	6	4902.05	2.87278	2.83713
MCF7	AS123.1	2	3	6	4698.87	2.55222
MCF7	AS123.1	3	3	6	4998.07	2.87828
MCF7	AS123.1	4	3	6	6029.05	3.04522
MCF7	AS123.1	1	5	6	6468.1	3.52709	2.98081
MCF7	AS123.1	2	5	6	6033.51	2.96249
MCF7	AS123.1	3	5	6	5087.37	2.63629
MCF7	AS123.1	4	5	6	4859.86	2.79734
MCF7	AS123.1	1	DMSO	6	5758.25	3.67725	3.10253
MCF7	AS123.1	2	DMSO	6	4611.61	2.49513
MCF7	AS123.1	3	DMSO	6	4505.65	2.59768
MCF7	AS123.1	4	DMSO	6	5989.59	3.64005
MCF7	AS123.2	1	1	0	1333.02	1	1
MCF7	AS123.2	2	1	0	1291.52	1
MCF7	AS123.2	3	1	0	1263.32	1
MCF7	AS123.2	4	1	0	1263.28	1
MCF7	AS123.2	1	3	0	1212.82	1	1
MCF7	AS123.2	2	3	0	1505.35	1
MCF7	AS123.2	3	3	0	1491.72	1
MCF7	AS123.2	4	3	0	1217.11	1
MCF7	AS123.2	1	5	0	1121.85	1	1
MCF7	AS123.2	2	5	0	1195.64	1
MCF7	AS123.2	3	5	0	1262.33	1
MCF7	AS123.2	1	DMSO	0	1244.78	1
MCF7	AS123.2	2	DMSO	0	1120.76	1	1
MCF7	AS123.2	3	DMSO	0	1178.28	1
MCF7	AS123.2	4	DMSO	0	1136.85	1
MCF7	AS123.2	5	DMSO	0	1254.66	1
MCF7	AS123.2	1	1	3	2336.75	1.75298	1.67944
MCF7	AS123.2	2	1	3	2220.47	1.71927
MCF7	AS123.2	3	1	3	2060.23	1.6308
MCF7	AS123.2	4	1	3	2039.82	1.61471
MCF7	AS123.2	1	3	3	2122.02	1.74966	1.75159
MCF7	AS123.2	2	3	3	2683.8	1.78284
MCF7	AS123.2	3	3	3	2452.88	1.64433
MCF7	AS123.2	4	3	3	2226.74	1.82954
MCF7	AS123.2	1	5	3	1966.27	1.75271	1.85304
MCF7	AS123.2	2	5	3	2156.7	1.8038
MCF7	AS123.2	3	5	3	2414.54	1.91277
MCF7	AS123.2	1	DMSO	3	2418.45	1.94288
MCF7	AS123.2	2	DMSO	3	2137.88	1.90752	1.95532
MCF7	AS123.2	3	DMSO	3	2403	2.03941
MCF7	AS123.2	4	DMSO	3	2225.76	1.95782
MCF7	AS123.2	5	DMSO	3	2404.58	1.91651
MCF7	AS123.2	1	1	6	3501.84	2.627	2.70839
MCF7	AS123.2	2	1	6	3738.47	2.89464
MCF7	AS123.2	3	1	6	3475.17	2.75082
MCF7	AS123.2	4	1	6	3235.4	2.56112
MCF7	AS123.2	1	3	6	3153.39	2.60005	2.47836
MCF7	AS123.2	2	3	6	3772	2.50572
MCF7	AS123.2	3	3	6	3238.47	2.17097
MCF7	AS123.2	4	3	6	3209.12	2.63668
MCF7	AS123.2	1	5	6	2982.77	2.65881	2.7131
MCF7	AS123.2	2	5	6	3064.17	2.56278
MCF7	AS123.2	3	5	6	3180.47	2.51953
MCF7	AS123.2	1	DMSO	6	3872.85	3.11128
MCF7	AS123.2	2	DMSO	6	3266.27	2.91432	3.10129
MCF7	AS123.2	3	DMSO	6	3767.49	3.19745
MCF7	AS123.2	4	DMSO	6	3788	3.33201
MCF7	AS123.2	5	DMSO	6	3715.52	2.96137
MCF7	AS123.3	1	1	0	1357.57	1	1
MCF7	AS123.3	2	1	0	1235.76	1
MCF7	AS123.3	3	1	0	1267.46	1
MCF7	AS123.3	4	1	0	1329.68	1
MCF7	AS123.3	1	3	0	1197.27	1	1
MCF7	AS123.3	2	3	0	1322.2	1
MCF7	AS123.3	3	3	0	1320.15	1
MCF7	AS123.3	4	3	0	1391.59	1
MCF7	AS123.3	1	5	0	1210.58	1	1
MCF7	AS123.3	2	5	0	1393.15	1
MCF7	AS123.3	3	5	0	1280.72	1
MCF7	AS123.3	4	5	0	1316.8	1
MCF7	AS123.3	1	DMSO	0	1148.06	1	1
MCF7	AS123.3	2	DMSO	0	1157.68	1
MCF7	AS123.3	3	DMSO	0	1187.12	1
MCF7	AS123.3	4	DMSO	0	1180.14	1
MCF7	AS123.3	1	1	3	2182.04	1.60731	1.55937
MCF7	AS123.3	2	1	3	1859.21	1.5045
MCF7	AS123.3	3	1	3	1931.64	1.52403
MCF7	AS123.3	4	1	3	2129.66	1.60163
MCF7	AS123.3	1	3	3	1721.75	1.43807	1.5238
MCF7	AS123.3	2	3	3	1958.9	1.48155
MCF7	AS123.3	3	3	3	2118.53	1.60476
MCF7	AS123.3	4	3	3	2185.97	1.57085
MCF7	AS123.3	1	5	3	2173.9	1.79575	1.6281
MCF7	AS123.3	2	5	3	2089.96	1.50017
MCF7	AS123.3	3	5	3	2031.68	1.58636
MCF7	AS123.3	4	5	3	2146.56	1.63013
MCF7	AS123.3	1	DMSO	3	1854.49	1.61532	1.56875
MCF7	AS123.3	2	DMSO	3	1736.65	1.50011
MCF7	AS123.3	3	DMSO	3	1786.88	1.50523
MCF7	AS123.3	4	DMSO	3	1952.37	1.65436
MCF7	AS123.3	1	1	3	3356.33	2.47231	2.18145
MCF7	AS123.3	2	1	3	2686.53	2.17398
MCF7	AS123.3	3	1	3	2496.3	1.96953
MCF7	AS123.3	4	1	3	2805.57	2.10996
MCF7	AS123.3	1	3	3	2387.09	1.99377	2.10235
MCF7	AS123.3	2	3	3	2604.16	1.96957
MCF7	AS123.3	3	3	3	2813.09	2.13088
MCF7	AS123.3	4	3	3	3221.77	2.31518
MCF7	AS123.3	1	5	3	2905.04	2.39971	2.15226
MCF7	AS123.3	2	5	3	2677.73	1.92206
MCF7	AS123.3	3	5	3	2628.97	2.05273
MCF7	AS123.3	4	5	3	2942.41	2.23452
MCF7	AS123.3	1	DMSO	3	2802.96	2.44147	2.4678
MCF7	AS123.3	2	DMSO	3	2650.13	2.28917
MCF7	AS123.3	3	DMSO	3	2915.37	2.45584
MCF7	AS123.3	4	DMSO	3	3168.36	2.68474
231	AS123.3o	1	1	3	1473.85	1	1
231	AS123.3o	2	1	3	1475.85	1
231	AS123.3o	3	1	3	1424.93	1
231	AS123.3o	4	1	3	1445.73	1
231	AS123.3o	1	3	3	1415.72	1	1
231	AS123.3o	2	3	3	1352.33	1
231	AS123.3o	3	3	3	1294.5	1
231	AS123.3o	4	3	3	1378.29	1
231	AS123.3o	1	5	3	1321.5	1	1
231	AS123.3o	2	5	3	1392.38	1
231	AS123.3o	3	5	3	1370.14	1
231	AS123.3o	4	5	3	1270.96	1
231	AS123.3o	1	DMSO	3	1285.92	1	1
231	AS123.3o	2	DMSO	3	1302.8	1
231	AS123.3o	3	DMSO	3	1260.7	1
231	AS123.3o	4	DMSO	3	1310.4	1
231	AS123.3o	1	1	3	2256.04	1.53071	1.55843
231	AS123.3o	2	1	3	2385.74	1.61652
231	AS123.3o	3	1	3	2305.3	1.61784
231	AS123.3o	4	1	3	2123.28	1.46866
231	AS123.3o	1	3	3	1891.36	1.33597	1.39458
231	AS123.3o	2	3	3	1964.95	1.45301
231	AS123.3o	3	3	3	1805.54	1.39477
231	AS123.3o	1	5	3	2188.98	1.65644	1.60936
231	AS123.3o	2	5	3	2269.92	1.63024
231	AS123.3o	3	5	3	2186.52	1.59584
231	AS123.3o	4	5	3	1976.22	1.5549
231	AS123.3o	1	DMSO	3	2177.61	1.69343	1.63211
231	AS123.3o	2	DMSO	3	2041.09	1.5667
231	AS123.3o	3	DMSO	3	2113.33	1.67632
231	AS123.3o	4	DMSO	3	2086.13	1.59198
231	AS123.3o	1	1	6	4659.38	3.16136	3.13064
231	AS123.3o	2	1	6	4827.83	3.27122
231	AS123.3o	3	1	6	4586.54	3.21878
231	AS123.3o	4	1	6	4150.98	2.8712
231	AS123.3o	1	3	6	2657.43	1.87709	2.13977
231	AS123.3o	2	3	6	3319.03	2.4543
231	AS123.3o	3	3	6	2702.84	2.08794
231	AS123.3o	1	5	6	3909.7	2.95853	2.63607
231	AS123.3o	2	5	6	3393.15	2.43694
231	AS123.3o	3	5	6	3785.3	2.76271
231	AS123.3o	4	5	6	3032.64	2.38611
231	AS123.3o	1	DMSO	6	4828.96	3.75526	3.14791
231	AS123.3o	2	DMSO	6	3346.74	2.5689
231	AS123.3o	3	DMSO	6	3811.95	3.02369
231	AS123.3o	4	DMSO	6	4250.65	3.24378
231	AS123.n	1	1	0	1264.67	1	1
231	AS123.n	2	1	0	1264.53	1
231	AS123.n	3	1	0	1194.06	1
231	AS123.n	4	1	0	1241.98	1
231	AS123.n	1	3	0	1239.43	1	1
231	AS123.n	2	3	0	1269.71	1
231	AS123.n	3	3	0	1336.6	1
231	AS123.n	4	3	0	1297.67	1
231	AS123.n	5	3	0	1298.99	1
231	AS123.n	1	5	0	1179.53	1	1
231	AS123.n	2	5	0	1321.72	1
231	AS123.n	3	5	0	1169.89	1
231	AS123.n	1	DMSO	0	1311.12	1	1
231	AS123.n	2	DMSO	0	1165.69	1
231	AS123.n	3	DMSO	0	1190.27	1
231	AS123.n	4	DMSO	0	1221.1	1
231	AS123.n	1	1	3	2026.12	1.6021	1.66602
231	AS123.n	2	1	3	2091.18	1.65372
231	AS123.n	3	1	3	2003.38	1.6778
231	AS123.n	4	1	3	2149.22	1.73048
231	AS123.n	1	3	3	1978.79	1.59653	1.5671
231	AS123.n	2	3	3	1960.6	1.54413
231	AS123.n	3	3	3	1990.63	1.48932
231	AS123.n	4	3	3	2126.14	1.63843
231	AS123.n	5	3	3	2199.03	1.69287	1.7267
231	AS123.n	1	5	3	1981.62	1.68002
231	AS123.n	2	5	3	2321.64	1.75653
231	AS123.n	3	5	3	2079.35	1.77739
231	AS123.n	1	DMSO	3	2278.87	1.73811	1.70742
231	AS123.n	2	DMSO	3	1867.2	1.6018
231	AS123.n	3	DMSO	3	2104.14	1.76778
231	AS123.n	4	DMSO	3	2102.72	1.722
231	AS123.n	1	1	6	3455.32	2.73219	2.759
231	AS123.n	2	1	6	3049.73	2.41175
231	AS123.n	3	1	6	3341.74	2.79865
231	AS123.n	4	1	6	3841.97	3.09343
231	AS123.n	1	3	6	3249.64	2.62188	2.48985
231	AS123.n	2	3	6	3037.89	2.39258
231	AS123.n	3	3	6	3090.57	2.31226
231	AS123.n	4	3	6	3416.36	2.63268
231	AS123.n	5	3	6	3285.9	2.52957	2.39974
231	AS123.n	1	5	6	2521.92	2.13808
231	AS123.n	2	5	6	2915.93	2.20617
231	AS123.n	3	5	6	3188.11	2.72513
231	AS123.n	1	DMSO	6	4911.89	3.74633	3.81652
231	AS123.n	2	DMSO	6	3598.47	3.08699
231	AS123.n	3	DMSO	6	4540.62	3.81478
231	AS123.n	4	DMSO	6	4748.17	3.88844
231	AS124	1	1	0	1206.79	1	1
231	AS124	2	1	0	1253.24	1
231	AS124	3	1	0	1246	1
231	AS124	4	1	0	1175.38	1
231	AS124	1	3	0	1151.31	1	1
231	AS124	2	3	0	1172.57	1
231	AS124	3	3	0	1172.56	1
231	AS124	4	3	0	1271.54	1
231	AS124	1	5	0	1348.54	1	1
231	AS124	2	5	0	1372.6	1
231	AS124	3	5	0	1284.65	1
231	AS124	4	5	0	1177.48	1
231	AS124	1	DMSO	0	1325.56	1	1
231	AS124	2	DMSO	0	1257.31	1
231	AS124	3	DMSO	0	1214.87	1
231	AS124	4	DMSO	0	1214.23	1
231	AS124	1	1	3	1448.74	1.20049	1.71837
231	AS124	2	1	3	2157.79	1.72176
231	AS124	3	1	3	2504.71	2.0102
231	AS124	4	1	3	2281.45	1.94103
231	AS124	1	3	3	1570.71	1.36427	1.66578
231	AS124	2	3	3	1612.38	1.37508
231	AS124	3	3	3	2274.46	1.93974
231	AS124	4	3	3	2522.78	1.98403
231	AS124	1	5	3	1666.75	1.23597	1.79213
231	AS124	2	5	3	2562.94	1.86722
231	AS124	3	5	3	2609.78	2.03151
231	AS124	4	5	3	2394.76	2.0338
231	AS124	1	DMSO	3	1789.16	1.34974	1.9488
231	AS124	2	DMSO	3	2467.58	1.96258
231	AS124	3	DMSO	3	2761.89	2.27341
231	AS124	4	DMSO	3	2682.78	2.20945
231	AS124	1	1	6	1569.19	1.3003	3.02159
231	AS124	2	1	6	3880.52	3.09638
231	AS124	3	1	6	4997.62	4.01094
231	AS124	4	1	6	4323.91	3.67874
231	AS124	2	3	6	1825.04	1.55644	2.61044
231	AS124	3	3	6	3534.87	3.01466
231	AS124	4	3	6	4145.52	3.26023
231	AS124	2	5	6	4627.32	3.37122	3.81401
231	AS124	3	5	6	4923.22	3.83234
231	AS124	4	5	6	4990.7	4.23847
231	AS124	1	DMSO	6	2519.98	1.90107	4.01827
231	AS124	2	DMSO	6	5294.15	4.21069
231	AS124	3	DMSO	6	6248.49	5.14336
231	AS124	4	DMSO	6	5850.11	4.81796
