# Supplementary material for: CHD8 interacts with BCL11A to induce oncogenic transcription in triple negative breast cancer
Source: EMBO J. 2025 May 6;44(12):3448–67. doi: 10.1038/s44318-025-00447-8 (PMC12170886; doi:10.1038/s44318-025-00447-8)
Supplement: Supplementary file 33 — Source data Fig. 5 [file 44318_2025_447_MOESM33_ESM.zip › Figure 5/Figure 5B/Figure 5b.xlsx]

## Sheet: README
Data for Figure 5b fold change in average colony size across six days of fragment treatment. Data tab shows relative average size of colonies per technical replicate (n=3 or 4), followed by the average across technical replicates per experiment (biological, n=3 cultures).

## Sheet: Data
Experiment	Technical Replicate	Treatment (Paper Labelling)	Day	Technical Replicate Relative Average Size	Mean Relative Size
AS117v3	1	1	0	1	1
AS117v3	2	1	0	1
AS117v3	3	1	0	1
AS117v3	4	1	0	1
AS117v3	1	4	0	1	1
AS117v3	2	4	0	1
AS117v3	3	4	0	1
AS117v3	4	4	0	1
AS117v3	1	8	0	1	1
AS117v3	2	8	0	1
AS117v3	3	8	0	1
AS117v3	4	8	0	1
AS117v3	1	3	0	1	1
AS117v3	2	3	0	1
AS117v3	3	3	0	1
AS117v3	4	3	0	1
AS117v3	1	6	0	1	1
AS117v3	2	6	0	1
AS117v3	3	6	0	1
AS117v3	4	6	0	1
AS117v3	1	5	0	1	1
AS117v3	2	5	0	1
AS117v3	3	5	0	1
AS117v3	4	5	0	1
AS117v3	5	5	0	1
AS117v3	1	DMSO	0	1	1
AS117v3	2	DMSO	0	1
AS117v3	3	DMSO	0	1
AS117v3	4	DMSO	0	1
AS117v3	5	DMSO	0	1
AS117v3	6	DMSO	0	1
AS117v3	1	1	1	1.22573	1.18545
AS117v3	2	1	1	1.17344
AS117v3	3	1	1	1.2343
AS117v3	4	1	1	1.10831
AS117v3	1	4	1	1.17634	1.21401
AS117v3	2	4	1	1.19891
AS117v3	3	4	1	1.24673
AS117v3	4	4	1	1.23404
AS117v3	1	8	1	1.40923	1.32953
AS117v3	2	8	1	1.32791
AS117v3	3	8	1	1.25278
AS117v3	4	8	1	1.32819
AS117v3	1	3	1	1.31431	1.33528
AS117v3	2	3	1	1.45096
AS117v3	3	3	1	1.42509
AS117v3	4	3	1	1.15074
AS117v3	1	6	1	1.30086	0.981483
AS117v3	2	6	1	1.17366
AS117v3	3	6	1	1.17459
AS117v3	4	6	1	0.276815
AS117v3	1	5	1	1.03469	1.24391
AS117v3	2	5	1	1.17366
AS117v3	3	5	1	1.17459
AS117v3	4	5	1	1.59271
AS117v3	1	DMSO	1	1.36795	1.31693
AS117v3	2	DMSO	1	1.26714
AS117v3	3	DMSO	1	1.19045
AS117v3	4	DMSO	1	1.47731
AS117v3	5	DMSO	1	1.41479
AS117v3	6	DMSO	1	1.18392
AS117v3	1	1	3	2.39022	2.26363
AS117v3	2	1	3	2.14148
AS117v3	3	1	3	2.52236
AS117v3	4	1	3	2.00047
AS117v3	1	1	3	2.37882	2.5097
AS117v3	2	4	3	2.26561
AS117v3	3	4	3	2.80451
AS117v3	4	4	3	2.58986
AS117v3	1	4	3	2.1111	1.93229
AS117v3	2	8	3	1.84145
AS117v3	3	8	3	1.87251
AS117v3	4	8	3	1.90411
AS117v3	1	8	3	1.66145	1.70998
AS117v3	2	3	3	1.92711
AS117v3	3	3	3	1.70186
AS117v3	4	3	3	1.5495
AS117v3	1	3	3	2.25795	2.39213
AS117v3	2	6	3	2.15901
AS117v3	3	6	3	2.63944
AS117v3	4	6	3	2.51214
AS117v3	1	6	3	1.43376	1.83978
AS117v3	2	5	3	1.67955
AS117v3	3	5	3	1.78176
AS117v3	4	5	3
AS117v3	5	5	3	2.46405
AS117v3	1	5	3	2.53962	2.73677
AS117v3	2	DMSO	3	2.87455
AS117v3	3	DMSO	3	2.59173
AS117v3	4	DMSO	3	3.82477
AS117v3	5	DMSO	3	2.6036
AS117v3	6	DMSO	3	1.98633
AS117v3	1	DMSO	6	3.20967	2.99801
AS117v3	2	1	6	2.74481
AS117v3	3	1	6	3.42954
AS117v3	4	1	6	2.60802
AS117v3	1	1	6	4.30251	4.04865
AS117v3	2	4	6	3.0583
AS117v3	3	4	6	4.44875
AS117v3	4	4	6	4.38503
AS117v3	1	4	6	2.75629	2.71322
AS117v3	2	8	6	2.60739
AS117v3	3	8	6	2.77599
AS117v3	4	8	6
AS117v3	1	8	6	1.74042	1.81364
AS117v3	2	3	6	2.16298
AS117v3	3	3	6
AS117v3	4	3	6	1.53753
AS117v3	1	3	6	3.0386	3.31708
AS117v3	2	6	6	3.03407
AS117v3	3	6	6	3.91677
AS117v3	4	6	6	3.27889
AS117v3	1	6	6		2.29347
AS117v3	2	5	6	1.85031
AS117v3	3	5	6	2.19216
AS117v3	4	5	6
AS117v3	5	5	6	2.83794
AS117v3	2	5	6	3.78159	3.08819
AS117v3	1	DMSO	6	3.48455
AS117v3	2	DMSO	6	4.10665
AS117v3	3	DMSO	6	0
AS117v3	4	DMSO	6	4.14021
AS117v3	5	DMSO	6	3.01616
AS115v2	1	1	0	1	1
AS115v2	2	1	0	1
AS115v2	3	1	0	1
AS115v2	4	1	0	1
AS115v2	1	4	0	1	1
AS115v2	2	4	0	1
AS115v2	3	4	0	1
AS115v2	4	4	0	1
AS115v2	1	8	0	1	1
AS115v2	2	8	0	1
AS115v2	3	8	0	1
AS115v2	4	8	0	1
AS115v2	1	3	0	1	1
AS115v2	2	3	0	1
AS115v2	3	3	0	1
AS115v2	4	3	0	1
AS115v2	1	2	0	1	1
AS115v2	2	2	0	1
AS115v2	3	2	0	1
AS115v2	4	2	0	1
AS115v2	1	5	0	1	1
AS115v2	2	5	0	1
AS115v2	3	5	0	1
AS115v2	4	5	0	1
AS115v2	1	DMSO	0	1	1
AS115v2	2	DMSO	0	1
AS115v2	3	DMSO	0	1
AS115v2	4	DMSO	0	1
AS115v2	1	1	1	1.54378	1.51603
AS115v2	2	1	1	1.40981
AS115v2	3	1	1	1.55906
AS115v2	4	1	1	1.55146
AS115v2	1	4	1	1.61479	1.49294
AS115v2	2	4	1	1.3579
AS115v2	3	4	1	1.56658
AS115v2	4	4	1	1.43247
AS115v2	1	8	1	1.47804	1.48196
AS115v2	2	8	1	1.47164
AS115v2	3	8	1	1.49152
AS115v2	4	8	1	1.48664
AS115v2	1	3	1	1.49837	1.38858
AS115v2	2	3	1	1.45482
AS115v2	3	3	1	1.27213
AS115v2	4	3	1	1.32902
AS115v2	1	2	1	1.44646	1.45842
AS115v2	2	2	1	1.40681
AS115v2	3	2	1	1.45581
AS115v2	4	2	1	1.5246
AS115v2	1	5	1	1.3908	1.30211
AS115v2	2	5	1	1.28321
AS115v2	3	5	1	1.26728
AS115v2	4	5	1	1.26713
AS115v2	1	DMSO	1	1.48749	1.49208
AS115v2	2	DMSO	1	1.42775
AS115v2	3	DMSO	1	1.55783
AS115v2	4	DMSO	1	1.49525
AS115v2	1	1	3	2.46946	2.62533
AS115v2	2	1	3	2.47246
AS115v2	3	1	3	2.91194
AS115v2	4	1	3	2.64745
AS115v2	1	4	3	3.04947	2.59555
AS115v2	2	4	3	2.68363
AS115v2	3	4	3	2.61813
AS115v2	4	4	3	2.03098
AS115v2	1	8	3	2.52196	2.54385
AS115v2	2	8	3	2.23863
AS115v2	3	8	3	2.73155
AS115v2	4	8	3	2.68327
AS115v2	1	3	3	2.69704	2.07063
AS115v2	2	3	3	2.01125
AS115v2	3	3	3	1.61045
AS115v2	4	3	3	1.96377
AS115v2	1	2	3	2.58257	2.47949
AS115v2	2	2	3	2.32637
AS115v2	3	2	3	2.36293
AS115v2	4	2	3	2.64609
AS115v2	1	5	3	2.03226	1.94624
AS115v2	2	5	3	1.90955
AS115v2	3	5	3	2.13203
AS115v2	4	5	3	1.71113
AS115v2	1	DMSO	3	2.61409	2.56095
AS115v2	2	DMSO	3	2.26769
AS115v2	3	DMSO	3	2.86539
AS115v2	4	DMSO	3	2.49663
AS115v2	1	1	6	3.93635	4.14657
AS115v2	2	1	6	3.89211
AS115v2	3	1	6	4.29547
AS115v2	4	1	6	4.46235
AS115v2	1	4	6	4.31438	4.98533
AS115v2	2	4	6	4.20922
AS115v2	3	4	6	6.34106
AS115v2	4	4	6	5.07668
AS115v2	1	8	6	4.66419	4.29739
AS115v2	2	8	6	4.15424
AS115v2	3	8	6	4.21129
AS115v2	4	8	6	4.15983
AS115v2	1	3	6	4.74921	2.93846
AS115v2	2	3	6	2.24231
AS115v2	3	3	6	2.1582
AS115v2	4	3	6	2.60413
AS115v2	1	2	6	4.22834	4.03644
AS115v2	2	2	6	4.00184
AS115v2	3	2	6	3.64521
AS115v2	4	2	6	4.27039
AS115v2	1	5	6	2.97763	2.74488
AS115v2	2	5	6	2.84069
AS115v2	3	5	6	2.61647
AS115v2	4	5	6	2.54474
AS115v2	1	DMSO	6	3.31475	3.57728
AS115v2	2	DMSO	6	3.26005
AS115v2	3	DMSO	6	4.25972
AS115v2	4	DMSO	6	3.4746
AS120	1	1	0	1	1
AS120	2	1	0	1
AS120	3	1	0	1
AS120	4	1	0	1
AS120	1	4	0	1	1
AS120	2	4	0	1
AS120	3	4	0	1
AS120	4	4	0	1
AS120	1	8	0	1	1
AS120	2	8	0	1
AS120	3	8	0	1
AS120	4	8	0	1
AS120	1	3	0	1	1
AS120	2	3	0	1
AS120	3	3	0	1
AS120	4	3	0	1
AS120	1	2	0	1	1
AS120	2	2	0	1
AS120	3	2	0	1
AS120	4	2	0	1
AS120	1	5	0	1	1
AS120	2	5	0	1
AS120	3	5	0	1
AS120	4	5	0	1
AS120	5	5	0	1
AS120	1	DMSO	0	1	1
AS120	2	DMSO	0	1
AS120	3	DMSO	0	1
AS120	4	DMSO	0	1
AS120	1	1	3	1.34291	1.46686
AS120	2	1	3	1.47638
AS120	3	1	3	1.51673
AS120	4	1	3	1.5314
AS120	1	4	3	1.38976	1.48118
AS120	2	4	3	1.63986
AS120	3	4	3	1.42282
AS120	4	4	3	1.47229
AS120	1	8	3	1.48205	1.48641
AS120	2	8	3	1.44565
AS120	3	8	3	1.55428
AS120	4	8	3	1.46365
AS120	1	3	3	1.08235	1.23328
AS120	2	3	3	1.33794
AS120	3	3	3	1.30463
AS120	4	3	3	1.20818
AS120	1	2	3	1.46698	1.65593
AS120	2	2	3	1.95233
AS120	3	2	3	1.56873
AS120	4	2	3	1.63569
AS120	1	5	3	1.3555	1.34469
AS120	2	5	3	1.44721
AS120	3	5	3	1.17237
AS120	4	5	3	1.7272
AS120	5	5	3	1.40368
AS120	1	DMSO	3	1.5782	1.4678
AS120	2	DMSO	3	1.29641
AS120	3	DMSO	3	1.57883
AS120	4	DMSO	3	1.41777
AS120	1	1	6	2.83762	3.99714
AS120	2	1	6	4.12647
AS120	3	1	6	4.91462
AS120	4	1	6	4.10987
AS120	1	4	6	4.362	3.82131
AS120	2	4	6	4.32313
AS120	3	4	6	2.08162
AS120	4	4	6	4.5185
AS120	1	8	6	3.25165	3.42918
AS120	2	8	6	3.37199
AS120	3	8	6	3.65901
AS120	4	8	6	3.43408
AS120	1	3	6	2.05893	2.2207
AS120	2	3	6	2.57208
AS120	3	3	6	2.58231
AS120	4	3	6	1.6695
AS120	1	2	6	2.23508	4.3048
AS120	2	2	6	5.48532
AS120	3	2	6	4.86784
AS120	4	2	6	4.63096
AS120	1	5	6	2.99682	2.69652
AS120	2	5	6	3.38629
AS120	3	5	6	1.91881
AS120	4	5	6	1.75398
AS120	5	5	6	2.48415
AS120	1	DMSO	6	4.53842	3.77773
AS120	2	DMSO	6	2.57524
AS120	3	DMSO	6	4.17647
AS120	4	DMSO	6	3.82077
